# Supplementary material for: Pan-cancer whole-genome comparison of primary and metastatic solid tumours
Source: Nature. 2023 May 10;618(7964):333–41. doi: 10.1038/s41586-023-06054-z (PMC10247378; doi:10.1038/s41586-023-06054-z)
Supplement: Supplementary file 4 — Mutation profiles of de novo signatures that were extracted with non-negative matrix factorization. [file 41586_2023_6054_MOESM4_ESM.xlsx]

## Sheet: Biliary
sample_id	Biliary.SBS_A	Biliary.SBS_B	Biliary.SBS_C	Biliary.SBS_D	Biliary.SBS_E	Biliary.SBS_F	Biliary.SBS_G	Biliary.SBS_H	Biliary.SBS_I	Biliary.SBS_J	Biliary.SBS_K	Biliary.SBS_L	Biliary.SBS_M	Biliary.SBS_N	Biliary.DBS_A	Biliary.DBS_B	Biliary.DBS_C	Biliary.DBS_D	Biliary.ID_A	Biliary.ID_B	Biliary.ID_C
HMF003420A	20637.4	12990.7	0	0	2808.56	0	0	28.1865	3018.91	0	666.142	0	0	971.114	0	19.4516	62.6499	2.89847	49298	6606.01	0
HMF000963B	290.338	145.312	792.12	1453.96	745.581	1503.59	1053.1	372.478	686.835	484.725	372.287	312.836	114.352	76.4872	55.6978	1.84146	7.04193	6.4188	0	498.358	296.642
HMF002910A	0	311.643	216.246	613.661	178.655	438.481	0	507.388	895.458	273.359	0	22.495	75.9782	109.636	1.60343	5.09704	0	2.29953	38.2925	10.516	118.191
HMF001561B	404.072	306.938	1705.75	529.724	549.248	0	68.1954	95.0188	258.191	107.677	0	108.106	32.0775	0	1.11997	8.43811	4.63857	3.80335	0	783.064	47.936
HMF000816A	102.279	1438.96	563.367	454.356	143.609	271.686	54.6856	635.67	376.062	347.296	126.313	0	0	74.7187	8.59747	3.09286	3.8442	2.46547	131.431	428.306	69.2635
HMF001750A	637.264	769.74	365.906	72.9239	1489.21	535.376	108.035	1154.19	274.292	243.245	398.625	34.7493	249.668	166.77	39.3693	13.4094	0	5.22132	0	877.077	321.923
HMF000923A	565.939	270.694	0	0	0	0	1261.19	5303.34	70.3879	0	49.5202	0	0	176.932	9.93401	13.066	0	0	0	315.873	161.127
HMF001876A	29.3127	347.543	242.771	267.301	883.762	19.4544	154.501	157.882	318.576	23.7053	27.3273	33.9822	0	44.8841	1.61695	2.9806	5.40375	0.998692	0	136.885	149.115
HMF003194A	386.874	497.211	556.683	216.366	472.027	39.4163	1156.73	1724.02	20.8934	52.8012	441.301	167.445	147.688	54.5454	12.7261	9.51913	3.75474	0	0	554.583	179.417
HMF001321A	49.0865	629.345	702.81	665.417	614.452	931.959	170.206	942.022	955.536	418.686	182.641	0	87.278	77.5634	26.8818	21.3149	8.38381	3.41948	0	433.634	238.366
HMF001889B	555.123	183.986	0	781.805	378.541	1647.58	140.227	661.37	354.249	649.585	195.908	117.669	216.008	979.945	36.1259	15.0277	11.0493	43.7971	0	248.649	779.351
HMF001827A	283.165	449.105	854.907	450.775	630.495	57.8377	170.576	617.003	683.457	420.514	36.5573	187.522	0	152.086	5.37551	6.19811	4.42638	0	0	371.841	174.159
HMF003076A	21.8652	401.301	451.903	394.271	979.326	214.521	244.667	209.613	532.904	301.205	70.6029	0	0	28.8193	17.4128	13.4492	0.137925	0	0	163.624	242.376
HMF001588A	353.061	12.3199	450.263	496.795	0	2386.24	223.369	354.323	171.154	1003.29	889.572	66.8351	1735.54	532.241	47.3132	29.8944	0	27.7924	87.7581	68.7173	1151.52
HMF000148A	1661.41	152.735	1766.4	33.113	2624.14	2600.45	1203.58	1489.8	249.253	1399.37	2111.71	657.474	877.658	420.911	62.8287	51.7102	3.86847	59.5926	881.025	1312.86	327.111
HMF000245A	146.632	1629.09	609.621	268.081	784.511	187.184	355.054	526.67	395.324	362.374	106.675	68.7373	71.4938	98.5576	10.4864	3.53344	2.1636	2.81657	42.1294	555.036	57.8341
HMF002626A	371.03	624.908	236.863	373.695	576.952	434.675	233.233	488.842	345.257	148.089	46.3603	91.1005	152.308	34.6886	11.8863	10.9293	0.768528	3.41586	0	536.25	124.75
HMF003424A	433.242	1900.3	2380.69	246.947	2483.47	1386.12	1648.25	696.204	158.522	76.0781	753.395	409.704	407.631	218.455	56.0812	17.8074	2.87103	1.24044	0	1599.13	80.8748
HMF003271A	262.864	928.694	847.13	369.143	1037.43	334.993	229.214	480.393	443.164	196.144	82.9507	134.112	178.563	167.206	18.4003	18.8354	0	2.76424	0	638.188	302.812
HMF003743A	0	2233.52	247.287	565.482	816.179	266.674	356.2	1044.83	279.529	273.538	57.5889	85.0855	381.806	145.274	13.4765	14.997	13.1192	4.40734	132.056	1061.06	154.881
HMF003572A	0	709.903	642.483	163.764	54.0009	274.732	19.4882	577.844	789.619	1015.32	646.136	365.494	0	377.213	2.71639	6.47304	0	41.8106	0	204.463	169.537
HMF002440A	716.968	1822.97	2882.62	0	594.188	782.461	1331.5	334.917	0	268.719	465.474	91.1669	204.638	155.378	12.0399	24.4172	5.73265	8.81025	255.909	1291.04	31.0503
HMF001264A	0	5811.23	998.064	743.972	3596.71	0	824.761	0	373.21	0	16041	2771.24	154.793	0	26.3754	35.3569	8.87907	15.3886	1600.41	2056.73	92.866
HMF001035A	238.499	242.109	583.525	466.477	802.02	613.481	55.2262	236.894	349.297	38.7484	125.215	42.8191	0	76.6886	11.571	6.64973	1.28097	0.498324	0	276.258	120.742
HMF003426A	96.167	980.389	428.532	434.028	804.522	246.575	119.131	85.6661	309.475	163.637	174.288	84.8318	311.592	19.1661	18.0943	0	2.90573	0	125.108	493.852	29.0401
HMF002992A	85.9318	516.052	291.864	543.695	638.772	78.3935	92.4843	157.446	526.298	180.6	29.368	87.4195	0	49.676	4.17065	6.85233	0.977023	0	0	407.93	132.07
HMF001759A	225.042	1374.52	401.791	177.533	562.747	476.189	63.96	241.531	163.493	2262.57	1496.21	228.201	285.253	429.963	24.7209	48.0375	0	110.242	181.227	748.404	146.37
HMF002507A	1028.93	1190.41	272.38	1676.78	377.421	4210.67	4012.91	317.932	381.134	1124.8	931.63	461.253	545.092	74.6427	195.382	1.01406	6.52269	0.0808274	221.859	428.475	1865.67
HMF001230A	367.028	246.923	346.332	889.496	102.153	2265.44	421.517	100.8	324.379	217.71	359.18	329.714	259.75	676.574	58.74	0.574836	0	36.6851	70.4029	81.9461	705.651
HMF002229A	581.814	0	0	0	0	0	7296.33	2623.26	0	0	76.3557	29.6357	167.611	78.9937	22.3652	10.9637	2.61199	2.05913	0	689.102	269.898
HMF002229B	561.803	0	0	0	0	0	7239.19	2656.03	0	0	58.7028	41.4743	118.346	64.4534	20.8198	9.97854	1.33271	2.86892	0	675.17	212.83
HMF000528A	31.8782	227.654	746.131	800.884	877.607	147.471	79.6272	256.838	306.788	119.813	56.4927	97.0501	90.5628	26.2033	19.0553	11.5986	0	1.34615	0	511.25	143.75
HMF001714A	855.536	0	0	728.508	0	2745.37	4627.55	1549.91	1088.28	343.157	3759.07	587.529	1089.09	163.006	75.5177	68.6028	3.13049	9.74903	217.821	131.47	1834.71
HMF002793A	219.742	1129.49	730.07	506.105	434.905	570.233	1815.6	1041.65	124.033	90.9799	801.085	404.641	258.487	65.9811	19.3293	26.6845	6.82784	3.15839	185.597	577.995	124.408
HMF000317A	138.786	585.464	608.924	460.826	1226.51	799.682	157.981	392.252	1047.19	573.654	239.215	70.4192	84.4018	141.701	38.3036	14.8633	2.52197	4.31113	0	496.509	175.491
HMF002072A	451.658	498.393	432.226	922.14	859.874	912.62	177.692	264.315	503.248	334.551	149.271	127.581	164.291	880.141	38.45	0	0	22.55	0	759.18	100.82
HMF003687A	106.371	1027.74	1044.37	0	425.946	145.93	135.101	307.557	505.158	104.718	139.302	67.5734	31.1027	36.1218	3.41941	3.44432	3.90665	4.22962	0	657.063	70.9365
HMF002007A	479.164	1041.56	476.372	394.089	214.959	946.816	757.167	1378.29	616.954	242.769	1867.69	106.372	257.187	179.612	26.9343	12.5462	1.74226	1.77728	0	812.769	240.231
HMF000175A	8.17428	782.675	398.271	259.469	101.733	63.7447	676.445	522.79	429.824	140.89	1365.98	107.336	0	78.6661	1.33264	14.0129	3.85846	0.79603	109.273	283.742	101.985
HMF000339A	0	1675.61	357.314	490.762	489.974	62.5742	202.485	793.513	521.571	81.4493	80.6003	77.578	92.1573	40.4173	7.10403	11.3497	2.44025	1.10605	59.745	312.692	117.563
HMF002727A	11.2479	463.983	0	931.573	775.705	207.775	120.809	65.7277	471.91	220.804	39.8059	71.7142	99.6319	65.3136	28.7703	7.4738	0.532324	2.2236	0	147.613	184.387
HMF001407A	400.662	516.175	1512	665.362	1233.53	1112.12	986.899	1020.45	456.211	0	381.053	278.827	495.352	124.355	26.4269	22.1082	1.18428	8.28066	221.582	1395.93	199.484
HMF002705A	133.16	492.705	118.596	983.399	499.368	372.794	236.943	450.673	704.52	586.708	2126.82	178.465	179.638	315.212	14.0405	19.9597	0	29.9998	0	361.25	287.75
HMF004173A	96.5614	1125.14	463.3	328.332	145.17	192.73	323.459	419.327	274.821	138.885	62.3031	67.346	23.3674	29.2562	9.50604	3.34697	0	2.14699	0	292.764	85.2359
HMF000068A	449.203	2422.89	1895.16	295.463	685.16	1940.05	1418.6	0	331.14	243.132	702.307	0	464.582	64.3051	13.0051	17.1843	4.48209	7.32849	798.693	1201.56	121.748
HMF002623A	45.7333	296.092	79.0379	404.544	506.731	0	4331.12	147.928	886.948	38.8497	4.82828	5.64094	11.9532	100.598	18.3361	5.65894	0	1.00496	12.588	165.542	129.87
HMF001457A	910.751	566.416	1075.04	146.022	1226.2	1897.91	1684.12	1740.79	476.468	91.4746	1126.21	485.275	331.254	168.06	30.3972	47.5117	7.4457	5.64544	0	1776.48	343.517
HMF002709A	9.90032	415.208	181.398	409.824	657.799	713.985	341.591	164.714	283.881	258.573	127.6	182.487	55.8828	89.1558	7.71783	11.3762	2.93641	1.96952	14.6742	151.949	140.377
HMF001040A	480.226	1703.04	278.734	461.453	163.242	1268.04	731.263	3612.22	232.147	684.728	1653.14	365.547	514.188	237.019	38.1865	30.4604	9.23879	17.1143	368.964	672.927	131.108
HMF002577A	6.75826	968.628	742.756	283.848	445.654	542.712	93.1179	592.819	252.282	653.877	148.295	249.694	158.278	100.28	22.4889	7.77864	2.82874	10.9037	0	415.805	99.1947
HMF000132A	0	2470.49	626.882	759.632	560.029	0	560.379	724.118	597.523	162.178	97.7969	102.792	35.2063	33.9726	8.7666	12.6287	1.89565	5.709	175.418	728.919	140.663
HMF001659B	1220.45	1058.52	1538.87	2933.27	0	4472.48	4044.77	3465.95	73.3589	359.954	5626.45	1114.56	547.114	333.264	48.4066	45.4148	29.5271	10.6515	1414.65	627.289	948.058
HMF002695A	59.4403	566.452	636.721	866.007	1053.66	348.859	207.489	148.665	314.285	134.152	108.462	161.718	128.332	31.7607	20.2424	11.8059	4.95172	0	0	444.139	267.861
HMF000412A	690.233	1204.99	857.288	154.739	0	0	2232.65	27.5515	0	2490.94	7609.49	0	0	1049.11	28.3435	30.6636	11.3262	179.667	314.183	1037.68	160.134
HMF002048A	538.082	1352.37	61.5733	686.674	1501.4	512.997	474.08	985.372	478.817	3057.97	0	29.2826	766.466	998.918	207.583	10.231	0	81.1859	0	699.941	314.059
HMF002294A	337.178	174.07	724.219	978.003	1493.04	655.784	506.265	294.375	271.842	276.503	158.434	221.049	186.709	120.524	26.6305	10.3847	1.69402	2.29076	0	452.087	173.913
HMF000638A	86.5641	375.046	771.641	506.552	1842.82	117.878	172.721	134.034	466.454	326.959	62.7293	101.61	78.9313	34.0647	42.7769	0	3.68023	6.54289	0	406.43	151.57
HMF001861A	0	2136.69	1879.69	79.7213	0	489.522	456.11	61.0547	554.735	1098.25	256.244	604.271	331.556	2709.16	5.57326	13.7998	7.75013	29.8768	201.546	325.159	232.296
HMF001904A	369.758	362.14	611.748	37.0194	539.09	537.388	1499.66	2195.61	183.17	225.2	72.519	93.564	129.752	126.377	33.1799	17.2071	8.83274	1.78026	0	510.352	255.648
HMF000358A	198.146	817.57	1222.21	0	1288.25	473.182	973.472	701.557	850.659	0	3095.48	53.7814	362.74	103.953	24.6271	29.6799	1.98561	0.70732	85.2556	914.782	184.962
HMF002929A	53.463	643.586	228.794	422.256	170.387	56.2964	114.392	124.362	244.402	308.875	8.31663	70.2994	45.5731	45.9985	4.35188	11.006	3.39232	1.24985	0	149.26	141.74
HMF001354A	0	324.707	362.866	1163.8	321.174	479.234	246.435	252.56	573.934	122.718	5.40083	90.2007	79.7503	118.218	29.8495	2.15049	0	0	4.78897	172.279	230.932
HMF002685A	254.259	278.503	47.9506	888.145	809.141	1354.59	143.195	200.139	336.353	758.37	49.3512	202.27	430.446	122.291	30.5067	30.547	1.80706	2.13928	0	132.492	423.508
HMF002826A	567.372	210.177	70.3612	0	229.742	443.259	0	21.1946	0	1718.35	194.604	0	514.524	3833.42	0	0	22.5927	241.407	0	369.179	240.821
HMF002621A	465	481.524	0	1303.26	601.124	804.633	111.029	386.185	429.147	237.799	149.948	128.704	272.526	154.123	32.9994	0	1.00058	0	0	427.628	246.372
HMF000721A	1395.46	0	0	3185.03	864.634	331.661	144.962	1579.2	2573.35	739.665	2330.27	186.393	1186.26	545.107	123.659	0	8.85461	2.4865	0	392.387	426.613
HMF000585A	111.332	1612.67	868.289	412.849	996.791	483.336	362.642	668.571	698.858	442.552	54.7642	26.5892	225.082	88.6807	19.4634	9.55743	1.64001	2.33912	0	612.382	165.618
HMF001479A	112.487	614.973	206.462	465.455	307.24	243.787	325.556	496.221	296.973	80.025	14.0249	201.248	157.693	4.85583	8.38938	12.022	0.219458	1.36913	177.912	188.338	84.7497
HMF001621A	585.405	2177.85	535.265	367.271	1197.65	1233.53	3299.46	2882.86	226.361	1376.12	278.732	58.8567	642.283	765.351	26.8126	17.9557	14.611	105.621	402.815	825.966	334.219
HMF003710A	332.983	518.938	672.913	425.307	631.936	872.023	300.428	582.745	350.581	0	884.015	316.359	224.036	118.735	18.7076	17.8212	0	2.47114	181.365	390.559	172.076
HMF001896A	59.1463	258.241	596.214	259.798	426.889	0	59.4166	213.295	451.401	204.339	54.8111	64.4194	21.3412	50.6881	8.04251	9.53104	0.185834	0.240626	0	305.694	107.306
HMF003542A	0	265.967	669.206	751.151	162.145	165.733	98.5946	701.594	537.656	274.315	81.159	66.1619	0	99.3185	26.4158	4.3069	0	0.277256	0	352.676	166.324
HMF001193A	863.197	158.632	0	1735.77	296.067	3920.52	755.766	2.45353	257.202	3213.5	124.842	230.4	2595.1	220.549	239.67	0	5.93447	3.39565	0	334.328	779.672
HMF001710A	0	1563.77	1037.83	244.179	472.188	0	425.015	564.518	380.699	59.8309	80.9722	0	0	0	0	8.71867	0.281329	0	0	608.591	51.409
HMF002947A	663.21	745.557	733.458	158.28	1222.83	1474.6	639.349	970.106	452.798	0	1642.62	119.683	176	195.503	13.6973	18.1803	3.12243	0	99.7826	975.274	146.943
HMF002275A	165.33	267.02	373.133	245.472	1507.12	0	125.471	3.62368	192.105	117.023	0	139.535	66.1961	64.9701	11.9461	9.36568	0	0.688209	0	261.54	80.4597
HMF003304A	210.409	1363.32	317.162	418.765	835.704	1581.14	585.209	852.263	279.393	126.618	640.677	111.328	231.712	168.298	20.0079	20.5205	1.59778	2.87373	132.889	693.343	110.768
HMF001139A	0	293.451	512.856	1034.16	440.85	663.127	217.073	295.978	352.956	282.74	239.973	181.801	259.66	86.371	11.5988	5.92564	5.32913	0.146434	8.71914	174.06	291.22
HMF000963A	1059.26	13.9981	1432.55	1643.58	841.688	2506.02	1865.42	126.598	317.291	1382.97	690.81	778.902	197.205	796.693	59.0063	0	13.479	100.515	0	1191.55	328.448
HMF001561A	383.433	339.175	2511.03	767.793	584.724	0	64.7947	124.268	335.478	0	0	140.705	93.037	906.558	5.63248	2.3256	7.44502	15.5969	0	1067.14	80.8557
HMF002398B	676.71	248.957	167.057	3.6314	492.381	531.715	39.6913	355.131	328.458	632.513	82.463	25.2422	4.13858	791.911	15.5446	0	2.4435	65.0119	0	381.446	109.554
HMF001952A	40.8869	312.686	618.325	239.927	175.253	42.1317	760.558	260.806	723.549	33.1333	0	154.499	60.1045	4514.14	20.8162	0	0	169.184	7.92035	149.175	882.905
HMF004649A	25723.4	15858.6	0	0	1161.05	0	85.8699	0	1441.81	0	357.191	0	0	671.007	0	0	122.67	7.32984	87522.6	6865.35	0
HMF000966A	554.962	383.317	1039.31	42.4742	1467.14	661.01	582.139	398.504	6.56062	1326.35	484.736	341.875	109.738	849.887	20.3799	16.2444	0	56.3756	278.618	618.362	344.02
HMF001659A	2413.02	1058.89	0	1679.74	0	4560.13	2460.55	4288.29	0	1096.53	8369.68	2354.48	1117.02	1491.67	27.5544	0	72.6724	226.773	1573.5	772.503	845.002
HMF004705A	67733.3	10672.7	13540.1	0	0	0	0	0	4064.86	0	0	0	0	0	0.00316939	0	483.586	13.411	247376	12012.6	6938.88
HMF002727B	82.457	414.529	0	726.961	803.839	86.5491	97.6162	46.3772	266.538	872.671	15.1397	57.2965	102.077	1227.95	54.7031	0	0	39.2969	0	146.886	176.114
HMF004754A	29669.5	16409.4	0	458.912	1975.28	2046.24	0	0	0	0	1425.84	786.903	0	838.949	25.3222	28.0623	224.616	0	172080	0	2502.65
HMF001889A	135.596	77.6368	573.608	518.538	233.794	1170	271.579	270.144	842.17	69.9201	93.8436	201.966	195.048	2838.16	61.1726	19.4409	5.87004	47.5165	0	104.661	875.339
HMF004408A	0	322.091	782.142	1095.59	0	185.319	231.768	294.254	460.5	0	21.0667	306.618	49.6542	0	10.3355	0.116614	6.06372	0.484189	0	135.691	176.309
HMF004698A	475.797	522.357	0	512.706	583.819	366.88	3.47407	414.412	389.72	572.781	0	3.98791	129.565	635.5	4.57771	0	10.0076	40.4147	0	153.1	156.9
DO217850	754.88	784.78	311.79	48.2255	126.756	313.622	208.009	304.845	4718.03	0	111.028	242.431	1349.61	0	11.7093	37.8112	0.47951	0	0	554.515	192.485
DO217864	278.735	2251.75	762.658	237.105	1479.75	925.174	889.254	1108.13	455.238	16.268	614.111	169.61	514.732	160.489	25.808	21.138	0	4.05398	138.953	1063.15	40.8956
DO218139	110.381	423.94	109.534	303.258	327.323	115.038	874.84	528.767	90.3115	227.238	20.8262	89.4786	247.097	69.9674	13.3365	0.521793	0.141738	0	18.5611	120.717	79.7223
DO218227	625.255	372.473	0	55.9496	304.188	0	5986.89	4920.01	71.6628	386.693	891.506	141.969	303.828	80.5743	21.5292	22.9714	0	8.49943	186.657	446.497	170.846
DO218351	176.672	1303.86	636.138	360.61	993.629	243.788	109.008	208.533	483.68	136.947	163.724	133.644	284.805	120.959	35.7449	3.25231	6.92501	0.0778117	23.6892	912.706	13.6048
DO218411	2875.57	2486.09	0	0	6075.57	103.852	2671.75	2440.36	438.668	1635.16	184.661	7210.05	1339.12	378.154	85.6042	17.7937	7.60211	0	90.7677	994.98	322.253
DO218417	307.246	1355.23	327.313	221.955	673.852	0	130.474	1283.61	949.816	298.821	90.3232	0	60.1309	167.238	0.874499	20.2164	0.909074	0	3.40644	484.378	118.215
DO218440	206.083	1503.28	696.077	657.447	739.533	1410.4	1292.11	2358.78	741.449	1136.12	947.249	198.748	1494.76	177.965	66.0659	19.2677	4.47456	2.19179	473.71	832.02	244.269
DO218491	2586.54	0	425.092	2393.93	2448.91	0	108.026	58.6288	285.844	1869.56	1568.1	17815.2	855.283	179.87	88.9354	11.3581	11.7065	0	0	443.686	372.314
DO218535	1163.79	3265.37	212.596	152.465	2767.26	444.565	676.318	2634.22	637.838	174.232	459.41	0	887.348	275.584	28.8184	34.931	6.9328	2.31779	658.568	1339.76	68.6764
DO218550	283.649	2052.95	434.389	1010.05	1582.28	641.158	2626.06	1851.74	1039.59	204.813	491.292	75.0762	289.356	223.597	27.5837	27.9677	3.07344	4.37519	266.094	599.854	178.052
DO218695	1073.95	1522.21	1930.08	1062.95	2787.4	1462.65	440.158	1037.04	135.813	235.867	402.045	301.744	412.23	135.873	57.5264	13.1961	8.22436	0.0530676	0	2084	0
DO45195	94.7625	170.671	0	1512.51	130.409	389.317	47.7781	38.7153	344.305	44.0833	0	85.9852	194.218	33.2495	5.00976	9.59657	7.70601	2.68765	27.5128	0	160.487
DO45231	654.504	16.9073	0	3499.02	1350.71	877.13	39.5286	371.393	666.334	774.687	89.7946	233.534	514.874	112.583	57.415	10.9553	6.91469	5.71499	0	170.4	518.6
DO45243	1098.52	166.217	341.867	4144.58	845.141	447.516	41.7353	315.078	306.665	1047.22	191.923	266.183	935.408	82.943	146.426	0	0.574286	0	0	295.189	433.811
DO45245	178.506	672.958	943.26	0	774.965	0	369.243	372.348	231.483	1274.76	1045.15	243.27	3067.94	127.121	0	276.435	10.5647	0	56.4672	718.295	431.238
DO45249	0	95.5664	147.376	646.111	95.1587	120.518	61.1401	110.785	205.152	114.136	7.45564	25.0395	150.751	44.8103	11.8039	10.2079	0	4.9882	18.1767	9.02469	121.799
DO45251	261.984	271.991	25.8459	1189.6	257.11	280.762	0	144.409	343.478	169.47	73.4319	25.0132	254.198	79.7088	26.6432	9.3568	0	0	4.37183	29.7076	124.921
DO45259	2094.33	0	224.675	9101.41	1317.36	543.265	216.158	249.779	74.6796	1549.87	558.654	436.198	1784.08	425.546	163.219	6.94203	5.0644	2.77433	13.4303	287.053	716.516
DO45283	212.657	75.2588	645.664	3311.74	1076.1	222.095	36.2277	839.411	47.782	0	150.775	5.13647	5061.64	339.511	59.8751	209.728	0	6.3972	23.0373	185.053	577.91
DO45285	0	0	411.335	493.925	383.741	387.914	0	83.6343	29.308	23.3844	72.0138	33.0165	702.474	25.2548	0	36.3146	1.65552	0.0298588	20.4383	56.2598	138.302
DO45287	4631.53	1349.72	1026.9	0	241.156	0	0	0	715.476	59.7497	540.661	86.8088	0	0	0	38.6401	15.3599	0	6544.06	977.94	0
DO45289	85.985	380.636	140.512	1297.67	408.24	601.669	128.624	297.704	352.351	92.2144	80.4932	0	106.543	38.3606	8.41458	13.8811	1.1665	3.53783	0	206.58	170.42
DO45291	268.73	84.3923	1162.04	947.229	933.414	802.369	16.7629	608.412	463.184	0	83.0257	96.5177	85.9808	89.9447	20.3796	23.0452	12.6837	0.891495	0	464.196	152.804
DO45293	145.78	202.722	243.652	2311.54	65.4045	836.958	117.634	234.213	528.877	0	1784.25	1903.14	56.8042	114.019	25.7428	36.1967	0	2.06049	18.437	82.1958	665.367
DO45295	0	86.8558	29.8344	601.158	209.363	264.047	1.96164	89.2893	222.161	0	21.6606	56.3701	92.9034	49.3952	4.78344	6.86571	1.18545	1.1654	19.3493	0	108.651
DO45297	87.3688	1110.61	156.316	484.073	575.913	184.125	118.104	150.859	344.813	220.536	93.2069	290.92	454.715	86.4379	11.4304	41.6174	1.95213	0	72.8842	298.414	93.7018
DO45299	141041	14171.6	36342.4	17867.7	0	0	2772.78	236.3	0	1396.86	0	0	0	0	0	252.684	658.315	13.0009	334818	8858.48	8108.1
DO45301	496.308	132.157	319.685	942.496	220.892	3680.77	702.915	171.965	395.495	1385.64	213.068	0	1046.11	53.5045	39.1796	77.6753	0.571246	5.57376	31.3994	0	836.601
DO45305	197.697	348.555	129.236	1124.75	694.777	341.93	61.9922	168.624	380.092	141.336	36.8936	111.849	230.259	50.0095	9.30597	11.504	6.83431	0.355732	0	447.163	68.8365
DO45307	129.44	303.232	260.637	493.893	277.074	223.558	22.5087	232.325	367.566	327.096	322.277	44.5522	75.1014	49.7385	9.12517	10.4276	0	8.4472	0	313.656	61.3444

## Sheet: Breast
sample_id	Breast.SBS_A	Breast.SBS_B	Breast.SBS_C	Breast.SBS_D	Breast.SBS_E	Breast.SBS_F	Breast.SBS_G	Breast.SBS_H	Breast.SBS_I	Breast.SBS_J	Breast.SBS_K	Breast.SBS_L	Breast.SBS_M	Breast.SBS_N	Breast.DBS_A	Breast.DBS_B	Breast.DBS_C	Breast.DBS_D	Breast.DBS_E	Breast.ID_A	Breast.ID_B	Breast.ID_C	Breast.ID_D	Breast.ID_E	Breast.ID_F	Breast.ID_G	Breast.ID_H	Breast.ID_I
HMF000135A	3455.47	7578.82	2677.36	2520.92	0	1510.87	1526.32	2531.56	1975.01	1421.38	2494.12	267.094	369.013	351.07	61.9774	100.029	31.8143	12.642	14.5367	45.3852	455.002	133.355	1709.88	241.358	414.349	233.792	76.252	189.623
HMF003471A	9964.61	11516.1	4852	368.801	1203.99	285.034	640.376	729.595	104.431	1432.31	878.392	330.59	0	234.764	76.2088	0	53.1066	12.9124	2.77227	4.30333	110.041	170.768	102.598	112.819	452.101	290.657	136.009	209.704
HMF002852A	226.177	200.474	267.23	445.18	1203.24	99.209	229.609	602.794	459.787	435.339	246.939	7.84015	49.1879	60.9976	2.71173	10.7066	1.24472	2.33698	0	2.47648	40.0631	46.0435	19.3338	0	102.068	20.702	70.5604	17.7525
HMF002852B	200.659	111.121	214.978	613.477	1673.82	354.482	191.819	434.737	688.32	562.932	260.841	142.38	131.073	56.362	0	8.34985	2.17757	8.42778	2.0448	2.66282	92.8343	95.9606	30.4587	27.5019	127.605	105.117	56.5702	20.2888
HMF002464A	139.381	44.4336	54.6522	186.629	546.866	134.528	383.377	418.857	117.731	272.247	7.34917	14.5741	155.716	52.6584	0.39749	4.77617	0.814521	0	2.01182	0	8.89519	113.186	8.7289	53.0507	61.2173	42.7817	39.8949	28.2453
HMF002464B	143.047	45.0727	54.8999	211.653	592.623	148.754	415.644	519.473	64.9934	290.648	17.866	23.4914	177.322	2.51219	0.404735	2.72816	1.22811	0	2.63899	14.7044	7.36836	137.651	15.2246	97.1963	67.5188	51.7447	36.3815	26.2103
HMF003318A	3754.34	4133.08	2439.98	350.983	2280.75	286.785	144.526	797.754	541.917	434.768	312.208	27.4544	247.287	138.159	10.4629	17.2865	19.013	0	1.23758	24.77	387.462	52.4401	46.6247	82.7416	33.2035	41.1909	239.07	107.498
HMF000834B	163.001	58.7197	75.1019	65.1611	575.551	198.92	407.893	373.74	174.323	597.717	95.05	1.77401	97.7239	63.3242	9.43969	0	0.859083	4.71248	2.98874	5.30049	8.0661	103.584	29.4905	26.709	123.241	78.0028	59.3376	36.2689
HMF000834A	137.577	72.4636	89.7127	142.62	739.801	357.562	551.532	440.897	282.937	965.406	113.194	34.1973	154.399	83.7026	47.4777	0	7.59114	4.9312	0	3.01377	13.5992	131.802	74.2175	52.776	374.821	258.443	83.3374	64.99
HMF002116A	1105.26	227.399	123.665	192.187	758.489	181.118	387.07	333.676	68.0107	171.186	82.5236	31.8482	65.4627	26.1042	0	8.67064	3.06566	0.877989	1.3857	11.2077	62.3365	106.305	20.9319	38.5078	48.3421	28.6232	35.3812	45.365
HMF003502A	479.166	1001.49	964.979	3245.31	589.486	438.106	1129.69	995.26	1368.03	794.954	932.752	72.1246	352.074	209.578	45.7943	44.9172	17.2422	15.1944	6.85199	18.3572	99.4656	164.274	753.443	109.958	98.6707	210.615	80.5528	154.664
HMF000479A	93.4707	338.171	365.073	2820.28	604.769	538.561	682.718	853.3	1576.75	361.955	801.555	1.3488	328.45	88.6066	46.1607	29.9993	2.56703	1.04329	5.22969	3.75739	154.776	121.206	373.616	51.7421	58.4401	475.434	38.0622	48.9666
HMF002457A	640.616	462.327	337.226	779.268	1030.08	534.474	900.026	1505.73	78.4308	987.025	360.958	118.334	257.33	221.174	19.8793	0	6.21066	4.91	0	0	86.8908	483.426	10.5901	70.625	107.721	52.7081	54.0885	58.9512
HMF002035A	200.579	437.845	973.968	7820.12	525.297	1281.14	1342.06	396.807	2568.28	1030.89	1735.4	129.011	1402.19	333.42	67.5353	123.258	6.99607	18.0557	31.155	16.6179	58.9713	77.5848	1050.62	131.252	0	826.327	0	198.627
HMF002392A	122.305	7.28426	39.9959	0	229.341	0	160.593	108.425	1786.34	0	0	2338.81	0	92.9079	0	2.48173	9.20145	5.31683	0	6.8444	11.9241	52.0462	20.3796	20.0909	142.228	134.733	41.0958	18.6579
HMF000886A	9997.16	17327.5	12338.5	1109.74	643.995	551.822	497.472	600.006	1287.52	0	699.615	336.667	416.921	210.114	41.3357	49.4678	52.1262	11.9172	9.1532	69.883	149.03	132.785	72.8222	204.172	182.675	131.479	99.0216	344.132
HMF000886B	4649.34	7509.12	5563.75	1489.44	514.963	893.793	269.128	1046.27	1203.46	0	518.272	488.719	380.09	191.65	34.5255	21.8671	28.2982	16.6717	9.6376	30.5859	278.171	122.311	136.844	136.063	283.035	188.342	79.3939	195.254
HMF003202A	708.428	697.755	371.048	356.114	958.671	117.024	601.385	546.302	505.329	226.508	254.018	20.6115	156.284	64.5244	28.022	2.5857	1.30144	7.09087	0	11.5554	47.321	76.054	57.6511	123.044	161.09	69.796	172.864	16.6241
HMF002764A	520.749	818.134	549.1	697.424	933.612	676.515	998.469	1367.93	1019.36	474.88	587.381	226.036	256.996	219.42	48.2545	0	9.38885	18.4207	7.93595	12.6206	111.319	193.511	379.632	29.6509	278.081	340.904	87.1769	67.1049
HMF001423C	154.3	421.198	827.169	4678.74	414.236	1259.4	731.067	620.694	2417.8	1100.64	1714.59	37.4378	651.009	263.719	33.9229	77.3316	2.9789	13.5109	3.25569	12.9334	163.241	128.729	941.833	98.1559	0	752.522	24.9792	79.6059
HMF001423B	62.716	956.225	1530.27	5607.48	358.336	2390.45	0	448.095	2633	891.216	3593.43	270.587	2792.44	331.748	33.0645	27.22	4.92555	23.132	298.658	19.4662	205.844	117.297	1095.58	172.554	51.7988	795.773	47.0723	208.617
HMF000459A	3458.32	2006.02	1246.17	226.975	647.815	13.3468	276.763	206.698	283.665	262.745	73.287	26.7972	28.9794	42.4154	2.49878	3.93223	2.56899	0	0	0	21.6842	57.7981	15.8084	47.0064	22.5461	12.7302	35.2762	40.1505
HMF003422A	371.611	210.7	204.317	412.805	904.274	199.13	552.393	295.36	303.254	657.455	304.607	0	134.776	81.3164	4.12915	11.0676	0	0	2.80327	5.60867	28.3576	86.4182	30.7354	76.4532	58.3017	35.9141	71.5312	18.6801
HMF001916C	855.784	1238.97	1256.35	2410.67	184.253	577.873	1714.84	1090.18	1370.36	630.128	1644.9	69.1346	290.764	354.786	57.637	94.0438	1.89799	20.8494	5.57189	40.0305	121.679	119.986	1551.97	208.209	26.4062	347.877	84.9529	59.8856
HMF002324A	1514.12	586.778	779.354	5329.59	657.347	626.33	2434.34	399.497	1018.47	1319.12	758.435	132.596	483.999	367.027	50.7749	62.4135	9.87343	31.0553	9.88296	0	55.7547	307.326	998.025	275.294	176.726	272.883	86.0132	108.977
HMF003684A	240.608	161.738	342.853	738.971	393.621	178.83	354.168	717.515	997.015	368.325	218.676	3025.42	94.8047	115.451	14.9628	11.2622	4.2143	7.68729	3.87347	5.05882	150.111	193.917	37.0278	74.6384	128.958	47.5993	42.5676	26.1225
HMF001401A	453.618	41.787	251.729	0	518.889	0	517.642	156.914	149.006	138.763	74.448	11.2503	91.0584	29.8952	2.14844	0	5.68216	1.16941	0	0	27.3484	41.0439	11.9487	34.2289	22.7201	11.1486	60.2822	15.2792
HMF001390A	2283.88	1935.42	756.569	193.38	896.832	200.53	670.855	509.53	189.578	614.162	143.403	26.5156	10.2011	96.1486	19.4306	1.23168	16.0091	5.46058	0.868003	11.1126	50.6282	225.546	36.3545	151.29	199.534	151.734	14.5662	57.2338
HMF002735A	2245.42	5591.08	2943.81	623.212	570.64	89.5051	581.147	305.298	730.686	0	315.513	180.061	123.285	28.3419	37.3746	18.7927	26.5169	4.31588	0	2.93981	31.1147	63.2915	29.4691	86.1087	180.051	403.896	54.6975	79.4317
HMF000987A	184.673	127.029	167.294	426.677	1518.97	374.408	0	882.425	192.084	319.436	147.583	39.8559	5442.79	253.774	20.8306	16.1731	3.39884	0	85.5975	20.3609	39.9734	141.17	97.7198	229.397	168.645	82.109	125.411	79.2139
HMF003586A	3647.86	3288.47	2262.27	2444.43	1256.54	647.375	1127.65	461.218	1560.56	1608.43	634.988	68.3435	533.902	310.969	65.1928	46.5404	21.2885	7.38641	5.5919	3.16614	205.641	196.163	154.998	71.3397	168.498	105.742	136.75	165.702
HMF001774A	426.362	233.61	441.212	1025.02	616.325	204.196	1454.07	1127.28	405.531	234.799	574.559	30.8506	181.358	165.825	10.9148	12.1544	12.0027	0	1.92813	14.041	22.4618	131.307	98.4082	119.133	168.076	22.8596	59.6035	54.1099
HMF003726A	129.293	12.4729	126.777	149.204	508.436	111.075	265.758	339.41	0	408.358	123.511	3.23189	97.3998	57.0733	7.94118	0	1.93904	5.11978	0	0	38.0512	101.816	10.6686	68.0648	20.3897	22.6694	23.1731	14.1672
HMF000273A	221.649	180.662	105.174	570.398	1178.57	437.84	322.477	731.721	480.83	238.962	250.478	41.1013	181.822	33.3126	7.31553	10.2484	2.34068	1.04044	3.05497	5.71434	190.331	123.096	20.959	72.5321	75.07	46.9512	90.2569	32.089
HMF003399A	417.641	404.452	352.643	355.433	534.294	44.1524	730.636	588.582	278.137	284.862	215.948	9.56698	131.15	37.5028	4.97767	20.2548	1.76755	0	0	4.33379	24.6775	157.614	0.478445	66.147	83.3145	30.9357	28.2418	30.2572
HMF000922A	42446.7	32867	25778.9	1157.66	0	114.719	0	0	0	0	0	0.864474	0	69.1282	5.26441	32.0683	102.893	0	3.77441	1.99507	9.46856	107.149	25.6465	6.11195	48.4306	59.9696	59.0052	256.223
HMF002560A	285.338	15.9745	190.853	585.042	666.026	363.94	581.144	906.457	38.5543	298.993	303.302	54.3092	183.989	174.078	14.399	2.59505	3.71125	8.29468	0	7.72136	16.7723	192.425	16.8603	145.743	101.883	94.9802	49.3287	8.28633
HMF002270A	414.662	0	644.144	0	851.038	1655.67	0	5786.36	0	5197.26	37.4304	543.548	0	825.877	2.28186	21.9822	5.35667	15.0172	3.36207	15.4591	17.1627	3080.6	104.879	111.823	162.208	89.1209	3.48032	39.2687
HMF000769A	154.205	162.144	317.205	60.9683	456.405	213.97	339.247	272.476	285.299	253.853	306.982	51.8561	115.576	35.8145	4.44107	0	6.29236	10.2666	0	2.47246	52.7031	115.219	7.0759	76.6281	42.8197	42.8271	82.6651	11.5897
HMF000710A	662.703	124.951	91.963	93.3012	927.869	135.422	456.668	217.374	148.698	147.828	11.1442	15.9138	102.705	27.4604	0.228807	2.87222	0	4.86475	0.0342248	3.95738	20.179	98.4302	0	21.3656	68.8726	34.499	41.8818	23.8145
HMF002358A	297.941	126.09	233.428	70.7598	579.38	602.687	5.09671	1347.66	62.6981	1057.65	217.871	252.165	38.4341	174.144	0.94299	15.5218	2.59796	2.2368	0.700409	0	83.9553	459.002	16.5055	30.6745	66.2371	29.8715	23.0147	19.7394
HMF001585A	654.279	165.303	321.821	200.208	1592.4	300.915	1836.41	692.689	478.14	2092.01	356.562	310.553	361.167	337.532	18.9473	15.6147	16.42	23.7546	3.26341	16.0111	303.748	354.145	58.0474	59.1948	234.591	138.875	114.231	83.1564
HMF001764A	280.922	108.074	64.8085	309.572	873.238	0	744.905	742.917	174.322	163.501	43.1917	12.8027	155.021	33.7255	0	0	0	2.54264	4.45736	1.64839	19.6219	96.3468	34.6364	35.2832	102.232	18.446	51.4685	31.3172
HMF000761A	418.003	400.603	574.239	2871.88	518.939	630.431	779.226	959.412	928.406	464.38	1018.73	93.7425	461.277	320.727	46.8415	57.3197	14.5047	0	13.3341	9.71438	66.4115	24.8796	812.595	0	129.538	59.3048	94.5563	85
HMF000577A	754.69	752.448	786.871	2030.16	659.612	673.971	1443.47	851.199	787.166	917.937	834.06	166.386	392.925	256.103	50.4106	34.129	9.91064	0.183059	7.36675	15.5154	205.923	168.009	79.0634	164.439	116.476	76.4626	93.8781	101.232
HMF001736A	384.155	208.189	69.3986	245.82	491.336	121.788	1023.36	391.603	67.3211	511.017	157.862	28.5038	31.82	69.8259	13.3166	8.37374	5.34181	1.93498	3.0329	1.53346	12.9492	70.8824	37.0209	31.2585	239.432	73.9305	62.479	22.5138
HMF000411B	4763.92	7899.71	1814.5	2948.74	755.382	456.657	1414.97	261.089	1033.25	1289.61	822.165	1920.41	406.446	115.148	60.0872	32.2987	24.6917	2.54889	6.37347	27.7697	22.6732	170.931	348.816	147.668	0	777.324	53.7114	95.1078
HMF000331A	1238.19	216.255	196.799	154.889	743.768	266.838	856.448	986.312	0	443.045	156.147	39.2076	129.752	208.349	3.81697	12.6382	10.3726	5.85965	0.312597	15.1629	170.317	161.67	36.5589	96.9486	87.4404	42.6217	83.2488	49.0317
HMF003314A	899.859	1021.75	833.621	1516.56	1240.64	356.926	470.985	371.188	761.431	329.211	487.822	126.722	692.121	134.157	61.1473	25.3505	19.842	7.98147	37.6787	24.5739	30.2232	49.8194	69.573	0	538.298	485.286	52.1148	100.112
HMF003113A	383.033	247.838	325.662	612.432	1362.92	315.23	1115.81	886.658	428.498	310.547	581.691	1452.29	117.537	247.859	6.97046	15.9934	3.71044	5.2915	0.0341557	6.42675	178.129	187.375	59.3672	137.616	136.227	109.849	148.929	29.08
HMF001031A	1308.12	1057.46	582.032	584.188	647.902	268.51	303.083	193.581	252.151	1176.54	93.4301	0	219.213	52.7914	5.83779	14.0368	7.28	0.845379	0	3.49445	38.9231	60.831	7.40841	91.9619	68.0743	7.93966	49.6463	51.7208
HMF000632A	17301.4	19649.6	9462.9	0	989.189	15.4528	0	269.535	0	786.232	160.114	53.8977	0	24.6636	1.85432	18.8412	40.0035	0	4.30096	0	44.6988	25.4025	16.812	105.651	0	34.8117	141.589	182.034
HMF002080A	2762.84	5770.09	2944.91	305.643	680.935	177.28	761.496	288.364	950.558	0	438.404	40.3456	224.573	78.5659	15.9899	7.66432	19.5681	8.12294	2.65474	14.8908	12.6308	22.4675	19.2337	65.2514	64.6258	61.4952	84.9104	84.4944
HMF001244A	538.372	318.264	402.191	1558.75	1244.44	221.057	2008.52	985.762	1234.36	1066.17	697.62	865.36	316.073	241.06	31.2955	15.372	0	5.9441	2.38842	3.79513	99.2719	189.28	48.3148	31.945	158.314	37.0119	92.5205	60.5466
HMF001540A	17423.3	4996.46	3944.61	79.6523	1558	155.065	394.905	789.494	237.163	747.803	72.2146	39.6783	254.599	119.007	0	0	52.3491	1.40947	1.24145	18.1372	59.7306	141.847	47.4676	94.7297	22.3286	44.2615	178.364	136.134
HMF001851A	693.311	1784.43	1117.33	3016.64	328.667	845.248	414.146	1230.37	2042.91	72.5137	1527.12	150.83	467.034	136.449	36.2984	34.7997	6.44972	0	10.4523	22.0107	74.4136	33.9161	295.976	21.9422	176.858	214.803	0	96.0805
HMF002935A	68.2586	21.3555	4.29203	92.2244	708.266	38.9533	201.151	420.698	17.936	227.293	54.8028	16.1104	79.8189	9.83983	2.58464	2.23658	0.147626	0	0.0311609	1.50254	7.52739	70.1143	6.12705	7.88249	46.5779	12.0297	39.9727	10.2659
HMF003168A	191.035	91.2514	123.744	158.428	562.693	189.923	459.734	319.838	0	187.428	185.742	303.873	93.3367	59.9741	0.106675	3.89333	0	0	0	12.2958	19.5964	104.371	0	72.6839	32.3267	29.4643	51.4062	32.8559
HMF001428A	242.178	4.88204	50.1948	114.166	383.232	168.953	429.043	449.451	0	130.629	98.6479	19.6425	121.925	19.056	0.254169	2.85256	0	0.893271	0	2.44354	13.8172	97.7434	10.9478	64.5726	48.0075	19.0394	28.0368	29.3917
HMF002642A	78320.7	61954.2	27892.6	0	126.42	0	797.793	700.352	0	2442	306.348	194.473	1221.64	165.507	10.9116	44.5066	154.891	0	59.6906	0	261.5	307.77	28.4155	137.6	119.18	64.5602	93.8205	439.153
HMF001163A	13932.3	16181.6	9857.83	1748.29	0	1411.98	0	600.006	0	547.36	348.493	126.161	0	341.003	10.7985	30.6937	32.2242	2.2338	20.0497	15.4415	65.8788	486.434	6.71598	123.947	102.743	93.7778	38.2873	258.775
HMF001654A	101.965	226.473	290.929	643.363	1174.79	697.932	374.777	457.159	950.898	306.107	587.808	14.8613	1106.4	235.534	47.6397	17.2666	6.9813	11.7749	28.3375	17.021	262.027	86.803	191.576	29.1111	508.811	576.663	258.472	78.5161
HMF000021A	196.299	449.619	436.795	2333.87	311.859	414.262	839.745	320.904	1343.27	567.092	953.493	1.61543	311.782	18.3953	103.893	18.7188	4.08536	3.30312	0	42.2	81.7162	64.9662	718.487	75.4698	97.0498	80.7387	63.1607	85.2121
HMF002896A	194.219	156.563	72.2565	1151.22	0	0	0	0	0	0	0	89.162	474.13	56454.4	2.80943	5.08033	0	71.0305	34.0797	0	48.9819	0	0	0	850.018	0	0	0
HMF002454A	1977.04	2486.74	2028.72	1375.77	1523.03	620.851	1344.73	327.052	1909.92	1320.95	879.137	6.77205	244.05	144.239	22.7004	30.1376	23.61	8.55245	5.99945	26.6454	213.472	375.767	142.51	139.836	150.169	127.486	182.719	120.396
HMF003376A	624.813	604.973	961.628	3408.03	84.7825	720.562	1439.83	853.726	1389.86	984.515	1255.32	80.6455	268.021	356.287	115.434	24.3574	11.2348	18.6935	13.28	13.2833	48.942	111.272	1617.37	49.8111	81.0288	388.943	75.1966	62.1569
HMF001933A	161.303	159.334	53.5264	1117.96	944.659	359.136	1327.67	796.726	607.165	700.683	440.759	40.6669	167.471	210.936	15.1414	16.1582	1.75607	5.33493	0.609504	13.6036	80.2088	121.345	0	53.4857	181.533	91.0993	92.7963	56.9283
HMF002568A	1738.04	2336.84	738.725	75.5815	1447.98	105.377	725.108	347.97	625.403	226.973	285.108	0	170.669	71.2332	6.50103	0.488229	16.2203	8.79043	0	5.74972	92.4938	106.277	67.9861	78.7227	47.0247	17.544	94.995	66.2065
HMF000415A	103.601	22.005	70.8981	316.57	744.551	28.4625	387.286	394.8	17.7091	123.174	95.4829	12.8761	55.843	48.7415	0	2.25499	0.239453	0.505558	0	0	12.3444	61.0475	10.438	32.2512	37.1512	19.2884	29.6996	14.7798
HMF002655A	205.373	135.202	46.2391	233.7	703.517	0	456.741	441.349	35.8696	204.943	83.4429	34.2326	3.49614	0.894351	2.10023	3.64619	0.152761	0	0.100825	7.36139	9.68429	100.62	11.8169	36.6216	10.6649	12.7251	30.5784	31.9277
HMF000624A	3643.4	3512.73	1769.88	4305.65	115.998	635.741	1725.97	1074.33	1241.59	1100.05	1266.8	164.352	613.79	150.715	110.008	62.8474	26.5971	6.54802	0	36.8265	29.9027	62.5518	1087.63	129.462	36.1855	313.83	66.0098	220.604
HMF002579A	344.061	393.518	666.092	843.226	556.455	308.018	365.246	156.72	985.295	193.949	737.92	0	821.687	30.8128	20.8614	33.795	10.7656	0	24.578	12.4756	19.4845	82.1628	84.2613	55.086	107.246	22.6038	19.3795	78.3008
HMF000701A	10472.1	12201.7	6193.44	630.006	1552.91	497.272	497.936	693.921	739.821	230.655	312.23	199.369	245.319	185.246	42.7887	0	31.5748	3.19968	2.43681	0	236.826	112.467	55.3416	178.115	236.121	172.153	158.424	135.552
HMF002846A	717.423	1552.35	930.698	347.967	451.063	83.3549	290.903	405.419	285.366	716.051	227.293	9.09559	763.663	50.3539	6.158	5.50819	7.5638	0	9.77002	1.53357	37.9762	63.5823	29.3261	24.6852	43.2329	15.4789	55.2268	24.958
HMF000907A	241.464	44.997	69.4457	198.218	450.702	22.0412	594.287	465.263	0	167.633	83.6438	29.5865	52.7852	21.9347	0	3.74779	0	3.63817	1.61404	11.4399	12.9012	58.1341	15.2502	149.255	49.4052	19.0048	34.7335	31.876
HMF001327A	4587.12	78633.4	0	0	49.6088	0	4024.52	1873.42	513.939	2244.5	6876.77	101.653	0	131.088	35.8229	41.0042	55.2424	15.1717	6.75874	32.2021	478.711	309.201	75.6932	188.717	197.181	181.171	199.725	423.398
HMF000727A	160.6	107.244	141.511	149.504	602.875	169.7	461.727	198.689	368.529	275.093	210.487	22.9642	171.736	32.3423	27.0939	1.55563	11.9788	0.651613	3.72003	15.8067	51.2304	130.337	11.9435	95.916	228.353	200.28	39.0786	29.055
HMF003231A	403.467	359.714	826.039	2313.54	344.348	733.095	1723.21	758.535	1437.79	1370.47	1654.97	43.0986	530.48	192.244	67.3232	72.9244	17.8161	13.3701	22.5662	6.25947	24.151	177.074	1298.77	198.957	111.68	447.191	47.5846	49.3277
HMF002039A	1127.17	2182.84	1000.52	1002.38	29.9771	0	1085.13	142.119	1249.46	507.099	558.754	1503.61	188.147	98.805	25.5131	24.8966	5.05236	1.4111	3.12687	0	16.3465	16.9975	74.5719	16.9612	131.733	132.735	37.8062	50.8495
HMF001447A	3820.67	7788.41	1199.5	834.743	562.404	113.857	1000.45	877.528	295.2	484.155	505.482	36.5969	21.5546	63.4415	24.2885	11.3418	22.3755	7.99415	0	0.440049	20.5617	55.3654	51.1788	33.0104	276.628	135.96	32.4995	107.356
HMF000719A	799.946	1171.35	775.718	1850.02	430.737	561.301	1482.8	315.78	661.862	789.217	1121.97	1064.72	67.0885	136.486	13.7788	47.3238	4.41723	5.3323	7.14782	0	90.5215	162.759	432.859	102.207	67.8508	98.0121	84.302	39.4878
HMF002195A	799.008	876.367	682.519	1087.5	638.015	343.097	1148.53	452.861	1757.33	123.247	524.581	560.903	217.785	84.2551	11.085	16.6287	13.4466	1.44851	5.3912	3.2053	62.803	64.7488	25.4914	57.4339	148.225	49.8868	78.4471	51.7584
HMF001138A	3079.49	6417.97	4313.97	1512.86	397.947	392.992	382.372	0	484.235	0	429.238	10.256	164.444	119.222	0.668747	6.64701	14.6944	16.7644	0.225382	7.06185	30.7914	38.3551	47.1655	60.6307	59.4238	34.2629	57.0487	98.2602
HMF003528A	1355.48	1114.48	819.676	1978.32	1102.12	574.876	601.18	956.938	495.107	743.058	173.335	185.807	182.221	327.393	4.81532	31.6117	10.6669	2.90183	9.00433	10.8463	474.986	167.073	58.0996	128.693	131.072	54.5348	97.415	107.281
HMF000514A	224.759	187.593	78.9837	564.559	816.536	124.916	629.366	397.436	287.349	620.795	161.113	25.6788	232.63	62.2858	3.3856	15.2079	0.787775	2.53494	1.08376	0	34.8449	162.426	0	79.9549	106.122	27.2386	45.7202	13.6936
HMF001459A	211.418	38.4463	87.4465	228.152	1259.11	92.1751	233.863	328.099	274.82	160.202	133.243	15.1538	323.741	28.13	26.0071	0	9.21147	2.03945	2.74203	6.16396	37.1481	11.912	56.6451	80.2239	272.987	160.408	36.1125	40.4002
HMF004170A	573.09	440.408	255.856	1588.17	1047.91	929.567	1159.91	3058.74	0	333.669	810.606	105.416	153.681	266.971	19.7756	23.5734	1.40564	3.19732	1.04806	0.759677	67.1594	87.7043	47.9841	97.2714	123.528	70.6951	87.9984	135.899
HMF004039A	597.833	322.847	1433.86	8648.76	876.846	1896.46	5074.84	1393.43	1692.9	2585.5	2333.38	3639.32	2145.99	328.05	107.105	82.1199	21.9751	32.3905	18.4092	0	100.169	372.289	91.0566	0	623.676	218.526	79.5542	265.729
HMF003956A	287.077	44.3134	77.3818	617.398	358.564	328.4	25.4353	143.177	0	124.476	48.7443	5.75218	665.591	22.6905	8.83033	0	0	0.672291	26.4974	2.81549	14.9276	62.4474	4.97868	37.7074	66.7326	5.71447	9.14785	7.52852
HMF002491A	282.096	197.903	128.307	593.348	336.088	400.105	1092.23	1113.62	79.7645	512.862	259.997	79.2111	95.4269	92.0421	13.4728	21.7606	6.49205	6.98963	2.28494	14.768	18.8003	46.1929	76.2603	75.4903	126.186	55.9483	43.2969	71.057
HMF000688B	431.891	45.7512	335.158	832.305	702.106	730.293	1057.08	1911.61	374.226	668.76	523.684	86.7544	186.41	235.978	38.0362	19.8644	4.93382	8.34679	1.81884	5.48614	56.1349	148.513	53.7891	9.53857	425.324	205.404	80.5443	55.2661
HMF000688A	446.689	19.967	391.781	1050.71	703.477	887.977	1274.99	2913.9	0	858.922	763.459	120.908	120.544	378.681	40.2673	20.7061	4.46031	7.67328	3.89303	7.41323	64.1179	209.321	50.8502	26.6304	429.731	210.34	101.763	53.832
HMF001317A	2135.17	1567.63	945.63	667.924	514.627	380.263	609.587	847.513	160.343	452.637	315.062	34.0554	138.842	195.72	0.233927	16.7277	16.5056	8.10165	1.43116	19.0494	75.5516	219.631	67.6756	154.893	73.6988	20.8898	76.6895	82.9211
HMF000233A	203.891	0.0668297	95.9669	312.809	901.647	224.765	497.746	755.79	0	215.748	169.611	26.4851	91.0121	26.4618	9.42917	0	0	0.570827	0	3.41498	25.8874	170.156	19.3677	50.5605	57.3094	28.9328	44.8408	31.5299
HMF002900A	146.559	28.2531	36.587	146.796	1294.27	361.937	65.9574	901.796	75.706	79.5431	123.495	23.6364	132.654	34.8115	6.66305	0.195556	4.93574	0.226134	0.979518	7.90041	77.4189	46.2806	26.6029	95.8009	62.4208	24.8498	52.5703	32.1554
HMF001364A	572.462	319.907	346.159	2054.38	1351.56	1.99149	1546.74	523.59	484.847	970.48	308.905	27.7456	269.698	275.533	18.8773	30.8614	11.2844	1.62683	0.350091	58.3276	71.9163	107.015	128.141	368.866	137.76	44.4101	244.514	84.0505
HMF002542A	337.58	84.1599	63.7605	520.333	1484.63	319.508	608.764	448.248	55.2826	303.071	139.792	61.8663	178.089	76.9188	5.82917	12.1998	2.12389	0.952799	0.894336	1.11232	37.9972	99.7763	24.4465	17.019	92.0579	25.2177	46.9107	27.4623
HMF003477A	826.83	905.256	672.61	418.137	2184.22	285.476	270.496	317.986	754.871	692.43	335.582	23.3274	188.228	27.5484	35.6485	1.04216	17.7374	7.46944	3.10253	7.63985	84.4996	72.6247	31.4363	114.429	177.721	195.916	105.119	49.6147
HMF001850A	32032.1	63102.1	11595.3	0	1991.78	0	539.465	105.771	583.014	423.746	823.947	359.817	234.993	55.9849	0	21.341	93.1345	4.64198	0.882449	14.7761	92.288	220.403	42.5444	177.83	70.7085	33.5576	137.132	452.76
HMF002428B	12417.8	3990.67	2518.34	0	1495.44	0	688.297	273.616	540.404	607.145	0	31.6357	214.972	128.674	5.95316	0	13.4756	2.57121	0	2.94794	103.057	293.063	19.4616	45.4591	66.4242	21.8432	47.2756	94.469
HMF003510A	1640.92	231.281	554.155	2468.79	757.701	418.275	1438.76	1043.23	108.051	1395.53	716.808	103.631	314.433	553.432	62.585	14.0209	0	9.51623	4.87782	0.213569	56.2021	473.275	23.8089	73.3812	93.7298	64.6128	575.147	33.6301
HMF000117A	3815.65	2524.5	1044.12	243.787	538.869	276.401	679.844	732.167	0	450.618	306.347	65.1911	91.3197	112.185	1.67363	7.76529	18.6635	5.21344	1.6841	2.46627	28.8926	194.866	28.5401	31.7702	51.8729	56.7132	23.7931	102.085
HMF002442A	224.583	268.462	486.446	848.725	626.662	667.182	448.617	1436.76	0	3.02705	585.264	68.2875	194.024	194.959	14.609	9.90609	0.202213	2.57096	1.71175	14.0571	28.4063	129.368	16.5699	133.228	73.2623	78.4542	55.9542	37.7006
HMF001089A	78.4966	19.1749	119.642	273.839	538.668	0	470.503	640.562	0	196.194	144.861	4.57118	93.2111	72.2784	8.38329	0.423592	0.00333429	1.49777	1.69201	6.37602	25.3317	89.8851	21.5482	79.5656	108.72	20.1407	29.9759	27.4567
HMF001089B	85.9703	45.0306	100.874	357.626	491.714	0	455.357	660.629	0	190.786	121.904	6.75143	87.4358	95.9218	8.91796	0.844535	2.03301	1.44427	1.76022	0.22885	22.7235	80.2125	25.5871	24.1846	91.715	19.5947	40.0585	34.6951
HMF001089C	79.3859	36.7033	107.795	321.682	430.933	13.5481	465.877	587.361	0	188.576	133.76	5.17061	103.54	78.6673	8.83742	0.133176	0.0986921	3.04664	1.88407	0	15.1408	68.5651	25.1568	14.3364	98.7942	6.11078	32.2597	28.6363
HMF000665A	238.763	91.5589	104.824	279.685	603.557	448.784	695.871	862.289	0	471.516	223.219	66.2098	187.846	184.878	7.32697	6.14703	0.35794	2.54585	0.622206	9.18114	133.341	218.968	5.77786	82.1388	92.2118	50.8199	93.0356	20.5262
HMF002493A	216.215	41.7874	132.081	302.9	964.717	324.122	809.091	854.948	86.1919	514.027	177.487	59.1364	244.577	89.7203	6.06462	10.2097	0	4.72569	0	8.32239	44.4829	229.672	49.9038	82.6856	90.0338	18.966	60.2559	37.6773
HMF003677A	222.35	107.794	159.95	323.73	1370.51	345.925	1049.25	477.206	161.871	472.81	382.332	10.8272	199.772	249.675	28.0149	1.32908	4.92893	13.391	2.33605	3.51399	63.6034	148.758	31.4624	80.305	214.737	258.756	77.4371	29.4273
HMF002583A	1023.69	503.991	422.106	283.884	972.771	284.818	418.596	829.224	0	570.427	375.897	25.8576	103.565	112.172	4.1989	8.08592	1.55457	6.16061	0	0	31.0003	106.683	20.2709	111.755	73.5087	0.921458	6.99994	17.8601
HMF001132A	714.958	38.521	23.2591	82.9177	1060.6	250.112	863.084	205.496	278.016	400.811	50.3118	0	270.289	31.6205	2.54133	9.50292	2.48858	0.467177	0	19.4561	57.6521	112.919	5.48333	111.396	81.7537	26.4939	85.8305	15.0155
HMF000529A	16078	27164.1	18903.8	1026.36	1444.26	0	1498.45	1532.4	773.454	1712.79	1031.49	355.787	171.089	104.985	13.3667	81.9245	81.9005	0	13.8083	7.80727	124.528	87.0897	68.1213	0	143.089	77.7218	148.711	256.932
HMF001298A	855.039	618.498	334.968	403.357	772.422	163.987	376.166	486.642	143.721	84.6827	110.718	27.8897	76.8262	41.0851	5.98478	6.06335	2.42979	0	1.52208	0	47.1746	118.279	17.0013	69.0869	118.42	37.37	67.801	18.8669
HMF001443A	5603.28	3960.2	2834.4	585.356	1166.33	290.078	0	746.306	2.62959	429.184	157.475	56.8251	156.368	59.5664	9.85533	4.56819	19.486	2.09052	0	3.48766	51.0835	73.6649	21.2958	44.0442	75.9249	10.8844	42.2596	76.355
HMF000997A	311.804	442.253	181.3	340.915	431.392	210.773	306.664	335.948	154.388	200.054	155.98	26.8541	41.8304	26.8444	3.32379	7.04009	1.18121	0.937241	2.51768	1.93792	25.7579	78.2198	19.7207	51.1511	50.3891	14.6032	53.0441	23.1761
HMF003072A	24308.9	24081.1	13330.5	394.818	226.917	375.079	739.02	217.935	0	287.434	790.498	319.963	101.006	129.795	10.0411	28.5527	64.6765	3.98019	1.74954	10.2571	27.0435	131.224	46.0244	141.736	18.7959	34.2051	89.0882	313.626
HMF003062B	298.681	73.5623	86.768	187.824	1704.11	238.306	433.746	739.589	29.0242	530.323	236.187	53.005	86.9065	77.9633	2.5195	7.70572	1.14624	3.19309	1.43545	2.16605	49.9157	137.453	21.216	48.2549	130.021	50.401	89.7941	44.7779
HMF003062A	248.463	70.6714	39.1968	295.924	1954.12	133.923	338.835	714.028	80.6213	587.408	216.356	48.0748	35.6209	60.7521	8.46744	8.45652	0.527337	1.97905	1.56965	6.8309	68.6824	185.628	24.9983	9.10089	153.678	43.6198	106.351	40.1118
HMF000085A	139.247	37.3484	49.7397	117.587	587.839	304.489	450.644	834.539	39.6011	405.681	190.423	47.4515	68.8116	133.598	0	4.6214	0.168121	2.88704	1.32344	0	50.4184	200.855	18.0577	59.5073	82.5396	0	33.2149	25.4071
HMF002765B	1640.11	2131.5	1717.11	4575.46	186.5	743.511	1555.93	1040.9	1036.14	992.678	1284.93	275.075	976.782	265.369	64.1543	81.5763	8.13215	0	30.1373	17.7835	34.5844	172.455	1233.43	91.3744	31.1636	306.691	18.8278	86.6866
HMF003771A	4398.6	2888.46	848.122	21.1337	402.933	0	591.525	445.77	159.254	351.431	390.929	243.304	35.4668	54.067	12.3341	0	21.9443	0	3.72162	5.812	30.4112	87.6369	37.8801	47.1907	101.745	66.8045	52.9369	71.5827
HMF003077A	303.782	55.8984	29.8869	119.34	647.772	99.4667	315.439	318.537	94.4844	139.151	105.832	2.4238	56.8547	56.1324	13.6191	1.72514	0.655786	0	0	0.366466	29.322	20.4149	26.2251	60.1163	128.348	92.1034	67.3722	18.7311
HMF002350B	1097.54	1511.97	1440.27	4985.34	119.887	765.891	1993.02	1498.33	1233.6	1052.34	1255.22	96.2055	555.826	204.561	138.957	47.3446	13.6883	7.37166	9.63842	11.2303	27.2647	106.761	1584.04	14.2518	49.2782	274.819	112.711	58.644
HMF002775A	747.806	4148.77	2435.8	4342.83	269.29	1498.75	3622.68	3212.28	5294.23	1068.37	3237.95	1310.09	963.162	792.986	100.363	103.017	20.6474	15.7313	15.2415	0	384.882	420.511	416.601	51.625	284.212	291.799	240.733	254.637
HMF002042A	1258.87	4753.09	0	625.104	596.101	953.386	669.939	1356.92	972.363	1765.08	717.731	93.9217	207.97	241.524	9.23451	45.345	10.2407	0	1.17985	0	199.118	477.732	83.1111	158.183	112.023	340.151	57.4965	50.1853
HMF000295A	5230.54	446.032	480.702	367.642	658.067	111.254	1060.28	715.916	127.92	142.013	166.074	49.3405	74.6278	76.595	29.7219	0	11.7827	8.70254	1.79282	4.0065	41.6658	117.017	73.5675	9.55708	421.249	254.558	108.995	73.3846
HMF001656A	69220.3	32257.9	16815.7	0	0	84.6492	0	0	0	1919.41	0	26.448	0	91.6038	5.66095	14.7416	170.667	0	3.93013	20.4036	39.797	321.995	42.2967	149.866	0	70.4826	72.3512	703.808
HMF003753A	4639.95	513.097	591.384	690.921	735.163	260.958	736.989	545.66	0	2074.67	38.4029	10.0414	38.4876	210.275	11.1226	57.5599	44.2576	0	8.05996	0	116.919	185.137	51.9189	4.00155	72.1109	81.8006	88.1621	148.95
HMF003090A	56.9557	100.247	66.3802	363.678	652.375	73.5189	447.75	535.561	0	1157.71	145.762	466.708	1504.11	32.248	8.46247	7.09383	2.12554	3.91817	22.4	4.14643	37.2801	135.576	43.0777	97.3837	100.693	13.2621	23.1321	18.4493
HMF001418A	1063.47	176.647	683.875	0	1384.83	0	1228.36	700.946	731.075	459.394	344.186	0	198.139	135.082	4.55144	17.1554	3.39017	0.902983	0	18.6453	77.2346	166.683	55.0135	198.541	105.668	82.4626	97.3289	61.4238
HMF001473A	299.503	174.327	216.526	660.686	1209.56	152.446	690.81	539.742	280.088	885.655	224.777	16.7182	161.238	244.926	2.95224	15.6275	3.1378	0.0494471	5.23298	13.7523	159.874	246.06	29.1856	128.944	84.5443	31.1519	39.471	63.0161
HMF001940A	2048.05	1931.54	520.895	592.879	396.475	289.423	382.755	547.641	81.4246	390.955	200.329	54.474	130.57	108.596	10.8247	6.11753	8.55878	3.92881	0.570138	4.59263	49.7375	142.768	19.3791	86.56	63.5283	36.4848	58.8236	73.1261
HMF000195B	184.749	341.685	496.174	1981.92	468.82	292.032	1052.71	643.773	834.161	468.805	895.267	41.8714	260.4	134.63	32.2245	54.0486	7.17842	0	13.5485	18.0179	63.7032	168.889	896.904	0.078845	60.4723	153.929	58.6492	82.3568
HMF000195A	257.267	452.926	568.605	2335.2	546.569	255.468	1364.97	662.825	973.964	632.484	1175.41	176.69	308.72	187.903	44.4838	48.8781	10.6387	0	16.9994	33.2991	72.9539	178.005	991.511	130.144	55.5321	219.012	51.5569	105.987
HMF002985A	260.083	313.66	1242.98	1169.61	1439.88	732.141	868.945	2300.89	366.208	414.535	1926.83	96.7441	104.388	480.116	19.0655	10.9739	7.45437	14.6421	6.86423	38.1269	203.044	309.014	103.764	170.73	74.3843	58.0995	248.009	33.8281
HMF002355A	332.769	192.571	498.655	3492.53	7765.43	17884.2	2649.59	29.6324	527.417	1314.86	796.327	1086.93	0	528.13	32.8767	26.4171	6.7627	120.67	30.2736	38254.6	26875.3	1885.74	810.69	361.853	0	301.035	0	147.739
HMF002086A	1961.55	621.592	558.32	692.565	1269.71	41.7972	1476.3	368.135	459.312	1133.12	150.644	46.1468	117.129	167.679	17.1077	11.5783	14.9372	3.31988	5.05691	4.69238	194.995	149.502	38.0908	45.7138	90.2411	41.4309	96.7943	73.5398
HMF002307A	4437.63	3405.91	2062.75	370.236	833.724	192.584	123.248	337.899	59.9302	12.8278	2.22666	24.1667	137.578	6.2895	0	1.74188	16.3822	0	3.87592	5.09446	22.2334	67.7069	13.1493	48.9992	14.9179	8.06384	45.7541	94.0808
HMF000314A	2053.71	1320.39	442.774	249.92	2244.11	470.757	520.909	910.428	301.234	783.681	250.31	24.7708	303.087	145.921	6.31293	23.8335	5.15648	21.697	0	30.8372	95.5739	305.628	48.464	166.33	115.235	114.659	131.373	82.8995
HMF003456A	892.305	452.795	386.825	900.996	2131.43	1572.68	565.395	1089.87	0	2145.42	621.782	32.9469	464.75	337.801	9.47948	21.1459	11.8541	4.75144	0.769037	24.2688	418.343	1536.16	61.4745	47.8441	61.2373	53.5344	5.3304	75.8129
HMF001820A	329.692	109.489	102.231	196.718	362.701	75.9927	368.242	620.229	6.7634	193.947	84.3635	48.3092	58.0986	45.2225	6.93347	0	0.857184	0	2.20934	1.82572	17.201	113.096	7.51835	66.664	55.3519	19.2064	40.5164	18.6199
HMF000718A	353.884	122.078	195.561	458.888	1157.82	133.369	789.47	937.307	421.314	790.193	215.727	90.1808	295.836	142.375	11.6211	5.6861	10.0137	11.2075	1.47156	28.4663	21.8022	188.97	27.6724	213.092	107.959	124.866	219.645	34.5267
HMF000718B	1261.7	675.64	476.622	457.849	1254.07	204.375	1049.23	925.264	746.911	721.559	284.58	77.7812	251.816	200.607	8.02468	5.65494	10.4817	7.07849	1.76019	17.9316	31.5453	311.584	60.1178	135.323	99.4844	143.592	246.335	19.0872
HMF000718C	1373.57	697.902	477.235	505.632	1306.02	171.229	1156.95	967.474	732.118	708.358	302.614	77.496	255.132	202.264	13.5947	4.33434	10.7184	11.321	1.03146	10.584	37.1757	274.555	77.7695	132.016	110.271	123.977	243.324	23.3278
HMF000713A	742.438	464.899	598.348	528.011	2106.75	632.395	1079.53	1172.35	297.749	1164.79	686.475	25.603	113.444	238.223	17.2354	25.6264	11.6128	7.16414	5.36125	30.7778	216.995	375.86	91.6154	208.288	158.591	68.5847	332.549	84.7386
HMF003392A	502.195	938.713	347.77	907.21	991.273	483.567	856.098	961.361	594.101	573.329	701.186	64.8629	49.0433	104.289	38.1869	15.1656	9.14303	5.86892	1.63563	2.27851	40.4511	60.4094	72.8221	15.9363	298.12	336.507	84.1129	9.36275
HMF002099A	17699	13526.6	16211.6	565.194	281.272	551.257	0	0	0	0	88.124	11.9085	14.5011	57.5467	4.5122	23.5974	47.0488	5.34714	2.49449	0	32.0458	97.7836	16.8684	33.5933	12.2812	20.6051	68.6595	177.163
HMF001969A	1896.24	878.027	658.143	486.57	595.735	85.0691	922.1	1043.87	402.874	952.641	183.264	260.615	213.275	242.579	12.6394	7.31897	14.8071	3.39944	1.83515	4.86791	35.2769	335.927	11.1002	86.8541	179.25	153.21	69.1096	30.4043
HMF000962A	24896.9	14632.8	9724.74	740.82	708.666	0	716.267	679.463	0.924384	1048.52	5.18574	207.136	146.619	94.946	8.87797	17.7323	59.3983	0	2.99148	2.15008	64.0312	93.8905	12.3011	35.0473	61.8472	66.8816	77.7674	206.084
HMF000374A	166.213	0	85.5775	193.664	609.183	106.064	372.481	478.264	117.077	125.615	20.987	8.69102	182.484	24.6985	0	5.70072	2.29928	0	0	19.2941	14.7718	99.7847	4.31573	101.758	43.4916	9.50169	47.6691	16.4128
HMF002272A	751.87	973.693	642.624	4424.35	389.965	20577	1700.85	6790.14	1816.77	457.695	0	313.387	674.205	244.435	58.4087	8.93582	5.20193	167.916	36.5378	43093	31344.5	2789.92	685.647	2943.66	0	541.528	0	426.764
HMF002813A	1821.69	487.633	718.474	411.405	1247.25	553.933	1262.39	1224.33	58.0523	862.032	1137.8	343.338	188.307	394.373	7.39424	14.8501	3.79094	1.49583	4.46891	3.77434	134.891	386.83	37.5321	147.387	153.879	113.563	120.225	35.918
HMF001641A	51.0775	137.152	68.6071	304.708	1003.22	351.424	243.632	450.605	370.6	695.027	246.961	16.2192	83.6379	34.1351	6.23547	3.77534	0	2.98919	0	0	131.368	143.288	31.3206	163.144	81.2571	0	38.0449	28.5779
HMF002796A	385.447	151.467	182.065	468.033	1400.17	366.479	1003.08	728.265	491.427	388.469	455.952	39.1369	93.9434	234.059	8.64444	15.4699	1.68421	5.03007	5.17143	14.2013	155.562	120.073	40.9512	148.556	123.488	64.411	49.5132	43.2446
HMF002743A	157.329	439.95	577.572	3510.19	401.726	664.191	532.382	366.099	1183.74	454.178	929.332	0	358.56	201.753	36.2153	17.8453	4.76929	0.170151	0	6.01667	51.5215	66.0643	471.663	92.7207	0	381.343	12.6297	74.0412
HMF002025A	408.26	388.828	778.392	4142.44	337.806	405.103	2168.87	668.237	1496.77	1248.93	1338.26	48.2257	505.344	286.547	80.4623	98.5249	5.08356	0	5.92924	16.5848	27.2137	84.3509	337.504	104.576	74.1149	399.22	34.7427	87.6937
HMF003518A	437.079	1986.29	2611.4	9393.18	0	2283.83	2440.72	1344.27	4503.14	857.23	4404.67	388.348	3071.6	648.232	94.7035	156.196	25.7565	0	139.344	15.1676	134.871	28.1735	1569.52	0	241.988	738.807	118.683	300.791
HMF000668A	274.785	54.2853	76.7107	266.854	1246.88	268.756	486.187	502.455	60.8134	503.593	147.205	36.7092	71.2383	45.5266	0.200675	11.187	0	0.384858	1.22751	4.38874	61.0168	104.637	33.3018	99.3784	125.238	48.8042	41.5518	14.6832
HMF000785A	1200.7	1241.92	589.931	334.995	1566.78	478.436	323.963	1004.64	341.309	227.86	338.311	38.0776	209.533	168.544	11.9342	6.01118	9.34895	4.70568	0	13.007	88.4541	57.6519	41.1852	33.1813	75.5638	31.8048	120.074	44.0779
HMF003712A	146.389	70.8505	93.5251	608.153	419.506	193.52	843.03	658.39	349.937	316.355	208.382	2.52483	175.266	104.171	37.3739	8.98826	0.854958	2.39566	11.3872	3.66229	0.629318	61.9768	22.2273	38.0924	381.439	269.411	69.238	55.3245
HMF000625A	185.016	97.7167	148.079	199.665	480.394	329.076	456.606	455.279	477.043	414.164	190.725	12.3269	32.8492	99.059	23.9235	17.6251	3.67915	4.82437	3.94788	14.454	28.3392	213.035	36.8082	111.012	264.7	222.211	33.3121	48.1287
HMF000988A	528.955	76.5863	73.9216	0	1582.54	577.592	955.11	527.037	216.58	1321.73	107.924	9.82716	329.646	178.553	0	3.56642	1.50392	5.07336	2.85631	10.7992	155.317	512.83	16.9757	139.826	72.7071	35.2057	56.7978	26.5415
HMF002359A	58.5741	23.8422	69.8437	104.883	742.502	190.71	353.074	467.784	30.9839	141.626	148.139	14.2807	115.277	61.4811	2.91175	0	0	3.08825	0	9.00318	83.5291	110.513	34.5259	49.0189	50.8527	24.4604	52.0834	18.0135
HMF002196A	226.817	71.9156	142.883	539.627	328.118	209.324	779.926	816.324	79.0913	549.411	178.83	136.131	69.7962	117.806	15.1151	5.60308	2.41823	0.34937	1.51421	0	77.2363	269.034	35.8373	37.8534	97.7675	44.9127	35.3873	37.971
HMF003701A	341.745	404.673	343.704	1298.64	769.969	661.435	897.809	437.45	668.544	2457.78	592.349	48.749	229.593	285.568	4.90646	12.9798	11.7359	6.34333	0.0345089	19.7285	169.493	190.437	92.0326	51.7676	110.024	36.2125	81.437	41.8677
HMF003519A	275.715	182.635	49.1717	395.774	925.248	495.217	592.383	900.304	311.556	432.737	391.813	41.5822	297.514	59.3493	6.21874	15.9945	6.51328	0.115684	0.157797	5.11401	158.971	156.842	11.3775	24.7613	81.5703	41.7462	30.4894	78.128
HMF003236A	2821.8	1564.55	938.827	411.798	574.55	207.505	85.8311	717.622	99.9004	357.981	288.335	92.3473	143.699	47.2526	5.90398	1.84452	6.89871	3.3528	0	2.60317	31.0434	114.717	0	18.9995	41.063	38.8249	38.1084	22.6404
HMF000734A	249.455	130.971	181.971	344.494	636.086	198.295	862.736	566.1	0	269.449	201.818	29.0639	152.664	130.898	4.44679	2.92246	2.3848	8.24595	0	0	8.39812	139.758	20.3171	78.0082	77.3552	88.8623	103.222	37.0786
HMF004042A	153.367	62.188	104.862	481.281	767.863	0	631.919	511.458	118.544	282.819	229.414	25.9416	130.693	48.6496	2.24758	6.42138	0.752185	6.06611	1.51275	1.03885	16.1653	74.316	18.9671	39.2352	59.1043	29.9366	48.6543	25.5822
HMF004157A	87.9404	268.292	853.41	3024.75	44.1826	1229.06	0	2964.17	1204.2	228.139	1547.92	298.167	409.922	403.85	68.1758	0	8.63971	9.1845	0	2.76583	27.4192	30.3974	11.3067	0	136.898	25.3089	569.73	155.174
HMF004172A	101.481	321.489	367.601	2130.23	333.765	737.401	811.475	416.755	1266.91	487.176	945.882	77.657	329.61	45.5656	59.2197	13.6118	2.4821	3.15169	6.53473	1.5859	5.08174	26.7331	417.28	37.0083	88.7338	277.173	20.8936	41.5108
HMF003992A	293.816	88.323	122.895	153.477	879.248	136.823	917.802	394.487	401.368	1041.82	317.113	11.9898	260.456	50.3837	6.99772	11.0023	0	0	0	10.3329	15.1322	77.6813	23.3456	44.5211	59.9181	34.9366	70.3656	37.7665
HMF003037A	609.438	197.845	68.894	663.909	675.83	112.439	545.287	786.242	0	887.54	98.5196	24.4316	57.2765	111.349	7.66438	17.7	0.20407	0.627978	0.803606	0	40.6425	105.64	44.5308	24.7684	104.721	4.27326	70.5593	45.8644
HMF001046A	219.896	86.5363	46.3954	228.933	655.756	164.569	662.257	708.2	125.909	384.612	123.302	26.9965	194.251	17.3885	11.7112	0	2.7758	2.51297	0	0	12.6759	122.107	13.3577	82.4956	102.559	56.1916	9.36485	20.2479
HMF001046B	226.133	60.5021	82.4771	234.758	695.536	222.159	692.632	659.65	87.1594	382.196	149.099	20.1968	172.653	18.8478	7.60332	4.57592	2.57415	1.24661	0	3.53145	12.9425	123.793	13.8403	59.3679	96.9336	56.7329	11.6647	26.1941
HMF000044A	554.18	51.7499	130.244	324.136	1282.74	186.138	979.441	392.401	317.963	513.981	273.111	9.4464	233.297	93.1765	23.0024	6.26862	3.79134	3.93764	0	11.4626	39.7849	51.9828	58.9939	57.3878	245.478	151.929	92.2566	61.7246
HMF001086A	232	73.0458	27.8051	304.358	1479.42	131.08	262.635	352.975	191.497	335.069	117.524	17.261	110.032	92.2954	6.3968	2.18995	7.34582	0.602565	3.46487	4.72995	98.8602	61.3093	39.1982	63.4801	101.344	58.2689	85.4872	26.3221
HMF000278B	552.607	412.213	460.891	645.636	1959.19	1290.54	182.559	1505.38	1398.35	1560.61	308.106	98.9098	380.991	505.022	22.8625	21.5125	2.10759	15.4565	1.06083	595.011	1421.67	688.145	45.7533	206.918	47.0492	51.7495	201.691	125.012
HMF001614A	970.678	553.725	349.297	127.52	1378.09	1082.99	983.321	71.7968	763.865	597.754	443.522	100.579	139.55	140.307	49.6815	0	26.0894	5.74977	7.4793	21.7249	649.863	114.901	96.7092	97.1117	332.716	322.375	174.998	62.6016
HMF000724A	5776.92	3053.36	1770.89	7083.87	528.224	2034.61	1986.11	2163.91	3687.51	1882.95	1270.48	3525.94	888.906	559.324	92.1407	172.814	26.1917	29.1448	27.7089	81.4691	651.39	509.03	3091.32	321.245	327.813	532.977	192.249	84.5031
HMF003527A	25133.3	33856.5	9568.99	6649.19	2642.29	2317.39	0	173.899	964.545	2834.48	1135.34	1750.75	516.158	449.135	50.5065	53.8311	69.7524	3.37303	12.537	28.3977	416.65	726.42	63.6779	171.069	142.37	110.614	117.386	488.415
HMF000817A	3049.9	3023.55	1790.29	373.184	2356	895.069	201.704	1056.24	176.587	794.271	566.258	73.1485	265.699	211.102	11.6903	2.82409	24.458	16.4726	0.555003	55.1138	170.265	226.416	35.2009	286.925	133.467	110.396	230.467	117.748
HMF002608A	5087.78	3956.53	1859.51	544.546	658.43	171.722	524.059	567.648	425.948	553.776	242.051	34.5459	189.585	65.8656	18.2564	18.8468	22.2912	2.97822	1.62739	0	93.941	106.703	31.6606	21.2388	196.545	154.943	77.7652	72.203
HMF002360A	232.369	118.727	113.979	41.3848	445.75	165.437	468.572	366.618	184.581	140.03	168.738	31.3712	155.63	53.8132	2.64927	0	4.36728	0.983447	0	3.6031	3.57346	42.4518	3.53387	22.8908	45.8478	7.85934	56.7033	24.5365
HMF002573B	15420.6	9109.43	4772.94	0	721.371	0	892.666	376.968	292.373	282.046	160.96	0	88.8182	10.7915	4.92999	0	32.7066	2.36338	0	3.24452	29.0509	129.908	14.7206	29.9923	51.9503	4.28319	35.1163	105.734
HMF002573A	38323.4	21494.8	11895.9	0	369.004	120.891	301.314	556.152	0	894.808	283.526	36.4821	32.5809	45.1427	11.1584	8.9388	96.4115	3.78513	0.706165	3.03496	22.1628	96.0064	8.27053	0	29.6749	15.5773	40.5769	244.696
HMF000309A	226.603	474.69	578.56	574.041	1615.52	626.162	675.728	1363.6	1776.57	866.379	856.739	88.4565	207.704	245.251	22.1401	10.9845	5.93613	11.5617	3.37763	19.9768	209.137	368.81	60.936	213.797	136.129	38.7201	51.3552	42.1393
HMF000515A	299.572	156.008	110.869	237.894	851.493	250.769	366.09	365.021	279.347	167.95	194.889	12.5605	44.5855	69.952	9.28333	0	4.46337	1.46706	0.786229	2.07288	47.7081	123.082	4.73105	46.5406	66.4639	32.4109	89.1695	45.8209
HMF003368A	197.588	244.332	179.415	488.827	1314.16	355.641	688.258	344.715	843.555	1149.24	206.983	68.2243	253.419	153.637	8.51609	15.6786	0.933846	3.17447	2.69696	5.8303	40.0562	164.923	51.4391	111.988	141.846	120.916	120.37	39.6335
HMF000889B	16288.2	18261.6	6860.96	1141.96	618.88	1321.97	0	27.1415	0	1131.76	243.955	55.8283	0	314.753	22.3395	26.6879	50.2755	2.28553	7.41151	34.2227	236.673	782.786	65.6523	82.6869	185.717	128.935	71.0151	518.313
HMF000889A	6272.4	5494.22	0	108.258	596.428	566.114	650.779	262.16	322.543	428.234	405.86	342.291	0	181.711	28.5377	0	15.5052	2.95708	0	6.9551	23.0132	313.974	52.3009	0	284.483	132.755	57.6229	60.896
HMF000889C	3033.13	1706.24	0	0	1149.15	590.353	1184.38	193.648	575.444	579.491	278.178	145.419	5.63185	248.943	33.5038	0	9.18903	1.30712	0	15.0553	47.933	516.74	27.5731	285.034	292.718	232.064	42.8601	55.0225
HMF002267A	70.842	48.5238	72.2158	179.835	569.618	63.1792	248.617	724.614	47.9105	179.952	229.919	27.8921	0	56.8803	5.75564	3.06679	0	1.29461	0.882956	5.87027	30.4446	48.775	42.292	88.3654	22.736	92.7151	38.45	1.35164
HMF000857A	682.957	553.117	400.393	430.796	279.389	145.782	456.899	334.506	238.796	381.255	71.5596	4.36903	177.4	87.7826	6.2499	5.75515	7.99495	0	0	3.54675	19.6096	166.649	25.4012	16.2148	128.89	48.0813	7.76814	29.8383
HMF001515B	11643.9	13236.2	5614.59	486.796	770.063	532.242	0	0	0	0	0	34.1735	0	173.026	33.7552	0	45.8688	0.359064	2.01694	18.6831	66.9802	91.8175	0	118.532	110.239	110.064	62.7217	108.962
HMF003670A	67.5187	46.2289	25.0061	0	670.527	156.089	349.492	229.983	31.1153	191.295	77.6674	21.7054	31.4152	40.9568	6.38823	0	0	5.61177	0	14.5802	18.4901	122.189	17.9464	62.4201	41.1349	20.2527	26.5453	20.4417
HMF000192A	336.667	129.765	248.231	322.655	1432.57	382.776	967.461	1590.65	583.04	506.469	583.416	62.5913	163.837	514.869	19.4693	22.7475	14.9526	10.8641	12.9665	10.6715	123.873	103.033	51.5912	47.4282	386.081	306.199	138.963	72.1592
HMF001478A	482.132	222.924	175.006	463.211	1545.49	125.706	1266.63	269.097	479.07	1994.92	329.029	7.83448	218.115	87.8372	1.35941	13.838	9.26708	4.94685	2.58868	5.38628	120.296	96.5318	33.2314	152.337	60.8136	33.7824	109.883	44.7381
HMF001730A	109.539	8.82784	106.836	229.483	477.934	28.19	599.781	580.822	85.3541	157.002	130.027	42.9852	78.008	74.2108	14.8496	1.49729	5.44746	8.56945	2.63619	13.0982	9.98308	103.783	37.1619	27.5296	236.198	181.312	64.2374	40.6968
HMF001725A	315.25	127.036	147.391	403.122	1386.17	159.14	271.528	432.614	86.6588	387.361	125.949	20.1112	68.9915	86.6761	5.27126	4.93304	1.97351	2.82219	0	10.2396	50.3823	164.18	18.6972	112.092	93.3975	58.6116	42.3398	20.0595
HMF002756A	373.693	27.658	0	124.176	754.799	127.343	377.657	354.955	0	133.189	27.6414	20.1618	115.653	46.0735	0.699433	3.43667	0.411503	1.19221	0.260185	0	20.8446	145.26	8.2891	44.4242	44.8414	7.85972	22.7655	20.7155
HMF003783A	330.237	376.48	305.758	796.978	1044.92	99.6925	493.355	576.919	115.132	289.746	374.363	587.433	64.5555	87.4314	20.4102	21.3189	7.99495	8.27599	0	6.52631	32.4177	39.6439	44.2857	19.606	185.088	137.23	55.931	29.2719
HMF002244A	108.571	176.773	97.5102	1395.57	578.393	293.074	402.006	352.198	589.61	332.198	354.665	7.29578	59.9703	63.169	19.8758	23.5349	9.1344	4.21751	2.23731	0.919094	50.2316	63.7624	28.431	28.6957	102.788	21.041	56.4836	19.6477
HMF001271A	163.746	81.9585	172.921	357.654	548.294	0	699.44	444.211	289.563	344.866	111.868	19.2802	80.4418	32.7554	41.2183	6.67024	2.95341	2.15795	0.000141283	5.34663	20.395	19.7176	36.4592	57.4892	279.329	178.211	177.014	38.0381
HMF003754A	148.471	295.507	161.229	438.483	506.981	213.449	418.542	316.179	479.05	177.929	236.2	0	18.9796	0	1.77112	3.36781	3.07851	3.66171	3.12085	3.84928	15.9759	25.9527	12.8631	42.4167	44.4673	51.5561	34.1604	19.7584
HMF003449A	408.045	262.977	121.202	440.997	1655.38	704.423	1326.51	692.064	1309.67	2022.96	198.696	410.186	385.504	504.393	15.0417	31.9841	6.87755	14.4895	3.6071	21.9589	270.265	512.654	589.779	206.337	109.676	189.396	133.539	16.3946
HMF003374A	30515.7	18643.9	5429.96	990.662	976.239	662.785	0	0	0	596.547	316.702	187.674	0	96.8363	24.696	7.6125	57.7999	12.8916	0	16.6486	29.63	277.78	19.2894	59.4473	292.916	250.994	99.7705	317.525
HMF000941A	178.542	289.12	259.892	355.934	1156.74	1051.91	313.197	1197.45	739.629	962.808	694.129	49.7015	247.83	138.107	15.5887	16.0236	0	2.56621	1.82147	0	171.175	194.943	8.64114	56.1989	122.314	25.4246	56.8423	40.4608
HMF002073A	184.824	5.57229	131.586	73.0094	1285.12	41.2219	698.509	623.368	166.589	328.338	197.742	20.3228	61.6155	82.1794	4.51113	2.36186	0.470555	6.65645	0	1.17338	36.5573	110.883	27.8928	60.6322	64.3	52.5409	91.262	11.7585
HMF002657A	15631.3	40970.7	5054.17	0	0	0	3370.55	114.738	1508.54	659.664	899.338	352.874	0	46.1012	3.96516	16.9874	72.2367	2.01334	1.79745	0	28.1112	65.3356	10.5663	55.2151	91.6343	116.608	43.2652	214.264
HMF003362A	116.436	114.647	159.563	237.624	625.115	171.279	537.053	461.35	0	859.848	447.974	1771.04	74.0227	134.051	17.2587	4.20576	2.02969	12.2042	2.30163	23.0208	65.0705	125.757	7.40628	229.815	146.276	131.383	61.7787	28.4918
HMF002432A	1407.31	163.005	186.668	0	2621.49	821.218	724.762	1010.83	278.749	1143.05	453.801	37.7111	82.9331	245.479	10.2522	2.93679	0	9.074	4.73704	8.72424	187.302	559.885	44.7246	146.157	72.5876	122.431	208.564	39.6241
HMF002179A	235.863	59.4281	218.49	526.88	1136.16	725.976	1187.27	1655.05	335.111	713.906	576.473	77.096	107.065	229.238	8.72437	24.5723	1.71923	2.66175	0.322343	5.03039	186.617	253.508	22.4861	74.9041	197.647	81.6876	52.981	36.1389
HMF001211A	458.792	333.476	625.681	3144.35	460.336	169.008	1340.79	0	1137.25	977.905	746.275	103.309	340.213	40.6197	57.2168	39.4133	12.8135	7.74216	1.81427	9.77615	60.5552	86.397	637.082	57.5683	78.0788	363.748	38.1445	77.6503
HMF000556A	257.69	152.896	152.727	257.275	962.342	169.053	741.001	1148.06	107.85	215.575	180.031	40.1744	131.228	172.101	2.87216	16.2812	6.40771	8.43898	0	13.3765	31.8895	91.0459	23.6751	17.1235	231.827	134.496	95.482	29.0844
HMF001347A	118.844	59.9988	31.3924	365.778	465.375	272.566	233.533	619.366	77.3847	115.987	65.1835	19.7422	157.031	23.8194	6.53203	4.1407	3.16352	1.16376	0	0	6.17274	64.9037	8.50992	42.8974	67.5803	52.1342	54.692	7.10973
HMF001533A	445.921	422.41	598.288	1744.98	1761.58	286.673	712.202	572.328	1138.59	663.439	533.857	39.6136	279.762	85.3513	19.3026	24.5834	2.92722	4.73721	7.44956	13.0194	161.195	271.535	149.018	134.779	103.819	98.0146	152.931	95.6879
HMF002744A	274.355	104.299	130.407	222.634	686.407	150.008	398.638	733.538	6.56559	130.681	162.609	41.7558	92.1333	40.9695	2.93482	7.64995	1.91175	0.503481	0	2.30422	42.4068	92.3443	12.0936	71.0442	52.9513	21.293	55.8793	35.6831
HMF000558A	1004.44	1459.49	851.421	1215.44	349.801	336.459	730.45	2100.81	0	349.245	790.813	83.0312	146.804	200.811	39.4929	8.48245	17.5155	2.40479	4.10429	2.44121	13.7628	176.054	93.454	57.9047	166.282	62.3243	46.6649	108.112
HMF003509A	9210.59	9092.17	5844.53	1909.37	1155.44	691.464	1472.2	939.714	241.288	1473.11	1091.81	113.018	598.109	331.207	11.1481	27.0778	40.3498	6.17756	15.2467	6.5873	119.078	457.897	110.119	90.0922	100.136	99.4026	82.3646	232.323
HMF002461A	213.906	1079.71	1118.41	2051.95	589.743	474.752	865.559	687.695	2351.11	163.931	1047.66	0	223.999	80.5697	42.9744	37.9091	5.5522	0.189819	2.37451	11.5376	105.668	117.953	115.193	65.261	359.866	173.858	40.5038	122.159
HMF001061A	2250.88	2740.13	1088.96	533.473	1310.83	628.925	501.447	1167.38	0	896.002	495.308	50.3626	51.5499	182.755	18.29	10.4961	1.35289	0	2.861	6.88851	151.86	270.816	47.212	27.9456	73.5628	82.775	217.383	54.5568
HMF003252A	6803.41	9507.43	2173.53	855.478	804.099	748.587	658.235	1097.46	459.668	1090.1	452.494	86.5706	280.892	122.042	42.5299	21.3128	15.7161	3.92551	2.51572	4.1171	60.2696	208.949	33.1506	34.4461	357.215	286.299	149.665	105.887
HMF001902B	115.872	40.7654	0	303.113	1013.31	0	373.004	379.722	209.745	411.66	82.0025	1.96129	123.928	23.9165	0	1.70757	0	0.184745	1.10768	7.20564	22.5496	72.2469	16.0503	79.2065	84.7368	33.5276	61.3922	7.08444
HMF001902A	543.434	324.085	203.252	375.304	1412.05	38.7671	479.724	482.892	313.876	802.273	193.212	18.0758	193.124	71.9355	0	3.91255	3.74956	3.5486	2.78929	9.06837	60.2382	116.865	19.0988	125.171	130.135	52.1443	65.7626	29.5163
HMF000818A	2199.49	1983.56	1045.93	750.517	642.48	346.482	548.914	749.924	230.079	320.462	430.643	41.0245	74.2545	220.236	3.59874	19.1471	12.0834	0	2.17077	14.7951	224.071	171.051	23.4882	64.1772	121.356	41.9847	38.4113	50.6655
HMF000144A	761.574	392.777	356.368	414.749	1153.69	741.761	533.569	1437.66	228.665	255.322	255.91	74.4525	158.633	275.869	10.1223	11.6843	6.22893	2.69513	0.269322	0	10.9532	414.717	18.625	215.64	91.4442	43.6011	40.0577	34.9614
HMF003446A	1838.54	2356.3	1597.92	1448.98	983.769	736.74	1510.26	1082.01	1428.34	463.009	1010.75	61.7052	124.867	207.815	9.81714	51.2068	10.1693	1.11025	2.69652	6.6688	119.841	103.105	86.6462	69.8739	83.3565	103.765	124.97	141.774
HMF003498A	157.616	1435.91	1223.49	5423.64	281.072	1029.32	1668.9	1560.96	3586.3	665.169	2349.44	81.352	810.646	291.174	113.08	87.0508	23.3822	12.7534	4.73309	19.0469	118.944	2.58503	1398.24	0	123.206	509.448	159.472	193.056
HMF000077A	181.335	170.605	168.22	153.987	806.753	236.639	698.183	363.396	267.344	845.213	98.2913	34.8468	185.519	97.6676	2.77411	12.478	0.747914	0	0	7.67935	44.0131	254.635	10.1125	59.4331	42.6047	47.5911	79.9392	14.9916
HMF000119A	314.297	509.587	323.649	275.874	984.463	212.446	395.813	499.582	401.211	112.859	141.036	25.7627	29.4191	0	6.55803	10.228	0	5.21398	0	8.19396	30.6241	57.1538	37.3062	61.8501	57.7657	39.7814	116.865	47.4598
HMF002311A	149.239	148.02	210.099	3519.01	474.766	516.521	1205.2	767.18	551.854	782.171	672.919	94.6789	287.629	183.708	140.312	0	0.188362	3.50891	1.99051	0	26.9934	120.839	289.703	33.1909	72.7998	401.023	24.1412	46.3097
HMF002554A	184.764	24.0999	0	204.625	808.383	41.2328	464.886	339.753	243	255.528	19.2952	10.2846	111.56	21.5875	8.13992	7.26127	1.93983	1.65898	0	14.5468	19.4692	50.1646	55.4998	52.1044	91.2595	56.9906	54.6493	22.3158
HMF001190A	1122.58	385.86	219.853	689.277	1507.85	221.209	1075.6	520.194	0	857.602	355.984	39.9383	167.605	105.451	12.4395	10.7001	12.706	8.1544	0	4.7722	56.6294	191.228	34.4851	76.1858	71.2445	19.3827	73.5421	54.5298
HMF001341A	489.707	56.9185	203.325	0	1114.71	174.534	294.825	407.493	306.386	186.58	69.4188	13.1616	144.517	68.4257	2.79101	0	1.9032	3.37278	0.933007	9.62995	39.0678	51.2193	31.8375	109.037	60.0917	8.6961	88.4661	15.9546
HMF001125A	1427.08	1120.02	783.533	217.442	842.473	733.728	282.166	1012.77	0	535.003	241.941	53.2701	99.0302	195.552	2.47049	15.2205	3.30902	0	0	0	188.234	160.47	9.09869	0	80.5024	20.492	87.0617	28.1419
HMF002862A	621.473	162.395	155.025	235.093	703.959	138.312	424.69	503.645	68.0346	257.895	77.1985	31.4252	121.808	75.0466	3.10065	3.36704	1.5022	0.0301073	0	0	37.3992	115.676	20.5644	51.9261	77.2409	16.7498	51.2745	22.1692
HMF002747A	160.772	38.2915	42.6272	365.119	1546.46	313.887	410.797	653.119	276.036	255.458	36.446	15.4591	151.48	27.0482	1.44283	9.13578	0	0.421385	0	3.60001	79.7238	100.618	24.5851	93.1141	150.365	57.3767	85.8934	29.7244
HMF001391A	724.188	771.376	590.639	2114.19	1804.79	808.43	1565.34	762.923	1482.56	1705.83	582.563	0	281.302	299.867	19.3487	38.1081	5.53384	1.81325	3.1961	34.5512	292.864	204.343	96.0195	141.1	184.314	136.232	286.804	115.772
HMF002995A	1096.59	526.549	605.536	961.802	779.688	430.461	893.145	509.279	310.523	1110.5	364.998	19.6571	291.347	125.929	12.3641	25.3141	8.52198	9.79988	0	1.28831	76.5634	134.653	25.2201	72.203	180.683	80.6161	71.0489	73.7241
HMF001671A	507.738	71.1685	39.3024	0	1204.39	293.248	1233.39	285.197	3968.46	101.549	0	2904.74	501.779	364.037	3.25746	18.0169	2.76526	5.96037	0	6.82409	98.6024	102.841	43.3931	148.181	138.449	7.72462	83.3483	47.6364
HMF002414A	143.174	294.578	397.328	2345.2	827.918	731.196	904.009	1464.06	1033.74	384.542	1506.24	878.113	371.836	231.069	105.039	32.4124	5.99731	25.6594	9.89194	0	33.7071	53.5413	827.069	39.7791	198.737	397.489	64.1978	99.4799
HMF003450A	424.847	87.6979	157.764	146.016	845.37	212.331	849.597	488.861	213.572	1084.99	67.2769	21.8766	185.191	30.6107	0.0624187	7.3672	3.43086	0.317355	0.822167	13.0897	32.3116	191.342	5.44922	43.4964	91.8414	52.5336	35.4527	29.4838
HMF000275A	291.119	92.99	403.795	389.835	2061.05	421.25	473.617	299.29	539.489	845.131	624.159	155.348	157.796	232.134	19.0809	10.5016	5.1001	5.74987	2.56752	0	116.302	118.817	50.1779	163.372	114.63	99.0092	72.9274	46.7649
HMF002494A	20212.9	9906.59	4956.93	0	1718.91	0	972.389	501.577	0	669.891	248.005	54.2222	0	66.5838	24.5246	0	62.008	0	0.46738	5.21483	57.5958	187.899	0	57.6736	326.12	206.355	108.47	171.672
HMF003382A	132.602	49.0502	44.54	366.258	390.477	266.169	431.114	616.07	178.359	312.997	104.335	30.3714	63.5181	37.1388	0	11.0697	1.52858	0	1.40175	3.88226	38.3436	118.236	31.2691	31.0899	73.3179	28.991	43.6786	18.1915
HMF003545A	81.9391	54.9362	50.8825	513.562	528.079	193.607	658.152	504.558	37.0541	336.19	160.903	39.7726	233.323	30.0411	11.4816	7.42938	0.84463	1.56955	2.67486	1.22132	14.8645	53.8698	17.3199	21.2197	312.523	157.886	27.603	30.493
HMF004121A	250.545	77.2828	87.4932	172.913	1060.31	255.469	635.695	860.492	353.277	186.189	125.174	59.979	183.35	71.8357	0	7.51121	0	10.5516	0.937158	21.5558	81.7079	104.528	52.4502	86.1115	50.8634	181.562	133.837	16.385
HMF004071A	141.179	329.346	349.752	2409.65	606.752	491.022	1537.12	207.26	1476.83	788.009	1209.7	360.103	224.712	205.569	42.3108	70.4641	0.67805	6.84643	8.70068	14.098	37.0313	127.109	724.691	92.0235	130.45	247.051	107.061	19.4852
HMF003871A	124.887	38.0538	53.8704	239.241	772.019	103.869	282.155	610.075	0	282.091	34.2815	24.1004	102.097	23.2607	3.90802	1.09198	0	0	0	5.54728	27.2864	52.6819	4.84569	29.6312	56.0419	30.5244	36.1215	26.3196
HMF003861A	702.788	190.962	187.109	0.234715	1438.19	222.135	505.956	580.273	241.99	427.895	165.194	12.1333	57.1656	132.972	0.635693	0	4.65276	6.71155	0	2.55306	42.8652	196.696	22.2221	67.8361	69.828	52.7028	60.1118	26.1846
HMF004098A	170.941	141.232	211.677	404.58	940.966	43.8874	568.283	549.061	571.275	404.077	214.161	18.544	103.084	46.2314	11.3659	2.23225	0.971705	1.43017	0	0.477256	23.6431	44.6398	19.748	85.2689	101.781	37.5226	78.5833	34.3359
HMF004277A	146.142	61.9306	41.5864	220.215	683.934	94.138	544.792	501.969	99.9386	228.572	196.472	19.2718	13.4529	2.58702	6.48244	2.62467	1.89156	0	4.00133	4.3537	11.5036	88.2177	24.0612	61.4363	51.5042	22.1133	67.524	31.2859
HMF001791A	186.207	286.386	242.867	1440.65	1023.83	350.557	709.549	741.77	743.797	891.866	694.488	1.05889	212.016	135.963	44.1523	43.3721	6.17475	7.50639	4.79449	13.577	70.8238	53.658	60.1082	39.5051	299.987	243.358	54.4866	47.4965
HMF000342B	159.953	159.353	299.393	330.453	878.073	103.471	754.759	340.628	382.409	341.272	331.06	58.4248	106.556	39.1962	0.963378	27.8144	1.2222	0	0	28.0054	24.8647	44.0543	44.7449	164.865	137.051	17.3993	71.0405	55.9743
HMF002063A	3387.87	9073.31	2138	265.778	900.53	541.479	630.488	1106.47	343.692	941.253	590.287	127.442	587.161	207.248	22.5567	19.4495	20.504	7.8486	1.64124	22.81	210.085	276.291	53.9331	268.72	119.11	74.9215	63.8079	119.321
HMF001546A	602.275	177.593	225.142	443.209	651.795	244.397	1226.06	14.1611	472.564	1470.55	312.685	33.7038	136.542	94.3208	16.2687	20.1044	5.69157	0.935344	0	8.10994	146.378	255.397	46.8431	99.3432	94.8698	88.1315	74.1036	43.824
HMF002290A	1573.86	536.846	806.688	151.958	880.445	0	713.399	270.875	263.79	320.99	37.8122	10.8124	125.335	69.1947	2.15532	3.02905	13.8156	0	0	4.50107	47.8038	87.4081	27.1354	30.4165	77.4496	31.354	99.0838	45.8478
HMF000806A	406.089	249.942	288.143	244.738	648.431	305.524	255.909	572.003	130.81	187.133	152.556	19.2442	57.1845	70.293	2.97544	8.43755	0.587006	0	0	7.90114	42.6958	105.624	20.1595	91.7902	47.4829	17.5825	42.5212	45.2427
HMF002199A	226.338	42.2029	12.8987	139.564	638.898	108.179	840.328	534.483	86.8479	143.938	29.4468	10.1814	125.37	23.3258	0.00619622	5.8484	0	1.92876	4.21665	6.76024	25.0431	90.5954	1.66926	99.9895	39.9938	36.0632	30.5666	19.3189
HMF001323A	83.3422	32.2019	10.2001	142.053	787.93	61.0378	174.941	394.217	62.4085	156.789	42.2898	10.9056	98.6834	0	2.23261	1.02693	0.76145	3.97901	0	0.108423	16.9954	109.05	27.5215	43.0506	44.3418	2.51942	54.75	9.66281
HMF003241A	81.1619	316.622	299.053	1874.04	385.855	363.944	573	462.626	958.942	291.849	602.142	53.5706	219.149	73.0425	39.8889	11.2813	4.77415	11.0557	0	17.4767	16.1913	46.3451	263.604	115.368	96.5418	257.846	0	60.6266
HMF000196A	5246.98	10640.8	3388.48	1282.98	476.065	1047.66	0	929.077	275.584	0	149.926	12.4256	223.642	59.3685	29.1339	12.2528	19.8751	1.73818	0	9.02222	23.6231	28.6609	37.0837	24.3274	155.792	18.6336	32.557	120.3
HMF002932A	264.358	68.1552	97.4311	678.071	798.624	0	790.742	686.24	389.219	250.907	304.137	24.8113	78.7854	32.5183	9.92524	4.6962	2.61361	0	0.764955	0	25.1988	78.9172	29.806	58.6227	115.492	11.7481	62.5222	13.6925
HMF000323C	3281.82	6359	1454.41	514.909	1098.96	322.238	1033.6	1497.79	483.307	1657.63	512.825	68.1224	0	302.391	18.7139	30.8848	7.86485	0	4.5364	18.3937	140.847	287.5	59.4885	143.604	143.666	106.706	220.925	100.871
HMF003507A	741.147	437.409	267.471	725.026	516.069	167.954	760.726	411.38	0	607.523	74.3513	14.1593	115.832	67.951	3.75508	11.6748	2.57015	0	0	0	11.6486	109.822	36.7096	0	58.5173	8.74811	61.1948	31.3595
HMF000492A	4819.53	11364.7	1610.14	468.118	752.854	537.121	664.054	1133.15	0	770.401	648.164	76.4888	0	181.273	6.06247	11.7449	20.4175	7.77517	0	25.1715	75.069	450.483	46.5142	161.241	63.5655	81.7996	6.691	124.465
HMF001466A	443.471	495.939	442.503	1176.45	1055.39	422.587	883.786	1614.51	914.791	878.155	707.854	73.0014	277.621	261.947	21.0166	21.8347	11.0048	0	5.14392	9.32277	151.075	208.937	63.5223	86.0407	123.136	29.882	110.463	82.622
HMF003206A	221.41	67.6751	78.5274	65.4265	721.166	35.5586	365.348	565.099	191.502	173.893	82.8657	4.50666	47.1714	23.8503	1.5543	2.74316	0.546604	0	0.155937	5.69261	33.8019	118.103	28.8325	46.7113	25.462	11.8222	53.3276	28.2467
HMF002501A	603.29	166.92	244.904	30.4933	1237.05	220.367	822.572	680.564	0	353.25	277.731	474.913	60.2112	176.731	9.6955	4.82247	7.10369	3.37834	0	1.51032	90.6061	233.118	15.4594	49.0099	104.467	57.1356	77.8995	20.7937
HMF003096A	928.975	1263.27	518.348	1041.37	780.412	174.854	1284.73	903.106	0	758.9	676.089	4405.93	2.17655	107.841	10.4283	29.6332	7.1401	8.48927	3.30913	0	127.609	240.735	33.4453	15.6536	119.083	19.8845	57.9638	73.6248
HMF000982A	336.997	229.871	476.481	1170.63	1697.45	472.259	806.915	2208.66	89.6325	346.768	798.505	363.311	580.891	432.631	4.12769	15.4711	11.0431	11.3581	0	12.2092	116.839	69.4948	59.0778	93.9582	131.732	45.4834	87.7364	133.47
HMF002135A	3435.54	1742.02	905.69	144.421	1591.51	783.173	459.526	1649.6	0	736.185	406.497	36.1055	164.821	187.912	12.4231	0	23.1633	4.4136	0	9.80073	72.888	292.688	66.6786	24.7065	59.0066	60.7351	184.359	273.138
HMF002759A	217.846	26.7107	121.957	358.63	2232.62	190.14	659.818	810.585	0	383.189	178.346	36.936	183.849	108.37	21.3664	9.31784	0.932187	2.3836	0	17.4298	69.5152	228.293	26.385	47.8418	55.2633	58.0006	99.6019	35.6692
HMF002578A	751.465	265.389	219.75	500.24	1384.67	137.395	807.512	518.082	130.13	611.743	324.434	72.2326	101.123	123.833	11.5547	0	0.197538	2.24776	0	2.30412	28.775	160.544	0	34.7048	79.8457	80.8017	68.8225	42.2022
HMF002692A	661.56	901.072	195.617	2091.36	775.186	361.907	1509.63	867.394	719.122	1231.75	704.645	1656.31	67.9526	348.501	20.3415	16.7415	11.5689	5.34809	0	13.6027	158.353	338.897	38.7623	81.0416	146.109	6.25538	47.453	82.5251
HMF000781A	230.075	62.8641	150.336	290.279	438.158	137.468	542.098	731.802	19.4669	266.225	146.631	40.4761	78.2929	74.8269	1.79347	16.7831	0	10.4234	0	22.2907	10.5077	132.631	13.9843	100.454	86.7319	56.8446	16.0461	22.5097
HMF001384A	247.987	147.976	247.49	686.594	1030.51	800.267	312.044	222.766	769.356	519.66	392.743	183.138	972.836	133.633	8.63928	31.0535	8.77012	0.098182	36.439	153.37	223.922	135.322	58.9783	518.483	127.568	104.216	59.0181	58.1235
HMF002093A	347.844	69.442	395.784	638.913	1192.15	171.936	1761.71	1296.08	38.7832	581.223	693.256	222.503	181.435	300.944	11.436	11.0462	11.1195	3.64928	1.74902	10.4203	91.7041	161.586	52.597	140.426	93.7084	4.046	212.965	43.5472
HMF003181A	245.792	174.736	154.842	470.462	551.924	235.207	1186.93	1290.61	354.057	431.153	268.634	377.4	310.186	82.0687	57.3938	0	5.49128	5.12411	2.99084	5.84161	12.3426	116.736	98.1646	0	399.811	306.611	131.454	55.0394
HMF000901A	1359.69	660.985	498.459	1082	1167.39	176.988	1025.05	683.545	241.973	1279.03	92.7392	33.4627	135.44	156.239	18.6915	13.3346	5.05531	9.76652	3.15212	3.72801	126.03	215.026	52.6142	75.2056	283.785	215.056	105.157	109.399
HMF003802A	21144.1	37219.6	24949.1	372.232	0	110.575	233.395	418.36	0	387.599	129.148	19.4195	196.039	49.4527	7.55774	40.5624	88.1156	0	8.76423	0.195028	11.4055	48.839	28.9808	0	77.2235	25.3165	32.68	265.36
HMF001684A	177.217	291.793	600.782	4036.9	681.281	608.644	1132.64	1031.14	900.481	465.383	862.034	54.9659	442.797	186.944	80.4985	24.71	0.405949	0	7.38558	3.10111	31.4829	101.271	18.8882	69.766	134.108	20.5	24.046	83.8369
HMF001405A	263.849	228.372	362.852	116.257	1777.61	53.864	683.241	740.434	667.069	134.188	271.947	12.9513	215.973	141.39	4.38511	14.2354	1.24634	1.13317	0	4.12168	37.9822	68.8355	77.8329	98.373	111.765	56.2084	179.89	35.9909
HMF003666A	245.888	169.19	326.944	731.715	1485.66	534.122	730.881	772.317	568.882	779.975	504.799	174.365	630.8	261.463	10.2342	20.7278	6.83474	0.841767	28.3615	6.68719	183.755	190.176	78.6206	34.5343	96.3561	95.0105	149.662	58.1978
HMF001066A	64.3855	65.8067	63.152	704.246	633.849	210.81	357.7	415.038	401.572	318.062	262.93	0	375.228	7.2218	12.6467	20.1003	2.94879	2.28754	13.0166	6.35046	7.80837	28.5211	30.6867	132.515	62.3743	13.6902	36.1117	58.9423
HMF001191A	359.005	66.2404	31.297	70.1659	867.235	298.066	317.955	333.197	128.11	439.683	77.3332	14.5399	140.679	37.4952	2.17159	0	0	1.96307	1.86534	0	29.4023	124.125	25.2791	102.248	67.7115	43.314	20.8352	18.0848
HMF003429A	779.289	136.207	229.154	418.47	2174.62	424.83	1618.69	1409.22	48.6009	1086.1	428.937	472.898	253.141	280.832	12.191	17.5021	1.66432	2.64253	0	24.1128	185.868	285.439	45.1207	278.956	186.924	64.2765	118.956	26.3472
HMF001708A	28202.2	26587.9	10013.6	883.846	609.809	467.812	0	0	0	0	67.8054	64.7642	158.063	106.176	13.9351	0	54.0028	9.14555	28.9166	4.75177	14.2974	155.669	9.34273	42.7956	23.1119	57.9104	38.9347	244.187
HMF001575A	385.127	576.927	723.87	4273.86	378.832	512.679	1869.04	503.251	1036.38	970.099	1157.75	1637.8	493.553	210.823	59.3455	61.2742	13.8152	18.8651	11.6999	5.33811	35.6503	168.881	1139.11	297.558	111.256	400.564	24.4277	110.211
HMF004386A	2094.79	1542.46	1388.41	276.473	491.58	133.118	371.261	283.923	80.2711	420.145	134.017	8.44279	36.3503	24.7489	9.29343	15.4118	4.27354	5.31454	0.706669	0.408367	11.2566	103.249	23.6636	44.4564	89.6488	87.2409	67.4292	45.6471
HMF003921A	157.156	36.4022	173.606	420.425	705.008	160.704	650.075	76.4351	501.891	295.898	334.673	22.8966	183.585	36.2446	11.604	2.56747	3.16493	0.663562	0	0	19.5417	53.9034	57.6656	34.5766	69.3125	0.637715	60.0006	31.3618
HMF000807A	1856.89	809.003	455.8	109.938	1149.58	40.7555	574.003	968.289	268.694	450.389	147.804	31.6144	98.0999	96.1344	0	8.30034	6.70799	13.9917	0	7.39958	139.697	162.101	56.4474	100.175	60.8716	23.7117	106.929	63.6688
HMF003438A	398.846	43.5756	63.8865	237.408	654.371	21.8879	348.279	644.259	0	169.245	0	4.87515	7.50186	75.8641	4.49854	1.00878	2.34857	4.1441	0	3.89539	13.1629	75.0929	15.3716	32.7292	54.9121	13.067	40.3325	15.4364
HMF000372B	28817.2	13217.9	7525.51	466.767	0	228.536	0	0	0	1014.78	0	7.77829	0	56.5996	4.94569	0	73.0543	0	0	0	25.3425	157.133	10.5471	58.073	3.01456	31.4337	57.1433	178.313
HMF001930A	394.498	417.355	347.381	3101.93	431.525	211.749	1202.95	558.111	626.325	594.072	721.358	30.2299	258.159	109.353	52.3852	23.605	8.65541	8.49491	9.85947	12.4595	8.21576	39.2584	299.278	46.0713	132.92	87.3747	44.2956	44.1258
HMF002386A	320.897	463.977	503.312	0	1168.76	626.643	972.176	1114.16	1617.58	222.451	917.099	900.98	78.3998	317.559	12.5416	10.7138	2.2911	9.45351	0	22.8641	358.087	203.925	160.941	55.9806	162.955	106.563	241.78	15.9035
HMF001454A	260.812	165.406	192.872	72.3508	480.626	129.778	467.223	391.184	111.663	117.92	163.704	6.44271	78.8496	30.1695	9.4618	2.18331	1.35488	0	0	0.997412	16.8815	86.9193	15.4448	33.6488	93.2847	24.8362	23.7911	24.1962
HMF002484A	296.965	233.393	445.15	1696.56	915.776	572.041	743.21	792.408	547.894	659.593	655.992	40.658	204.195	76.1694	16.4175	28.4186	6.66322	5.50063	0	24.7091	116.404	252.914	181.429	120.576	97.9143	93.4195	247.665	33.9685
HMF001615A	378.469	9.44371	114.663	226.979	669.25	109.001	428.437	560.073	146.488	199.887	48.1934	33.9764	62.1753	48.9622	0	8.54671	0.428694	0	1.02459	9.26395	19.4878	116.016	18.9559	38.0405	31.5066	22.2998	48.3459	20.0834
HMF002725A	285.533	216.793	268.916	289.21	693.15	370.587	885.866	796.604	414.893	471.366	158.654	38.7578	115.163	144.51	8.4599	9.12188	5.26571	4.15251	0	0	60.4277	215.53	67.3017	77.6303	97.964	45.1455	69.3724	37.6284
HMF002342A	416.001	269.512	265.707	244.504	1156.25	75.9966	341.894	386.82	233.303	279.065	25.4157	24.1145	107.71	93.708	1.76545	0.557775	3.54581	1.02924	6.10172	17.5682	45.014	108.374	29.3597	299.182	42.0866	28.7242	52.7945	18.8968
HMF003745A	578.57	84.3887	228.571	490.01	1510.88	450.698	909.814	844.411	7.40853	484.567	245.944	57.3283	137.684	255.724	5.60911	4.99811	3.86512	3.52765	0	0	66.1736	287.316	17.3343	34.0802	90.0744	23.2151	51.6072	39.1993
HMF001729A	328.918	46.0385	45.9918	186.438	809.281	38.3408	665.211	381.79	174.755	297.588	51.3537	59.0509	44.5089	76.7356	0.707758	0.283289	3.29139	3.01782	4.69974	7.41719	29.642	126.686	37.5553	104.652	96.0398	54.0438	51.538	4.42596
HMF002119A	144.339	31.0106	85.0053	36.1164	1201.04	0	132.958	380.427	191.181	119.035	140.269	26.0259	102.47	48.1197	3.53609	0	0.645339	3.55815	0.260422	0.626179	32.1568	73.5392	7.58112	57.3114	58.9981	6.98865	85.311	3.48766
HMF001966A	229.586	198.437	509.179	2233.98	343.867	320.009	914.519	340.839	623.981	310.101	814.376	39.8537	282.456	109.814	64.0952	24.4506	11.6421	10.4564	6.35561	9.8005	8.85854	97.3914	758.15	73.6047	8.8075	220.469	58.4601	105.458
HMF002125A	673.862	262.58	123.353	409.553	1264.93	259.066	519.431	440.287	65.8149	786.803	223.338	49.4445	137.64	74.8996	10.0473	0	7.50469	1.78114	4.66683	0	58.8991	73.7617	26.4045	46.6263	27.5656	92.5643	44.4161	15.7623
HMF004381A	139.029	126.366	221.567	1058.55	1422.67	271.384	582.1	167.748	732.538	413.573	462.018	1049.74	266.456	147.268	12.3992	12.2456	0.693476	7.70769	0.954025	0	78.601	8.94349	54.4296	57.5134	146.153	12.7878	139.641	28.9304
HMF004094A	96.1103	32.2952	43.8016	122.766	286.514	35.4948	418.712	507.455	0	171.86	127.843	7.24238	37.9498	12.9566	0.0231478	0.103207	5.75495	2.1187	0	0	2.22316	8.68037	6.00228	8.7755	20.7592	22.3801	40.2423	8.93718
HMF003825A	8905.99	9302.89	5550.5	2125.62	1822.08	546.292	1010.95	617.22	1409.27	1561.67	786.19	101.596	395.636	168.096	34.6569	54.7684	34.4376	11.5589	10.5781	0	214.852	260.907	94.2834	112.113	194.004	94.7587	270.249	105.833
HMF001455A	478.017	1610.38	1461	2707.25	316.7	1050.07	823.815	1467.7	2257.34	653.164	1423.25	1572.17	611.941	454.206	33.086	25.4781	5.315	0	33.1209	33.7375	319.433	227.929	102.438	340.101	210.424	48.8627	37.9334	100.142
HMF001160A	8400.94	8045.64	1899.93	56.6407	291.744	325.551	416.882	848.785	0	718.746	425.167	14.4458	0	137.521	0.27577	5.42083	33.1266	3.17682	0	13.9038	51.145	162.882	62.4076	79.4844	43.761	49.1061	128.135	198.175
HMF000371A	263.072	145.921	49.0206	0	109.563	1232.42	796.665	3333.97	0	0	0	86.8014	563.573	0	18.7887	0	0.38572	4.82558	0	0	19.0254	90.7153	56.5215	12.756	99.0846	35.6538	84.4581	32.7852
HMF002680A	477.486	250.989	161.307	485.987	597.976	115.001	593.514	591.752	177.34	197.76	268.718	24.6403	67.8206	57.711	5.76702	0.399068	7.58171	0.0166217	1.23558	3.98081	39.2482	123.839	24.1413	112.14	86.5952	25.7316	56.8998	28.4235
HMF002625A	507.733	620.485	762.718	2853.16	224.664	461.401	1123.35	865.232	1542.58	330.06	1489.59	87.9802	215.167	184.891	73.9258	37.9924	8.83877	12.7973	6.44588	0	0	34.3642	570.178	166.32	60.3667	688.234	3.86168	16.6749
HMF000823A	518.471	2359.69	6415.37	717.871	1239.94	196.009	3410.85	0	1314.16	478.914	8955.84	2222.11	887.448	1011.32	90.8325	62.967	19	33.3105	6.89006	0	240.658	433.103	67.9623	349.509	527.071	234.803	88.3328	200.562
HMF003850A	1108.93	1258.17	771.208	395.812	1874.84	420.99	888.522	335.429	587.729	1546.11	326.327	31.8149	225.873	114.24	6.52998	13.906	3.63368	4.47475	2.45562	11.3799	154.148	256.141	24.4369	77.8237	66.5532	0	55.1944	60.3226
HMF003479B	791.982	278.512	320.051	0	952.836	53.6938	181.436	250.802	0	237.744	79.1745	24.6633	57.9818	15.1233	0	1.99053	0	1.00947	0	3.24548	22.3525	90.3324	6.55985	28.3674	23.915	23.3596	77.9064	17.9615
HMF003479A	675.107	358.274	349.08	66.7482	1233.36	36.8456	191.555	412.231	29.6255	318.2	76.3846	29.0813	73.7156	2.78749	0	3.15254	2.11177	5.73569	0	6.09603	56.4638	79.8421	16.695	54.3613	21.9748	32.7779	95.7782	30.0109
HMF001587A	200.692	63.0937	58.3489	224.796	852.878	265.298	370.324	558.903	121.022	586.702	99.9267	34.0722	153.67	23.2722	9.30793	0	0	2.69207	0	4.43192	59.3592	262.54	16.5256	198.443	99.2348	8.65908	22.9023	22.9036
HMF000341B	2945.05	2972.94	1989.1	403.999	1004.01	44.6199	336.559	554.722	172.549	488.656	101.388	6.02414	175.056	44.3174	2.69216	10.994	4.30501	3.78767	3.22116	3.85593	55.657	42.1729	43.0107	144.437	43.8409	11.6639	44.8019	67.5597
HMF000341A	751.288	150.35	260.158	406.761	685.82	140.992	438.489	476.862	118.557	205.784	149.038	142.771	155.235	46.8963	2.75664	0.949364	2.65028	1.54604	4.09768	0	18.4337	25.7728	27.9018	21.8583	56.2836	17.2515	43.8124	35.6859
HMF000646A	66.7811	75.736	158.466	461.634	843.521	232.919	275.288	638.38	347.256	125.298	237.865	23.9552	144.528	25.3735	14.9815	7.95057	2.64839	0.373732	1.04579	10.591	38.1372	68.8482	54.5176	80.1398	53.8139	69.3642	77.5297	29.0583
HMF000771A	359.525	326.692	236.039	1209.65	1026.22	265.755	1086.98	1071.55	840.863	961.823	665.773	98.761	146.342	288.022	12.0013	14.2516	7.22837	10.5187	0	6.9924	137.133	150.812	80.1249	81.9126	144.567	88.4623	100.485	65.5111
HMF000771B	706.567	494.418	1508.42	1346.85	1336.53	198.488	1488.99	1146.69	0	1162.92	2184.19	1619.8	189.571	456.571	18.9894	42.9644	4.16987	13.5532	2.32322	4.17265	293.303	283.789	93.9667	74.6419	167.262	76.462	77.2456	92.1575
HMF001293A	1028	576.941	370.924	869.138	817.295	280.429	517.008	797.981	7.85108	183.248	234.19	37.6535	141.789	102.555	0.815098	11.0844	1.18184	3.2906	6.62807	4.72908	28.1243	164.812	40.0428	34.3319	103.78	27.2844	92.6712	29.2237
HMF000656A	1063.2	693.792	862.602	1300.16	853.226	240.378	1013.49	1682.75	624.756	962.59	561.824	263.27	215.782	417.183	22.2783	21.4774	12.205	1.91016	6.12917	22.2627	163.138	209.737	79.4733	90.6655	238.401	47.0991	150.368	72.8554
HMF002529A	219.098	80.8351	36.7076	220.95	375.251	43.5284	461.401	443.076	40.563	107.574	27.2009	5.55489	65.9602	13.3009	2.63761	5.75573	0.552198	0	1.05446	0.224349	1.24912	37.4843	15.5912	17.5332	68.9699	2.64081	47.6421	27.6649
HMF002397A	848.517	124.818	160.999	834.281	875.326	72.5595	843.295	929.408	120.848	524.403	223.868	58.8537	186.716	82.1094	60.43	0	13.6992	9.8708	0	6.85879	57.6329	113.59	28.894	26.9919	539.501	250.232	122.634	67.6652
HMF001962A	1016.04	1008.23	578.843	83.0783	465.18	308.386	470.503	766.704	0	529.323	141.545	4.71937	1509.09	123.364	6.947	0	5.96506	1.05567	28.0323	10.0581	21.527	126.559	45.1527	55.6277	56.4274	66.4998	38.3172	36.8308
HMF000476A	2246.14	1876.49	1237.31	456.572	721.991	325.218	575.241	524.174	364.277	857.935	58.9182	90.7991	103.336	177.598	2.56571	10.8739	6.56044	0	0	8.32195	114.37	127.368	30.4452	163.364	64.955	23.3831	79.7604	17.0318
HMF000476B	5943.46	7372.7	2893.63	173.221	557.073	14.9607	983.357	1022.38	0	1681.27	359.694	408.893	0	222.357	0	20.5958	25.8835	0	2.52064	1.07817	104.633	132.008	36.7642	61.0682	76.9902	18.0262	109.158	47.2739
HMF000145A	87.3462	90.989	31.5598	418.374	637.423	0	559.06	759.244	106.301	130.392	102.259	22.7245	62.3268	0	6.01806	7.44979	0.804184	0	1.72796	0.570479	5.17393	73.6278	4.94986	45.8579	63.7202	59.4246	56.0023	22.673
HMF001718A	77.0021	329.649	259.861	0	1135.94	133.397	683.871	1102.24	1083.25	0	991.959	377.318	3274.55	247.964	78.9421	40.3817	15.7997	16.4907	53.3858	29.2464	143.016	8.62286	194.478	105.219	655.372	549.295	225.344	141.407
HMF003703A	707.886	274.208	185.386	534.772	646.504	729.653	162.016	316.724	218.629	241.964	78.7654	53.0982	1070.52	67.8732	18.3289	0	3.8567	0	85.8144	8.39021	21.5757	201.599	35.7454	49.4646	169.365	144.755	58.598	49.5073
HMF000693B	895.056	304.885	826.11	4168.23	76.3564	1187.66	0	1682.7	0	0	0	22184.1	1127.49	221.389	15.2297	9.64622	5.98057	58.4319	12.7116	2.45232	73.1614	261.01	84.6888	270.505	306.863	93.381	90.6795	61.2587
HMF000919A	368.744	253.607	338.462	582.244	753.536	414.345	546.777	694.964	513.616	640.516	180.506	22.6649	158.637	127.381	12.6495	7.85205	3.52656	5.08347	3.88837	34.2926	296.041	226.929	71.1869	108.791	126.906	35.6598	141.575	46.618
HMF000006A	6.39858	5.1248	11.4966	0	0	0	6.66273	0	2.53278	0	0	0	2.61701	0.167491	0	0	0	0	0	0	0	0	0	9.89382	0	0	0	2.10618
HMF001094A	53979.8	2476.41	109.611	625.987	0	729.252	120.729	0	579.752	315.935	0	345.006	8.49602	102.042	11.8316	0	54.1684	0	0	2.09255	2.60103	181.026	20.1155	51.6826	110.169	37.4535	52.6901	95.1694
HMF001689A	296.648	240.565	205.308	84.0492	283.328	0	292.022	136.228	104.999	20.8558	77.8012	3.48678	46.4297	6.27803	1.97807	0.925576	2.09635	0	0	0	2.01069	11.6641	9.51036	24.5873	18.5964	4.99168	15.2532	18.3862
HMF000579B	29368.2	31361.9	12388.6	0	3586.08	291.818	1685.54	2024.78	4601.08	0	1334.78	3595.28	628.332	391.646	6.59109	62.0074	106.867	8.64282	9.89207	12.6442	354.995	205.268	60.9694	45.4403	203.176	146.858	191.38	432.269
HMF001204A	1246.69	1755.68	630.086	1040.03	874.133	25.3927	851.024	559.665	276.543	251.332	256.689	4.95947	67.0421	41.7433	24.9499	12.123	7.23471	1.69242	0	5.93165	49.2509	43.7172	35.769	57.0752	92.7652	0.752707	99.8632	57.8749
HMF000950A	822.43	466.335	592.087	410.83	1071.62	184.38	501.566	703.393	46.65	482.886	249.073	39.8903	160.42	114.436	6.5198	10.0665	3.94666	2.52656	1.94045	14.7366	103.073	157.136	35.6607	89.8148	84.902	31.9909	61.3187	38.3675
HMF001780A	266.244	116.501	34.6255	339.899	1010.07	119.268	477.714	868.966	0	738.043	130.857	33.6889	159.169	117.955	14.9315	0	3.40837	14.7918	1.86833	17.9317	33.2408	253.969	13.3508	101.531	235.125	155.132	44.0413	41.6784
HMF002312A	6905.55	4394.14	3700.81	0	986.664	75.4614	374.556	265.285	666.353	0	0	0	226.739	43.4312	5.01133	0	38.2985	4.69014	0	10.7347	37.7429	147.525	41.2761	69.9203	55.2226	118.291	42.797	98.4896
HMF000397A	1130.62	1138.45	544.024	1171.79	933.695	459.11	331.21	378.07	314.502	1012.48	308.54	10.6451	159.48	98.3947	13.3013	11.8493	0.380649	1.37679	2.09194	0	58.9054	116.166	34.1483	57.3007	45.4508	21.4491	94.1893	57.3908
HMF000403A	758.505	251.824	201.792	156.002	1410.05	530.31	1146.96	848.731	667.975	415.005	266.621	58.3111	199.215	262.698	3.94555	22.3473	2.81324	5.06532	2.82856	0.0782641	45.4905	258.402	44.0695	7.5569	180.213	110.026	123.885	66.2793
HMF000403B	918.721	411.764	198.441	0	1856.87	708.186	1699.5	845.216	0	626.858	629.292	2709.47	33.0926	258.585	8.11456	24.5011	2.93937	11.8654	6.57959	0	93.7289	363.089	44.3117	128.448	229.275	185.142	126.935	67.0698
HMF002965A	333.803	145.556	203.519	105.884	1248.74	296.92	330.23	540.124	535.312	203.275	179.131	59.7347	154.82	154.949	3.05308	2.14563	4.00294	2.2622	1.53615	10.3167	141.22	158.17	50.8065	56.5034	76.72	162.3	82.2741	21.6891
HMF001905A	354.572	565.013	1029.16	6015.74	332.91	1405.49	1598.8	1145.39	2482.31	1445.09	1817.84	84.2197	792.409	219.046	108.935	111.729	6.85654	9.17756	10.3019	22.9451	151.21	150.467	1075.37	95.8731	376.059	370.937	29.2537	178.887
HMF001516A	132.823	4.1199	66.3967	66.656	243.127	12.1736	590.084	297.486	187.047	83.8101	103.093	46.5984	0	61.5834	2.62142	5.89779	2.27196	1.20884	0	2.09683	14.9049	49.5556	7.80778	46.1733	52.4294	18.2828	21.8412	4.9082
HMF001019A	458.316	179.133	358.659	792.092	851.929	187.144	1397.62	647.75	480.425	761.033	163.947	35.8362	66.5984	141.516	22.093	0	8.14146	0	4.76549	6.50984	123.262	404.208	24.4845	105.401	57.149	13.6672	45.0795	34.2387
HMF001569A	294.975	95.0573	160.678	234.509	580.059	140.023	537.757	320.548	135.972	230.378	42.0825	6.05057	140.003	79.9085	9.18171	4.31438	0.879754	3.62416	0	5.30746	17.7638	113.306	26.675	19.1906	68.6434	15.9364	17.4178	6.75969
HMF002596A	957.564	1402.54	941.728	1215.35	2004.55	1586.05	653.084	1946.27	327.185	2302.2	2041.3	119.324	642.737	353.126	22.9464	26.6906	9.06976	0.29316	0	4.97145	267.516	561.643	79.2041	36.9545	208.758	94.8331	157.118	90.0016
HMF000887A	143.184	205.563	209.488	1712.93	625.563	308.509	702.903	728.648	709.789	553.448	364.486	36.1577	148.048	99.2823	29.1149	21.8851	0	0	0	4.94895	69.8148	107.298	68.3953	56.6194	60.8193	46.008	37.6	93.4969
HMF002600A	0	691.349	912.296	2307.75	314.828	927.323	786.509	1034.42	2471.91	0	3086.04	0	273.843	29.7255	55.9395	54.0622	2.80177	9.77554	3.42106	8.23967	15.8078	5.17458	975.5	66.3039	102.477	298.987	58.7685	62.7422
HMF003220A	141.127	4.46378	132.226	160.696	815.936	201.079	376.165	613.327	20.3856	89.061	37.4956	36.3088	126.296	43.4327	2.76284	4.88486	3.19913	0.153178	0	5.43981	12.9305	106.391	15.5481	26.191	43.8448	52.8602	48.9378	37.8569
HMF003599A	131.346	100.495	77.1951	266.109	784.38	116.489	242.591	405.944	232.75	206.146	82.6552	16.6452	69.6123	79.6416	0.0564461	2.74356	1.55986	2.64014	0	0	45.1579	87.7149	7.84568	41.4843	18.389	17.9465	94.7526	14.709
HMF001280A	265.281	325.394	375.432	2306.81	571.011	532.339	587.347	612.112	657.028	321.428	669.431	216.703	386.385	94.2961	57.3948	15.8395	4.29615	10.8826	3.58693	15.0525	39.6256	75.1177	620.128	0.199367	78.968	148.311	43.0687	77.5288
HMF000395A	234.985	90.1711	207.225	387.822	687.175	0	1042.43	565.79	426.298	434.172	221.624	0	117.529	102.777	8.07304	8.64201	2.11743	4.16753	0	4.69842	44.3448	89.1862	19.7961	96.0183	95.4246	68.4612	82.6552	16.4153
HMF000937A	878.908	664.253	1070.27	4507.67	788.623	641.4	1748.27	1042.62	815.383	1255.02	1306.32	1352.03	433.683	404.564	167.769	0	15.0991	11.7195	4.41271	4.62857	68.7339	276.911	578.656	292.026	94.7564	592.073	36.2719	110.943
HMF000545A	1220.72	398.962	322.911	229.489	940.857	243.817	760.887	644.205	236.437	222.998	258.156	35.0085	166.215	65.3382	0.0972134	19.0171	3.94456	0.539578	0.401522	7.8518	35.6451	100.642	64.273	47.2919	112.529	71.0688	110.901	41.7968
HMF001351A	65747.3	53052.2	25598.6	649.403	0	242.504	1675.98	356.685	1542.2	0	377.628	0	59.888	61.5907	6.64198	7.72233	166.608	4.45011	11.5778	2.4927	25.7849	144.75	33.6822	106.41	43.4117	30.896	127.364	599.209
HMF001982A	1315.9	1452.46	640.623	730.914	432.939	145.001	648.404	409.469	234.381	444.773	170.903	17.1603	103.243	100.823	11.6652	11.4383	16.9537	2.9428	0	4.77679	49.449	64.7455	33.1271	63.0209	119.553	75.2468	45.7287	52.3522
HMF000733A	77.4222	41.5007	103.581	324.349	425.58	14.9374	372.619	332.972	67.5673	216.874	123.249	21.5186	20.5287	30.3013	8	0	0	0	0	2.6613	0	29.2518	28.0817	14.5287	55.988	16.6138	26.5041	4.37062
HMF003003A	744.061	324.427	94.2903	115.184	436.738	50.374	537.508	376.027	146.367	459.97	115.203	837.342	51.3817	82.1288	2.72368	7.06836	1.53699	2.53877	0.132194	0.875041	32.902	73.8876	59.0437	30.0259	54.1566	74.9254	66.3786	28.8051
HMF001711A	141.572	407.198	313.727	1647.67	193.177	239.441	999.653	484.333	1086.86	618.499	751.703	13.0706	200.412	98.6852	24.1523	69.1179	0	0	13.7298	0	30.5912	53.8678	793.061	21.9996	119.109	199.583	66.7255	51.0629
HMF002147A	69.3048	20.9271	24.282	202.874	502.918	159.568	189.552	310.749	43.9282	157.585	6.2491	20.0316	55.3115	2.71889	0.0955761	7.54223	0.119956	0	0.242241	2.32842	6.57359	68.3091	6.85071	74.6631	30.436	20.658	12.3308	10.8504
HMF002562A	132.517	63.9105	98.0309	397.19	589.062	967.88	0	1410.66	37.7777	1575.17	203.556	444.652	170.356	103.237	1.13276	16.6434	0	10.1222	5.10169	26.6956	280.187	857.294	43.6357	125.584	55.0243	48.2873	90.8837	41.4081
HMF003370A	224.961	566.735	684.708	4516.84	518.548	867.944	1652.01	1183.14	2444.03	914.409	1645.86	184.929	380.458	186.422	94.5381	65.2993	17.2314	14.3508	15.5803	2.14837	50.3479	160.433	977.888	249.493	197.023	424.68	82.5416	92.4459
HMF000735A	533.189	60.1672	183.842	238.029	1574.92	178.283	1482.63	1168.55	508.394	578.377	411.303	79.6724	146.485	591.15	17.9673	29.5905	2.98973	6.93143	0.521106	16.3898	249.202	244.811	60.2476	112.265	304.88	195.119	149.902	53.1834
HMF003581A	348.237	570.195	1042.61	5487.48	1096.12	2023.74	788.1	3652.18	1987.45	347.488	1972.22	227.913	752.402	596.86	142.871	85.3383	35.486	17.2698	11.0348	64.5275	124.043	196.505	1820.95	187.055	514.68	406.404	235.817	105.017
HMF000133A	198.324	366.407	421.015	865.249	1025.75	615.443	722.773	1197.28	1157.61	550.221	518.37	463.051	245.066	437.449	8.08658	27.6296	7.17274	0	7.11114	12.2535	576.429	221.763	105.228	197.207	123.535	85.1899	155.436	67.96
HMF001263A	829.355	1029.87	1048.62	1682.71	990.35	1359.45	948.62	1388.99	3718.41	851.189	749.508	1007.59	505.395	487.932	30.1233	54.9837	8.92244	2.24926	12.7213	61.7283	740.67	449.62	164.155	491.516	94.2791	144.514	137.358	149.158
HMF001970A	313.884	47.1393	29.3926	95.9034	719.248	169.125	550.856	489.52	171.586	176.529	50.3059	32.4617	18.2985	90.7511	6.36064	0	1.90284	2.24846	0.488069	14.2709	72.8144	154.104	8.97459	112.054	35.627	16.9356	29.1095	20.1101
HMF000502A	375.94	360.675	113.594	1074.22	1233.14	605.518	360.909	750.499	755.007	738.702	420.914	36.7698	126.2	184.918	21.9735	18.3366	2.48173	10.2833	0.924863	13.9968	155.255	70.9811	24.2907	66.1112	162.101	65.9282	81.0166	86.3188
HMF004010A	8070.39	4928.29	4407.24	94.1039	500.196	90.7912	317.563	855.101	0	827.518	122.273	28.3381	43.5753	104.62	0	12.2774	20.3156	0	8.40706	2.12707	9.55705	89.8474	20.0794	15.8212	61.8114	83.9165	66.7143	115.126
HMF004030A	320.793	80.9691	59.4569	143.741	652.98	366.064	786.017	688.288	0	885.043	191.897	20.8935	104.835	61.0227	1.75675	9.01182	2.23143	0	0	4.73336	0.582276	95.3892	13.0805	25.983	74.1142	43.1276	33.023	12.967
HMF001982B	7598.84	9524.7	5109.45	1289.53	376.807	492.741	458.46	310.827	237.844	816.953	336.048	44.4479	85.027	92.3267	28.7084	9.58542	37.7062	0	0	0	66.3491	116.571	28.7363	99.2169	98.7925	81.8295	56.7283	107.777
HMF003849A	578.946	873.716	801.464	6066.59	1203.24	958.714	1140.06	761.921	1387.97	679.21	1064.67	53.2653	645.479	216.751	181.485	2.21858	14.0969	27.1991	0	0	73.3	69.0421	904.922	103.366	227.786	231.244	68.4468	213.893
HMF004276A	301.926	211.354	218.342	265.175	785.792	269.694	368.769	406.083	171.052	321.277	126.935	22.2585	66.6235	57.7189	11.1645	3.99242	3.84309	0	0	3.61225	26.4208	85.0923	13.7017	57.7542	89.6793	44.2798	46.9477	19.5118
HMF004163A	95.7229	20.5476	68.6988	248.172	716.328	0	675.045	438.96	233.122	28.6532	138.663	37.7068	49.2661	8.1148	0	8.61822	0.437247	0.944536	0	12.7424	14.6242	46.8385	23.7353	48.3052	127.586	29.7016	36.5874	11.879
HMF002081A	230.465	205.755	352.719	907.871	1576.65	712.66	609.903	965.697	252.691	547.728	483.715	74.6781	76.0059	156.465	15.416	2.11538	1.15521	7.31343	0	18.31	71.9788	375.341	38.8403	136.726	96.1341	30.2377	93.4493	36.9829
HMF000251A	3127.52	3307.38	1787.68	503.164	584.231	300.069	557.127	838.327	273.295	835.624	284.188	0	97.0958	116.295	4.15619	12.2861	15.2495	0.308208	0	11.1192	33.6082	74.668	8.82663	59.7172	98.8696	44.9352	53.0684	77.1875
HMF001646C	140.01	72.9671	66.3294	291.71	1003.2	139.66	460.913	612.936	161.974	466.022	143.75	20.2162	51.9428	61.3678	0	7.27459	3.41291	3.50781	0.804687	0	50.7739	128.224	48.0189	79.982	70.0598	23.6666	66.7633	20.5118
HMF001646A	192.715	73.3778	107.875	312.904	1209.79	201.073	508.638	680.969	251.885	672.53	178.39	62.7087	146.004	117.144	3.19443	7.91396	3.41501	3.4766	0	1.46175	52.9998	133.102	41.0275	110.21	87.5626	31.2874	93.9501	21.3984
HMF002960A	924.148	457.09	646.297	425.862	1040.29	211.476	730.425	421.23	271.813	709.306	240.38	12.8845	139.744	25.0545	7.6818	0	21.0724	1.22702	4.01876	9.18392	57.592	167.219	2.12762	102.613	91.6504	60.6944	45.7766	58.143
HMF001678A	104.298	31.1278	49.3563	145.412	492.923	52.7367	283.994	514.592	15.4701	455.09	110.999	15.8906	53.0755	14.0354	2.76112	3.87329	2.41022	0	0.955365	5.31215	5.43981	65.9548	4.39899	27.2104	61.8261	9.38026	26.9204	30.5572
HMF003531A	2267.18	1255.08	651.328	193.332	348.086	230.362	159.025	629.711	103.619	64.2227	71.7538	59.9619	145.732	31.6057	0.430657	5.74233	1.6864	5.14062	0	2.71466	10.0229	144.688	1.55742	48.9875	80.0318	29.1738	42.7987	23.0252
HMF002559A	1017.13	585.213	178.756	1092.25	514.083	294.617	1068.09	1228.6	249.062	445.08	111.798	318.08	1930.18	194.073	26.6157	2.30139	0	10.2738	34.8091	22.4541	126.891	211.93	91.4841	83.0758	103.587	63.6982	176.804	44.0766
HMF002391A	760.026	1640.54	256.666	1283.21	197.096	386.273	676.354	559.886	453.73	305.939	382.015	44.8071	208.259	123.199	60.1607	0	10.8922	1.92319	0.0239426	4.19927	21.0134	117.222	243.602	101.273	0	345.522	19.8875	51.2812
HMF000228A	248.661	193.829	253.135	315.132	702.843	289.057	927.972	1110.02	410.964	437.25	562.833	90.3078	109.179	115.82	8.41664	17.7235	2.55448	4.30543	0	6.41415	98.4883	141.693	7.10968	47.3875	127.814	71.678	83.9523	40.4627
HMF000408A	14773.9	6432.64	6588.34	702.338	752.921	569.55	0	10.1114	160.526	0	52.3829	23.8978	0	86.3448	14.5488	0	30.3894	7.0722	1.98962	1.56336	43.0537	116.152	10.8021	13.5271	84.7622	58.5602	46.0249	132.554
HMF001607A	969.491	244.155	566.767	797.578	732.88	265.134	1014.33	1280.34	216.705	293.682	260.001	30.8353	211.38	154.719	3.93977	18.2366	1.82362	0	0	7.03248	43.7777	167.584	34.6618	58.3206	86.0553	24.3532	94.3738	92.841
HMF001219A	396.13	274.764	192.498	251.465	955.155	195.963	179.251	464.087	189.576	199.222	160.598	20.3681	108.009	55.9124	0	5.54448	5.40297	0.052557	0	3.99488	62.1869	83.3715	17.4055	6.6068	89.6526	17.562	48.6095	31.6103
HMF001721A	102.866	78.4048	446.056	1476.68	544.345	142.054	473.699	1066.13	0	337.182	570.956	3.80594	0	259.821	15.0298	2.84988	3.65565	5.12308	0.341607	5.45573	33.0789	81.9819	41.7086	0	104.278	0	55.2914	50.2056
HMF001157A	2322.48	1617.54	1254.06	1116.05	1165.75	16.2635	508.682	702.193	372.021	693.497	248.574	35.7287	115.292	74.869	34.5287	9.63381	15.3629	3.29653	3.17812	0.537688	64.0003	72.2795	45.9509	51.9482	187.889	109.758	84.681	74.9553
HMF000381A	382.876	131.616	242.168	508.498	758.757	20.0387	1403.79	535.558	503.798	625.173	168.983	312.805	172.884	180.059	3.09354	1.55981	14.8918	4.51562	0.939203	0	52.3068	92.7067	38.9301	13.4463	133	18.8424	111.553	31.2146
HMF001860A	616.722	116.102	132.337	274.14	706.55	126.079	731.737	427.408	8.33823	487.354	276.369	31.6887	27.6584	84.517	6.15164	3.90352	1.19062	7.75422	0	0	36.5572	125.159	38.9005	32.257	84.0475	6.02576	58.2265	29.8271
HMF002201A	1116.71	285.999	60.772	24.2412	797.659	51.2087	272.804	387.189	145.366	137.314	58.7868	15.1817	96.3906	14.3771	0.532028	4.46797	0	0	0	0	13.3448	99.4097	9.98103	65.5989	35.6508	21.2037	46.0804	14.7307
HMF001430A	823.636	1754.79	1380.45	2510.07	910.65	93.8402	2016.63	1408.83	1937.46	182.1	952.595	102.452	191.634	234.866	11.8047	23.7682	19.2882	9.1389	0	42.4464	145.512	147.074	126.396	347.162	246.405	49.6712	57.1136	211.22
HMF002589A	2918.25	5886.73	2070.38	221.789	1358.98	860.596	1074.32	594.593	1664.11	591.673	1264.16	83.5342	189.18	241.72	64.4641	0	18.3572	8.17869	0	15.3786	81.5516	227.434	168.101	149.284	403.04	293.56	167.573	135.079
HMF003264A	133.744	77.9753	108.796	301.733	1007.43	240.382	667.735	349.91	31.8009	388.58	176.151	38.0633	80.6416	54.0524	14.2978	0	0	2.70222	0	11.3557	22.3624	100.481	38.8958	195.1	79.391	28.303	81.8474	33.264
HMF003417A	256.797	77.438	88.1438	240.073	538.587	360.511	726.723	973.096	686.716	233.057	0	1170.36	302.675	69.8261	8.65397	5.87585	1.90573	3.31826	1.24619	0	37.8848	85.4655	25.5761	68.4776	116.67	158.472	0	6.45425
HMF002003A	4648.1	8402.05	3072.35	162.926	624.757	1067.52	518.073	981.866	0	1653.11	717.055	156.46	0	429.742	8.90281	19.5899	16.0165	10.0837	4.40708	22.119	245.21	532.851	60.472	104.105	51.1552	16.1062	50.0908	110.891
HMF002329A	9080.32	7810.54	5500.85	658.137	585.516	776.48	517.185	487.052	0	1592.26	605.963	973.904	0	318.789	41.7666	10.3837	33.8019	8.74294	11.3049	2.60972	98.0633	336.007	21.3331	58.2763	356.182	204.082	105.432	241.015
HMF001145A	0	809.143	2229.13	0	670.381	826.456	427.168	1047.99	0	289.756	3682.31	3251.22	132.415	304.036	13.2221	6.50456	9.85941	10.9417	2.4722	6.08545	51.8455	421.554	26.7908	76.3056	83.3896	20.7587	29.6689	32.6016
HMF001145B	0	748.743	1817.68	0	618.238	792.773	415.38	1305.83	0	432.25	2997.2	2702.8	175.137	335.973	13.0508	1.58053	12.59	12.4687	0.309901	1.28391	54.943	407.314	23.1781	92.508	80.3405	38.2064	19.782	42.4442
HMF003227A	1456.82	514.852	561.465	0	1006.12	0	1241.02	242.73	858.673	218.632	234.481	66.9931	86.7807	43.4348	6.30544	10.3606	6.33393	0	0	0.920149	60.5935	38.381	24.1918	16.5978	78.5382	21.7688	157.811	49.1977
HMF003562A	930.113	314.236	321.3	98.0738	762.786	95.9023	1053.85	497.309	146.794	865.387	252.475	36.9138	36.6857	34.1775	3.783	10.9717	15.2453	0	0	2.13486	38.1753	157.674	14.6047	29.5723	100.582	73.4439	51.6318	31.1812
HMF000239A	11235.9	5075.77	3005.64	651.363	1936.06	612.581	1367.63	784.57	293.466	594.775	275.126	47.9763	273.193	257.973	22.6674	33.4998	11.8328	0	0	24.6777	249.108	746.06	41.8836	60.5804	154.079	63.0099	47.4666	102.135
HMF000184A	227.719	19.1787	71.0452	351.409	1640.26	96.6719	186.715	689.009	100.5	184.651	77.3593	23.8885	105.829	18.7638	3.59965	2.77283	4.6158	2.98484	1.02688	0	56.9037	89.6186	3.73247	46.1551	57.2961	42.1204	95.764	21.4097
HMF003049A	136.069	20.3659	30.5786	63.7952	592.176	133.689	479.094	256.551	83.2317	509.906	78.0619	0	86.3541	43.1282	7.85978	0.441945	3.20548	1.1366	6.3562	0.12766	42.7437	173.702	18.9136	66.1397	97.6224	58.2722	32.7002	23.7782
HMF003473A	925.638	1042.46	1351.55	2859.38	685.347	270.377	2500.93	917.952	2379.77	508.955	1556.68	48.8885	664.357	184.71	120.044	63.8495	12.9377	24.169	0	19.1529	40.6835	225.372	1460.85	291.331	26.9645	377.633	22.4758	71.5401
HMF002122A	93.2341	576.219	566.679	5719.86	101.825	1354.83	856.351	1838.57	3974.3	844.959	1976.83	3115.35	610.594	314.41	140.027	42.7092	0	17.2635	0	25.2315	69.8387	32.9579	711.071	138.919	204.096	680.506	20.5327	179.848
HMF000255A	215.917	115.081	75.1569	33.3598	787.064	199.901	350.947	567.533	85.2648	795.055	203.034	30.794	97.0361	138.856	0	0	0.0756276	0	10.9244	6.44904	89.0414	268.845	5.87574	145.244	67.363	48.3108	7.6875	15.1837
HMF000731A	160.046	555.059	716.42	4302.68	343.623	1050.95	1047.69	602.621	2064.7	621.011	1487.52	0	852.975	61.6985	55.0387	19.6805	10.8256	6.21629	13.2389	3.55114	31.334	56.0112	342.826	41.7681	87.1516	256.922	30.7146	175.721
HMF000354A	174.897	35.6723	123.228	439.444	857.909	71.8661	306.458	823.397	35.1409	297.095	166.453	143.2	88.0733	68.1646	6.42322	4.93605	5.80308	3.83765	0	11.0104	51.0159	88.617	31.4214	31.7501	80.2963	40.7319	72.5599	28.5971
HMF003303A	597.016	482.619	303.038	506.476	1057.81	513.092	1035.4	872.117	306.215	464.564	341.224	211.438	311.512	247.479	53.9851	1.53088	5.66825	10.1841	11.6316	7.15284	54.7963	326.689	25.6145	118.836	375.823	342.015	101.91	37.164
HMF003800A	3970.91	2876.85	1973.16	1147.18	1550.15	109.807	933.722	42.0692	658.417	619.653	228.877	14.5146	75.9794	83.7085	16.5519	14.2801	19.8743	3.59938	6.69433	26.6766	100.19	100.122	31.2493	135.426	66.3426	107.342	63.8402	160.812
HMF002721A	67.6442	354.545	214.505	713.063	489.138	119.584	700.507	473.315	843.125	366.73	286.281	25.7281	206.923	117.912	14.771	28.3607	2.0466	3.55142	2.27028	17.6115	71.0725	81.3694	73.0013	75.4076	345.895	207.893	44.148	96.6016
HMF002368A	14427.1	14991.8	6421.32	239.328	623.338	116.383	289.876	0	372.659	0	27.9393	0	198.715	18.5157	5.34859	0	44.2311	0.0561259	1.36418	0	24.3909	86.8067	6.80807	13.3015	42.8423	29.8623	31.3673	174.621
HMF004062A	137.07	6.75023	65.926	163.916	1671.48	339.741	259.205	486.036	127.654	234.524	185.914	38.7902	202.644	63.35	11.5807	13.9115	2.67642	4.12662	2.70474	7.9701	25.5129	102.283	13.5769	32.6646	129.13	74.4097	75.233	18.2199
HMF003720A	1832.38	2122.86	919.913	89.75	638.892	144.856	778.136	534.077	126.313	787.859	227.896	31.503	164.489	139.077	4.2908	4.70737	3.94287	0.558773	2.50019	2.89116	15.0888	114.35	26.3825	49.6652	109.527	83.0035	48.9486	20.1437
HMF003460A	335.74	174.543	132.142	127.983	821.022	0	544.377	641.706	118.638	504.218	120.783	47.2573	108.219	75.374	0	2.90651	4.38115	5.33221	1.38013	0	44.644	90.2081	16.1579	65.351	58.2672	20.7216	78.3416	10.3084
HMF000583A	1072.61	493.399	561.633	84.5754	981.484	374.801	1104.3	1121.17	362.37	212.696	384.141	41.0949	162.788	203.941	8.24406	2.48068	12.0965	0.950381	2.22837	16.5106	62.8976	289.145	12.541	124.814	179.732	69.5343	68.2963	46.5291
HMF002831A	362.984	274.309	276.681	286.304	706.547	400.368	629.442	219.201	347.854	512.268	191.051	39.4126	123.589	91.9884	7.74544	10.8622	0.351288	0	0.0410734	9.53754	95.4512	124.623	6.69049	43.5494	97.5581	50.1425	67.4481	0
HMF001535A	3160.99	1876.37	1645.08	104.145	693.801	430.858	651.542	731.04	110.682	370.036	242.251	41.3954	989.348	227.461	13.4575	7.11866	13.2584	5.41463	7.75082	9.95093	247.216	365.319	93.4517	188.612	134.655	174.259	135.097	62.4408
HMF002364A	349.601	440.215	442.488	300.801	1271.72	540.123	638.073	1300.98	729.511	328.149	311.103	99.9497	65.8846	72.3978	7.23912	16.2524	0.400192	3.65148	0.456781	13.2064	73.3178	271.835	54.967	105.701	96.244	144.487	110.859	28.3834
HMF001698A	24468.9	9702.53	6294.86	1229.69	635.371	449.045	245.131	0	597.057	463.719	251.793	0	395.885	160.973	12.9628	0	65.2441	0	7.79305	12.0254	53.1334	114.072	56.1355	95.9557	54.0776	22.9948	135.284	225.322
HMF002878A	335.273	70.1986	137.168	439.281	672.848	291.795	1327.83	797.44	468.62	1261.39	366.048	80.9119	137.29	84.9076	8.58332	23.0216	3.3951	0	0	6.19364	82.3354	306.184	38.6768	45.2127	94.3502	32.4357	69.9778	55.6342
HMF000984B	11838.7	13309.7	11774.3	655.745	483.609	441.492	0	325.994	0	695.978	0	29.1225	210.157	83.2853	7.69791	16.9006	41.4913	0.640583	18.2696	19.5254	19.649	122.028	2.03956	69.9467	32.0913	60.1581	57.0318	280.531
HMF001172A	6728.97	5434.54	2874.21	1161.53	1136.63	539.466	621.87	815.498	691.276	1019.22	839.299	319.336	226.217	207.939	17.9523	40.7699	20.5924	0	1.68534	4.81059	53.7021	128.346	42.6965	142.411	158.154	5.86398	95.9381	64.0772
HMF003034A	193.947	95.7377	67.0794	261.328	808.96	95.8858	791.125	416.265	86.6236	240.135	106.386	25.319	133.568	57.6404	0	0	8.78401	0.215992	0	0	26.5994	109.714	33.2754	84.3666	28.6097	49.6203	136.903	18.9125
HMF001690A	501.303	313.774	553.916	679.37	602.91	0	1177.11	593.117	765.165	864.287	437.193	35.3764	127.26	170.216	9.36118	11.6594	16.5649	0	0.414532	1.38201	83.8412	166.14	40.6842	123.128	103.783	33.4057	28.2523	51.3837
HMF002569A	1035.74	489.809	527.158	746.709	1380.6	146.088	1278.09	1066.55	797.811	360.04	286.119	118.413	241.769	123.102	18.578	18.6519	1.25705	3.33637	2.17674	5.75606	67.8753	83.0662	70.2882	59.0705	139.986	150.461	96.2761	17.2204
HMF001041A	2228.38	2049.75	1212.99	1089.7	1411.73	396.204	2923.84	0	1801.08	4579.85	3927.04	790.357	4386.81	426.266	15.6913	0	15.0474	6.79397	160.467	6.3131	254.013	130.831	171.09	174.833	300.3	92.7333	134.669	115.219
HMF001148A	5608.76	7940.01	6627	980.183	2496.96	470.272	0	81.628	1198.69	0	211.946	0	285.91	91.634	7.10119	29.184	9.30703	20.6828	0.724961	96.7967	90.6134	129.293	29.1776	481.712	106.829	104.703	93.5989	238.276
HMF004078A	1229.3	598.011	170.49	41.2631	1164.65	296.633	155.175	215.849	173.883	892.536	95.0468	36.659	234.546	34.9652	2.32154	0	8.30954	2.36892	0	9.70568	38.9247	104.586	3.38701	128.197	71.5018	20.6257	28.2212	33.8509
HMF003720B	5936.46	8763.33	3356.39	0	698.942	0	1178.97	885.335	0	1534.36	538.279	66.0384	0	183.9	18.6374	3.89529	21.6524	0	3.81496	1.76126	14.0239	113.534	20.8744	48.8286	108.814	112.389	43.9316	79.8444
HMF001461B	19489.9	17723.5	8798.28	1208.89	1518.68	294.741	482.419	0	1311.98	21.8437	0	0	560.421	104.359	14.1276	32.9627	30.798	2.59349	1.51818	11.5143	73.8583	88.8058	48.2633	117.035	36.1078	58.8983	134.275	265.243
HMF000014A	221.337	80.0084	309.402	943.423	1445.21	529.563	549.296	1003.45	809.505	1072.76	380.926	398.998	230.194	167.92	17.1078	24.0367	0	11.5097	6.34586	11.9904	329.394	329.853	72.2512	154.217	114.745	35.2158	92.0246	64.3093
HMF002327A	186.757	454.843	401.228	3733.39	346.773	730.053	1381.04	634.186	1521.74	1075.92	1453.97	74.6376	303.992	169.474	63.4073	83.3973	3.06132	0	6.1341	0	54.8966	129.529	684.226	0	0	664.64	48.9972	12.712
HMF000366A	3322.51	5548.52	2226.75	169.438	488.007	240.824	701.833	559.714	246.097	104.75	371.999	21.003	325.42	48.1354	19.7551	0	25.8709	3.98973	5.38429	7.10833	4.58952	36.8045	16.9605	0	233.375	227.332	76.4772	109.353
HMF001225A	96.0288	118.014	134.847	844.59	829.74	79.5835	358.637	860.857	64.2437	411.011	180.908	108.2	25.5258	99.8144	15.605	4.03307	0.781114	0.805938	1.77491	9.37275	36.4685	75.1881	17.1532	20.0756	88.9464	17.8779	5.15468	48.7628
HMF003025A	7824.2	6947.11	4932.27	756.832	973.064	577.822	0	816.854	60.9959	1170	528.756	357.924	307.878	186.293	0	31.9308	35.099	1.82502	5.14515	7.65047	78.0832	200.041	36.478	65.5006	80.132	16.8071	115.063	145.245
HMF000851A	440.189	990.936	1644.99	578.623	746.345	143.791	636.338	491.98	1261.17	0	389.333	5.64477	208.322	131.33	4.78256	11.2692	18.2661	1.68213	0	2.46666	54.0525	42.5024	45.9392	2.7136	81.616	33.092	71.5914	64.0263
HMF000851B	505.966	652.458	1979.1	327.629	715.528	988.582	0.30369	2264.17	1688.24	1457.64	362.283	392.879	274.131	196.09	9.33607	12.984	22.4274	7.13461	0.117915	8.69601	149.846	384.235	32.5313	89.2763	134.057	76.1278	45.2963	82.9341
HMF002599A	1151.2	1476.92	1261.59	9652.88	370.639	1358.79	1174.99	252.771	3125.97	1089.42	1143.01	455.269	935.523	467.027	107.099	47.7827	16.9398	22.2264	3.95192	8.96299	103.62	0	1218.35	0	173.776	286.305	76.3518	402.633
HMF000651A	1267.36	1217.91	979.594	1464.53	1056.03	545.398	1090.75	534.022	1014.19	840.555	671.879	78.9271	312.848	258.009	21.1171	31.5748	3.92135	9.71519	1.6716	34.4966	276.151	355.129	125.275	264.98	98.0203	126.368	87.6161	59.9644
HMF002540A	53.3839	183.951	360.474	426.145	674.755	239.018	493.928	611.677	0	235.828	691.895	1694.8	167.044	95.0991	14.5288	5.87852	0	9.49985	0.0928721	8.38002	50.2344	98.0449	34.4869	135.164	126.787	75.3484	47.534	2.02039
HMF002280A	682.149	294.926	248.736	228.224	1038.66	53.4982	916.309	321.361	542.023	1054.42	149.889	0	223.733	118.065	43.2961	11.1739	43.0981	5.52679	3.9052	2.04958	77.9352	44.8127	37.3784	0	450.284	354.59	101.698	54.2513
HMF000086A	124.706	304.687	610.481	5837.31	42.2754	1454.64	566.752	1303.22	2532.18	463.333	1458.46	79.4637	874.442	118.056	66.9387	77.3537	7.30207	27.8398	9.56566	21.0603	98.2673	41.6743	1369.3	211.157	316.908	344.612	78.3781	257.639
HMF001076A	283.532	334.378	374.815	772.194	1079.62	363.404	888.592	890.241	1065.25	752.127	571.585	19.8563	219.27	295.14	24.1896	9.2038	7.22593	0.380691	0	9.15123	161.113	121.775	106.805	91.5889	90.8957	41.023	149.075	32.5736
HMF000828A	549.669	221.578	187.736	420.842	825.658	143.341	777.809	497.255	13.7312	432.63	166.412	22.7287	106.232	79.3799	3.16308	0	8.74733	5.15896	1.93063	0.590945	21.0067	104.159	15.7623	7.37326	92.7243	54.3824	58.0893	40.9122
HMF001597A	50749.4	21558.4	15969.5	0	0	605.58	0	0	0	1999.45	0	127.932	0	51.7072	3.82284	1.72985	123.746	6.70141	0	10.9219	27.1253	388.923	19.9915	106.321	0	24.2329	33.4816	392.003
HMF002809A	1080.91	547.084	708.251	1710.37	991.793	65.4089	1926.43	648.266	1610.37	1538.65	471.069	291.213	373.133	235.056	31.7936	36.866	6.44165	0	1.89881	0	120.092	136.16	76.9915	57.1578	139.36	2.97898	127.246	82.0142
HMF000497A	425.54	1288.34	1031.97	5027.56	287.058	1399.74	1981.26	1448.01	1576.33	690.4	2774	3620.97	601.016	328.819	86.149	97.4032	40.0998	30.0701	11.2779	0	66.8553	134.337	1639.52	475.109	147.077	335.029	83.4596	231.612
HMF003645A	170.81	29.1585	78.23	159.756	539.291	231.494	422.153	518.245	89.9434	465.893	125.427	13.4831	172.281	30.8352	1.02361	5.71926	0.593123	0.664013	0	5.57906	26.8353	164.788	22.5674	82.3655	48.026	17.1089	50.979	12.7512
HMF002801A	7477.09	11053.5	5431.96	459.729	869.678	314.527	0	418.073	173.134	0	63.4479	0	229.957	82.9273	9.74214	4.63416	22.0459	6.79267	1.78514	5.35699	9.14263	166.725	24.0048	73.9434	32.1295	19.5411	37.5446	147.612
HMF003283A	8414.18	3598.85	2537.47	139.705	859.166	0	748.776	687.657	0	552.37	193.971	20.0243	214.295	40.5363	0	2.6658	17.1571	0	1.17706	2.92507	17.6392	143.908	25.3204	113.568	84.6726	15.1009	36.6429	62.2223
HMF003363A	161.276	16.8833	96.3739	264.677	689.77	435.203	578.857	492.674	0	599.13	210.564	76.6729	148.366	51.5524	8.47135	6.82848	2.67541	1.02476	0	7.98447	47.6143	216.19	26.9388	63.3918	63.0722	17.1952	56.9426	27.671
HMF002652A	1314.53	1293.3	1472.61	1127.19	903.696	0	1575.24	0	3260.9	605.726	449.397	1151.42	514.869	157.1	16.3686	39.5571	8.00253	0	5.07182	42.8707	67.5545	144.303	65.5197	281.314	96.2669	54.9317	38.6695	129.569
HMF001269A	81.1458	64.7636	83.6844	449.555	723.435	223.151	566.378	0	419.053	651.33	186.093	49.9229	176.41	48.0788	9.18531	15.731	0	5.72714	1.35658	14.9318	17.3684	53.7419	89.892	52.7538	121.328	152.544	64.5693	40.871
HMF004136A	154.051	24.536	20.3799	124.462	653.096	184.867	407.963	246.909	147.874	364.889	45.3247	10.8549	217.681	43.1125	8.88834	1.73125	0	4.38041	0	3.56411	12.437	77.7869	15.7399	43.6683	57.9464	27.1572	49.4685	14.2318
HMF004215A	5395.9	6909.68	3653.67	1418.56	450.124	0	3709.17	2017.13	1232.27	1760.13	698.671	1001.4	7713.6	232.7	97.9663	0	194.678	10.7442	122.612	5.11593	32.5819	159.583	164.049	15.6186	623.412	379.663	89.6731	180.303
HMF002075A	16464.9	10491.2	7503.94	2132.19	1342.98	816.922	380.669	1139.25	0	1891.62	606.525	107.634	0	422.115	39.7139	24.8332	40.7822	1.84281	1.82785	32.6417	294.326	625.065	93.1507	279.904	83.9245	158.748	214.992	273.248
HMF000914A	1796.98	687.141	605.152	1882.9	1647.71	143.842	828.876	830.441	324.932	1061.56	273.93	387.248	282.199	228.087	10.709	20.6776	2.91203	5.57904	0.122345	0.0881862	119.762	105.296	38.407	109.953	113.519	35.9077	103.053	60.0137
HMF000914B	1822.07	715.318	773.191	1581.5	2183.94	159.665	1042.54	1481.56	0	1589.42	664.695	797.151	254.021	311.924	47.054	11.6944	9.59344	15.791	7.86717	7.85507	231.726	124.31	48.0913	75.4235	285.841	152.518	150.138	78.0973
HMF003099A	145.238	0	76.4296	168.346	1066.59	305.81	383.117	491.474	177.283	202.185	201.984	51.3686	58.3621	43.8101	20.6229	4.88926	4.35981	6.12806	0	2.1836	39.7989	54.3481	41.7617	9.62967	371.259	175.38	77.0843	53.5551
HMF000171A	9283.98	8732.21	5372	2746.27	2455.45	399.175	2109.79	497.47	2188.51	955.569	841.662	825.856	795.007	289.049	43.0536	29.3365	40.6963	5.50551	17.4081	14.516	272.531	205.096	140.833	25.4977	170.905	22.8395	149.652	242.13
HMF003443A	3561.84	3298.5	1315.85	523.472	982.141	301.799	754.611	557.02	116.423	946.478	590.137	230.113	0	187.615	31.0736	10.0181	17.6691	8.41588	1.82332	6.51861	127.738	225.65	34.5026	26.4387	248.612	173.701	96.8033	76.0351
HMF002363A	193.747	67.7496	90.2202	153.934	1397.72	143.09	205.066	684.984	347.546	215.413	175.443	18.7004	92.5727	149.812	33.192	0	9.74228	6.9852	8.08049	20.9973	134.976	81.4964	2.59715	0	500.872	205.688	74.6381	52.7359
HMF003134A	615.132	142.853	123.711	1090.04	1220.94	128.553	863.501	523.242	275.727	739.918	100.959	38.5307	122.841	178.052	17.8011	6.24052	2.03531	1.28703	1.63608	8.28977	62.7989	154.447	23.3899	26.7364	112.609	60.8922	122.316	37.5206
HMF003134B	1041.44	160.759	184.103	1245.58	1562.74	323.834	1177.27	438.939	412.131	888.463	166.681	55.7452	211.454	238.857	13.7435	13.7218	1.94991	3.39193	1.19278	8.13195	114.558	204.694	60.8219	136.197	148.885	41.3828	131.872	39.4577
HMF002676A	112.106	55.2978	91.1059	69.9792	1020.79	236.113	395.94	377.391	201.756	249.252	139.139	27.8299	210.39	176.907	7.18829	8.5888	4.22291	0	0	4.88597	119.902	65.1055	23.1908	59.572	69.4637	46.9507	60.5665	12.3632
HMF000480A	416.211	442.319	540.867	3735.45	0	6466.9	2763.41	1748.99	691.109	1178.22	0	180.828	49.3799	71.3139	39.5034	32.4878	4.069	12.5729	5.36694	984.599	4192.57	2111.24	800.199	0	94.0613	122.468	173.356	100.509
HMF000480B	1216.52	987.833	1203.92	3826.01	141.044	4517.68	1581.47	3120.04	143.553	1090.26	711.402	161.06	95.4604	250.741	72.125	60.7857	14.0998	23.9796	11.0098	854.595	3504.43	2307.98	867.666	1197.24	0	305.354	33.6077	158.12
HMF002151A	2089.29	800.521	829.752	141.569	757.576	58.4972	190.1	119.228	188.358	55.3147	44.6941	4.26607	125.227	8.60616	2.00984	4.35877	6.55899	1.72471	3.34769	2.67515	12.1655	46.5527	10.0747	46.6716	38.3735	25.5777	41.3541	42.555
HMF002473A	754.553	38.3641	133.156	0	838.643	0	1106.18	0	182.472	1486.38	3.10153	5.05588	286.1	0	0.232663	4.39427	5.92964	3.97152	0.471912	23.8139	13.2069	71.4044	20.8192	178.258	50.406	41.9274	49.3205	36.8432
HMF002524A	337.055	103.337	149.478	46.377	714.826	130.212	286.011	258.588	73.3377	882.071	115.576	6.09147	159.413	19.6267	0	6.18898	1.59657	1.22468	0.989771	6.67841	34.6879	91.2136	0	110.197	79.814	26.9484	31.244	3.21687
HMF001559A	429.532	104.02	83.0832	479.286	2140.81	237.504	569.11	161.613	699.97	2551.94	0	93.5787	370.823	93.7334	7.56138	17.3605	4.83317	0	1.24491	51.6627	210.844	155.792	32.1453	436.326	36.4487	60.4268	154.989	37.3653
HMF000629A	1805.09	1352.63	1425.93	2996.2	297.862	297.452	1345.66	327.949	722.176	1560.11	998.344	74.2525	262.061	210.273	35.5963	74.8831	13.2474	0	7.27319	5.63732	16.615	83.1563	1028.65	0	50.9119	302.507	23.6336	75.8883
HMF001349A	178.616	161.989	245.267	1720.35	677.648	422.658	589.021	731.242	197.587	460.384	525.313	76.2937	189.255	147.377	10.6011	5.86058	9.13453	7.90254	3.5013	4.59814	27.0492	68.8515	27.456	60.2514	105.483	17.5812	47.9113	53.8178
HMF001425A	146.656	143.695	350.697	4701.99	1137.46	840.077	201.724	363.55	879.36	582.937	488.911	110.733	691.773	329.433	125.558	0	6.98966	9.21814	0.234555	2.85689	49.6663	179.588	478.834	17.5499	47.0562	403.152	0	86.2962
HMF004315A	146.319	88.1569	145.6	223.33	667.519	26.2422	336.391	224.771	150.107	154.178	84.8886	6.2493	60.4116	80.8364	0	0	12.6345	0	2.36546	3.11192	6.53558	297.124	16.4832	17.4421	25.2272	8.60473	7.60985	13.8616
HMF004286A	724.875	512.192	617.062	1105.38	692.309	787.313	529.255	1078.92	950.446	435.434	554.177	145.317	205.826	176.499	22.5556	32.0929	8.19547	2.69836	8.45768	23.7899	119.999	452.113	53.6595	255.46	102.343	20.3045	43.7531	33.5778
HMF004004A	3291.71	5371.21	2056.94	185.682	1416.15	203.397	0	519.406	142.033	410.061	136.265	10.5866	175.648	44.9114	2.07424	8.37429	7.1712	1.38027	0	0.0338307	81.4665	120.492	18.8931	81.5891	25.8091	26.6104	63.3568	92.7493
HMF001868A	4536.56	4241	5071.94	170.153	975.126	161.238	586.68	326.299	335.612	488.303	110.326	25.1251	169.342	45.3007	2.68112	25.0758	18.246	0	5.99713	2.25736	28.8765	115.767	25.5068	126.003	60.3518	28.2254	13.4249	124.587
HMF000612A	334.38	3046	2151.26	7933.96	643.436	3780.41	1325.11	1781.57	4788.52	1064.7	5679.06	56.6894	2484.99	473.896	111.637	222.159	20.8811	0	120.323	149.534	662.161	96.0121	2005.71	270.081	57.7659	837.293	30.2068	318.235
HMF001502A	191.687	131.475	359.747	2039.26	1162.76	964.336	565.878	589.729	711.053	1764.08	283.893	95.1624	186.524	273.41	17.041	21.1596	1.28772	3.11648	0.39516	0	502.999	663.863	65.8886	145.299	156.156	52.78	84.1177	80.8968
HMF001275A	3451.05	7790.59	1752.55	1.15798	1342.77	279.585	1039.46	741.903	144.049	550.377	771.013	40.8177	161.394	161.282	16.5081	17.9984	22.5192	0.255942	5.71836	0	45.4723	94.924	24.2532	95.0379	178.938	117.858	53.5475	107.969
HMF003174A	409.309	310.712	308.301	76.9722	219.107	52.199	233.794	132.244	196.915	115.936	85.8972	117.2	41.6689	32.7447	1.93512	6.66883	0.229079	3.16697	0	6.90365	14.1024	27.8271	13.6392	43.1723	22.0269	8.81706	30.7819	13.7294
HMF002448A	71.2667	4.74748	24.3757	131.67	504.815	132.272	104.775	186.221	32.6526	170.513	67.3372	0	105.576	7.77753	0	1.80515	0	0.194854	0	1.4385	5.18183	38.3005	2.52609	69.0675	36.9806	20.6167	22.0873	10.801
HMF000087A	2890.23	8254.96	3272.18	1490.55	1689.19	170.645	1588.26	468.966	1665.46	599.045	1274.37	72.6207	238.321	159.218	21.5078	78.2809	13.7657	0	5.44561	30.4708	219.113	76.2096	90.1659	135.41	177.06	73.7144	183.603	156.253
HMF001468A	3409.06	3198.39	2032.05	225.517	985.201	87.0399	499.384	307.608	431.035	613.766	6.02959	0	30.569	27.3476	1.95754	7.19224	12.5526	0	0.297653	7.28874	112.049	96.7872	31.5027	51.6669	49.7143	21.0633	160.57	62.3581
HMF001801A	153.2	66.7162	149.367	288.108	647.773	37.9901	418.971	232.083	161.998	188.945	179.551	17.3137	22.6076	67.3772	0.767476	4.96189	5.27064	0	0	3.83691	26.4297	34.6814	19.5011	30.5926	21.6717	18.5152	49.2849	25.4865
HMF003427A	419.031	312.839	63.1664	506.306	1362.46	462.031	863.983	982.39	0	605.429	515.061	2080.8	0	268.507	3.71183	12.3185	3.02692	5.15957	3.78319	8.11257	75.5724	475.937	44.371	201.062	133.433	76.1296	46.3524	39.0305
HMF002233A	6368.01	2569.46	1092.73	243.347	641.981	0	443.01	425.127	120.218	304.606	72.4983	1.26576	68.7448	23.001	5.86272	6.39347	12.0902	0.653629	0	1.06606	35.2694	113.062	26.1938	31.5105	49.1243	20.397	93.3872	69.9893
HMF002463A	1194.37	381.942	651.078	1112.4	1006.5	0	1963.35	160.809	759.742	1663.71	413.686	0	306.976	172.445	10.982	24.0553	37.4239	2.53875	0	5.00004	32.0972	116.765	42.5525	8.69696	107.596	0.930985	70.2161	68.1456
HMF002873A	107.894	26.6782	78.4003	57.2213	838.405	122.131	170.76	637.504	0	179.431	151.479	18.4493	30.027	82.6186	0.815252	0.333321	2.35433	1.95582	1.54127	2.55523	29.1034	83.5234	14.1463	65.7979	69.7095	16.0775	70.2532	10.8336
HMF002521A	225.899	146.919	69.4008	37.3241	427.456	47.2977	213.447	310.633	71.3883	173.705	96.5304	27.0507	121.949	0	10.1063	0	0	1.89368	0	0	9.19468	14.842	19.2167	46.8479	23.8753	5.15513	22.5931	8.27519
HMF002412A	98.0855	72.4773	33.9069	100.863	669.261	81.9271	538.996	475.561	117.546	335.516	210.439	32.6222	181.71	66.0879	0	4.98196	3.45649	2.19325	1.3683	5.44318	33.7394	113.109	46.5224	45.2369	76.707	82.329	57.2539	26.6592
HMF002258A	1212.14	751.662	606.882	195.739	441.353	0	314.511	357.276	119.077	0	41.9445	0	67.6669	4.75202	0	9.39931	0.60069	0	0	0	3.87264	21.3405	0.241171	30.5508	40.3069	30.7105	12.8795	18.098
HMF000435A	238.187	1213.55	1404.74	6393.57	362.87	870.559	1143.49	29.8579	2725.5	559.844	1154.31	10.3669	747.652	195.5	103.373	2.77963	12.0793	7.39884	5.36887	14.6915	74.3077	152.005	851.827	83.7938	0	670.423	29.9416	172.01
HMF003730A	710.466	98.1809	205.482	196.285	682.771	65.3269	621.836	368.967	130.293	214.13	146.983	5.83687	110.483	35.9571	1.31508	3.55736	3.48701	2.64056	0	6.60941	12.8722	64.9013	3.1004	135.924	106.816	36.0698	8.41712	26.2902
HMF003291A	48.9413	213.402	283.019	1052.38	575.971	555.11	316.267	980.95	1206.79	346.272	1040.2	70.2714	214.813	131.616	19.3486	17.4511	2.35293	8.84733	0	0	56.1972	124.578	47.3419	62.5995	78.4926	11.5617	12.1496	65.0793
HMF003414A	282.171	467.17	282.423	396.792	987.422	76.5651	552.113	307.355	496.468	219.226	317.09	35.2716	97.2858	13.6479	2.12069	10.4345	3.50856	1.93627	0	0	16.8628	25.4873	31.4279	145.678	60.7725	59.7164	46.5789	24.4768
HMF001174A	19008.5	9996.98	4804.52	213.526	2339.87	84.5797	515.462	404.241	1084.97	0	711.318	343.558	258.235	203.185	1.18946	0	59.4515	6.35909	0	7.64605	154.623	142.619	5.37277	96.5874	44.7103	42.9623	70.5544	137.925
HMF001161A	116.568	24.8571	68.3895	238.034	781.652	55.2831	178.076	274.603	0	136.636	13.7088	6.09468	0	18.099	0	0.921502	1.15083	2.92767	0	1.7111	14.3267	47.239	3.69505	25.2067	62.8292	19.8266	20.6567	6.50901
HMF001836A	272.107	17.7337	22.4115	99.5994	808.893	116.12	201.285	453.706	50.9002	182.258	43.6436	20.7121	0	39.6307	0	0.74342	0	3.25658	0	0	18.4213	103.493	4.14945	73.5747	34.6088	17.6991	31.4823	15.5714
HMF003337A	388.82	732.22	617.231	7749.27	851.888	1260.59	2666.98	1245.62	2467.24	1357.67	2214.4	88.3395	663.363	282.365	171.099	44.0404	13.7373	11.8708	5.25228	18.2305	81.134	154.754	56.5471	86.4445	319.932	42.0873	112.596	171.274
HMF000452A	90.3727	157.88	98.0559	425.881	647.153	279.987	435.944	375.843	346.054	428.308	215.828	33.0742	192.437	101.183	9.95548	21.2893	1.93148	4.82377	0	22.3531	81.5039	104.737	10.9837	102.508	76.2421	74.8927	43.5662	46.2129
HMF003691A	202.706	121.39	182.992	1358.5	781.645	119.489	967.228	687.948	577.803	718.349	265.39	88.5703	310.516	179.477	24.7898	34.3176	7.65907	1.55147	3.68208	0	185.435	118.842	93.6933	125.452	104.065	816.395	98.1173	0
HMF003331A	1454.36	1726.48	937.792	1573.95	2080.56	280.823	1632.06	709.166	1035.17	2657.25	823.138	42.4959	396.722	361.031	21.9897	41.4554	15.4333	4.93691	3.18477	14.0751	362.507	319.422	136.601	228.916	143.3	57.0022	192.132	109.045
HMF003665A	1566.4	893.507	587.826	824.676	1104.9	165.472	676.467	0	352.552	1340.69	255.244	24.8365	252.864	30.5652	11.7017	12.6023	4.69592	0	0	12.2482	20.9736	81.0426	38.5603	48.1066	91.1405	58.6413	68.5764	50.7107
HMF001775A	14303.2	20706.2	9903.89	0	617.564	0	593.636	659.545	0	1298.83	310.313	30.9143	46.6182	5.30332	0	6.18794	69.5561	2.14443	1.11157	4.74031	23.995	268.125	32.3486	53.9349	70.8223	18.3422	18.7138	188.977
HMF003064A	575.721	217.765	146.046	247.001	495.344	120.82	441.263	520.77	14.8215	14.5753	79.315	22.7817	73.5335	35.2441	16.0827	3.58157	2.42043	0	2.91525	5.2928	15.9359	18.5288	38.0707	10.7461	156.036	139.572	60.7614	43.0554
HMF003563A	4533.24	2069.74	1520.51	609.812	870.2	360.754	705.565	798.067	979.268	749.902	289.935	170.158	207.06	90.7873	38.4363	19.8716	16.0514	11.9896	1.65111	17.9945	237.126	191.021	14.6631	26.7602	303.21	188.205	140.141	159.878
HMF000390A	413.155	142.571	165.534	528.028	609.707	264.381	684.166	521.691	499.007	501.593	86.8944	65.0389	98.1256	112.109	44.9024	0	28.4969	4.60075	0	8.24983	17.7533	113.834	71.2811	39.1953	477.136	374.401	100.794	42.3553
HMF001802A	137.624	180.234	222.045	204.924	644.772	194.608	527.347	826.099	237.486	672.305	199.005	48.6681	0	355.883	0.856434	11.9199	6.6445	2.57912	0	2.0072	86.7647	167.961	35.9191	68.4163	72.5966	20.0275	42.3136	10.9943
HMF000101A	128.823	53.2564	37.9763	236.522	705.842	204.968	486.154	417.558	72.917	350.627	150.733	36.9301	176.285	32.4072	0	3.65153	0	0.348474	0	2.76343	18.0993	97.6172	8.22932	56.7618	58.7282	18.1651	55.0005	19.6352
HMF001945B	103.058	521.557	847.134	3509.47	1022.96	1099.94	1398.51	1867.8	3521.19	518.398	2327.8	263.017	330.88	464.285	22.9858	89.9109	16.2207	10.045	16.8377	39.6146	563.964	154.452	858.009	101.328	139.456	190.67	131.863	196.643
HMF000867A	128.706	188.86	110.223	1037.66	1430.46	343.17	544.781	251.249	584.48	1739.88	206.628	19.6522	292.635	91.6071	4.44226	24.7833	0	0	1.77448	13.2301	116.785	155.677	33.7283	189.758	131.781	64.5971	129.7	28.7441
HMF000035A	175.478	59.1727	47.5306	335.833	475.564	17.7323	515.541	438.971	53.4387	128.462	74.1381	5.35959	163.368	63.4107	3.48135	11.1887	0	2.68765	1.64225	20.7282	0	44.566	11.5368	104.571	126.531	87.5842	10.4688	54.014
HMF002058A	2397.28	1275.09	793.544	873.71	1048.97	586.423	1163.62	1414.92	483.76	361.605	580.66	1013.56	390.894	145.955	35.769	4.46902	18.195	7.36025	1.20676	12.7551	70.4871	204.148	63.7645	71.2892	293.069	101.423	186.214	45.8502
HMF003213A	729.127	1521.02	873.64	1378.1	915.462	314.741	240.301	1430.29	413.744	203.154	558.995	81.3712	125.828	135.224	22.3592	8.77538	1.38398	2.48148	0	0	32.241	82.9479	33.7947	1.41199	85.2352	75.2501	74.489	58.6302
HMF000360A	341.736	304.851	236.263	312.222	1531.97	504.815	878.84	1249.33	271.32	196.764	363.516	35.6163	193.523	139.234	44.1044	0	14.8785	14.017	0	17.5014	44.979	183.483	82.4421	91.4798	404.156	410.503	72.4062	61.0489
HMF000708A	4672.3	2881.18	1513.28	275.104	906.455	0	675.868	646.513	164.716	231.036	99.9796	55.7539	91.2724	23.5391	0.980578	9.15175	19.2238	21.6439	0	0.83553	20.8454	129.301	0	64.421	53.8781	92.0157	59.425	59.2781
HMF003055A	452.704	0	0	0	1137.1	702.305	0	0	5915.32	50.9436	0	7928.77	163.97	229.887	45.7885	10.641	18.778	21.7924	0	2.6032	129.933	241.764	59.2743	71.6341	311.832	196.985	64.2303	63.7448
HMF003315A	323.833	210.559	181.945	319.548	1151.22	367.476	696.832	925.094	440.557	1035.99	353.183	16.6672	211.533	180.563	13.5589	24.8474	11.3703	2.15158	0.071783	0	79.4416	136.076	17.4023	94.5794	82.1823	57.3732	94.8895	55.0563
HMF001252A	6052.65	4022.64	4184.75	2077.68	1610.25	481.844	1464.37	1380.16	0	1768.05	684.213	158.646	434.788	283.96	20.6964	25.7243	15.6474	19.9203	4.01156	16.9671	295.247	195.374	94.4505	69.847	149.329	47.0248	160.771	242.99
HMF002044A	633.944	188.18	204.032	145.534	898.719	213.159	319.366	926.329	142.623	237.451	237.846	43.3581	163.683	139.774	0	12.7116	2.46851	2.14325	0.676673	4.84229	21.0821	137.195	40.8622	96.3208	55.4891	69.9222	85.4302	35.8557
HMF004012A	1510.94	698.787	732.868	319.62	1177.68	7303.87	827.449	3026.04	0	0	0	147.356	107.761	51.6384	5.4381	0.749869	9.30643	24.7527	1.75287	2689.14	11125.3	598.142	0	0	0	34.2183	0	62.2269
HMF004135A	230.665	288.501	558.555	264.778	1113.13	210.397	775.518	381.597	164.279	742.596	284.081	91.6509	65.396	40.8539	5.25142	3.32084	12.3467	0	1.08106	0	43.723	174.384	23.8089	43.4334	48.3577	47.5954	77.7005	35.997
HMF003008A	16989.7	9281.43	4849.31	1274.15	1976.63	28592.3	17466.9	0	0	1686.19	0	0	0	8.37304	1.32359	12.2761	42.3623	101.368	20.6698	25809.4	31551.3	9212.26	117.352	0	522.922	36.4024	573.873	705.527
HMF003391A	124.338	61.5137	98.4042	270.332	619.401	212.099	337.921	289.476	284.201	329.696	139.852	7.84461	34.3541	43.5681	2.87744	8.92298	2.51683	0	0.682749	0	21.6511	53.2491	18.2748	37.1462	40.5181	2.89901	19.6229	11.6388
HMF003804A	464.643	113.642	156.457	295.414	984.215	0	1330.25	390.955	548.662	215.358	179.04	80.911	166.347	74.109	10.8585	12.0984	3.04314	0	0	3.12356	62.6675	81.6051	11.883	48.6648	57.9509	39.0258	63.6363	48.4431
HMF002268A	373.101	273.321	259.87	463.289	1446.95	284.806	518.603	456.94	0	274.669	285.769	1751.52	30.738	172.431	2.98217	10.1758	2.5766	9.26547	0	6.71143	183.916	156.683	24.9392	58.34	83.7516	9.7212	90.5119	28.4256
HMF001042A	266.998	76.5598	70.6784	207.601	467.663	78.9308	446.673	258.26	116.341	518.153	63.8277	16.3459	79.8432	45.1264	1.31363	8.29772	0.38865	0	0	1.49669	20.1729	47.4075	19.8266	26.9934	61.8155	23.6243	37.8	21.863
HMF000903A	1254.93	658.505	902.039	316.065	867.726	190.028	1364.85	307.865	0	2892.68	988.466	2442.32	176.504	390.023	11.1021	27.7307	2.85012	10.3171	0	3.56392	104.395	330.803	42.4456	152.24	227.636	134.169	18.0222	54.7258
HMF002241B	1063.1	671.128	482.092	187.836	669.012	177.185	608.285	396.269	358.346	1764.98	37.2444	0	255.997	88.5246	1.90829	14.4368	4.00727	0	0.647629	0	86.7805	221.57	26.3619	37.7966	44.6183	31.4823	89.4831	30.9074
HMF000989A	1023.59	688.184	552.818	964.955	564.444	159.792	1118.77	622.462	0	407.89	317.343	1201.01	86.8197	178.923	15.8307	17.775	5.95522	0	3.43905	13.8558	25.8884	117.245	41.1981	154.825	88.3101	85.202	87.1623	42.3131
HMF000179B	39.6445	92.6323	254.289	2085.37	513.094	391.298	980.63	423.002	1174.94	522.442	1025.51	15.1209	242.032	0	38.0679	61.0862	5.8825	6.64826	0.315119	10.5036	80.1288	62.2462	674.551	32.3009	59.1269	200.132	96.9701	82.0398
HMF003676A	114.22	1693.09	2788.81	46.6027	504.348	921.316	571.382	623.135	0	0	6625	3549.67	250.029	472.401	52.6367	44.3079	3.3387	31.705	6.01168	0	155.155	255.686	188.367	330.888	249.017	54.1047	0	214.783
HMF000797A	65.2345	53.595	29.9085	156.952	462.478	222.165	488.82	653.153	0	277.766	109.972	31.9987	37.946	58.0103	1.78331	6.41635	0.695148	2.19029	0.914907	1.85384	41.4702	138.022	18.9607	40.3267	58.8284	45.3077	71.0878	20.1432
HMF004023A	2308.84	1619.92	1176.24	367.089	693.371	105.154	1461.73	612.045	281.36	348.478	337.216	39.7855	838.003	84.7718	8.37345	0	20.4693	0	11.1573	0	2.76963	78.3471	7.11696	26.2262	122.883	62.7956	97.1257	34.7355
HMF003325A	225.346	146.929	28.1159	316.216	1267.45	286.694	120.609	435.785	239.659	347.693	95.9732	29.5695	156.98	49.9772	13.7711	6.05684	2.4024	1.17983	0.589819	0	39.5787	98.3	11.3409	104.205	82.1295	42.4108	64.896	18.139
HMF000054B	335.219	797.278	1069.45	4690.28	1334.35	1297.97	1949.86	2234.54	3246.01	1060.92	2424.8	120.776	632.536	432.016	102.27	150.695	15.9169	18.2621	4.85608	63.7056	289.352	224.828	2703.68	275.225	89.1346	349.166	250.627	84.2807
HMF001427A	348.082	232.378	249.77	1246.91	1300.69	206.102	904.734	830.881	704.074	622.946	393.57	30.2381	11.1401	121.489	19.7886	21.6374	0	1.84773	2.72623	0	151.389	131.718	31.3471	44.3959	219.685	84.8867	94.9988	94.58
HMF002197A	130.854	206.307	329.456	1952.01	816.805	591.686	715.534	756.464	494.574	313.166	698.409	31.5404	263.992	70.2021	83.3501	0	9.26573	3.38416	0	3.442	20.2924	106.449	45.7343	60.594	202.023	50.0793	31.1578	52.2287
HMF000179A	84.0698	116.7	381.191	2321.85	570.907	426.446	938.667	425.678	1444.5	619.943	1106.91	5.09122	294.048	0	40.5217	68.2018	4.40982	8.86672	0	0	119.546	100.274	822.731	41.4293	44.9741	222.376	111.073	94.5969
HMF004101A	176.543	152.027	103.18	77.3061	2004.94	397.793	137.108	482.623	178.919	783.246	251.246	120.926	156.009	89.1321	6.32673	12.6555	5.01781	0	0	10.8407	99.3281	185.1	31.2078	167.576	53.3366	47.9687	65.5009	22.1406
HMF003851A	7311.11	4389.03	1690.05	65.9036	458.234	0	711.593	584.701	90.6914	230.971	134.658	0	47.2948	25.7644	7.42828	0	17.8691	0.70265	0	7.90916	31.0756	106.58	19.217	34.4015	69.4829	10.7267	43.3281	40.2794
HMF001779A	4631.1	4788.37	1008.58	526.22	764.625	0	2139.97	1166.12	713.158	1197.95	939.399	903.319	105.754	450.423	62.4169	12.1388	47.7158	27.7284	0	12.8193	287.947	203.027	39.4858	210.733	332.54	235.843	174.765	78.8396
HMF002824B	317.344	948.346	1353.64	2217.48	1887.82	1288.08	998.537	2578.21	3261.69	48.4918	2323.76	3336.2	504.66	366.742	53.1618	53.7607	20.609	26.8616	27.6069	15.1684	265.476	70.1248	187.28	88.8401	557.165	397.337	154.845	206.763
HMF001223C	20996	28272.6	12273.3	4805.16	1823.92	0	2862.31	1393.26	1463.87	2137.91	905.109	82.8317	181.645	430.109	24.8531	75.5175	74.408	0	11.2214	0	151.733	275.527	119.233	7.50664	204.497	132.12	274.165	495.218
HMF000417A	5072.73	4847.23	3262.46	721.181	1681.33	217.014	1126.45	403.128	972.639	944.504	485.758	3.97168	173.546	117.053	11.2845	14.5689	27.7143	5.13241	2.29987	21.6837	58.3528	143.861	131.784	106.955	88.1988	180.311	165.336	89.5177
HMF001924A	8867.99	10367.2	6642.83	671.598	986.714	448.425	178.309	391.304	41.5178	454.229	79.4955	26.7621	950.003	55.6283	30.8345	7.06342	33.3669	0	39.7352	15.1607	36.3733	123.669	12.3904	100.981	118.705	46.8912	68.726	142.104
HMF002917A	307.79	491.636	1060.4	3220.16	250.223	683.411	1293.37	1128.67	1285.46	681.4	1328.18	83.2263	341.122	220.937	57.5837	90.7879	8.05415	3.40772	6.16654	13.1729	21.0816	138.224	1223.83	81.3874	33.5062	186.529	68.2886	66.9809
HMF002481A	604.889	226.941	150.608	184.071	947.19	144.974	521.485	487.496	279.297	488.048	87.7577	0	123.891	48.3514	11.9191	0.181687	8.13837	0.760855	0	5.46173	23.0374	152.617	34.239	72.0798	58.5789	22.8518	49.0304	32.1036
HMF000793A	135.583	415.619	645.957	3544.93	346.157	804.133	673.366	680.459	1743.83	468.493	1299.51	455.841	415.186	200.933	34.2545	39.1771	0.657936	11.82	9.09043	1.37683	40.1386	39.6701	595.587	66.1757	0	595.455	6.90049	80.6959
HMF000992A	200.832	82.4799	108.779	421.287	891.676	0	810.275	375.731	539.88	265.919	150.215	6.30727	67.3267	15.2927	10.7491	14.9425	3.36387	3.92314	0.0214212	0	24.2842	21.9131	37.8103	20.6834	181.716	175.613	68.691	56.2892
HMF002539A	501.851	425.864	217.303	159.559	1026.54	195.268	453.735	829.881	59.7307	705.723	283.513	57.1023	85.9192	204.011	3.85847	11.4079	6.69364	0.0400352	0	0.888364	103.904	331.738	18.5397	108.696	107.231	32.0233	77.3582	29.6213
HMF003792A	225.404	345.067	315.539	661.785	1465.19	940.133	384.394	1214.48	0	851.561	509.779	86.5943	0	255.077	3.23121	17.1513	0.152212	4.21526	1.25005	21.7843	364.967	424.034	46.1645	97.6284	78.072	19.3452	181.494	30.5103
HMF002526A	8175.31	4524.5	4338.1	67.4354	330.653	184.091	408.864	159.238	0	675.361	2.33905	21.1108	5.34875	65.6483	7.40925	6.12465	17.7997	0.666346	0	3.44409	29.4513	245.163	0	62.1954	47.1019	33.8331	19.6978	108.113
HMF001727A	2099.55	1346.63	1274.76	782.192	1248.97	151.995	1145.24	723.295	301.98	1267.46	549.509	225.356	212.354	163.698	3.70268	25.0273	20.2338	7.34974	1.68656	16.0175	49.1551	326.3	105.237	142.058	48.2182	89.2345	116.563	86.2161
HMF001491A	404.181	331.606	371.035	263.259	1316.23	311.182	301.021	483.078	392.148	492.666	463.433	261.669	104.73	64.7642	9.35279	12.1165	0	7.53067	0	13.7445	72.2291	117.619	52.6321	54.401	85.0862	7.44062	130.233	53.6147
HMF003154A	1453.6	1490.04	507.274	833.729	973.274	758.108	0.122587	805.135	203.763	645.577	636.884	80.4647	1115.2	123.83	14.221	0	17.7516	4.67763	65.3498	7.52789	65.9035	182.65	16.9459	34.7881	76.8821	41.2583	73.6368	74.4071
HMF002495A	7304.12	11656.3	9774.61	146.749	476.869	31.6454	779.883	709.597	0	1127.68	132.38	114.211	0	85.9458	0.822983	33.8704	37.7859	0	9.52067	0	30.399	70.0539	12.56	30.7848	75.9681	26.4681	84.8021	124.964
HMF002325A	1970.57	1001.25	479.984	233.753	829.814	156.168	364.115	462.904	154.187	123.591	42.964	10.6443	157.449	17.6112	0.352664	0	5.57617	6.07117	0	2.69376	12.2774	75.5765	10.9699	52.956	45.9194	20.0604	61.0614	42.4852
HMF003092A	108.863	40.4	64.4889	247.635	626.456	99.7726	325.139	362.69	190.922	287.278	114.986	12.915	121.552	7.90366	7.69873	2.35734	1.59564	4.94753	0.400752	0.603631	27.0046	88.6981	19.8063	87.7533	35.2943	3.58133	56.579	18.6795
HMF000953A	5779.89	5990.89	1342.24	138.563	546.658	404.058	550.589	233.675	97.4614	590.247	98.1312	38.7408	61.2345	117.623	4.95992	0	16.0401	0	0	5.25476	14.0589	196.421	22.3861	49.6674	94.199	65.2435	61.5404	48.2292
HMF002535A	463.531	14.5398	56.0271	306.307	887.025	189.538	790.601	569.526	0	584.206	29.3532	29.5628	35.0215	105.762	0.316088	7.74708	0.680045	1.25678	0	8.23341	12.5628	284.881	16.8579	62.0757	56.5188	28.4001	55.9146	23.5553
HMF003511A	5598.39	1595.26	820.592	394.683	642.027	92.3916	643.461	339.029	163.197	353.563	147.905	27.8016	216.032	75.6644	9.55913	4.56105	9.88052	8.63443	1.36487	1.49732	10.037	48.9291	27.0828	14.7372	98.0482	49.0584	81.3487	16.2612
HMF003105A	188.352	21.2212	22.2499	186.613	710.755	122.941	344.022	362.894	0	165.18	67.9489	26.2382	45.4405	30.1452	10.6849	5.31509	0	0	0	0	18.5878	114.708	18.7004	57.3988	90.7849	14.7557	19.2662	8.79816
HMF002952A	159.464	403.343	673.986	3745.42	907.737	669.419	1349.36	875.911	2232.46	738.966	1442.64	47.5151	394.178	61.5951	90.3147	59.2697	5.19426	4.40115	10.8202	8.11333	28.6774	159.282	933.767	0	0	975.158	7.78172	44.2208
HMF001064A	164.171	11.1984	96.282	170.378	759.578	70.7754	336.69	439.796	119.076	190.946	71.5363	24.1277	56.3173	32.1289	1.88213	0	0.26723	8.48259	2.36806	0	22.8659	78.1809	14.1925	56.7837	47.4512	22.6739	36.86	17.9919
HMF003447A	1490.37	1292.52	1292.64	10502.6	1381.95	2081.33	2311.74	1147.01	1514.55	2360.38	1536.42	469.724	3347.79	752.964	230.116	82.4547	26.7382	14.5481	83.1428	8.57887	149.985	117.864	1731.49	0	223.857	476.616	179.234	259.371
HMF001504A	486.55	445.92	642.543	2299.61	918.217	128.358	1356.84	1147.37	1792.77	1291.15	680.741	77.6857	135.365	281.879	36.6513	44.6346	0	0	2.71404	24.1109	139.334	120.407	45.0697	29.3714	206.456	107.921	187.343	139.987
HMF001947A	761.405	527.176	401.241	667.301	2668.52	1476.78	1491.43	1099.93	708.344	2816.83	507.739	119.977	460.219	355.103	91.5553	9.82967	20.6636	14.9551	9.99627	23.573	794.656	438.381	165.361	19.4989	725.186	605.342	287.519	88.4814
HMF001055A	5765.63	6623.09	1487.74	435.454	688.745	404.159	811.069	1006.7	0	1346.16	357.517	706.527	0	152.208	12.0975	0	34.1491	6.75337	0	12.8129	42.6896	104.77	63.573	69.1183	143.004	113.614	142.488	77.9297
HMF004244A	504.912	110.843	139.081	49.3672	535.578	0	740.518	218.564	367.172	248.752	170.344	17.3804	76.492	17.9952	5.57314	3.58571	0.655666	0	1.18548	1.77995	27.2403	117.179	15.5761	62.5125	50.3901	25.9543	55.5362	24.8318
HMF004244B	836.742	114.844	205.239	49.775	627.072	3.29731	1059.88	263.864	466.867	306.548	169.476	29.8422	89.1743	23.3774	7.84726	4.12297	0.267475	7.44356	0.318742	0	40.4695	176.783	28.1587	99.6281	65.0171	17.9459	71.207	21.7909
HMF003817A	206.231	52.2615	273.645	572.299	1116.92	232.786	651.705	847.635	86.649	599.95	406.737	24.5537	181.675	126.956	6.36563	11.0467	3.82819	0	0.759465	11.3025	56.8899	215.382	23.2621	89.8522	86.6947	51.2232	60.573	23.8201
HMF003938A	78.7199	25.3049	111.572	471.242	627.322	340.677	595.354	741.191	0	523.249	299.1	51.4734	137.219	96.5768	14.7022	0	0	2.22601	2.07176	11.246	15.4861	92.1073	6.92583	52.3003	100.445	21.8865	23.3689	28.2339
HMF004104A	328.306	412.842	423.998	1219.36	763.738	239.906	1305.54	1068.11	709.797	399.495	713.792	55.7768	319.063	49.282	0.262557	16.7419	7.9307	1.43692	3.62788	0.160274	23.8112	30.2705	115.902	9.37492	111.376	155.535	98.0883	64.4818
HMF000953B	5952.99	6026.81	1328.77	169.377	631.854	460.761	580.937	202.305	123.142	690.128	94.445	38.9345	64.6258	111.914	5.29084	0	18.7092	0	0	6.27961	16.1791	235.903	24.4504	61.7177	102.461	64.4577	67.4546	44.0977
HMF002988A	1025.04	690.717	692.091	204.342	1415.78	769.165	787.642	865.599	565.823	1623.58	589.374	32.8932	109.101	468.85	10.3096	21.0366	7.07225	4.53502	3.04655	42.5487	99.3023	664.62	62.2665	507.892	72.4696	105.618	106.177	68.1059
HMF001496A	508.661	282.551	297.701	1004.33	1099.44	315.383	1533.91	1324.8	968.917	781.007	388.995	225.645	248.966	211.697	15.5571	30.2858	7.3798	8.76699	2.01028	8.49552	229.319	188.876	174.416	112.757	227.707	425.76	217.094	27.5757
HMF000150A	5945.25	3801.58	1503.9	18.8042	661.255	74.1378	301.759	536.799	177.869	274.67	138.644	0	95.9482	90.387	0	6.0709	15.0799	0.787156	4.06205	2.32825	90.825	122.717	38.1165	64.2382	27.3005	24.3777	114.627	92.47
HMF000235A	93.424	221.562	363.604	3695.9	385.657	681.139	872.398	387.162	885.814	529.545	792.244	262.671	338.193	183.688	38.6986	49.2471	2.32786	0	6.72638	5.96227	10.2695	49.3881	720.143	59.6	0	784.014	34.6237	0
HMF002638A	298.942	273.859	220.462	359.748	1203.35	372.519	923.839	1167.94	44.4605	1239.24	399.312	42.5528	228.13	206.645	13.9783	16.1979	3.4057	4.41815	0	0	37.9628	187.973	28.9594	93.2185	33.5973	25.9913	26.7815	48.5157
HMF001128A	182.171	317.187	424.354	1402.96	897.855	414.677	1014.63	591.904	485.255	588.839	730.625	11.2723	195.414	150.86	18.5734	21.613	0.898667	1.12384	1.79108	4.36211	29.045	62.1391	114.732	12.7466	122.927	63.2974	115.315	65.4354
HMF003459A	152.159	247.688	66.4457	512.928	585.776	409.158	738.693	706.625	540.993	378.703	439.701	50.6182	182.811	109.7	11.499	4.89124	5.92205	4.03731	7.6504	8.58922	88.991	88.6231	142.159	159.23	114.982	111.399	76.2584	19.7679
HMF000766A	333.311	435.886	337.226	1107.77	1506.56	732.07	773.734	1820.07	877.338	942.456	633.125	3782.2	149.863	397.393	26.901	54.4682	4.21507	8.38002	4.03575	60.6297	702.022	266.538	61.3418	326.633	75.9299	39.9374	190.837	91.1312
HMF000130A	269.303	281.306	299.233	878.515	1171.27	369.014	514.831	0	580.311	564.327	226.679	0	1690.15	96.0613	8.62498	86.0659	16.2133	0	39.0958	75.5998	105.92	178.795	36.6109	426.449	100.204	48.1018	100.954	57.3662
HMF003928A	142.913	65.8953	175.612	625.153	670.983	280.592	534.433	577.1	15.9577	237.492	220.832	13.0155	1395.53	113.495	17.2534	2.52697	7.59715	0	37.6225	3.96221	56.8505	68.3703	31.5803	37.7472	106.511	26.4486	86.6987	26.8316
HMF003988A	3205.78	5614.94	2628.03	1012	593.322	558.134	742.851	0	8878.88	980.398	0	1848.66	606.371	410.634	60.3844	0	11.0804	24.9247	2.61052	0	180.375	146.641	59.9519	50.9581	383.098	239.412	138.368	105.195
HMF000768A	238.353	439.066	761.691	1258.44	1362.42	935.047	473.833	1623.48	1576.43	384.877	1912.7	1875.03	288.305	490.316	95.0813	57.712	50.8914	17.0477	15.2676	24.2007	281.674	39.8482	141.645	76.7267	848.714	488.557	101.792	150.843
HMF002114A	2390.06	3224.06	1990.69	4982.84	521.484	835.189	1125.63	256.728	1418.21	952.276	1151.66	57.5813	517.669	221.919	161.586	6.01019	15.6213	9.57323	12.2089	2.29549	55.2604	142.743	863.971	40.4918	0	550.043	4.13525	86.0598
HMF000657A	698.194	575.156	801.619	1229.26	503.338	153.134	1006.67	464.814	854.805	271.699	430.07	92.5293	285.452	138.259	25.7799	16.0063	10.4643	0	14.7494	8.28291	44.7672	132.731	55.7182	47.3079	137.356	123.257	56.6332	45.9465
HMF000620A	394.688	429.416	317.684	542.28	356.023	214.95	371.431	355.441	0	114.053	321.924	2344.2	232.052	27.8595	10.9723	0.372314	7.01151	3.03411	15.6098	0	4.09427	53.5268	40.5575	104.653	56.5638	38.5404	41.2202	54.8444
HMF000100A	265.068	196.301	296.913	280.49	1738	295.844	186.615	783.465	371.245	214.88	507.352	30.8721	126.916	50.0389	3.61995	5.70607	3.82331	5.37421	0.476458	8.5936	52.356	78.6398	7.35052	97.3723	80.8415	34.7568	80.7448	39.3447
HMF000221A	295.665	250.894	280.382	240.264	1930.04	57.2375	688.789	776.454	770.8	540.187	438.783	3.50799	175.027	106.966	18.4437	14.9351	4.38969	7.30208	2.92943	16.3597	214.507	153.87	86.2614	181.127	193.496	124.362	148.042	57.9756
HMF003104A	174.279	94.8645	35.8233	366.372	1038.48	124.09	377.957	482.222	104.4	164.111	109.569	20.2559	161.382	61.1958	3.06635	1.66019	3.40493	3.57289	1.29563	5.43135	26.1815	63.7213	36.8343	77.8387	72.0161	44.6256	49.1143	14.2369
HMF001103A	3887.21	3611.22	2190.73	0	41.4835	496.777	334.268	583.484	0	9164.87	326.675	317.172	54.11	0	43.8187	18.4654	32.8785	0.740007	11.0974	1.9237	26.4509	178.654	55.6039	98.4361	273.768	240.406	101.149	109.609
HMF000266A	676.12	103.583	165.65	204.337	1059.86	139.069	1085.3	603.18	220.618	193.817	173.393	80.8883	148.953	72.2396	2.67271	8.69944	3.45367	5.17419	0	5.4542	41.9249	103.797	25.4689	122.158	61.4158	28.0203	81.0142	25.7458
HMF000193A	504.432	637.143	399.303	1859.3	528.862	397.467	1041.72	613.041	919.454	495.526	787.719	61.0832	149.577	174.364	46.031	52.4649	13.8904	9.10393	7.50979	26.8276	57.7186	142.817	773.193	240.258	25.1034	211.016	76.1455	52.9213
HMF000959A	1323.64	26.8839	127.284	33.5122	1803.59	418.422	2049.14	1452.75	13.929	724.535	263.649	95.6314	201.375	280.659	16.0616	12.6278	4.98867	0.690158	2.6318	1.20628	216.004	473.107	83.2104	61.9085	156.548	21.6368	89.1616	11.2173
HMF002887A	1701.66	581.818	588.93	466	1025.59	32.7402	833.407	742.772	562.204	279.339	155.675	46.8325	244.221	114.812	13.1229	4.7927	5.03551	0	10.0489	13.3282	39.0087	42.9768	61.2389	0	61.1782	19.0665	189.418	35.7851
HMF000116A	1810.01	104.813	207.104	0	792.662	248.386	715.012	443.085	33.8484	500.598	97.4175	9.78508	83.9139	88.3684	2.16086	0	4.27825	3.56089	0	3.35279	22.7236	134.907	20.5948	36.3155	24.2588	19.179	54.3727	47.2961
HMF000915A	556.192	239.325	280.472	73.4766	1132.69	0	657.996	488.109	221.216	669.6	126.388	10.2776	68.3164	49.9394	0.0290091	11.1652	6.16141	0	3.64442	0	33.4725	120.236	22.5693	55.9876	64.9946	48.8158	46.6102	17.314
HMF000370A	381.706	1761.95	1232.83	5026.22	437.708	938.143	1024.89	870.605	4301.72	422.198	1735.74	951.855	600.654	263.779	49.7397	73.7543	0	9.69574	5.81022	2.28446	223.055	194.662	995.63	106.297	1.46035	979.056	0	144.555
HMF001340A	234.883	291.236	365.051	1275.1	853.563	579.39	730.34	795.751	650.719	388.08	726.903	78.0679	1516.64	212.275	18.3356	42.5019	7.23627	1.66109	46.2651	19.2811	85.8502	261.734	65.7709	228.549	106.017	71.4722	40.4076	134.918
HMF001339A	72.7653	127.862	120.875	1241.51	844.954	606.506	286.43	855.97	849.189	567.01	678.945	47.7512	765.225	197.004	19.2903	36.7439	10.7757	2.03697	27.1531	24.8889	49.2317	106.737	83.6858	108.735	102.941	86.2581	111.421	109.101
HMF001931A	485.603	9.66917	26.4029	104.867	1204.22	0	794.223	334.672	218.187	393.272	54.2135	25.2562	107.408	0	2.94274	11.6067	0	3.45056	0	0	31.6561	114.245	18.6236	79.0564	70.5544	18.059	61.8084	5.99747
HMF000935A	150.989	91.6162	0	463.913	489.664	211.253	532.344	383.536	374.494	1038.62	40.9372	60.4085	82.4234	33.7984	11.1121	2.20127	0.696271	4.99035	0	8.86893	121.231	131.316	38.9067	122.447	49.8981	33.1611	77.2139	43.957
HMF002951A	14721.7	17649.1	9589.08	961.258	797.631	706.382	0	1193.43	304.671	1373.9	425.71	62.5028	211.881	228.709	22.9638	33.6923	61.1927	1.0782	5.07296	19.6617	137.857	425.549	59.5188	146.93	212.669	230.537	121.568	304.709
HMF000773A	703.421	70.9215	49.4978	0	1481.6	167.446	615.48	286.277	183.415	630.516	102.89	15.9966	229.507	56.0351	0.577652	3.692	2.96881	2.68842	2.07311	9.16288	65.9794	199.308	0	135.045	49.1872	35.8053	73.8499	37.6631
HMF000908A	484.135	56.4256	110.665	313.842	899.28	65.3066	592.25	437.556	473.411	389.324	112.317	15.3808	185.527	92.5794	5.53294	3.46495	2.33417	1.33093	1.33702	0	21.1861	145.663	3.9345	35.9517	83.9369	45.5935	40.4927	3.24202
HMF003780A	180.133	45.7492	70.3804	339.738	606.007	325.817	890.194	597.892	170.275	356.531	184.454	82.8233	103.308	79.699	9.43276	2.5871	5.02404	5.9561	0	1.48947	75.1254	254.859	25.9257	41.2883	62.6354	0	52.9857	32.6907
HMF001536A	1273.98	1257.32	1151.19	3163.87	263.547	647.667	1229.02	815.792	1461.25	590.231	1203.76	118.049	489.799	250.514	63.092	54.4275	26.1087	14.1223	15.2495	0	3.86374	63.7042	853.998	207.651	49.3065	697.749	70.5333	49.1947
HMF000170A	791.349	897.563	1064.49	5875.44	337.828	1107.18	2014.58	946.025	1792.09	1531.68	1485.12	72.2443	644.987	235.429	112.709	81.5397	15.7285	12.0269	1.99591	33.5453	61.433	335.863	1518.81	206.134	42.0563	214.41	86.5925	171.154
HMF003626A	4326.93	4884.67	2931.75	578.225	846.174	562.804	250.294	1144.91	0	824.491	273.898	46.8793	165.258	142.718	13.4359	11.6686	12.8955	0	0	13.8825	49.041	215.874	52.3338	10.2997	106.39	34.2869	47.9206	69.9711
HMF003296A	112.395	46.7922	103.23	384.709	1050.23	298.32	461.744	901.398	280.705	189.585	131.913	21.6706	169.575	41.7359	5.30481	5.40204	0	0.982938	3.31021	7.74354	52.7126	97.5408	5.88622	28.9559	90.9153	38.4825	91.1619	27.6011
HMF000965A	321.192	130.733	180.853	1654.01	693.535	179.759	1551.75	894.012	267.3	618.898	298.584	42.5154	131.818	171.049	26.2177	16.0436	5.38903	9.69978	4.64986	7.33288	65.1781	208.74	51.8373	73.97	211.283	122.725	82.0768	68.8559
HMF003738A	11475.3	17855.9	7695.12	365.213	628.975	416.43	0	0	470.312	0	61.3117	0	236.907	55.5805	1.95231	17.0517	43.4813	0	3.51473	4.98819	35.9464	88.3	20.1972	26.6573	70.4483	30.7194	73.614	155.129
HMF001580A	379.526	730.184	65.0195	513.603	651.973	1218.26	380.569	1373.97	1197.43	794.142	464.495	104.208	317.675	189.938	10.6193	5.71813	4.3663	6.29624	0	7.00272	166.395	74.0797	16.0993	3.53703	103.521	8.55751	163.783	28.0242
HMF003102A	168.343	35.0835	50.6533	390.954	429.338	115.793	699.081	494.77	0	282.952	79.2168	13.7842	41.7111	15.3191	3.19455	3.34506	0	0.282177	2.17821	4.19913	3.38411	119.639	7.25617	9.63355	99.8276	17.5429	25.2206	24.2971
HMF003389A	1023.86	735.809	471.943	474.16	1958.32	567.449	695.396	583.967	572.086	471.406	407.205	40.4489	202.11	111.841	0.701159	18.682	19.001	7.09047	1.52538	7.62193	114.482	263.654	22.3924	134.022	179.933	22.3084	49.7294	39.8581
HMF002252A	243.293	306.969	575.461	2205.87	737.477	612.928	1043.91	218.519	960.03	540.957	883.739	10.6406	249.608	157.598	39.3734	58.137	5.77124	6.91868	1.79964	0	90.3452	133.383	486.865	105.14	80.2993	211.369	52.0496	88.5487
HMF000848A	41.267	371.083	349.895	2754.71	680.37	834.502	542.43	791.991	1775.95	548.709	1333.43	13.34	668.523	175.799	77.0027	40.5031	10.2574	5.6489	6.58794	7.0973	42.2367	24.6877	322.644	24.7246	161.138	430.233	2.1913	86.0476
HMF003625A	18819.2	6638.55	2436.31	595.36	725.315	600.56	0	226.718	0	509.798	267.397	39.6825	0	105.111	32.4021	0	44.585	18.8917	0.121159	3.55991	18.423	197.857	41.3258	0	296.446	295.062	90.2279	235.098
HMF001971A	1836.16	2453.94	460.202	0	85.4159	1041.08	1097.54	1861.91	0	1558.88	0	62799.9	0	0	4.83428	55.8237	0.706211	48.0345	11.6014	50.5916	570.749	299.456	168.237	440.858	507.462	11.5718	497.767	56.3064
HMF002424A	377.663	75.4428	54.2065	163.52	526.632	176.483	394.146	299.475	171.187	290.316	61.367	6.79603	69.1231	58.6421	0.066935	6.188	2.83569	0.909374	0	11.0487	21.9583	108.854	22.2335	65.6836	26.3931	29.85	43.8347	27.1446
HMF003448A	3706.47	4498.91	826.62	436.189	1466.43	558.701	825.499	829.876	192.327	573.99	695.704	83.1148	75.4103	144.759	5.80182	9.9567	13.9965	8.09697	3.14805	6.48856	32.6208	242.758	86.982	145.289	115.305	58.7911	79.6114	90.1537
HMF002435A	163.572	279.336	263.377	1044.32	828.358	269.2	795.206	371.534	775.78	316.197	514.491	0	210.987	96.6441	8.20568	24.4126	2.19947	4.18221	0	10.5268	71.8789	136.438	55.2449	228.092	89.5544	77.5042	46.6738	19.0866
HMF000082A	1580.34	1016.55	558.506	465.916	726.578	999.94	846.815	1762.84	253.124	1355.47	419.835	125.921	105.586	310.582	39.508	0	12.4823	11.9275	6.08229	20.9521	117.524	1171.82	49.0903	348.676	294.983	214.816	24.6258	71.5122
HMF003238A	731.724	267.883	339.583	1271.9	4426.08	1516.51	588.905	503.257	820.159	2314.45	437.173	102.481	590.804	396.08	14.6866	42.3048	0.804624	4.20395	0	37.2971	259.482	556.618	22.604	124.499	160.091	217.802	142.077	65.5301
HMF003306A	579.311	213.581	152.225	33.1359	1051.24	117.107	1194.9	290.065	465.308	1136.83	164.525	16.6768	177.96	56.1398	4.53154	0.169363	11.9025	0	1.39662	0	36.2491	159.076	31.1159	37.0913	52.4239	27.7268	114.421	26.8967
HMF000504A	2020.87	1686.44	1460.27	1175.69	661.435	326.53	847.071	896.72	937.048	342.397	426.993	5.27329	139.748	171.507	12.3017	46.682	2.15601	3.94145	2.91884	15.9454	52.397	156.54	29.4289	114.267	147.929	65.226	107.609	72.657
HMF003453A	3539.37	1217.55	445.23	189.774	1062.58	62.4363	803.136	667.985	0	350.499	135.72	29.8595	154.125	56.7324	5.20825	0	1.64771	5.07782	2.06622	3.55908	46.0871	175.896	31.7902	69.3183	54.7412	20.2945	55.7689	46.5446
HMF003981A	6805.44	9829.84	5600.46	836.685	643.495	673.752	343.957	1468.33	0	1714.79	1102.6	50.1735	244.346	62.1266	11.1847	21.5451	32.8717	6.69198	4.70648	15.7896	45.3923	248.655	16.9736	90.6341	107.369	30.4487	117.119	192.619
HMF003997A	151.364	27.0587	71.6409	532.531	1008.02	98.3092	678.752	615.646	101.46	365.924	119.536	35.4918	122.59	13.6752	11.4252	6.8441	0	0.730665	0	0	17.822	42.2274	22.1191	6.8142	107.705	26.0182	28.0182	41.2763
HMF004127A	296.388	34.9904	30.9304	204.007	1083.87	175.341	627.884	249.01	209.409	516.161	0	1.88177	146.085	9.03896	0	3.45438	0.42733	0	1.11829	7.1657	32.058	130.215	24.2111	69.0872	44.4138	16.113	79.0624	18.6742
HMF003071A	306.451	155.518	281.203	1073.11	1116.31	208.316	562.299	535.471	428.774	293.558	321.606	9.80092	249.954	31.626	18.7173	6.52393	6.7142	4.24917	7.79537	2.88333	23.7984	88.0651	55.3273	32.0246	119.715	70.9998	73.2213	30.9654
HMF000802A	732.621	259.644	666.517	362.389	971.445	0	2052.93	999.134	424.822	1453.11	533.114	3.04054	432.674	119.554	25.1836	4.62257	9.85665	4.55488	2.78227	2.76906	72.9085	198.923	32.7341	31.2931	144.327	2.8137	71.8455	70.3861
HMF003614A	157.75	113.731	17.68	126.825	644.727	0	543.26	307.39	142.833	1044.1	65.4307	22.9955	98.2767	0	8.30505	8.77237	0	1.93507	0.987503	4.91424	14.9999	33.0154	14.6269	27.3203	42.3764	14.4165	26.1423	18.1881
HMF003401A	796.06	1121.4	1345.85	4585.88	502.432	1327.32	1978.7	15.2346	2346.77	1245.42	2247.48	164.59	1239.84	371.032	48.6836	65.3726	13.4818	0	97.462	7.09226	412.852	289.911	237.103	74.9637	288.87	59.3725	47.9238	227.912
HMF001713A	507.121	674.739	574.354	3644.16	438.756	591.032	761.484	549.212	919.752	368.571	715.942	225.676	317.074	153.124	17.8368	60.6252	2.62241	1.66094	2.2547	11.0053	42.1087	31.4317	754.323	0	99.1999	60.9705	62.4892	156.472
HMF002904A	650.214	95.0584	58.7184	283.26	405.659	155.12	512.55	474.618	108.032	272.769	112.279	11.3886	156.777	78.5571	12.46	0	3.76629	0.773667	0	0	10.5546	69.1069	10.6317	23.0368	109.515	104.2	29.5838	10.3704
HMF001017A	356.687	59.9925	78.7667	331.344	655.257	43.2516	481.789	404.543	0	193.077	55.7095	121.974	38.5564	18.0516	5.64789	0.259565	3.09255	0	0	3.74858	18.5372	83.1947	17.7703	7.35006	80.9457	26.613	22.1046	12.7358
HMF001084A	1571.83	1926.82	1600.8	1558.35	2196	730.37	1007.09	832.305	865.149	1510.41	999.541	63.3499	347.065	397.909	27.2373	22.88	7.45237	11.0057	3.42467	34.9022	374.781	412.843	44.0248	163.728	142.457	35.5973	103.912	172.754
HMF000968A	114.12	17.6416	37.2017	148.098	1038.61	80.4584	345.077	422.947	28.5171	107.114	31.6613	23.547	48.0586	18.9458	2.365	2.05371	0.579907	0	0.00138196	0	11.6256	111.159	13.5746	99.5393	27.8295	28.5286	31.7516	9.99154
HMF001033A	314.429	104.924	179.469	1546.94	784.267	544.306	1182.64	659.804	1458.93	876.061	221.721	152.248	205.47	187.783	11.3045	49.4723	3.49023	0	0.732954	25.4416	315.562	237.24	41.103	114.662	101.557	77.354	51.6028	83.4776
HMF000964A	2652.51	889.483	217.681	0	11217.5	237931	0	0	0	0	0	18567.4	0	0	8.17602	0	43.4921	821.332	0	185424	168852	0	514.229	11276.2	3277.51	0	5739.56	0
HMF000637A	1468.18	899.065	942.608	294.468	607.541	148.362	485.891	391.119	191.958	337.394	72.9517	0.844062	70.0646	62.5521	22.6934	0	20.1868	0.50731	4.61254	7.55134	7.0926	44.054	0	0	256.162	145.528	31.9379	61.6735
HMF003287A	289.485	387.694	535.497	3087.51	554.22	474.885	1348.23	878.712	970.343	940.734	1070.84	78.6502	437.315	183.886	39.1024	119.517	6.09097	7.54282	5.74674	12.7609	41.1285	193.627	1100.02	219.372	89.7369	343.315	65.2905	96.746
HMF001521A	1188.57	922.502	311.959	1020.94	854.141	456.674	655.865	754.478	467.195	551.132	540.808	14.8852	153.103	111.747	32.164	0	8.87807	12.1284	0.829519	0	25.955	286.584	66.1164	54.7937	174.191	172.449	49.2094	73.7023
HMF002611A	568.309	1042.63	581.689	1520.16	329.04	107.776	648.237	583.036	491.149	374.78	659.914	61.0425	53.2769	46.9583	31.9842	19.5847	3.90829	10.4818	1.04106	0	9.56537	37.6178	241.396	0	59.228	148.059	9.17046	27.9631
HMF001619A	497.266	50.5167	0	91.4384	223.023	781.593	0	0	7331.03	670.197	0	5959.9	802.804	246.234	16.0239	24.4892	0	6.1077	8.37924	22.9559	168.925	150.122	111.59	203.143	116.059	59.81	65.7745	42.6199
HMF000218A	566.936	456.195	552.862	787.722	2354.44	55.2681	1292.97	220.532	807.425	1173.84	591.023	0	174.136	65.6474	2.7798	19.2452	10.3627	6.74671	5.86554	11.3631	114.979	37.0031	80.5262	81.4235	85.0035	61.4667	240.984	75.2507
HMF000567A	307.98	323.684	388.81	713.463	1439.32	366.503	116.763	519.5	403.767	206.927	348.291	99.6234	3866.19	122.178	81.0359	0	8.73147	0	116.233	0	85.0765	55.8761	48.2762	47.1769	208.58	136.238	148.823	110.953
HMF002980B	322.947	83.2722	0	331.002	1373.41	62.8611	1728.54	443.319	646.254	3056.02	0	19.0081	132.782	71.58	42.2763	0.779698	26.028	0	7.91592	0	61.8269	291.572	70.6634	83.8902	379.475	294.954	94.5078	80.1105
HMF002980A	337.186	86.3874	0	335.703	1375.89	82.0873	1719.16	427.014	603.478	3190.28	0	26.2216	179.419	67.1761	41.4354	4.34957	25.363	0	7.852	3.77276	50.8001	260.098	56.2606	31.4694	384.65	290.517	98.5216	80.9114
HMF002980C	470.219	90.1569	0	837.777	1539.45	0	2555.72	303.513	760.877	3727.67	0	28.474	137.989	54.1591	36.6803	0	62.6367	0.0829559	5.60002	15.8105	79.4801	339.632	115.692	137.859	435.094	325.845	135.473	80.1148
HMF002980D	451.797	101.67	49.6018	85.4196	1367.9	174.675	2330.2	492.943	825.001	2810.5	81.9355	17.2884	292.952	57.1171	32.7414	13.928	17.1195	3.05387	6.15728	3.96252	28.3253	181.464	88.6505	0.189989	415.101	302.776	121.161	83.3694
HMF002181A	277.398	103.25	321.315	607.487	978.983	45.6007	657.724	827.232	221.466	334.738	229.548	48.4892	125.14	115.628	13.782	12.32	7.89805	0	0	0.0736103	25.5928	92.9172	49.375	44.6376	113.67	72.0076	90.2927	24.434
HMF003837A	2790.71	3365.45	3092.35	3363.13	301.383	890.465	1001.96	624.267	2577.22	403.705	1514.61	645.447	1282.98	192.333	64.8311	87.7603	36.6686	10.2378	25.5023	0	59.7923	67.9111	871.346	114.03	143.361	518.941	72.1423	165.477
HMF004129A	193.357	59.2654	47.4609	307.42	651.362	337.365	613.035	495.573	139.358	280.835	133.224	45.6203	113.746	96.3783	19.8002	0	14.9587	3.82147	2.41959	5.62455	1.98192	159.687	0	3.69859	316.513	370.232	15.393	28.8702
HMF002701A	408.345	98.5387	167.415	281.474	2416.67	739.13	383.053	739.44	0	934.271	223.559	41.5534	198.861	91.6876	10.2724	11.1336	0	4.60465	1.98935	19.0269	196.994	520.235	47.9937	183.974	148.927	65.3194	74.4122	61.1177
HMF000261A	30174.4	39371.2	16954.2	935.957	718.833	177.029	785.414	0	1248.94	0	162.481	0	631.445	108.024	48.134	52.6143	89.027	0	9.22463	0	70.678	182.869	53.7657	196.821	144.819	201.477	74.4848	360.086
HMF004227A	2788.67	3361.64	2301.16	3068.85	1419.98	907.742	2160.81	934.464	3049.61	1730.21	2010.18	231.754	988.133	409.803	134.741	50.9108	43.3998	16.6129	21.3357	9.53977	167.152	233.966	134.119	96.5806	647.443	627.622	204.028	305.55
HMF001841A	30.333	80.3844	43.4101	311.79	622.938	66.1722	278.484	392.693	327.113	167.374	168.223	7.43819	135.924	15.7235	3.3752	5.32591	0	5.29889	0	5.81942	26.9187	23.7879	13.5477	53.7256	30.6657	18.3716	18.6756	31.4878
HMF000025A	1352.56	1811.79	864.416	741.97	755.941	359.59	745.133	851.913	0	958.37	770.38	1248.98	141.854	156.1	5.64027	21.0539	1.73995	3.98649	0.5794	0	121.734	259.447	53.3133	80.9676	103.225	19.5067	41.6767	92.1306
HMF001330A	1958.08	1108.63	955.114	534.271	510.819	221.576	560.808	1064.32	76.0839	322.357	336.686	91.6252	141.151	134.481	6.35689	20.8033	8.08089	1.77936	5.97953	2.50884	67.0965	90.8132	45.443	125.424	94.1741	23.842	67.5144	57.1836
HMF003319A	1190.83	555.381	770.27	299.609	751.905	148.734	760.709	907.314	585.282	245.042	379.194	78.9063	138.016	170.808	3.3391	8.02736	10.1051	1.20131	1.32718	8.09558	38.8786	96.1821	21.1554	124.862	93.2827	33.5753	63.2049	33.7637
HMF003568A	201.079	256.556	112.083	494.796	671.039	87.5027	356.415	412.26	123.482	433.535	192.128	22.2505	123.609	16.2661	9.39078	0	0.677	1.90739	0.0248351	0.0499418	30.7384	65.2159	20.1383	0	87.3142	5.11307	40.4193	12.0108
HMF003513A	2859.02	897.67	698.485	62.9051	709.03	35.1311	381.528	362.754	184.125	148.268	51.2905	13.702	109.655	24.4394	0.019411	7.29115	1.50425	2.18519	0	6.45364	13.4631	94.6728	9.62183	81.8129	60.0257	41.4867	48.8294	19.6339
HMF003678A	1538.36	141.93	13.2252	0	874.879	114.305	1337.66	190.59	279.375	750.429	13.6862	9.28422	190.441	50.8403	3.52266	7.05897	1.18659	2.23178	0	0.698672	40.6603	222.686	15.0457	58.8692	67.489	47.092	71.7656	31.6939
HMF000737A	482.169	52.2381	104.898	88.922	662.109	77.3548	682.866	262.428	154.428	191.712	144.003	0	112.738	69.1345	3.13866	3.18815	2.61075	0.17073	1.8917	4.70936	8.85798	97.349	25.4338	65.1739	63.5707	38.5843	53.7591	21.5617
HMF001745A	84.388	492.071	1253.43	5332.36	181.76	1444.35	812.698	1779.58	2617.18	669.384	2715.89	109.123	775.245	632.544	41.1051	61.7032	12.6406	38.1182	4.43282	31.559	228.322	13.0864	984.52	186.081	136.809	839.428	25.7787	266.415
HMF002285A	383.497	290.964	263.093	794.919	1150.93	376.44	1094.04	508.393	729.677	2514.05	351.165	26.2065	458.433	134.189	3.18561	31.7371	4.49617	0.581127	0	1.77117	90.9032	344.104	47.1034	125.582	178.482	16.6123	41.1944	46.2471
HMF001471A	3446.82	1010.67	644.035	806.262	776.21	15.0545	1515.35	500.813	566.576	994.5	101.831	90.4775	73.8438	72.5495	16.5807	32.2947	9.21385	0	2.91077	9.4391	75.7674	234.802	25.4397	89.1667	133.239	98.9069	64.2389	75.0012
HMF001228A	1775.37	2896.53	1926.96	1389.54	552.55	472.717	731.612	1143.14	0	725.026	407.542	78.9171	125.719	112.377	32.2293	18.0175	15.7051	5.09575	3.95239	6.68875	26.3271	155.669	68.2039	42.1836	212.807	247.882	79.519	90.7196
HMF001778A	511.968	552.184	1200.17	4110.98	508.825	137.713	1864.94	555.893	1555.35	576.57	1050.69	113.552	263.523	151.642	72.5403	34.2305	4.50619	9.67684	12.0462	0	14.4174	4.56594	762.477	0	0	724.665	57.5001	40.3742
HMF003796A	117.651	767.704	928.542	6526.26	186.164	1437.38	1450.45	1260.21	3258.82	591.134	1988.6	177.484	863.896	172.702	66.8	74.1612	13.1528	17.8371	1.04891	0	16.8293	23.9465	1065.5	83.4192	0	967.773	0	124.537
HMF002470A	759.734	2094.02	1094.34	1137.25	1858.72	1038.47	278.224	697.606	0	1528.24	1541.42	1541.35	118.105	277.521	18.448	11.1474	0.81037	6.59423	0	3.62099	137.542	209.256	21.0164	114.382	120.016	59.8	110.012	108.354
HMF003573A	562.244	539.486	326.462	1277.85	682.127	249.141	1498.69	879.519	3470.75	656.882	356.698	3622.53	151.191	267.432	22.2903	78.036	3.64172	1.63643	7.39556	19.1814	97.9685	168.579	152.255	114.332	275.86	185.881	167.078	110.865
HMF000143A	96.0892	208.097	29.5124	577.571	575.504	193.12	459.442	365.469	368.217	323.06	216.948	27.642	70.3398	54.9904	12.9046	9.47369	0.871298	2.19258	1.55781	10.4436	10.2293	37.8259	43.681	80.1441	79.4735	18.2329	69.2634	32.7064
HMF002615A	793.229	1589.62	1424.18	1623.62	4367.47	24231	3918.46	0	404.944	1155.49	1769.4	565.04	296.463	837.114	22.6907	4.4162	15.4343	94.8476	16.6112	25781.9	28091.3	2665.37	0	0	134.631	257.696	0	65.1379
HMF000598A	700.223	367.541	177.418	1006.7	731.758	199.651	819.959	685.369	413.719	730.062	234.921	90.3943	186.679	183.603	12.9944	28.1137	2.86027	3.50717	9.52449	11.4048	83.6504	153.524	40.6899	94.1733	182.027	44.4293	78.3173	73.7837
HMF002037A	296.659	173.002	325.986	576.786	597.891	198.61	396.141	140.961	614.831	285.996	342.524	0	137.248	119.366	10.5757	13.5328	2.62455	1.67325	1.59369	18.9165	7.07044	103.7	26.8562	178.007	93.462	30.5676	18.2105	24.2101
HMF002915A	8826.36	2726.53	948.442	0	1400.4	142.707	913.217	502.675	327.866	799.187	215.911	217.085	120.274	165.353	6.68536	0	19.9971	1.68412	0.633408	16.266	167.606	259.077	43.64	78.5049	46.954	47.9794	108.234	61.7385
HMF004131A	4695.89	8968.29	5695.93	0	2307.53	685.975	642.228	1903.61	0	2499.87	1198.53	62.6702	0	299.479	5.4518	41.122	22.415	4.14884	5.86236	0	245.586	170.574	32.2114	101.638	118.362	43.8311	122.855	117.942
HMF002761A	153.308	241.714	281.83	96.8246	592.412	518.169	692.818	1116.19	0	647.465	808.003	111.835	134.373	182.062	6.57211	3.00293	6.01429	2.41068	0	2.91869	57.0286	187.362	28.7594	98.7172	49.8462	12.0682	53.2693	44.0307
HMF002761B	116.062	191.972	681.468	2119.88	171.085	1141.45	0	1374.21	0	367.918	336.54	10052.3	796.14	0	9.21105	17.4612	0.554436	22.2846	0.4887	0	104.306	252.132	38.5604	154.698	135.415	12.584	36.9253	34.3803
HMF001794A	221.054	134.941	123.495	1499.32	1130.8	300.738	467.638	839.933	87.9693	900.175	199.94	49.1423	121.192	116.662	15.9748	10.2737	0.70833	0	4.04313	7.77865	49.7928	116.711	15.5857	49.6627	92.6288	40.1831	26.5755	72.0818
HMF001900A	358.78	488.055	798.272	1115.13	944.738	0	1082.21	598.965	1147.03	174.636	755.075	110.809	599.768	118.539	22.3101	13.285	8.85582	2.75676	9.79234	4.75235	24.9774	60.5294	48.2576	16.1335	103.867	58.2971	130.068	70.1183
HMF002822A	36242.7	35780	17677.7	254.42	1217.03	297.222	0	0	0	772.267	72.781	29.9898	0	75.9065	7.84625	34.2345	112.821	0	3.0981	15.6139	141.897	355.084	15.4068	92.644	0	16.0784	32.8425	491.434
HMF001628A	9015.4	17056	8324.41	23.2718	818.703	0	864.239	0	648.52	0	52.2298	12.1911	320.315	34.7023	0.768043	15.9308	34.1388	0.162367	0	11.195	43.7113	81.1025	36.0204	221.866	42.3818	44.1095	83.8092	157.804
HMF002265A	200.679	239.653	131.918	451.609	940.388	146.836	194.017	518.066	241.029	177.826	156.22	17.7056	117.651	88.4015	2.39697	6.33044	0	1.27259	0	20.9571	30.3671	25.6209	33.6577	110.629	59.2734	24.1923	50.96	20.3422
HMF002088A	250.306	377.164	291.843	1224.34	1005.11	504.015	551.141	619.748	825.464	1162.31	443.39	38.5235	296.637	199.015	6.15306	45.2583	0.124065	5.46455	0	4.60275	369.218	340.412	114.3	71.6308	74.8957	38.4794	43.0536	78.4074
HMF004081A	10822.4	4987.97	3592.44	126.19	1207.19	0	1113.61	1006.28	0	525.427	145.69	36.8716	16.9346	136.96	0	4.66203	19.4249	10.6973	0.215745	12.3058	73.2975	226.141	42.9949	29.869	91.2221	30.9258	70.3081	71.9356
HMF004287A	1840.09	954.451	660.375	342.564	725.652	242.396	95.6346	484.873	70.0535	360.643	22.135	22.7851	77.2381	61.1124	2.41791	0	3.56408	2.22781	0.790201	9.22582	74.4193	198.964	7.2812	50.8126	39.3434	10.0776	44.9045	32.9718
HMF003810A	1634.97	2508.05	1196.94	921.852	578.061	307.114	657.617	471.236	356.848	356.263	441.707	29.4928	105.855	0	11.8341	29.2277	1.93815	0	0	5.14032	22.4584	105.697	40.3608	78.8084	92.5401	4.6206	46.0923	46.2822
HMF000045A	111.286	24.0041	15.6292	195.408	816.206	149.953	576.486	244.839	154.375	152.13	43.8758	3.5432	29.9039	27.3614	0	1.5349	3.4651	0	0	0	29.0956	79.8409	22.451	26.7119	71.2287	26.4078	36.6831	21.581
HMF002841A	456.18	396.519	491.883	2071.13	1708.02	0	1548.31	769.458	953.504	1814.56	667.251	38.7141	125.779	207.694	26.5182	23.81	6.79444	5.14774	1.72955	2.5534	58.4307	91.6764	76.8259	57.4023	101.498	48.6027	121.17	124.84
HMF002225A	11356.8	4501.1	1687.55	529.328	649.792	239.436	931.873	551.716	324.615	534.733	174.822	286.812	25.4033	108.023	24.5593	7.35752	28.9699	2.11334	0	4.75151	51.6067	91.4429	47.1466	86.386	111.701	41.352	96.4248	56.188
HMF003975A	926.261	341.277	578.375	2592.52	2851.18	941.536	2506.29	1126.78	1305.43	3908.55	783.349	123.624	786.785	548.039	20.031	59.7853	22.4201	4.65635	4.10727	55.3812	657.439	565.437	136.36	265.794	307.814	58.4234	174.559	109.792
HMF001669A	764.322	218.931	266.831	785.789	2138.84	472.125	893.254	572.875	61.4615	806.835	372.364	71.4939	196.084	114.797	41.437	0	9.08852	6.16963	8.30482	10.1883	49.2025	199.414	15.2755	35.7446	193.211	204.019	84.1443	72.8011
HMF003935A	317.376	72.2419	69.5263	190.799	721.263	299.394	725.238	601.542	86.8947	689.429	134.619	13.3803	148.456	47.8412	9.83903	0	3.37413	0.786835	0	3.36921	32.049	124.999	22.5927	24.117	79.3731	38.4555	62.6166	39.4275
HMF000730A	437.348	48.639	82.4354	378.027	935.746	395.236	856.659	987.73	151.383	469.039	97.1356	33.6318	137.906	74.0846	8.45416	6.6177	0	4.25273	2.67541	5.13303	46.6242	237.218	23.783	124.322	149.48	21.9393	35.2424	29.2585
HMF001130A	6419.16	4554.22	3666.61	382.432	1106.93	254.633	397.668	488.259	351.666	60.0774	6.64364	20.3389	295.894	145.467	0	11.505	31.2321	2.26286	0	17.9319	72.027	84.3309	17.7305	126.829	72.4844	11.524	77.8965	100.246
HMF001092B	2186.15	4710.5	3649.64	4729.48	794.629	497.973	3765.99	433.205	4138.26	661.154	3700.79	606.038	483.633	362.558	167.201	142.349	66.832	29.7254	15.8925	15.6891	74.7082	156.517	879.415	224.826	393.407	1280.42	126.314	328.705
HMF003464A	751.76	1049.47	550.675	436.177	854.391	433.931	216.378	475.788	335.02	212.805	145.478	27.5611	103.018	58.5435	4.15052	9.75239	2.15934	0.684257	3.25348	0	53.536	104.694	4.41805	85.369	63.9662	25.1907	108.849	19.9771
HMF004174A	359.285	813.036	579.456	2070.61	328.347	418.979	529.416	635.964	1187.12	331.178	679.023	28.4899	202.221	16.8741	15.2904	28.9961	2.71942	4.99404	0	3.54872	12.8746	40.7379	463.552	56.6938	0	380.181	12.6958	25.7164
HMF003882A	48.4613	50.265	0	226.839	536.422	223.234	293.05	326.454	96.4478	199.549	109.419	13.1349	15.0308	40.6933	0	1.17665	0.552414	3.27093	0	6.77797	3.19823	74.3084	25.1521	36.1985	77.8994	25.967	51.5027	14.9958
HMF001352A	46.8417	160.597	623.884	0	445.01	309.565	619.911	806.975	0	363.748	821.161	50.6011	13.5006	86.2064	4.57521	3.2825	5.12651	3.99233	2.02345	3.4996	23.0709	180.796	5.50028	31.8422	42.4318	41.8905	29.4028	7.56617
HMF003808A	1065.89	205.853	164.703	200.447	504.685	7.36284	555.48	163.159	114.093	167.138	64.5523	0.138283	95.4337	52.0632	3.10193	4.38328	0.346932	2.0898	0.0780591	0	19.5703	53.4252	4.6886	25.2101	58.4786	26.8203	28.3351	9.47182
HMF001334A	367.834	816.624	781.316	2062.68	896.549	389.23	1394.17	394.407	1706.6	483.302	1319.99	446.962	1275.3	211.038	35.2479	37.0736	11.1778	10.6277	29.873	10.2219	142.201	87.888	154.932	142.343	196.018	168.584	195.929	136.882
HMF001880A	596.064	321.648	123.726	1225.47	6553.67	14603.1	2020	0	2553.92	617.341	0	863.731	0	634.354	0.322373	0	4.94895	196.252	34.4768	66868.9	22618.7	2248.58	0	8196.24	0	885.27	785.29	0
HMF000411A	3623.78	5198.73	1451.88	2664.29	749.964	548.342	1073.81	105.288	1071.8	1018.74	599.478	436.385	420.455	94.0668	55.1385	20.6086	19.0609	0	16.192	14.7935	17.3014	157.332	334.123	86.3817	2.77722	613.52	54.4066	99.3643
HMF001423A	74.7698	952.044	1394.42	5381.63	284.035	2312.78	0	421.057	2480.69	937.566	3531.2	255.13	2704.84	350.847	33.3672	27.3442	2.20606	14.5766	272.506	5.15484	160.723	88.0285	1044.8	1.49628	69.7556	706.553	64.3097	200.176
HMF003839B	1058.94	0	0	0	10594.9	60427	16858.1	7549.53	0	0	551.293	724.713	0	1700.53	27.0057	0	13.0647	392.676	127.254	138466	80708.6	7709.82	0	21386.9	0	0	1896.66	0
HMF002765A	1020.24	1113.72	1322.33	4516.67	230.311	673.441	1553.71	752.122	1053.02	1053.27	1596.56	427.472	1295.49	361.628	80.8754	84.5685	18.6247	7.97896	36.9525	23.7822	34.7684	168.413	1277.26	99.2232	38.4807	319.454	32.5242	54.0947
HMF002350A	2085.17	3581.73	2425.18	7440.13	272.362	887.119	3539.98	1723.63	2335.27	2002.17	2493.08	168.764	823.172	404.235	208.123	95.3784	15.0525	7.79225	14.6538	46.4598	30.0817	102.556	2426.41	98.2874	23.7219	581.695	150.853	105.935
HMF000323A	3465.01	6543.28	1448.67	607.296	1417.02	411.911	1097.29	1500.92	522.056	2023.46	574.479	87.3955	55.0629	308.15	19.2405	23.2887	17.2456	8.31685	2.90833	21.4851	259.266	413.594	69.6305	154.356	112.951	157.309	256.049	135.36
HMF000342A	227.021	345.654	425.887	348.705	839.66	50.3711	782.332	438.764	266.026	374.19	293.631	73.4919	53.5216	36.745	3.43039	17.5696	0	0	0	9.49538	8.09233	36.4551	26.2255	42.7073	125.668	43.4691	63.9086	31.9784
HMF000372A	35262.5	20402.9	6787.75	934.395	0	917.259	0	0	0	1872.73	1370.73	102.238	1836.04	79.4339	64.6275	8.39974	116.603	0	174.369	0	45.1324	147.481	20.1782	159.278	96.1791	48.588	46.1736	322.989
HMF000579A	27931.8	29723.2	11973.1	0	3784.26	224.868	2004.41	1867.59	4564.93	0	1435.3	3359.82	627.43	393.292	18.3401	50.9989	107.485	13.0882	9.0879	7.50114	329.826	180.271	55.0382	136.293	299.539	231.553	190.079	450.9
HMF000693A	1342.47	424.084	1006.88	3505.37	247.62	1169.06	0	1858.41	0	33.997	0	12058.1	906.622	158.337	18.4765	11.9236	6.46297	44.9782	3.15881	0	59.3931	277.427	62.9506	308.244	226.12	107.598	78.7838	67.4832
HMF000984A	13211.4	14682.2	12612.4	1150.53	449.283	605.013	0	192.088	0	1038.74	32.373	46.8797	1634.17	111.953	33.5276	11.2496	52.9682	0	67.2545	20.3529	23.3374	177.508	0	126.68	56.6094	83.4283	53.55	336.534
HMF001698B	73479	34079.3	17884	195.463	0	0	2219.16	0	957.014	496.279	708.543	0	308.076	11.1037	12.896	0	157.17	0	0.933682	12.8881	43.2195	109.103	50.493	38.7204	27.2096	39.5452	155.52	445.301
HMF001461A	26361.1	21725.1	9814.73	1378.26	1376.56	722.332	0	0	848.362	0	0	102.416	554.353	152.763	14.3669	38.6323	36.2408	2.85395	1.90602	11.3854	75.1878	95.8375	62.9221	107.284	32.2508	53.7619	150.294	295.077
HMF003025B	7469.06	6801.65	5634.44	897.272	1052.6	766.194	496.719	1302.04	0	1176.42	1614.38	1616.86	260.732	330.628	0	36.4051	39.9561	8.63251	3.00624	2.06771	198.867	258.696	55.7688	195.743	88.2238	12.3355	133.638	202.66
HMF001945A	80.0261	638.004	1138.94	3516.24	1078.39	1226.94	1355.54	1723.29	3920.89	256.792	2628.11	239.153	490.699	746.989	31.1328	121.365	9.64338	10.9645	32.8942	104.434	650.017	213.892	1218.93	394.685	127.58	377.347	120.87	118.248
HMF002241A	1239.06	727.282	479.424	326.249	764.245	313.276	891.569	379.213	474.202	2112.74	32.455	0	281.135	147.149	6.29929	14.5009	6.04024	0	0.159564	0.467589	120.84	317.88	74.2886	61.461	102.43	78.0509	161.814	31.7671
HMF000054A	371.439	797.045	1102.55	4544.51	1224.64	1210.96	2109.16	2178.26	2970.05	1074.43	2459.77	548.112	551.618	417.444	96.5115	140.864	15.613	27.882	9.12933	53.3197	237.411	201.713	2616.72	52.1796	77.677	307.987	263.503	83.4926
HMF001223A	20058	27331.8	11646.9	4617.03	1430.37	0	2853.98	1385.67	1452.51	1947.54	867.196	30.0475	198.736	399.273	26.0334	77.4988	61.1609	0	7.30692	0	111.031	237.348	99.7969	0	179.87	125.316	274.087	458.551
HMF002824A	306.688	904.432	1315.29	2261.59	1791.11	1278.76	960.531	2533.77	3296.42	69.461	2335.53	3155.62	485.378	369.425	54.1953	42.3693	21.3885	19.1305	27.9164	1.81082	258.609	62.2664	170.756	21.7205	546.22	358.059	139.79	205.768
HMF001223B	18363.3	25758.8	11064.9	4160.28	1138.48	0	2961.21	1081.67	1544.03	2018.5	932.675	27.4308	216.782	358.925	28.0599	52.2037	70.702	0	8.03432	3.71327	108.076	213.638	100.517	0.479238	175.637	95.4542	245.87	437.614
HMF001924B	9127.88	10686.3	6343.67	565.714	1037.5	311.159	445.844	313.94	0	572.571	259.541	766.787	916.4	86.6703	31.5238	14.6464	28.0213	0	35.8085	13.8484	28.045	117.673	21.9075	48.7506	107.784	32.5476	81.1956	153.249
HMF000964B	0	2509.35	0	0	30338.9	297318	0	0	0	0	0	19033.9	0	0	0	0	3.86803	1711.13	0	232954	206280	0	0	36758.9	0	0	12747.9	0
HMF004323A	258.148	147.867	318.073	318.048	1473.78	107.165	727.927	365.655	286.256	380.389	180.234	112.878	1327.59	132.986	12.5839	10.6611	7.68588	3.08356	13.9856	6.82483	54.6342	65.5611	73.3303	80.467	78.6049	66.1237	108.511	30.9429
HMF004321A	72.6233	283.784	261.409	746.671	788.838	0	697.491	186.116	963.59	199.264	389.181	16.7195	191.244	64.0677	0.919707	21.6781	6.75532	0	0.646894	9.47998	38.0919	25.4866	27.4123	127.433	116.672	68.7543	43.8649	94.8048
HMF004517A	135.553	106.934	46.5029	100.613	543.253	180.668	422.855	280.269	0	216.387	123.152	5.7769	51.0366	0	0.18719	3.19015	2.84454	0.203971	1.57415	7.84982	9.66973	45.1335	10.3508	27.315	40.5127	35.9532	24.3768	25.8385
HMF004700A	242.938	65.3189	137.206	288.373	827.216	304.783	457.42	524.25	75.6601	428.193	163.651	35.4844	145.11	69.3965	3.90687	12.492	2.69252	0	0.908625	4.2738	46.4382	159.425	7.4417	67.3767	63.2609	36.0818	33.8295	25.8727
HMF004046A	146.5	108.756	241.62	256.345	729.691	656.862	491.859	686.08	144.952	561.877	446.617	281.207	73.515	203.119	2.12837	13.9644	2.60372	0.62613	2.67743	37.365	192.354	429.797	46.627	231.877	106.612	39.0144	61.4536	39.9
HMF004075A	144.598	91.5529	156.994	1439.31	1272.92	225.488	619.491	250.769	428.627	1128.24	311.747	0	245.852	94.4196	16.6793	21.0613	0	0	4.25936	12.2482	58.7234	68.0388	36.198	31.8265	74.4119	12.973	113.571	25.0091
HMF003839A	1283.71	57.7214	0	0	11103.7	68778.1	23147.7	5000.91	0	0	666.331	1730.51	0	1455.31	38.6344	43.1684	14.8015	250.751	164.645	94658.2	79250.6	9403.78	450.351	423.89	1829.57	0	319.992	216.597
HMF001933B	200.562	169.023	240.979	1599.11	945.082	486.517	1712.6	701.312	965.611	980.58	491.374	58.1054	212.026	121.111	53.9525	28.2199	1.21123	0.458271	19.1581	32.8719	121.115	93.9591	109.433	31.3347	445.761	232.772	130.301	129.453
HMF003968A	3734.8	2337.2	1534.4	131.903	1256	99.4465	1257.63	820.841	707.869	830.132	258.268	26.3592	219.281	151.869	4.56698	22.2473	13.2188	0.18098	2.78598	1.06659	136.904	261.708	53.5084	152.889	101.781	40.503	65.4455	62.1942
HMF003847A	182.227	381.332	225.343	656.787	494.201	616.802	353.939	539.85	657.683	207.843	450.186	26.6851	700.088	97.0337	8.43671	17.8742	7.18013	8.98785	21.5211	9.27358	36.8879	71.7978	79.027	129.461	107.516	85.4595	40.2934	39.2842
HMF003951A	1701.54	1895.31	1445.4	3732.79	414.947	747.826	864.933	704.964	2232.99	641.637	910.193	3381.02	590.496	75.9485	66.6181	74.7042	3.45486	0.209256	5.01362	4.96333	46.3709	24.2107	241.632	17.1822	125.045	213.239	73.0491	73.3068
HMF004006A	242.695	1547.23	2465.78	1584.35	1088.27	886.058	594.785	0	2339.59	0	1917.93	250.48	2269.65	137.185	63.7826	0	0	0.237145	205.98	12.9746	32.0651	138.231	110.034	76.3741	261.577	274.669	137.8	109.276
HMF004762A	3098.86	2661.22	1997.56	3008.17	1340.05	284.32	1573	364.184	931.279	1052.84	598.573	23.5413	208.033	249.367	45.5154	46.4306	12.4552	0	4.59881	30.6783	82.2207	186.555	161.325	260.873	188.349	66.8377	127.307	118.855
HMF004214A	161.717	68.6351	72.1116	291.211	691.869	228.59	290.342	424.75	126.923	217.279	209.367	15.9348	119.507	65.764	9.26079	7.18629	3.55292	0	0	2.00596	17.4861	22.4074	19.3425	78.1984	62.4488	9.76447	14.3833	24.9632
HMF004821A	114.176	27.8969	55.3725	100.314	612.698	267.448	57.4358	338.322	0	713.939	79.8122	27.982	96.3588	52.2438	4.12939	0	0.870615	0	0	7.99784	50.5498	221.489	13.217	12.6733	63.1324	30.6103	5.90571	17.425
HMF004268A	716.257	521.583	607.384	381.776	1118.29	121.764	534.427	530.088	210.725	492.715	182.178	26.2128	171.992	67.6079	9.90661	0	4.98848	4.10491	0	4.53132	29.8483	55.7169	12.8792	38.5151	68.8928	21.5253	71.4565	19.6345
HMF003231B	417.583	383.943	1052.93	2612.08	451.261	901.295	1795.1	940.626	1191.78	1474.93	2030.6	361.394	919.74	233.73	87.1561	70.3872	21.4418	20.7125	26.3024	17.4693	28.9105	174.776	1383.61	274.968	145.78	438.218	55.1619	71.1052
HMF001031B	1196.11	996.463	556.476	563.02	668.738	216.705	393.146	199.882	301.071	1153.59	85.4031	0	242.017	48.3805	5.48379	19.4829	6.03328	0	0	0	42.071	46.5011	12.7672	24.1468	69.2937	0	48.7968	41.4233
HMF004366A	187.394	242.583	154.265	718.543	527.787	131.836	426.43	256.818	380.433	702.636	223.349	0	169.092	22.833	17.263	21.895	7.32233	0	1.51968	3.14396	4.11809	25.6412	16.786	0	172.818	103.325	43.8988	17.2696
HMF004338A	148.332	157.78	310.051	1050.28	439.892	643.194	656.939	1135.52	835.721	515.243	554.062	72.0763	198.953	179.958	31.4194	35.3612	3.14413	13.978	10.0973	15.4446	79.2635	155.915	45.5773	41.4485	235.821	140.579	96.3382	71.6131
HMF004232A	3496.04	3356.72	1351.58	2912.37	400.887	562.961	888.453	795.617	659.524	457.545	647.513	220.293	338.175	106.325	67.0811	28.2797	15.3446	14.1986	0.0959986	0	48.9879	105.811	405.396	83.9358	65.4363	141.084	49.9966	145.352
HMF004333A	23.6096	607.22	816.12	3582.63	74.0663	1237.77	95.5066	1096.53	2929.55	0	1853.09	60.9287	370.769	28.2203	23.5319	37.9229	0	9.58185	7.96329	33.7295	87.3897	0	518.115	0	99.9383	257.212	811.67	190.946
HMF004364A	4511.85	1657.42	908.396	803.771	1212.92	366.441	1366.99	796.748	343.451	453.661	248.143	40.2356	244.895	56.0792	12.562	11.2388	10.9644	0.234818	0	3.59234	47.2125	189.518	35.2155	66.1121	115.878	92.0826	88.5685	21.8199
HMF004072A	1414.46	2740.12	712.163	324.27	1065.1	380.263	358.713	316.235	328.298	467.044	373.592	152.518	1602.16	83.0555	52.1649	4.85014	10.2806	0	29.7044	7.01665	154.941	124.906	29.0751	16.6615	222.488	291.969	79.2344	64.7079
HMF004313A	209.415	5.7851	81.0084	594.132	862.8	0	622.82	0	0	411.833	345.584	13589.3	623.33	0	28.3852	0	3.39584	22.0097	58.2092	5.21627	25.2137	74.9877	95.3684	67.2349	208.16	60.4837	82.1493	8.1861
HMF004037A	2280.85	2324.08	1295.88	495.859	1033.23	281.081	419.92	748.154	169.648	227.915	148.675	87.9019	137.386	156.417	6.2372	4.49563	6.48616	2.20696	3.57406	6.98794	134.119	98.7995	14.1474	51.7582	122.294	59.8136	47.2353	81.8457
HMF004035A	1989.53	1442.26	1396.53	308.533	561.534	264.98	163	216.359	147.246	0	0	5.46446	210.007	18.5683	4.89827	4.25517	3.48423	0.362324	0	1.87154	11.4003	93.6707	17.5847	44.5604	34.4961	23.1136	44.8659	44.4369
HMF004973A	361.179	845.681	370.532	0	436.129	164.568	489.337	509.977	143.906	179.251	331.073	753.755	366.27	78.3421	10.1069	0	8.32546	3.91883	12.6488	19.7643	41.284	48.212	23.738	102.311	56.6083	54.4975	50.3808	42.2047
HMF004116A	1828.38	983.524	687.988	584.599	625.623	61.5301	749.693	643.055	115.526	384.948	242.359	48.3119	63.7379	36.7242	8.71391	13.7555	4.12304	0.285859	1.12166	0	11.4128	56.6657	0	11.272	66.19	34.1019	85.6648	33.6927
HMF004670A	294.752	74.3707	105.052	108.264	801.104	65.913	311.315	426.212	151.43	291.37	51.1531	9.96383	153.878	53.2228	2.15918	0	3.05638	0.784444	0	4.16457	35.9393	122.013	19.6624	89.2309	58.0514	8.70535	44.9338	20.2998
HMF004683A	1615.06	3597.99	644.451	256.081	800.258	236.225	442.505	222.154	137.019	815.288	309.79	33.9686	105.397	69.8151	11.4885	1.43452	7.17728	4.68411	1.21562	16.0089	21.8158	139.663	20.1501	60.5107	88.5674	90.2585	32.2394	58.7859
HMF004090A	20822.8	13735.3	13564.4	874.553	291.587	428.816	0	0	541.476	0	0	0	361.885	25.1901	27.1917	0	94.1833	0	5.62494	1.48883	0	26.7619	62.9409	0	344.477	207.468	83.0484	197.815
HMF003338B	934.649	91.1886	271.496	582.758	1364	33.1164	1150.03	475.156	1316.64	528.323	86.969	1460.44	250.418	147.811	15.8646	12.9859	12.9859	7.29597	0.867658	2.37397	151.817	53.5265	76.9372	44.9052	144.526	29.7772	220.526	55.6111
HMF004341A	958.066	256.221	349.448	63.8887	1147	391.619	637.44	565.349	142.932	353.716	262.878	74.9415	138.247	118.255	0.454317	13.9424	8.46193	5.14133	0	0	30.6935	164.195	20.8807	4.18704	74.4054	43.4868	105.241	24.9105
HMF004657A	280.154	205.459	354.068	805.361	637.462	261.1	1102.37	718.22	363.324	761.052	420.049	30.3727	207.254	149.754	8.47752	9.8545	6.39805	12.6398	0.630083	16.3927	34.9834	168.041	63.8758	63.4191	126.591	58.0639	74.8254	49.8075
HMF004663A	1044.72	2023.85	544.581	630.795	1369.73	531.862	178.511	338.847	286.841	498.526	511.782	380.063	1374.57	49.3201	31.6363	0	9.58224	2.55509	29.2264	6.36782	47.2204	73.4991	68.7597	101.265	64.0038	121.768	101.85	70.2668
HMF004714A	333.999	325.626	139.885	597.953	445.864	588.201	768.941	378.558	854.404	1896.69	468.085	0	196.172	152.622	58.4941	29.3186	11.1272	1.48029	8.57983	14.6585	58.9954	186.665	75.6777	64.4701	387.188	356.205	89.7596	53.3815
HMF004764A	538.976	78.416	0.959889	387.856	824.288	117.335	716.456	412.395	0.98455	1161.13	60.7936	20.4684	192.071	27.8697	7.67715	10.0674	0	0	2.25541	6.75801	32.934	185.3	40.1131	37.701	52.6952	29.5619	80.9233	9.01344
HMF004644A	495.13	258.521	278.719	431.703	540.032	127.962	604.366	531.55	62.9395	202.201	133.254	28.2927	128.934	19.3951	0.837262	6.35848	0	0.804257	0	9.20377	2.15347	124.328	14.28	35.4026	72.9014	50.6402	39.6878	27.4024
HMF004540A	531.252	184.523	256.778	769.362	1617.83	678.197	456.854	600.55	530.948	599.829	366.512	71.6042	221.288	96.4673	59.8251	2.90786	0.174094	14.8539	7.23905	0	108.119	166.765	47.217	88.958	342.824	185.109	73.6789	66.329
HMF004729A	265.132	582.143	158.192	531.472	705.811	497.585	155.958	997.449	589.722	216.83	355.806	48.7874	195.012	100.102	27.47	10.4709	6.7913	2.84267	9.42506	10.6057	124.506	149.297	102.545	64.3473	154.376	300.818	92.1275	56.3784
HMF004538A	1575.37	1892.25	1187.86	739.382	870.725	458.478	536.188	232.774	469.933	768.054	171.362	44.8435	249.158	132.619	17.9636	10.6355	9.92935	3.07721	0.394369	3.89386	112.305	187.165	19.2889	35.3809	49.4417	12.4645	38.1559	55.9035
HMF004695A	0	909.214	965.717	2192.42	746.349	883.935	859.345	730.715	2014.51	435.655	1973.01	104.467	519.675	148.984	44.4237	24.8715	9.3626	0	11.3422	52.0901	262.371	237.038	580.091	170.254	0	682.071	5.78798	41.2974
HMF004471A	169.342	109.027	116.635	483.489	810.736	151.881	402.888	442.342	436.455	56.848	102.058	0	33.1079	47.1927	0	9.55976	0	0	1.44024	6.27101	37.6482	61.539	49.0985	103.902	97.4909	14.3215	79.2729	4.45597
HMF004476A	883.82	571.248	808.446	2998.93	1228.23	642.515	2397.11	1635.54	1569.01	2036.93	692.934	32.6107	385.266	427.409	62.229	68.0038	24.0766	6.37186	4.31867	54.2621	147.221	303.537	213.658	640.502	516.143	516.332	246.182	143.163
HMF004416A	446.397	140.531	507.862	464.372	1500.63	996.812	1009.89	1977.25	0	1257.84	652.515	101.081	314.732	401.092	8.64163	19.126	8.4806	4.75181	0	12.3165	164.704	282.476	65.8362	6.74296	123.933	40.5511	167.685	57.7558
HMF004563A	797.42	1678.17	2890.08	1399.19	1758.5	126.826	2818.08	1365.55	3658.58	93.6437	1694.43	85.6006	4290.57	608.371	58.4556	82.9511	45.4118	21.732	92.4496	77.8135	395.261	18.3943	306.307	191.207	674.178	604.158	396.381	169.302
HMF004515A	2527.06	449.049	366.831	108.952	1656.39	370.558	0	362.891	228.15	701.936	159.096	25.8044	110.809	24.4779	4.67092	0	14.3002	3.27224	1.75666	2.4698	163.737	363.475	18.3119	53.5845	44.2363	12.1957	46.3703	29.6191
HMF004586A	378.261	89.4056	49.8528	758.773	823.032	63.697	982.932	431.6	15.6969	487.341	173.989	42.7066	60.4031	51.3092	10.5545	0	6.27192	8.69257	2.48104	7.55533	25.2509	65.4688	3.37635	62.172	119.43	41.4475	67.9848	36.3144
HMF004453A	138.612	58.352	61.6445	422.177	611.074	362.514	580.1	550.141	76.6072	612.033	232.255	23.7425	118.208	152.539	6.75773	5.27772	0.313043	1.65151	0	0	59.0926	121.492	36.6931	14.6446	78.2028	12.2412	39.4969	11.1367
HMF004516A	8393.63	9485.74	2191.21	346.569	610.898	613.177	405.686	1048.4	0	617.673	336.889	62.9371	66.4031	135.786	18.4938	22.8899	19.3003	0	0.316077	16.247	49.8448	213.489	63.4954	25.2451	214.663	141.234	102.007	195.775
HMF004645A	141.494	64.6701	57.5718	123.661	762.952	202.31	220.45	251.503	143.752	344.236	40.0263	8.41856	81.9604	11.9951	0.0654294	1.84546	0	0	0.089109	2.06503	26.9193	123.146	14.0715	40.1576	46.9123	5.25282	38.2695	22.2062
HMF004525A	51.9991	29.8584	29.6008	230.209	442.381	239.606	294.893	313.473	62.2213	150.032	129.745	0	63.5432	31.4375	2.96034	6.49827	0.374887	3.16649	0	4.14986	3.15273	30.5767	24.6451	30.6602	32.9476	23.1697	35.876	17.8223
HMF004648A	283.348	495.269	366.083	1737.69	360.152	336.911	853.721	326.613	1020.95	554.788	597.885	0	277.135	49.4575	32.3025	57.4383	0.259124	0	0	10.5091	36.3202	80.0904	341.57	114.808	68.7489	223.413	40.9219	50.6178
HMF004675A	165.384	641.019	747.345	1516.11	994.068	286.744	1099.6	477.154	1585.72	392.996	1298.37	0	257.236	56.2529	6.1208	21.441	8.92229	4.30223	5.21365	2.96649	18.106	74.4167	177.686	48.3083	111.945	100.576	45.0274	59.9676
HMF000390B	351.964	105.265	100.715	364.872	1096.44	540.815	354.448	780.957	500.814	487.773	34.8175	87.5226	117.393	220.202	37.2115	0	23.3925	6.39605	0	7.14936	188.558	179.49	71.2005	51.0053	383.128	289.629	108.33	10.51
HMF004514A	405.734	220.722	217.145	622.677	1201.73	14.9054	844.288	339.552	804.039	476.42	179.857	113.752	585.907	79.2754	15.115	15.475	2.53384	9.78993	21.0862	8.3251	100.396	52.2652	65.1149	30.9008	89.8381	21.8233	53.6301	39.7059
HMF004543A	129.251	450.697	302.142	5915.72	276.152	1258.62	442.463	1256.3	2513.87	465.912	793.131	5435.77	2846.6	14.3674	68.5106	44.619	17.6119	0	79.2585	10.6917	57.7166	46.4166	463.318	6.42421	169.686	541.888	117.153	154.706
HMF004550A	2945.53	15540.7	10496.1	0	601.646	0	554.161	1318.86	697.327	842.976	580.188	91.0994	180.009	35.4186	6.6368	46.1517	32.9871	0	3.22439	11.8475	30.228	40.0863	74.8357	76.6645	50.8976	72.2409	97.9749	145.225
HMF000196B	9690.31	16043.9	4584.78	2566.89	1265.87	1729.67	257.247	2117.66	1089.94	203.307	1026.37	1018.68	516.193	258.181	65.4903	12.4776	34.6749	13.3572	0	9.04133	104.28	43.0546	87.6188	22.7911	278.537	82.1091	204.019	203.549
HMF004530A	260.56	79.3086	175.581	191.066	2020.15	361.142	918.541	685.377	0	426.6	402.46	68.405	282.092	148.716	0.996514	3.76622	7.03781	8.58083	2.61862	28.7249	53.1944	169.517	67.9356	42.5594	85.7729	37.4761	133.644	48.1753
HMF004429A	159.836	52.6789	0	404.528	659.817	23.5419	454.626	0	566.527	1209.29	0	0	149.478	30.6741	13.825	7.95165	11.5004	10.2035	0.519513	4.42839	17.9378	59.8614	43.5276	13.6874	281.154	152.294	68.5228	45.5864
HMF004547A	716.504	229.646	93.5786	498.446	1032.18	336.456	523.239	415.902	448.509	1305.52	94.2718	0	268.904	140.841	19.9528	10.1711	0	1.09546	3.78064	5.54244	81.0254	128.727	33.1669	53.486	111.601	49.4882	67.843	45.1199
HMF004685A	1922.14	1988.67	2139.8	3707.22	277.184	133.747	2379.59	217.196	2114.29	791.462	1033.37	37.482	470.656	195.188	106.2	95.4738	10.9738	21.1399	8.21284	0	90.9502	74.2875	1226.93	164.536	328.747	673.493	111.989	94.0625
HMF004855A	689.349	533.73	370.276	701.366	1364.47	0	3058.13	574.547	0	1035.42	1382.69	8198.51	294.15	133.364	95.472	28.5938	14.4496	16.9617	37.5229	2.62128	65.5368	312.63	254.798	10.5041	545.046	564.838	262.769	97.2567
HMF004436A	19.8702	109.924	200.623	1935.04	200.197	433.423	262.877	192.569	692.801	206.328	560.723	38.2312	1249.51	44.8889	33.0963	18.1842	6.91877	0	30.8007	0.995726	19.5949	23.9605	254.856	0	38.5356	252.634	10.1791	99.2436
HMF004564A	155.004	62.8229	194.923	270.48	677.249	240.082	577.859	591.965	0	182.801	235.05	1122.93	18.2565	81.5729	0.50085	2.87389	1.51842	3.10683	0	6.34957	22.7857	163.58	0	30.9391	72.2571	21.7965	43.9788	35.3128
HMF004614A	5015.42	5071.99	3710.66	71.417	717.804	2.15026	971.972	211.806	562.432	98.0237	183.571	0	275.849	64.9108	14.741	12.2514	29.0426	6.64327	1.32171	25.2269	29.9397	118.042	0	33.2787	265.669	203.63	63.9945	126.219
HMF004752A	8573.33	4681.23	2908.72	183.574	1026.28	60.5792	250.146	0	369.39	0	20.2982	7.19874	282.852	9.39689	0	4.65581	29.2521	0.740929	4.35117	4.55791	20.4345	101.084	18.685	23.1838	42.7588	21.4173	63.9449	86.9337
HMF004666A	1830.14	1488.69	713.106	329.055	1127.46	179.135	150.279	307.929	142.992	334.026	124.53	17.4088	87.5062	46.7467	4.07725	0	16.4508	1.4719	0	1.06474	41.8054	49.9448	16.416	0	50.2725	15.5554	38.9876	59.9535
HMF005071A	121.344	18.683	16.4384	46.0748	650.278	120.368	489.822	544.045	142.101	425.683	78.3657	27.6656	126.63	26.5003	5.09514	6.41386	0.733601	1.49686	0.260527	6.14436	7.43061	97.4528	23.4331	36.3548	117.543	49.3641	53.9538	13.3239
HMF004454A	1007.27	1206.8	734.264	1285.82	1522.08	802.43	1230.62	471.898	1086.14	1872.16	722.9	23.5802	303.172	197.869	21.7682	25.073	5.39677	7.28239	1.47958	1.61434	154.431	303.355	82.0244	91.0604	143.782	165.767	218.32	75.6471
HMF004600A	245.525	143.783	108.69	192.179	880.272	62.6249	497.844	499.64	4.30071	336.929	189.861	16.0339	60.5211	22.7977	0	0	3.92608	6.07392	0	8.74548	0	81.6426	35.7544	81.8513	55.0121	41.6738	140.348	24.9726
HMF004462A	219.828	158.991	169.094	754.816	558.36	289.318	891.174	907.946	0	429.079	266.22	71.7767	37.224	129.173	6.58863	21.6262	1.64537	0.0757784	1.06402	0	68.7019	92.6494	12.1935	15.0195	87.1366	29.8504	54.1132	43.3355
HMF004716A	211.628	52.9137	78.234	202.88	694.557	122.558	439.121	678.486	89.7856	23.6578	165.212	36.2043	69.7821	6.98021	3.27817	7.88999	0.478507	4.35334	0	5.22604	24.0001	57.9035	11.2059	18.921	78.7402	34.6119	67.3914	0
HMF004787A	4254.29	4304.69	820.321	0	1258.71	449.609	742.177	745.102	0	544.653	520.447	650.917	0	87.0849	24.6969	5.4726	22.577	3.12757	6.12587	9.44389	75.1993	137.443	67.4997	36.8121	149.643	110.355	97.9133	71.6908
HMF004906A	9761.6	7747.97	5673.47	12.4744	1103.48	147.67	340.597	409.404	268.849	43.7666	40.3584	16.5777	173.056	83.7252	2.57273	3.08902	42.9669	5.37132	0	12.7147	76.424	286.142	26.8727	69.7101	47.5014	24.3894	59.7743	99.471
HMF004791A	1978.7	1180.59	870.414	116.27	1343.91	334.697	534.741	398.101	225.747	551.891	198.948	53.2218	247.77	0	6.58879	0	8.02412	9.38709	0	7.87907	34.7924	150.062	31.0492	95.9642	98.8667	13.2927	53.1333	72.9608
HMF003533B	5401.7	10468.9	5979.05	2866.29	886.287	1085.31	563.879	49.693	1239.96	2037.21	1495.53	111.979	604.476	167.69	58.6039	101.212	21.8742	14.033	17.2769	30.3985	56.4155	147.478	891.164	338.145	215.333	359.793	50.2105	149.063
HMF004979A	874.929	1413.4	752.045	878.517	464.071	444.073	207.027	818.646	310.223	189.12	512.134	135.987	140.383	176.444	5.85105	12.5878	8.66062	0.307041	0.593457	5.09277	93.0691	81.5767	49.4567	29.9952	122.138	20.68	40.2383	49.7533
HMF004801A	429.035	1229.9	1956.97	2963.25	226.069	976.446	991.412	399.242	1624.7	340.637	2255.05	199.963	2002.1	333.233	24.5444	59.6507	9.20147	8.2399	70.3635	0	52.193	124.559	858.103	66.6455	65.1311	470.93	55.8563	122.582
HMF005011A	665.819	212.078	296.383	411.029	512.703	298.598	1125.07	799.319	0	679.46	362.12	1935.3	211.692	177.429	8.65951	17.2538	8.25816	0.204772	1.62379	20.821	74.9298	210.5	59.716	181.206	97.4834	0	89.3765	43.9676
HMF004878A	973.914	312.039	524.027	726.312	666.285	1244.72	1330.37	2233.04	59.8718	1696.84	613.531	1060.95	674.647	493.453	96.5315	60.9299	21.4303	1.38707	60.7211	23.9633	356.053	683.471	158.741	122.247	328.521	210.137	90.5734	109.293
HMF005006A	5035.74	9990.62	2651.77	611.112	552.928	0	627.503	550.04	254.338	210.825	166.744	31.6751	90.254	31.4475	4.82741	16.688	17.0455	0.443869	4.99519	2.23599	16.8304	140.552	34.0057	67.7665	56.3997	44.4382	29.2924	74.4795
HMF005021A	158.779	57.8627	55.7886	141.715	604.65	245.17	403.912	406.273	180.992	149.37	181.307	36.6703	129.927	32.5837	4.07367	0	3.38055	3.54578	0	0	13.0533	121.633	17.7672	26.2809	54.6617	93.5632	32.6627	11.3784
HMF004848A	17911.3	19938.1	11714.6	267.936	1020.33	0	752.115	0	320.527	0	53.804	1.43946	256.749	64.0652	6.21974	12.7028	49.7889	3.01623	2.27233	5.30879	45.7584	206.105	24.8877	45.7145	0	46.5228	51.0874	323.616
HMF004923A	26.3198	5.38774	49.8032	543.757	202.241	179.036	281.738	391.519	14.4364	124.099	50.1763	11.5946	87.2044	26.6885	0	5.59587	1.57608	0.544978	0.28308	2.62441	6.91513	53.3723	16.4472	9.94081	47.268	0.402103	0	30.0301
HMF004804A	381.663	273.845	243.128	213.235	967.002	657.203	768.286	1075.16	1132.56	574.785	315.497	1034.26	161.198	318.182	28.2962	22.5071	19.0268	10.9277	2.24223	6.55214	270.402	161.299	66.0663	45.2916	375.929	348.505	227.2	38.7554
HMF005030A	260.5	141.727	107.015	240.701	486.927	162.624	555.101	507.996	38.084	273.426	184.564	44.1623	47.9794	34.1937	6.41422	0	3.02789	8.55789	0	3.28738	13.3365	36.0192	12.9404	0	54.502	5.6971	56.0876	14.1298
HMF004936A	1772.73	330.668	270.298	157.375	577.744	0	816.952	459.513	172.587	381.194	206.65	20.2409	202.117	32.9289	3.43243	1.09543	5.8999	0.51012	0.0621134	10.666	4.70012	156.69	29.6237	71.1426	57.734	36.3708	47.432	50.6405
HMF004965A	1691.95	1677.02	601.35	706.585	555.321	463.322	644.212	1126.99	352.852	1342.31	452.973	150.997	244.114	133.004	46.7443	15.9568	13.4725	10.885	4.94145	5.31363	32.6133	146.358	74.3973	0	309.445	328.279	76.5975	76.9964
HMF004884A	328.004	61.0736	109.458	312.079	904.873	634.272	1151	644.767	451.524	1044.15	567.436	8.88428	365.482	132.003	16.882	0.691139	1.15404	4.27287	0	0	45.9091	388.215	16.8841	76.9848	79.941	47.1302	57.0472	23.8887
HMF005022A	289.621	130.149	163.41	340.915	1313.18	728.696	787.032	504.589	226.863	1284.45	278.047	23.1052	417.46	69.483	6.55991	11.8654	5.50956	0.0651071	0	1.40016	73.2476	170.939	32.6217	42.3933	107.034	83.4471	91.8613	44.0556
HMF005010A	1383.09	3071.48	1880.19	2288.16	369.498	263.066	2044.59	404.926	2225.26	474.249	2034.56	880.84	922.801	80.2841	106.326	55.6436	36.7421	27.8022	16.4856	23.0491	23.7651	45.4995	1509.64	185.087	203.739	546.061	81.3159	126.846
HMF004880A	252.069	50.3425	51.8728	484.527	941.725	346.257	1057.61	235.136	326.681	732.691	55.8703	60.083	124.026	37.1051	14.3608	2.57676	0	1.06242	0	9.41737	58.066	167.739	27.9402	58.4195	71.0187	1.07439	86.7089	25.6165
HMF004941A	81.7782	14.2533	47.1556	159.976	342.587	335.328	342.13	648.87	0	174.587	95.9953	26.4552	107.809	40.0761	2.10405	7.01732	0.109275	2.05946	1.70989	5.58791	25.3714	162.955	6.71562	73.4118	74.8228	47.638	31.4751	16.0222
HMF004922A	171.289	801.614	940.187	4920.51	0	2134.86	478.993	1698.06	2830.61	440.385	2875.06	0	1298.78	360.644	44.0642	74.8825	8.01222	17.3782	40.6629	9.67493	141.066	38.8803	989.111	0	227.61	640.533	0	147.124
HMF004971A	413.848	379.464	565.039	1493.89	409.476	1013.82	420.699	940.96	298.245	719.15	1568.04	1332.69	1283.78	166.899	14.2542	15.9124	13.5827	5.65448	103.596	9.08317	167.429	180.54	66.4611	133.66	173.567	37.8263	54.5913	74.8419
HMF005110A	2118.78	993.116	997.763	591.419	3479.78	393.334	0	0	527.051	1940.35	221.871	0	472.104	265.432	6.54895	28.5163	7.81586	1.21897	1.8999	7.09045	234.197	202.589	8.65105	107.519	81.1515	100.402	86.8525	64.5463
HMF002363B	208.6	104.878	208.651	148.129	1512.4	244.172	338.116	787.197	790.5	299.283	381.927	5.69246	88.7695	227.682	53.0357	0	20.1486	17.0111	14.8047	28.7169	157.778	70.8038	13.018	60.7419	751.626	427.768	94.3501	74.1969
HMF005128A	21944.6	17328.5	4257.37	0	1245.89	0	1494.26	0	842.092	409.53	307.706	948.553	64.437	0	7.41974	0	56.3362	3.24402	0	0	72.4739	139.967	0	50.1412	29.3936	95.0829	76.9407	166
HMF005129A	3561.57	3054.02	1899.07	320.135	821.142	182.993	513.62	304.855	489.377	390.161	70.6767	11.281	217.073	36.0339	2.00459	13.868	11.0315	0	1.0959	3.08727	28.4936	131.85	48.4457	15.0705	103.175	21.5801	46.2007	48.0972
HMF005131A	590.368	37.5617	114.268	132.417	729.296	221.777	794.186	568.061	355.233	345.678	91.504	36.4646	167.286	84.9001	0.640469	9.74043	0.412619	1.05953	0.146952	3.25628	15.7121	154.731	7.02699	45.087	72.3154	41.5472	78.1858	25.1383
HMF005139A	393.358	179.084	569.407	914.11	1923.32	284.383	1149.71	785.041	926.793	377.133	614.179	26.7821	517.601	102.098	54.6672	39.685	12.248	3.46825	18.9317	13.9008	184.471	123.318	119.534	144.218	302.974	389.24	219.107	146.238
HMF005141A	695.871	926.876	375.044	740.012	1092.33	262.583	381.5	435.26	465.401	319.411	366.615	101.651	149.461	61.9885	15.4501	17.732	0	0	1.81793	0	32.9573	72.1981	19.1954	14.2136	70.0171	17.8774	31.7271	68.8142
HMF005145A	1029.12	726.581	469.873	952.347	1188.92	578.09	318.195	591.936	291.902	562.851	205.98	48.2459	1597.04	170.922	77.1439	0	22.1073	7.71296	59.0359	4.65839	52.2431	92.0012	59.3143	36.7686	240.637	196.355	139.307	44.7153
HMF005152A	274.969	45.6415	112.935	203.576	661.984	184.479	693.315	649.024	159.674	417.499	169.227	33.0721	40.7367	73.8695	0.177601	8.52426	0	1.29814	0	0	22.4162	67.903	25.542	122.815	63.0482	19.7863	50.2725	18.2172
HMF005154A	111.207	166.238	229.961	1479.46	1128.15	569.727	706.288	789.849	475.151	686.817	542.292	188.072	1375.01	246.78	17.268	26.9331	4.63422	3.45984	40.7048	3.37626	72.7227	73.8653	129.867	59.1576	127.281	42.1769	129.738	77.8157
HMF005156A	208.976	247.33	227.175	926.434	881.499	698.192	432.279	1198.44	740.086	402.652	376.244	114.678	91.1267	203.888	29.3698	17.7799	0	7.62427	10.226	7.46824	44.9609	87.3789	69.1847	49.2335	120.418	47.4561	94.4731	50.4264
DO1000	119.666	30.7315	30.843	446.318	305.182	0	424.552	396.081	181.633	422.895	108.907	50.1429	91.4387	2.61075	4.32491	15.7299	0	2.00264	2.94259	9.51187	6.38217	17.7296	0	15.6095	87.9642	19.864	29.806	6.13276
DO1001	131.29	477.536	515.387	1170.65	214.331	129.078	751.008	154.793	1197.68	210.52	705.749	101.446	123.265	37.2731	8.13568	13.599	3.36867	6.24179	3.65489	11.3317	5.35672	30.808	198.792	0	0	208.563	12.0096	27.139
DO1002	367.654	281.315	411.995	1456.03	192.173	33.9469	1215.95	229.699	632.397	347.327	505.486	0	142.113	47.915	39.079	25.4975	9.70381	2.10549	0.614167	6.76018	25.3556	51.1859	532.104	0	36.7392	98.0377	44.5539	44.2632
DO1003	202.918	376.033	312.347	1260.91	194.109	345.463	363.266	322.114	597.733	207.075	516.572	25.1879	219.166	29.1078	27.6572	19.759	4.48031	4.96204	1.14146	22.0651	8.25681	24.4112	220.705	13.3017	20.2954	147.05	13.9503	46.9646
DO1004	297.515	335.733	733.696	3285.48	74.4939	619.064	1336.66	1748.78	814.693	1005.19	1063.64	139.594	76.3439	236.117	57.0152	87.8105	12.0156	2.72204	10.4367	14.1227	54.1666	170.261	1061.34	0	142.682	183.089	23.8279	70.5065
DO1005	889.774	1213.15	1127.69	1677.95	133.376	180.409	740.677	705.437	563.88	362.598	753.569	68.4156	28.1802	277.89	19.9077	37.0875	6.14172	2.72817	2.13492	0	10.7213	36.9813	151.64	10.3538	0	199.18	16.5922	28.5323
DO1006	13.7421	181.029	513.83	3261.08	258.371	548.948	620.752	329.918	1412.99	467.968	1236.24	37.2537	209.947	156.928	43.269	9.79701	2.31687	15.671	2.94608	0	13.4407	20.9746	182.931	0	44.6848	155.256	21.8566	54.856
DO1007	166.111	21.5647	124.15	609.992	626.226	0	714.296	826.704	60.8387	479.571	293.373	44.948	0	117.225	2.92303	6.07695	1.38662	10.2411	0.372329	0.732202	18.3881	61.2507	15.8518	3.11412	60.7183	6.32142	64.7203	20.9031
DO1008	170.849	253.698	166.702	321.023	155.247	52.5716	209.461	227.619	277.833	64.1962	104.304	3.77401	78.2625	4.45928	3.92325	0	0	4.07675	0	0.206105	11.6648	20.312	21.3048	17.4027	19.5358	8.47637	22.9999	22.0976
DO1009	110.319	124.667	30.4242	113.89	489.384	58.5404	293.444	270.087	120.325	526.834	167.848	17.7758	18.4626	0	0.201684	8.61046	1.57157	1.61628	0	3.18288	6.31918	56.3225	6.56539	2.24814	13.1081	6.58605	31.3811	9.28672
DO1010	580.373	925.183	1127.62	1139.14	1325.26	277	1515.62	1535.41	1054.32	757.153	1000.95	48.7281	110.017	235.226	6.55592	40.2008	11.0159	10.293	2.9344	13.6927	194.721	549.731	94.3157	67.199	97.1355	32.5409	138.739	109.925
DO1011	159.328	302.021	382.799	2961.45	382.049	436.652	1203.6	1124.64	1140.97	945.131	1072.3	277.115	176.898	211.063	51.6075	53.4548	8.5901	24.6192	6.72839	40.1744	37.8216	27.9244	1052.93	58.7828	179.805	88.9235	98.1681	88.4728
DO1012	293.83	707.983	528.66	2401.02	7.59464	517.852	762.891	711.513	1030.72	412.956	865.433	45.4475	442.506	208.594	75.2021	8.10518	17.5672	0	10.1255	37.8854	46.6359	45.91	708.348	53.7525	149.941	7.56823	46.3576	72.6007
DO1013	388.444	546.009	301.549	596.899	447.646	378.501	664.057	55.408	1027.89	62.5919	394.006	17.4473	255.556	0	2.50478	22.7147	0	11.7805	0	1.96397	0.887616	44.3754	22.3982	31.4733	57.2774	28.2944	72.5936	34.7362
DO1014	156.386	183.85	25.4494	15.9479	382.107	45.1374	298.392	205.416	241.812	306.841	233.011	126.15	101.724	22.7755	0	6.19811	0	4.80189	0	3.16303	3.35278	23.7949	0	5.43856	34.6506	20.0556	18.5445	0
DO1015	749.755	233.393	199.893	614.613	979.334	203.87	560.073	1322.4	0	485.084	494.274	112.996	0	263.314	5.09242	6.22671	9.09914	13.5817	0	0.614938	91.987	233.72	19.3451	4.63622	81.4396	13.0437	64.4395	28.7737
DO1016	2333.94	2105.63	960.027	277.896	505.825	87.6993	401.189	72.8148	459.687	178.569	133.135	16.7756	144.815	0	0.756804	2.25924	19.9989	4.98501	0	6.5394	29.0422	53.0649	8.95925	7.99256	45.2602	14.5181	24.8708	102.753
DO1017	132.688	110.24	61.2548	200.276	177.882	141.768	362.041	470.71	0	163.955	124.873	31.4602	48.6472	61.2068	4.37672	7.13227	0.0808254	0	1.41018	0	12.1739	38.091	12.9025	0	13.2453	7.1244	31.3976	8.06524
DO1018	677.182	308.516	484.743	167.822	833.206	0	926.612	404.587	599.057	508.383	179.832	44.8582	98.6617	124.541	0	19.3078	8.9991	4.69312	0	0.850767	73.9072	66.2089	38.5279	11.7781	54.14	34.2913	96.7014	43.5945
DO1020	713.465	175.595	365.381	3035.31	189.134	511.002	752.824	661.66	1462.74	708.863	724.878	44.0178	334.922	186.209	64.8946	7.5222	27.512	9.07118	0	0	54.9083	34.6562	231.062	0	98.0147	93.5413	15.26	103.558
DO1076	30543.6	26767.3	13276.2	0	347.785	0	850.18	0	175.446	0	0	19.397	184.36	1.81499	5.1116	6.24627	105.123	1.14856	5.37009	0	0	47.3744	18.6358	41.352	0	18.7053	33.2321	265.7
DO1249	201.981	1509.64	1587.23	2326.22	405.415	254.36	1429.9	349.476	2264.14	170.847	1442.77	0	224.198	137.81	30.6381	58.3311	1.34422	12.2009	0.485611	48.2317	45.7898	33.6591	583.594	74.5248	100.484	373.498	31.0744	78.1446
DO1257	392.661	169.924	204.472	62.9439	358.913	0	443.094	241.341	222.652	253.362	120.152	0	60.0961	56.389	0.350237	8.39592	9.2577	5.99615	0	13.5934	17.5515	76.1624	4.52995	18.2681	23.0852	31.9556	26.6304	61.2236
DO1274	36.1341	246.652	395.759	2644.84	307.187	591.997	375.301	1142.4	944.344	379.647	683.476	23.0703	236.354	40.8346	29.4844	20.5698	2.21105	2.6263	2.10848	3.06186	25.2722	43.4021	362.877	18.204	3.37587	335.054	14.7767	76.9766
DO1281	398.225	42.7189	85.9329	180.839	1042.02	188.829	150.971	664.264	0	175.371	184.846	11.589	65.8419	50.5493	0	3.93436	2.34427	2.62511	0.0962676	13.5623	20.2181	47.7973	20.925	6.54065	77.4049	12.4084	25.5645	10.5789
DO1287	76.6755	492.954	663.031	4624.03	227.273	1048.31	1034.77	1140.84	1963.28	1392.24	1579.46	111.915	523.624	277.602	98.9366	52.9068	18.9629	6.02802	11.1657	26.6909	201.524	224.629	1024.08	82.7776	0	535.732	62.3631	86.2061
DO1290	111.206	22.4335	32.2092	217.044	436.545	126.926	475.702	465.212	25.6859	238.491	93.3304	15.8901	92.8408	17.4854	3.37144	9.22842	0	0.357578	0.0425631	0.527788	12.5209	87.7006	9.93619	21.7279	44.7505	24.5419	36.9789	20.3153
DO1291	307.658	41.4274	112.492	176.071	707.989	44.8896	873.719	633.909	267.994	526.367	62.7309	15.4512	125.169	169.133	5.35543	13.7257	9.07493	0.920059	1.92386	29.1687	56.7466	129.634	42.2698	40.5451	175.275	20.5764	115.384	29.4013
DO1301	74.0733	330.684	0	120.981	416.774	197.796	413.168	335.476	619.848	208.947	1275.86	126.032	37.5913	14.7671	10.5274	5.68763	1.27964	1.57129	2.93405	19.7668	41.4311	51.1865	60.3332	29.6942	59.2524	249.61	36.5841	5.14156
DO1328	242.385	270.692	261.692	2704.48	616.259	627.028	925.64	801.874	923.646	949.87	669.156	75.8223	214.168	285.283	7.04335	40.4702	1.09487	4.51142	4.88016	60.791	169.688	217.757	80.5366	197.1	156.618	30.1887	77.0313	207.29
DO1384	108.476	124.344	24.9247	387.432	549.026	45.8417	424.775	261.515	1092.58	310.453	491.272	590.111	90.107	31.1396	10.2509	11.8565	1.24848	1.6441	0	2.16636	30.9595	99.1247	24.4973	37.0764	52.8116	41.4389	50.2042	46.721
DO1392	183.761	618.48	431.315	1525.48	519.943	670.38	836.672	818.161	1382.79	288.585	1113.16	0	145.089	212.185	18.9216	28.0863	13.1685	9.60526	2.21841	42.7606	118.021	85.7192	207.888	158.127	97.4494	58.0995	226.523	51.4129
DO1537	55.8133	44.5377	41.1329	524.578	631.665	150.839	327.516	221.868	361.941	363.229	89.3759	16.7818	71.3009	70.4217	5.91368	14.7901	0.228162	3.06709	1.001	13.3861	44.7966	129.734	33.9607	96.5581	50.0962	13.3642	42.0805	5.02409
DO1559	71.0363	1440.65	1162.34	1716.07	273.756	167.303	905.189	306.763	1719.55	163.962	1242.65	0	207.798	12.9242	23.9839	17.6575	6.39179	21.946	4.0208	15.488	27.9586	41.0827	224.042	25.6435	101.73	150.803	49.0524	96.2
DO1663	9537.67	15307.6	4247.94	523.469	298.996	182.789	432.484	576.478	165.784	10.2153	36.2294	40.4322	180.46	83.4777	5.43206	14.9057	37.135	5.66054	4.86669	8.42537	13.8592	62.4174	0	0	32.3532	47.6417	45.4026	225.901
DO1954	54.5707	194.167	230.038	1304.04	555.423	163.613	370.628	58.8744	860.845	275.735	498.274	16.9122	125.881	0	7.17712	21.1936	0	1.62929	0	5.79762	27.4617	51.0319	55.596	24.1703	0	162.25	28.3691	47.3232
DO2055	159.3	454.017	407.791	1090.57	294.403	254.263	1189.33	556.572	857.921	692.04	838.443	35.0795	161.939	24.333	10.2322	20.4292	12.3322	7.03525	0.971072	7.1321	27.5242	82.5038	448.407	35.1381	0	299.285	16.3192	17.6915
DO2078	141.926	118.732	234.489	460.587	522.482	172.689	549.484	576.538	347.768	415.414	281.763	31.256	22.9114	69.9627	10.1035	23.253	0.320064	0	1.32349	0.891601	28.9499	166.666	26.0438	29.485	93.336	12.2089	15.6487	51.7701
DO2084	83.8504	22.1119	42.166	256.955	816.927	0	325.564	362.746	18.9965	66.9428	16.7786	15.6427	37.3194	0	0.551672	0.625081	0	2.82243	1.00082	13.2506	9.66888	21.722	12.2684	8.1426	81.6371	28.7374	31.4753	26.0978
DO2096	243.838	141.912	131.703	283.373	652.126	102.29	662.356	278.705	437.841	1233.03	248.871	6.91044	78.7585	15.2854	15.0178	6.07127	3.65081	2.87543	1.38471	23.6207	18.3515	108.453	40.5963	64.7109	54.7997	28.6225	81.3762	25.4692
DO2114	173.043	15.9662	62.2733	102.927	603.318	3.53938	515.643	339.31	141.464	89.8639	109.816	4.40071	104.436	0	0.0366611	0	3.45	0	1.51334	6.20573	16.1851	26.5822	7.39152	28.166	72.1285	16.7134	22.9664	21.6612
DO217786	103.724	63.8993	16.9568	306.401	590.877	35.1378	471.883	557.454	223.162	258.035	72.2487	7.79813	3.42195	0	0	13.8635	0	3.13647	0	8.10214	19.0675	37.6016	12.9821	0	100.301	15.6302	21.9028	13.413
DO217787	102.835	52.4608	85.284	275.88	476.351	80.5268	412.339	624.967	46.3549	47.9285	86.9292	14.4081	38.5162	22.2196	4.91653	0	0.0481133	5.03536	0	0	5.07019	41.7497	13.3557	3.19905	57.1562	13.5347	33.6632	17.2713
DO217788	238.499	71.3191	15.9	307.649	624.061	64.0443	449.865	853.679	0	209.267	95.9139	48.26	77.0281	11.5145	0	8.35552	2.1786	0.714103	1.75179	5.30208	4.54721	150.357	8.1131	10.9361	94.2005	25.3623	54.4398	21.7421
DO217800	80.8075	27.6582	11.7346	38.0498	392.577	40.7643	208.505	358.384	2.49994	76.9681	67.8211	14.95	54.2024	14.0775	0	3.0869	0	3.9131	0	0	12.27	34.1012	3.32292	3.07011	44.4509	13.1734	28.1206	0.49084
DO217826	276.233	25.5921	100.137	94.4055	533.782	0	345.325	442.729	96.2839	147.935	50.2753	27.7115	72.5114	39.0793	0	1.28506	0	0.714942	0	1.96041	29.2157	67.8002	1.69136	13.086	29.8569	31.645	48.23	14.5144
DO217844	14102	6550.73	4445.35	264.476	0	213.609	0	0	0	0	0	17.623	0	32.2119	4.44333	1.20312	51.383	5.519	2.45152	3.74179	15.5105	54.4003	4.07837	0	15.6981	26.0268	42.4021	68.142
DO217865	45.0613	27.4854	91.3148	246.976	481.283	87.2567	387.993	563.079	32.8187	76.4545	148.443	33.0933	0	13.7415	2.68595	2.04035	1.7922	3.4815	0	0.920813	10.2387	56.023	18.3789	38.2107	44.4537	13.7412	37.0886	1.94446
DO217887	577.566	122.323	271.604	288.029	328.435	67.6722	365.452	431.098	203.912	245.194	89.9732	32.9256	77.7002	56.1155	5.22586	11.6022	3.74916	0.924673	1.49808	0	26.8878	49.3104	6.36607	23.8376	103.537	11.3943	27.0906	34.576
DO217907	481.491	137.088	285.188	541.286	711.456	249.397	1476.17	936.07	0	736.996	1408.79	29.3784	244.564	372.13	0	5.02583	17.3229	20.6512	0	0	38.0952	346.313	35.0535	30.3579	155.298	27.0569	64.4973	30.3285
DO217908	1043.11	686.671	239.908	207.935	321.123	5.97117	203.626	395.802	37.3305	0	103.701	12.7688	15.0551	0	0	0.317149	2.63415	1.0487	0	0	0	26.6367	3.76691	10.4854	42.4213	30.5587	37.1406	22.9903
DO217931	238.182	267.63	127.503	15.3742	883.412	73.0123	494.24	733.731	254.032	265.08	20.7387	37.8558	96.855	11.3545	0	6.88761	0.712016	3.40038	0	10.0949	36.0261	98.8197	0	5.45643	58.9088	38.7498	46.6401	15.3042
DO217934	33.6389	35.5305	26.8487	234.467	519.546	0	325.98	327.797	251.709	413.95	218.32	31.1326	30.5304	20.5493	0	4.90015	0	7.09985	0	0.0798321	9.31393	70.1385	4.39556	5.28411	69.2355	15.0612	33.3732	9.11817
DO217939	109.616	6.42041	25.4862	0	611.654	212.123	273.034	205.678	0	397.512	76.6379	21.3632	123.667	29.8084	7.13667	1.78701	0.616604	1.45972	0	2.40915	17.245	143.287	2.26394	1.21315	31.2152	13.5625	19.4303	17.3737
DO217952	111.154	34.3411	67.6218	155.62	752.1	144.33	267.048	415.207	71.7821	135.047	43.7788	6.79092	68.5062	27.6736	3.1564	5.40085	1.90406	1.53869	0	4.33657	4.29865	78.8814	0.96577	23.8795	64.697	27.1868	56.96	17.7944
DO217953	59.8479	26.071	2.72244	106.204	464.997	98.7045	148.883	218.849	47.3199	245.023	12.7062	14.9815	57.2607	14.4294	3.35552	0	0	4.64448	0	0.821499	16.162	69.4664	6.35874	8.88569	31.12	21.0026	19.1498	1.03338
DO217987	122.217	77.9371	90.9229	568.172	699.723	131.717	181.562	406.682	134.613	157.484	113.901	25.9289	72.7194	9.41929	4.69876	13.1152	0.0120219	0	4.17404	5.82074	12.4226	19.6298	5.9206	4.77616	39.182	4.38725	35.6288	38.232
DO218059	614.37	476.451	121.56	61.9805	260.786	181.629	173.158	170.905	21.8684	152.085	103.232	13.8386	32.7072	51.4292	0	0	1.84539	2.15461	0	0	13.231	72.2566	0	17.2464	34.6496	4.21982	2.80319	10.5934
DO218060	244.918	96.0428	70.4595	127.455	509.338	22.2707	282.157	493.34	113.739	129.831	80.4081	6.10549	48.2199	13.7171	0.270377	8.79943	1.65135	1.27885	0	1.52245	2.34633	22.2935	0	9.93459	53.7638	34.6544	36.0611	16.4237
DO218062	105.364	71.0637	99.3488	187.668	551.357	128.039	362.786	829.69	21.0177	106.915	115.834	32.016	100.917	74.9851	2.63667	11.0668	1.05442	0.242154	0	0	1.92599	55.3053	6.62	0	65.7633	25.991	16.3345	9.06001
DO218065	3245.44	2545.43	809.001	183.73	221.439	338.401	27.1132	387.809	0	214.017	0	25.4644	125.587	37.5617	0.17254	12.8655	2.21832	2.74369	0	4.974	3.20294	53.9313	0	12.345	40.8992	13.9548	32.3067	50.386
DO218072	243.124	23.4584	64.7871	104.89	361.483	47.3658	135.792	206.76	23.3431	94.5266	44.0246	1.29239	66.7175	6.43553	0	4.33406	0.665944	0	0	0	6.40764	17.0613	9.04208	4.93711	39.2906	4.1228	18.5498	13.5886
DO218121	130.821	416.455	43.3925	189.027	479.159	28.4429	277.752	335.283	20.9556	90.2087	14.1631	16.7035	22.387	28.2501	0.0810772	3.8644	0	4.05452	0	0	8.84898	44.6007	2.6893	0	38.419	1.81976	52.05	14.5723
DO218150	106.198	114.38	115.198	1603.55	331.029	291.786	466.263	403.384	1508.68	273.335	677.921	171.045	54.2603	176.974	26.9714	19.4275	2.43064	10.5626	3.60793	7.46208	22.928	90.5452	404.678	59.3542	89.6917	85.5379	12.8977	47.9055
DO218159	152.774	56.7828	85.8006	315.958	718.545	180.409	512.628	501.12	131.605	552.219	187.893	24.8489	159.917	77.4995	3.47683	9.84702	1.77632	8.14796	0.751874	46.9177	17.5178	90.9313	31.4345	79.103	57.4561	28.7335	46.8843	57.0218
DO218167	271.213	31.4399	34.3042	0	573.85	91.0083	471.127	188.414	69.0637	280.771	87.9915	13.6485	124.774	20.3937	0	6.31181	0.243587	4.74673	0.697869	0	17.9969	72.3564	23.4273	21.0169	40.8256	17.4145	23.875	3.08754
DO218168	171.807	54.6973	98.9429	1164.99	601.564	211.748	723.986	244.41	0	815.443	0	15.2374	104.208	113.968	32.0742	7.03339	0	1.98473	0.907654	5.52316	29.5489	94.3143	89.1728	9.84597	169.823	49.0536	24.7538	99.965
DO218173	20502.8	15305.6	5998.58	626.91	0	0	0	0	0	0	0	3.98243	0	70.2078	0.860769	12.5689	56.3272	9.24314	0	0.966654	7.50513	42.5758	0	0	0	13.0472	13.1408	148.764
DO218174	132.254	22.8972	34.031	28.2052	566.36	28.6218	256.913	267.314	0	238.32	68.5776	28.9724	80.534	0	3.21722	0.572506	0.00328613	1.20699	0	0	11.4382	69.3046	11.3885	18.0291	29.5638	2.08779	26.6492	14.5388
DO218176	3573.99	4750.89	2009.09	221.897	266.385	125.371	133.417	513.21	0	153.176	0	6.30707	45.0114	39.254	3.51191	3.6207	20.5726	4.29483	0	3.19063	22.8177	35.0439	0	0	38.8898	22.1067	16.5403	65.4109
DO218182	68.3734	9.01793	37.7584	182.361	337.489	97.8491	315.509	582.946	168.073	47.9878	131.185	14.5328	45.2908	18.6266	3.15296	1.71959	1.19112	1.5987	1.33764	10.3651	5.51451	50.7378	18.6242	0	36.4828	7.65314	38.9582	29.6642
DO218205	532.07	608.012	301.701	194.857	368.469	65.6127	271.823	430.329	45.663	121.383	165.314	14.2439	8.10389	43.4188	3.86894	9.22524	3.26405	1.64177	0	0	20.4172	25.2731	0	0	52.2766	9.44295	27.6253	15.9648
DO218212	190.203	183.373	480.132	1603.02	258.401	263.49	1183.38	948.889	740.458	609.832	1031.01	60.0844	247.232	140.491	75.7156	48.4469	2.59951	13.238	0	20.7976	19.7469	75.6161	663.692	0	118.668	108.406	95.039	60.0344
DO218254	54.5423	43.8183	64.1959	177.475	684.494	93.069	161.75	297.358	195.009	21.0095	291.053	17.1678	43.2788	118.779	0.0612101	1.31107	2.56588	5.06184	0	3.32301	15.2258	56.6166	9.80467	26.2883	67.3777	11.0652	73.0395	29.2593
DO218269	242.163	347.296	540.138	2462.04	306.338	371.555	659.195	1092.91	1034.38	95.0891	750.778	63.5387	895.528	182.058	79.7434	19.9488	8.57589	13.2636	17.4682	0	41.0399	47.561	567.379	0	86.8795	58.0295	48.0025	36.1086
DO218333	313.904	579.194	585.136	2995.99	304.501	176.626	1118.56	563.339	1708.42	752.745	1366.9	56.7023	248.151	263.834	50.434	70.6329	14.4649	18.6758	10.7923	22.0115	55.6597	68.6389	890.773	30.8034	154.692	141.126	59.6369	101.659
DO218347	45.9217	1.40208	37.9538	87.9226	368.725	52.127	123.922	206.27	0	110.758	28.1284	1.70333	41.705	16.4602	0	3.35124	0	1.64876	0	1.57832	7.58704	36.8972	2.23894	13.5025	20.0132	6.14402	27.9385	11.1003
DO218377	146.191	35.1929	28.0803	122.874	286.741	45.101	149.502	287.114	57.1248	84.8119	23.6294	11.9901	71.5916	15.0564	2.38374	0	1.78801	0.828254	0	4.22681	7.16861	26.7883	11.3416	0	27.3268	16.572	24.7056	12.8704
DO218384	52.5	17.9756	26.9811	293.63	618.735	219.336	154.281	238.043	0	37.3109	55.2339	16.9365	17.0376	0	0.30216	2.0452	0.0685957	1.58405	0	5.78629	12.6851	50.9241	16.2849	10.2002	52.7216	6.25551	46.1422	0
DO218388	56.2095	34.4499	0	239.451	320.528	87.352	276.955	427.825	269.236	50.7463	87.7254	20.6579	47.1321	17.7312	17.2483	13.8245	4.06557	1.99999	1.86166	0.856971	0	27.6222	3.36081	0	295.802	173.436	34.6298	20.2924
DO218404	50.7941	80.8784	330.042	1553.12	482.735	274.356	520.448	748.567	352.498	200.117	1068.7	15.6049	127.677	165.466	59.7009	0	2.29783	9.47585	1.52538	9.61343	15.2491	17.5252	18.4837	0	104.67	8.06784	46.3891	47.0018
DO218408	44.8009	2.79651	31.0952	329.834	375.556	125.684	244.931	298.018	0	139.887	265.08	4.204	49.6501	227.464	0	2.12634	0	11.8737	0	0	10.7652	64.2298	9.80973	25.2582	26.9582	10.0616	13.5646	5.35259
DO218419	133.039	276.674	411.373	1310.16	279.854	250.453	717.849	408.114	811.086	191.417	603.734	15.1643	113.788	58.2952	56.3862	21.9028	12.166	2.04152	3.50346	0.128874	8.39924	28.4844	441.719	0	37.4725	93.3894	43.6724	33.734
DO218428	1362.36	65.1709	317.139	384.067	1220.09	139.317	675.349	956.855	60.9134	241.769	251.815	38.6134	214.811	279.725	0.894095	4.58218	7.15475	10.3874	0.981613	15.9446	143.4	152.259	35.3291	49.2381	115.4	29.9637	133.213	60.2529
DO218457	205.31	18.8282	44.0961	83.671	244.722	63.0336	387.494	440.112	70.2413	52.1619	49.4756	15.5754	51.3647	10.9144	0.0126537	4.98735	0	0	0	1.84672	4.14878	22.0107	5.4775	0	23.8968	0	41.8619	14.7576
DO218478	62.0961	0	46.8237	139.565	399.912	98.5233	393.186	455.035	30.9224	77.8696	47.4102	17.1266	66.7832	17.7464	3.49549	5.50451	0	0	0	6.57376	22.811	77.7434	9.58188	0	41.6934	33.3871	36.1328	20.0767
DO218488	112.58	198.941	0	568.182	355.443	0	0	0	1246.78	0	2345.43	58.3429	0	502.302	0	5.52329	2.1378	10.3783	1.9606	5.96066	12.5983	40.7893	7.61263	13.1022	65.4727	16.5719	34.3086	35.5837
DO218489	322.406	44.3767	22.7117	159.536	305.209	29.9749	344.905	455.669	169.636	70.001	83.2115	23.2238	32.4778	24.6621	22.6273	0	3.32853	9.43861	2.60557	0	4.76559	28.9204	17.6694	0	220.619	94.9821	55.5689	45.475
DO218502	86.4242	65.3596	193.491	177.252	841.674	162.939	459.15	473.658	194.677	90.7874	172.684	13.6127	97.5613	58.7289	3.49292	11.7261	1.44385	1.33715	0	4.05126	28.2455	126.675	13.8518	27.6813	33.0545	21.5516	77.4857	7.40296
DO218506	61.6135	0	51.6629	7.77836	341.913	145.98	224.08	495.112	0	149.591	106.192	12.1284	17.5168	46.4322	0.462265	0.688588	0	0.849148	0	1.67724	4.64098	95.4933	12.47	0	32.309	24.2233	26.0463	6.13983
DO218553	101.173	38.5432	34.6438	146.483	507.917	212.099	453.4	858.166	0	154.663	141.31	15.8199	133.72	26.062	7.19809	0	4.39603	5.40588	0	0.949276	24.2879	95.5887	10.8954	0	107.639	24.1547	59.0798	29.4053
DO218560	87.6609	625.916	612.636	287.438	414.233	181.72	474.388	880.895	0	40.0083	226.82	13.4605	92.2096	89.6141	8.032	5.20228	3.15539	1.52661	0.083715	0	10.7812	14.3401	0	17.1222	53.3253	19.4592	48.5002	23.4718
DO218573	249.941	195.143	173.817	378.882	793.568	3.51793	378.54	715.53	131.588	260.738	183.944	51.5505	92.3552	66.8848	9.22787	0	6.30205	3.00404	0.466038	2.19869	27.7655	68.5493	9.5729	4.19476	39.3332	9.88783	30.8563	30.6415
DO218583	57.7151	0	3.99325	1069.88	477.226	99.2217	0	270.732	187.579	303.136	379.196	49.5733	75.8263	135.918	0.208209	6.47248	7.47564	2.84368	0	2.85191	10.9801	23.2556	8.47015	8.10491	50.2528	19.4789	19.0815	27.5241
DO218605	120.214	54.1859	250.221	802.785	641.837	276.423	904.221	1114.76	26.3964	438.634	471.601	53.6876	97.4278	76.6043	8.57578	27.0594	0	5.3648	0	2.17815	77.0812	106.977	29.1448	16.6412	156.457	15.9774	66.7399	43.8035
DO218611	102.275	86.6285	34.5309	119.909	442.731	90.5402	276.791	438.595	163.978	91.3267	61.4623	3.08436	44.4519	47.6966	0	4.27047	1.04704	0.682486	0	0.899344	15.9252	117.671	2.27629	7.27665	60.6331	19.9521	26.3402	7.0261
DO218621	328.125	211.353	83.4802	283.765	597.253	19.5041	253.243	407.531	0	10.2161	293.484	6.49819	86.588	134.959	0	0.161084	1.53325	9.30567	0	3.32444	12.6754	33.6338	4.50788	12.2034	76.051	17.4849	11.2346	3.88458
DO218651	189.433	191.696	86.0936	63.7369	374.068	0	401.033	183.317	80.854	180.856	89.0587	1.42209	15.6206	32.8113	0.451594	0	2.31536	5.67374	1.5593	0	8.47393	47.0871	1.24075	7.96149	14.6019	6.52861	41.693	13.4131
DO218656	197.917	226.53	246.2	2451.09	423.547	191.578	798.067	563.658	800.116	500.978	568.476	88.5907	181.282	158.969	39.4109	62.9623	3.08132	1.59174	9.95372	0	15.7815	31.5675	617.202	64.432	61.9767	173.569	70.83	67.6414
DO218669	820.011	1032.93	424.591	1436.21	292.252	336.084	664.366	416.097	298.762	182.934	325.431	26.3165	182.05	91.9707	37.1764	1.39178	5.43185	0	0	2.45646	14.0707	40.7526	123.999	0	25.3284	139.518	17.4825	73.3919
DO218684	284.907	451.349	572.364	1943.38	242.353	324.177	1061.38	776.146	853.845	357.621	782.97	70.5427	213.113	141.844	37.1381	40.8157	6.61305	11.0522	11.381	0	47.9523	58.281	732.939	0	86.5539	113.272	55.7111	84.2913
DO218698	26.6714	10.8259	20.6031	130.002	264.154	0	181.191	341.716	0	39.4716	55.6947	12.8364	28.834	0	0	2.9572	0	1.0428	0	0	8.29102	22.1576	9.31763	3.2873	21.1254	8.51845	16.799	9.50363
DO218709	467.266	923.88	544.823	1626.54	182.565	128.946	673.626	1066.9	376.233	410.594	537.346	74.4507	102.624	114.212	64.1469	1.7896	12.4501	10.6742	4.93916	0	16.7585	43.762	273.996	2.65657	83.2854	118.645	33.3256	63.5717
DO218719	46.9952	27.7872	35.6517	301.703	346.591	69.6225	370.174	493.756	0	47.2226	68.3157	18.8336	34.4019	20.9459	9.29586	0	0.884215	0	0.819927	0.925835	6.23749	15.9631	16.3018	0.771269	45.7614	9.45523	26.7654	2.81836
DO218736	114.396	25.8197	84.9099	82.5386	608.334	0	473.808	463.923	29.8453	88.5317	192.624	31.4661	31.5452	11.2581	4.60519	0	1.39481	0	0	0	4.39801	24.1618	0.911282	0.515296	35.5772	8.86243	8.83466	5.73925
DO218742	370.374	283.39	276.617	268.514	404.377	91.4183	377.697	293.739	167.416	278.444	183.363	6.30764	80.2796	16.0641	0	5.66947	2.99883	1.3317	0	2.89527	29.8717	91.2237	15.0942	7.18243	39.8355	13.9609	30.7345	21.2018
DO218770	140.627	0	44.4925	169.813	480.388	68.7362	304.47	319.623	0	110.892	264.336	9.12009	88.9147	106.589	0	3.24875	0.198106	2.55314	0	0.717927	7.52707	34.078	16.0957	5.07186	53.9401	4.47919	53.6229	28.4672
DO218796	1751.89	2155.99	987.653	839.325	187.629	319.87	224.27	484.711	0	446.706	223.017	29.5628	98.9998	130.375	12.8023	10.0668	1.88244	8.24846	0	2.31256	7.09251	98.5776	16.1979	0	41.5849	0	25.3811	35.8534
DO218827	55.8981	28.445	0	206.058	612.462	108.447	282.082	362.605	0	195.309	216.245	25.1009	91.5803	91.7669	2.51925	5.92613	0	7.55462	0	1.9461	4.64395	84.1404	3.16411	15.9094	54.5108	29.1033	48.6501	16.9317
DO218828	170.65	198.539	303.272	166.06	1318.39	503.012	613.211	899.386	232.137	803.985	491.671	42.8096	17.5131	152.365	10.4153	10.1579	3.10577	8.32106	0	7.33993	183.391	239.977	37.7775	24.5324	70.6959	20.3636	43.9208	47.002
DO218831	152.223	23.8446	98.1894	141.889	613.199	0	395.215	453.9	44.9922	137.774	159.202	12.946	24.6766	51.9479	0	3.42798	1.84027	2.73175	0	0	20.2273	27.4765	21.4459	0	46.797	15.3927	65.0567	7.60396
DO220820	80.198	38.5774	36.8025	232.105	424.404	112.735	294.719	508.537	90.5859	91.7048	89.7221	18.1467	56.7632	0	2.75323	0	3.49324	5.75353	0	5.88755	2.44666	61.7588	5.54692	8.80792	68.4011	24.5876	20.5343	14.029
DO220821	539.409	96.9996	124.031	100.661	224.582	0	175.917	497.99	21.5699	21.3073	26.0031	4.73643	3.2996	21.4938	0.104889	3.89511	0	0	0	0	9.86468	20.2504	5.18564	0	33.8139	2.9314	18.2815	14.6725
DO220822	113.713	26.5246	49.8238	104.58	725.206	108.035	247.579	298.269	0	142.912	35.591	10.6954	70.8604	23.211	0	3.21323	1.58869	5.71186	0.486225	0.053541	13.0963	107.552	11.7064	0	35.798	17.2807	27.0594	11.4542
DO220823	5271.63	5698.44	3356.75	4058.36	0	567.894	802.55	158.054	739.812	1238.63	932.978	223.488	241.183	213.227	43.127	38.6499	27.0648	1.58587	17.5725	7.56239	27.3946	44.502	608.584	14.7724	87.289	212.64	82.5741	214.682
DO220824	420.6	0	51.2631	43.1662	855.066	18.4865	987.369	253.625	183.968	159.109	103.688	22.107	36.4292	5.12343	0.838339	7.94495	1.24232	4.97439	0	2.95065	26.1138	69.3213	15.4967	32.9537	79.8219	21.3567	30.9642	21.0213
DO220825	77.9144	37.601	62.6441	123.939	293.555	81.2869	232.539	452.503	0	108.68	157.271	26.6242	70.9692	30.4732	20.789	4.08948	1.74166	3.50021	4.87961	4.40255	13.8429	24.8909	0	0	206.344	111.531	32.5572	36.4316
DO220828	317.574	198.426	235.386	1090.78	367.511	833.236	831.474	1715.23	881.749	1125.75	417.073	238.928	211.449	231.43	13.3921	21.2906	6.03712	7.19935	2.08086	0	468.14	363.967	48.4416	25.8542	116.857	5.71077	20.0054	84.0243
DO2222	51.5592	84.6916	371.26	2122.55	337.965	716.179	487.89	961.223	1313.52	69.1763	837.821	44.5225	432.309	99.337	20.4747	34.8528	0.859229	18.777	1.03627	44.0871	51.8057	85.7466	852.927	143.153	171.717	119.149	62.2042	78.2109
DO2252	42.7069	210.515	173.302	3559.45	129.141	577.223	322.631	643.016	1124.75	608.54	518.095	165.939	358.776	81.9057	80.8587	1.09488	2.70365	4.07251	3.27026	23.0629	28.6139	31.0965	422.914	45.8587	58.8381	375.841	206.945	80.8291
DO2323	120.868	70.9697	105.11	13.8111	804.096	580.884	374.735	467.452	413.202	396.325	135.459	3.96053	117.57	171.558	4.64251	4.40648	3.59258	3.89906	1.45938	29.8401	74.6587	380.863	6.99559	99.3629	92.2861	27.1722	29.3869	25.4346
DO2341	141.445	426.242	753.89	8349.32	184.463	837.559	1422.81	717.475	1823.45	1123.73	1457.16	143.431	632.523	476.51	95.959	28.4314	5.19727	6.17812	6.23416	3.18603	18.4583	34.694	731.364	32.9287	50.3332	729.404	20.2808	180.351
DO2455	1458.86	755.704	481.518	804.706	1235.93	282.515	935.63	762.135	356.394	816.168	236.681	53.2508	119.592	195.92	9.25603	29.4695	8.22148	1.04136	7.01159	9.82029	349.633	287.798	61.5308	0.176848	85.4107	32.6511	229.634	81.3454
DO2503	35.1351	17.6865	12.7872	171.409	330.453	29.6348	109.692	245.783	6.83784	101.619	32.3901	17.6375	50.9036	6.03223	0	3	0	0	0	6.71255	5.29579	21.9739	12.595	26.0499	8.63916	5.00115	64.4632	11.2693
DO2509	163.956	107.28	222.59	353.378	965.443	160.281	396.541	768.299	509.267	155.202	335.737	3.40032	74.8414	123.785	7.2938	8.03437	0	3.67183	0	45	145.938	117.524	55.425	31.4321	66.5785	24.9369	257.362	36.8035
DO2539	854.508	1233.74	392.929	230.285	911.893	392.276	784.059	810.414	519.913	270.265	322.237	13.8042	99.5829	107.1	8.65793	12.4374	21.404	5.50065	0	19.1215	52.343	164.744	7.9226	43.4174	101.365	43.3171	83.3793	64.3905
DO2551	198.095	469.231	474.539	375.767	754.154	308.759	614.596	1025.09	1170.46	205.44	508.969	150.998	89.07	80.8301	24.7559	4.78841	6.02721	5.66055	2.7679	32.3207	151.26	81.4899	47.1312	49.3852	78.2731	48.0397	89.0717	98.0285
DO2593	4132.78	5701.58	4074.96	1341.66	357.771	1236.51	0	2939	719.841	0	781.538	161.646	183.943	398.77	13.8478	27.7781	22.3756	11.9985	0	0	0	80.0759	21.0539	0	28.6677	167.3	1238.95	17.9561
DO2629	95.7489	83.7707	115.512	456.05	627.613	204.923	269.512	334.889	247	387.587	128.713	28.0831	146.675	83.9243	0	14.9188	0	3.04281	1.03835	0	60.1722	111.607	17.4947	64.7205	49.492	15.1477	51.3209	4.04532
DO2647	854.525	1168.19	428.159	1099.98	715.501	118.573	236.691	443.745	0	496.482	0	0	270.694	540.462	0	7.60435	7.74596	11.6497	0	19.1387	45.7401	120.921	11.9842	5.16137	63.6896	15.0975	27.2744	44.9931
DO2694	324.808	198.375	202.864	1476.53	350.993	344.777	472.734	239.206	2145.06	514.923	0	1058.88	112.467	85.3867	0.680259	21.0006	0	5.77461	4.54458	14.466	101.382	118.599	44.045	32.1868	118.816	53.6011	69.3582	101.546
DO2706	392.743	271.153	546.373	3337.15	302.173	710.112	1202.25	921.657	1045.3	672.88	1095.66	136.601	419.131	222.817	36.3747	82.8437	0	2.31972	4.46186	84.6188	66.793	219.804	279.874	149.756	110.879	164.184	110.403	123.689
DO2712	351.874	190.635	220.111	465.209	1453.98	222.817	521.611	517.227	227.357	368.374	206.224	23.1153	95.2405	26.2299	4.8033	1.25306	7.59065	2.35299	0	0.247427	20.2474	174.516	7.30508	35.0219	87.0675	14.6002	55.1	38.8948
DO2719	147.125	170.816	48.7523	215.992	1957.64	114.712	107.115	838.769	314.604	174.164	168.718	27.4419	103.919	113.229	3.37553	10.6635	0	10.3991	1.56184	69.2529	131.969	86.3111	13.7967	182.368	32.0254	81.9486	241.785	92.543
DO2783	80.9642	758.818	502.346	3304.58	396.694	555.045	941.037	331.012	1644.72	392.057	1166.37	5.66467	216.082	60.614	50.9444	23.0301	6.60513	9.00351	4.41685	8.3301	19.1597	23.0733	539.366	0	0	546.673	17.1725	121.225
DO2842	63.5441	131.919	138.944	342.873	440.265	201.98	304.507	218.931	386.015	104.357	130.954	0	14.1526	26.5586	6.24999	7.10484	1.26778	1.3774	0	26.2142	19.1876	69.7172	7.50413	56.4846	73.8408	25.9027	20.7613	13.3875
DO2897	184.761	377.222	516.397	2955.11	425.106	215.899	826.573	866.011	918.598	269.811	723.534	94.9301	133.534	128.514	16.3619	33.0475	0.209243	18.6399	0.741479	12.5954	17.2187	40.7123	254.932	0	165.455	198.077	37.3879	80.6218
DO2995	89.6717	379.951	269.105	1968.62	322.006	900.958	306.941	1063.48	1974.35	261.029	1572	61.2382	267.022	56.6331	32.7396	44.1884	1.17127	14.6363	13.2645	27.3744	107.768	51.003	383.554	174.155	161.929	191.236	79.627	74.354
DO3037	81.2814	51.3159	41.3125	114.532	660.873	84.9749	381.171	443.541	159.649	133.847	66.4126	0.955534	153.08	26.0544	0.58843	5.85191	0	1.54522	0.0144412	1.28421	10.1134	78.3114	25.5012	24.048	45.0989	20.4482	37.1411	16.0536
DO3110	3145.11	3536.87	1866.3	5998.03	80.9225	666.442	1898.67	1480.73	1068.03	1260.64	1173.79	255.569	706.071	440.824	105.137	73.1721	24.6256	19.3801	4.68553	2.60207	61.6844	178.574	1325.83	188.653	143.031	431.064	127.493	296.065
DO3140	271.081	154.764	69.1705	255.419	1082.4	535.55	257.252	1040.27	0	478.769	124.577	20.5604	244.605	124.58	1.85456	7.90727	0.603371	6.25172	0.383081	6.04758	85.2077	257.415	0.784529	21.1147	120.171	52.7067	69.8845	20.6685
DO3152	126.189	14.0395	10.3013	121.965	359.286	50.3557	387.64	487.874	0	72.4095	71.8555	26.0717	52.0138	0	0	3.80771	0	1.26094	0.931351	0	0	15.1337	6.40159	0	26.0797	3.27789	35.3533	14.7537
DO3158	30.075	23.2778	36.0063	108.13	390.255	20.9799	456.649	611.491	0	73.1386	101.383	23.1982	20.6426	24.774	2.81555	0	1.55749	0.626964	0	37.3551	2.55031	61.2828	27.6155	67.3225	39.496	28.776	26.6728	19.929
DO3182	3928.59	2313.94	1692.77	382.753	820.322	0	924.506	446.149	615.178	259.329	165.921	229.655	335.979	54.9129	7.87282	0.87952	27.4105	9.87039	2.9668	16.2349	65.74	119.121	37.607	36.0063	38.3352	24.1288	143.05	94.7766
DO3188	2467.24	1871.71	962.438	709.349	1810.73	504.842	1314.2	1490.38	435.143	1431.01	563.136	110.97	101.582	422.277	18.4381	21.6768	30.3673	9.10374	3.41405	0	350.929	521.57	91.4709	0	105.063	47.8716	149.345	97.7507
DO3352	532.35	104.69	110.361	208.443	596.269	0	535.372	770.079	377.549	373.171	142.187	28.2708	95.4355	95.8219	9.3809	2.29104	0.759596	3.56846	0	19.9545	48.9206	104.207	24.294	3.73684	119.361	12.9595	81.6792	20.8879
DO3412	106.47	0	98.4587	261.141	606.904	243.905	473.484	297.925	149.888	522.815	100.83	6.55371	37.6537	26.9722	9.04291	0.641742	2.51962	1.82168	0.974044	2.03788	56.1622	138.024	6.11969	36.3999	58.202	24.6197	83.4349	0
DO3458	143.597	115.764	120.235	154.776	526.961	0	379.707	175.77	391.527	640.705	169.384	0	177.824	34.751	0	0	7.17454	8.54729	0.278176	6.90232	38.0965	45.3232	30.3553	12.3335	46.0017	31.322	32.3852	8.2803
DO3482	375.596	858.091	1195.96	2835.11	486.034	498.431	1582.26	2269.01	1569.11	263.961	1832.7	111.842	10.0068	406.89	32.1924	73.712	1.60129	10.4943	0	24.7316	113.803	176.377	83.7428	100.087	128.302	52.3623	78.2081	84.386
DO3500	111.958	38.295	20.4704	186.546	625.669	56.5591	453.665	491.431	78.4587	654.065	0	27.7133	0	39.1706	0.159264	10.4163	0	7.42445	0	58.8648	4.78895	129.126	17.1308	71.6686	34.0554	19.1571	74.149	29.0591
DO3614	8390.95	5575.93	1868.77	16.144	1684.51	306	253.029	267.467	647.938	2160.17	108.023	27.3756	426.648	95.0415	2.13453	31.683	18.1792	3.00324	0	28.2934	290.781	282.971	54.8161	29.128	46.2184	72.5123	258.392	124.887
DO3662	235.595	358.379	600.212	2910.78	470.969	617.982	1024.3	962.84	909.107	370.9	697.64	19.6729	284.003	152.622	31.182	40.303	15.7507	13.6981	6.06616	77.5409	77.5826	327.766	684.556	66.845	171.694	119.129	89.3805	156.505
DO3804	350.664	352.116	236.807	1964.68	587.017	233.284	91.8482	619.97	143.551	1010.54	2295.45	182.74	240.077	785.26	4.58013	10.6776	5.29711	18.7052	1.73991	21.4278	83.587	93.0926	36.0092	116.501	68.7992	4.26589	166.119	83.1989
DO3840	53.6532	245.27	277.195	423.603	491.935	0	236.988	362.728	621.304	169.598	270.831	0	102.543	38.3519	2.39665	8.63317	0	3.6919	1.27828	12.3013	24.727	43.3713	59.8476	51.4599	35.7596	9.41096	74.9678	24.1546
DO3874	140.173	123.866	185.886	315.767	792.007	0	292.58	655.687	473.046	300.15	103.513	9.8173	0	21.5079	2.28808	1.30425	0.613057	8.09417	0.70044	19.9311	41.5248	91.8953	22.0441	39.9028	72.4781	33.0364	45.5835	33.6038
DO3958	748.215	279.024	256.702	158.997	1102.3	116.508	713.63	655.772	154.409	89.0157	182.376	83.4475	114.823	38.7792	0.227443	0	18.1809	2.5917	0	17.8785	40.0732	56.8355	0	58.6066	79.7116	32.3903	91.6141	54.8902
DO4018	2896.94	7645.16	2394.3	291.511	369.15	62.3124	480.384	385.134	202.041	423.573	279.583	17.9687	20.6726	48.2681	7.24653	2.57212	23.476	2.70536	0	18.4584	17.1828	67.6457	31.3781	89.9661	38.8039	15.5823	46.8977	64.0852
DO4036	413.294	170.671	154.814	235.759	1059.69	247.356	659.987	744.677	356.013	520.199	456.097	0	117.012	64.4325	5.52003	13.4452	6.72997	3.75631	4.54853	6.23393	42.5543	136.148	28.7932	0	68.4548	44.3851	191.423	50.0078
DO4080	137.381	427.098	443.271	2448.09	306.185	590.417	657.124	764.467	1642.37	460.579	1185.89	15.5907	303.306	14.2332	56.1664	37.9923	9.68297	0	6.15839	3.38665	13.1258	46.6909	710.47	0	59.3167	114.165	74.1004	63.7446
DO4138	111.475	376.119	314.109	556.715	1002.96	382.849	671.216	1231.51	264.102	500.19	549.497	13.1147	0	150.146	3.47617	22.7258	6.06903	3.36243	6.36653	58.5709	126.101	425.183	35.8235	195.742	81.0885	45.8872	178.029	35.575
DO4155	467.013	1093.43	1382.85	3906.05	212.547	912.053	1713.27	323.318	4034.82	856.243	2175.95	238.514	499.842	103.109	69.1762	62.3284	13.7096	23.548	9.23773	61.9277	97.3059	201.909	1557.11	118.753	25.7197	231.669	77.6442	67.9608
DO4185	1135.73	610.293	551.725	2043.84	360.221	353.751	706.604	429.463	667.028	458.382	564.117	75.8975	281.446	120.503	56.2163	25.6533	9.55504	0	9.57542	3.14807	41.5237	57.4012	391.298	0	79.1605	152.27	27.758	68.4399
DO4233	373.239	759.442	853.455	2438.9	494.698	272.722	1154.73	589.084	1930.41	527.103	1444.21	0	193.183	24.8189	46.1765	31.7997	3.33798	16.8611	2.82477	6.38467	75.5347	127.634	868.447	0.764041	42.9403	233.271	104.638	85.3867
DO4359	105.118	156.547	419.843	1179.85	432.977	33.0835	639.765	404.173	856.164	41.5915	736.121	0	129.772	0	16.1276	12.0225	3.91937	8.93051	0	24.5084	15.3318	48.4541	36.4394	67.1912	102.482	13.3505	47.021	38.2216
DO44103	100.277	99.6632	52.0591	319.069	673.373	104.343	381.289	783.246	133.096	362.695	207.691	6.34841	88.3518	33.4991	8.97373	6.04108	0	4.9852	0	23.7433	20.6346	50.7558	20.7954	48.655	111.3	21.97	42.0723	37.0732
DO44111	461.21	1275.74	1024.45	1565.54	264.557	331.345	737.664	1022.19	1593.16	196.793	1256.83	38.7518	229.358	98.4098	16.285	34.8874	17.8287	5.26766	7.73132	21.3214	0.815862	42.5737	424.8	42.643	0	365.68	6.39959	37.7666
DO44273	255.352	1006.33	1247.51	3659.9	445.422	876.19	1082.6	794.521	2192.62	410.227	2111.5	89.7894	495.831	150.218	53.0246	96.1166	9.37422	0	16.4846	37.0626	41.3215	14.4941	869.74	52.7718	91.5165	258.403	57.9705	133.72
DO4449	2949.28	5465.21	2093.1	275.933	686.811	94.6838	346.039	539.71	205.356	0	221.417	22.9504	80.7856	1.73057	8.8519	0	14.5957	4.04563	0.506781	1.22087	31.6999	60.3381	22.2285	0	32.963	6.39254	38.7642	77.3929
DO4473	0	310.115	0	1560.41	443.313	258.692	0	925.916	0	376.866	4437.56	50.4621	172.259	585.404	2.12148	10.7222	0	15.1563	0	9.08383	25.2367	47.9192	4.36752	30.8353	47.7625	34.0521	63.3394	19.4034
DO4635	151.756	620.026	340.128	2030.5	352.873	256.657	799.173	419.181	1072.46	307.603	917.548	0	210.018	56.0806	57.528	24.044	1.94331	11.4847	0	8.96617	7.54413	11.5678	234.881	80.6774	121.02	347.367	9.67026	68.3066
DO4695	2133.66	4062.88	2180.5	2194.94	72.2847	176.55	1219.34	321.846	1910.5	283.531	833.687	36.7969	313.879	65.6031	56.692	37.7984	20.3035	3.61472	6.59143	12.2403	47.7529	60.11	401.167	57.8321	20.0964	303.558	8.69296	82.5499
DO4719	79.7779	42.2117	15.2162	234.684	479.454	24.9286	201.314	381.837	109.438	80.6938	11.582	4.2704	28.692	7.90008	0.348894	4.87025	0.780851	0	0	15.8603	4.92521	6.12146	0	30.6758	68.579	36.1393	36.4735	10.2254
DO4766	210.662	205.483	352.404	3670.4	792.591	359.299	1032.01	828.051	121.209	810.251	394.561	58.0522	61.1302	357.903	19.4571	9.7672	1.49683	6.16925	5.10966	52.1392	121.433	42.3515	63.8661	0	192.899	13.1048	206.234	162.972
DO4796	1775.48	2166.07	1230.04	303.554	970.301	313.929	138.601	519.026	179.41	127.952	140.424	18.6854	114.722	121.801	0	14.4827	7.08832	0	0.428977	0	177.112	146.736	19.4398	46.4753	45.5558	26.4841	101.307	59.89
DO5012	1326.79	316.786	253.898	116.152	847.851	0.22528	639.373	666.047	199.197	171.069	157.51	14.8723	82.598	67.6343	0	0	19.7051	20.2949	0	4.02375	27.6544	156.86	25.7954	0	65.4414	29.4968	54.3689	48.3596
DO5046	105.308	43.2665	15.1106	160.965	484.015	37.4522	299.864	577.333	0	92.8695	68.5913	13.5388	83.1481	23.5378	2.88925	6.49942	0	1.61132	0	6.09473	7.97517	37.4382	12.1393	16.7024	68.2564	24.3169	12.7603	19.3167
DO5200	2826.37	1822.73	1392.49	1108.7	1422.01	186.2	1179.12	1126.67	797.648	132.87	469.421	24.1961	166.45	149.113	14.2485	20.4163	7.29395	8.04125	0	0	82.3062	155.1	50.1998	0	142.331	35.5687	99.4275	110.067
DO5249	1179.44	1108.78	331.609	201.408	306.083	66.0885	440.407	192.909	75.5922	152.128	93.5576	5.97794	22.1122	44.9052	3.50837	0	3.6089	1.58564	1.2971	4.03153	3.94346	42.4561	8.24494	5.14847	31.6259	19.9544	19.6107	26.9845
DO52538	85.4911	111.787	138.649	143.329	411.319	212.597	514.259	730.437	307.848	900.238	228.588	35.7186	14.2356	155.504	2.42135	9.20193	1.94972	5.427	0	6.00817	64.0137	269.655	26.581	2.45866	59.6998	46.2673	45.8453	37.4707
DO52539	99.4619	223.315	169.72	561.151	445.696	109.49	659.68	679.321	467.851	182.973	399.356	3.44883	49.0786	48.4583	4.2999	18.2572	3.04196	1.40098	0	0.931846	72.787	101.777	90.1669	17.4913	50.5883	0	53.7895	60.4679
DO52540	45.9343	78.1253	38.7572	1077.45	378.617	248.402	256.599	942.775	962.409	264.204	385.751	461.608	105.44	141.924	7.35839	28.634	2.91792	6.39747	2.6922	0	125.489	48.9935	88.501	0	0	73.8867	459.334	17.795
DO52542	78.7655	154.41	80.6992	893.215	550.369	317.208	252.747	561.784	353.26	807.56	598.357	6.25912	38.4518	166.916	0.281875	24.5629	2.84389	11.6776	1.63374	14.9663	55.3943	224.844	32.2079	56.0866	72.9308	11.1565	55.6895	59.7243
DO52543	222.157	926.344	536.106	1884.06	44.5527	487.973	690.124	1222.19	835.822	130.185	974.592	54.6319	236.986	94.2773	83.563	0	16.975	14.598	2.864	0	11.0095	17.0947	290.753	0	50.5376	10.3883	9.4187	50.7982
DO52544	209.266	262.951	209.877	477.137	867.806	257.471	1072.87	590.508	640.7	538.932	766.284	4.09342	38.1461	81.9614	1.71433	23.0008	4.60082	9.49279	0.191287	0.636406	73.2523	138.126	33.033	55.3734	99.5099	23.1376	96.9551	32.976
DO52545	154.546	87.5495	78.983	261.828	588.589	301.052	375.39	613.537	323.171	375.348	298.392	40.3602	84.1923	197.063	2.56138	10.0181	1.12789	8.29265	0	4.21307	54.413	208.896	5.2468	40.0177	45.8335	38.9868	160.777	21.6159
DO52546	46.888	28.0614	11.0074	34.1028	613.018	110.267	142.949	586.971	0	292.492	93.2092	25.102	74.9319	0	2.18153	3.99329	1.05726	0.657048	1.11088	0	17.9666	77.1015	9.66361	0	43.6402	4.40027	48.9833	21.2446
DO52547	133.884	0	80.7384	752.583	510.869	234.897	327.44	1297.2	0	195.138	488.399	83.9949	26.7955	334.06	5.47666	6.96822	0.00386425	12.5513	0	0	18.6628	91.692	27.0366	15.5015	65.002	25.4962	95.434	32.175
DO52548	145.19	60.9201	86.3872	346.558	652.946	144.569	410.367	319.082	248.866	402.17	2.87097	0	147.025	54.0487	6.00274	0.104458	2.03183	1.80252	1.05845	0.78399	71.675	75.0572	30.3503	5.80852	30.2645	13.2301	112.468	25.3625
DO52549	437.414	252.836	338.799	720.155	1518.77	1008.27	1498.87	1145.59	1413.9	1411.12	910.214	0	228.583	346.474	11.393	16.3592	15.6308	7.61697	0	15.6553	143.466	510.231	55.4218	132.272	232.53	29.4853	124.382	136.556
DO52550	85.1378	865.781	462.619	2602.83	155.672	249.596	591.434	415.196	1655.6	450.647	1092.91	0	173.414	259.152	30.8172	44.0932	0	5.08968	0	1.7379	4.56261	12.0837	156.618	0	42.6852	212.021	3.74218	96.5497
DO52551	19.5899	256.419	664.932	1681.98	154.235	212.694	586.571	482.582	1191.84	23.7942	942.362	0	129.884	80.1151	37.0409	30.2463	8.7128	0	0	1.50447	11.4497	0.0636224	182.554	0	61.6124	123.622	5.47353	41.72
DO52552	447.542	1142.17	750.218	1831.98	320.453	374.441	661.049	704.374	802.05	269.888	871.488	47.4726	199.063	70.8076	47.7572	19.3511	7.34691	2.006	5.53884	7.1374	15.658	26.4741	334.26	8.87239	45.0254	272.816	20.726	75.0308
DO52553	1591.13	3408.82	1840.76	763.932	90.3889	0	826.825	254.578	490.665	470.656	381.229	15.2903	0	42.7228	10.966	8.61126	15.9828	1.48704	2.95294	0	17.0562	16.5104	193.428	0	46.65	156.434	0	37.921
DO52554	75.0716	285.61	387.008	2229.39	342.801	278.35	669.601	284.648	1374.42	227.331	1338.97	17.5722	198.431	201.809	49.3681	5.90173	1.70816	13.0452	6.97676	0	24.2454	20.7796	326.438	8.6975	0	239.043	25.2613	60.5347
DO52555	134.094	892.903	402.713	1363.79	329.183	343.247	512.329	303.741	1025.53	161.546	591.254	26.9429	236.895	6.83145	22.7794	23.6085	3.31087	0	3.30126	0	0	13.7251	289.042	18.2001	0	374.615	4.5798	17.8384
DO52556	122.278	194.293	282.159	2082.41	1041.49	587.22	626.443	455.726	1504.53	674.541	964.75	0	240.962	109.195	14.8038	48.3076	3.92164	3.96697	0	32.9375	87.4326	87.9723	67.9152	64.5899	129.47	52.2025	55.1034	86.3763
DO52557	174.16	741.25	625.649	3179.98	363.983	825.254	833.466	812.761	2258.18	606.781	1684.41	89.3882	434.716	38.0172	30.7275	92.372	0.418524	3.46376	13.0182	48.952	94.6394	142.633	991.283	1.77235	196.753	168.888	42.1188	90.9605
DO52558	414.507	292.428	259.332	736.308	294.483	433.082	427.338	730.652	236.603	356.138	293.583	42.2789	139.202	151.065	6.91969	18.9347	0.130557	3.015	0	49.5047	0	136.696	0.901526	0	85.311	93.1666	314.991	12.4292
DO52559	0	336.047	586.701	2551.08	345.134	600.875	387.014	380.256	1406.18	208.972	1552.47	67.1446	358.445	106.678	21.7061	28.6969	5.4446	8.89539	0.256943	0.433889	28.8402	10.1195	308.583	0	70.0679	150.268	12.3093	78.3782
DO52560	179.441	145.684	94.9673	703.784	1792.44	558.285	708.085	761.483	863.279	1150.76	342.088	36.3857	141.152	2.16904	8.11995	13.4343	0.698611	10.7471	0	5.5166	159.253	189.508	35.9034	45.5928	82.4656	15.8514	77.9926	60.9167
DO52561	210.075	511.946	599.655	1399.49	1089.8	381.541	1309.01	796.352	1393.23	1007.99	680.014	16.9694	0	213.929	4.23585	47.128	3.19103	0	1.4451	47.0405	96.8557	220.336	44.7517	112.767	110.206	39.8302	147.817	126.396
DO52562	160.313	57.8208	35.5516	429.665	1037.56	429.223	484.82	476.193	515.957	1115.68	181.668	2.09345	208.304	219.147	10.5509	27.3155	0	11.9542	0.179396	51.5002	86.7693	206.999	32.7427	99.3857	61.3618	29.1616	125.923	45.157
DO5312	38.3089	96.3597	204.804	2198.32	394.856	272.636	404.795	420.61	722.049	202.544	424.283	0	134.843	121.588	23.5218	27.2362	1.86306	11.379	0	0	4.51677	30.2666	162.19	0	46.9392	172.934	14.4286	22.7256
DO5347	161.132	123.547	176.523	359.155	521.871	312.828	351.652	671.535	384.749	597.726	313.064	2.77428	145.862	43.5831	0	13.0792	3.41309	0	3.50769	49.58	44.8312	96.3569	29.9681	41.4779	70.3183	22.7225	40.804	21.9412
DO5626	164	57.4836	154.074	324.782	1187.97	430.694	267.395	180.691	199.538	389.327	240.55	12.2908	146.352	62.8517	0	15.0997	0	4.90031	0	8.98425	76.5798	155.541	0	49.0548	55.1371	29.0244	64.7118	36.9673
DO5661	546.925	1185.25	1122.52	1967.13	1185.8	242.264	1030.95	909.218	1717.52	250.644	1277.56	88.841	78.9382	220.449	21.0144	26.7383	3.0893	7.9479	3.21013	180.22	17.4165	55.3403	44.0975	205.301	134.129	36.6008	91.4613	91.4336
DO5696	148.903	494.612	382.558	2540.43	432.279	258.402	992.21	409.076	1207.59	500.178	1114.36	3.5847	143.498	0.318585	37.9731	16.764	4.18577	0	7.07712	8.45691	0	79.6957	497.205	0	0	487.7	8.94221	0
DO5745	219.951	456.9	570.019	5591.03	337.7	853.924	926.57	1325.68	1695.75	695.222	1589.55	51.8925	540.15	464.66	108.155	51.5659	3.84417	5.57752	0.857252	29.1937	43.1613	28.9383	688.52	0	2.92746	691.392	84.0156	124.852
DO5808	2427.67	2311.25	1348.72	80.0208	1055.95	114.139	284.157	756.404	0	796.115	172.749	41.8877	43.9093	53.0304	4.14832	6.20408	8.60088	7.04672	0	0.892709	96.6059	88.4583	6.20225	5.28329	36.5513	26.4292	68.7618	70.8153
DO6144	20522.5	13627.7	9424.34	55.6996	533.539	0	95.0473	400.826	0	154.92	17.6384	17.3798	76.7609	26.6423	0	24.6711	53.1693	0	1.15955	49.6073	0	56.6849	6.37455	8.51683	25.1342	23.8891	18.035	145.758
DO6231	2737.1	664.215	0	0	466.417	220.409	0	0	13318.7	1238.49	0	6597.45	0	666.257	10.293	32.4048	9.3173	13.7336	3.25134	34.3146	357.481	410.812	37.7039	117.33	213.193	42.7518	126.774	89.6395

## Sheet: Cervix
sample_id	Cervix.SBS_A	Cervix.SBS_B	Cervix.SBS_C	Cervix.SBS_D	Cervix.SBS_E	Cervix.SBS_F	Cervix.SBS_G	Cervix.SBS_H	Cervix.DBS_A	Cervix.DBS_B	Cervix.ID_A	Cervix.ID_B	Cervix.ID_C	Cervix.ID_D	Cervix.ID_E	Cervix.ID_F
HMF001552A	10972.3	3642.72	1512.44	1755.16	169.698	1628.93	410.997	271.81	2.55752	65.4425	10.3603	525.587	406.669	64.9192	137.022	56.4422
HMF001824A	1164.96	857.792	39.7661	1293.62	2.61738	954.439	304.707	484.098	6.76519	11.2348	6.99707	311.82	141.233	57.258	52.6919	0
HMF000343A	21308.6	21036.2	0	995.806	264.888	1011.99	1395.62	247.975	52.4351	103.565	0	31.7945	46.4836	523.279	338.005	9.43774
HMF000905A	140.477	1061.17	1490.95	1664.94	4022.97	1098.68	1854.52	155.297	215.79	113.21	21.5364	276.591	52.2574	784.3	327.9	24.4152
HMF000544A	773.753	742.08	733.355	2271.2	84.8977	750.531	0	115.183	0	22	1.12612	124.252	214.753	143.687	24.6987	17.4831
HMF001705A	28930.2	14597.7	0	1515.85	0	615.58	1349.67	301.063	4.90264	87.0974	22.027	573.172	268.162	121.408	278.213	55.0179
HMF003040A	4.13611	223.944	140.699	1296.22	2835.77	628.564	1148.78	345.889	186.329	30.6709	4.62718	74.159	97.8285	625.02	203.622	27.7432
HMF003612A	3214.98	892.6	286.386	1513.68	39.3587	226.002	346.209	120.784	5.35324	18.6468	0	91.8249	239.682	38.5566	69.6808	40.2559
HMF003532A	2395.42	3738.67	1560.85	1893.84	45.2292	0	0	0	0	32	9.66575	183.622	426.928	76.2277	12.2838	49.2726
HMF002921A	4503.68	3749.4	1149.23	0	4631.57	2921.76	3731.22	185.138	424	0	8.56977	94.3001	144.58	190.611	436.461	30.479
HMF002482A	0	1283.88	1658.96	4473.69	105.472	0	0	0	18.0608	15.9392	46.3051	262.783	934.579	0.333148	0	0
HMF003548A	2517.16	1315.61	751.742	131.728	537.746	1592.83	259.108	7149.07	9.82522	39.1748	0	254.258	91.6385	86.9242	154.839	34.3405
HMF000810A	1165.92	906.73	971.023	973.274	618.559	926.589	305.186	24.7188	52.6576	10.3424	6.51788	202.346	291.542	43.5266	16.0675	0
HMF001311B	502.367	391.14	642.425	1191.9	778.166	1779.63	98.1126	387.258	96.0899	5.91009	8.76038	3.46992	34.5138	724.964	102.292	0
HMF002632A	2939.85	1819.03	397.144	1805.93	0	22.169	411.891	64.9917	2.85231	23.1477	11.2263	143.13	409.522	22.8842	39.2167	11.0203
HMF001789A	4362.7	4602.69	1627.33	1012.1	4751.58	623.247	2729.13	181.225	328	0	45.4669	243.96	209.219	859.81	212.544	6.99994
HMF001101B	777.276	4245.57	0	2242.23	1100.33	218.851	1586.11	132.631	107.29	29.71	8.37976	2.60875	234.121	323.741	186.257	2.89152
HMF002941A	9764.65	13496	795.856	0	712.802	211.006	877.696	0	141.991	35.0094	0	0	433.201	31.5408	247.259	0
HMF003709A	2134.57	2299.52	890.132	1176.81	195.525	1210.52	0	112.92	2.59279	23.4072	0	50.0236	101.205	60.0307	67.3564	9.38415
HMF000440A	5966.73	6661.22	2418.82	2174.06	348.53	1308.39	0	61.235	3.68972	28.3103	7.46229	67.879	812.122	89.9832	70.5535	0
HMF001564A	2170.61	115.681	0	1062.64	6602.2	4407.5	234.069	550.311	257	0	0	121.979	146.347	239.176	357.425	85.0729
HMF000328A	2798.13	3126.48	756.229	691.168	1106.25	327.379	4179.5	432.855	506.523	80.4768	34.8823	103.989	14.3815	667.831	508.917	0
HMF002245A	1880.48	656.014	763.465	1910.04	3174.26	2711.65	1744.52	27.579	198	0	0	259.131	180.474	162.743	311.451	41.1997
HMF000471A	7314.47	7249.35	1162.47	1349.52	922.942	2028.1	1594.15	0	84.9066	66.0934	0	201.518	263.159	144.975	326.614	57.7337
HMF002643B	13997.5	1990.66	1085.64	665.263	2821.04	882.567	586.302	3.99862	201	0	14.5648	336.504	201.158	146.322	237.162	44.2892
HMF001472A	487.806	1044.5	440.402	2014.13	548.51	1091.9	1638.3	89.4516	44.6462	31.3538	0	60.4535	134.09	199.235	118.19	48.0313
HMF000546A	47530.3	23178.7	0	662.506	731.359	0	0	401.127	24.8289	130.171	7.4464	79.9663	128.101	6.45245	545.034	0
HMF000327A	1275.08	2474.21	742.763	2827.3	77.3332	1898.34	529.245	79.7317	3.93593	30.0641	0	180.17	224.694	188.291	227.328	144.516
HMF001735B	317.653	1667.37	1459.58	3595.8	402.245	1435.18	0	80.17	6.05192	35.9481	0	441.006	238.788	160.825	110.668	69.7137
HMF001665A	24.1512	17.6437	289.324	2184.6	370.015	3793.87	1663.24	776.163	28.2373	53.7627	45.5291	619.083	79.0091	653.323	18.4345	12.6219
HMF002859A	4162.79	842.789	448.281	1226.84	6449.11	0	2151.15	210.04	419.769	53.2312	14.6869	0	273.282	244.825	628.207	0
HMF003708A	8003.52	21443.1	0	2135.13	0	1234.19	461.065	121.047	2.07492	74.9251	69.9265	785.015	579.661	69.2152	172.835	68.3476
HMF003505A	0	0	51570.4	0	1654.98	0	8481.85	1374.74	354.378	99.6225	89571.4	2731.26	0	0	0	2818.36
HMF002012A	7259.79	4048.11	827.007	1125.96	1279.33	1551.58	788.15	122.071	151.726	36.2736	23.9826	82.6887	253.786	51.9808	339.429	20.1323
HMF001311A	528.248	406.129	723.854	1253.05	846.91	1976.38	111.83	368.599	109.946	4.05427	4.34465	28.7845	58.9682	832.997	107.906	0
HMF001101A	757.781	4223.94	0	2200.79	1144	203.008	1576.16	106.337	110.174	25.8261	4.50563	23.5551	220.431	233.213	194.424	7.87196
HMF001735A	495.362	1680.9	1477.91	3893.18	1084.25	1908.5	687.344	91.553	53.3241	86.6759	0	417.831	214.322	136.199	226.025	20.6227
HMF002643A	7100.75	1783.77	702.237	1256.15	3388.93	523.227	904.941	0	236	0	20.5237	231.877	164.524	59.2301	230.453	29.3914
HMF004667A	995.975	2195.82	1464.36	1190.3	4756.45	0	1961.09	0	314.612	85.3881	31.2772	247.836	516.368	660.115	315.404	0
HMF004741A	5977.39	927.326	1095.66	0	4807.13	823.929	4018.72	279.841	541	0	26.7101	496.622	112.266	30.3572	570.045	0
HMF004625A	4880.42	767.334	610.943	1224.72	83.3314	394.646	598.437	215.16	0	18	9.90908	255.077	259.867	0	21.147	0
HMF005047A	6171.67	2875.92	1200.59	173.09	3119.57	0	4026.23	158.933	458.429	35.5707	17.9937	387.68	54.5094	3.70876	395.108	0
HMF005119A	1231.32	407.078	400.465	2363.72	294.079	658.714	980.717	230.902	42.6153	60.3847	23.9274	449.254	13.0496	387.085	9.68442	0
HMF005124A	5221.28	3036.85	1217.65	2434.53	289.923	2057.31	470.664	269.801	7.39777	37.6022	0	127.568	309.528	121.664	192.418	19.821
DO44285	1534.34	77.3557	255.4	628.23	0	434.907	246.901	96.8695	1.46921	9.53079	34.737	62.7895	110.066	32.6626	93.3314	148.414
DO48977	292.476	147.42	851.891	1419.37	147.505	978.926	0	162.411	0.717764	15.2822	11.5993	210.156	82.6749	64.1165	22.5198	26.9333
DO48987	1783.01	1182.35	82.7966	3332.77	0	157.605	1748.7	347.764	13.4486	28.5514	55.3347	222.49	422.548	295.834	0	11.7922
DO48991	4030.58	187.771	664.214	890.892	106.027	1015.68	81.725	101.108	3.83651	12.1635	28.0117	30.4055	154.497	37.4181	75.8135	67.8546
DO48993	2595.25	452.332	723.967	1670.9	89.3892	895.513	208.246	86.4081	4.3056	23.6944	11.0917	68.616	153.963	52.5268	92.9547	46.8477
DO49001	218.156	1157.83	391.486	69.3051	176.123	2660.28	124.498	1024.32	0	24	61.991	50.6357	0	0	12.1566	485.217
DO49009	9031.81	811.881	544.375	985.842	184.491	593.102	0	63.4984	1.75319	32.2468	12.8212	127.984	232.684	3.77371	72.7364	0
DO49014	682.231	1120.91	796.992	2270.78	122.94	334.838	0	41.3159	0.160752	13.8392	15.0955	58.8904	287.528	14.4673	51.4414	21.5772
DO49880	428.31	62.4424	247.779	1795.04	77.5745	452.313	550.212	252.33	6.27546	7.72454	42.2397	303.984	156.151	0	9.08509	5.54006
DO49948	52.8178	64.8214	102.354	1048.43	81.026	419.513	278.553	130.482	3.01855	11.9814	16.162	77.2603	92.4354	8.49794	6.60095	91.0434
DO49954	50.8836	53.5666	766.187	1766.32	72.8769	241.674	0	3.48968	0	17	28.7151	83.7137	375.239	9.09724	0	61.2349
DO49956	2379.53	1822.81	284.233	1409.19	130.282	2183.81	528.721	255.43	4.66611	32.3339	6.46984	35.9779	241.483	82.1729	192.896	0
DO51592	1741.61	1597.57	328.737	1006.47	56.6617	1406.87	654.401	62.678	3.98071	26.0193	0	8.04138	206.746	34.6907	85.3125	93.2093
DO51594	1872.13	3202.48	349.57	1452.2	0	1051.73	551.243	141.645	5.97526	21.0247	14.148	248.938	358.658	114.585	48.6503	42.0208
DO6249	1744.48	640.726	593.186	1177.06	87.3155	738.228	0	0	1.55642	24.4436	0	28.9471	107.084	114.864	53.8758	150.23
DO6252	3944.23	127.539	316.919	1094.05	0	1451.15	703.255	208.864	3.91045	21.0895	25.0053	146.493	245.468	59.6197	88.6575	4.75693
DO6255	13.8781	688.738	1369.73	1469.54	133.558	2016.44	0	262.115	0	64	196.57	0	179.728	50.6625	0	1020.04
DO6314	6223.59	213.491	0	2215.94	0	174.991	859.399	396.589	0	35	3.64521	366.013	66.0459	33.6181	9.62802	16.0499
DO6332	3420	1335.04	415.906	1404.51	79.2201	434.014	0	28.3116	0	28	6.87155	100.088	182.078	21.2521	72.1196	22.5912

## Sheet: CNS
sample_id	CNS.SBS_A	CNS.SBS_B	CNS.SBS_C	CNS.SBS_D	CNS.SBS_E	CNS.SBS_F	CNS.SBS_G	CNS.SBS_H	CNS.ID_A	CNS.ID_B	CNS.ID_C	CNS.ID_D	CNS.ID_E
HMF001289A	0	32.8163	53.463	0	29.6809	52.8106	45.9229	94.3063	0	0	6.30519	0	21.6948
HMF001611A	0	572.001	2955.5	3317.74	53.2034	644.917	219.115	751.531	42.2994	152.233	331.298	190.919	70.2509
HMF003616A	69.7202	260.363	2792.37	2568.15	254.923	864.108	0	423.364	9.9293	43.8428	328.252	123.227	79.7488
HMF003686A	0	678.526	2653.37	1346.4	129.623	491.773	271.47	687.837	16.3755	27.5906	266.321	109.884	33.8288
HMF001855A	57.1013	351.438	1675.84	2025.52	92.3625	544.481	145.94	500.324	119.25	85.1634	174.289	111.789	92.5089
HMF000925A	131.721	1225.84	3553.57	1132.18	283.113	714.276	554.368	980.937	63.7339	0	286.072	59.5938	736.6
HMF003406A	233.94	572.925	3240.88	2535.54	211.222	465.16	0	383.337	0	154.018	256.264	96.5268	57.1915
HMF002371A	302.482	260.343	2796.16	1502.28	291.48	779.599	469.786	736.872	68.2187	20.2921	320.926	159.9	90.6629
HMF003589A	3430.18	765.068	0	18379.8	0	0	5111.97	0	5412.33	24878.4	0	3563.29	0
HMF002478A	163.583	422.136	2790.63	2279.16	326.745	1028.76	292.057	845.928	61.5284	80.3633	311.989	123.488	51.632
HMF002821A	368.903	375.528	2742.28	0	294.464	593.147	798.039	374.643	116.727	26.8578	294.146	15.6751	110.594
HMF002651A	0	281.458	3366.8	1683.82	113.859	1787.67	466.928	338.46	32.2688	69.1649	180.007	141.27	220.289
HMF003405A	0	1048.74	3938.47	2945.18	203.907	987.625	0	1162.08	30.0246	109.92	376.227	275.325	25.5036
HMF002266A	174.693	365.818	3240.24	1808.54	298.887	538.104	166.364	747.362	0	65.0298	296.369	210.415	133.187
HMF003026A	307.737	122.898	2984.74	2283.01	260.671	458.029	104.451	490.466	45.7748	90.2897	310.304	73.1342	35.4974
HMF001624A	145.207	332.499	3629.98	2815.2	318.236	692.021	250.892	160.967	0	148.366	249.086	102.123	77.4255
HMF000649A	388.495	455.47	3867.21	1979.99	435.182	1308.71	215.107	1183.83	51.1954	75.3293	403.773	147.268	107.434
HMF000570A	232.275	526.215	2009.12	3311.43	0	373.638	0	890.328	62.6922	140.468	240.104	162.344	69.3922
HMF003436A	10529.5	3985.38	0	54771.3	1037.59	0	14052.2	0	1406.81	21378.1	232.871	648.338	473.927
HMF001167A	483.446	645.052	1822.78	844.506	314.263	2274.54	874.501	429.916	28.8407	173.129	229.677	52.6207	120.733
HMF000329A	228.36	315.074	2551.31	2745.46	149.004	379.009	0	411.781	110.675	76.3544	282.889	160.081	39.0006
HMF000043A	112.096	339.072	2749.32	1976.73	197.635	578.872	459.621	571.654	70.7823	10.0151	329.315	86.6452	60.2427
HMF003044A	0	247.234	2473.43	3556.11	192.954	1114.45	0	559.83	5.28246	157.844	320.026	259.254	39.5936
HMF000921A	403.458	435.706	3622.81	1268.85	213.515	595.321	629.323	801.021	115.754	35.9491	352.781	84.86	39.6553
HMF003001A	0	148.259	3455.69	2358.11	196.739	339.744	123.241	351.213	0	0	199.018	70.2342	64.748
HMF001070A	126.978	628.407	3338.56	2595.57	395.239	696.259	191.305	814.683	31.4934	76.2862	340.563	135.31	102.347
HMF003504A	736.175	470.311	7446.14	2372.53	968.748	1043.94	758.759	235.39	0	71.6547	593.979	201.231	97.1359
HMF002343A	267.454	302.233	2572.66	2525.59	75.8537	309.901	194.393	919.913	21.8459	88.928	314.081	157.833	85.3113
HMF001235A	319.558	181.178	3033.51	1599.22	167.494	506.973	203.647	575.414	7.41396	113.41	379.962	121.497	36.7178
HMF001888A	103.682	262.477	1647.16	1703.5	75.9473	550.654	206.935	678.639	31.3188	48.3278	247.095	152.283	22.9755
HMF002152A	115.055	419.112	1615.33	616.611	116.161	821.279	468.07	712.386	75.6021	0	194.399	135.12	67.8786
HMF001434A	163.285	218.734	3192.71	2589.89	277.203	863.643	44.6872	263.845	15.3786	49.2601	360.912	299.458	132.992
HMF000842A	0	741.108	2455.83	1800.19	205.79	896.13	252.995	704.948	65.2057	15.8527	241.958	109.623	47.3603
HMF002509A	689898	100189	49980.4	0	0	0	0	8629.3	112603	5215.42	2372.51	0	0
HMF000294A	2.76936	292.713	2780.78	2462.45	58.2222	423.458	222.581	482.025	139.75	70.3437	371.431	146.986	59.4886
HMF003339A	285.807	354.061	2505.43	212.203	0	5145.63	2252.86	0	96.8162	0	66.0608	4.7107	1245.41
HMF001474A	308.81	175.274	2527.34	1922.64	384.426	959.36	295.16	684.989	0	21.8724	273.403	226.768	37.9563
HMF003795A	2027.28	0	14711.9	13.0906	1244.03	1269.68	3482.02	0	117.202	95.1939	485.782	66.7122	921.11
HMF000672A	15194.7	349129	0	0	0	0	2986.76	0	0	2193.66	1553.46	0	568.889
HMF002085A	0	317.42	2637.72	2469.29	258.098	975.035	102.594	758.838	0	24.5164	141.839	178.394	717.25
HMF001701A	16.8951	220.448	2084.97	91.7386	338.555	497.659	615.614	601.121	10.0253	0	85.3024	61.1088	86.5634
HMF001837A	191.165	398.338	2151.46	0	209.371	67.4169	555.424	219.827	1.03655	0	121.24	38.2675	139.456
HMF002830A	115.877	388.984	3659.98	2377.01	310.359	1335.65	682.02	772.125	17.0278	115.707	397.884	194.682	591.7
HMF003773A	335.402	431.755	946.98	395.64	177.979	1460.41	865.291	601.541	0	219.739	0	972.118	723.142
HMF000224A	81.7145	291.219	2153.95	1945.77	66.8467	379.532	72.6485	339.318	37.447	61.085	249.985	83.8019	45.6809
HMF001062A	306.655	546.682	1466.85	0	354.087	164.616	496.678	234.433	140.692	0	23.8829	10.7062	427.719
HMF000788A	0	708.943	2239.25	2875.44	0	1147.69	0	699.671	32.8894	0	99.2785	298.125	391.707
HMF003488A	0	313.376	1567.33	0	831.68	631.791	884.666	502.161	0	0	0	12.6922	709.308
HMF001322A	201.604	664.082	3313.99	0	606.731	781.36	1580.42	792.816	153.131	56.0254	229.097	26.4458	640.302
HMF002438A	46.3379	413.461	1016.73	338.425	0	753.53	496.733	344.782	25.4606	4.61542	167.725	44.8586	60.3406
HMF001593A	234.597	504.514	4804.29	2422.1	677.216	666.077	294.144	639.06	41.8787	84.0859	403.534	107.408	7.09399
HMF001194A	35.4938	284.384	2290.36	1433.13	0	1089.68	951.688	484.26	19.1992	254.868	10.3044	551.679	1018.95
HMF001180A	8149.92	195834	0	2006.45	1995.78	0	7386.64	0	4030.3	7696.39	1537.31	0	0
HMF001799A	0	678.409	2174.52	2587.97	0	739.83	83.4626	663.804	59.1717	57.8873	72.1331	117.87	807.938
HMF003793A	278.186	602.992	4309.27	837.329	309.131	627.07	916.117	793.908	146.13	19.1136	433.392	66.5404	67.8233
HMF002335A	306.308	261.491	4168.03	1899.81	497.387	1286.12	335.416	873.443	0	82.9516	411.606	205.846	109.596
HMF001333A	40.4094	399.11	1595.12	2103.04	34.4727	386.558	183.09	682.2	115.482	99.9812	180.23	123.032	70.2741
HMF003300A	204.671	939.123	857.401	352.704	32.9879	922.644	0	628.469	121.706	15.9854	74.1021	64.6091	77.5978
HMF003015A	0	375.962	830.3	441.525	3.07984	539.8	437.62	554.713	0	41.6726	0	1175.33	0
HMF003517A	47.0392	661.994	2361.33	3105.27	41.6386	485.671	43.3775	678.675	22.1298	78.86	248.01	240.84	29.1607
HMF001338A	77.2423	257.798	2548.14	2103.7	305.573	543.658	103.042	416.837	0	88.2734	218.649	158.021	55.0562
HMF001602A	0	78.1615	826.646	114.405	9.93572	989.29	592.321	349.241	20.8422	17.6179	76.7194	18.8318	95.9888
HMF002474A	639.855	121.667	0	281.343	221.926	3681.75	648.46	0	41.5459	6.50402	128.804	67.1994	69.9465
HMF001910A	963.77	604.576	1623.71	0	284.363	330.21	9529.64	428.729	11922	6570.68	417.516	0	4.83179
HMF003232A	73.4	118.42	1147.73	237.057	502.233	3215.28	80.8855	0	30.3055	61.9542	89.8685	161.489	84.3827
HMF000655A	0	264.505	3662.77	3343.43	0	2056.85	882.648	621.805	71.8876	162.65	163.773	144.209	1058.48
HMF002784A	111.649	297.705	3102.26	2175.93	128.524	622.847	119.016	588.071	24.6509	86.9635	328.286	229.925	56.1738
HMF002393A	120.782	298.331	1345.13	575.812	152.382	358.969	418.66	1416.94	60.7478	11.5181	121.071	94.3654	62.2978
HMF001787A	112.746	185.887	1501.67	907.876	175.051	211.132	347.477	423.158	54.9687	0	151.537	79.4197	39.0746
HMF001020A	87.0044	521.794	1373.87	456.628	843.794	4637.09	0	304.822	0	44.0604	278.321	44.7917	115.827
HMF000913A	98.7732	159.16	3803.56	1902.98	336.156	611.11	441.217	330.05	27.3912	58.7367	317.397	158.768	68.7069
HMF003157A	137.491	302.538	2043.13	2512.26	207.618	423.913	127.582	567.474	33.7107	144.08	272.146	110.059	33.0046
HMF001331A	430.859	72.8587	3787.28	1434.05	516.017	591.955	572.928	356.049	0	43.8175	341.829	137.788	48.5653
HMF003433A	7962.72	168510	0	3224.38	0	0	0	0	325.755	2062.63	176.087	51.5459	642.98
HMF000387A	0	228.496	4132.05	1600.09	0	1529.64	1673.75	275.961	96.9207	115.106	169.926	68.1649	487.882
HMF000729A	470497	99883.1	0	73131.1	0	0	6314.8	0	141836	1614.26	0	550.533	0
HMF002436A	505.314	212.036	1118.35	0	209.359	202.656	215.62	545.664	29.2218	0	0	0.536145	564.242
HMF002973A	617.692	316.505	4874.7	1638.55	742.784	385.307	900.087	419.372	36.3838	0	491.831	81.1785	587.607
DO10900	348.738	182.059	1164.53	1133.04	573.594	130.187	297.539	2888.32	0	56.6191	278.717	174.717	34.9471
DO10908	196.065	434.391	2428	2435.29	2896.11	553.689	484.54	912.919	36.891	101.052	340.442	165.437	56.1782
DO10960	0	944.801	2703.45	1094.02	13272.2	1575.48	550.343	941.676	26.1781	106.345	244.284	130.239	26.9546
DO10970	208.928	165.647	571.063	742.579	221.746	298.343	33.0245	1315.67	0.0228618	32.6922	130.305	36.4407	29.5387
DO10975	0	309.128	4453.96	2211.15	0	2915.53	1398.18	700.053	11.0579	87.9818	86.1449	179.712	887.103
DO11046	1008.12	294.001	1313.72	4.65964	1601.66	3558.06	1429.3	822.473	6.11168	0	0	2401.89	0
DO11148	4.13593	909.527	3090.4	2901.36	351.756	817.51	0	1209.31	0	38.5604	175.578	272.497	783.365
DO11202	925.222	104.942	6697.29	2184.98	2044.94	0	271.325	421.296	7.72587	164.054	485.688	169.064	36.468
DO11238	216.739	282.599	2719.2	2467.16	228.589	825.728	0	695.981	102.42	79.2591	256.516	178.31	53.4939
DO11292	551.403	201.912	2214.38	1847.62	411.971	339.469	232.167	2558.08	57.9535	38.5715	298.346	119.576	67.5532
DO11382	51.7851	276.555	2049.2	1422.01	103.527	484.643	134.558	446.727	0	0	135.546	137.33	74.1235
DO11441	665.055	214.9	3080.5	860.387	912.474	989.815	711.264	2847.61	130.488	90.2879	296.086	160.483	87.6554
DO11447	286.647	665.828	3040.34	2584.62	220.564	328.889	189.798	500.312	19.5899	59.312	194.188	120.834	22.0756
DO11501	575.815	488.804	6233.53	2336.27	3198.28	221.369	709.191	440.743	19.6474	151.384	416.051	174.259	87.6593
DO11776	289.761	78.4343	0	131.841	225.767	0	230.732	1733.46	21.8625	13.7841	86.019	85.3489	38.9854
DO11782	438.65	417.605	1378.82	2214.35	6443.54	416.692	0	1659.33	28.8143	112.717	296.858	277.72	18.8908
DO11794	311.652	203.919	3118.22	2413.52	595.189	1178.29	274.6	511.614	42.3567	94.2503	327.38	120.157	62.8566
DO11854	0	155891	8455.62	3041.55	0	1678.33	0	0	16.7752	137.807	712.698	256.782	1366.94
DO11860	558.322	516.133	5410.4	3064.51	5449.97	482.981	609.088	510.594	26.4892	168.085	448.665	120.585	80.1761
DO12034	633.779	267.763	3324.06	723.769	7923.13	0	618.992	631.503	110.976	36.8653	369.994	140.772	40.3928
DO12070	763.014	306.52	2938.42	856.663	2795.77	0	281.77	663.84	2.43202	0	309.9	42.7361	71.9321
DO12352	670.196	175.16	780.134	50.1932	5723.54	1537.2	577.517	1578.06	19.7197	84.1727	180.401	52.9737	58.7324
DO12370	522.327	211.749	3454.24	774.81	1956.28	0	737.166	682.418	103.614	66.0501	307.029	91.6424	58.6649
DO12382	57.5865	295.309	1368.08	953.53	107.299	452.381	179.426	250.393	42.2041	21.6004	150.443	57.0299	33.7227
DO12454	0	211.757	1661.18	2230.88	4591.53	321.473	0	849.181	23.1313	89.9074	264.858	235.602	38.5014
DO12484	351.21	353.9	2010.25	818.823	143.798	419.251	336.437	531.33	109.488	92.6242	120.548	65.9863	55.354
DO12742	377.539	242.33	3106.97	2583.06	1786.73	242.803	195.478	494.098	12.8913	248.707	395.543	171.932	41.927
DO12814	191.398	296.659	2284.83	1809.74	406.888	331.107	205.546	705.834	25.3543	68.4294	384.804	128.709	7.70238
DO12952	224.98	500.528	3534.14	2634.09	4536.84	1032.32	201.916	856.196	9.96555	62.6577	395.203	150.146	60.0279
DO13072	517.549	142.379	2924.55	1901.1	991.417	1151.16	420.703	2122.14	40.9152	114.409	345.566	182.087	53.0224
DO13132	203.797	457.021	1600.16	2557.18	1539.43	635.137	0	884.268	12.3941	87.2051	292.021	102.875	42.5052
DO13144	449.628	185.771	3013.34	2934.19	4305.06	774.012	0	1274	36.7123	88.8786	328.247	111.304	64.8582
DO13192	130.155	375.045	5446.49	3978.81	258.766	277.741	49.05	728.95	38.0441	137.842	269.546	155.197	35.3703
DO13318	494.487	501.86	0	2151.81	6795.42	630.063	0	1900.36	75.8015	59.4042	225.786	214.404	70.6045
DO13348	359.429	682.237	3884.64	1614.43	895.762	282.331	758.742	994.43	0	34.1493	303.558	115.232	85.0605
DO13474	0	674.248	1682.81	2664.72	4458.2	1221.17	0	1458.86	47.7039	137.767	284.74	165.626	64.1629
DO13510	90.744	656.495	3789.31	3392.9	168.604	1235.02	320.042	883.885	64.7788	102.689	153.091	288.133	793.308
DO13575	70.8864	182.896	1674.95	254.295	7233.25	1288.71	136.01	0	0	76.9046	217.197	43.5755	7.3233
DO13869	249.535	396.614	3111.7	2336.98	406.489	561.415	371.43	662.84	0	84.0698	326.857	102.56	51.5135
DO13971	224.272	272.18	2051.66	0	260.381	941.767	810.942	535.796	47.017	0	0	0	862.983
DO14049	184.491	340.015	680.538	1383.63	4066.47	285.936	435.677	993.244	67.2768	87.1657	246.993	123.436	34.1288
DO22106	1.39925	65.5151	195.271	114.734	0	354.18	178.409	130.492	0	0	49.4693	13.0525	36.4782
DO22117	0	162.772	0	276.239	6610.29	110.468	451.93	1098.3	36.7154	39.5676	68.5172	60.5917	20.6081
DO22145	0	278.213	0	345.731	3782.37	216.959	588.981	1337.75	84.031	22.9735	177.739	101.243	35.0137
DO22195	198.743	362.346	0	451.131	954.855	290.978	356.745	1691.2	38.7792	91.6203	86.6791	107.891	36.0306
DO22257	0	2.41014	11.1925	2.29198	10.2499	0	6.95683	9.89864	0	0	0.247219	0.752781	0
DO22285	8.14303	230.278	663.045	226.983	0	1027	361.265	522.286	20.4194	9.0332	61.3125	11.7976	81.4373
DO22293	0	484.12	302.429	229.994	174.129	446.118	740.268	1652.94	1.14569	8.82219	5.93959	982.983	10.1097
DO22295	251.755	121.938	561.391	56.946	58.053	805.389	243.861	520.667	23.2179	44.0318	80.3827	109.909	9.45906
DO22324	65.8517	243.771	401.875	466.981	0	496.31	427.75	480.463	36.5343	58.9796	93.727	86.0165	20.7426
DO22356	253.317	251.943	2322.92	1902.62	248.606	501.302	147.909	310.383	57.6916	127.778	182.704	190.255	24.5725
DO22382	417.817	92.762	0	90.0815	1246.84	838.461	481.362	1983.68	28.2828	152.891	23.4741	518.603	73.7491
DO22417	0	165.508	0	199.572	3046.3	122.339	475.084	867.201	14.1941	30.4095	30.5811	46.008	55.8073
DO22490	1.28207	214.885	616.869	376.202	0	585.151	236.239	290.373	21.5265	0	82.9794	23.8201	46.6741
DO22496	0	0	0	17.7827	3423.79	41.8445	42.0129	397.566	0	35.4034	32.8213	31.7753	0
DO22524	0	905.381	1128.3	593.863	45.5838	621.829	652.962	793.085	103.737	31.4067	126.728	193.429	24.6993
DO22536	85.6176	292.546	474.809	318.348	0	423.868	510.99	555.821	23.722	52.371	0	648.065	11.8418
DO22548	116.295	479.829	575.833	353.271	810.234	519.94	525.366	1024.23	75.4994	76.2617	121.044	106.889	42.3061
DO22720	213.434	359.54	3508.12	0	262.136	766.48	1114.05	104.238	0	0	395.503	15.6184	81.8789
DO22736	21.6502	291.368	298.163	205.392	14.1478	296.228	153.831	236.221	30.5156	0	15.3199	50.22	6.94452
DO35538	0	52.9992	235.795	221.158	50.2485	4.71339	113.56	61.5267	20.1656	23.1303	7.59856	17.5332	19.5723
DO35539	41.1458	64.0662	124.79	58.0885	74.0862	65.183	111.292	110.348	46.7003	17.3252	0	9.43015	24.5444
DO35540	157.801	108.107	318.879	329.334	18.8568	81.425	41.8779	139.718	106.493	37.987	36.6663	25.6274	24.2265
DO35541	0	71.0606	868.306	0	179.911	116.166	188.318	99.2379	25.6503	0.301623	57.754	3.2941	0
DO35542	293.38	182.753	464.592	142.415	190.956	97.4567	198.673	329.774	216.887	5.21965	40.2363	21.1105	61.5466
DO35543	0	0	0	0	5357.59	0	545.97	676.443	127.634	7.08143	71.6245	10.6605	0
DO35544	149.653	62.3844	174.267	61.3031	171.874	130.884	98.8539	106.781	148.993	7.78252	5.9723	13.0968	23.1558
DO35545	0	0	925.798	206.823	3264.18	0	321.199	0	72.489	25.0034	36.7683	12.6818	12.0576
DO35547	12.7849	29.4528	121.75	108.59	3.40427	10.9645	31.648	32.406	4.87198	13.8408	11.5398	6.54163	8.20587
DO35551	72.8803	6.52544	155.142	45.7308	94.8727	29.904	70.156	138.789	51.7648	0.0243903	21.7659	0	11.4449
DO35552	0	107.342	342.186	137.682	51.7914	139.61	172.368	157.021	0	8.60976	33.2654	17.8229	16.302
DO35553	365.341	30.2081	630.125	163.132	115.593	47.069	9.04014	306.492	263.797	15.8598	57.1639	11.3611	16.8184
DO35554	192.734	69.896	264.121	71.2617	124.608	93.9191	82.5546	217.906	105.429	0	64.2954	7.88588	13.3893
DO35555	181.046	54.5613	388.154	219.225	93.6611	77.3225	115.681	204.349	152.531	49.839	46.7006	15.9293	0
DO35556	54.0994	53.0777	40.8686	181.701	32.4973	20.8175	34.3742	17.5644	16.114	14.599	33.6047	2.68223	0
DO35558	372.122	62.3431	1542.7	29.4299	264.192	0	176.47	163.746	68.9694	87.6092	90.345	32.989	32.0873
DO35559	65.8243	46.5038	133.589	17.1295	84.8738	77.5113	64.404	122.164	58.2458	6.1284	26.0692	0	12.5565
DO35564	280.097	32.0816	999.845	56.7606	828.475	0	211.741	0	174.711	10.4805	33.5797	12.2596	14.9689
DO35566	0	0	297.4	0	1376.46	0	35.1452	0	0	1.45496	11.8148	3.09022	2.64002
DO35568	246.292	123.528	789.525	409.886	190.579	146.152	172.877	178.162	329.157	75.2831	61.5388	29.0329	9.98791
DO35569	65.8714	36.2419	501.877	49.7893	232.021	0	119.2	0	39.2965	14.669	50.3366	0.246384	9.45155
DO35571	635.413	117.539	2399.5	282.217	239.833	58.5477	544.673	377.281	218.545	142.869	106.618	22.006	24.9623
DO35572	118.234	19.2103	192.296	103.982	11.7547	0	0	118.523	10.3911	13.0597	20.4019	5.84771	14.2996
DO35573	416.419	124.595	1107.97	0	325.543	0	115.982	683.493	250.067	69.714	99.3011	3.91778	0
DO35574	16.373	2.59273	85.0532	20.1514	1.18339	0	0	32.6463	0.305143	11.1126	11.3175	7.98561	11.2792
DO35575	33.4255	21.8796	664.474	0	794.526	0	279.991	184.704	63.8651	0	68.8655	7.19879	15.0706
DO35576	4.32455	18.9056	270.926	94.5338	406.525	0	36.7847	0	43.2941	6.67716	4.75246	10.8788	11.3976
DO35577	22.2788	8.59263	40.23	6.40949	3.1692	21.3991	0	40.9207	19.0363	0.17566	16.7881	0	0
DO35581	96.7479	79.6189	1627.47	0	647.335	81.1503	359.682	0	23.8508	0	147.855	0	6.29379
DO35582	108.879	112.287	1054.12	0	263.468	0	239.313	122.93	104.353	0	100.623	13.1137	22.9107
DO35584	105.954	55.7639	397.938	40.1582	385.868	62.0451	188.273	0	160.652	0	23.7577	11.1388	2.45142
DO35585	252.461	106.422	686.07	167.189	139.925	121.403	197.787	265.744	132.717	45.4115	64.4608	28.7379	23.6727
DO35586	12.5281	45.4989	160.929	78.3868	86.7645	118.384	25.4383	99.0703	53.3681	9.32121	23.2532	1.75448	12.303
DO35611	200.028	273.878	851.37	208.524	430.276	327.792	179.176	161.956	116.838	0	56.0304	16.9185	34.2128
DO35612	237.121	64.7796	307.995	17.3698	132.837	203.764	71.5833	274.551	148.408	0	30.9585	0.992772	36.6405
DO35613	161.573	109.024	320.057	93.9672	50.8829	136.013	162.056	305.427	58.7307	4.77409	48.5892	28.0317	20.8744
DO35616	142.201	155.466	229.483	91.439	101.498	188.078	72.6898	151.145	27.2613	1.52913	9.79295	8.94269	2.4739
DO35617	151.357	94.3657	689.671	30.2863	183.499	264.204	249.833	192.786	85.1224	0	69.6348	5.96621	36.2767
DO35618	147.28	0	258.755	0	122.114	0	53.5126	15.338	44.2268	0	33.6516	5.084	1.03756
DO35619	43.4617	42.3794	315.316	0	435.235	90.1103	208.323	453.175	73.7615	0	26.2299	11.7678	6.24085
DO35620	32.0271	39.7163	221.636	41.6191	163.333	0	85.1331	102.536	38.0414	31.4636	0	17.7384	19.7565
DO35621	97.5348	38.0299	172.15	36.5212	76.2091	20.6062	74.4705	108.478	65.6984	0.392083	22.1029	0.687634	1.11895
DO35622	72.1708	4.05388	505.66	0	340.394	0	88.7214	0	9.04436	10.9101	31.2791	11.2532	7.51326
DO35623	186.479	84.1614	621.145	42.6208	438.236	0	267.205	43.1537	110.032	0	43.5306	13.1902	21.2472
DO35624	376.649	81.1249	1540.76	0	386.79	139.877	377.241	234.56	120.332	3.30234	119.801	3.34339	23.2207
DO35625	594.433	145.1	1074.29	0	224.64	286.842	242.098	784.598	193.645	28.4257	150.043	60.8028	36.0832
DO35626	95.7775	12.3123	483.592	19.648	388.371	0	59.2999	0	28.5057	9.25716	16.5965	11.2297	2.41094
DO35627	64.4922	0	519.215	0	400.02	0	127.273	0	38.8308	7.63351	7.64739	6.70152	38.1868
DO35628	65.554	100.522	853.185	0	900.188	0	242.551	0	44.4087	12.38	77.3748	0	22.8365
DO35654	1323.02	20.4442	1517.45	0	523.542	325.048	120.126	1148.37	496.49	35.3988	143.43	39.9333	48.7479
DO35668	341.868	66.1441	90.1456	0	2089.51	0	0	655.331	38.8627	0.615098	39.5459	7.25762	24.7187
DO35676	95.833	81.1461	223.043	37.3573	112.99	0	81.405	219.226	85.2237	5.38498	20.4103	0.77246	29.2086
DO35678	192.286	111.696	240.335	0	575.139	37.1056	160.172	397.266	47.6297	5.6337	43.1531	10.5432	3.0403
DO35704	531.144	0	671.291	0	482.332	0	8.85381	254.379	272.986	43.8439	41.5474	12.1272	0.495479
DO35715	69.9418	52.2073	361.394	68.787	161.437	157.914	158.592	122.727	10.7009	0	3.80217	4.67796	11.819
DO35721	197.416	140.653	0	54.4641	208.432	63.0532	183.935	504.047	114.641	0	36.1485	19.1174	34.0934
DO35723	259.149	522.738	270.983	0	2057.84	255.862	15.0324	1410.39	91.4056	0	245.396	341.947	367.252
DO35725	62.5603	173.447	37.4451	5.52489	544.937	346.244	0	275.842	30.0208	0	63.1292	52.8902	64.9598
DO35729	66.6245	0	73.5501	15.1131	12.9734	0	5.56069	25.1783	38.2541	0	14.7459	0	0
DO35733	106.87	12.6078	197.477	72.5806	122.919	0	82.1687	51.3763	122.562	29.7069	22.8538	8.29161	2.58537
DO35737	220.708	75.6847	288.518	98.3149	146.83	81.7889	59.8142	83.3418	121.414	10.6851	78.0765	7.21664	10.6074
DO35739	268.75	324.769	2302.57	0	749.045	606.445	412.422	0	221.038	7.30023	231.706	0	20.9563
DO35741	208.61	4.06295	214.148	62.7855	94.3263	0	0	154.067	74.832	10.0749	26.5337	4.3387	16.2206
DO35747	55.1674	59.665	265.287	78.1565	133.519	158.005	49.871	3.32924	93.1587	7.80799	26.7475	8.16502	17.1207
DO35749	142.981	41.3128	330.979	100.361	6.99472	101.297	42.0186	67.0566	73.407	8.08251	21.8351	17.3535	10.3219
DO35753	187.385	76.3186	568.893	0	170.392	91.7628	175.364	387.884	98.6016	0	90.198	16.0574	11.143
DO35755	91.1357	17.0503	212.421	0	75.444	0	37.8674	51.0815	34.4401	5.65248	24.3181	12.315	12.2743
DO35757	219.443	67.3485	332.495	0	96.0959	135.503	56.1143	264.001	93.4317	5.71323	28.5761	22.3247	3.95433
DO35763	109.726	29.4259	528.088	0	245.398	47.92	106.19	64.2518	33.4481	0.137725	63.0454	1.22849	8.14026
DO35841	198.417	160.649	552.639	94.6313	123.625	175.688	182.837	407.513	168.27	20.1306	50.5468	20.9773	59.0749
DO35845	536.049	14.8496	549.059	44.0438	109.156	0	0	478.842	309.635	84.4365	49.269	33.9895	7.66994
DO35847	27.0608	29.8122	79.0292	85.9344	0	29.453	5.07717	60.6332	1.22002	1.54197	8.36206	5.87595	0
DO35857	162.236	0	328.9	23.7252	50.4415	0	22.4607	233.236	108.976	2.4875	37.7141	10.4454	8.37704
DO35869	44.8781	0	249.501	0	39.2384	3.86592	77.2447	61.2721	0	23.4646	2.76515	10.5614	8.20884
DO35871	60.649	0	111.835	0	35.9111	0	8.66024	92.9445	2.85235	7.11188	5.32558	5.52669	10.1835
DO35874	42.0945	0	252.635	0	159.3	0	25.9706	0	0	26.6211	16.8477	13.9188	0.612406
DO35877	46.204	0	0	0	83.7352	0	26.7652	398.296	0	0.267298	21.3925	8.8424	2.49782
DO35880	6.60186	0	159.103	0	6.9033	9.57957	61.5379	91.2747	0	3.30145	14.5655	6.88548	15.2476
DO35883	125.344	18.2692	316.584	0	26.5182	0.459803	42.3852	307.439	5.65473	0	33.0088	19.4523	1.88413
DO35886	95.8763	40.5658	0	0	270.113	0	138.875	880.57	0	14.8987	18.6768	17.5022	20.9223
DO35892	42.3729	7.96885	266.882	0	37.9475	0	102.427	135.402	6.20448	8.4489	30.2057	18.4166	1.7244
DO35895	70.4665	45.8731	277.189	0	0.966472	50.0909	111.934	123.48	0	10.7926	16.8029	18.1804	13.2241
DO35898	55.9307	15.3358	159.433	0	66.9607	45.9469	55.6186	202.774	4.66799	3.04924	14.5011	14.925	17.8567
DO35901	116.663	257.371	1.61656	0	124.256	0	62.2146	431.878	1.02787	1.21181	10.7157	15.7654	20.2792
DO35904	8.03035	0	0	0	277.216	0	88.0405	517.713	5.70376	10.3622	24.0193	1.93646	4.97829
DO35907	46.701	0	315.64	0	218.659	0	0	0	0	18.6875	0	0	22.3125
DO35916	76.5571	0	210.37	0	9.00564	6.82985	23.439	102.798	3.37424	4.05704	11.4732	2.27835	21.8172
DO35919	6.39975	84.9109	617.276	29.4493	127.128	6.73692	161.963	80.136	6.94567	0	58.5105	10.9175	5.62627
DO35922	25.3088	0	188.982	0	24.1211	0	8.32236	61.2655	0	6.77684	19.3735	9.25574	7.59391
DO35925	116.909	0	585.915	0	56.7236	0	0	47.4521	1.1451	5.36892	11.9739	8.47746	15.0347
DO35931	54.305	13.7924	387.904	0	161.748	0	101.485	42.7656	0	0	47.7175	2.13045	20.1521
DO35934	63.4559	0	300.372	0	198.25	0	37.9215	0	0	11.7903	22.3593	15.438	9.41245
DO35937	0	0	747.77	0	1253.61	0	123.619	0	0	3.83453	39.1795	19.986	0
DO35940	0.163345	0	428.922	0	1149.45	0	63.4661	0	0	13.755	0	8.93239	30.3126
DO35943	14.6198	18.3216	134.797	26.3112	11.2217	12.0576	42.671	0	1.97578	6.45085	6.58065	2.52148	3.47124
DO35946	103.081	12.418	211.893	0	16.9913	0	49.6513	126.966	7.79262	9.97136	10.7755	8.72506	22.7355
DO35949	75.9413	0	350.701	0	178.358	0	0	0	0	12.9866	0	2.1081	14.9053
DO35952	63.8136	0	148.764	0	16.5104	0	29.452	73.4598	2.99943	12.5106	9.31077	6.13774	12.0414
DO35955	0	31.8385	232.172	14.4328	392.421	0	83.1357	0	0	4.90193	24.1377	6.09075	3.86964
DO35959	6.63349	22.2944	190.937	0	204.798	0	54.337	0	1.44253	10.166	15.3915	0	0
DO35961	0	23.7659	396.565	0	694.051	0	72.6185	0	0	0	38.0676	18.9324	0
DO35964	98.6536	8.52212	345.636	0	349.502	0	59.6866	0	5.1489	0	33.7714	10.0535	0.0261649
DO35967	45.349	2.50995	359.954	0	96.4208	0	25.0838	12.6827	4.40298	10.0698	0	15.1591	43.3681
DO35976	30.1735	0	249.427	0	347.668	0	40.732	0	4.161	1.52088	19.8876	5.51278	6.91779
DO35979	260.772	523.33	583.02	0	358.836	0	117.764	81.2787	0	8.14865	22.6249	11.3322	5.89427
DO35982	58.6034	9.09477	314.874	55.4854	53.9401	0	0	54.0022	17.0855	13.2872	13.3176	11.548	6.76176
DO35985	74.9484	0	308.191	0	114.861	0	0	0	0	2.76088	26.4619	9.77726	0
DO35988	82.0054	0	166.589	0	50.8077	0	11.5982	0	5.2846	7.90554	0	0.451175	8.35869
DO35991	10.6023	21.7204	142.63	76.4241	12.8948	26.129	76.4877	50.1118	1.42142	0	4.83233	0	3.74625
DO35994	57.4843	124.654	635.705	60.9095	247.88	0	74.3663	0	6.69099	1.61568	31.5194	13.0999	14.0741
DO35997	20.2232	0	85.5635	18.1658	106.047	0	0	0	0.770703	2.55064	1.18806	0.0581712	0.432424
DO36000	42.5913	11.3267	394.084	0	447.158	0	67.8398	0	0	2.1534	22.4811	4.567	13.7985
DO36003	0	0	358.613	0	1658	0	181.389	0	0.733548	6.03747	29.0058	8.15409	11.0691
DO36006	0	0	56.1109	0	1490.36	0	152.722	461.806	2.01974	5.49897	0	2.48377	8.99752
DO36009	42.4579	7.29059	422.402	0	499.095	0	151.261	34.4933	0	3.18309	35.8803	2.94793	11.9887
DO36012	13.8777	0	294.077	0	456.901	0	37.9562	28.1873	0	9.19616	0	5.39324	0.410607
DO36015	0	0	676.384	0	3568.73	0	236.889	0	0	9.20109	0	11.202	10.5969
DO36018	0	0	0	0	1238.51	0	53.1549	857.339	0	19.3312	0	0	4.66879
DO36021	0	0	0	0	2185.4	0	0	775.596	0	5.81682	2.87456	2.67058	8.63804
DO36024	0	0	0	0	673.876	0	153.125	1035	0	8.46414	7.47134	1.06895	5.99557
DO36027	0	0	426.078	0	1861.73	0	105.191	0	0	6.88633	1.34473	1.1006	17.6683
DO36030	0	2.86101	625.599	0	359.24	66.1305	283.251	200.918	19.3099	0	32.3637	4.95785	16.3685
DO36033	0	268.469	786.729	0	1484.72	0	230.08	0	0.0825618	0	45.2403	5.19889	17.4783
DO36036	0	0	134.409	0	910.552	0	77.0391	0	1.04706	0	1.33451	18.7933	4.82515
DO36039	0	0	283.85	0	460.487	0	138.663	0	0	10.1303	11.0661	3.99871	4.80495
DO36042	0	0	470.803	0	1226.43	0	143.77	0	0	8.4737	4.01166	10.5146	0
DO36048	11.4703	20.464	121.301	0	0	25.5836	65.6153	73.5661	5.83238	3.35058	10.738	5.59858	0.48041
DO36051	34.7895	0	125.624	0	58.358	0	17.1192	83.1093	0	10.7225	17.4863	2.79124	0
DO36054	0	0	0	0	862.025	0	25.7629	689.212	0	0	8.26602	4.10171	5.63227
DO36057	0	0	0	0	724.955	0	0	433.045	0	0	8.88671	5.11329	0
DO36062	62.5149	0	233.746	0	31.7812	0	49.0686	26.889	2.7451	0	28.9999	23.255	0
DO36065	49.4065	0	162.724	0	44.7949	15.0475	0	104.027	0	15.0376	25.9729	14.43	1.55957
DO36068	57.6688	0	234.568	0	82.3961	0	24.7239	60.6436	6.14267	0	26.9521	11.3638	13.5414
DO36071	54.1334	24.2075	133.564	3.56837	24.0809	21.3297	9.04928	52.0669	0	5.76617	0	12.4292	3.80459
DO36074	0	13.3305	48.1102	56.8026	0	20.6401	8.27096	24.8457	0	1.75177	7.66754	5.58069	0
DO36077	11.9587	35.8655	177.299	68.4392	13.4081	38.6182	32.0361	35.3747	3.65087	0	8.191	0.392971	5.76517
DO36080	1.42502	66.6917	209.975	77.6957	30.4913	38.7974	115.356	75.568	0	7.90837	18.2776	13.9996	12.8145
DO36083	0	40.3476	92.293	0	68.5659	3.43621	80.8505	129.507	0	18.5118	0.896753	6.83511	10.7563
DO36087	67.9881	20.6048	717.777	0	1070.63	0	50.9976	0	0	16.3694	36.2426	4.48717	13.9009
DO36091	43.2197	28.2279	360.931	0	563.131	25.294	69.6026	420.594	1.03057	0	64.7146	29.6107	36.6442
DO36095	41.1311	0	146.693	0	31.3848	0	0	53.7914	0	10.0945	19.9339	8.97161	0
DO36099	37.9963	0	75.0741	0	123.7	0	30.4393	96.7903	0	13.8601	2.81845	18.0178	18.3036
DO36103	55.574	17.9909	224.963	0	73.9666	0	78.6985	133.807	5.63196	16.8601	17.8698	3.35968	12.2785
DO36107	56.1324	9.28267	181.475	1.01807	90.5956	0	0	52.4966	0	5.60799	23.3127	12.6946	5.38469
DO36111	61.0861	0	259.005	0	84.6649	0	73.6443	181.599	3.58551	6.18463	22.564	3.87837	16.7875
DO36115	42.8714	0	276.953	23.622	52.1705	52.7031	13.5167	104.163	0.32217	13.3068	26.1652	7.03843	4.16734
DO36119	49.8923	19.5475	247.7	55.7951	75.1485	25.0676	12.8487	82.0001	0	19.1485	0	14.5638	19.2878
DO36123	83.5094	3.40751	207.943	0	23.3802	0	0	66.7602	2.55862	4.32823	3.35236	19.0218	10.739
DO36127	65.8125	0	145.501	11.5412	22.8006	0	12.7685	135.576	1.61208	0	29.7021	1.0869	14.5989
DO36131	19.3871	5.79474	236.959	0	22.2124	45.4158	71.1545	129.077	0	2.6731	26.8708	5.80824	6.64781
DO36135	57.7923	11.1964	87.0726	0	70.3567	0	0	116.582	0	7.41874	10.4167	10.046	5.11858
DO36139	96.1846	0	325.251	0	686.564	0	0	0	0	7.17208	27.8847	3.9432	0
DO36143	74.7365	0	156.452	0	43.1436	0	0	39.6677	0	13.6255	0	29.6619	12.7126
DO36147	1.16983	1.47805	26.6293	11.6806	0	6.20595	6.28402	6.55229	0.417185	0	1.11487	2.46794	0
DO36151	1.42805	21.2154	82.6694	32.7121	0	27.5647	11.9576	10.4527	4.82028	0.219345	25.2611	2.79216	3.90713
DO36155	61.5769	5.56314	191.219	0	52.1652	8.4474	30.2811	50.7477	0.831812	0	11.8754	13.5975	6.69525
DO36159	0	7.92698	7.63574	10.4189	2.86196	1.37914	22.6247	17.1526	0.616193	0	8.09768	4.41086	9.87527
DO36163	23.7362	0	55.2077	0	58.6033	0	11.259	22.1937	0	7.94865	2.63543	10.9747	1.44119
DO36167	110.166	0	364.024	0	908.894	0	65.2256	80.6901	5.85	3.11457	39.5895	4.40698	3.0389
DO36171	43.2385	49.0133	340.683	0	232.213	0	150.097	166.755	0	6.61637	44.2972	11.8593	9.2271
DO48888	154.053	224.001	695.696	829.44	116.388	30.7697	144.623	290.029	118.261	43.7606	74.4093	65.1474	35.422
DO48889	443.895	295.008	912.45	649.921	224.188	26.3319	372.655	364.551	268.521	136.435	137.505	71.7591	43.7805
DO48890	2.5061	76.652	395.854	163.659	19.6947	144.851	115.413	215.371	26.4104	0.10863	35.5821	24.4936	20.4053
DO48891	246.517	254.243	645.173	947.043	43.035	74.4485	319.546	372.994	219.444	77.3406	90.8308	56.5447	53.8403
DO48892	122.03	100.601	690.272	535.21	180.795	0	202.453	85.6391	185.479	112.932	15.7712	77.9055	59.9121
DO48893	309.651	355.635	873.024	1184.33	0	125.953	147.169	489.241	231.225	123.178	108.947	106.478	16.1715
DO48894	203.383	345.163	939.127	870.939	101.663	70.6998	167.1	381.925	149.845	89.1126	68.7074	69.7733	48.5618
DO48895	175.686	337.507	511.721	645.433	39.5873	80.9963	248.188	389.882	217.645	77.0284	173.396	53.4968	30.4337
DO48896	86.0462	136.913	302.664	352.444	53.818	90.0433	95.8004	271.271	94.34	0	88.8497	43.2734	13.5369
DO48898	185.175	132.479	1477.09	474.714	1006.89	0	303.659	0	242.746	140.972	124.261	57.3337	32.6875
DO48899	0	219.326	1569.77	473.483	2443.04	0	559.387	0	189.945	130.029	90.8478	34.0088	310.169
DO48900	201.174	323.919	928.976	644.361	49.2867	90.1927	99.2407	321.851	181.029	34.432	115.473	49.6244	49.4418
DO48901	436.768	187.582	1120.9	14.696	319.878	335.014	175.079	423.082	25.9052	0	32.9122	0.998181	32.1844
DO48902	376.18	312.367	1422.81	763.457	456.613	0	274.689	213.888	278.117	61.123	122.864	65.6292	23.2671
DO48904	9.52368	267.761	2588.96	900.983	3151.91	0	756.862	0	293.003	184.438	163.074	92.6189	35.8655
DO48905	347.34	98.2225	1329.64	277.655	1713.55	0	299.35	207.236	163.831	118.497	89.8286	44.6751	59.1683
DO48907	106.53	26.7292	1539.27	426.899	2000.97	0	509.602	0	333.7	95.4412	129.918	85.6268	11.3133
DO48909	496.038	535.164	1786.82	1067.61	208.485	0	415.323	1736.56	377.794	201.143	236.139	98.6605	51.264
DO48911	422.766	89.5227	644.349	431.429	472.988	0	93.1642	825.781	152.494	147.141	72.8334	57.5403	29.9914
DO48912	323.996	355.721	1017.22	736.183	0	154.764	238.368	810.749	281.017	129.254	114.722	103.626	46.3811
DO48914	778.167	356.818	955.832	51.3198	405.014	105.902	524.635	1702.31	151.526	11.983	0	42.9397	891.551
DO48915	337.185	326.372	2053.47	832.874	24.2571	0	556.999	797.844	250.667	248.437	195.563	103.939	32.3931
DO48916	148.926	305.254	685.909	628.076	88.2372	47.4627	284.006	325.129	137.546	74.6062	36.682	14.2465	29.9194
DO48917	525.983	466.046	1958.78	496.82	761.082	16.0583	542.34	1047.89	157.244	60.4409	166.922	80.0751	61.3183
DO48918	309.222	76.7247	705.724	5.33225	692.217	0	245.277	99.5035	135.024	4.15315	60.0813	0	8.74171
DO48919	1370.66	0	3950.8	0	7286.13	0	0	1582.41	87.1351	164.381	162.599	16.0944	35.7908
DO48920	92.9561	146.607	1146.99	0	295.984	68.0922	323.924	143.441	51.949	0	75.0883	0	29.9627
DO48922	237.987	93.7795	232.599	119.672	1870.03	0	59.393	460.541	73.4245	42.7764	30.8555	19.9336	9.00997
DO48923	281.82	92.4564	693.754	7.53568	276.934	125.396	187.839	320.264	152.814	5.4612	80.9837	2.54542	8.19582
DO48924	32.3708	99.6687	0	0	438.445	154.655	0	359.86	1.33777	0	44.7341	69.1818	38.7464
DO48925	82.8939	22.8012	156.422	0	2036.05	0	85.7046	1129.12	39.5529	54.1052	24.3268	10.1888	43.8263
DO48927	34.0798	99.3574	442.178	0	631.335	0	252.633	324.417	49.0142	25.1409	46.8718	12.1576	18.8154
DO48929	282.716	91.0422	569.224	78.6242	566.292	0	199.828	225.273	87.4844	0	93.4709	20.4634	8.58126
DO48930	402.005	0	1057.27	0	3235.58	0	103.7	1303.45	30.0328	20.8309	114.117	0	30.0197
DO48932	98.3118	74.4018	743.6	0	1906.69	0	233.248	655.752	105.086	36.547	42.4565	12.827	22.0831
DO48934	135.06	44.6463	344.111	24.2233	137.419	113.513	69.1632	181.864	72.1263	22.0345	49.6937	5.36168	9.78382
DO48935	111.175	24.738	157.587	32.9411	86.5953	183.168	0	237.796	72.1967	0	36.1808	8.62255	0
DO48936	62.9711	37.9827	517.635	0	137.531	248.565	211.858	325.457	55.1555	4.23051	45.048	2.56591	0
DO48937	142.668	48.4156	345.101	75.2975	63.5307	83.5318	197.51	198.947	156.39	1.48259	44.911	16.5249	17.692
DO48938	49.289	141.548	640.643	242.689	85.792	259.829	386.157	250.053	259.049	13.4976	51.0767	53.2227	27.154
DO48939	113.855	53.7274	80.9278	260.483	44.4017	0	10.4726	284.133	40.0516	15.1012	129.875	32.1444	20.8274
DO48940	107.509	84.0592	350.253	38.3429	140.392	244.116	36.4996	281.828	43.478	0.54732	165.725	0	106.25
DO48941	48.7866	29.0522	71.1152	52.8973	73.4492	98.8236	0	234.876	24.2589	0	90.3464	0	86.3947
DO48943	305.871	59.3186	608.166	0	163.066	174.775	19.7677	331.035	254	1.10222	57.0039	0.290931	26.6032
DO48944	264.427	190.363	604.641	709.871	0	51.2693	94.1708	407.258	207.742	81.0387	81.9681	58.0303	35.2209
DO48945	96.6333	246.47	571.114	694.211	39.4811	0	113.541	434.548	159.633	83.7892	85.9417	73.3684	34.2672
DO48946	166.742	110.832	366.06	323.687	6.595	38.0126	80.2888	183.783	103.65	67.4043	66.2903	45.6129	22.0429
DO48948	136.482	51.3034	712.205	0	211.499	171.124	97.7243	123.663	21.356	0	94.5848	0	7.05921
DO48949	177.147	75.9223	194.819	34.924	101.386	164.039	90.7409	255.023	83.0488	8.1099	17.0566	22.0546	34.73
DO48950	40.2534	13.7471	163.739	0	51.8436	39.9363	51.0288	98.452	29.7486	8.93345	31.8652	1.68664	0.766097
DO48951	0	0	0	0	1561.92	0	0	9943.08	74.575	100.206	208.399	10.9791	65.8413
DO48952	179.164	25.4573	451.594	60.9151	132.925	0	143.615	207.329	17.0921	0	81.7655	3.51065	3.63177
DO48953	206.016	150.108	0	0	709.956	0	461.975	2247.94	107.049	26.4628	62.9579	16.0706	10.4601
DO48955	0	172.81	0	0	1521.69	32.2855	212.805	3489.41	79.5082	34.3748	142.092	6.12558	7.89888
DO48957	369.015	81.0572	378.615	24.8622	1256.9	350.87	0	276.681	152.119	23.4959	47.8318	20.1769	5.37685
DO48958	116.847	114.381	887.447	17.0706	2114.77	44.6064	262.882	0	99.9713	0	86.6069	9.90435	5.51739
DO48959	222.01	0	0	0	495.727	0	68.4849	1698.78	127.396	19.4306	28.5803	11.4627	20.1299
DO48963	202.825	0	15.6959	58.4796	2185.44	14.3856	6.12424	371.052	97.5995	9.07	0	10.5905	66.7401
DO48964	417.606	0	232.118	125.466	778.233	0	0	541.576	224.445	61.5256	81.3498	8.68004	0
DO48965	162.488	0	0	0	895.803	0	0	440.709	53.6993	6.29051	31.2618	7.74845	0
DO48966	365.974	145.027	716.002	0	2282.55	188.86	116.903	48.6865	161.261	0	63.0148	11.1973	12.5269
DO48967	115.421	16.0328	596.278	0	2598.51	0	144.759	0	54.9735	22.8327	13.6072	10.1806	15.406
DO48968	196.813	69.4924	29.933	0	2616.86	45.7349	0	372.17	37.2797	17.5976	36.8183	0.98804	7.31641
DO48969	137.272	85.9072	106.058	28.3561	1529.49	179.791	0	234.126	59.7412	14.8598	14.4834	8.53723	17.3784
DO48970	113.568	0	141.979	9.47324	734.685	0	0	165.295	5.20454	10.1268	38.2274	8.44126	0
DO48971	431.271	181.804	635.119	0	848.329	328.531	56.539	462.408	237.425	0	113.425	13.7677	13.3823
DO48972	124.874	79.7362	619.307	0	1598.58	67.9097	230.306	89.2908	111.358	4.78747	70.1258	17.5949	6.13355
DO48973	462.701	0	686.441	176.385	2126.74	180.086	0	220.648	163.186	32.506	67.7903	14.0241	17.4934
DO48974	149.913	35.164	0	0	441.605	0	0	1353.32	75.5218	21.348	30.2696	8.72072	19.1398

## Sheet: Colorectum
sample_id	Colorectum.SBS_A	Colorectum.SBS_B	Colorectum.SBS_C	Colorectum.SBS_D	Colorectum.SBS_E	Colorectum.SBS_F	Colorectum.SBS_G	Colorectum.SBS_H	Colorectum.SBS_I	Colorectum.SBS_J	Colorectum.SBS_K	Colorectum.SBS_L	Colorectum.SBS_M	Colorectum.SBS_N	Colorectum.SBS_O	Colorectum.SBS_P	Colorectum.SBS_Q	Colorectum.SBS_R	Colorectum.DBS_A	Colorectum.DBS_B	Colorectum.DBS_C	Colorectum.DBS_D	Colorectum.ID_A	Colorectum.ID_B	Colorectum.ID_C	Colorectum.ID_D	Colorectum.ID_E	Colorectum.ID_F	Colorectum.ID_G
HMF000560A	716.95	1741.13	1113.64	967.847	6107.7	1587.24	553.219	229.685	5913.14	56.8373	395.747	1037.2	873.029	2774.52	1962.93	719.579	139.641	1280.95	67.6412	102.918	105.44	0	0	159.576	919.858	0	847.28	266.354	155.932
HMF002027A	105.65	83.2673	5238.84	1426.09	2095.52	2342.52	694.383	792.352	1243.13	260.517	19.3521	304.607	288.242	187.18	480.056	481.812	135.362	197.116	55.7002	14.9383	23.1451	11.2165	85.1136	634.614	1559.73	244.238	114.407	78.9718	79.928
HMF001965A	466.665	1094.95	2399.44	80.3733	3524.5	2220.9	6468.39	288.27	386.837	331.514	1872.68	172.508	1410.82	3666.69	1433.74	181.949	2815.71	634.079	89.9473	49.4055	57.1235	52.5237	38.7631	755.704	816.03	157.566	291.798	554.726	192.413
HMF000957A	182.55	0	2426.61	1069.6	1800.67	1293.74	712.866	142.011	498.322	163.685	454.993	225.597	86.2878	356.743	2873.51	64.2135	361.666	112.93	214.118	35.8819	0	0	46.129	277.322	746.929	93.1428	106.973	31.3422	346.162
HMF002994A	133.767	0	3084.3	1130.74	330.524	1124.14	144.479	110.848	762.7	495.301	1401.89	325.397	226.212	808.678	925.416	555.744	343.469	82.3929	70.5825	8.12821	4.87207	15.4172	0	166.409	569.764	213.296	35.68	28.5989	103.253
HMF002776A	418.198	911.365	1336.86	593.449	2464.31	1636.82	1147.71	419.832	3579.56	421.417	721.418	547.897	1094.14	1532.59	2275.43	101.072	732.898	994.042	189.693	71.2224	55.0844	0	158.27	1516.52	1058.97	27.638	461.882	234.171	320.548
HMF002800A	423.019	550.282	2191.55	712.673	3510.26	2230.42	951.053	625.265	1409.73	232.126	353.39	360.156	1598.9	3286.51	665.112	141.502	345.933	596.123	32.2377	27.2918	60.9333	16.5371	30.587	454.722	874.409	169.608	158.657	618.039	104.978
HMF002273A	91.313	89.5273	1754.54	682.512	1320.66	998.886	519.648	313.327	1049.84	252.114	45.3386	435.48	1105.74	794.988	581.532	605.677	110.87	0	25.8771	40.9296	41.3978	2.79547	0	127.876	516.345	0	604.371	146.827	158.582
HMF000882A	110.169	0	2442.91	1565.55	2319.25	2651.22	959.923	565.388	1604.63	585.082	172.794	825.567	1741.37	2008.32	186.318	333.821	488.791	30.9041	11.5453	24.6804	30.6985	16.0758	11.5785	410.799	765.965	312.212	110.101	478.402	100.943
HMF003298A	299.077	1310.63	2051.1	19.5989	3908.76	1721.88	1437.97	584.781	1313.5	103.454	53.7041	586.027	2566.5	1349.16	1934.88	741.35	222.166	778.444	121.061	642.794	0	9.14493	58.8503	549.395	1847.27	234.017	402.022	799.201	108.243
HMF001060A	191.682	159.591	1619.17	825.291	1386.19	547.003	139.566	159.022	667.755	125.689	154.989	1069.05	891.783	861.099	1386.38	605.544	189.398	228.804	124.757	17.6589	31.5838	0	4.7065	171.56	128.994	414.61	245.196	315.281	243.654
HMF000272A	597.555	357.301	823.862	867.384	525.596	1440.08	640.924	622.296	4012.45	545.814	1493.52	1169.07	4649.91	1578.78	4237.45	196.228	1920.12	658.663	527.686	157.562	73.7519	0	61.6477	263.067	0	614.389	204.342	1087.01	1724.54
HMF001438A	79.2951	50.0164	1683.85	761.968	920.817	2311.17	32.4056	0	730.574	215.83	51.5377	459.971	145.561	123.866	124.457	193.545	74.1975	144.938	2.62607	15.5116	20.9756	3.88671	4.52818	139.26	413.148	104.497	108.119	12.3862	38.0616
HMF003717A	527.843	873.797	1562.16	565.95	2625.63	719.504	714.098	501.496	0	434.597	1320.92	906.894	879.965	4241.85	1293.13	658.493	374.886	482.786	82.3413	32.8049	44.9527	10.9011	26.4758	415.209	707.525	365.988	121.429	298.375	160.998
HMF002369A	860.949	1556.18	583.909	0	3053.74	0	2985.43	309.281	5755.99	596.582	233.263	1543.06	8151.84	3763.75	1927.18	1739.16	658.953	1123.74	77.0068	70.4145	120.574	12.0047	16.7551	172.566	277.698	452.7	613.763	1909.05	65.4679
HMF002302A	177.348	194.919	1677.81	1497.06	1794.45	1098.53	888.525	244.177	1476.31	218.664	278.08	1253.06	122.421	455.894	922.673	433.015	510.042	218.024	31.3574	21.6652	42.6848	0.292609	67.0145	330.498	613.545	266.564	478.895	36.8921	114.591
HMF001840A	609.257	1238.68	863.796	366.433	3360.7	2107.71	615.906	537.541	763.846	58.5534	5846.79	413.191	257.114	916.054	1460.91	602.358	1234.17	621.992	116.705	33.5316	55.7299	2.03351	11.4418	187.894	682.518	737.812	257.257	163.758	241.319
HMF001838A	995.687	1999.72	2902.37	0	5336.46	2480.09	1424.6	1304.58	7254.65	319.51	2653.31	1018.13	564.492	2121.23	4359.14	556.986	844.339	1543.69	171.85	911.15	0	0	17.7307	832.336	1045.36	484.569	448.183	192.993	312.825
HMF002627A	0	0	831.004	0	0	4714.01	0	224.68	2927.01	0	0	1533.23	0	0	0	112.072	0	0	1.40171	4.0217	16.5766	0	0	83.0436	0	196.604	377.889	3.56641	32.8973
HMF001704A	361.413	604.621	3593.84	1154.39	2422.33	1500.49	268.117	497.081	1124.96	349.089	289.687	527.932	231.235	678.131	0	246.363	212.458	96.8605	13.5414	11.235	22.889	4.33458	48.2745	490.667	1782.33	300.765	106.585	72.5273	87.8544
HMF000814A	13.6789	500.508	1483.63	782.022	2378.85	2375.06	2532.4	159.73	0	116.959	1400.23	13.4287	639.327	890.821	2092.05	282.854	855.969	212.486	232.104	78.1369	4.7831	13.9758	0	148.892	346.518	312.553	152.931	150.024	191.082
HMF000020B	242.588	407.153	2886.55	1064.94	2650.22	6000.54	1658.04	1204.97	1948.83	97.3699	1268.5	1628.51	2586.43	3218.33	2622.08	820.211	374.727	0	210.154	60.7812	14.5184	35.5468	124.959	946.907	1169.89	392.433	383.826	659.072	231.913
HMF000349A	137.919	390.633	2811.6	840.374	1482.34	2444.84	92.9462	290.677	1141.03	326.517	0	403.836	233.759	430.355	91.1893	413.316	55.6634	0	3.66314	10.697	19.0978	8.54205	31.5667	1027.47	840.755	115.404	76.2709	83.0684	77.4677
HMF001287A	122.652	0	2010.11	902.32	1650.26	1065.72	146.399	58.1004	552.975	229.127	25.0518	301.651	31.3662	388.048	420.34	756.548	24.1462	245.183	47.8025	17.0806	0.465423	4.65154	10.3069	81.0123	467.962	261.773	96.2244	26.4759	48.2455
HMF001658A	439.382	225.613	2062.1	964.792	1897.67	3814.36	0	306.982	1072.29	272.299	89.4852	250.837	382.839	134.542	248.258	271.694	191.324	55.5315	6.15344	12.7387	23.6592	4.44865	0	349.191	863.112	592.412	0	54.7208	55.5642
HMF003234A	313.351	123.05	2329.86	902.742	954.864	1113.54	518.63	91.7716	1370.17	472.786	334.484	377.887	2977.31	1944.52	1745.26	444.193	588.208	349.374	110.521	41.2318	45.8427	0.404885	24.2258	343.827	357.45	296.09	105.932	643.769	204.707
HMF001303A	160.618	52.3404	1392.67	913.009	1446.74	1263.42	332.978	162.569	828.917	186.333	216.363	311.91	1498.32	1046.89	288.645	1266.75	131.711	153.816	9.5169	36.9205	48.995	11.5676	26.9412	109.448	512.071	24.2904	101.051	241.409	99.7887
HMF001927A	538.096	583.346	2138.84	1158.93	3265.6	2800.9	1537.83	1172.16	207.49	141.385	397.337	2509.97	2482.43	2059.18	1789.7	171.956	361.536	270.308	198.032	25.2037	10.9927	14.772	29.0913	1123.43	1018.29	907.393	338.264	556.978	113.55
HMF000167A	406.541	456.466	2385.11	1849.83	2936.84	1857.61	7866.24	601.958	536.533	325.855	7949.58	306.083	117.677	823.04	594.972	512.5	436.541	200.625	104.649	38.4011	21.983	18.9666	33.8539	719.556	995.328	645.304	147.596	83.8349	282.527
HMF003543A	202.498	0	2815.15	954.751	1939.21	1431.36	331.963	355.436	1276.39	473.272	682.733	747.928	262.479	993.978	251.021	548.243	554.096	508.487	9.16313	27.239	29.3068	1.29112	12.3602	281.498	688.931	309.513	128.707	43.624	102.367
HMF003777A	235.5	289.455	1831.75	750.24	973.596	1598.31	1676.37	112.289	868.156	332.763	2168.02	599.927	2134.48	867.756	306.412	265.12	1138.18	175.675	10.3054	22.0835	13.5077	10.1034	21.1822	347.203	779.942	111.141	108.404	356.401	31.7264
HMF002620A	250.352	0	2001.77	1387.14	1341.43	1733.85	87.1017	0	1561.97	248.973	134.195	691.667	50.5112	388.745	424.533	311.44	180.087	135.233	1.26392	15.7528	27.9833	0	0	166.611	207.401	336.634	179.372	28.898	46.0839
HMF002811A	270.129	837.416	1944.41	629.053	2243.21	1191.8	594.434	69.6097	1199.08	266.482	718.329	1246.37	541.933	1127.36	1411.55	223.157	278.868	428.799	97.714	34.9353	14.0486	9.30203	6.7287	650.537	382.357	631.598	306.961	211.065	179.753
HMF001583A	106.399	119.667	2271.62	777.272	1297.36	1530.7	552.909	346.473	776.762	231.123	216.669	454.873	144.572	390.484	604.615	317.648	101.037	228.818	36.3306	24.6089	4.04852	6.01196	3.65174	207.287	727.756	296.384	77.4071	31.1374	99.3765
HMF002865A	146.817	443.864	2677.27	1316.02	1723.46	853.576	307.011	188.175	518.597	442.268	167.404	355.619	241.858	795.837	685.095	145.711	101.303	18.115	81.6112	14.2719	0	25.1169	19.6969	407.111	950.643	79.407	88.9949	96.4238	85.7236
HMF003669A	139.598	611.129	1944.67	734.043	1098.34	2204.36	1835.66	481.86	940.048	250.58	10850.1	135.469	680.439	565.818	3335.79	317.686	1359.94	119.48	305.217	69.1553	19.888	30.7397	0	460.258	569.809	265.725	106.352	210.506	442.35
HMF000606A	263.518	141.006	1931.93	847.588	1066.99	1231.63	0	270.951	550.746	282.182	26.8878	352.194	158.363	458.053	19.7708	169.173	140.829	51.1847	3.3039	11.1939	12.3605	4.14169	10.1635	155.031	778.813	346.029	80.6538	53.7602	22.5495
HMF003653A	300.331	262.912	2902.72	611.036	1446.68	1190.44	29.6731	626.691	1450.84	146.737	158.259	639.658	756.051	1239.97	502.455	323.105	183.058	200.4	19.2218	15.6232	42.1549	0	16.2253	483.489	840.186	392.389	75.6699	127.387	57.6539
HMF003653B	316.665	585.75	2925.72	497.575	1555.15	1257.14	246.952	658.641	1763.51	113.744	204.756	673.593	1054.41	1608.17	1708.24	375.49	153.84	332.675	94.7827	40.2582	22.768	9.19105	40.2829	494.416	1057.79	274.655	172.857	184.498	125.497
HMF003137A	232.413	19.5046	1619.62	632.519	1786.15	628.27	69.1097	133.16	1007.33	256.344	9.90769	686.446	10.2707	498.237	219.843	355.299	0	309.582	9.95485	10.133	15.8098	3.10232	2.3662	38.2755	209.746	453.038	136.276	24.7768	37.5219
HMF002144A	326.825	38600.6	8823.36	12959.5	4209.79	4853.88	884.175	17367.1	251.54	7922.91	1475.26	0	135.386	0	2613.74	753.582	0	1981.4	83.0681	50.6558	13.9851	308.291	253884	49518.6	0	14270.2	0	0	0
HMF003067A	922.929	1550.57	3479.1	0	2059.63	1181.34	1048.86	757.782	1605.11	274.696	1064.59	709.074	988.928	1852.12	2215.99	684.366	612.074	695.834	261.846	92.5964	6.34097	23.2169	100.859	1499.04	856.433	550.782	272.995	121.613	451.283
HMF000008B	36.7623	13.7882	2836.94	1256.33	1281.49	2455.4	2375.48	469.302	686.579	327.568	381.073	591.217	124.344	155.042	157.143	436.705	2026.66	78.1884	0	13.452	34.1768	6.37115	38.8697	333.955	918.032	200.904	210.548	36.6133	40.0778
HMF003786A	302.185	317.642	942.992	1287.28	2339.05	1464.01	2078.1	478.71	338.331	61.8574	1049.68	386.763	429.29	1032.43	1165.81	332.997	469.944	367.925	149.299	20.5254	45.1728	7.00282	31.6589	578.489	859.094	258.698	203.769	194.826	179.465
HMF003169A	78.3303	0	2720.85	639.577	880.694	1146.99	131.039	27.4723	405.597	249.354	31.5934	128.701	60.6411	427.418	48.7391	189.624	85.31	111.072	3.06276	6.52384	8.21224	6.20116	0	209.466	685.805	96.9971	60.7276	28.4285	43.5759
HMF003048A	216.148	677.225	2276.41	1070.2	3097.16	1448.9	480.34	177.025	1633.52	112.546	931.173	355.229	329.297	1497.74	2407.08	48.1227	73.4985	594.396	233.545	41.4555	0	0	9.97231	198.172	519.276	252.048	247.797	76.0799	285.655
HMF003128A	2467.06	756.614	0	0	0	33549.9	0	0	0	108.231	1586.76	0	133.862	0	0	2159.43	1088.58	2245.6	120.911	12.7901	0	15.2984	64.5396	515.273	863.719	45.0286	164.752	49.2929	104.396
HMF002298A	2702.97	55353.4	8383.68	3891.5	3228.45	455.787	4146.48	16945.2	4051.04	13324.1	0	8266.7	0	506.517	0	1183.07	1937.86	541.274	24.2179	12.1377	0	856.644	644436	14874.8	10943.4	0	17932.7	1286.38	101.899
HMF002128A	208.567	386.446	1753.86	1203.4	2243.52	1590.36	932.353	153.755	1961.04	510.519	1498.46	716.171	3138.62	3458.34	1733.6	1053.39	457.267	368.329	144.351	57.0032	39.6459	0	2.52556	116.488	493.557	245.567	265.76	756.677	133.425
HMF002246A	0	728.495	720.855	0	0	386.299	0	375.227	0	154.911	0	70.5068	0	6179.85	0	10459.8	0	19.0096	4.66237	6.52413	37.8135	0	0	0	780.019	0	112.542	32.0033	38.4361
HMF001642A	873.973	962.467	2177.35	116.988	2301.59	1476	316.197	667.604	1905.08	0	3719.66	263.326	594.987	1565.17	4378.08	405.806	1074.05	713.685	538.429	541.571	0	0	22.9252	118.48	443.919	387.071	147.981	208	1362.62
HMF002372A	582.206	1070.43	2007.08	839.085	3423.86	1032.32	698.239	513.058	2378.37	206.546	1533.54	386.534	1710.95	2843.52	1986.74	585.544	445.104	331.86	91.2758	9.32449	115.404	131.995	17.6336	288.087	1119.18	443.333	353.959	607.585	186.223
HMF000074A	0	2.61671	0	15.5334	0	0	3.64896	0	26.4082	8.49993	0	8.44187	0	4.85091	0	0	0	0	0	0	3	0	2.72916	0	2.04071	0	25.7294	0.896604	3.60413
HMF000074B	108.527	129.393	1309.1	1475.62	2982.78	1962.03	464.907	408.206	2509.7	1071.75	404.74	871.798	3328.96	931.081	2447.45	894.922	171.641	158.394	215.843	61.4562	31.0401	26.6605	0	187.848	445.456	173.533	717.401	474.628	305.134
HMF000074C	90.6664	0	1439.96	1410.05	2983.61	2329.08	809.389	182.873	2564.08	1038.88	105.71	875.327	3213.51	841.792	1888.16	793.907	163.007	0	94.2468	33.2284	52.9373	18.5875	0	245.669	344.723	308.842	508.422	428.474	187.87
HMF000904A	681.216	1424.92	4408.43	0	1493.92	1059.78	1757.68	1888.26	1530.82	172.645	3739.94	582.35	294.746	204.31	722.702	787.172	542	415.107	84.5133	48.8248	0.322522	57.3393	403.097	2258.67	2508.03	307.993	49.4032	95.4842	268.324
HMF001548A	322.966	179.355	2239.2	920.175	883.074	2708.59	52.5837	724.581	1181.78	226.881	82.6677	550.576	702.611	520.325	25.1405	289.714	197.284	52.498	3.222	3.54633	25.2317	0	45.0404	488.297	1247.96	0	99.0217	208.706	50.9737
HMF001724A	270.982	812.591	2309.97	540.849	2077.37	772.219	508.303	384.354	630.998	426.849	3719.2	515.131	737.026	3549.37	2447.81	455.442	797.141	350.393	182.917	17.2797	16.5238	46.2794	52.2753	301.911	792.045	209.631	295.064	211.043	103.031
HMF002787A	198.89	350.32	2997.47	846.423	2519.7	1461.78	776.753	335.974	1694.97	284.541	117.075	531.64	290.968	549.054	3525.53	259.005	674.524	124.386	243.896	76.5543	0	2.54961	13.9285	441.431	931.898	130.141	136.342	89.4091	389.85
HMF000756A	698.744	685.767	1531.02	571.554	4448.83	760.944	602.989	884.533	0	0	168.317	1901.89	817.31	3658.83	870.055	1150.03	53.86	336.318	83.2519	41.2803	35.8515	4.61619	44.0786	340.34	657.744	681.453	289.131	401.497	135.756
HMF001856A	604.216	1687.85	3214.21	0	3702.79	1733.92	853.688	1020.34	2160.4	0	173.405	1942.88	268.55	732.453	1198.38	414.265	335.924	341.729	45.3379	142.021	49.475	153.167	265.158	1813.09	1206.98	817.352	433.269	99.6754	274.473
HMF001297A	117.253	0	1249.71	1587.58	1537.79	969.446	1118.9	0	1159.33	286.36	984.137	472.407	0	0	407.306	226.947	528.489	140.352	37.4646	33.1958	14.3397	0	0	86.7506	133.132	294.957	203.362	5.65176	207.147
HMF002492A	356.741	1240.1	1423.73	605.604	3166.46	1411.89	501.386	266.959	808.014	396.848	2270.94	653.561	1398.63	1428.32	999.41	983.875	854.103	352.452	51.9154	24.5959	42.0895	16.3992	32.3022	758.13	1380.72	391.691	284.046	402.773	146.334
HMF001832B	945.29	1324.33	1916.9	631.735	1945.74	1440.3	1399.27	1197.84	1288.46	46.5953	4700.53	933.118	909.923	2150.24	4542.92	1189.53	1250.34	647.927	775.566	179.434	0	0	16.0642	487.612	653.232	638.206	246.935	234.729	1725.22
HMF001951A	509.969	941.33	3058.27	838.844	3785.38	1858.97	760.789	343.996	1550.11	552.942	1605.82	569.412	990.922	2892.31	606.11	672.395	410.678	336.751	10.6999	22.8541	76.6469	8.79915	45.705	459.421	1222.05	616.337	133.518	359.712	85.2587
HMF003805A	290.321	463.896	2434.23	1099.67	2469.84	2315.67	150.94	192.741	279.639	320.645	133.997	306.452	54.0381	838.776	1161.86	1087.55	79.506	285.23	142.587	75.0844	23.4224	13.906	16.9862	189.233	1026.83	151.334	600.512	53.9315	179.172
HMF003289A	80.5606	334.842	3266.32	1615.19	2445.72	4043.15	1079.62	880.835	1658.07	366.071	1157.86	810.631	1422.05	954.806	2688.37	509.368	589.423	29.1121	172.437	40.9811	20.4046	41.1777	107.694	811.853	2165.39	0	237.708	340.883	204.471
HMF003177A	21.5593	0	2474.75	502.898	560.708	816.368	139.798	121.09	668.861	518.726	118.445	303.025	0	81.2344	302.628	118.812	94.6284	37.4677	2.3455	0.134413	12.5201	0	0	79.2922	425.026	115.02	21.111	11.482	24.0686
HMF000231A	190.485	253.626	3461.98	1141.44	1856.76	2520.98	97.7213	463.915	1078.24	177.532	97.0786	342.687	273.043	485.789	419.233	175.876	60.8733	128.735	39.7267	11.913	20.5533	3.8071	42.5777	360.185	1199.21	222.358	83.1671	88.5289	42.9719
HMF003461A	453.586	996.186	1043.31	0	0	1424.77	1563.1	439.846	0	156.567	21799.4	429.525	1398.08	347.106	477.118	235.112	10699.8	318.542	140.717	36.951	0	72.3323	107.121	495.766	1412.81	197.894	235.986	396.444	252.974
HMF000156A	213.071	305.337	1913.84	1917.02	2662.02	1494.02	1306.06	374.299	2312.15	224.389	1437.46	1092.24	2161.48	1037.54	3021.47	500.028	723.041	132.543	214.336	87.0758	50.1518	0.436423	52.3085	418.875	561.11	605.442	191.998	556.811	448.455
HMF003365A	81.7909	0	1069.5	771.046	596.697	114.121	0	255.297	474.989	207.865	0.762957	222.553	0	0	153.305	2394.97	97.6041	10.4979	0	2.57621	12.4238	0	6.8575	21.739	195.08	0	97.8946	4.23476	90.1941
HMF002606A	0	66.3292	2446.25	2093.24	1577.92	5140.28	367.359	493.253	2052.67	216.815	291.244	760.179	240.898	233.173	2882.93	525.644	278.003	187.815	299.314	98.106	39.5805	0	43.0261	267.553	1498.37	199.302	507.372	70.1031	262.276
HMF002555A	39.4689	79.6042	2126.74	853.151	1255.88	752.765	271.379	76.8197	405.717	276.03	154.745	426.538	848.301	577.283	166.475	198.035	155.065	0	10.755	3.51523	18.7298	0	71.162	413.874	632.936	0	141.502	224.451	72.074
HMF001871A	796.017	1060.86	1988.18	917.699	701.896	2241.39	2381.88	1105.78	4401.61	259.525	4960.77	1357.35	2913.73	1251.5	3658.09	579.99	1216.69	806.054	412.952	133.786	37.2614	0	62.3146	832.184	1354.6	504.736	284.182	801.086	685.893
HMF000355A	390.39	0	3000.19	1971.21	1953.4	3320.52	653.063	525.799	703.074	208.671	0.92886	2642.03	80.8929	261.068	0	253.255	330.503	0	1.47559	19.1131	24.4646	1.94674	0	316.732	774.103	561.456	305.142	27.101	28.4653
HMF001142A	227.226	413.388	2856.74	981.042	2344.03	1140.72	884.566	26.1477	432.051	265.566	211.234	251.112	481.636	665.241	295.991	41.6958	382.259	170.348	11.1533	10.0594	38.6537	1.13366	23.9372	267.404	935.818	312.394	62.3125	148.19	57.9444
HMF002777A	116.971	0	1611.17	1182.6	1313.39	516.93	166.935	195.444	651.708	243.745	0	335.525	34.9842	3.47986	258.458	571.951	118.713	0	12.2882	1.65656	14.4985	10.5568	14.553	160.989	391.671	86.0594	79.3159	8.21448	56.1971
HMF001107B	1358.1	61429.7	19517.2	16196.3	0	8518.81	2850.98	9164.84	1525.86	6428.58	0	5564.91	991.161	1565.15	0	117.423	0	0	0	361.09	0	824.91	582681	43021.8	24512.4	0	15978.6	1130.46	63.1635
HMF002612A	537.812	1747.55	1171.13	979.781	6672.96	1966.25	1593.61	454.58	443.047	25.3067	3284.1	1693.63	1237.84	3540.69	5112.63	1393.23	1665.41	853.433	411.774	133.263	60.81	26.1532	46.5258	206.232	725.661	775.688	617.347	659.901	409.645
HMF003627A	329.806	808.867	1902.88	1005.22	3689.17	3240.22	1053.74	334.743	1275.82	199.648	3063.27	1023.45	1592.22	1761.31	1345.96	673.348	1489.88	501.441	132.099	48.3382	16.9547	33.6081	0	305.601	406.429	638.002	508.614	622.385	321.969
HMF002194A	86.3748	186.753	1526.43	2291.72	1729.71	1891.74	879.174	475.885	981.094	711.231	419.991	613.818	502.173	663.292	0	606.993	987.661	12.9631	12.3171	17.2258	37.4571	0	17.0027	744.702	586.82	280.21	68.5259	131.32	67.4193
HMF003204A	558.113	675.803	2256.99	805.945	1508.33	368.487	730.678	1151.06	1231.27	390.854	1982.37	955.854	0	526.25	714.483	461.421	420.501	226.581	33.4695	10.1768	28.2907	7.06307	99.7615	656.033	2206.61	15.2798	139.581	52.7061	59.0306
HMF001444A	523.169	834.871	2475.73	1224.03	4293.34	2194.17	2482.76	90.9691	3361.54	95.1337	417.36	1038.07	2600.21	2722.69	1238.58	400.737	521.011	859.618	60.1059	35.9853	123.653	12.2556	17.6816	384.087	967.442	95.7495	660.349	807.346	136.345
HMF002429A	0	0	3763.45	2248.43	1092.41	3830.1	3110.54	667.388	1516.42	187.366	1422.38	1102.62	193.277	356.447	2628.1	152.922	1657.44	353.691	398.947	203.803	11.25	0	57.7932	356.217	1398.59	237.599	330.831	51.6322	1389.34
HMF002679A	424.269	926.747	1057.29	381.275	5283.03	601.077	1426.56	469.459	0	0	150.035	3843.85	1219.21	2865.8	1531.59	449.266	0	513.544	114.546	52.6833	55.0589	5.71151	0	424.161	0	782.741	775.791	510.989	47.3187
HMF000037A	352.994	767.478	1669.15	393.332	2254.54	1926.03	1638.06	508.94	1016.35	196.009	2901.59	1373.13	354.437	947.47	1930.62	183.84	153.67	303.348	163.207	37.5593	0	13.234	83.6606	587.142	634.281	442.578	410.048	144.634	224.656
HMF000852A	161.045	175.273	1341.4	659.263	1921.89	878.08	526.114	200.044	726.871	202.302	144.401	556.761	377.957	926.175	305.648	319.804	93.224	179.753	8.55906	15.2728	19.3042	6.864	10.2763	83.7547	211.686	370.298	166.809	159.249	40.927
HMF002281A	557.237	1629.53	1935.18	758.456	2968.56	1185.03	71.2234	123.358	3102.96	386.269	376.796	320.537	1074.01	3043.91	2231.75	673.671	7.2988	593.221	93.8997	78.7839	132.51	187.806	8.98336	160.532	1663.38	0	960.697	220.826	213.586
HMF002532A	407.969	739.111	1717.32	852.694	1179.28	779.408	1405.28	477.451	2121.63	172.785	11090.4	1388.9	1626.81	2159.96	1984.27	687.647	3977.43	560.701	180.32	31.7371	72.2667	23.6763	69.4932	517.144	940.696	89.6552	498.305	531.31	369.397
HMF003418A	100.195	168.411	2218.38	1707.95	2168.9	1835.35	376.48	71.0909	1584.79	125.634	1.55493	358.163	49.5809	43.9547	372.134	572.002	146.116	265.322	21.0547	13.678	30.2674	0	25.5074	151.573	864.965	265.09	88.5858	19.3048	76.9736
HMF000753A	115.823	151.679	2833.26	1232.73	2196.54	2078.73	1258.88	175.498	753.965	387.283	278.718	754.116	606.48	562.978	71.3547	3234.44	326.411	116.117	2.95827	22.1995	19.3715	7.47076	31.0555	410.662	1176.96	170.614	162.58	176.194	66.9305
HMF000753B	431.664	593.214	2696.15	977.524	2825.66	2206.99	1104.14	504.527	801.934	344.478	398.69	713.648	583.814	1067.72	602.896	518.978	272.955	225.023	22.5131	28.1432	30.8377	9.50608	57.6755	608.354	1533.39	289.256	154.206	191.492	87.6299
HMF000760A	103.759	368.373	4355.02	1590.26	2049.03	3742.55	1166.06	205.342	980.147	497.562	325.54	430.41	845.325	854.689	489.187	1989.8	35.9496	0	9.12339	21.7969	43.7961	0.283615	83.4476	962.4	1173.63	324.028	91.7224	167.815	118.954
HMF000036A	227.265	5.42212	2629.63	1046.16	2037.55	2482.63	634.534	576.488	1613.99	245.477	342.02	607.392	1105.38	1241.89	238.253	822.877	391.111	224.925	14.6904	41.3042	26.0054	0	15.8467	357.442	1067.24	308.053	102.477	251.867	84.0778
HMF000869A	180.986	154.632	2795.76	1134.37	1694.93	1359.64	1601.36	494.716	1648.77	391.913	565.632	626.96	1340.72	441.552	183.914	90.943	1108.99	317.209	11.1074	46.7965	45.8248	5.27135	113.683	563.608	1408.37	0	281.243	338.561	81.5308
HMF001022A	296.38	417.922	2746.67	847.385	1880.81	1853.71	373.948	444.048	923.926	335.103	144.292	630.674	296.62	738.931	86.2579	168.911	188.471	46.9378	8.05287	10.0932	26.8419	0.0120854	22.923	178.163	895.942	486.988	113.917	142.82	39.2465
HMF000011A	156.138	84.7413	3906.35	1380.87	1688.86	1731.7	142.836	480.169	1197.64	346.574	0	470.972	214.008	470.58	324.433	644.209	120.331	215.597	37.7605	17.3897	11.0498	11.8	83.4979	385.891	1206.22	0	217.12	72.5153	103.752
HMF000166A	268.046	129.063	2529.25	957.898	2989.72	1443.63	858.828	465.298	1187.55	422.831	1860.62	549.572	361.765	1660.96	1106.33	1799.22	407.044	193.372	60.1903	11.6663	34.7148	1.42851	18.8006	215.97	788.421	82.4316	211.456	114.961	89.9598
HMF001205A	214.497	70.476	2258.57	1070.54	1434.76	1725.8	93.432	176.885	434.939	241.852	26.9774	318.96	0	59.8467	884.182	167.281	49.4237	227.582	66.4407	32.05	24.5093	0	83.2486	229.513	1154.45	122.873	182.205	25.2307	165.478
HMF000207A	465.032	784.031	3320.73	391.863	2835.66	1229.26	611.638	442.769	684.292	194.351	740.004	1157.01	323.449	1021	911.033	778.717	267.326	668.836	37.4531	286.547	0	0	61.8304	895.751	1110.42	501.116	150.103	108.011	186.768
HMF001869A	245.216	288.5	2131.81	711.15	1888.56	633.083	543.663	348.943	812.123	137.666	40.5945	1478.88	23.1505	533.105	155.377	238.001	121.541	229.639	0.646313	5.91669	24.6376	10.7994	10.6046	436.042	513.255	316.071	213.547	63.0972	83.3824
HMF000348A	1139.5	1976.51	2631.24	0	4142	1100	2842.54	1416.09	0	344.327	6446.63	1289.05	2914.04	8805.7	3387.23	579.531	1914.45	773.159	280.256	89.4882	69.0945	79.1614	126.393	1083.99	1405.36	422.63	401.739	1013.27	418.612
HMF001026A	392.087	266.465	1924.52	1205.46	1864.86	1833.95	1355.13	243.19	1069.75	742.121	5903.66	711.475	673.975	4094.86	2343.98	822.261	1750.59	252.668	133.734	42.1214	33.5525	18.5922	9.1245	78.2104	515.987	380.109	158.214	243.338	345.016
HMF001653A	119.665	0	2449.2	663.274	1107.3	740.831	538.544	129.784	641.458	165.096	0	1133.71	95.8076	167.299	310.955	303.535	122.254	91.2865	2.57847	2.8273	30.5942	0	0	164.978	186.282	311.217	259.929	33.6767	77.9171
HMF000853A	840.057	1940.26	1947.54	358.144	3335.61	661.21	0	477.288	964.825	535.738	223.862	450.671	120.691	202.941	100.916	652.906	100.058	579.288	7.68716	13.3002	50.1628	11.8499	219.483	811.158	1934.38	631.221	28.7004	48.3078	127.745
HMF002005A	283.522	144.838	3051.76	747.537	1638.25	1916.97	639.033	218.756	1400.76	579.473	828.557	730.72	1417.98	1303.02	1156.68	370.205	896.923	0	57.4362	12.0853	36.2199	14.2586	46.4087	324.002	899.188	12.0523	231.434	283.609	190.305
HMF003188A	252.955	0	2792.04	1896.68	1637.5	2111.41	450.206	88.8165	1804.6	463.753	115.715	476.123	193.439	215.07	588.833	723.341	388.402	27.1226	52.9226	25.7826	9.89219	4.40258	67.8094	571.55	918.324	170.306	113.193	36.9698	92.8463
HMF003267A	198.133	0	2155.02	2464.35	2922.04	1791.98	571.163	550.135	2023.23	0	496.048	2757.19	937.7	1542.49	221.838	501.038	413.247	11981.4	15.0269	49.5044	52.5766	11.8922	12.9164	248.543	335.318	782.099	589.714	294.494	191.916
HMF000741A	132.342	0	124.886	644.446	683.828	174.449	0	0	1326.49	425.788	40.0988	395.684	45.5891	175.363	322.267	213.788	0	125.987	12.3424	17.1842	19.4734	0	0	0	264.025	36.6144	131.345	0.0364359	42.9789
HMF000595A	182.696	142.325	2871.03	958.885	2041.91	2380.54	449.276	347.008	1621.5	214.676	169.481	394.373	417.822	787.65	665.143	244.162	327.387	317.133	14.2743	12.3671	52.3587	0	18.8176	235.829	858.871	163.256	145.763	139.932	114.53
HMF000401A	213.77	982.429	1612.82	474.889	4541.64	2910.42	13447.8	187.245	1833.99	222.781	10445.2	102.51	272.788	671.809	1400.68	455.141	5167.01	462.106	17.2718	29.3806	82.5014	38.8461	0	305.892	569.771	454.364	523.533	175.358	142.082
HMF000614A	384.051	223.299	2712.41	813.272	3022.92	1093.93	656.976	301.503	917.837	238.802	111.176	495.069	531.207	1455.28	330.138	817.943	62.5674	730.628	6.31381	39.0253	45.3566	11.3042	57.5347	337.56	887.152	402.562	145.714	149.653	91.8238
HMF002748A	541.361	669.7	4489.81	1413.74	2723.13	3127.35	199.881	560.975	1020.78	431.546	1607.56	408.544	122.759	801.31	978.864	1200.04	147.121	191.533	120.797	16.8058	10.9118	24.4855	35.7794	508.99	1358.26	401.685	83.0249	50.7401	107.521
HMF003146A	637.234	1501.97	189.464	115.033	6967.3	1113.75	3801.14	804.546	2174.74	189.848	1977.73	1050.42	6605.01	6027.54	4048.78	434.872	1112.46	521.182	141.384	84.3395	135.524	60.7532	4.64794	486.449	475.051	383.18	503.053	1286.27	348.349
HMF003533A	162.486	696.096	1535.54	419.708	2928.13	1770.89	958.807	538.609	852.414	60.2245	157.703	900.957	1490.14	1760.88	1571.56	1045.27	162.227	105.361	72.3105	23.9084	48.2356	2.54548	42.2498	465.644	798.565	269.632	244.6	255.172	69.1381
HMF002998A	399.439	0	2480.43	1877.25	0	1001.74	1066.85	723.701	4578.04	231.742	929.089	1419.85	2914.33	3759.05	2763.99	1318.04	287.846	1048.62	143.552	51.8299	97.6183	0	22.6526	321.481	918.084	45.7745	469.151	207.76	239.097
HMF002295A	1143.95	1068.7	1291.11	821.563	2843.06	247.777	305.687	498.29	7194.29	539.996	509.243	1210.24	654.619	3660.2	1598.75	1742.51	602.199	1514.82	31.0599	95.2814	124.325	22.3343	101.045	330.591	1554.82	0	2534.65	372.603	87.292
HMF002682A	435.469	1525.08	1203.34	291.769	5239.94	1097.7	2148.18	425.421	1996.32	813.424	2881.94	1093.64	12068.5	5804.17	3685.99	2663.25	1682.05	604.853	174.738	79.0827	165.156	67.0231	91.3393	151.585	303.627	880.439	392.194	3897.15	70.6658
HMF002240A	261.284	474.516	2530.23	677.527	1899.13	1159.17	716.661	370.064	1058.25	224.141	443.291	452.598	162.589	235.614	463.351	311.18	398.67	141.729	6.34819	14.9504	20.8898	8.81159	24.5747	447.713	855.659	462.897	81.0295	48.7138	91.413
HMF003378A	241.616	207.613	1712.97	793.019	669.912	724.105	1609.3	715.457	1629.14	467.248	2155.14	1012.48	255.838	1240.07	2335.75	343.401	437.988	876.956	189.486	23.8237	0.910742	26.7792	43.5165	530.579	785.262	7.31367	497.778	61.1376	210.414
HMF003779A	365.872	1058.96	2898.03	778.531	1851.58	2038.46	499.39	626.494	3740.56	305.902	731.559	1239.98	381.829	1164	1380.56	504.002	778.229	1027.05	182.263	41.5347	24.9699	13.2327	336.216	912.86	1739.85	0	503.66	253.056	162.357
HMF003061A	337.086	201.269	2574.44	1121.1	2066.04	2146.23	270.402	361.02	1834.55	283.489	199.211	664.417	163.352	847.671	698.93	699.393	308.124	463.285	9.18073	16.4871	48.3322	0	82.5898	340.778	1000.26	62.312	142.622	111.162	92.2765
HMF003322A	261.575	0	4090.07	1690.8	2556.9	1790.6	220.084	385.976	1366.72	577.332	181.209	559.615	287.763	632.176	369.363	1211.45	272.148	359.228	15.894	32.8274	55.5426	4.73594	66.5519	496.017	1508.04	573.123	0	61.8872	90.3796
HMF000559A	393.601	371.634	1878.25	689.154	2043.39	2243.44	251.626	616.323	122.012	103.543	1452.33	1692.52	339.073	885.58	1734.26	548.447	314.319	283.483	102.139	19.1641	32.4585	7.23881	3.54625	168.453	399.03	423.799	213.37	79.7882	221.013
HMF003675A	180.924	65.6262	2300.75	835.632	1781.65	908.405	977.479	0	1355.51	214.821	0	1681.44	96.5326	417.898	469.22	198.906	390.904	436.311	8.75556	9.60965	31.6348	0	2.23424	227.61	0	351.243	541.663	24.0712	102.179
HMF001590A	664.954	1277.67	2803.12	535.164	2910.68	659.952	941.491	543.511	3552.63	141.599	1367.33	1571.26	3199.11	2449.01	1477.91	1366.3	791.868	706.464	84.2626	57.7785	59.914	27.0449	99.3564	604.474	853.334	373.836	305.299	624.166	264.535
HMF003218A	483.772	1056.36	2288.39	614.661	2647.97	2033.8	719.175	753.77	0	332.971	3114.56	561.644	1680.59	3164.35	3397.06	625.987	1047.49	60.441	193.251	53.8404	54.9777	32.9313	0	626.581	1050.17	374.564	257.561	280.932	451.191
HMF001505A	634.787	120.126	3225.3	2280.75	3294.52	1878.38	629.476	647.143	0	212.772	927.927	3640.3	284.017	1317.24	2114.89	1591.82	417.582	176.971	163.16	10.4339	2.97183	35.4346	80.7025	576.744	947.773	517.206	737.579	104.812	139.183
HMF002441B	415.333	224.018	2311.25	606.345	1480.56	600.39	1819.33	783.243	635.326	291.496	1081.42	682.553	1000.42	2808.09	0	349.291	157.318	266.607	8.34681	16.4859	20.5476	21.6197	18.801	575.852	712.635	150.809	171.642	290.913	56.3492
HMF000032A	1357.01	0	2527.91	1969.59	1436.91	1608.52	0	1939.72	1071.37	774.525	518.024	1488.53	1.47925	854.005	427.34	84.6034	286.551	138.924	35.8362	29.493	12.4856	11.1852	24.8133	414.806	562.998	540.228	351.777	77.2016	78.1771
HMF001804A	1203.31	1991.77	0	0	3065.27	987.229	4621.12	512.458	5301.42	456.652	24825.1	349.137	11340.4	3868.78	11218.5	0	14883.8	2203.08	754.531	276.093	187.168	141.207	6.30681	65.8037	72.8444	851.353	761.652	4242.27	1108.77
HMF003576A	124.558	0	1528.95	1015.91	1483.7	1294.2	296.279	33.1807	863.016	359.279	1.71725	172.106	293.762	419.614	125.402	119.952	130.188	64.1794	5.09397	5.72227	19.1838	0	6.07229	133.97	424.629	176.141	63.0405	60.7101	41.4362
HMF002719A	324.829	113.418	1479.64	906.936	2020.2	1429.68	255.405	86.326	756.891	423.125	47.9284	406.721	416.973	639.107	185.171	223.22	214.014	188.416	6.07733	10.4155	26.3304	4.17673	7.66609	39.6066	735.335	320.477	64.5178	200.09	52.3076
HMF001049A	519.123	416.054	2693.77	988.541	2182.44	1526.32	349.789	548.807	3057.29	552.719	144.905	997.811	219.942	3427.34	997.031	569.028	14.8045	1491.3	34.1372	25.8748	69.988	0	24.3773	505.476	580.596	383.774	305.53	252.845	196.402
HMF003324A	258.016	360.293	2794.31	949.551	2432.29	1786.06	511.706	457.609	730.896	183.167	0	694.396	1062.74	1644.64	299.812	404.711	118.903	117.905	11.1991	34.5287	24.066	16.2062	95.2367	630.943	1293.04	37.877	141.34	310.397	65.169
HMF002057A	121.08	138.252	2560.82	1424.22	2412.79	2610.8	795.8	561.748	1522.1	107.353	88.5151	433.707	413.553	731.077	516.995	291.68	258.623	556.885	15.3591	17.2829	31.4386	12.9194	8.5447	396.208	757.568	288.892	193.697	62.9165	137.172
HMF001783A	280.511	720.578	4516.16	1321.32	2585.25	2491.98	2293.93	594.319	1654.88	639.814	1127.74	639.857	836.653	689.609	0	505.091	726.777	234.532	10.7131	33.3156	40.0868	4.88452	164.084	1201.27	2250.59	41.001	100.887	189.486	125.682
HMF001957A	535.22	808.632	431.646	1572.15	3185.59	670.956	3564.08	590.493	3796.7	322.1	2022.86	931.415	234.583	1080.11	953.166	681.791	1373.23	644.287	36.2487	25.2692	92.4821	0	79.2902	534.676	1183.79	0	611.409	79.0544	188.777
HMF001498A	162.596	732.797	1619.82	0	2518.69	1039.47	5964.26	493.352	749.814	156.722	3181.82	1059.84	919.47	955.325	3739.96	558.564	3907.51	0	230.143	48.5182	10.561	12.7782	49.0274	502.009	788.946	317.576	348.644	349.494	285.303
HMF001277A	375.109	92.3084	2306	690.014	1571.71	1044.75	233.041	245.377	772.155	359.928	0	1387.07	290.71	337.912	117.462	467.426	133.119	134.91	2.41826	9.46151	22.0337	5.08655	34.0809	216.717	736.373	676.105	177.194	66.0337	27.4968
HMF002361B	109.253	171.514	3247.45	939.067	2012.62	1721.54	833.638	442.683	749.491	201.171	1508.51	206.077	894.985	767.315	860.488	677.538	563.985	96.675	32.8034	86.732	0	12.4646	13.3565	388.787	919.839	299.629	102.948	175.553	74.8878
HMF000553A	385.595	429.543	1270.29	1021.62	2445.36	1307.18	272.951	347.535	1075.37	368.327	136.015	675.889	697.033	1447.15	894.878	729.84	163.349	379.064	44.3638	12.9937	44.7739	3.86857	3.56315	285.757	427.432	479.82	121.269	127.686	86.4726
HMF000628C	1377.75	2171.32	1241.34	822.009	4774.51	2206.85	15374.4	618.752	3721.7	261.639	6312.51	949.931	880.711	3412.18	5069.67	1221.26	2429.43	1451.03	600.114	255.284	0	59.6019	6.43292	947.391	703.861	298.974	655.401	133.334	1033.6
HMF003759A	436.198	944.874	1456.8	1007.87	2910.59	1701.07	3488.92	359.394	0	196.665	3984.38	834.36	1040.39	873.892	3681.25	1191.45	543.564	534.344	315.641	45.6387	0	32.7204	33.3144	610.091	541.942	513.903	469.891	140.988	208.871
HMF000630A	650.693	1569.36	1843.76	1186.74	3753.69	2633.42	669.299	45.8845	3480.8	199.383	730.232	0	702.739	5700.69	1491.78	687.312	0	55.2269	0	14.744	136.43	230.826	0	292.291	713.099	196.529	240.611	191.974	151.497
HMF003361A	200.726	30867.4	25295.4	8120.39	0	2030.77	1107.6	11715.2	2759.84	7340.1	985.843	391.4	1227.07	87.1463	472.045	0	999.628	27.516	17.6269	5.87628	0	398.497	222960	49221.5	0	17382.4	0	226.34	0
HMF000369A	176.663	528.925	1943.19	511.234	2004.15	1016.85	461.599	536.944	882.084	241.323	312.328	657.608	789.05	2024.18	862.047	786.124	128.803	273.9	85.8843	30.4732	23.5934	13.0491	13.3599	248.514	688.322	108.714	181.895	238.132	114.063
HMF002213A	344.746	194.738	658.453	609.453	955.123	696.581	0	36.1095	1131.52	411.235	109.682	479.81	277.194	448.861	268.826	635.826	211.029	197.81	0	12.4155	24.8057	1.77874	6.99383	58.8778	338.633	155.463	81.9712	22.0076	51.0538
HMF002000A	20.6141	309.23	4276.09	776.222	1731.91	2253.39	739.814	328.899	831.157	359.318	147.802	350.5	241.975	277.712	97.7724	90.0118	263.849	14.7384	11.0767	11.4992	16.517	6.90709	164.946	1031.62	1245.48	202.543	20.8899	43.3812	73.1388
HMF002082A	166.332	283.419	2001.91	421.217	1419.71	574.797	94.9923	213.036	80.5168	268.34	472.359	202.296	172.771	1039.54	881.286	334.293	159.652	218.532	104.063	19.513	0	8.42411	14.9551	134.736	487.675	270.62	39.7275	69.0318	169.254
HMF000285A	72.9026	297.456	2252.12	1206.74	3933.62	1327.64	3999.77	3.56992	1182.88	124.366	1713.2	444.724	145.135	1435.22	1437.96	459.318	680.348	847.026	26.7312	35.3963	55.1963	3.67616	54.6815	187.118	560.224	132.689	464.843	114.729	147.715
HMF001833A	347.129	613.515	4070.42	1436.46	3438.95	2887.37	5356.2	400.41	1881.78	927.579	1271.35	1011.79	2868.84	1896.17	252.378	1812.87	3159.57	137.227	17.0261	60.6925	88.2096	35.0718	330.551	1151.45	2495.2	306.723	229.581	887.912	100.581
HMF001270A	208.84	422.356	1393.09	357.153	1021.53	371.901	12.1947	350.086	120.967	111.366	1042.6	270.049	450.601	1364.95	501.646	1817.38	151.282	0	20.1965	7.92145	26.4091	1.47301	0	147.977	323.989	231.099	41.123	112.322	84.4903
HMF003610A	557.374	87.5834	2599.28	1432.16	1772.43	2790.44	0.0799666	480.374	627.7	248.878	119.203	521.339	339.095	323.865	0	362.178	243.848	225.171	3.71319	7.91248	28.3722	1.00213	14.4386	292.022	1325.93	700.69	0	137.672	11.2508
HMF001830A	671.857	315.642	1780.54	2262.99	3234.78	732.659	1610.48	1014.28	873.277	241.637	374.618	1161.67	1888.51	3479.95	3218.47	500.659	153.783	490.187	233.182	81.7423	36.0755	0	197.19	1435.86	1145.11	0	397.046	678.574	520.215
HMF001408A	83.993	0	3497.71	1069.03	509.016	1466.09	62.8984	62.3761	966.16	485.29	53.8628	944.829	25.2775	301.67	220.901	262.701	143.44	218.746	1.73938	6.22443	17.1358	1.90044	21.9126	169.322	516.94	389.552	259.881	43.756	31.6369
HMF002750A	183.69	631.662	1198.38	526.065	2653.53	1223.75	898.589	181.346	198.248	197.221	818.189	360.963	755.274	639.673	802.577	551.549	297.576	46.7164	32.3706	13.4659	29.7381	16.4254	15.504	502.581	1014.83	88.1916	188.847	147.083	53.9594
HMF003305A	110.464	0	1578.21	875.189	1252.87	883.405	205.134	124.084	859.004	268.915	619.812	413.343	1030.44	1843.34	280.67	1104.84	96.7705	256.512	7.03622	6.56841	36.6938	3.7016	11.1963	93.76	443.369	191.857	172.151	251.009	31.6577
HMF001238A	198.176	533.264	2303.05	515.776	2494.74	1501.19	0	271.77	1958.59	493.803	72.8863	733.564	121.266	447.675	336.586	135.824	107.92	559.926	4.82596	29.2979	31.9361	6.94006	9.06545	218.725	691.819	454.013	94.2609	44.3014	88.8155
HMF000512B	1344.04	43880.3	16095.2	11073.7	948.899	3016.02	806.688	39266.9	897.87	0	787.31	1955.03	500.618	271.028	887.398	0	0	0	33.9048	23.4528	0	535.642	393628	54107.7	23490.8	0	414.016	376.155	426.31
HMF000642A	209.343	261.905	2220.97	876.487	1650.76	2099	347.991	528.076	1128.9	228.51	125.16	448.806	667.208	349.822	246.466	186.263	330.861	300.462	10.1033	9.26077	31.6359	0	0	228.403	787.675	513.871	12.1624	73.2058	57.6829
HMF002949A	199.494	0	1625.71	767.852	758.839	1227.43	98.1146	233.425	838.248	193.407	0	405.607	776.019	500.86	132.854	41.4364	121.049	109.661	1.80903	9.73942	24.5458	2.90574	0	134.746	509.083	146.987	89.7872	151.037	24.3598
HMF002897A	615.072	0	2123.46	2758.9	3784.7	1503.61	251.779	87.9677	1617.06	241.392	327.768	525.497	252.36	606.166	279.155	537.609	370.385	536.121	48.7734	28.5142	37.7124	0	24.2281	467.024	1027.81	184.971	130.491	165.219	63.2567
HMF000527A	276.462	0	2198.29	1605.09	805.669	946.146	409.041	53.4541	1039.98	263.631	0	1438.65	240.231	570.202	891.222	298.373	171.507	162.062	55.0228	27.0927	10.2602	7.62426	32.9063	243.897	683.105	285.737	451.544	66.0289	84.7828
HMF003125A	228.583	532.223	1031.67	2855.99	6512.48	2507.8	2254.6	573.269	2665.63	211.752	1332.11	1211.53	1035.64	2195.16	2472.39	297.705	714.112	10070.4	147.284	219.202	59.5158	12.9987	36.1145	445.528	1159.63	335.163	626.86	393.596	313.106
HMF000566A	30.7989	183.597	3442.88	862.868	1563.18	2873.23	439.733	655.145	1001.7	274.518	329.853	460.357	403.967	511.313	0	66.1355	253.732	0	8.94364	7.84104	20.8177	9.3976	61.1751	420.316	1450.54	177.897	179.287	80.7018	62.0818
HMF000752A	571.138	731.673	1452.25	882.916	3357.12	1596.99	735.181	481.094	1502.6	123.004	485.48	1803.24	1164.68	920.987	1171.29	481.617	854.656	512.075	114.276	22.5284	39.3145	7.881	67.6926	569.181	1111.59	608.034	407.797	309.477	119.229
HMF003100A	251.143	299.208	2311.46	900.901	2507.25	807.124	1083.27	61.0578	1100.85	399.424	424.869	1298.55	1419.11	2988.98	827.466	715.319	41.9112	399.1	17.24	71.0366	17.8323	9.89104	4.09425	126.137	198.841	470.001	336.692	388.685	60.5483
HMF003445A	486.443	864.829	2152.83	678.205	4045.33	1387.46	1347	725.023	909.693	352.142	385.747	741.964	2374.96	3298.08	947.832	779.347	328.512	229.603	38.3939	34.4482	75.2928	10.8651	69.1362	462.79	1134.94	305.879	132.852	768.243	63.1565
HMF003690A	210.38	211.831	2272.38	1340.06	2338.89	799.237	911.563	230.582	2355.56	447.373	963.887	555.965	236.192	383.425	420.377	436.514	321.727	290.058	9.67732	19.6651	38.6576	0	30.5513	367.884	898.315	102.571	175.903	106.24	97.5345
HMF002847A	787.436	631.429	1863.17	1164.08	315.479	12235.3	0	475.955	575.966	363.57	305.372	495.261	537.275	796.599	1377.79	434.001	413.304	876.019	122.72	11.1639	0	23.1161	34.4916	390.789	1394.7	124.26	281.258	96.9868	38.5159
HMF000845A	673.073	387.89	2990.15	0	1174.18	1323.05	423.505	5777.93	2405	791.424	126.881	336.633	88.9184	471.478	0	290.618	218.037	335.233	8.89542	7.02303	32.7016	9.37991	306.499	811.927	3307.52	379.965	0	99.224	18.8616
HMF002332A	379.636	1144.78	2249.53	830.683	3575.79	1639.12	1180.37	322.371	386.373	270.874	1252.57	311.736	1716.17	1739.99	1655.57	519.321	190.25	602.86	103.045	22.8887	37.2268	21.8395	37.5733	619.533	1433.36	435.957	91.2296	638.916	210.432
HMF001370A	58.343	0	3186.3	1042.62	979.019	2359.9	123.775	203.057	1095.16	435.127	0	229.657	38.0285	0	140.294	220.768	26.2812	219.666	0	359	0	0	13.0506	214.16	856.574	341.954	1.6852	11.1522	71.423
HMF002276A	261.531	453.339	3226.62	886.484	1533.25	815.995	2148.06	132.611	2498.01	430.672	633.001	869.251	833.423	1418.15	337.431	200.718	524.337	415.121	9.40849	49.5231	36.4361	7.63233	122.91	392.598	993.108	3.58008	305.462	190.395	116.947
HMF002848A	528.388	0	1394.92	2655.82	3030.01	2107.98	0	273.814	0	109.406	38.7548	1093.43	0	0	0	595.889	170.584	0	1.58324	5.77994	6.1633	16.4735	23.3696	240.811	1000.3	986.866	82.2484	22.408	0
HMF001085A	0	38.5684	3645.49	1220.49	1697.82	3576.11	1599.77	144.755	919.133	597.574	876.167	552.715	893.038	1082.05	241.251	169.839	718.222	0	5.3245	14.4079	52.2676	0	56.4636	674.219	1116.59	247.117	42.3788	237.728	71.5068
HMF000049A	116.38	0	1007.32	1627.86	2224.25	634.642	113.85	5.26794	0	148.052	0	211.307	0	0	0	8909.72	90.3471	0	2.38237	177.752	0	2.86538	0	0	571.029	0	438.607	15.8745	108.489
HMF003208A	535.233	921.304	2078.6	699.692	1572.5	2450.44	0	459.82	601.512	532.762	672.4	599.676	310.937	1896.13	2752.1	439.688	76.7321	181.472	315.652	95.1051	0.243388	0	57.2182	201.226	858.932	597.98	18.6519	92.0057	626.987
HMF000015A	91.8304	166.54	2400.24	858.278	1271.11	1720.82	542.089	685.83	705.143	229.265	45.0463	462.739	1088.33	852.042	387.759	196.75	247.842	65.3428	52.1279	15.7384	0.8463	7.28743	32.5304	466.456	744.465	363.707	3.62665	129.192	77.0238
HMF001176A	607.187	1556.27	2011.79	152.674	1587.82	807.743	4130.59	509.401	2539.07	486.776	3644.4	704.242	714.854	1770.42	691.946	689.611	1260.37	782.835	90.6073	24.5261	27.4443	18.4223	52.9313	1214.11	975.112	380.26	197.596	194.373	122.623
HMF001424A	65.5687	56.3464	675.439	1060.72	1257.78	236.187	213.082	167.527	616.547	188.283	9.78689	276.555	102.044	0	52.8857	996.064	116.115	133.073	0	209.882	0	0.117705	12.7416	15.7908	435.141	0	234.338	14.0561	60.933
HMF000022A	574.191	561.649	1159.42	800.344	2074.49	2089.47	610.351	533.061	250.227	177.013	2847.76	324.382	172.069	576.182	2316.87	466.1	1118.65	336.77	164.579	45.0834	19.8731	12.4649	27.2584	387.101	884.223	235.044	171.775	135.842	175.757
HMF000169A	456.388	1547.43	2521.98	1122.64	5858.78	3399.49	4627.3	1072.12	1148.9	488.595	4613.12	769.908	5020.21	4445.42	5396.43	0	2993.43	598.851	417.345	143.945	20.7783	45.9319	49.2011	777.528	881.702	855.15	284.811	1893.33	622.277
HMF001946A	482.959	563.242	2768.83	597.57	3129.79	1194.57	4194.46	373.793	2864.86	186.203	4829.14	344.749	356.611	508.657	1461.31	514.055	1080.27	680.937	4.2806	302.862	0	4.85715	10.0108	260.391	708.964	391.479	276.906	93.5922	115.657
HMF003349A	209.561	724.514	2262.2	651.877	2741.27	1783.92	2016.85	689.725	2046.05	458.195	467	703.946	843.026	1291.87	2969.44	310.55	392.129	923.897	229.278	222.656	0	17.0658	11.1784	400.731	520.187	318.377	411.325	148.805	381.397
HMF002450A	1759.39	1852.45	928.616	1602.74	7695.18	4809.37	1342.4	911.858	116.113	529.878	5012.46	878.662	2935.06	10813.7	3718.13	754.842	2228	1753.15	389.652	149.98	20.0525	3.31516	67.0734	537.916	916.159	821.322	347.642	1052.77	257.119
HMF001023A	350.377	526.472	1794.12	1296.99	2026.81	1023.91	60.4165	128.378	903.973	428.535	125.861	378.614	196.136	798.92	219.504	1602.92	109.304	279.765	17.2813	42.5934	41.1253	0	12.088	388.843	1122.83	47.4943	682.276	35.6661	169.802
HMF003873A	315.805	386.075	2605.93	950.559	1554.12	2164.65	592.862	382.15	1451.37	457.497	298.355	1908.06	648.658	1527.55	743.689	108.334	375.13	419.196	0	533.135	0	10.8651	46.7202	586.139	901.981	422.6	304.34	159.573	91.6456
HMF000075A	85.1195	1136.76	1673.54	156.207	3128.13	2503.01	1273.98	574.963	618.127	0	2626.04	419.254	169.414	361.089	1915.56	456.692	1411.57	600.539	98.1439	29.5612	13.4218	35.873	0	231.276	704.041	345.124	142.463	79.6722	96.4239
HMF002810B	464.762	1249.52	1194.07	502.797	5412.43	1765.73	1513.07	399.638	2379.64	600.697	2060.76	549.325	4382.38	1807.47	4234.64	814.317	1498.27	742.483	361.002	125.037	47.7695	27.1914	59.6973	659.917	849.852	592.079	382.634	1462.52	623.301
HMF001773A	0	664.8	863.08	1299.59	4645.08	2124.3	4138.62	233.147	791.684	435.246	1384.78	395.973	1278.1	948.936	4815.23	988.579	3770.58	185.276	350.695	114.874	0	48.431	14.5928	380.698	576.869	228.216	347.879	298.454	400.291
HMF000364A	292.963	661.907	2291.12	1198.48	3131.77	2243.63	1353.58	1043.08	0	487.738	3476.62	47.8163	1120.38	2744	7210.6	867.543	1293.27	52.5002	564.116	105.699	38.1842	0	39.5063	373.405	813.155	716.343	66.4496	494.144	437.998
HMF003139A	263.259	65.3665	1170.88	649.494	1623.59	1743.83	89.3803	109.403	2.86245	110.308	54.6766	42.7629	96.1842	175.184	712.358	270.469	0	0	60.3504	25.0639	0	3.58574	0	189.316	335.528	312.917	0	17.2273	60.011
HMF001307B	145.087	211.277	2333.19	916.018	1744.33	1626.49	96.2512	180.524	736.864	295.873	0	290.639	282.36	531.133	193.806	454.556	116.41	199.197	8.71154	10.9493	21.3391	0	9.70399	263.88	814.119	400.306	33.5575	52.0522	54.3816
HMF002309A	253.489	1072.65	775.128	909.218	3352.01	1868.43	769.506	607.816	0	252.27	2108.17	334.035	523.325	971.365	5894.35	308.996	495.189	443.052	437.225	86.7755	0	0	53.4013	289.835	744.055	697.803	112.633	219.119	482.153
HMF003444A	131.149	474.214	1482.75	845.324	1494.23	852.576	681.256	111.79	395.79	173.267	139.774	322.356	361.441	421.417	1822.05	544.557	825.289	375.778	126.131	16.2866	0	15.5821	11.1647	320.696	509.019	222.884	180.628	87.5984	134.011
HMF002660A	0	172.949	1873.13	1034.17	1407.44	1777.79	240.733	293.904	865.926	147.46	0	395.897	229.612	131.768	4612.31	191.568	3.27454	367.061	351.915	170.085	0	0	5.02436	214.829	324.35	283.696	64.528	47.4725	741.1
HMF003565A	372.224	574.865	2319.44	575.305	1665.34	2162.19	54.0268	495.816	279.341	210.608	112.064	273.518	21.0995	447.655	874.132	231.138	261.235	312.993	95.5041	52.7022	0	15.7938	29.0754	279.921	1212.55	396.686	0	32.5152	126.255
HMF003515A	563.865	755.031	3179.02	510.701	3396.8	1443.53	455.907	715.488	946.588	0	0	4924.68	83.0351	308.974	181.116	192.897	0	535.356	0	727	0	0	54.9307	504.498	0	1128.27	1269.8	53.3981	64.0994
HMF002694A	521.389	1014.91	2471.6	495.837	2912.83	1448.51	1517.24	506.403	2724.12	353.979	1499.23	587.88	1517.43	1872.02	951.824	440.927	1097.29	596.596	16.301	35.0236	75.3062	10.3692	32.3176	395.048	1108.62	361.674	296.638	349.328	84.3792
HMF000687A	179.525	470.69	2383.44	615.904	1666.61	1398.06	658.554	284.377	1728.86	646.06	426.047	805.545	1899.34	1561.54	685.175	883.84	776.556	237.885	8.43313	31.6848	34.9666	3.91548	22.1211	340.981	996.063	196.974	263.263	510.071	66.5264
HMF003489A	318.879	681.219	2684.78	1159.5	3376.68	2230.64	1309.75	789.291	2322.16	229.125	614.675	548.164	3081.25	691.213	1583.48	815.593	1113.14	351.453	131.984	54.8144	42.1104	22.0908	176.634	1276.82	1616.57	0	218.201	328.483	323.299
HMF000745A	419.481	1377.28	2378.98	225.3	2955.3	3449.1	239.382	649.477	869.639	0	67.234	296.611	148.96	619.273	3019.83	430.476	0	653.675	275.341	132.659	0	0	37.3432	577.627	870.612	802.571	22.0215	70.6495	397.176
HMF003323A	0	230387	0	662198	0	18627.2	0	0	0	7683.17	5504.59	0	0	5207.24	0	0	0	48215.6	59.9561	28.534	372.385	129.125	28468.6	12757.7	4358.81	5608.14	109.878	297.885	893.975
HMF003197A	202.01	0	3096.97	1974	1611.38	1664.36	288.964	462.407	1608.51	416.179	11.1717	699.602	459.632	582.872	134.336	517.778	266.68	214.153	2.24603	12.5348	25.6949	7.52421	90.5278	400.016	1569.78	17.3201	139.442	127.885	132.033
HMF000650A	583.824	485.073	2288.81	716.744	2052.9	713.533	846.763	456.017	514.796	389.065	2645.78	535.129	1262.47	2086.71	3249.2	188.663	635.506	67.0188	337.137	42.1822	0	24.6805	26.6832	309.395	738.611	431.522	95.5269	426.739	495.523
HMF001942A	443.589	507.57	1684.02	1714.3	4294.51	1651.7	375.452	620.215	2790.41	191.712	305.593	943.799	237.317	2407.32	1130.52	1305.82	212.408	794.764	25.8985	68.828	52.8383	11.4352	14.9303	182.793	817.11	472.032	179.7	114.816	220.619
HMF002834A	161.6	205.953	2013.79	1602.64	2839.13	1882.33	1279.4	218.667	1340.79	445.705	54.4091	675.529	388.671	1131.76	583.403	869.119	139.264	325.84	5.20889	15.5556	26.2504	7.98507	6.1025	124.204	548.061	388.068	145.08	93.0353	103.449
HMF002204A	477.19	487.117	2013.75	531.216	1796.06	793.935	0	228.797	614.598	287.264	381.221	1404.63	135.885	816.953	1351.91	351.321	79.1241	464.041	221.335	58.6651	0	0	52.4471	229.167	384.352	688.008	306.484	67.2051	359.337
HMF002957A	408.555	1342.73	1394.94	1792.96	6602.93	3225.96	4307.72	1074.88	1670.93	724.644	5678.55	806.626	1790.01	2331.72	5723.36	1394.73	688.803	1014.97	407.847	158.239	25.9146	0	11.0331	626.797	1269.96	1080.93	181.492	379.778	529.015
HMF001655A	650.591	645.161	1899.86	277.46	1649.29	2017.45	186.689	434.406	830.079	258.809	735.93	604.308	316.171	1339.88	3753.55	332.827	67.8568	427.688	407.601	141.399	0	0	19.8357	89.4033	286.243	501.337	101.077	76.9436	850.161
HMF000930A	392.46	217.943	2680.28	737.329	1398.6	1641.55	638.166	453.045	991.169	293.883	199.87	1557.5	499.021	1023.78	215.683	145.782	323.188	237.753	15.0996	6.62539	8.29056	5.98442	3.89475	209.286	212.26	508.032	253.38	72.2939	47.8534
HMF002045A	310.477	317.899	2060.27	524.676	1018.42	1306.3	61.5803	463.122	727.956	410.675	167.231	1899.53	280.208	688.244	204.269	296.185	146.938	176.017	5.09319	11.738	28.316	6.85281	22.0461	214.374	218.874	1002.68	572.308	67.5432	21.1743
HMF001140A	389.394	533.982	2626.94	1025.06	1399.66	1120.96	410.357	251.847	974.947	238.22	411.685	1373.47	78.8239	936.284	1669.76	349.441	239.07	440.084	156.825	54.2512	7.18845	8.73535	53.1717	438.86	761.397	567.476	190.44	59.5528	228.103
HMF003215A	522.54	600.381	1836.6	749.007	2503.65	1865.03	181.711	244.841	623.954	340.527	786.78	648.537	865.007	1051.6	1474.91	316.138	333.596	358.2	179.517	37.7319	19.7511	0	21.5232	365.792	819.577	263.99	234.959	219.64	503.518
HMF004206A	960.468	1218.57	949.861	0	1661.47	221.478	4547.2	716.499	4154.98	0	12946.1	424.48	1904.92	367.662	2368.98	826.872	3775.84	458.593	199.759	40.0057	28.1719	25.0634	15.1886	307.119	828.892	473.424	362.283	424.998	149.097
HMF001212A	309.299	692.658	1340.3	3693.55	7039.95	1690.65	1769.61	207.112	1424.42	211.585	0	1223.21	2500.8	4304.04	3547.21	1736.71	812.299	312.599	171.895	88.9077	68.8767	13.3202	24.9492	586.736	928.922	223.452	496.767	992.339	304.834
HMF001027A	770.238	1520.85	2563.24	721.037	3686.04	4335.36	1588.06	669.377	1347.86	77.305	2361.68	17.7927	1686.08	774.5	2820.32	701.584	1116.21	746.486	239.73	46.1239	82.1464	0	23.3754	264.747	1419.27	650.049	195.565	525.557	194.436
HMF002942A	269.811	552.044	1562.92	1095.89	4114.45	1146.81	1872.51	138.994	1358.86	453.225	628.146	830.161	2001.96	1981.6	1093	672.044	665.537	572.04	77.0558	56.6134	108.553	7.77734	0	342.358	1116.87	24.662	870.412	682.829	172.868
HMF001097B	106.896	304.261	2032.42	941.397	1217.29	718.105	0	294.526	841.989	188.755	181.042	416.017	70.6294	446.319	1227.31	794.27	157.15	37.6257	113.91	25.0498	15.6067	4.43346	29.1041	64.085	555.757	116.061	72.1491	27.3261	155.518
HMF002209A	890.03	2194.67	2648.56	1294.51	4632.76	3512.12	5023.55	1029.33	6283.22	326.506	13154.6	1532.12	1058.27	861.193	6540.42	2400.59	4075.13	936.397	479.783	186.113	0	92.1038	122.9	521.409	956.008	948.706	790.652	242.585	1081.74
HMF001520A	503.451	732.887	1520.55	353.765	428.195	650.711	1254.89	658.462	2571.16	159.581	10728.1	973.509	1281.36	1507.36	2009.49	620.345	2129.67	481.495	192.466	68.0821	26.5336	18.9179	0	533.106	1015.31	0	813.449	301.573	344.557
HMF000152A	548.462	355.942	2303.1	1723.92	3254.89	360.028	1212.97	484.085	1563.18	133.752	193.977	3653.66	404.027	1177.32	0	1111.51	441.653	292.524	27.9709	44.0396	90.6932	14.2963	109.036	787.634	899.929	418.592	1271.39	90.6485	123.771
HMF000152B	577.126	391.376	2171.93	1755.42	3026.78	359.504	1325.61	559.158	1702.72	174.411	1140.49	3559.88	332.349	1760.43	186.973	1419.46	762.186	310.207	41.181	51.8256	98.3101	5.68334	61.795	731.113	542.254	622.731	1208.88	85.5844	158.639
HMF000318A	300.79	109402	47794.5	44952.6	0	7621.02	0	29233.9	0	5646.71	4963.3	0	47.3889	0	0	0	0	4162.69	47.2826	23.1537	166.976	645.587	255499	40040.1	626.318	18863.2	0	1102.73	946.68
HMF001210A	113.599	74.7741	1185.8	530.438	689.896	497.024	100.264	0	787.64	333.061	170.398	354.468	420.74	562.833	329.675	258.074	70.295	162.02	15.2408	27.0206	15.6683	0.0702567	0	49.2323	187.457	157.309	20.6483	71.808	89.5447
HMF001388A	449.199	1418.34	779.445	561.019	2500.04	1021.34	1404.21	584.409	0	0	10576.4	42.5113	588.56	2237.21	6917.91	0	735.938	332.479	623.925	67.0372	0	47.0379	59.8294	114.776	1011.1	398.827	260.96	462.024	493.48
HMF002703A	327.645	349.868	2875.47	1210.43	2838.37	892.515	1089.85	311.042	1279.11	373.689	612.679	464.673	461.48	1060.55	366.816	1120.6	285.513	222.711	2.77913	13.8466	42.3743	0	93.0202	817.112	1334.18	153.478	263.49	152.623	130.092
HMF002619A	182.513	484.645	1569.35	1315.31	2305.33	1148.88	870.947	352.033	307.194	126.091	136.309	366.757	94.9544	191.487	1467.38	522.284	204.321	189.213	109.525	43.297	6.64999	8.52842	61.5749	493.345	824.451	257.885	277.02	61.8353	91.8889
HMF003029A	303.926	256.189	1917.71	632.358	1253.04	497.476	369.361	317.685	904.247	246.016	695.926	826.523	614.88	1541.8	352.315	265.063	352.448	308.034	13.9283	21.1567	40.6975	23.2174	7.23407	240.383	353.873	235.352	461.995	165.99	95.1743
HMF002549A	2190.55	1963.71	17.5527	0	0	31033.9	0	0	0	0	1570.37	0	0	0	0	673.206	0	3714.73	11.361	6.83713	21.9933	2.80862	21.476	211.177	853.764	124.902	62.0747	42.9077	71.6982
HMF002696A	690.029	1184.6	4859.97	898.684	4453.46	3739.28	1434.86	2202.91	1995.09	485.642	725.513	1367.91	1890.98	3131.33	193.101	1563.91	866.685	327.039	18.3677	40.6824	83.125	12.8249	321.52	1864.87	2842.5	439.49	68.065	644.157	181.407
HMF003468A	175.38	460.204	35.1618	679.322	308.405	189.847	578.618	0	2320.33	429.97	356.178	503.072	45.3123	1091.3	26.5732	498.601	464.525	476.194	5.915	11.4935	21.9003	2.69115	8.11058	142.673	163.213	0	239.813	18.1128	112.078
HMF003634A	248.673	283.067	3604.03	1425.82	1825.39	2588.99	56.6906	239.52	1085.96	373.588	103.793	477.306	198.321	319.983	1358.47	184.304	97.3049	183.783	121.637	38.4736	23.1389	7.75078	57.6312	915.496	1644.38	207.253	34.4075	40.5066	192.323
HMF001767A	150.781	83.9172	2079.01	1008.42	1043.7	712.444	304.35	145.348	494.972	431.18	99.7876	458.596	274.692	1156.27	0	197.282	262.179	106.068	2.11536	3.93148	30.7737	1.1795	22.8534	472.602	604.087	302.888	70.4211	88.9443	39.2039
HMF001131B	302.326	1108.14	2195.79	481.998	3812.02	2520.59	4249.12	740.679	0	347.145	2868.1	1030.64	1439.94	2261.83	4109.92	496.292	2860.47	0	356.017	81.4378	34.9075	11.638	17.2824	752.546	697.324	594.92	119.899	670.86	490.168
HMF003727A	295.127	905.109	2828.33	266.25	3033.99	1197.23	305.308	208.056	1508.61	74.5452	13.8363	1714.18	541.699	1757.55	810.9	209.756	140.729	444.795	44.8696	44.711	39.4194	0	44.9805	391.524	717.357	185.673	278.074	229.57	82.8201
HMF000813A	292.2	452.278	2472.16	450.473	1851.44	2273.5	2350.77	310.717	1054.8	455.331	636.847	551.076	1912.87	1313.44	429.391	246.936	1472.26	310.523	15.3687	31.1178	47.867	25.6464	9.49134	356.702	655.8	314.913	114.64	620.034	74.4196
HMF001538A	448.314	183.654	2162.49	939.507	932.015	928.983	1180.65	747.002	2417.58	769.795	734.161	499.825	1575.42	1297.64	207.617	465.997	316.23	237.124	6.84107	15.9811	47.64	4.53782	0	362.556	492.596	296.712	104.095	265.71	91.3307
HMF003782A	212.609	6.78104	2238.51	810.101	1310.27	1046.63	35.819	305.62	534.706	144.366	4.69454	402.902	177.746	56.4998	79.7117	667.56	23.5801	129.897	6.2986	7.08865	14.6128	0	25.3275	117.942	696.558	421.512	19.1381	34.8958	33.6264
HMF002239A	230.107	447.612	3661.28	1730.24	2010.53	1356.77	2265.95	212.087	3455.29	121.443	912.515	30.2297	242.931	764.194	237.04	348.637	1081.44	326.709	0	21.871	80.8365	120.292	8.50797	496.996	1346.51	0	253.591	58.562	188.837
HMF000098A	216.395	153.969	2862.32	1171.98	1726.9	2554.3	77.3632	296.372	830.195	466.459	52.3326	459.104	289.794	498.886	107.768	104.083	155.516	109.263	2.49427	7.16538	26.3403	0	15.6337	429.15	682.896	432.136	33.873	70.3524	57.9592
HMF000067A	54.008	112.813	1380.1	721.281	616.671	493.459	79.0593	16.2109	375.447	345.53	5.00868	278.82	38.524	135.406	41.9143	59.6186	88.8468	1.28818	0.00212345	0.169786	9.08286	4.74523	12.6604	47.2777	325.323	190.341	71.2181	5.83239	34.3469
HMF001503A	248.901	594.896	1278.01	1737.58	2001.97	4264.83	6871.57	827.403	1322.59	98.7651	6487.84	962.604	1917.52	1356.47	2459.59	281.013	1676.89	504.564	339.669	146.799	1.53128	33.0012	55.4579	1135.3	975.659	676.105	311.265	224.272	824.94
HMF001604A	621.281	1035.4	1649.76	244.257	1150.65	2762.03	2210.95	966.433	2240.2	194.097	10077.1	560.167	868.393	342.326	4443.4	88.8862	4148.09	474.61	528.568	181.432	0	0	90.1445	1004.23	820.876	594.162	94.5285	251.18	1021.88
HMF000398A	559.433	1769.8	1195.67	0	4366.5	1870.67	732.476	433.015	7465.93	370.449	596.173	1041.99	412.882	2032.31	3100.08	890.862	682.426	1790.32	70.0291	145.05	83.0785	7.84203	36.8738	388.65	991.924	0	2089.79	121.378	30.3899
HMF001497A	82.4837	0	715.419	615.081	592.281	140.233	3.42892	17.4684	241.192	154.28	0	111.462	15.2363	0	0	1586.89	54.9455	50.5994	1.96565	3.94713	6.08722	0	22.0338	27.6164	410.834	0	55.8516	6.39012	29.2738
HMF001723A	230.36	146.992	1663.34	513.295	163.904	1074.95	532.014	235.395	597.35	291.487	2871.25	162.917	2336.97	1454.61	1710.69	518.757	1610.88	190.841	210.33	48.4511	0	30.2194	21.3083	145.06	458.307	121.785	164.987	535.785	337.768
HMF001104A	656.008	1040.85	1189.51	440.142	3227.88	1094.79	631.832	94.212	11.958	91.6145	399.337	2055.46	200.175	712.696	551.869	547.517	253.404	300.743	52.1582	9.56997	30.1792	2.09264	0	622.911	26.1067	484.791	362.703	61.3198	71.169
HMF001522A	332.412	173.052	2466.2	3754.11	5492.08	2445.52	2048.21	527.62	2208.17	153.475	5972.66	421.07	365.104	793.606	2699.68	1625.96	2663.89	572.184	183.411	111.416	56.1645	17.0085	30.2868	215.001	1489.88	566.618	1028.85	210.037	395.324
HMF000303A	448.634	688.464	1789.08	259.813	2309.46	2080.68	3683.06	556.904	1127.39	257.594	5375.37	130.689	570.333	853.563	3611.38	312.462	1525.56	947.557	464.607	62.3932	0	0	0	169.866	456.541	355.365	238.902	80.7123	648.613
HMF001429A	936.108	1056.32	1815.65	817.289	2657.86	3974.32	673.676	841.685	1938.81	153.092	5220.88	563.257	1013.68	966.704	2554.27	69.7741	911.933	1056.69	325.519	156.664	0	19.8165	87.1289	669.266	1645.75	383.168	194.019	265.545	800.118
HMF001688A	8.67372	0	2813.37	1503.94	1093.71	2508.98	622.433	56.6912	1179.23	415.694	148.197	397.535	102.452	181.095	233.208	220.303	421.684	29.808	3.7137	20.2176	19.387	5.6817	0	487.991	520.566	356.275	21.8836	22.7414	63.5426
HMF001501A	492.574	1053.02	2134.87	818.959	5129.43	852.398	1198.66	408.597	1677.25	0	0	1218.1	2482.62	4115.67	1137.17	705.519	154.486	455.653	23.6497	30.9215	92.2107	8.21803	27.8594	313.019	641.969	393.649	220.9	1040.09	122.516
HMF000870A	547.953	870.814	1995.18	1338.91	2613.06	2486.83	494.775	719.131	975.36	72.4576	1527.66	298.017	484.693	594.128	3232.77	833.414	401.686	513.159	404.414	116.69	0	12.8961	0	405.239	1038.59	685.053	0	79.4451	826.677
HMF003051A	598.585	586.894	2103.18	2375.97	3617.89	1641.01	239.079	127.002	4983.76	569.606	286.361	1172.3	213.529	1492.67	560.333	1144.7	512.555	865.576	45.4848	57.1563	144.359	0	12.4259	333.428	824.551	589.938	232.248	29.3762	199.033
HMF003058A	292.868	202.132	2307.04	879.552	1420.41	1715.28	434.575	198.931	1378.65	301.485	994.837	440.192	345.752	499.137	2409.36	145.182	664.643	332.98	228.067	12.8382	7.09459	0	9.24167	291.112	421.418	367.73	69.4356	101.633	266.43
HMF002319A	295.218	44.4486	2964.34	1057.06	1794.55	1503.05	433.128	173.693	1172.25	534.294	162.162	484.73	435.993	654.847	334.375	347.913	206.65	271.295	6.21738	8.80503	25.825	5.15256	3.84456	343.121	802.802	386.182	89.382	172.586	89.0821
HMF001319A	366.172	352.832	2817.05	709.334	1919.25	1917.28	573.704	975.625	468.272	401.996	2133.87	320.743	1488.24	2848.31	2740.37	439.007	589.115	165.821	220.028	45.518	15.2675	30.1865	51.6999	577.858	964.85	300.265	111.153	291.416	260.758
HMF002205A	147.041	103.61	2409.13	791.725	1290.09	908.16	233.306	206.376	916.283	207.225	0	314.129	255.869	445.952	276.137	384.293	66.6356	212.036	22.9256	13.655	28.2047	5.21477	18.4296	124.091	486.024	262.751	48.6035	86.2555	44.8454
HMF000644A	822.654	41233.5	19777.7	0	0	0	15918.8	25520.7	3296.66	33575.2	1290.81	7126.4	0	904.147	0	0	4116.49	0	10.4156	4.02631	0	892.558	641474	40848.9	5213.16	0	22890.6	1167.43	0
HMF003140A	106.287	116.02	797.486	866.905	1209.42	818.314	4942.83	28.8177	0	432.431	2530.59	159.104	503.609	795.916	0	949.541	2392.76	128.97	5.03999	13.4251	41.5349	0	23.7526	194.039	389.598	147.514	157.419	174.272	32.4052
HMF002422A	335.4	561.579	1583.74	393.772	1989.2	1516.96	3779.19	245.654	612.732	324.955	646.93	507.357	0	531.576	306.282	456.083	2077.5	264.087	9.32661	18.1904	19.1756	11.3073	0	317.136	330.61	262.687	158.184	47.4595	63.9233
HMF001016A	135.658	38.07	1528.04	592.034	1056.43	1550.7	544.935	306.321	1565.88	304.571	616.298	495.422	968.675	798.327	1108.34	167.89	309.599	368.816	98.313	65.459	0	3.22794	26.3143	78.1364	582.921	0	242.017	190.576	158.036
HMF002967A	810.999	1688.63	1081.79	266.162	2112.73	709.892	2409.53	968.471	2491.29	135.163	6258.07	4480.96	2099.33	1133.3	3142.33	706.044	3821.87	390.433	296.487	38.6208	26.7424	26.1498	44.309	641.857	189.832	1063.17	988.343	280.936	411.552
HMF002301A	408.86	130.603	2100.95	907.559	1702.97	1591.95	0	302.98	499.634	98.9451	287.305	260.716	191.822	382.584	3412.53	354.35	59.2598	679.985	429.288	210.712	0	0	33.274	48.3939	532.272	503.272	0	88.4171	1104.37
HMF003483A	142.924	30.3773	2744.29	651.658	1283.2	1280.63	35.0015	639.019	533.1	229.301	0	292.473	133.047	274.914	122.042	241.923	92.4635	231.641	7.96892	0.294495	20.5139	3.22268	3.42825	210.233	693.98	237.65	73.8654	18.4342	84.409
HMF002223A	924.56	1268.79	1288.92	558.304	4406.94	1231.76	600.259	476.687	7082.91	375.34	540.746	1065.52	1803.82	2674.93	2539.04	922.971	313.898	2260.59	55.779	70.59	127.631	0	47.0455	252.804	564.737	633.297	262.328	402.168	244.62
HMF001508A	1102.48	1164.4	2509.1	1173.96	4129.37	1958.11	8632.14	1345.64	4555.18	240.496	2787.45	1137.99	1555.09	3507.88	1484.83	724.718	315.691	1569.46	20.3371	60.4247	66.0475	13.1908	36.1697	637.716	1786.33	408.615	289.681	319.058	109.435
HMF003619A	161.716	0	3461.07	1601.19	839.193	3345.44	605.822	381.195	2433.87	466.819	88.5724	701.586	126.86	589.767	464.127	684.137	336.017	272.617	11.8181	24.8181	38.0568	3.30697	40.389	423.96	1110.06	0	221.956	32.0717	100.566
HMF002616A	573.357	854.255	1243.96	395.357	3156.48	777.387	764.665	344.956	618.579	0.127804	0	701.137	2143.42	2027.72	512.643	140.495	46.1643	104.304	22.2876	33.6147	56.8588	10.2389	32.0836	192.822	942.739	109.161	249.609	450.263	30.3224
HMF002053A	0	0	1035.32	1448.24	1365.28	0	286.866	0	0	1106.88	0	0	0	0	0	10260.9	48.5559	0	0	108	0	0	14.9703	13.8406	390.721	139.135	67.144	6.88117	52.3082
HMF002795A	9.58037	0	1533.62	1245.9	776.717	51.1074	121.514	323.84	467.337	646.23	0	121.854	0	0	0	11420.9	250.453	0	0	216	0	0	12.0632	34.0709	482.708	0	94.2579	18.5214	70.3784
HMF003263A	297.269	324.837	2809.97	1025.1	2924.38	1138.84	269.911	209.621	153.188	289.666	0	852.837	221.724	1490.1	160.078	312.652	73.8313	190.993	4.11429	10.8687	28.9829	1.03414	41.3584	635.95	905.637	312.856	110.29	141.505	89.4035
HMF003057A	257.005	37.9352	2725.92	695.101	960.754	1287.5	0	235.754	593.151	355.561	40.9623	964.689	38.4489	268.027	146.288	352.464	99.0725	248.374	3.16528	15.5651	7.26259	6.00702	39.0616	179.455	545.689	306.94	196.411	29.6808	74.7635
HMF001213A	648.115	701.348	2343.11	1277.66	2910.46	3277.29	739.862	311.453	1148.58	480.902	1297.33	328.294	1142.53	1096.34	2541.99	651.536	513.532	329.686	325.492	52.5078	0	0	0	432.694	948.96	316.331	134.812	135.634	542.57
HMF001573A	78.6894	83.7617	194.652	275.301	240.185	9.15374	0	4.21897	827.839	322.553	18.6786	264.2	0	304.868	45.6644	220.461	81.1373	135.637	5.25598	4.55297	13.1911	0	13.3781	4.03376	132.056	0	130.951	2.75823	41.8231
HMF001922A	247.52	0	3170.88	2298.29	3104.65	1920.44	2524.53	432.915	1113.17	334.519	2558.19	337.541	1384.63	269.804	882.111	645.884	739.929	50.9937	50.9815	44.3558	40.4294	24.2332	20.9712	497.775	1395.17	83.3412	393.22	180.136	87.3892
HMF002100A	80.8257	0	2065.26	1056.77	968.133	2508.26	374.488	198.64	1249.21	377.178	118.068	602.428	242.146	493.04	466.986	309.883	285.957	48.718	17.0258	6.4639	6.49038	14.02	20.5898	179.404	781.661	269.728	14.4494	88.2099	56.9575
HMF001835A	176.632	0	1423.78	1321.73	2226.13	1424.45	993.039	404.862	1587.77	375.402	155.073	568.57	99.8041	0	32.4552	2813.19	749.379	229.717	18.479	14.3017	45.2193	0	19.7688	409.431	919.812	13.9329	376.095	101.752	78.209
HMF003661A	81.8979	811.354	1288.27	427.944	923.219	474.169	138.086	0	1267.97	1533.45	0	0	0	0	92.2259	6306.86	0	27.5561	5.09035	173.228	7.03753	7.64398	0	0	683.593	13.8136	569.087	12.4641	85.0417
HMF001307A	187.666	467.277	2380.53	1087.7	2289.46	1946.94	223.059	231.98	684.106	306.758	209.268	342.183	291.71	679.879	519.693	530.662	114.995	234.137	39.0365	15.4178	15.5361	8.00964	17.7305	308.448	1262.99	218.58	93.7057	70.709	58.834
HMF003564A	358.396	1079.38	2709.34	3459.94	4251.21	3741.94	3532.15	539.138	4346.4	472.935	2030.89	907.306	0	605.131	674.903	889.779	1472.72	650.444	16.6463	20.2235	118.437	56.693	63.4359	272.766	2324.45	675.803	339.491	58.8842	217.165
HMF001652A	371.32	321.471	3146.31	982.816	977.752	2259.93	873.133	442.204	2485.48	489.797	315.273	3713.66	469.672	958.286	515.397	1307.17	563.774	388.565	26.0938	34.9104	58.9958	0	19.7249	475.014	0	884.162	1495.03	99.0919	74.9745
HMF001544A	199.555	453.942	1544.65	451.177	1833.9	1396.45	22.1302	308.084	0	92.3458	115.064	629.602	0	605.628	1420.51	498.384	52.2721	411.31	152.026	46.9742	0	0	6.72348	115.57	142.579	374.96	153.4	36.4876	248.281
HMF000898A	0	0	4093.25	2595.93	2650.52	2413.48	234.99	81.04	2172.78	502.985	0	692.933	4.81258	513.058	1162.27	730.831	136.083	420.036	119.644	31.0965	2.62674	12.6325	31.0093	463.841	792.219	261.917	224.15	27.333	165.53
HMF001486A	88.549	162.902	4344.7	1150.57	1249.12	1497.68	4563.68	434.204	910.796	476.944	2636.92	323.392	70.2369	262.723	872.25	125.796	1918.68	34.8498	55.0545	4.5143	23.6563	7.77498	23.2418	700.791	1073.54	230.269	175.366	47.9271	68.8617
HMF000062A	0	140.859	985.59	976.656	1174.9	2830.41	368.085	260.649	1784.14	130.498	69.5186	497.746	285.273	199.277	426.061	235.079	105.26	0	19.6834	16.2525	19.1421	0.922077	135.347	787.343	642.101	0	144.915	43.746	100.549
HMF000916A	254.172	0	1750.2	291.947	1216.03	423.598	138.093	509.561	724.929	154.348	110.041	1341.61	300.182	446.102	1292.97	46.815	187.408	0	65.8612	13.8261	0	9.31271	16.5825	116.619	252.2	456.138	320.661	52.153	89.6463
HMF003819A	1363.59	1070.04	1524.66	1455.47	3063.21	3480.2	260.13	1618.21	3011.49	108.253	1621.06	867.431	1606.88	2353.64	4021.36	280.583	649.399	1082.41	621.084	191.916	0	0	87.1035	736.521	1196.33	459.561	252.024	293.54	1852.92
HMF000833A	312.9	0	2162.29	1048.8	1198	694.645	252.036	181.166	1443.67	315.812	129.146	723.207	701.334	689.309	118.537	146.062	123.82	437.276	13.1236	15.5436	30.3329	0	14.3803	212.229	297.633	337.658	224.893	149.601	69.6052
HMF003682A	387.724	16.8708	2289.12	1462.38	0	178.574	0	389.322	782.336	501.545	181.271	5475.05	32.1961	418.16	0	325.455	219.292	180.717	5.16028	32.6277	31.556	0.656084	0	332.597	0	711.061	1910.88	19.0258	30.4407
HMF003187A	461.238	66.4924	2747.44	2287.96	3159.72	4228.87	761.896	207.853	1747.83	345.798	239.892	527.879	967.884	893.209	209.546	727.112	381.559	234.822	13.3844	36.1732	25.1968	7.24563	32.0746	397.713	1014.28	546.768	61.3762	237.352	111.431
HMF000041A	580.041	1057.41	3389.23	1193.88	3446.97	3262.16	479.129	1164.11	428.832	486.899	420.89	1290.16	631.477	1789.79	0	161.949	293.197	537.871	4.07789	20.5603	51.2668	13.095	394.772	2857.21	1526.8	544.378	186.517	117.02	101.305
HMF001284A	131.01	429.099	2137.03	870.778	2642.9	1302.8	747.224	0	2092.03	104.581	4451.49	466.829	120.142	334.786	809.831	302.681	1358.45	463.343	10.5924	21.9526	72.8754	19.5796	6.8676	200.499	341.569	344.223	202.297	48.4613	126.083
HMF001379B	814.221	1233.35	1133.14	0	962.067	0	17823.8	182.159	2193.32	0	23504.3	1457.16	4806.2	3342.89	4359.05	138.755	10757.4	1015.13	330.996	173.831	109.405	66.7681	10.7806	308.771	706.54	155.525	1361.64	850.137	1011.6
HMF002138A	182.783	367.774	2386.91	1220.16	3397.21	1934.08	440.13	350.877	886.606	250.325	0	574.96	473.969	1393.38	2073.86	879.813	22.5728	609.592	128.088	43.9145	68.9975	0	56.2762	535.968	1121.14	185.975	545.423	268.099	308.117
HMF002515A	0	0	1199	1328.91	1478.93	1171.5	887.995	660.907	330.905	204.027	1509.05	623.332	672.058	1176.25	4520.58	304.357	719.804	238.401	238.724	66.8492	86.4266	0	31.9011	216.808	707.916	108.82	219.908	242.697	414.948
HMF004138A	476.222	744.047	2195.04	809.205	3151.36	1170.91	94.6136	92.6582	0	346.427	1093.1	290.76	200.488	3399.37	1158.19	950.357	83.275	379.987	89.53	25.9179	15.4323	32.1197	19.8068	136.888	817.971	471.352	125.387	49.7135	75.8827
HMF003558A	222.078	0	2344.87	1211.86	1358.25	1551.71	259.566	388.706	883.719	185.141	0	497.971	831.822	1132.76	322.019	539.842	174.623	178.06	23.9403	9.34088	17.2214	8.49739	8.75963	379.262	605.87	324.758	117.739	210.731	63.8803
HMF001005A	418.849	644.533	1001.13	0	0	203.483	1634.73	207.414	1585.96	44.1501	3567.14	516.876	774.516	208.405	884.358	197.457	4154.2	268.799	87.7293	28.442	7.45851	37.3702	3.42285	289.665	628.402	0	528.686	126.649	73.1754
HMF000264A	1683.02	44691.9	1272.27	9220.37	2799.28	1599.64	4955.13	4178.01	6189.82	5268.57	0	3128.71	0	212.026	0	163.031	1029	12.1947	23.0728	25.5183	0	517.409	416277	28441.1	10858.7	912.454	5364.79	596.693	57.327
HMF001872A	723.39	386.474	2153.65	1076.64	36.7497	1331.96	545.828	636.883	3345.52	421.94	0	1424.96	5471.4	4368.96	513.415	1272.59	456.579	828.077	25.889	50.0273	80.9102	1.17351	33.5744	378.524	527.997	328.078	342.691	1630.4	78.7341
HMF001328A	406.633	460.73	2688.62	858.972	2546.96	2246	73.5244	231.718	1063.59	498.667	125.442	470.241	375.345	635.42	29.2482	236.495	250.517	135.876	3.21687	15.7397	25.5701	6.47337	0	364.335	788.477	824.489	0	76.2886	38.4101
HMF003522A	395.116	276.548	2697.42	891.048	1257.1	711.916	677.355	59.1506	2275.28	590.33	1407.81	462.73	1204.08	1154.36	436.458	966.947	864.675	548.68	27.2538	179.124	71.4121	0.210026	0	296.768	740.659	212.727	809.412	110.586	216.848
HMF003713A	69.4853	758.635	1435.58	824.963	2400.77	1667.77	895.329	330.296	877.724	109.575	23.1555	456.885	940.562	1143.61	2606.85	345.162	32.3556	464.303	189.356	50.0733	0	17.5703	1.88236	335.608	705.674	177.504	230.467	338.678	181.185
HMF000747A	835.103	1283.35	3308.89	527.175	2640.22	2382.66	1527.81	393.685	2469.32	585.369	2106.31	942.164	423.326	963.904	1107.58	928.749	1373.53	650.852	121.694	72.9233	32.6246	13.758	100.355	908.624	980.185	684.329	177.105	64.7017	285.701
HMF003729A	0	0	3301.92	1575.08	2051.57	2345.72	643.632	0	2182.47	582.448	92.4738	627.946	173.05	567.373	456.905	307.504	223.716	135.184	14.9971	33.5466	24.4564	0	0	439.535	555.808	262.548	162.561	25.9821	107.566
HMF000664A	119.214	0	2238.21	587.066	1522.51	1652.7	2118.33	398.165	1061.01	302.438	838.765	238.17	343.846	647.049	437.849	254.422	204.503	215.742	53.1538	11.3589	11.645	10.8424	0	214.217	553.974	169.015	172.352	67.2884	63.154
HMF002861A	0	0	2034.48	753.098	955.924	927.3	1280.33	259.278	454.851	71.0215	469.007	118.059	303.584	278.753	167.019	447.913	445.39	0	8.88533	5.71388	24.77	8.63078	30.5385	192.725	439.716	0	147.439	103.593	56.9882
HMF002467A	311.849	198.632	2045.55	886.193	196.785	1304.18	6325.71	278.749	0	505.748	3785.62	2408.07	1702.23	1646.61	0	1492.89	2490.87	152.323	21.8333	39.389	59.6285	26.1492	31.3381	850.861	237.859	537.629	845.266	298.338	119.709
HMF001577A	220.946	458.118	759.307	697.957	2475.41	1033.21	833.473	495.132	1003.93	0	0	700.509	1481.25	2468.95	1488.07	1113.24	114.596	458.897	53.0388	28.2393	74.8659	4.85605	26.7883	86.5906	442.095	110.284	177.329	416.939	108.973
HMF001859A	232.729	0	4722.46	1584.54	1436.69	2486.18	2021.16	1249.14	1863.38	612.185	901.804	762.929	665.223	1503.96	68.7659	1195.31	1374.14	29.4122	17.5551	21.94	43.6895	0.815366	49.5765	549.823	1325.14	121.314	161.005	167.518	99.6275
HMF003492A	269.783	244.776	3188.88	1326.05	3032.55	1616.19	382.232	351.387	3697.74	153.629	16.3902	335.297	330.716	683.664	511.51	171.581	134.331	663.292	26.7544	31.981	35.2645	0	44.5802	278.563	778.822	162.031	296.357	110.04	147.606
HMF000441A	182.722	145.247	2222.33	1286.64	1541.18	2130.83	1683.91	361.797	2528.8	324.738	178.472	556.237	4085.66	916.021	512.522	428.07	671.341	406.479	6.97819	79.8775	34.3523	18.792	19.9579	179.363	846.194	287.033	215.476	1116.89	36.0845
HMF002884A	462.497	538.253	2125.58	922.208	2076.9	3448.35	567.525	440.241	953.506	428.919	156.935	674.213	444.69	560.8	195.758	239.066	432.032	355.521	12.0243	15.6444	37.5831	3.74821	21.2038	579.627	834.49	481.813	78.3816	82.1251	76.3597
HMF000202A	470.972	1283.85	1746.84	1120.23	3191.93	1540.35	297.803	499.975	1134.5	411.944	676.206	558.823	591.056	1149.49	3080.13	638.342	360.283	503.279	348.032	32.997	0	14.9708	55.5644	578.77	1444.11	540.032	164.919	103.274	183.331
HMF002864B	446.687	726.262	2430.87	863.798	2684.63	1797.56	274.029	626.972	435.512	309.477	388.431	549.819	388.884	896.222	394.03	637.041	254.22	263.544	25.6764	20.1135	21.5815	19.6286	93.0853	353.777	1383.11	533.836	70.4506	123.535	89.2078
HMF001051A	202.831	951.439	2038.73	1272.93	7366.38	2019.04	3212.01	301.085	399.946	26.2808	720.257	1113.14	1520.36	1773.94	1263.61	1689.44	969.881	437.706	40.1915	37.1865	98.3637	13.2583	32.137	528.214	754.503	584.095	483.762	253.879	157.41
HMF001762A	715.94	1045.47	1540.13	501.926	2098.75	590.754	815.851	166.257	1966.65	221.324	688.085	790.136	985.815	830.33	1792.79	598.514	1219	491.27	225.249	61.9926	51.8209	18.9377	23.0666	373.786	458.003	399.034	333.87	209.109	625.131
HMF000388A	53.4667	0	1899.72	622.01	1129.18	1624.95	121.962	0	874.694	353.523	0	251.502	95.0506	371.537	290.247	224.348	23.3976	62.4038	4.4421	11.0409	13.6906	3.82644	0	153.765	461.898	241.306	11.2856	15.2797	48.4659
HMF003388A	280.991	379.045	1717.68	731.594	800.099	3231.48	0	8.82013	251.107	223.735	43.7447	169.224	55.486	360.508	0	213.173	101.161	411.152	2.51878	7.06115	9.5133	0.906774	8.42078	102.671	364.666	123.139	65.76	52.4276	53.9153
HMF003345A	1331.97	48427.3	49830.1	3235.1	0	0	7123.54	23729.5	0	7474.07	279.095	4680.43	210.107	507.656	0	0	2393.15	0	8.82949	14.5542	55.8985	772.718	565215	59141.4	11915.4	0	17731.8	1019.5	1061.08
HMF000541A	563.969	1051.03	3177.06	253.834	1904.85	3012.9	5959.81	926.433	2243.14	77.8589	3253.46	342.095	683.392	519.68	1274.87	787.695	1811.14	286.784	78.1832	42.3239	6.56127	32.9316	16.0729	688.863	1149.52	615.139	0	214.404	146.996
HMF001513A	795.915	794.822	2357.41	0	0	770.811	2377.63	234.949	0	669.7	28997.3	72.3715	906.692	3043.03	501.466	0	23951.3	421.581	193.438	43.4118	76.4961	57.6538	7.03181	310.485	331.287	501.354	494	361.01	299.833
HMF001944A	405.284	720.036	1351.12	520.66	2388.89	677.15	717.559	86.4243	2025.22	222.861	368.894	958.969	3328.9	3619.2	1885.45	627.946	16.5899	111.842	27.983	34.8284	67.0976	94.091	9.21141	8.49671	0	405.668	377.343	769.055	81.2258
HMF000402A	332.065	463.6	1742.47	847.363	1787.56	1821.74	824.735	868.182	699.411	299.638	2798.66	908.362	924.193	2014.04	2624.87	292.627	2165.34	579.147	194.191	31.7428	55.0226	14.0431	19.2737	243.329	838.156	570.947	258.918	359.038	93.3381
HMF002284A	755.448	1735.22	1654.18	164.31	4939.46	1880.73	1526.91	770.35	871.608	0	165.109	2979.42	3735.77	2728.48	585.054	1149.32	288.974	412.65	28.5323	58.4369	63.4995	10.5313	0	519.34	384.453	646.538	717.801	701.1	45.7667
HMF000378A	222.963	0	1392.2	1376.66	0	767.216	130.202	131.948	2352.97	211.93	0	1107.75	86.0992	0	5660.46	345.928	108.93	840.743	331.93	18.0698	0	0	39.0221	239.231	327.651	451.804	336.054	34.5405	125.698
HMF000287A	225.457	58.5405	2059.26	1474.96	2818.6	5604.99	2913.74	549.777	624.42	557.202	834.988	853.804	2538.05	1359.2	240.005	487.055	669.949	0	19.2967	15.9091	42.1383	5.65586	14.7703	546.318	650.241	193.395	244.38	265.07	87.826
HMF002032A	262.433	0	2136.21	1302.3	1552.41	1867.04	932.878	464	1170.64	276.951	997.645	458.515	197.572	304.721	986.24	310.337	1259.91	48.1962	71.2598	36.5053	0	19.2349	0	369.932	433.306	275.001	96.7668	56.0666	203.928
HMF001512A	280.652	450.487	1475.96	445.928	1066.91	1417.85	13.2342	264.596	2616.07	382.369	152.407	766.922	1014.22	1388.6	790.625	486.135	181.917	437.118	10.0582	66.5663	18.3755	0	3.0803	89.3323	283.91	221.043	248.942	220.089	81.6039
HMF003394A	342.692	0	1816.09	1738.39	837.46	853.575	2200.67	438.324	2740.98	317.122	1692.3	979.199	1061.82	1789.01	434.18	1063.45	967.942	439.795	40.5069	23.4835	31.2317	1.77788	15.7383	374.139	864.594	29.456	202.676	219.66	137.736
HMF001156A	287.272	0	3110.8	1208.96	2423.58	1823.25	415.27	907.984	564.523	53.1905	158.681	430.648	432.402	302.527	0	824.905	146.78	149.235	12.8882	8.43363	16.593	10.0851	155.932	357.001	1823.26	454.684	82.1989	135.087	35.8385
HMF000689A	751.31	1566.84	3142.75	363.284	3332.75	2714.11	1986.2	1088.74	439.812	432.738	2324.69	312.815	392.742	845.883	791.209	163.692	595.76	363.667	181.748	19.9034	5.34863	0	243.349	2146.47	1629.02	420.577	45.9788	86.6097	200.998
HMF000461A	205.342	237.706	2104.67	1382.53	1633.76	4110.84	120.981	315.48	1300.4	232.217	0.0621722	474.313	404.28	706.577	801.566	882.034	85.8656	385.384	61.0537	14.4346	18.7355	20.7762	15.8839	260.554	728.494	311.613	185.382	64.8286	81.2451
HMF000365A	603.281	778.486	2596.5	967.687	3206.28	987.391	820.393	533.099	1405.87	474.128	697.591	673.283	482.57	3907.12	1430.13	1054.88	116.45	673.864	153.101	73.1959	27.9481	18.755	31.6433	301.355	611.37	198.144	192.558	229.473	402.457
HMF002460A	154.082	113.985	2649.82	828.843	1230.38	1771.66	175.72	279.003	1282.85	313.973	0	686.173	417.991	133.184	173.867	414.019	163.929	56.5188	4.13162	14.9629	28.9055	0	61.5815	357.615	616.893	258.356	188.229	71.4319	73.894
HMF001875A	382.755	430.529	1154.89	0	5914	1793.35	0	669.715	0	989.103	3829.85	715.553	6086.92	2114.28	4080	49.2054	2641.31	459.54	257.683	112.657	134.275	63.3859	28.8662	269.681	783.729	966.563	401.127	925.568	240.466
HMF001346A	217.003	311.759	2042.72	1051.65	2447.44	1081.41	492.344	5.6253	1466.48	344.713	186.835	540.467	1058.08	1147.96	746.864	439.718	414.463	280.46	25.3632	20.0744	58.5623	0	17.0437	143.653	969.366	227.822	227.525	250.85	101.74
HMF003606A	524.228	989.753	1900.24	642.273	2625.28	1363.52	4172.76	267.106	2363.16	190.343	3402.16	291.32	50.8285	501.203	1358.26	577.395	385.732	453.455	48.0631	17.548	53.228	11.1609	11.9931	306.763	884.674	713.418	218.911	75.4269	110.814
HMF000089A	221.78	1215.64	1489.94	1263.54	5031.17	2406.62	2135.91	48.6585	3162.32	262.246	3769.62	1049.86	3609	869.609	1647.2	469.463	1841.34	619.086	101.854	95.8073	165.668	23.6711	16.6474	552.2	439.558	744.831	750.041	845.043	236.681
HMF000720A	617.949	1288.99	2749.2	518.63	1901.4	1038.89	320.111	484.201	1966.17	347.982	566.951	819.932	1030.32	1276.55	1031.05	464.756	415.964	492.943	133.275	25.3936	0	21.3311	71.9837	755.835	1119.45	492.183	182.608	194.926	159.014
HMF003470A	339.63	785.349	1984.61	701.991	2478.43	2390.01	626.47	557.229	1648.06	424.669	234.09	885.527	1465.84	1020.04	2168.03	382.687	222.228	358.099	126.476	39.6568	38.1614	20.7058	40.4701	479.644	1174.54	386.837	146.985	286.455	193.069
HMF001028A	457.348	479.099	1204.53	1879.98	3573.13	2194.3	3129.57	633.385	1028.44	283.834	3326.22	2950.06	1146.17	937.627	2848.41	739.629	1422.36	238.914	307.9	106.88	14.7621	38.458	96.8579	694.615	754.942	585.637	946.918	327.573	701.456
HMF000906A	389.691	592.759	2092.04	299.06	814.741	1070.79	13260.5	521.498	1141.75	0	6989.38	158.902	928.313	600.682	878.697	319.403	1247.14	468.608	145.543	45.5383	18.7379	15.1809	0	434.362	524.622	353.013	158.634	255.987	244.381
HMF002877B	701.581	802.148	962.957	443.077	5313.05	1324.57	3457.72	248.785	8671.5	0	1176.85	985.723	14.9445	481.57	4044.34	992.133	2111.73	2963.31	291.141	195.804	20.0557	0	48.5491	381.06	846.628	279.343	446.528	222.993	422.898
HMF003360A	306.877	99.3633	1592.03	1244.06	3028.06	629.309	271.136	97.7243	972.245	506.332	169.877	644.311	3692.12	3342.33	668.99	474.681	77.6673	342.881	30.0716	31.3418	43.8471	14.7395	0	61.3119	81.7227	366.384	176.391	860.823	50.367
HMF004209A	585.764	596.425	2378.99	1119.26	2323.73	1367.78	659.625	1073.43	1017.08	303.152	1501.7	1927.31	355.848	2188.38	3252.47	948.019	678.914	572.123	339.456	80.2262	36.3176	0	52.4419	415.203	609.598	619.902	237.671	248.86	701.324
HMF004185A	136.609	50.6049	3281.66	729.109	1105.01	822.836	0	253.481	724.816	282.378	37.5956	403.019	76.2955	366.169	452.516	172.121	118.931	292.85	30.7244	5.7414	0	7.53415	25.6111	233.567	805.891	303.467	63.4078	20.7166	82.3389
HMF003895A	353.563	265.383	2193.38	549.637	673.85	89.0279	765.551	274.856	1656.3	484.117	534.599	1094.57	2475.25	1847.18	660.069	295.672	507.434	238.554	21.1384	21.204	42.3551	10.3026	0	256.884	62.3796	346.628	241.719	354.512	68.8784
HMF004197A	246.156	1073.04	904.55	444.704	1455.72	1507.19	1174.92	408.246	870.196	98.5146	1752.25	207.641	207.165	341.533	3434.56	424.642	1082.72	711.248	177.929	676.071	0	0	2.83335	153.458	286.961	234.781	97.2407	45.9244	366.802
HMF000136A	664.219	308.523	2333.71	468.706	1998.94	603.652	237.884	937.555	920.693	376.748	312.371	6208.31	514.737	1292.52	274.845	381.01	209.392	250.191	5.92736	12.5806	41.7804	2.71165	40.6971	391.742	0	1174.16	1290.96	180.795	20.6439
HMF001601A	71.6445	0	1590.08	864.053	903.28	802.274	216.344	0	445.925	262.501	49.3895	475.399	36.7094	398.935	117.16	161.88	235.402	976.024	0	4.65725	11.9289	3.41389	6.94371	60.6099	47.4087	317.265	128.408	18.2015	63.163
HMF002739A	214.378	295.2	2827.15	1363.82	1533.94	2675.46	394.259	474.8	1520.38	489.992	133.747	618.355	305.757	1037.92	274.189	2014.7	349.663	140.291	14.8834	9.15194	36.8232	11.1415	127.77	837.775	1240.55	302.481	72.6147	90.475	119.335
HMF001674A	51.0463	0	0.345005	624.103	181.165	37.3846	0	0	631.487	247.639	29.7984	226.702	0	63.2481	96.0399	158.078	20.3655	34.5972	2.31615	0	6.68385	0	0	0	74.4787	6.41096	116.502	3.14732	24.461
HMF000523B	190.147	341.717	1476.54	896.014	1271.33	947.14	138.816	375.304	465.715	198.308	37.9959	474.447	487.358	1002.89	1295.51	246.745	384.447	202.566	96.2483	15.2601	0.594885	12.8967	23.7334	122.404	844.823	311.29	229.508	259.345	50.8966
HMF003344A	240.078	0	2408.92	1082.01	469.809	610.482	1106.89	184.654	1800.23	350.791	3301.06	1746.31	387.357	277.01	303.518	388.892	80.3002	314.694	34.8924	57.4078	86.6998	0	6.83993	699.394	367.1	186.098	1252.07	30.2223	201.278
HMF002451A	472.805	452.887	2449.74	787.805	1058.86	1041.6	289.452	399.373	1037.49	287.374	162.239	890.619	1528.1	799.431	579.156	266.546	286.91	175.607	27.7738	24.2439	35.0725	10.9098	14.5683	155.384	742.164	320.267	477.076	303.871	96.6693
HMF000400A	1307.17	1812.02	1765.31	0	1402.89	421.782	6841.36	384.125	4096.63	0	17476.1	304.002	491.247	479.311	4102.19	937.823	13290	247.072	174.894	21.8677	8.4369	73.8009	9.02554	324.602	1022.45	814.658	416.906	71.2939	129.065
HMF003014A	0	359.777	3296.86	1088.2	1966.23	3601.84	578.747	290.643	643.249	341.235	1831.12	480.574	513.626	572.72	237.952	420.002	122.758	320.474	8.44109	9.54365	26.5358	9.47946	15.8673	678.204	1119.64	260.78	40.8784	104.552	96.0767
HMF002236A	334.44	0	4062.2	1519.59	1766.33	2360.49	0	96.4958	1380.84	607.78	38.7752	366.778	237.479	462.955	287.528	319.143	202.96	144.214	11.273	15.6584	23.0925	10.9761	59.1511	482.96	1136.53	107.461	97.6546	77.7577	75.4845
HMF002804A	414.996	283.031	6028.56	1906.71	2776.92	6929.21	258.224	414.758	2262.37	643.11	90.2982	859.747	315.926	421.411	366.187	692.34	378.397	196.819	11.1797	7.00515	44.6328	9.18228	49.7016	774.762	1259.64	840.264	63.2891	74.9315	154.407
HMF000821A	954.443	771.121	2491.92	0	2349.9	865.188	1913.63	151.546	4889.07	140.158	0	2730.09	2566.66	825.698	1671.7	290.789	0	967.073	15.7175	21.0844	74.1982	0	0	172.417	443.526	422.63	952.187	248.994	188.246
HMF000286A	405.798	0	1552.08	1043.6	749.743	948.871	344.624	414.437	1659.12	269.123	204.239	331.088	1398.73	1754.9	3567.05	455.242	246.256	645.096	233.496	153.924	61.5805	0	40.8649	93.0636	740.652	10.9727	268.772	196.699	651.975
HMF002059A	244.271	4.51052	2735.05	1182.9	1784.97	2472.21	1105.09	368.405	965.377	294.598	44.7848	261.957	291.4	743.603	181.6	332.346	101.278	362.661	9.75586	2.17838	29.5786	7.48719	37.6075	345.92	977.549	211.988	130.866	73.323	55.7458
HMF000742A	245.819	327.853	3260.93	848.11	965.26	2224.77	164.377	409.235	982.388	425.585	107.273	530.488	156.295	310.573	615.57	364.608	108.855	151.01	50.9434	12.0073	12.9901	6.05917	52.9948	792.976	908.914	179.47	34.9345	21.0524	113.658
HMF003195A	941.161	1367.89	59.2956	0	4483.65	950.381	959.294	813.546	3587.39	618.197	1719.14	786.117	3704.18	229.755	10307.7	269.031	2204.53	679.712	979.431	287.569	0	0	1.93005	219.478	0	770.18	860.089	115.167	1604.15
HMF003725A	298.799	440.123	3464.68	696.5	2665.83	1638.21	6295.69	237.467	1385.03	809.821	2518.2	693.661	2404.02	1685.76	884.177	460.619	442.213	227.188	10.9141	45.1084	44.1001	21.8774	31.0553	294.142	779.763	353.487	135.726	372.263	67.5634
HMF003539A	313.526	576.399	3228.78	1231.65	2732.79	2038.58	441.746	465.863	2342.87	269.507	42.5681	768.688	425.915	783.544	338.417	355.278	158.027	486.86	15.795	35.6477	16.3762	11.1811	28.8901	537.167	1370.84	413.364	96.9318	102.311	122.494
HMF001695A	245.335	1089.17	1984.96	1240.29	3380.7	2971.13	744.636	166.903	4701.98	279.664	19.9301	246.242	352.339	1625.36	1407.16	475.652	130.789	317.746	0	27.8113	109.829	170.36	22.9973	388.86	1196.32	99.7766	392.148	107.454	201.449
HMF000552A	349.678	650.866	2782.93	1134.38	3221.17	3129.87	820.786	489.569	1804.64	531.315	233.212	677.697	2338.52	1927.12	477.03	937.202	301.171	507.856	9.00491	92.7462	37.2535	26.9954	172.804	1032.43	1939.87	234.216	92.883	571.019	100.783
HMF003086A	90.9343	281.79	2135.14	671.26	2119.17	906.699	1775.47	90.0366	0	439.774	3648.19	323.407	214.267	578.26	425.184	398.398	388.048	122.967	6.5953	8.2722	37.5388	18.5937	3.6708	272.178	945.106	207.557	151.813	73.2251	67.4501
HMF001599A	463.693	1142.25	1802.96	897.634	3571.48	3974.63	596.732	216.999	2776.65	924.826	411.029	542.014	668.459	476.462	540.835	744.178	439.124	1412.05	16.2466	93.5383	36.2151	0	188.772	726.142	1849.67	2.16892	301.106	117.118	160.021
HMF000042A	115.001	0	1783.66	961.041	732.541	2083.96	427.846	38.602	1267.11	295.82	0	711.063	821.038	743.116	237.946	250.373	130.155	164.728	9.20692	17.3242	24.4689	0	0	103.405	224.978	240.219	213.386	80.7062	24.3059
HMF000042B	243.624	381.864	2138.48	905.368	1279	2247.66	496.9	212.952	1629.32	279.613	104.373	798.757	931.874	992.371	898.628	414.585	97.0991	393.536	74.7809	23.463	20.4882	12.2679	3.48353	266.521	781.86	276.856	272.058	163.175	62.0468
HMF002017B	277.461	217.956	2242.04	1956.43	2496.99	1064.68	445.603	272.301	1352.11	314.421	2041.38	648.72	921.726	671.564	1191.82	538.523	816.485	252.781	94.9331	32.9837	40.6508	20.4324	14.0205	275.932	1358.25	84.9491	219.742	266.402	117.706
HMF000850A	436.016	903.642	1436	1166.16	3848.47	1361.21	4241.7	344.242	1929.39	354.284	1843.45	472.435	427.365	1191.96	0	505.63	950.918	878.121	23.91	44.8168	50.2038	18.0694	55.8747	599.013	1113.34	495.193	254.377	276.455	115.746
HMF001342A	270.208	428.94	2105.63	1020.51	4416.29	1124.7	1168.8	366.265	836.106	27.389	57.1689	2492.06	453.242	1596.11	934.244	455.308	173.431	841.601	78.1754	20.6624	61.1622	0	60.2149	345.031	543.869	161.741	628.3	200.53	89.3133
HMF000572A	223.577	10108.5	1743.35	0	0	1294.65	421.347	3121.3	275.37	4596.56	257.486	237.1	0	3762.75	0	19782	0	524.012	25.1506	3.86773	12.6784	150.303	40413.3	30787.6	2538.81	1938.76	0	158.114	216.324
HMF001550A	1854.94	2268.06	3122.65	359.892	1242.83	0	1021.97	998.526	11047.4	754.238	2099.21	2962.74	5600.8	12061.1	3425.74	531.826	1683.65	1649.4	36.5236	116.101	204.346	149.029	0	215.384	879.042	128.899	1233.41	1591.85	251.411
HMF000494A	75.1303	2.73707	2019.95	696.374	975.648	1191.99	547.56	211.775	647.128	391.317	150.159	623.479	156.53	359.007	155.996	411.022	199.837	31.3661	10.428	5.78588	4.06669	8.71947	8.03818	292.358	631.065	161.179	138.823	29.0092	48.5283
HMF001796B	435.038	604.831	1171.52	1773.29	4599.82	2649.99	879.676	817.939	3152.16	213.448	1810.23	669.006	1867.35	1166.67	5976.3	768.545	995.32	1216.87	603.169	274.359	27.4715	0	21.6568	381.829	507.121	868.185	64.6349	970.663	1018.91
HMF001998A	355.556	1083.06	1525.44	0	1975.45	1030.11	2987.68	722.976	1764.21	0	3405.14	37.9461	359.653	674.599	3522.24	224.685	816.345	395.895	230.771	78.9924	0	6.23613	38.3166	282.319	628.951	338.754	68.589	85.6704	229.4
HMF000229A	499.558	0	4235.78	3028.47	2523.05	1309.15	360.576	29.6938	4312.04	1063.22	249.828	1325.39	791.724	1854.63	641.534	858.141	331.691	480.523	9.18095	22.7009	81.1182	0	31.9035	313.017	858.071	68.7398	312.985	167.607	246.677
HMF003352A	177.695	0	2225.8	1684.65	1518.96	1894.04	88.7111	190.531	1167.08	363.248	75.7338	608.63	277.409	329.953	156.169	503.347	321.623	20.426	5.80967	4.29112	22.0263	4.87292	1.8758	253.471	747.466	495.249	13.2323	77.6738	52.0327
HMF003404A	45.0107	41.0428	2094.16	502.315	355.72	670.342	30.4859	167.176	567.815	225.123	63.1508	297.971	76.6898	334.239	205.113	604.877	129.55	17.2219	10.7643	1.8718	13.5009	3.86296	32.3864	340.657	571.935	76.369	45.6011	13.1854	38.8656
HMF001146A	51.1344	0	3790.3	1339.23	990.26	1958.01	133.131	412.082	844.21	342.329	28.4016	214.456	126.168	117.995	16.1801	178.47	124.517	51.1352	1.2749	9.0071	6.98974	4.72826	9.96769	145.75	692.478	542.686	0	4.0565	58.0617
HMF003262A	125.839	344.097	2485.85	870.442	1724.44	1694.04	849.806	505.481	2055.79	342.157	80.5566	800.95	1737.15	1762.65	380.542	854.274	288.694	494.246	18.4509	38.444	45.1051	0	16.5712	295.772	859.618	248.8	200.886	520.144	79.209
HMF000799A	122.981	102.658	2642.38	1324.26	1762.68	2137.51	249.045	98.5946	2114.29	476.725	63.6777	608.174	674.543	870.431	434.646	865.329	147.043	265.045	6.49764	20.3163	32.0388	3.14727	15.6675	472.101	692.797	220.174	102.235	125.012	99.0135
HMF000467A	393.735	0	2680.8	1042.81	2412	1461.12	291.012	450.648	1103.42	263.234	0	3056.68	0	345.292	635.538	642.895	24.7702	633.037	9.36674	11.162	34.4713	0	0	128.211	257.23	828.849	452.915	29.6049	50.1907
HMF000555A	60.0077	438.15	1434.07	618.106	4112.5	1251.21	663.697	165.411	1145.78	40.3544	0	262.596	1803.87	1270.9	1114.33	1103.58	0	385.445	10.7221	23.3206	61.4808	10.4766	27.8469	73.2959	723.985	0	274.448	568.861	64.5635
HMF001968A	195.246	819.856	1784.68	757.823	4212.23	1495.96	342.815	304.835	3118.38	81.9277	668.764	429.122	0	877.607	2438.44	598.497	105.342	926.467	200.465	73.7315	0	1.80343	19.2527	107.381	491.067	405.238	259.402	28.9366	278.723
HMF003285A	128.34	100.536	3593.29	1010.99	1229.24	1615.72	1364.7	216.432	870.866	495.248	480.308	515.365	166.368	1578.45	83.9352	1404.67	742.598	283.943	7.35497	12.6085	29.0594	22.977	43.4308	508.842	952.736	102.552	78.2177	122.558	67.6641
HMF002255A	330.213	259.927	1789.4	1032.23	1528.67	1184.71	108.865	259.681	1439.04	252.985	68.4892	952.339	0	614.318	1738.17	223.318	309.411	155.239	132.759	49.874	53.0745	13.2925	17.3704	383.197	712.037	180.704	632.214	33.8775	378.6
HMF002283A	257.979	322.829	2354.32	778.369	1431.98	1330.95	635.904	295.58	1034.93	263.108	0	433.61	508.112	370.676	213.864	415.554	242.74	125.5	3.69505	2.20167	41.432	2.67126	26.3691	272.011	983.976	399.3	53.7774	218.103	44.4638
HMF001404A	234.333	549.533	3539.94	1528.01	3319.23	2230.62	1772.78	567.139	2549.02	701.388	605.205	923.648	1457.1	1333.27	610.806	699.614	541.282	229.079	12.8175	37.9726	66.5918	12.618	25.2226	479.694	1727.48	126.49	238.589	262.518	79.0077
HMF002274A	1231.69	1002.35	166.812	407.204	0	718.246	9226.85	2021.73	4373.59	716.08	9953.86	2492.64	4462.82	7642.45	2195.73	102.577	3404.38	1058	281.233	37.3774	18.7607	59.6288	39.2016	986.628	1142.23	473.405	231.997	1322.25	416.286
HMF002976A	343.562	920.268	2578.92	803.091	4346.72	1791.85	3954.17	377.765	617.247	289.681	3311.06	274.283	1572.78	2382.27	2180.61	670.557	1612.81	536.362	208.343	50.8793	61.9467	18.8306	58.7505	575.973	1171.13	379.681	237.736	592.762	118.97
HMF001105A	265.342	620.907	2027.31	827.336	3354.04	778.95	5622.33	645.755	225.913	278.871	3983.27	526.975	1487.22	2171.44	2846.84	0	939.353	240.157	152.47	47.2965	20.9835	0.250187	17.9607	225.244	1003.87	279.328	227.821	521.314	124.46
HMF003133A	124.949	0	3187.23	673.343	936.98	912.029	12.7578	570.947	858.228	271.737	26.3174	346.699	106.689	336.016	154.575	98.2845	127.048	241.169	1.76629	3.28019	18.9535	0	18.779	230.556	512.554	239.492	57.1729	35.8769	51.5679
HMF000533A	331.249	84.8887	2524.14	1178.15	1766.73	2058.91	868.08	399.394	542.134	190.296	2877.63	320.806	670.084	539.213	83.0532	385.244	186.794	351.215	4.85429	8.5713	30.4639	9.11051	24.3549	312.563	710.983	399.821	109.999	78.4706	37.8083
HMF001242A	88.0446	289.918	3741.06	1097.83	1504.78	1729.38	230.122	814.271	532.586	397.602	1232.1	563.424	431.804	1634.41	1302.84	1316.01	261.82	0	117.731	23.3967	0	16.8719	80.7691	601.99	1319.17	138.646	192.518	86.2899	213.621
HMF003696A	523.421	807.01	2216.66	229.404	1639.11	1264.04	3274.18	858.82	1177.19	314.399	12028.5	427.615	988.701	661.969	753.612	424.896	3475.45	143.98	26.6327	14.4462	25.3141	24.607	36.8013	582.697	778.064	324.678	281.44	143.341	89.9777
HMF001184B	910.861	642.558	1384.04	919.887	2385.08	1849	3513.08	962.64	2238.4	344.685	4940.79	861.352	1894.78	1389.28	5489.22	511.229	1638.54	533.575	575.454	166.546	0	0	5.26347	498.888	629.947	596.97	155.545	491.162	1618.22
HMF000547A	861.753	1190.52	620.276	833.914	3078.13	2232.16	5652.9	1441.77	1418.63	295.855	10424.3	6462.31	2884.28	3602.28	5815.61	409.764	1472.13	601.43	472.955	122.163	58.0086	19.873	76.4059	587.357	0	1252.42	2081.62	606.06	785.136
HMF000211A	464.06	432.341	1596.11	798.299	1505.68	2140.8	172.536	289.276	692.652	165.347	709.79	871.616	94.5338	421.632	3742.76	202.869	527.403	505.301	352.451	60.7841	13.7645	0	23.9072	321.967	462.963	608.548	224.416	66.2864	526.913
HMF001432B	429.219	804.803	761.167	1209.87	3887.4	2308.56	1917.82	675.893	2665.62	246.419	1322.78	1122.21	401.114	1535.94	2681.76	994.142	1233.06	811.219	208.898	94.9872	41.1146	0	107.447	558.648	857.998	251.325	481.951	171.662	372.969
HMF001255A	317.868	506.539	2884.55	1191.67	3486.31	2012.71	1042.41	404.154	502.178	646.847	622.927	585.517	1387.02	2581.02	2732.63	386.239	228.962	352.451	184.29	48.3592	40.783	29.5677	6.42063	398.792	882.78	256.925	222.606	224.571	131.906
HMF002741A	344.425	578.789	3202.18	1665.43	4527.15	2724.42	1040.91	771.817	2152.17	240.713	220.891	559.559	708.325	1378.45	1667.46	962.514	465.028	567.768	49.2743	42.537	59.5284	114.66	67.863	623.488	1478.5	496.579	332.854	190.739	193.981
HMF000587A	395.413	314.687	2026.03	903.86	3912.16	2675.29	1114.34	661.266	1045.81	185.305	253.094	1031.67	305.634	1840.93	760.375	988.426	110.882	500.826	21.6127	32.1152	54.8586	2.41355	27.0251	245.793	817.603	418.682	412.98	283.029	75.8869
HMF001960A	704.386	911.583	2139.02	218.594	39.1936	1314.93	14037.2	431.028	3027.26	11.6492	11737.2	0	946.049	177.316	918.837	852.292	3282.72	192.723	19.2875	14.5519	44.4453	18.7154	0	381.908	604.881	173.327	303.109	134.754	105.02
HMF002502A	291.188	610.668	2656.72	371.795	3306	2184.68	1689.97	721.978	1064.44	71.8657	2603.88	254.299	461.41	373.115	2477.86	206.427	708.495	757.206	190.984	86.2792	16.0006	13.7363	50.42	387.339	1326.4	362.629	138.798	100.991	345.42
HMF003151A	271.954	342.965	2935.37	1142.43	1683.72	2676.57	794.261	436.901	2406.58	216.959	367.541	395.623	518.904	795.609	492.44	364.502	383.816	277.86	2.68163	16.2192	68.3955	48.7036	54.2908	747.211	1474.34	101.18	143.639	93.9393	97.3959
HMF000641B	78.2132	139.027	840.299	1563	2603.62	281.958	349.941	966.644	873.639	170.546	31.5012	851.209	54.7989	0	0	17400.8	339.27	388.576	0	544	0	0	0	261.027	880.003	291.133	789.424	6.68571	132.727
HMF001301A	1034.06	2074.88	1908.75	256.259	4672.5	1598.15	412.804	470.471	139.809	110.184	803.989	140.324	297.822	957.264	4830.36	688.712	157.627	978.034	581.664	268.336	0	0	43.627	225.095	878.218	954.756	0	116.979	1557.33
HMF000306A	180.794	660.348	1485.48	541.967	2809.73	1002.58	3760.55	307.34	1405.89	218.845	1498.16	373.369	1193.39	654.649	771.012	217.397	625.634	398.875	21.5649	63.0517	32.7033	10.6801	72.9271	605.987	1082.78	256.474	200.848	220.772	69.2089
[truncated: 324 more rows]

## Sheet: Gastric
sample_id	Gastric.SBS_A	Gastric.SBS_B	Gastric.SBS_C	Gastric.SBS_D	Gastric.SBS_E	Gastric.SBS_F	Gastric.SBS_G	Gastric.SBS_H	Gastric.SBS_I	Gastric.SBS_J	Gastric.SBS_K	Gastric.SBS_L	Gastric.SBS_M	Gastric.SBS_N	Gastric.SBS_O	Gastric.SBS_P	Gastric.SBS_Q	Gastric.SBS_R	Gastric.SBS_S	Gastric.DBS_A	Gastric.DBS_B	Gastric.ID_A	Gastric.ID_B	Gastric.ID_C	Gastric.ID_D	Gastric.ID_E	Gastric.ID_F	Gastric.ID_G
[truncated: 379 more rows]

[truncated: 15 more sheets: HeadAndNeck, Kidney, Liver, Lung, Lymphoid, Other, Ovary, Pancreas, Pancreas_NET, Prostate, Sarcoma, Skin, Thyroid, Urothelial, Uterus]
