# Supplementary material for: Pan-cancer whole-genome comparison of primary and metastatic solid tumours
Source: Nature. 2023 May 10;618(7964):333–41. doi: 10.1038/s41586-023-06054-z (PMC10247378; doi:10.1038/s41586-023-06054-z)
Supplement: Supplementary file 5 — Primary and metastatic cohorts metadata. [file 41586_2023_6054_MOESM5_ESM.xlsx]

## Sheet: metadata
index	cohort	patient_id	sample_id	sample_id_2	icgc_aliquot_id	icgc_specimen_id	icgc_sample_id	tissue_type	tissue_group	cancer_type	cancer_type_code	cancer_subtype	progression_status	progression_status_code	is_blacklisted_sample	is_blacklisted_cancer_type	is_blacklisted_subtype	is_blacklisted	blacklist_comment	qc_fail	biopsy_site	metastatic_location	tumor_purity	tumor_purity_rank	n_biopsies_in_patient	n_cancer_types_in_patient	is_selected_biopsy	ploidy	gender	whole_genome_duplication	msi_status	hr_status	had_radiotherapy	had_other_treatment	had_chemotherapy	had_hormone_therapy	had_targeted_therapy	had_immunotherapy	treatment_info_available	sv_load	smnv_load	sbs_load	dbs_load	indel_load	sbs_load.clonal	dbs_load.clonal	indel_load.clonal	sbs_load.subclonal	dbs_load.subclonal
1	Hartwig	HMF000658	CPCT02230105T	HMF000658A	NA	NA	NA	Adrenal	GI_dev	Adrenal gland cancer	ACC	None	NA	NA	FALSE	TRUE	TRUE	TRUE	<15 samples of cancer type in Hartwig or PCAWG	FALSE	Lymph node	NA	0.63	1	1	1	TRUE	2.02	FEMALE	FALSE	MSS	HR_proficient	FALSE	NA	NA	NA	NA	NA	TRUE	192	4716	4484	28	195	4245	26	187	236	2
2	Hartwig	HMF002649	CPCT02070337T	HMF002649A	NA	NA	NA	Adrenal	GI_dev	Adrenal gland cancer	ACC	None	NA	NA	FALSE	TRUE	TRUE	TRUE	<15 samples of cancer type in Hartwig or PCAWG	FALSE	Adrenal gland	NA	0.93	1	1	1	TRUE	2.6	MALE	TRUE	MSS	HR_deficient	FALSE	NA	NA	NA	NA	NA	TRUE	262	7600	6696	73	811	6072	62	716	616	9
3	Hartwig	HMF003038	CPCT02030502T	HMF003038A	NA	NA	NA	Adrenal	GI_dev	Adrenal gland cancer	ACC	None	NA	NA	FALSE	TRUE	TRUE	TRUE	<15 samples of cancer type in Hartwig or PCAWG	FALSE	Liver	NA	0.46	1	1	1	TRUE	2.6	FEMALE	TRUE	MSS	HR_proficient	FALSE	NA	NA	NA	NA	NA	TRUE	213	10167	9631	58	467	9486	58	453	142	0
4	Hartwig	HMF003354	CPCT02050229T	HMF003354A	NA	NA	NA	Adrenal	GI_dev	Adrenal gland cancer	ACC	None	NA	NA	FALSE	TRUE	TRUE	TRUE	<15 samples of cancer type in Hartwig or PCAWG	FALSE	Primary	NA	0.57	1	1	1	TRUE	1.94	MALE	FALSE	MSS	HR_proficient	TRUE	NA	NA	NA	NA	NA	TRUE	17	2107	1928	10	167	1423	6	124	504	4
5	Hartwig	HMF003454	CPCT02120018T	HMF003454A	NA	NA	NA	Adrenal	GI_dev	Adrenal gland cancer	ACC	None	NA	NA	FALSE	TRUE	TRUE	TRUE	<15 samples of cancer type in Hartwig or PCAWG	FALSE	Liver	NA	0.89	1	1	1	TRUE	1.74	FEMALE	FALSE	MSS	HR_proficient	FALSE	NA	NA	NA	NA	NA	TRUE	542	4777	4293	23	443	3843	15	384	448	4
6	Hartwig	HMF000006	CPCT02080052T	HMF000006A	NA	NA	NA	Breast	Breast	Breast carcinoma	BRCA	NA	NA	NA	TRUE	FALSE	TRUE	TRUE	<50 SMNVs	TRUE	Pericardium	Distant	0.2	1	1	1	TRUE	2	FEMALE	FALSE	MSS	cannot_be_determined	FALSE	NA	NA	NA	NA	NA	TRUE	35	47	35	0	12	35	0	12	0	0
7	Hartwig	HMF000014	CPCT02120008T	HMF000014A	NA	NA	NA	Breast	Breast	Breast carcinoma	BRCA	ER+/HER2-	NA	NA	FALSE	FALSE	FALSE	FALSE		FALSE	Liver	Distant	0.74	1	1	1	TRUE	3.55	FEMALE	TRUE	MSS	HR_proficient	TRUE	FALSE	TRUE	TRUE	TRUE	FALSE	TRUE	588	9419	8142	59	1204	7416	57	1155	722	2
8	Hartwig	HMF000021	CPCT02010768T	HMF000021A	NA	NA	NA	Breast	Breast	Breast carcinoma	BRCA	TNBC	NA	NA	FALSE	FALSE	FALSE	FALSE		FALSE	thorax wall	Distant	0.71	1	1	1	TRUE	1.72	FEMALE	FALSE	MSS	HR_deficient	FALSE	FALSE	TRUE	FALSE	FALSE	FALSE	TRUE	456	9972	8499	130	1309	7564	117	1078	920	9
9	Hartwig	HMF000025	CPCT02360011T	HMF000025A	NA	NA	NA	Breast	Breast	Breast carcinoma	BRCA	ER+/HER2-	NA	NA	FALSE	FALSE	FALSE	FALSE		FALSE	Liver	Distant	0.4	1	1	1	TRUE	3.45	FEMALE	TRUE	MSS	HR_proficient	FALSE	FALSE	TRUE	TRUE	FALSE	FALSE	TRUE	256	11578	10759	33	772	10708	32	767	48	0
10	Hartwig	HMF000035	CPCT02180070T	HMF000035A	NA	NA	NA	Breast	Breast	Breast carcinoma	BRCA	ER+/HER2-	NA	NA	FALSE	FALSE	FALSE	FALSE		FALSE	Lymph node	Lymph	0.72	1	1	1	TRUE	2.1	FEMALE	FALSE	MSS	HR_proficient	FALSE	FALSE	TRUE	TRUE	FALSE	FALSE	TRUE	130	3041	2554	19	460	2146	19	398	405	0
11	Hartwig	HMF000044	CPCT02030220T	HMF000044A	NA	NA	NA	Breast	Breast	Breast carcinoma	BRCA	ER+/HER2-	NA	NA	FALSE	FALSE	FALSE	FALSE		FALSE	null	NA	0.74	1	1	1	TRUE	3.45	FEMALE	TRUE	MSS	HR_proficient	TRUE	FALSE	TRUE	TRUE	FALSE	FALSE	TRUE	106	6169	5342	37	771	5240	37	757	98	0
12	Hartwig	HMF000045	CPCT02410001T	HMF000045A	NA	NA	NA	Breast	Breast	Breast carcinoma	BRCA	ER+/HER2-	NA	NA	FALSE	FALSE	FALSE	FALSE		FALSE	Bone	Distant	0.49	1	1	1	TRUE	2.32	FEMALE	FALSE	MSS	HR_proficient	FALSE	FALSE	TRUE	TRUE	FALSE	FALSE	TRUE	18	2866	2545	5	314	2530	5	314	15	0
13	Hartwig	HMF000054	CPCT02210059T	HMF000054B	NA	NA	NA	Breast	Breast	Breast carcinoma	BRCA	ER+/HER2-	NA	NA	FALSE	FALSE	FALSE	FALSE		FALSE	Liver	Distant	0.62	1	2	1	TRUE	3.2	FEMALE	TRUE	MSS	HR_deficient	TRUE	FALSE	TRUE	TRUE	TRUE	FALSE	TRUE	1410	26339	21626	292	4330	20803	277	4144	772	10
14	Hartwig	HMF000054	DRUP01210005T	HMF000054A	NA	NA	NA	Breast	Breast	Breast carcinoma	BRCA	NA	NA	NA	TRUE	FALSE	TRUE	TRUE	Duplicate biopsy	FALSE	Liver	Distant	0.5	2	2	1	FALSE	3.25	FEMALE	TRUE	MSS	HR_deficient	NA	NA	NA	NA	NA	NA	FALSE	1462	25822	21560	290	3894	21061	280	3788	457	6
15	Hartwig	HMF000077	CPCT02040123T	HMF000077A	NA	NA	NA	Breast	Breast	Breast carcinoma	BRCA	ER+/HER2+	NA	NA	FALSE	FALSE	FALSE	FALSE		FALSE	Lymph node	Lymph	0.54	1	1	1	TRUE	2.02	FEMALE	FALSE	MSS	HR_proficient	FALSE	FALSE	FALSE	TRUE	FALSE	FALSE	TRUE	248	4892	4308	16	561	4066	18	542	236	0
16	Hartwig	HMF000082	CPCT02310019T	HMF000082A	NA	NA	NA	Breast	Breast	Breast carcinoma	BRCA	NA	NA	NA	FALSE	FALSE	TRUE	FALSE		FALSE	Lymph node	Lymph	0.77	1	1	1	TRUE	2.06	FEMALE	FALSE	MSS	HR_proficient	TRUE	FALSE	TRUE	TRUE	FALSE	FALSE	TRUE	269	12931	10528	70	2314	10062	68	2181	456	0
17	Hartwig	HMF000085	CPCT02020347T	HMF000085A	NA	NA	NA	Breast	Breast	Breast carcinoma	BRCA	ER+/HER2-	NA	NA	FALSE	FALSE	FALSE	FALSE		FALSE	Lymph node	Lymph	0.48	1	1	1	TRUE	4	FEMALE	TRUE	MSS	HR_proficient	FALSE	NA	NA	NA	NA	NA	TRUE	65	3893	3407	9	470	3077	8	448	329	0
18	Hartwig	HMF000086	CPCT02120073T	HMF000086A	NA	NA	NA	Breast	Breast	Breast carcinoma	BRCA	TNBC	NA	NA	FALSE	FALSE	FALSE	FALSE		FALSE	Liver	Distant	0.34	1	1	1	TRUE	3.3	FEMALE	TRUE	MSS	HR_deficient	TRUE	FALSE	TRUE	FALSE	FALSE	FALSE	TRUE	505	18785	15770	189	2739	15142	179	2588	558	2
19	Hartwig	HMF000087	CPCT02160012T	HMF000087A	NA	NA	NA	Breast	Breast	Breast carcinoma	BRCA	ER-/HER2+	NA	NA	FALSE	FALSE	FALSE	FALSE		FALSE	Primary	Local	0.31	1	1	1	TRUE	3.85	FEMALE	TRUE	MSS	HR_proficient	FALSE	NA	NA	NA	NA	NA	TRUE	698	25124	23834	119	1142	23317	113	1111	506	5
20	Hartwig	HMF000100	CPCT02270021T	HMF000100A	NA	NA	NA	Breast	Breast	Breast carcinoma	BRCA	ER+/HER2-	NA	NA	FALSE	FALSE	FALSE	FALSE		FALSE	Liver	Distant	0.35	1	1	1	TRUE	3.7	FEMALE	TRUE	MSS	HR_proficient	FALSE	FALSE	FALSE	TRUE	FALSE	FALSE	TRUE	354	5852	5344	19	480	5208	16	475	135	2
21	Hartwig	HMF000101	CPCT02180052T	HMF000101A	NA	NA	NA	Breast	Breast	Breast carcinoma	BRCA	ER+/HER2-	NA	NA	FALSE	FALSE	FALSE	FALSE		FALSE	Liver	Distant	0.72	1	1	1	TRUE	2.16	FEMALE	FALSE	MSS	HR_proficient	TRUE	NA	NA	NA	NA	NA	TRUE	56	3436	3091	4	335	2658	3	273	430	1
22	Hartwig	HMF000116	CPCT02290018T	HMF000116A	NA	NA	NA	Breast	Breast	Breast carcinoma	BRCA	ER+/HER2-	NA	NA	FALSE	FALSE	FALSE	FALSE		FALSE	Liver	Distant	0.38	1	1	1	TRUE	3.9	FEMALE	TRUE	MSS	HR_proficient	TRUE	FALSE	TRUE	TRUE	FALSE	FALSE	TRUE	42	5514	5135	10	363	4180	9	320	952	1
23	Hartwig	HMF000117	CPCT02020238T	HMF000117A	NA	NA	NA	Breast	Breast	Breast carcinoma	BRCA	ER+/HER2-	NA	NA	FALSE	FALSE	FALSE	FALSE		FALSE	Liver	Distant	0.81	1	1	1	TRUE	1.88	FEMALE	FALSE	MSS	HR_proficient	FALSE	FALSE	TRUE	TRUE	FALSE	FALSE	TRUE	119	11452	10881	35	521	10580	29	483	296	6
24	Hartwig	HMF000119	CPCT02040134T	HMF000119A	NA	NA	NA	Breast	Breast	Breast carcinoma	BRCA	TNBC	NA	NA	FALSE	FALSE	FALSE	FALSE		FALSE	Liver	Distant	0.62	1	1	1	TRUE	2.88	FEMALE	TRUE	MSS	HR_proficient	TRUE	NA	NA	NA	NA	NA	TRUE	192	4712	4226	22	457	4199	21	445	27	1
25	Hartwig	HMF000130	CPCT02260008T	HMF000130A	NA	NA	NA	Breast	Breast	Breast carcinoma	BRCA	TNBC	NA	NA	FALSE	FALSE	FALSE	FALSE		FALSE	Liver	Distant	0.83	1	1	1	TRUE	2.56	FEMALE	TRUE	MSS	HR_proficient	TRUE	FALSE	TRUE	FALSE	TRUE	FALSE	TRUE	237	8259	6941	150	1130	6705	140	1047	233	9
26	Hartwig	HMF000133	CPCT02080250T	HMF000133A	NA	NA	NA	Breast	Breast	Breast carcinoma	BRCA	TNBC	NA	NA	FALSE	FALSE	FALSE	FALSE		FALSE	Lymph node	Lymph	0.47	1	1	1	TRUE	2.92	FEMALE	TRUE	MSS	HR_proficient	TRUE	FALSE	TRUE	FALSE	FALSE	FALSE	TRUE	272	10395	8784	50	1545	8033	39	1506	745	11
27	Hartwig	HMF000135	CPCT02010003T	HMF000135A	NA	NA	NA	Breast	Breast	Breast carcinoma	BRCA	ER+/HER2-	NA	NA	FALSE	FALSE	FALSE	FALSE		FALSE	Liver	Distant	0.4	1	1	1	TRUE	2	FEMALE	FALSE	MSS	HR_deficient	TRUE	FALSE	TRUE	TRUE	FALSE	FALSE	TRUE	891	32460	28679	221	3499	26327	206	3323	2310	11
28	Hartwig	HMF000143	CPCT02380034T	HMF000143A	NA	NA	NA	Breast	Breast	Breast carcinoma	BRCA	ER+/HER2-	NA	NA	FALSE	FALSE	FALSE	FALSE		FALSE	Liver	Distant	0.76	1	1	1	TRUE	1.56	FEMALE	FALSE	MSS	HR_proficient	FALSE	FALSE	TRUE	TRUE	TRUE	FALSE	TRUE	242	3979	3566	27	382	3412	25	336	151	3
29	Hartwig	HMF000144	CPCT02040086T	HMF000144A	NA	NA	NA	Breast	Breast	Breast carcinoma	BRCA	ER-/HER2+	NA	NA	FALSE	FALSE	FALSE	FALSE		FALSE	Liver	Distant	0.77	1	1	1	TRUE	2	FEMALE	FALSE	MSS	HR_proficient	FALSE	NA	NA	NA	NA	NA	TRUE	239	7950	7041	31	870	5905	27	742	1131	5
30	Hartwig	HMF000145	CPCT02080031T	HMF000145A	NA	NA	NA	Breast	Breast	Breast carcinoma	BRCA	ER+/HER2-	NA	NA	FALSE	FALSE	FALSE	FALSE		FALSE	Primary	Local	0.25	1	1	1	TRUE	2.08	FEMALE	FALSE	MSS	HR_proficient	FALSE	NA	NA	NA	NA	NA	TRUE	156	3361	3008	16	332	2970	15	329	36	0
31	Hartwig	HMF000150	CPCT02240005T	HMF000150A	NA	NA	NA	Breast	Breast	Breast carcinoma	BRCA	ER+/HER2-	NA	NA	FALSE	FALSE	FALSE	FALSE		FALSE	Lymph node	Lymph	0.4	1	1	1	TRUE	2.9	FEMALE	TRUE	MSS	HR_proficient	FALSE	FALSE	FALSE	TRUE	FALSE	FALSE	TRUE	189	14235	13621	26	577	13460	25	559	152	1
32	Hartwig	HMF000170	CPCT02300009T	HMF000170A	NA	NA	NA	Breast	Breast	Breast carcinoma	BRCA	ER+/HER2-	NA	NA	FALSE	FALSE	FALSE	FALSE		FALSE	Bone	Distant	0.62	1	1	1	TRUE	3.15	FEMALE	TRUE	MSS	HR_deficient	TRUE	FALSE	TRUE	FALSE	FALSE	FALSE	TRUE	789	21750	18796	224	2670	18011	204	2526	732	19
33	Hartwig	HMF000171	CPCT02140044T	HMF000171A	NA	NA	NA	Breast	Breast	Breast carcinoma	BRCA	ER+/HER2-	NA	NA	FALSE	FALSE	FALSE	FALSE		FALSE	Liver	Distant	0.41	1	1	1	TRUE	3.4	FEMALE	TRUE	MSS	HR_proficient	TRUE	FALSE	TRUE	TRUE	FALSE	FALSE	TRUE	955	38923	37492	136	1244	34374	129	1209	3088	12
34	Hartwig	HMF000179	CPCT02210037T	HMF000179B	NA	NA	NA	Breast	Breast	Breast carcinoma	BRCA	NA	NA	NA	TRUE	FALSE	TRUE	TRUE	Duplicate biopsy	FALSE	Bone	Distant	0.71	2	2	1	FALSE	1.92	FEMALE	FALSE	MSS	HR_deficient	TRUE	FALSE	TRUE	TRUE	FALSE	FALSE	TRUE	414	9197	7760	112	1298	6862	95	1100	876	16
35	Hartwig	HMF000179	CPCT02210073T	HMF000179A	NA	NA	NA	Breast	Breast	Breast carcinoma	BRCA	ER+/HER2-	NA	NA	FALSE	FALSE	FALSE	FALSE		FALSE	scapula	Distant	0.91	1	2	1	TRUE	2	FEMALE	FALSE	MSS	HR_deficient	TRUE	FALSE	TRUE	TRUE	TRUE	FALSE	TRUE	449	10448	8736	122	1557	7926	104	1350	783	16
36	Hartwig	HMF000184	CPCT02100102T	HMF000184A	NA	NA	NA	Breast	Breast	Breast carcinoma	BRCA	ER+/HER2-	NA	NA	FALSE	FALSE	FALSE	FALSE		FALSE	Liver	Distant	0.42	1	1	1	TRUE	3.75	FEMALE	TRUE	MSS	HR_proficient	TRUE	FALSE	FALSE	TRUE	FALSE	FALSE	TRUE	24	4228	3793	15	413	3784	15	412	8	0
37	Hartwig	HMF000192	CPCT02030367T	HMF000192A	NA	NA	NA	Breast	Breast	Breast carcinoma	BRCA	ER+/HER2+	NA	NA	FALSE	FALSE	FALSE	FALSE		FALSE	null	NA	0.63	1	1	1	TRUE	2.8	FEMALE	TRUE	MSS	HR_proficient	NA	NA	NA	NA	NA	NA	FALSE	157	9172	7825	81	1240	7364	74	1190	456	6
38	Hartwig	HMF000193	CPCT02290008T	HMF000193A	NA	NA	NA	Breast	Breast	Breast carcinoma	BRCA	ER+/HER2-	NA	NA	FALSE	FALSE	FALSE	FALSE		FALSE	null	NA	0.62	1	1	1	TRUE	2.1	FEMALE	FALSE	MSS	HR_deficient	FALSE	NA	NA	NA	NA	NA	TRUE	431	10350	8569	129	1606	8224	123	1487	303	5
39	Hartwig	HMF000195	CPCT02020493T	HMF000195B	NA	NA	NA	Breast	Breast	Breast carcinoma	BRCA	NA	NA	NA	TRUE	FALSE	TRUE	TRUE	Duplicate biopsy	FALSE	Liver	Distant	0.46	2	2	1	FALSE	1.98	FEMALE	FALSE	MSS	HR_deficient	FALSE	NA	NA	NA	NA	NA	TRUE	382	9745	8097	107	1503	7997	104	1467	86	1
40	Hartwig	HMF000195	CPCT02020493TII	HMF000195A	NA	NA	NA	Breast	Breast	Breast carcinoma	BRCA	ER+/HER2-	NA	NA	FALSE	FALSE	FALSE	FALSE		FALSE	Liver	Distant	0.57	1	2	1	TRUE	2	FEMALE	FALSE	MSS	HR_deficient	FALSE	FALSE	TRUE	TRUE	FALSE	FALSE	TRUE	476	11913	9899	121	1838	8440	107	1611	1438	8
41	Hartwig	HMF000196	CPCT02050109T	HMF000196A	NA	NA	NA	Breast	Breast	Breast carcinoma	BRCA	ER+/HER2-	NA	NA	FALSE	FALSE	FALSE	FALSE		FALSE	Liver	Distant	0.42	1	2	1	TRUE	1.9	FEMALE	FALSE	MSS	HR_proficient	TRUE	FALSE	TRUE	TRUE	FALSE	FALSE	TRUE	299	24265	23733	63	450	13404	33	299	10321	30
42	Hartwig	HMF000196	WIDE01010534T	HMF000196B	NA	NA	NA	Breast	Breast	Breast carcinoma	BRCA	NA	NA	NA	TRUE	FALSE	TRUE	TRUE	Duplicate biopsy	FALSE	null	NA	0.33	2	2	1	FALSE	6.9	FEMALE	TRUE	MSS	HR_proficient	NA	NA	NA	NA	NA	NA	FALSE	1032	43560	42369	126	1035	33274	106	994	9082	21
43	Hartwig	HMF000218	CPCT02340058T	HMF000218A	NA	NA	NA	Breast	Breast	Breast carcinoma	BRCA	ER+/HER2-	NA	NA	FALSE	FALSE	FALSE	FALSE		FALSE	Liver	Distant	0.71	1	1	1	TRUE	3.65	FEMALE	TRUE	MSS	HR_proficient	TRUE	FALSE	TRUE	TRUE	TRUE	FALSE	TRUE	731	9942	9099	45	788	8909	44	773	181	1
44	Hartwig	HMF000221	CPCT02270028T	HMF000221A	NA	NA	NA	Breast	Breast	Breast carcinoma	BRCA	TNBC	NA	NA	FALSE	FALSE	FALSE	FALSE		FALSE	Soft tissue mass sternum	Distant	0.8	1	1	1	TRUE	3.3	FEMALE	TRUE	MSS	HR_proficient	TRUE	FALSE	TRUE	FALSE	FALSE	FALSE	TRUE	235	7793	6555	48	1176	5799	46	1068	753	2
45	Hartwig	HMF000228	CPCT02100021T	HMF000228A	NA	NA	NA	Breast	Breast	Breast carcinoma	BRCA	ER+/HER2-	NA	NA	FALSE	FALSE	FALSE	FALSE		FALSE	Lymph node	Lymph	0.71	1	1	1	TRUE	3.3	FEMALE	TRUE	MSS	HR_proficient	TRUE	FALSE	TRUE	TRUE	FALSE	FALSE	TRUE	888	6431	5767	33	625	5234	29	590	527	3
46	Hartwig	HMF000233	CPCT02020194T	HMF000233A	NA	NA	NA	Breast	Breast	Breast carcinoma	BRCA	ER+/HER2-	NA	NA	FALSE	FALSE	FALSE	FALSE		FALSE	Liver	Distant	0.69	1	1	1	TRUE	2.58	FEMALE	TRUE	MSS	HR_proficient	TRUE	FALSE	FALSE	TRUE	FALSE	FALSE	TRUE	28	3969	3522	10	432	3325	10	418	197	0
47	Hartwig	HMF000235	CPCT02240008T	HMF000235A	NA	NA	NA	Breast	Breast	Breast carcinoma	BRCA	ER+/HER2-	NA	NA	FALSE	FALSE	FALSE	FALSE		FALSE	Lymph node	Lymph	0.53	1	1	1	TRUE	1.76	FEMALE	FALSE	MSS	HR_deficient	TRUE	FALSE	TRUE	FALSE	FALSE	FALSE	TRUE	1014	11474	9693	97	1664	8618	83	1463	1065	13
48	Hartwig	HMF000239	CPCT02100093T	HMF000239A	NA	NA	NA	Breast	Breast	Breast carcinoma	BRCA	ER+/HER2-	NA	NA	FALSE	FALSE	FALSE	FALSE		FALSE	Abdominal mass	Distant	0.71	1	1	1	TRUE	1.82	FEMALE	FALSE	MSS	HR_proficient	TRUE	FALSE	TRUE	FALSE	FALSE	FALSE	TRUE	181	27983	26412	68	1489	24038	62	1422	2370	6
49	Hartwig	HMF000251	CPCT02090062T	HMF000251A	NA	NA	NA	Breast	Breast	Breast carcinoma	BRCA	ER+/HER2-	NA	NA	FALSE	FALSE	FALSE	FALSE		FALSE	Bone	Distant	0.35	1	1	1	TRUE	3.1	FEMALE	TRUE	MSS	HR_proficient	TRUE	FALSE	TRUE	TRUE	TRUE	FALSE	TRUE	127	13120	12612	32	462	12609	32	459	1	0
50	Hartwig	HMF000255	CPCT02100115T	HMF000255A	NA	NA	NA	Breast	Breast	Breast carcinoma	BRCA	ER+/HER2-	NA	NA	FALSE	FALSE	FALSE	FALSE		FALSE	Abdominal wall cutaneous	Distant	0.95	1	1	1	TRUE	1.92	FEMALE	FALSE	MSS	HR_proficient	FALSE	FALSE	TRUE	TRUE	FALSE	FALSE	TRUE	55	4364	3695	11	654	2772	9	464	922	2
51	Hartwig	HMF000261	CPCT02350008T	HMF000261A	NA	NA	NA	Breast	Breast	Breast carcinoma	BRCA	ER+/HER2-	NA	NA	FALSE	FALSE	FALSE	FALSE		FALSE	mamma right	Distant	0.59	1	1	1	TRUE	3.1	FEMALE	TRUE	MSS	HR_proficient	TRUE	FALSE	FALSE	TRUE	TRUE	FALSE	TRUE	254	92813	91268	199	1285	89465	192	1223	1767	3
52	Hartwig	HMF000266	CPCT02290003T	HMF000266A	NA	NA	NA	Breast	Breast	Breast carcinoma	BRCA	ER+/HER2-	NA	NA	FALSE	FALSE	FALSE	FALSE		FALSE	Liver	Distant	0.72	1	1	1	TRUE	2.72	FEMALE	TRUE	MSS	HR_proficient	TRUE	FALSE	FALSE	TRUE	FALSE	FALSE	TRUE	412	5452	4927	20	495	4527	17	455	398	2
53	Hartwig	HMF000273	CPCT02010509T	HMF000273A	NA	NA	NA	Breast	Breast	Breast carcinoma	BRCA	ER+/HER2-	NA	NA	FALSE	FALSE	FALSE	FALSE		FALSE	Liver	Distant	0.74	1	1	1	TRUE	3.4	FEMALE	TRUE	MSS	HR_proficient	TRUE	FALSE	TRUE	TRUE	FALSE	FALSE	TRUE	159	5663	4975	24	657	4468	22	601	501	2
54	Hartwig	HMF000275	CPCT02040282T	HMF000275A	NA	NA	NA	Breast	Breast	Breast carcinoma	BRCA	ER+/HER2-	NA	NA	FALSE	FALSE	FALSE	FALSE		FALSE	Lung	Distant	0.78	1	1	1	TRUE	4.15	FEMALE	TRUE	MSS	HR_proficient	TRUE	FALSE	TRUE	TRUE	FALSE	FALSE	TRUE	143	7824	6987	43	782	4632	27	639	2351	16
55	Hartwig	HMF000278	CPCT02030224T	HMF000278B	NA	NA	NA	Breast	Breast	Breast carcinoma	BRCA	TNBC	NA	NA	FALSE	FALSE	FALSE	FALSE		FALSE	mamma	Distant	0.51	1	2	2	TRUE	2.54	FEMALE	TRUE	MSS	HR_proficient	FALSE	FALSE	TRUE	FALSE	FALSE	FALSE	TRUE	329	14725	11261	63	3383	10854	58	3267	398	5
56	Hartwig	HMF000295	CPCT02020407T	HMF000295A	NA	NA	NA	Breast	Breast	Breast carcinoma	BRCA	NA	NA	NA	FALSE	FALSE	TRUE	FALSE		FALSE	Lymph node	Lymph	0.71	1	1	1	TRUE	3.25	FEMALE	TRUE	MSS	HR_proficient	TRUE	FALSE	FALSE	TRUE	TRUE	FALSE	TRUE	216	10871	9707	52	1104	5760	47	957	3938	5
57	Hartwig	HMF000309	CPCT02030271T	HMF000309A	NA	NA	NA	Breast	Breast	Breast carcinoma	BRCA	ER+/HER2+	NA	NA	FALSE	FALSE	FALSE	FALSE		FALSE	subcutis	Distant	0.56	1	1	1	TRUE	4	FEMALE	TRUE	MSS	HR_proficient	FALSE	FALSE	TRUE	FALSE	TRUE	FALSE	TRUE	664	11397	10176	54	1141	8849	45	1087	1317	8
58	Hartwig	HMF000314	CPCT02020545T	HMF000314A	NA	NA	NA	Breast	Breast	Breast carcinoma	BRCA	ER+/HER2+	NA	NA	FALSE	FALSE	FALSE	FALSE		FALSE	cutis	Distant	0.74	1	1	1	TRUE	3.4	FEMALE	TRUE	MSS	HR_proficient	FALSE	FALSE	TRUE	TRUE	TRUE	FALSE	TRUE	400	11204	10022	57	1091	9069	50	1050	946	6
59	Hartwig	HMF000323	CPCT02050120T	HMF000323C	NA	NA	NA	Breast	Breast	Breast carcinoma	BRCA	ER-/HER2+	NA	NA	FALSE	FALSE	FALSE	FALSE		FALSE	Lung	Distant	0.22	2	2	1	TRUE	5.7	FEMALE	TRUE	MSS	HR_proficient	FALSE	FALSE	TRUE	FALSE	TRUE	FALSE	TRUE	1002	19887	18587	62	1222	18581	62	1216	0	0
60	Hartwig	HMF000323	DRUP01050018T	HMF000323A	NA	NA	NA	Breast	Breast	Breast carcinoma	BRCA	NA	NA	NA	TRUE	FALSE	TRUE	TRUE	Duplicate biopsy	FALSE	Lung	Distant	0.56	1	2	1	FALSE	5.3	FEMALE	TRUE	MSS	HR_proficient	NA	NA	NA	NA	NA	NA	FALSE	993	21729	20062	71	1580	20045	70	1570	10	0
61	Hartwig	HMF000331	CPCT02010643T	HMF000331A	NA	NA	NA	Breast	Breast	Breast carcinoma	BRCA	ER+/HER2+	NA	NA	FALSE	FALSE	FALSE	FALSE		FALSE	Liver	Distant	0.51	1	1	1	TRUE	2.18	FEMALE	FALSE	MSS	HR_proficient	TRUE	FALSE	TRUE	TRUE	TRUE	FALSE	TRUE	168	6424	5636	33	743	5355	31	696	275	2
62	Hartwig	HMF000341	CPCT02080005T	HMF000341B	NA	NA	NA	Breast	Breast	Breast carcinoma	BRCA	NA	NA	NA	TRUE	FALSE	TRUE	TRUE	Duplicate biopsy	FALSE	Liver	Distant	0.75	1	2	1	FALSE	2.08	FEMALE	FALSE	MSS	HR_proficient	TRUE	FALSE	TRUE	TRUE	TRUE	FALSE	TRUE	284	11735	11239	25	457	10780	23	405	454	3
63	Hartwig	HMF000341	CPCT02080005TII	HMF000341A	NA	NA	NA	Breast	Breast	Breast carcinoma	BRCA	ER+/HER2-	NA	NA	FALSE	FALSE	FALSE	FALSE		FALSE	Liver	Distant	0.23	2	2	1	TRUE	2.22	FEMALE	FALSE	MSS	HR_proficient	TRUE	NA	NA	NA	NA	NA	TRUE	249	4391	4129	12	247	4128	12	246	0	0
64	Hartwig	HMF000342	CPCT02050032T	HMF000342B	NA	NA	NA	Breast	Breast	Breast carcinoma	BRCA	ER+/HER2-	NA	NA	FALSE	FALSE	FALSE	FALSE		FALSE	Liver	Distant	0.84	1	2	1	TRUE	1.94	FEMALE	FALSE	MSS	HR_proficient	TRUE	FALSE	TRUE	TRUE	TRUE	FALSE	TRUE	518	4907	4285	30	588	3685	21	495	597	9
65	Hartwig	HMF000342	DRUP01050019T	HMF000342A	NA	NA	NA	Breast	Breast	Breast carcinoma	BRCA	NA	NA	NA	TRUE	FALSE	TRUE	TRUE	Duplicate biopsy	FALSE	Liver	Distant	0.37	2	2	1	FALSE	2	FEMALE	FALSE	MSS	HR_proficient	NA	NA	NA	NA	NA	NA	FALSE	494	4968	4556	21	388	4505	20	386	50	1
66	Hartwig	HMF000354	CPCT02100125T	HMF000354A	NA	NA	NA	Breast	Breast	Breast carcinoma	BRCA	ER+/HER2-	NA	NA	FALSE	FALSE	FALSE	FALSE		FALSE	Liver	Distant	0.79	1	1	1	TRUE	2.04	FEMALE	FALSE	MSS	HR_proficient	TRUE	FALSE	TRUE	TRUE	FALSE	FALSE	TRUE	96	4093	3631	21	436	3343	20	401	287	1
67	Hartwig	HMF000360	CPCT02190009T	HMF000360A	NA	NA	NA	Breast	Breast	Breast carcinoma	BRCA	ER+/HER2+	NA	NA	FALSE	FALSE	FALSE	FALSE		FALSE	Liver	Distant	0.67	1	1	1	TRUE	3	FEMALE	TRUE	MSS	HR_proficient	TRUE	FALSE	TRUE	FALSE	TRUE	FALSE	TRUE	1156	8023	6560	73	1368	6496	67	1346	57	2
68	Hartwig	HMF000366	CPCT02120024T	HMF000366A	NA	NA	NA	Breast	Breast	Breast carcinoma	BRCA	ER+/HER2-	NA	NA	FALSE	FALSE	FALSE	FALSE		FALSE	Bone	Distant	0.44	1	1	1	TRUE	1.82	FEMALE	FALSE	MSS	HR_proficient	TRUE	FALSE	TRUE	TRUE	FALSE	FALSE	TRUE	331	15150	14375	55	712	14047	53	699	325	0
69	Hartwig	HMF000370	CPCT02290035T	HMF000370A	NA	NA	NA	Breast	Breast	Breast carcinoma	BRCA	ER+/HER2-	NA	NA	FALSE	FALSE	FALSE	FALSE		FALSE	Liver	Distant	0.61	1	1	1	TRUE	2.64	FEMALE	TRUE	MSS	HR_deficient	TRUE	FALSE	TRUE	TRUE	FALSE	FALSE	TRUE	1512	22781	19950	139	2647	19066	131	2471	848	5
70	Hartwig	HMF000371	CPCT02070344T	HMF000371A	NA	NA	NA	Breast	Breast	Breast carcinoma	BRCA	ER+/HER2-	NA	NA	FALSE	FALSE	FALSE	FALSE		FALSE	Bone	Distant	0.3	1	1	1	TRUE	3.65	FEMALE	TRUE	MSS	HR_proficient	TRUE	FALSE	TRUE	TRUE	TRUE	FALSE	TRUE	154	7042	6581	24	431	6571	23	426	6	0
71	Hartwig	HMF000372	CPCT02060059T	HMF000372B	NA	NA	NA	Breast	Breast	Breast carcinoma	BRCA	TNBC	NA	NA	FALSE	FALSE	FALSE	FALSE		FALSE	Subcutaneous	Distant	0.34	2	2	1	TRUE	2.98	FEMALE	TRUE	MSS	HR_proficient	TRUE	FALSE	TRUE	FALSE	FALSE	TRUE	TRUE	103	51968	51335	78	521	51267	79	514	59	0
72	Hartwig	HMF000372	DRUP01060008T	HMF000372A	NA	NA	NA	Breast	Breast	Breast carcinoma	BRCA	NA	NA	NA	TRUE	FALSE	TRUE	TRUE	Duplicate biopsy	FALSE	Lung	Distant	0.73	1	2	1	FALSE	2.78	FEMALE	TRUE	MSS	HR_proficient	NA	NA	NA	NA	NA	NA	FALSE	170	70902	69566	364	886	50019	93	589	19531	270
73	Hartwig	HMF000374	CPCT02020666T	HMF000374A	NA	NA	NA	Breast	Breast	Breast carcinoma	BRCA	ER+/HER2-	NA	NA	FALSE	FALSE	FALSE	FALSE		FALSE	Bone	Distant	0.93	1	1	1	TRUE	2.1	FEMALE	FALSE	MSS	HR_proficient	FALSE	NA	NA	NA	NA	NA	TRUE	54	2859	2491	8	357	2169	5	305	322	3
74	Hartwig	HMF000381	CPCT02100035T	HMF000381A	NA	NA	NA	Breast	Breast	Breast carcinoma	BRCA	ER+/HER2-	NA	NA	FALSE	FALSE	FALSE	FALSE		FALSE	Lymph node	Lymph	0.26	1	1	1	TRUE	2.72	FEMALE	TRUE	MSS	HR_proficient	FALSE	NA	NA	NA	NA	NA	TRUE	468	6469	5947	25	492	5942	25	485	0	0
75	Hartwig	HMF000390	CPCT02180049T	HMF000390A	NA	NA	NA	Breast	Breast	Breast carcinoma	BRCA	ER+/HER2-	NA	NA	FALSE	FALSE	FALSE	FALSE		FALSE	Lymph node	Lymph	0.77	1	2	1	TRUE	1.74	FEMALE	FALSE	MSS	HR_proficient	TRUE	FALSE	TRUE	TRUE	FALSE	FALSE	TRUE	351	6034	4692	78	1245	1796	11	215	2890	66
76	Hartwig	HMF000390	WIDE01010468T	HMF000390B	NA	NA	NA	Breast	Breast	Breast carcinoma	BRCA	NA	NA	NA	TRUE	FALSE	TRUE	TRUE	Duplicate biopsy	FALSE	null	NA	0.42	2	2	1	FALSE	3.05	FEMALE	TRUE	MSS	HR_proficient	NA	NA	NA	NA	NA	NA	FALSE	332	6514	5144	67	1289	5118	64	1281	19	2
77	Hartwig	HMF000395	CPCT02080127T	HMF000395A	NA	NA	NA	Breast	Breast	Breast carcinoma	BRCA	TNBC	NA	NA	FALSE	FALSE	FALSE	FALSE		FALSE	Primary	Local	0.59	1	1	1	TRUE	3.2	FEMALE	TRUE	MSS	HR_proficient	FALSE	FALSE	TRUE	FALSE	FALSE	FALSE	TRUE	285	5063	4518	23	517	4099	21	478	417	2
78	Hartwig	HMF000397	CPCT02080069T	HMF000397A	NA	NA	NA	Breast	Breast	Breast carcinoma	BRCA	ER+/HER2-	NA	NA	FALSE	FALSE	FALSE	FALSE		FALSE	Peritoneum	Distant	0.56	1	1	1	TRUE	1.98	FEMALE	FALSE	MSS	HR_proficient	TRUE	FALSE	TRUE	TRUE	TRUE	FALSE	TRUE	149	8515	7991	29	485	7232	26	460	757	3
79	Hartwig	HMF000403	CPCT02080070T	HMF000403A	NA	NA	NA	Breast	Breast	Breast carcinoma	BRCA	NA	NA	NA	TRUE	FALSE	TRUE	TRUE	Duplicate biopsy	FALSE	Lymph node	Lymph	0.26	2	2	1	FALSE	4.55	FEMALE	TRUE	MSS	HR_proficient	TRUE	NA	NA	NA	NA	NA	TRUE	268	8056	7174	37	836	7169	37	829	1	0
80	Hartwig	HMF000403	CPCT02080070TII	HMF000403B	NA	NA	NA	Breast	Breast	Breast carcinoma	BRCA	TNBC	NA	NA	FALSE	FALSE	FALSE	FALSE		FALSE	Skin/Subcutaneous	Distant	0.37	1	2	1	TRUE	4.4	FEMALE	TRUE	MSS	HR_proficient	TRUE	FALSE	TRUE	FALSE	FALSE	FALSE	TRUE	295	12212	10896	54	1238	10886	52	1230	3	0
81	Hartwig	HMF000408	CPCT02100023T	HMF000408A	NA	NA	NA	Breast	Breast	Breast carcinoma	BRCA	ER+/HER2-	NA	NA	FALSE	FALSE	FALSE	FALSE		FALSE	Liver	Distant	0.5	1	1	1	TRUE	3.3	FEMALE	TRUE	MSS	HR_proficient	FALSE	FALSE	TRUE	TRUE	FALSE	FALSE	TRUE	186	30738	30153	54	507	29997	53	503	152	0
82	Hartwig	HMF000411	CPCT02010639T	HMF000411B	NA	NA	NA	Breast	Breast	Breast carcinoma	BRCA	ER+/HER2-	NA	NA	FALSE	FALSE	FALSE	FALSE		FALSE	Liver	Distant	0.83	1	2	1	TRUE	2.04	FEMALE	FALSE	MSS	HR_deficient	TRUE	FALSE	TRUE	TRUE	FALSE	FALSE	TRUE	905	27710	25902	126	1644	18091	92	1198	7793	35
83	Hartwig	HMF000411	DRUP01010065T	HMF000411A	NA	NA	NA	Breast	Breast	Breast carcinoma	BRCA	NA	NA	NA	TRUE	FALSE	TRUE	TRUE	Duplicate biopsy	FALSE	Liver	Distant	0.67	2	2	1	FALSE	1.98	FEMALE	FALSE	MSS	HR_deficient	NA	NA	NA	NA	NA	NA	FALSE	804	20568	19057	111	1380	18426	105	1322	616	8
84	Hartwig	HMF000415	CPCT02010825T	HMF000415A	NA	NA	NA	Breast	Breast	Breast carcinoma	BRCA	ER+/HER2-	NA	NA	FALSE	FALSE	FALSE	FALSE		FALSE	Primary	Local	0.25	1	1	1	TRUE	2.04	FEMALE	FALSE	MSS	HR_proficient	FALSE	NA	NA	NA	NA	NA	TRUE	168	2644	2422	3	217	2420	3	214	0	0
85	Hartwig	HMF000417	CPCT02220041T	HMF000417A	NA	NA	NA	Breast	Breast	Breast carcinoma	BRCA	ER+/HER2+	NA	NA	FALSE	FALSE	FALSE	FALSE		FALSE	abdominal wall	Distant	0.44	1	1	1	TRUE	2.92	FEMALE	TRUE	MSS	HR_proficient	FALSE	FALSE	FALSE	TRUE	FALSE	FALSE	TRUE	659	21100	20029	61	986	19621	58	971	402	3
86	Hartwig	HMF000435	CPCT02160037T	HMF000435A	NA	NA	NA	Breast	Breast	Breast carcinoma	BRCA	TNBC	NA	NA	FALSE	FALSE	FALSE	FALSE		FALSE	Primary	Local	0.54	1	1	1	TRUE	1.78	FEMALE	FALSE	MSS	HR_deficient	FALSE	NA	NA	NA	NA	NA	TRUE	1456	19260	17050	131	2049	14618	110	1751	2397	19
87	Hartwig	HMF000452	CPCT02170014T	HMF000452A	NA	NA	NA	Breast	Breast	Breast carcinoma	BRCA	ER+/HER2-	NA	NA	FALSE	FALSE	FALSE	FALSE		FALSE	Liver	Distant	0.46	1	1	1	TRUE	1.92	FEMALE	FALSE	MSS	HR_proficient	TRUE	FALSE	TRUE	TRUE	TRUE	FALSE	TRUE	284	4445	3828	38	563	3044	28	452	783	10
88	Hartwig	HMF000459	CPCT02010382TII	HMF000459A	NA	NA	NA	Breast	Breast	Breast carcinoma	BRCA	ER+/HER2-	NA	NA	FALSE	FALSE	FALSE	FALSE		FALSE	soft tissue	Distant	0.21	1	1	1	TRUE	3.5	FEMALE	TRUE	MSS	HR_proficient	TRUE	FALSE	TRUE	TRUE	FALSE	FALSE	TRUE	38	9066	8800	9	253	8660	9	248	134	1
89	Hartwig	HMF000476	CPCT02080029T	HMF000476A	NA	NA	NA	Breast	Breast	Breast carcinoma	BRCA	NA	NA	NA	TRUE	FALSE	TRUE	TRUE	Duplicate biopsy	FALSE	Liver	Distant	0.73	1	2	1	FALSE	2.84	FEMALE	TRUE	MSS	HR_proficient	FALSE	FALSE	TRUE	TRUE	FALSE	FALSE	TRUE	293	10280	9616	20	629	6982	14	592	2632	6
90	Hartwig	HMF000476	CPCT02080029TII	HMF000476B	NA	NA	NA	Breast	Breast	Breast carcinoma	BRCA	ER+/HER2-	NA	NA	FALSE	FALSE	FALSE	FALSE		FALSE	Liver	Distant	0.55	2	2	1	TRUE	2.9	FEMALE	TRUE	MSS	HR_proficient	FALSE	NA	NA	NA	NA	NA	TRUE	355	22282	21633	49	587	4909	4	311	16718	45
91	Hartwig	HMF000479	CPCT02010320T	HMF000479A	NA	NA	NA	Breast	Breast	Breast carcinoma	BRCA	TNBC	NA	NA	FALSE	FALSE	FALSE	FALSE		FALSE	skin	Distant	0.59	1	1	1	TRUE	3	FEMALE	TRUE	MSS	HR_deficient	TRUE	FALSE	TRUE	FALSE	FALSE	FALSE	TRUE	756	10884	9455	85	1326	9319	79	1298	128	1
92	Hartwig	HMF000480	CPCT02140091T	HMF000480A	NA	NA	NA	Breast	Breast	Breast carcinoma	BRCA	NA	NA	NA	TRUE	FALSE	TRUE	TRUE	Duplicate biopsy	FALSE	Bone	Distant	0.25	2	2	1	FALSE	1.9	FEMALE	FALSE	MSS	HR_proficient	FALSE	NA	NA	NA	NA	NA	TRUE	383	27007	18285	94	8579	18254	89	8545	14	0
93	Hartwig	HMF000480	CPCT02140091TII	HMF000480B	NA	NA	NA	Breast	Breast	Breast carcinoma	BRCA	ER+/HER2-	NA	NA	FALSE	FALSE	FALSE	FALSE		FALSE	Liver	Distant	0.79	1	2	1	TRUE	3.35	FEMALE	TRUE	MSS	HR_proficient	FALSE	FALSE	FALSE	TRUE	FALSE	FALSE	TRUE	506	28530	19047	182	9229	17170	166	8887	1824	14
94	Hartwig	HMF000492	CPCT02050138T	HMF000492A	NA	NA	NA	Breast	Breast	Breast carcinoma	BRCA	ER+/HER2+	NA	NA	FALSE	FALSE	FALSE	FALSE		FALSE	Lymph node	Lymph	0.69	1	1	1	TRUE	1.94	FEMALE	FALSE	MSS	HR_proficient	TRUE	FALSE	TRUE	TRUE	TRUE	FALSE	TRUE	302	24126	23026	46	1035	11682	21	762	11334	22
95	Hartwig	HMF000497	CPCT02120117T	HMF000497A	NA	NA	NA	Breast	Breast	Breast carcinoma	BRCA	ER+/HER2-	NA	NA	FALSE	FALSE	FALSE	FALSE		FALSE	skin	Distant	0.58	1	1	1	TRUE	2.34	FEMALE	TRUE	MSS	HR_deficient	TRUE	FALSE	TRUE	TRUE	TRUE	FALSE	TRUE	680	25988	22481	265	3113	20812	235	2845	1572	8
96	Hartwig	HMF000502	CPCT02080261T	HMF000502A	NA	NA	NA	Breast	Breast	Breast carcinoma	BRCA	ER+/HER2-	NA	NA	FALSE	FALSE	FALSE	FALSE		FALSE	Bone	Distant	0.59	1	1	1	TRUE	2.98	FEMALE	TRUE	MSS	HR_proficient	TRUE	FALSE	TRUE	TRUE	FALSE	FALSE	TRUE	390	7931	7137	54	726	6293	50	692	839	5
97	Hartwig	HMF000504	CPCT02320003T	HMF000504A	NA	NA	NA	Breast	Breast	Breast carcinoma	BRCA	ER+/HER2-	NA	NA	FALSE	FALSE	FALSE	FALSE		FALSE	Lymph node	Lymph	0.44	1	1	1	TRUE	2.1	FEMALE	FALSE	MSS	HR_proficient	TRUE	FALSE	FALSE	TRUE	FALSE	FALSE	TRUE	985	11944	11098	68	762	10732	65	739	359	3
98	Hartwig	HMF000514	CPCT02010940T	HMF000514A	NA	NA	NA	Breast	Breast	Breast carcinoma	BRCA	ER+/HER2-	NA	NA	FALSE	FALSE	FALSE	FALSE		FALSE	Bone	Distant	0.41	1	1	1	TRUE	2.1	FEMALE	FALSE	MSS	HR_proficient	TRUE	FALSE	TRUE	TRUE	FALSE	FALSE	TRUE	167	4913	4414	23	470	4308	21	461	103	2
99	Hartwig	HMF000515	CPCT02030274T	HMF000515A	NA	NA	NA	Breast	Breast	Breast carcinoma	BRCA	TNBC	NA	NA	FALSE	FALSE	FALSE	FALSE		FALSE	Liver	Distant	0.38	1	1	1	TRUE	3.05	FEMALE	TRUE	MSS	HR_proficient	TRUE	FALSE	TRUE	FALSE	FALSE	FALSE	TRUE	332	3884	3407	16	458	3390	16	452	12	0
100	Hartwig	HMF000529	CPCT02020299T	HMF000529A	NA	NA	NA	Breast	Breast	Breast carcinoma	BRCA	ER+/HER2-	NA	NA	FALSE	FALSE	FALSE	FALSE		FALSE	Thorax wall	Distant	0.39	1	1	1	TRUE	2.8	FEMALE	TRUE	MSS	HR_proficient	TRUE	FALSE	TRUE	TRUE	FALSE	FALSE	TRUE	272	72958	71797	191	914	71375	191	907	412	1
101	Hartwig	HMF000545	CPCT02080143T	HMF000545A	NA	NA	NA	Breast	Breast	Breast carcinoma	BRCA	ER-/HER2+	NA	NA	FALSE	FALSE	FALSE	FALSE		FALSE	Primary	Local	0.55	1	1	1	TRUE	2.02	FEMALE	FALSE	MSS	HR_proficient	FALSE	NA	NA	NA	NA	NA	TRUE	445	6373	5746	24	592	4816	18	508	922	6
102	Hartwig	HMF000556	CPCT02040013T	HMF000556A	NA	NA	NA	Breast	Breast	Breast carcinoma	BRCA	ER+/HER2-	NA	NA	FALSE	FALSE	FALSE	FALSE		FALSE	Lymph node	Lymph	0.32	1	1	1	TRUE	3.55	FEMALE	TRUE	MSS	HR_proficient	TRUE	FALSE	FALSE	TRUE	FALSE	FALSE	TRUE	155	5399	4688	34	668	4673	34	665	13	0
103	Hartwig	HMF000558	CPCT02040036T	HMF000558A	NA	NA	NA	Breast	Breast	Breast carcinoma	BRCA	ER+/HER2-	NA	NA	FALSE	FALSE	FALSE	FALSE		FALSE	Peritoneum	Distant	0.7	1	1	1	TRUE	2.3	FEMALE	FALSE	MSS	HR_proficient	TRUE	FALSE	FALSE	TRUE	FALSE	FALSE	TRUE	148	10440	9619	72	727	9450	68	710	161	4
104	Hartwig	HMF000567	CPCT02340060T	HMF000567A	NA	NA	NA	Breast	Breast	Breast carcinoma	BRCA	ER-/HER2+	NA	NA	FALSE	FALSE	FALSE	FALSE		FALSE	Bone	Distant	0.32	1	1	1	TRUE	2.48	FEMALE	TRUE	MSS	HR_proficient	TRUE	FALSE	TRUE	FALSE	TRUE	FALSE	TRUE	928	10300	9223	206	841	8801	200	812	412	8
105	Hartwig	HMF000577	CPCT02010628T	HMF000577A	NA	NA	NA	Breast	Breast	Breast carcinoma	BRCA	ER+/HER2-	NA	NA	FALSE	FALSE	FALSE	FALSE		FALSE	Liver	Distant	0.58	1	1	1	TRUE	2.06	FEMALE	FALSE	MSS	HR_proficient	FALSE	FALSE	TRUE	TRUE	TRUE	FALSE	TRUE	318	12460	11307	102	1021	10014	84	879	1282	16
106	Hartwig	HMF000579	CPCT02080056T	HMF000579B	NA	NA	NA	Breast	Breast	Breast carcinoma	BRCA	NA	NA	NA	FALSE	FALSE	TRUE	FALSE		FALSE	skin	Distant	0.68	1	2	1	TRUE	5.2	FEMALE	TRUE	MSS	HR_proficient	TRUE	FALSE	TRUE	TRUE	TRUE	FALSE	TRUE	743	93175	91258	194	1653	90617	191	1608	605	1
107	Hartwig	HMF000579	DRUP01080004T	HMF000579A	NA	NA	NA	Breast	Breast	Breast carcinoma	BRCA	NA	NA	NA	TRUE	FALSE	TRUE	TRUE	Duplicate biopsy	FALSE	null	NA	0.65	2	2	1	FALSE	4.95	FEMALE	TRUE	MSS	HR_proficient	NA	NA	NA	NA	NA	NA	FALSE	817	90040	87890	199	1881	87012	194	1842	844	2
108	Hartwig	HMF000583	CPCT02110023T	HMF000583A	NA	NA	NA	Breast	Breast	Breast carcinoma	BRCA	ER-/HER2+	NA	NA	FALSE	FALSE	FALSE	FALSE		FALSE	Liver	Distant	0.45	1	1	1	TRUE	3.9	FEMALE	TRUE	MSS	HR_proficient	FALSE	NA	NA	NA	NA	NA	TRUE	1393	8072	7161	26	870	7122	25	867	37	0
109	Hartwig	HMF000598	CPCT02380036T	HMF000598A	NA	NA	NA	Breast	Breast	Breast carcinoma	BRCA	ER+/HER2-	NA	NA	FALSE	FALSE	FALSE	FALSE		FALSE	Liver	Distant	0.49	1	1	1	TRUE	1.82	FEMALE	FALSE	MSS	HR_proficient	TRUE	FALSE	TRUE	TRUE	TRUE	FALSE	TRUE	177	7355	6528	57	762	6397	56	741	129	1
110	Hartwig	HMF000612	CPCT02160003T	HMF000612A	NA	NA	NA	Breast	Breast	Breast carcinoma	BRCA	TNBC	NA	NA	FALSE	FALSE	FALSE	FALSE		FALSE	Omentum	Distant	0.7	1	1	1	TRUE	3.3	FEMALE	TRUE	MSS	HR_deficient	TRUE	FALSE	TRUE	FALSE	FALSE	FALSE	TRUE	1487	40568	35544	475	4427	34433	457	4238	1053	11
111	Hartwig	HMF000620	CPCT02270009T	HMF000620A	NA	NA	NA	Breast	Breast	Breast carcinoma	BRCA	TNBC	NA	NA	FALSE	FALSE	FALSE	FALSE		FALSE	Lymph node	Lymph	0.78	1	1	1	TRUE	1.84	FEMALE	FALSE	MSS	HR_proficient	TRUE	FALSE	TRUE	FALSE	FALSE	FALSE	TRUE	149	6462	6022	37	394	3811	23	304	2207	14
112	Hartwig	HMF000624	CPCT02010846T	HMF000624A	NA	NA	NA	Breast	Breast	Breast carcinoma	BRCA	ER+/HER2-	NA	NA	FALSE	FALSE	FALSE	FALSE		FALSE	Liver	Distant	0.8	1	1	1	TRUE	1.98	FEMALE	FALSE	MSS	HR_deficient	TRUE	FALSE	TRUE	TRUE	TRUE	FALSE	TRUE	608	23566	21321	206	1983	18853	176	1680	2433	26
113	Hartwig	HMF000625	CPCT02020791T	HMF000625A	NA	NA	NA	Breast	Breast	Breast carcinoma	BRCA	ER+/HER2-	NA	NA	FALSE	FALSE	FALSE	FALSE		FALSE	Lymph node	Lymph	0.74	1	1	1	TRUE	2.12	FEMALE	FALSE	MSS	HR_proficient	TRUE	FALSE	TRUE	TRUE	FALSE	FALSE	TRUE	203	4619	3578	54	972	3224	49	897	351	5
114	Hartwig	HMF000629	CPCT02150017T	HMF000629A	NA	NA	NA	Breast	Breast	Breast carcinoma	BRCA	ER+/HER2-	NA	NA	FALSE	FALSE	FALSE	FALSE		FALSE	Bone marrow	Distant	0.27	1	1	1	TRUE	3.1	FEMALE	TRUE	MSS	HR_deficient	TRUE	FALSE	TRUE	TRUE	FALSE	FALSE	TRUE	622	15430	13676	131	1587	13659	130	1564	0	0
115	Hartwig	HMF000632	CPCT02010682T	HMF000632A	NA	NA	NA	Breast	Breast	Breast carcinoma	BRCA	ER+/HER2-	NA	NA	FALSE	FALSE	FALSE	FALSE		FALSE	Liver	Distant	0.82	1	1	1	TRUE	2.32	FEMALE	TRUE	MSS	HR_proficient	TRUE	FALSE	TRUE	TRUE	TRUE	FALSE	TRUE	23	49362	48713	65	551	43658	58	495	5039	7
116	Hartwig	HMF000637	CPCT02330104T	HMF000637A	NA	NA	NA	Breast	Breast	Breast carcinoma	BRCA	ER+/HER2-	NA	NA	FALSE	FALSE	FALSE	FALSE		FALSE	sacrum	Distant	0.42	1	1	1	TRUE	1.9	FEMALE	FALSE	MSS	HR_proficient	FALSE	FALSE	FALSE	TRUE	TRUE	FALSE	TRUE	100	6584	5973	48	554	2585	26	379	3383	22
117	Hartwig	HMF000646	CPCT02080006T	HMF000646A	NA	NA	NA	Breast	Breast	Breast carcinoma	BRCA	ER+/HER2-	NA	NA	FALSE	FALSE	FALSE	FALSE		FALSE	Breast	Local	0.55	1	1	1	TRUE	1.98	FEMALE	FALSE	MSS	HR_proficient	TRUE	FALSE	FALSE	TRUE	TRUE	FALSE	TRUE	189	4171	3657	27	482	2942	22	380	711	6
118	Hartwig	HMF000651	CPCT02120052T	HMF000651A	NA	NA	NA	Breast	Breast	Breast carcinoma	BRCA	ER-/HER2+	NA	NA	FALSE	FALSE	FALSE	FALSE		FALSE	Liver	Distant	0.75	1	1	1	TRUE	2.16	FEMALE	FALSE	MSS	HR_proficient	FALSE	NA	NA	NA	NA	NA	TRUE	532	12847	11332	68	1428	10936	62	1288	391	6
119	Hartwig	HMF000656	CPCT02080019T	HMF000656A	NA	NA	NA	Breast	Breast	Breast carcinoma	BRCA	ER+/HER2+	NA	NA	FALSE	FALSE	FALSE	FALSE		FALSE	Primary	Local	0.23	1	1	1	TRUE	3.3	FEMALE	TRUE	MSS	HR_proficient	FALSE	FALSE	TRUE	TRUE	TRUE	FALSE	TRUE	1269	11902	10755	64	1074	10749	61	1069	0	0
120	Hartwig	HMF000657	CPCT02270008T	HMF000657A	NA	NA	NA	Breast	Breast	Breast carcinoma	BRCA	TNBC	NA	NA	FALSE	FALSE	FALSE	FALSE		FALSE	Lymph node	Lymph	0.2	1	1	1	TRUE	3.15	FEMALE	TRUE	MSS	HR_proficient	TRUE	FALSE	TRUE	FALSE	FALSE	FALSE	TRUE	274	8234	7505	67	652	7498	68	647	0	0
121	Hartwig	HMF000665	CPCT02020247T	HMF000665A	NA	NA	NA	Breast	Breast	Breast carcinoma	BRCA	ER+/HER2-	NA	NA	FALSE	FALSE	FALSE	FALSE		FALSE	Liver	Distant	0.62	1	1	1	TRUE	2	FEMALE	FALSE	MSS	HR_proficient	TRUE	FALSE	TRUE	TRUE	FALSE	FALSE	TRUE	159	5186	4459	17	706	3318	11	588	1139	6
122	Hartwig	HMF000668	CPCT02020721T	HMF000668A	NA	NA	NA	Breast	Breast	Breast carcinoma	BRCA	ER+/HER2-	NA	NA	FALSE	FALSE	FALSE	FALSE		FALSE	Lymph node	Lymph	0.55	1	1	1	TRUE	3.55	FEMALE	TRUE	MSS	HR_proficient	TRUE	FALSE	TRUE	TRUE	FALSE	FALSE	TRUE	34	4592	4042	13	533	3436	11	482	605	2
123	Hartwig	HMF000688	CPCT02020186T	HMF000688B	NA	NA	NA	Breast	Breast	Breast carcinoma	BRCA	NA	NA	NA	TRUE	FALSE	TRUE	TRUE	Duplicate biopsy	FALSE	Lymph node	Lymph	0.58	2	2	1	FALSE	3.75	FEMALE	TRUE	MSS	HR_proficient	TRUE	NA	NA	NA	NA	NA	TRUE	281	9253	8122	73	1040	7859	68	1012	258	4
124	Hartwig	HMF000688	CPCT02020186TII	HMF000688A	NA	NA	NA	Breast	Breast	Breast carcinoma	BRCA	ER+/HER2-	NA	NA	FALSE	FALSE	FALSE	FALSE		FALSE	Lymph node	Lymph	0.74	1	2	1	TRUE	3.75	FEMALE	TRUE	MSS	HR_proficient	TRUE	FALSE	TRUE	TRUE	FALSE	FALSE	TRUE	304	11182	9932	77	1154	9265	72	1120	662	3
125	Hartwig	HMF000693	CPCT02080047T	HMF000693B	NA	NA	NA	Breast	Breast	Breast carcinoma	BRCA	ER+/HER2-	NA	NA	FALSE	FALSE	FALSE	FALSE		FALSE	Lymph node	Lymph	0.62	2	2	1	TRUE	2.44	FEMALE	TRUE	MSS	HR_proficient	TRUE	FALSE	TRUE	TRUE	TRUE	FALSE	TRUE	358	34126	32674	102	1244	4671	18	680	28001	80
126	Hartwig	HMF000693	DRUP01080009T	HMF000693A	NA	NA	NA	Breast	Breast	Breast carcinoma	BRCA	NA	NA	NA	TRUE	FALSE	TRUE	TRUE	Duplicate biopsy	FALSE	Lymph node	Lymph	0.63	1	2	1	FALSE	2.4	FEMALE	TRUE	MSS	HR_proficient	NA	NA	NA	NA	NA	NA	FALSE	343	24042	22711	85	1188	21635	78	1110	1067	6
127	Hartwig	HMF000701	CPCT02010886T	HMF000701A	NA	NA	NA	Breast	Breast	Breast carcinoma	BRCA	ER+/HER2-	NA	NA	FALSE	FALSE	FALSE	FALSE		FALSE	Soft tissue	Distant	0.93	1	1	1	TRUE	1.62	FEMALE	FALSE	MSS	HR_proficient	TRUE	FALSE	TRUE	TRUE	FALSE	FALSE	TRUE	181	36044	34652	80	1285	26117	64	951	8523	14
128	Hartwig	HMF000708	CPCT02190019T	HMF000708A	NA	NA	NA	Breast	Breast	Breast carcinoma	BRCA	ER+/HER2-	NA	NA	FALSE	FALSE	FALSE	FALSE		FALSE	Lymph node	Lymph	0.55	1	1	1	TRUE	2.04	FEMALE	FALSE	MSS	HR_proficient	TRUE	FALSE	FALSE	TRUE	FALSE	FALSE	TRUE	172	12798	12237	51	480	11978	49	457	253	2
129	Hartwig	HMF000710	CPCT02010535T	HMF000710A	NA	NA	NA	Breast	Breast	Breast carcinoma	BRCA	ER+/HER2-	NA	NA	FALSE	FALSE	FALSE	FALSE		FALSE	Liver	Distant	0.6	1	1	1	TRUE	1.98	FEMALE	FALSE	MSS	HR_proficient	TRUE	FALSE	TRUE	FALSE	FALSE	FALSE	TRUE	50	3491	3164	8	313	2657	7	287	507	1
130	Hartwig	HMF000713	CPCT02020599T	HMF000713A	NA	NA	NA	Breast	Breast	Breast carcinoma	BRCA	ER+/HER2-	NA	NA	FALSE	FALSE	FALSE	FALSE		FALSE	subcutaneous	Distant	0.58	1	1	1	TRUE	3.45	FEMALE	TRUE	MSS	HR_proficient	TRUE	FALSE	TRUE	TRUE	TRUE	FALSE	TRUE	572	11506	9851	67	1568	9327	59	1495	515	8
131	Hartwig	HMF000718	CPCT02020597T	HMF000718A	NA	NA	NA	Breast	Breast	Breast carcinoma	BRCA	NA	NA	NA	TRUE	FALSE	TRUE	TRUE	Duplicate biopsy	FALSE	Lymph node	Lymph	0.36	3	3	1	FALSE	3.15	FEMALE	TRUE	MSS	HR_proficient	TRUE	NA	NA	NA	NA	NA	TRUE	524	7125	6104	40	967	5988	40	957	113	0
132	Hartwig	HMF000718	CPCT02020597TII	HMF000718B	NA	NA	NA	Breast	Breast	Breast carcinoma	BRCA	NA	NA	NA	TRUE	FALSE	TRUE	TRUE	Duplicate biopsy	FALSE	Liver	Distant	0.58	1	3	1	FALSE	2.96	FEMALE	TRUE	MSS	HR_proficient	TRUE	FALSE	FALSE	TRUE	FALSE	FALSE	TRUE	441	9702	8588	33	1065	8490	33	1055	94	0
133	Hartwig	HMF000718	CPCT02020597TIII	HMF000718C	NA	NA	NA	Breast	Breast	Breast carcinoma	BRCA	ER+/HER2+	NA	NA	FALSE	FALSE	FALSE	FALSE		FALSE	Liver	Distant	0.48	2	3	1	TRUE	2.98	FEMALE	TRUE	MSS	HR_proficient	TRUE	NA	NA	NA	NA	NA	TRUE	452	10024	8934	41	1033	8838	40	1022	91	1
134	Hartwig	HMF000719	CPCT02010933T	HMF000719A	NA	NA	NA	Breast	Breast	Breast carcinoma	BRCA	ER+/HER2-	NA	NA	FALSE	FALSE	FALSE	FALSE		FALSE	Primary	Local	0.59	1	1	1	TRUE	1.4	FEMALE	FALSE	MSS	HR_deficient	FALSE	FALSE	TRUE	FALSE	TRUE	FALSE	TRUE	543	12418	11229	78	1078	4833	26	454	6377	52
135	Hartwig	HMF000724	CPCT02030237T	HMF000724A	NA	NA	NA	Breast	Breast	Breast carcinoma	BRCA	ER+/HER2-	NA	NA	FALSE	FALSE	FALSE	FALSE		FALSE	null	NA	0.67	1	1	1	TRUE	3.45	FEMALE	TRUE	MSS	HR_deficient	TRUE	FALSE	TRUE	TRUE	TRUE	FALSE	TRUE	1333	42474	36213	348	5792	34838	324	5520	1287	17
136	Hartwig	HMF000727	CPCT02010900T	HMF000727A	NA	NA	NA	Breast	Breast	Breast carcinoma	BRCA	TNBC	NA	NA	FALSE	FALSE	FALSE	FALSE		FALSE	Liver	Distant	0.65	1	1	1	TRUE	1.86	FEMALE	FALSE	MSS	HR_proficient	TRUE	FALSE	TRUE	FALSE	FALSE	FALSE	TRUE	143	3932	3073	45	802	2996	45	767	69	1
137	Hartwig	HMF000730	CPCT02450003T	HMF000730A	NA	NA	NA	Breast	Breast	Breast carcinoma	BRCA	NA	NA	NA	FALSE	FALSE	TRUE	FALSE		FALSE	Liver	Distant	0.89	1	1	1	TRUE	2.12	FEMALE	FALSE	MSS	HR_proficient	TRUE	FALSE	TRUE	FALSE	TRUE	FALSE	TRUE	34	5783	5085	22	673	4845	22	587	237	1
138	Hartwig	HMF000731	CPCT02100117T	HMF000731A	NA	NA	NA	Breast	Breast	Breast carcinoma	BRCA	TNBC	NA	NA	FALSE	FALSE	FALSE	FALSE		FALSE	Parasternal	Distant	0.63	1	1	1	TRUE	2.9	FEMALE	TRUE	MSS	HR_deficient	FALSE	FALSE	TRUE	FALSE	FALSE	FALSE	TRUE	703	15022	13867	105	1026	13712	100	987	142	4
139	Hartwig	HMF000733	CPCT02080173T	HMF000733A	NA	NA	NA	Breast	Breast	Breast carcinoma	BRCA	ER+/HER2-	NA	NA	FALSE	FALSE	FALSE	FALSE		FALSE	Primary	Local	0.23	1	1	1	TRUE	4.9	FEMALE	TRUE	MSS	HR_proficient	FALSE	NA	NA	NA	NA	NA	TRUE	286	2361	2173	8	178	2170	9	177	0	0
140	Hartwig	HMF000734	CPCT02020857T	HMF000734A	NA	NA	NA	Breast	Breast	Breast carcinoma	BRCA	ER+/HER2-	NA	NA	FALSE	FALSE	FALSE	FALSE		FALSE	Liver	Distant	0.69	1	1	1	TRUE	1.82	FEMALE	FALSE	MSS	HR_proficient	TRUE	FALSE	TRUE	TRUE	TRUE	FALSE	TRUE	379	4531	3954	18	553	3805	15	527	147	2
141	Hartwig	HMF000735	CPCT02080228T	HMF000735A	NA	NA	NA	Breast	Breast	Breast carcinoma	BRCA	ER+/HER2-	NA	NA	FALSE	FALSE	FALSE	FALSE		FALSE	Liver	Distant	0.57	1	1	1	TRUE	3.25	FEMALE	TRUE	MSS	HR_proficient	TRUE	FALSE	TRUE	TRUE	FALSE	FALSE	TRUE	126	9213	7735	58	1386	7560	59	1367	171	0
142	Hartwig	HMF000737	CPCT02360022T	HMF000737A	NA	NA	NA	Breast	Breast	Breast carcinoma	BRCA	ER+/HER2-	NA	NA	FALSE	FALSE	FALSE	FALSE		FALSE	Liver	Distant	0.97	1	1	1	TRUE	2.14	FEMALE	FALSE	MSS	HR_proficient	TRUE	FALSE	TRUE	TRUE	FALSE	FALSE	TRUE	62	3480	3085	11	379	2561	9	280	523	2
143	Hartwig	HMF000761	CPCT02010593T	HMF000761A	NA	NA	NA	Breast	Breast	Breast carcinoma	BRCA	ER+/HER2-	NA	NA	FALSE	FALSE	FALSE	FALSE		FALSE	Liver	Distant	0.22	1	1	1	TRUE	1.94	FEMALE	FALSE	MSS	HR_deficient	TRUE	FALSE	TRUE	TRUE	FALSE	FALSE	TRUE	433	11876	10440	132	1282	10421	129	1260	0	0
144	Hartwig	HMF000766	CPCT02250010T	HMF000766A	NA	NA	NA	Breast	Breast	Breast carcinoma	BRCA	ER+/HER2-	NA	NA	FALSE	FALSE	FALSE	FALSE		FALSE	Lymph node	Lymph	0.59	1	1	1	TRUE	3.55	FEMALE	TRUE	MSS	HR_proficient	FALSE	FALSE	TRUE	TRUE	FALSE	FALSE	TRUE	899	15765	13829	98	1815	13109	90	1789	715	7
145	Hartwig	HMF000768	CPCT02270006T	HMF000768A	NA	NA	NA	Breast	Breast	Breast carcinoma	BRCA	ER+/HER2-	NA	NA	FALSE	FALSE	FALSE	FALSE		FALSE	axilla	Distant	0.78	1	1	1	TRUE	1.82	FEMALE	FALSE	MSS	HR_proficient	TRUE	FALSE	TRUE	TRUE	FALSE	FALSE	TRUE	1109	16075	13620	236	2154	5997	99	1023	7606	132
146	Hartwig	HMF000769	CPCT02010528T	HMF000769A	NA	NA	NA	Breast	Breast	Breast carcinoma	BRCA	ER-/HER2+	NA	NA	FALSE	FALSE	FALSE	FALSE		FALSE	Liver	Distant	0.7	1	1	1	TRUE	1.84	FEMALE	FALSE	MSS	HR_proficient	FALSE	NA	NA	NA	NA	NA	TRUE	176	3489	3026	21	434	2862	19	408	162	2
147	Hartwig	HMF000771	CPCT02080014T	HMF000771A	NA	NA	NA	Breast	Breast	Breast carcinoma	BRCA	NA	NA	NA	TRUE	FALSE	TRUE	TRUE	Duplicate biopsy	FALSE	Bone	Distant	0.26	2	2	1	FALSE	3.4	FEMALE	TRUE	MSS	HR_proficient	TRUE	NA	NA	NA	NA	NA	TRUE	185	9501	8584	44	856	8427	44	852	154	0
148	Hartwig	HMF000771	CPCT02080014TII	HMF000771B	NA	NA	NA	Breast	Breast	Breast carcinoma	BRCA	NA	NA	NA	FALSE	FALSE	TRUE	FALSE		FALSE	Mamma right	Distant	0.64	1	2	1	TRUE	3.4	FEMALE	TRUE	MSS	HR_proficient	TRUE	FALSE	TRUE	TRUE	TRUE	FALSE	TRUE	239	15107	13840	82	1163	9285	57	1081	4549	24
149	Hartwig	HMF000773	CPCT02290057T	HMF000773A	NA	NA	NA	Breast	Breast	Breast carcinoma	BRCA	ER+/HER2-	NA	NA	FALSE	FALSE	FALSE	FALSE		FALSE	subcutaneous	Distant	0.86	1	1	1	TRUE	2.22	FEMALE	FALSE	MSS	HR_proficient	FALSE	FALSE	TRUE	TRUE	TRUE	FALSE	TRUE	212	5217	4593	12	606	4445	9	561	146	2
150	Hartwig	HMF000781	CPCT02050210T	HMF000781A	NA	NA	NA	Breast	Breast	Breast carcinoma	BRCA	ER+/HER2-	NA	NA	FALSE	FALSE	FALSE	FALSE		FALSE	Ovary	Distant	0.68	1	1	1	TRUE	2.24	FEMALE	FALSE	MSS	HR_proficient	TRUE	FALSE	FALSE	TRUE	FALSE	FALSE	TRUE	282	3721	3209	29	462	2720	20	389	488	8
151	Hartwig	HMF000785	CPCT02020744T	HMF000785A	NA	NA	NA	Breast	Breast	Breast carcinoma	BRCA	ER+/HER2+	NA	NA	FALSE	FALSE	FALSE	FALSE		FALSE	Primary	Local	0.28	1	1	1	TRUE	4.2	FEMALE	TRUE	MSS	HR_proficient	TRUE	FALSE	TRUE	TRUE	TRUE	FALSE	TRUE	358	8607	8065	32	505	8062	31	503	1	0
152	Hartwig	HMF000793	CPCT02220060T	HMF000793A	NA	NA	NA	Breast	Breast	Breast carcinoma	BRCA	TNBC	NA	NA	FALSE	FALSE	FALSE	FALSE		FALSE	Primary	Local	0.79	1	1	1	TRUE	1.82	FEMALE	FALSE	MSS	HR_deficient	FALSE	FALSE	TRUE	FALSE	TRUE	FALSE	TRUE	1106	13391	11830	95	1426	7111	59	887	4696	35
153	Hartwig	HMF000797	CPCT02210044T	HMF000797A	NA	NA	NA	Breast	Breast	Breast carcinoma	BRCA	NA	NA	NA	FALSE	FALSE	TRUE	FALSE		FALSE	Lymph node	Lymph	0.83	1	1	1	TRUE	2.16	FEMALE	FALSE	MSS	HR_proficient	TRUE	FALSE	TRUE	TRUE	TRUE	FALSE	TRUE	27	3101	2648	12	436	2199	9	337	448	3
154	Hartwig	HMF000802	CPCT02330027T	HMF000802A	NA	NA	NA	Breast	Breast	Breast carcinoma	BRCA	ER+/HER2+	NA	NA	FALSE	FALSE	FALSE	FALSE		FALSE	Lung	Distant	0.58	1	1	1	TRUE	3.55	FEMALE	TRUE	MSS	HR_proficient	FALSE	FALSE	TRUE	TRUE	TRUE	FALSE	TRUE	735	9707	9011	47	628	8736	45	618	268	1
155	Hartwig	HMF000806	CPCT02050074T	HMF000806A	NA	NA	NA	Breast	Breast	Breast carcinoma	BRCA	ER+/HER2-	NA	NA	FALSE	FALSE	FALSE	FALSE		FALSE	Lymph node	Lymph	0.71	1	1	1	TRUE	2.36	FEMALE	TRUE	MSS	HR_proficient	FALSE	NA	NA	NA	NA	NA	TRUE	21	4028	3588	12	421	3107	11	377	478	1
156	Hartwig	HMF000807	CPCT02060011T	HMF000807A	NA	NA	NA	Breast	Breast	Breast carcinoma	BRCA	TNBC	NA	NA	FALSE	FALSE	FALSE	FALSE		FALSE	null	NA	0.52	1	1	1	TRUE	3.75	FEMALE	TRUE	MSS	HR_proficient	FALSE	FALSE	TRUE	TRUE	FALSE	FALSE	TRUE	656	7814	7057	29	721	6156	26	684	901	3
157	Hartwig	HMF000817	CPCT02030258T	HMF000817A	NA	NA	NA	Breast	Breast	Breast carcinoma	BRCA	ER+/HER2-	NA	NA	FALSE	FALSE	FALSE	FALSE		FALSE	Bone	Distant	0.73	1	1	1	TRUE	3.25	FEMALE	TRUE	MSS	HR_proficient	TRUE	FALSE	TRUE	TRUE	FALSE	FALSE	TRUE	411	16276	14833	56	1366	14068	52	1280	754	4
158	Hartwig	HMF000818	CPCT02040078T	HMF000818A	NA	NA	NA	Breast	Breast	Breast carcinoma	BRCA	ER+/HER2+	NA	NA	FALSE	FALSE	FALSE	FALSE		FALSE	Liver	Distant	0.53	1	1	1	TRUE	3.2	FEMALE	TRUE	MSS	HR_proficient	FALSE	FALSE	TRUE	TRUE	TRUE	FALSE	TRUE	206	10376	9584	37	750	9542	38	747	38	0
159	Hartwig	HMF000823	CPCT02070386T	HMF000823A	NA	NA	NA	Breast	Breast	Breast carcinoma	BRCA	NA	NA	NA	FALSE	FALSE	TRUE	FALSE		FALSE	Lymph node	Lymph	0.86	1	1	1	TRUE	2.28	FEMALE	FALSE	MSS	HR_proficient	TRUE	FALSE	FALSE	TRUE	FALSE	FALSE	TRUE	182	32160	29728	213	2142	28326	202	2029	1389	11
160	Hartwig	HMF000828	CPCT02120099T	HMF000828A	NA	NA	NA	Breast	Breast	Breast carcinoma	BRCA	ER+/HER2-	NA	NA	FALSE	FALSE	FALSE	FALSE		FALSE	Liver	Distant	0.22	1	1	1	TRUE	3.55	FEMALE	TRUE	MSS	HR_proficient	TRUE	FALSE	TRUE	FALSE	FALSE	FALSE	TRUE	218	4865	4445	19	395	4443	19	393	0	0
161	Hartwig	HMF000834	CPCT02010288T	HMF000834B	NA	NA	NA	Breast	Breast	Breast carcinoma	BRCA	NA	NA	NA	TRUE	FALSE	TRUE	TRUE	Duplicate biopsy	FALSE	subcutaneous	Distant	0.85	1	2	1	FALSE	1.94	FEMALE	FALSE	MSS	HR_proficient	TRUE	FALSE	TRUE	TRUE	TRUE	FALSE	TRUE	227	3440	2948	18	470	2487	11	387	457	7
162	Hartwig	HMF000834	CPCT02010288TII	HMF000834A	NA	NA	NA	Breast	Breast	Breast carcinoma	BRCA	ER+/HER2-	NA	NA	FALSE	FALSE	FALSE	FALSE		FALSE	skin	Distant	0.83	2	2	1	TRUE	2.04	FEMALE	FALSE	MSS	HR_proficient	TRUE	NA	NA	NA	NA	NA	TRUE	245	5291	4166	60	1057	3571	58	923	586	2
163	Hartwig	HMF000848	CPCT02300043T	HMF000848A	NA	NA	NA	Breast	Breast	Breast carcinoma	BRCA	TNBC	NA	NA	FALSE	FALSE	FALSE	FALSE		FALSE	Liver	Distant	0.36	1	1	1	TRUE	3	FEMALE	TRUE	MSS	HR_deficient	TRUE	FALSE	TRUE	FALSE	FALSE	FALSE	TRUE	529	12147	10882	140	1101	10678	135	1076	196	3
164	Hartwig	HMF000851	CPCT02120047T	HMF000851A	NA	NA	NA	Breast	Breast	Breast carcinoma	BRCA	NA	NA	NA	TRUE	FALSE	TRUE	TRUE	Duplicate biopsy	FALSE	Bone	Distant	0.22	2	2	1	FALSE	3.6	FEMALE	TRUE	MSS	HR_proficient	TRUE	NA	NA	NA	NA	NA	TRUE	388	8116	7669	36	398	7667	36	396	0	0
165	Hartwig	HMF000851	CPCT02120047TII	HMF000851B	NA	NA	NA	Breast	Breast	Breast carcinoma	BRCA	ER+/HER2-	NA	NA	FALSE	FALSE	FALSE	FALSE		FALSE	Liver	Distant	0.68	1	2	1	TRUE	3.35	FEMALE	TRUE	MSS	HR_proficient	TRUE	FALSE	TRUE	TRUE	FALSE	FALSE	TRUE	467	12878	11805	52	1003	11121	48	973	681	3
166	Hartwig	HMF000857	CPCT02030329T	HMF000857A	NA	NA	NA	Breast	Breast	Breast carcinoma	BRCA	ER+/HER2-	NA	NA	FALSE	FALSE	FALSE	FALSE		FALSE	Bone	Distant	0.49	1	1	1	TRUE	1.9	FEMALE	FALSE	MSS	HR_proficient	TRUE	FALSE	TRUE	TRUE	FALSE	FALSE	TRUE	223	4713	4245	20	446	3704	18	419	539	2
167	Hartwig	HMF000867	CPCT02180057T	HMF000867A	NA	NA	NA	Breast	Breast	Breast carcinoma	BRCA	ER+/HER2-	NA	NA	FALSE	FALSE	FALSE	FALSE		FALSE	Liver	Distant	0.81	1	1	1	TRUE	3.15	FEMALE	TRUE	MSS	HR_proficient	FALSE	FALSE	TRUE	TRUE	FALSE	FALSE	TRUE	140	7871	6970	31	864	6645	29	819	319	2
168	Hartwig	HMF000886	CPCT02010337T	HMF000886A	NA	NA	NA	Breast	Breast	Breast carcinoma	BRCA	NA	NA	NA	TRUE	FALSE	TRUE	TRUE	Duplicate biopsy	FALSE	null	NA	0.65	2	2	1	FALSE	2.06	FEMALE	FALSE	MSS	HR_proficient	TRUE	NA	NA	NA	NA	NA	TRUE	418	47620	46017	164	1386	44190	156	1175	1800	9
169	Hartwig	HMF000886	CPCT02010337TII	HMF000886B	NA	NA	NA	Breast	Breast	Breast carcinoma	BRCA	TNBC	NA	NA	FALSE	FALSE	FALSE	FALSE		FALSE	cuntaneous	Distant	0.91	1	2	1	TRUE	2.06	FEMALE	FALSE	MSS	HR_proficient	TRUE	FALSE	TRUE	TRUE	FALSE	FALSE	TRUE	463	26318	24718	111	1450	24296	107	1357	409	2
170	Hartwig	HMF000887	CPCT02080106T	HMF000887A	NA	NA	NA	Breast	Breast	Breast carcinoma	BRCA	TNBC	NA	NA	FALSE	FALSE	FALSE	FALSE		FALSE	Primary	Local	0.47	1	1	1	TRUE	1.58	FEMALE	FALSE	MSS	HR_proficient	FALSE	NA	NA	NA	NA	NA	TRUE	339	7156	6548	51	545	4787	33	428	1755	16
171	Hartwig	HMF000889	CPCT02030289T	HMF000889B	NA	NA	NA	Breast	Breast	Breast carcinoma	BRCA	NA	NA	NA	TRUE	FALSE	TRUE	TRUE	Duplicate biopsy	FALSE	Lymph node	Lymph	0.47	2	3	1	FALSE	3.3	FEMALE	TRUE	MSS	HR_proficient	TRUE	NA	NA	NA	NA	NA	TRUE	307	48541	46267	109	2106	45694	107	2058	544	2
172	Hartwig	HMF000889	CPCT02030289TII	HMF000889A	NA	NA	NA	Breast	Breast	Breast carcinoma	BRCA	NA	NA	NA	TRUE	FALSE	TRUE	TRUE	Duplicate biopsy	FALSE	sigmoid	Distant	0.28	3	3	1	FALSE	1.98	FEMALE	FALSE	MSS	HR_proficient	TRUE	NA	NA	NA	NA	NA	TRUE	169	16621	15631	47	932	911	3	181	14713	45
173	Hartwig	HMF000889	CPCT02030289TIII	HMF000889C	NA	NA	NA	Breast	Breast	Breast carcinoma	BRCA	ER+/HER2-	NA	NA	FALSE	FALSE	FALSE	FALSE		FALSE	skin	Distant	0.88	1	3	1	TRUE	1.98	FEMALE	FALSE	MSS	HR_proficient	TRUE	FALSE	TRUE	TRUE	TRUE	FALSE	TRUE	237	11261	9690	44	1515	4342	34	1086	5339	9
174	Hartwig	HMF000901	CPCT02050288T	HMF000901A	NA	NA	NA	Breast	Breast	Breast carcinoma	BRCA	ER+/HER2-	NA	NA	FALSE	FALSE	FALSE	FALSE		FALSE	Liver	Distant	0.41	1	1	1	TRUE	2.82	FEMALE	TRUE	MSS	HR_proficient	TRUE	FALSE	TRUE	TRUE	TRUE	FALSE	TRUE	102	9840	8593	50	1186	8470	48	1162	113	2
175	Hartwig	HMF000903	CPCT02210028T	HMF000903A	NA	NA	NA	Breast	Breast	Breast carcinoma	BRCA	ER+/HER2-	NA	NA	FALSE	FALSE	FALSE	FALSE		FALSE	Liver	Distant	0.63	1	1	1	TRUE	2.02	FEMALE	FALSE	MSS	HR_proficient	TRUE	FALSE	TRUE	TRUE	TRUE	FALSE	TRUE	114	13889	12752	52	1068	12298	46	967	451	6
176	Hartwig	HMF000907	CPCT02010891T	HMF000907A	NA	NA	NA	Breast	Breast	Breast carcinoma	BRCA	ER+/HER2-	NA	NA	FALSE	FALSE	FALSE	FALSE		FALSE	Liver	Distant	0.49	1	1	1	TRUE	2.16	FEMALE	FALSE	MSS	HR_proficient	FALSE	FALSE	FALSE	TRUE	FALSE	FALSE	TRUE	67	2834	2442	9	382	2419	9	377	19	1
177	Hartwig	HMF000908	CPCT02300001T	HMF000908A	NA	NA	NA	Breast	Breast	Breast carcinoma	BRCA	ER+/HER2-	NA	NA	FALSE	FALSE	FALSE	FALSE		FALSE	Bone	Distant	0.44	1	1	1	TRUE	3.7	FEMALE	TRUE	MSS	HR_proficient	FALSE	FALSE	TRUE	FALSE	FALSE	FALSE	TRUE	222	4629	4228	14	380	4113	14	377	114	0
178	Hartwig	HMF000914	CPCT02140004T	HMF000914A	NA	NA	NA	Breast	Breast	Breast carcinoma	BRCA	NA	NA	NA	TRUE	FALSE	TRUE	TRUE	Duplicate biopsy	FALSE	Skin/ cutaneous	Distant	0.51	2	2	1	FALSE	3.2	FEMALE	TRUE	MSS	HR_proficient	TRUE	NA	NA	NA	NA	NA	TRUE	446	11720	10981	40	686	10888	40	673	88	0
179	Hartwig	HMF000914	CPCT02140004TII	HMF000914B	NA	NA	NA	Breast	Breast	Breast carcinoma	BRCA	ER+/HER2+	NA	NA	FALSE	FALSE	FALSE	FALSE		FALSE	Head	Distant	0.68	1	2	1	TRUE	4.3	FEMALE	TRUE	MSS	HR_proficient	TRUE	FALSE	TRUE	TRUE	TRUE	FALSE	TRUE	565	14642	13377	92	1154	13307	93	1146	64	0
180	Hartwig	HMF000915	CPCT02290030T	HMF000915A	NA	NA	NA	Breast	Breast	Breast carcinoma	BRCA	ER+/HER2+	NA	NA	FALSE	FALSE	FALSE	FALSE		FALSE	Liver	Distant	0.21	1	1	1	TRUE	3.7	FEMALE	TRUE	MSS	HR_proficient	TRUE	FALSE	TRUE	TRUE	TRUE	FALSE	TRUE	646	5015	4574	21	410	4572	21	407	0	0
181	Hartwig	HMF000919	CPCT02080049T	HMF000919A	NA	NA	NA	Breast	Breast	Breast carcinoma	BRCA	ER-/HER2+	NA	NA	FALSE	FALSE	FALSE	FALSE		FALSE	Lymph node	Lymph	0.91	1	1	1	TRUE	3.3	FEMALE	TRUE	MSS	HR_proficient	TRUE	FALSE	TRUE	FALSE	TRUE	FALSE	TRUE	2098	6733	5596	33	1088	4753	26	906	836	6
182	Hartwig	HMF000922	CPCT02010520T	HMF000922A	NA	NA	NA	Breast	Breast	Breast carcinoma	BRCA	ER+/HER2-	NA	NA	FALSE	FALSE	FALSE	FALSE		FALSE	skin	Distant	0.27	1	1	1	TRUE	3.35	FEMALE	TRUE	MSS	HR_proficient	TRUE	FALSE	TRUE	TRUE	TRUE	FALSE	TRUE	103	103207	102435	144	574	102417	143	560	1	0
183	Hartwig	HMF000935	CPCT02290048T	HMF000935A	NA	NA	NA	Breast	Breast	Breast carcinoma	BRCA	ER+/HER2-	NA	NA	FALSE	FALSE	FALSE	FALSE		FALSE	Bone	Distant	0.45	1	1	1	TRUE	3.7	FEMALE	TRUE	MSS	HR_proficient	TRUE	FALSE	TRUE	TRUE	FALSE	FALSE	TRUE	242	4601	3954	19	627	3629	17	615	324	2
184	Hartwig	HMF000937	CPCT02080128T	HMF000937A	NA	NA	NA	Breast	Breast	Breast carcinoma	BRCA	ER+/HER2-	NA	NA	FALSE	FALSE	FALSE	FALSE		FALSE	Liver	Distant	0.81	1	1	1	TRUE	1.78	FEMALE	FALSE	MSS	HR_deficient	TRUE	FALSE	TRUE	TRUE	TRUE	FALSE	TRUE	764	19204	16909	199	2055	11013	136	1342	5868	56
185	Hartwig	HMF000941	CPCT02030478T	HMF000941A	NA	NA	NA	Breast	Breast	Breast carcinoma	BRCA	ER+/HER2+	NA	NA	FALSE	FALSE	FALSE	FALSE		FALSE	Bone	Distant	0.38	1	1	1	TRUE	3.65	FEMALE	TRUE	MSS	HR_proficient	TRUE	FALSE	TRUE	TRUE	TRUE	FALSE	TRUE	365	8350	7635	36	676	7626	35	672	6	0
186	Hartwig	HMF000950	CPCT02080063T	HMF000950A	NA	NA	NA	Breast	Breast	Breast carcinoma	BRCA	ER+/HER2-	NA	NA	FALSE	FALSE	FALSE	FALSE		FALSE	Liver	Distant	0.59	1	1	1	TRUE	3.55	FEMALE	TRUE	MSS	HR_proficient	TRUE	FALSE	TRUE	TRUE	TRUE	FALSE	TRUE	543	6498	5846	25	617	4759	23	605	1087	2
187	Hartwig	HMF000953	CPCT02230047T	HMF000953A	NA	NA	NA	Breast	Breast	Breast carcinoma	BRCA	NA	NA	NA	TRUE	FALSE	TRUE	TRUE	Duplicate biopsy	FALSE	Liver	Distant	0.58	2	2	1	FALSE	2.06	FEMALE	FALSE	MSS	HR_proficient	TRUE	FALSE	TRUE	TRUE	FALSE	FALSE	TRUE	51	16589	15990	21	557	15770	21	539	215	0
188	Hartwig	HMF000953	CPCT02230128T	HMF000953B	NA	NA	NA	Breast	Breast	Breast carcinoma	BRCA	ER+/HER2-	NA	NA	FALSE	FALSE	FALSE	FALSE		FALSE	Liver	Distant	0.62	1	2	1	TRUE	2.04	FEMALE	FALSE	MSS	HR_proficient	TRUE	FALSE	TRUE	TRUE	TRUE	FALSE	TRUE	59	17144	16477	24	623	16189	24	599	282	0
189	Hartwig	HMF000959	CPCT02290010T	HMF000959A	NA	NA	NA	Breast	Breast	Breast carcinoma	BRCA	ER+/HER2-	NA	NA	FALSE	FALSE	FALSE	FALSE		FALSE	soft tissue	Distant	0.74	1	1	1	TRUE	5.7	FEMALE	TRUE	MSS	HR_proficient	TRUE	FALSE	FALSE	TRUE	FALSE	FALSE	TRUE	252	9977	8815	37	1114	8796	37	1109	15	0
190	Hartwig	HMF000962	CPCT02020664T	HMF000962A	NA	NA	NA	Breast	Breast	Breast carcinoma	BRCA	ER+/HER2-	NA	NA	FALSE	FALSE	FALSE	FALSE		FALSE	Liver	Distant	0.56	1	1	1	TRUE	2.02	FEMALE	FALSE	MSS	HR_proficient	TRUE	FALSE	TRUE	TRUE	TRUE	FALSE	TRUE	281	54349	53603	89	620	53014	87	605	579	2
191	Hartwig	HMF000964	CPCT02330076T	HMF000964A	NA	NA	NA	Breast	Breast	Breast carcinoma	BRCA	ER+/HER2+	NA	NA	FALSE	FALSE	FALSE	FALSE		FALSE	Lung	Distant	0.47	2	2	1	TRUE	4	FEMALE	TRUE	MSI	cannot_be_determined	TRUE	FALSE	TRUE	TRUE	TRUE	FALSE	TRUE	361	648004	271476	873	375084	265204	1068	371965	4578	11
192	Hartwig	HMF000964	DRUP01330020T	HMF000964B	NA	NA	NA	Breast	Breast	Breast carcinoma	BRCA	NA	NA	NA	TRUE	FALSE	TRUE	TRUE	Duplicate biopsy	FALSE	Liver	Distant	0.84	1	2	1	FALSE	3.85	FEMALE	TRUE	MSI	cannot_be_determined	NA	NA	NA	NA	NA	NA	FALSE	410	840548	349200	1715	488741	337150	1876	481702	8808	36
193	Hartwig	HMF000965	CPCT02300016T	HMF000965A	NA	NA	NA	Breast	Breast	Breast carcinoma	BRCA	ER+/HER2-	NA	NA	FALSE	FALSE	FALSE	FALSE		FALSE	Lymph node	Lymph	0.85	1	1	1	TRUE	2.68	FEMALE	TRUE	MSS	HR_proficient	TRUE	FALSE	TRUE	TRUE	FALSE	FALSE	TRUE	212	8106	7136	62	892	5689	49	811	1436	13
194	Hartwig	HMF000968	CPCT02330067T	HMF000968A	NA	NA	NA	Breast	Breast	Breast carcinoma	BRCA	ER+/HER2-	NA	NA	FALSE	FALSE	FALSE	FALSE		FALSE	adnex	Distant	0.72	1	1	1	TRUE	1.96	FEMALE	FALSE	MSS	HR_proficient	FALSE	FALSE	FALSE	TRUE	FALSE	FALSE	TRUE	33	2802	2462	5	334	2085	5	277	377	0
195	Hartwig	HMF000982	CPCT02050160T	HMF000982A	NA	NA	NA	Breast	Breast	Breast carcinoma	BRCA	TNBC	NA	NA	FALSE	FALSE	FALSE	FALSE		FALSE	Skin	Distant	0.75	1	1	1	TRUE	4.75	FEMALE	TRUE	MSS	HR_proficient	TRUE	FALSE	TRUE	FALSE	TRUE	FALSE	TRUE	541	10822	10011	42	750	8991	37	717	1019	5
196	Hartwig	HMF000984	CPCT02110050T	HMF000984B	NA	NA	NA	Breast	Breast	Breast carcinoma	BRCA	ER+/HER2-	NA	NA	FALSE	FALSE	FALSE	FALSE		FALSE	Liver	Distant	0.79	1	2	1	TRUE	1.8	FEMALE	FALSE	MSS	HR_proficient	TRUE	FALSE	TRUE	TRUE	FALSE	FALSE	TRUE	127	40633	39848	85	663	34289	63	527	5546	25
197	Hartwig	HMF000984	DRUP01110005T	HMF000984A	NA	NA	NA	Breast	Breast	Breast carcinoma	BRCA	NA	NA	NA	TRUE	FALSE	TRUE	TRUE	Duplicate biopsy	FALSE	Liver	Distant	0.76	2	2	1	FALSE	1.8	FEMALE	FALSE	MSS	HR_proficient	NA	NA	NA	NA	NA	NA	FALSE	117	46853	45767	165	878	36454	69	619	9297	98
198	Hartwig	HMF000987	CPCT02010461T	HMF000987A	NA	NA	NA	Breast	Breast	Breast carcinoma	BRCA	TNBC	NA	NA	FALSE	FALSE	FALSE	FALSE		FALSE	Liver	Distant	0.68	1	1	1	TRUE	6.1	FEMALE	TRUE	MSS	HR_proficient	TRUE	FALSE	TRUE	FALSE	TRUE	FALSE	TRUE	313	11204	10077	126	984	10055	124	975	12	0
199	Hartwig	HMF000988	CPCT02020795T	HMF000988A	NA	NA	NA	Breast	Breast	Breast carcinoma	BRCA	ER+/HER2-	NA	NA	FALSE	FALSE	FALSE	FALSE		FALSE	Liver	Distant	0.47	1	1	1	TRUE	2.84	FEMALE	TRUE	MSS	HR_proficient	FALSE	FALSE	FALSE	TRUE	FALSE	FALSE	TRUE	269	7536	6486	13	1027	6446	12	1017	36	0
200	Hartwig	HMF000989	CPCT02210035T	HMF000989A	NA	NA	NA	Breast	Breast	Breast carcinoma	BRCA	ER+/HER2-	NA	NA	FALSE	FALSE	FALSE	FALSE		FALSE	skin	Distant	0.56	1	1	1	TRUE	1.94	FEMALE	FALSE	MSS	HR_proficient	TRUE	FALSE	TRUE	TRUE	TRUE	FALSE	TRUE	511	8598	7887	43	656	7638	42	594	241	1
201	Hartwig	HMF000992	CPCT02220063T	HMF000992A	NA	NA	NA	Breast	Breast	Breast carcinoma	BRCA	TNBC	NA	NA	FALSE	FALSE	FALSE	FALSE		FALSE	Lymph node	Lymph	0.46	1	1	1	TRUE	2.76	FEMALE	TRUE	MSS	HR_proficient	TRUE	FALSE	TRUE	FALSE	FALSE	FALSE	TRUE	224	4570	3936	33	587	3903	32	582	29	1
202	Hartwig	HMF000997	CPCT02020341T	HMF000997A	NA	NA	NA	Breast	Breast	Breast carcinoma	BRCA	ER+/HER2-	NA	NA	FALSE	FALSE	FALSE	FALSE		FALSE	Liver	Distant	0.52	1	1	1	TRUE	2.04	FEMALE	FALSE	MSS	HR_proficient	FALSE	FALSE	TRUE	TRUE	FALSE	FALSE	TRUE	68	3505	3167	15	318	3057	14	307	110	1
203	Hartwig	HMF001017	CPCT02330061T	HMF001017A	NA	NA	NA	Breast	Breast	Breast carcinoma	BRCA	ER+/HER2+	NA	NA	FALSE	FALSE	FALSE	FALSE		FALSE	Liver	Distant	0.45	1	1	1	TRUE	2.14	FEMALE	FALSE	MSS	HR_proficient	TRUE	FALSE	TRUE	TRUE	FALSE	FALSE	TRUE	43	3123	2839	9	273	2570	8	263	269	0
204	Hartwig	HMF001019	CPCT02080095T	HMF001019A	NA	NA	NA	Breast	Breast	Breast carcinoma	BRCA	ER+/HER2-	NA	NA	FALSE	FALSE	FALSE	FALSE		FALSE	Liver	Distant	0.58	1	1	1	TRUE	2.14	FEMALE	FALSE	MSS	HR_proficient	TRUE	FALSE	FALSE	TRUE	TRUE	FALSE	TRUE	794	7381	6522	35	814	6025	29	767	491	7
205	Hartwig	HMF001031	CPCT02010678T	HMF001031A	NA	NA	NA	Breast	Breast	Breast carcinoma	BRCA	NA	NA	NA	TRUE	FALSE	TRUE	TRUE	Not available for reuse because of insufficient informed consent	TRUE	Liver	Distant	0.75	1	2	1	TRUE	2	FEMALE	FALSE	MSS	HR_proficient	TRUE	TRUE	TRUE	TRUE	FALSE	FALSE	TRUE	99	7156	6739	28	380	6580	25	340	158	3
206	Hartwig	HMF001031	WIDE01010171T	HMF001031B	NA	NA	NA	Breast	Breast	Breast carcinoma	BRCA	NA	NA	NA	TRUE	FALSE	TRUE	TRUE	Not available for reuse because of insufficient informed consent	TRUE	null	NA	0.42	2	2	1	FALSE	1.96	FEMALE	FALSE	MSS	HR_proficient	NA	NA	NA	NA	NA	NA	FALSE	93	6946	6621	31	285	6506	30	280	114	1
207	Hartwig	HMF001033	CPCT02330071T	HMF001033A	NA	NA	NA	Breast	Breast	Breast carcinoma	BRCA	TNBC	NA	NA	FALSE	FALSE	FALSE	FALSE		FALSE	Liver	Distant	0.53	1	1	1	TRUE	2.56	FEMALE	TRUE	MSS	HR_proficient	FALSE	FALSE	TRUE	FALSE	FALSE	FALSE	TRUE	245	9543	8419	65	1048	8048	63	1029	368	1
208	Hartwig	HMF001041	CPCT02110076T	HMF001041A	NA	NA	NA	Breast	Breast	Breast carcinoma	BRCA	TNBC	NA	NA	FALSE	FALSE	FALSE	FALSE		FALSE	Liver	Distant	0.43	1	1	1	TRUE	5.4	FEMALE	TRUE	MSS	HR_proficient	TRUE	FALSE	TRUE	FALSE	FALSE	FALSE	TRUE	440	28828	27224	198	1380	27219	198	1375	0	0
209	Hartwig	HMF001042	CPCT02210020T	HMF001042A	NA	NA	NA	Breast	Breast	Breast carcinoma	BRCA	ER+/HER2-	NA	NA	FALSE	FALSE	FALSE	FALSE		FALSE	Liver	Distant	0.83	1	1	1	TRUE	1.94	FEMALE	FALSE	MSS	HR_proficient	FALSE	FALSE	TRUE	TRUE	TRUE	FALSE	TRUE	127	2986	2713	10	261	2631	10	251	81	0
210	Hartwig	HMF001046	CPCT02030218TII	HMF001046A	NA	NA	NA	Breast	Breast	Breast carcinoma	BRCA	NA	NA	NA	TRUE	FALSE	TRUE	TRUE	Duplicate biopsy	FALSE	Liver	Distant	0.53	1	2	1	FALSE	3.95	FEMALE	TRUE	MSS	HR_proficient	TRUE	FALSE	FALSE	TRUE	TRUE	FALSE	TRUE	28	4085	3645	17	419	2954	13	345	691	4
211	Hartwig	HMF001046	CPCT02030218TIII	HMF001046B	NA	NA	NA	Breast	Breast	Breast carcinoma	BRCA	ER+/HER2-	NA	NA	FALSE	FALSE	FALSE	FALSE		FALSE	Liver	Distant	0.44	2	2	1	TRUE	4	FEMALE	TRUE	MSS	HR_proficient	TRUE	NA	NA	NA	NA	NA	TRUE	21	4130	3704	16	405	3685	16	399	18	0
212	Hartwig	HMF001055	CPCT02230118T	HMF001055A	NA	NA	NA	Breast	Breast	Breast carcinoma	BRCA	ER+/HER2-	NA	NA	FALSE	FALSE	FALSE	FALSE		FALSE	Liver	Distant	0.56	1	1	1	TRUE	3.15	FEMALE	TRUE	MSS	HR_proficient	TRUE	FALSE	TRUE	TRUE	FALSE	FALSE	TRUE	307	20633	19785	53	770	19204	50	739	565	3
213	Hartwig	HMF001061	CPCT02040069T	HMF001061A	NA	NA	NA	Breast	Breast	Breast carcinoma	BRCA	ER+/HER2+	NA	NA	FALSE	FALSE	FALSE	FALSE		FALSE	Bone	Distant	0.33	1	1	1	TRUE	3.1	FEMALE	TRUE	MSS	HR_proficient	FALSE	FALSE	TRUE	TRUE	TRUE	FALSE	TRUE	611	12873	11898	33	933	11890	32	928	5	0
214	Hartwig	HMF001064	CPCT02230095T	HMF001064A	NA	NA	NA	Breast	Breast	Breast carcinoma	BRCA	ER+/HER2-	NA	NA	FALSE	FALSE	FALSE	FALSE		FALSE	omentale soft tissue	Distant	0.88	1	1	1	TRUE	1.86	FEMALE	FALSE	MSS	HR_proficient	TRUE	FALSE	TRUE	TRUE	FALSE	FALSE	TRUE	70	2857	2543	13	297	2334	10	262	209	3
215	Hartwig	HMF001066	CPCT02050338T	HMF001066A	NA	NA	NA	Breast	Breast	Breast carcinoma	BRCA	TNBC	NA	NA	FALSE	FALSE	FALSE	FALSE		FALSE	Primary	Local	0.68	1	1	1	TRUE	1.86	FEMALE	FALSE	MSS	HR_proficient	TRUE	FALSE	TRUE	FALSE	FALSE	FALSE	TRUE	186	4314	3880	51	377	3785	47	341	95	4
216	Hartwig	HMF001076	CPCT02120087T	HMF001076A	NA	NA	NA	Breast	Breast	Breast carcinoma	BRCA	ER+/HER2-	NA	NA	FALSE	FALSE	FALSE	FALSE		FALSE	Liver	Distant	0.45	1	1	1	TRUE	2.62	FEMALE	TRUE	MSS	HR_proficient	TRUE	FALSE	FALSE	TRUE	FALSE	FALSE	TRUE	473	8764	7910	41	804	7534	40	764	370	1
217	Hartwig	HMF001084	CPCT02330066T	HMF001084A	NA	NA	NA	Breast	Breast	Breast carcinoma	BRCA	ER+/HER2+	NA	NA	FALSE	FALSE	FALSE	FALSE		FALSE	Lymph node	Lymph	0.43	1	1	1	TRUE	3.75	FEMALE	TRUE	MSS	HR_proficient	TRUE	FALSE	TRUE	TRUE	TRUE	FALSE	TRUE	450	17189	15607	72	1485	15444	72	1473	153	1
218	Hartwig	HMF001086	CPCT02030221T	HMF001086A	NA	NA	NA	Breast	Breast	Breast carcinoma	BRCA	NA	NA	NA	FALSE	FALSE	TRUE	FALSE		FALSE	intestins	Distant	0.52	1	1	1	TRUE	3.35	FEMALE	TRUE	MSS	HR_proficient	TRUE	NA	NA	NA	NA	NA	TRUE	121	4292	3727	20	539	3615	19	528	109	2
219	Hartwig	HMF001089	CPCT02020245T	HMF001089A	NA	NA	NA	Breast	Breast	Breast carcinoma	BRCA	NA	NA	NA	TRUE	FALSE	TRUE	TRUE	Duplicate biopsy	FALSE	Lymph node	Lymph	0.67	2	3	1	FALSE	2.08	FEMALE	FALSE	MSS	HR_proficient	FALSE	NA	NA	NA	NA	NA	TRUE	44	3078	2652	12	409	2497	11	371	154	1
220	Hartwig	HMF001089	CPCT02020245TII	HMF001089B	NA	NA	NA	Breast	Breast	Breast carcinoma	BRCA	NA	NA	NA	TRUE	FALSE	TRUE	TRUE	Duplicate biopsy	FALSE	Lymph node	Lymph	0.71	1	3	1	FALSE	2.08	FEMALE	FALSE	MSS	HR_proficient	FALSE	FALSE	TRUE	TRUE	FALSE	FALSE	TRUE	50	3060	2700	15	339	2533	12	317	167	3
221	Hartwig	HMF001089	CPCT02020245TIII	HMF001089C	NA	NA	NA	Breast	Breast	Breast carcinoma	BRCA	ER+/HER2-	NA	NA	FALSE	FALSE	FALSE	FALSE		FALSE	Lymph node	Lymph	0.36	3	3	1	TRUE	2.08	FEMALE	FALSE	MSS	HR_proficient	FALSE	NA	NA	NA	NA	NA	TRUE	27	2861	2553	14	289	2524	14	288	29	0
222	Hartwig	HMF001092	CPCT02460001T	HMF001092B	NA	NA	NA	Breast	Breast	Breast carcinoma	BRCA	ER-/HER2+	NA	NA	FALSE	FALSE	FALSE	FALSE		FALSE	skin	Distant	0.83	1	1	1	TRUE	2.86	FEMALE	TRUE	MSS	HR_deficient	TRUE	FALSE	TRUE	FALSE	TRUE	FALSE	TRUE	832	34713	30720	422	3480	27103	395	3171	3586	25
223	Hartwig	HMF001094	CPCT02080053T	HMF001094A	NA	NA	NA	Breast	Breast	Breast carcinoma	BRCA	ER+/HER2-	NA	NA	FALSE	FALSE	FALSE	FALSE		FALSE	Lymph node	Lymph	0.22	1	1	1	TRUE	2.06	FEMALE	FALSE	MSS	HR_proficient	TRUE	FALSE	FALSE	TRUE	TRUE	FALSE	TRUE	42	60039	59393	66	553	58899	66	546	489	0
224	Hartwig	HMF001103	CPCT02290001T	HMF001103A	NA	NA	NA	Breast	Breast	Breast carcinoma	BRCA	ER-/HER2+	NA	NA	FALSE	FALSE	FALSE	FALSE		FALSE	Lymph node	Lymph	0.58	1	1	1	TRUE	3.35	FEMALE	TRUE	MSS	HR_proficient	TRUE	FALSE	TRUE	FALSE	TRUE	FALSE	TRUE	346	22228	21008	107	1086	20068	100	1050	927	7
225	Hartwig	HMF001125	CPCT02040207T	HMF001125A	NA	NA	NA	Breast	Breast	Breast carcinoma	BRCA	ER+/HER2-	NA	NA	FALSE	FALSE	FALSE	FALSE		FALSE	Bone	Distant	0.26	1	1	1	TRUE	3.3	FEMALE	TRUE	MSS	HR_proficient	TRUE	FALSE	TRUE	TRUE	FALSE	FALSE	TRUE	118	8140	7544	21	574	7539	22	571	2	0
226	Hartwig	HMF001128	CPCT02250007T	HMF001128A	NA	NA	NA	Breast	Breast	Breast carcinoma	BRCA	TNBC	NA	NA	FALSE	FALSE	FALSE	FALSE		FALSE	Liver	Distant	0.66	1	1	1	TRUE	2.98	FEMALE	TRUE	MSS	HR_proficient	FALSE	FALSE	TRUE	FALSE	FALSE	FALSE	TRUE	238	8046	7408	44	590	4881	24	380	2523	19
227	Hartwig	HMF001130	CPCT02450016T	HMF001130A	NA	NA	NA	Breast	Breast	Breast carcinoma	BRCA	ER+/HER2-	NA	NA	FALSE	FALSE	FALSE	FALSE		FALSE	Skin	Distant	0.81	1	1	1	TRUE	2.12	FEMALE	FALSE	MSS	HR_proficient	FALSE	FALSE	TRUE	TRUE	FALSE	FALSE	TRUE	135	18793	18150	45	581	17792	40	539	350	5
228	Hartwig	HMF001132	CPCT02020288T	HMF001132A	NA	NA	NA	Breast	Breast	Breast carcinoma	BRCA	ER+/HER2-	NA	NA	FALSE	FALSE	FALSE	FALSE		FALSE	Liver	Distant	0.83	1	1	1	TRUE	2.78	FEMALE	TRUE	MSS	HR_proficient	TRUE	FALSE	TRUE	TRUE	TRUE	FALSE	TRUE	78	4805	4270	15	516	3899	12	483	371	3
229	Hartwig	HMF001138	CPCT02010936T	HMF001138A	NA	NA	NA	Breast	Breast	Breast carcinoma	BRCA	ER+/HER2-	NA	NA	FALSE	FALSE	FALSE	FALSE		FALSE	soft tissue	Distant	0.43	1	1	1	TRUE	1.82	FEMALE	FALSE	MSS	HR_proficient	TRUE	FALSE	TRUE	TRUE	FALSE	FALSE	TRUE	585	18199	17705	39	433	15362	35	404	2335	4
230	Hartwig	HMF001145	CPCT02100067T	HMF001145A	NA	NA	NA	Breast	Breast	Breast carcinoma	BRCA	NA	NA	NA	TRUE	FALSE	TRUE	TRUE	Duplicate biopsy	FALSE	Liver	Distant	0.7	1	2	1	FALSE	3.6	FEMALE	TRUE	MSS	HR_proficient	FALSE	FALSE	TRUE	TRUE	TRUE	FALSE	TRUE	137	14477	13670	43	749	10024	37	690	3644	6
231	Hartwig	HMF001145	CPCT02100067TII	HMF001145B	NA	NA	NA	Breast	Breast	Breast carcinoma	BRCA	ER+/HER2-	NA	NA	FALSE	FALSE	FALSE	FALSE		FALSE	Liver	Distant	0.62	2	2	1	TRUE	3.6	FEMALE	TRUE	MSS	HR_proficient	FALSE	NA	NA	NA	NA	NA	TRUE	137	13156	12342	40	760	12167	39	753	173	1
232	Hartwig	HMF001148	CPCT02110077T	HMF001148A	NA	NA	NA	Breast	Breast	Breast carcinoma	BRCA	ER+/HER2-	NA	NA	FALSE	FALSE	FALSE	FALSE		FALSE	Lymph node	Lymph	0.84	1	1	1	TRUE	2.1	FEMALE	FALSE	MSS	HR_proficient	TRUE	FALSE	TRUE	TRUE	TRUE	FALSE	TRUE	148	27471	25993	67	1371	20063	50	1002	5915	16
233	Hartwig	HMF001157	CPCT02100029T	HMF001157A	NA	NA	NA	Breast	Breast	Breast carcinoma	BRCA	ER+/HER2-	NA	NA	FALSE	FALSE	FALSE	FALSE		FALSE	Liver	Distant	0.7	1	1	1	TRUE	3.2	FEMALE	TRUE	MSS	HR_proficient	TRUE	FALSE	FALSE	TRUE	FALSE	FALSE	TRUE	248	11017	10243	66	692	8530	64	647	1703	2
234	Hartwig	HMF001160	CPCT02070168T	HMF001160A	NA	NA	NA	Breast	Breast	Breast carcinoma	BRCA	ER+/HER2-	NA	NA	FALSE	FALSE	FALSE	FALSE		FALSE	Liver	Distant	0.73	1	1	1	TRUE	1.86	FEMALE	FALSE	MSS	HR_proficient	TRUE	FALSE	TRUE	TRUE	FALSE	FALSE	TRUE	93	22430	21582	42	789	20971	41	738	604	1
235	Hartwig	HMF001161	CPCT02160051T	HMF001161A	NA	NA	NA	Breast	Breast	Breast carcinoma	BRCA	ER+/HER2-	NA	NA	FALSE	FALSE	FALSE	FALSE		FALSE	Primary	Local	0.37	1	1	1	TRUE	1.96	FEMALE	FALSE	MSS	HR_proficient	FALSE	NA	NA	NA	NA	NA	TRUE	29	2122	1912	5	202	1781	5	193	130	0
236	Hartwig	HMF001163	CPCT02010746T	HMF001163A	NA	NA	NA	Breast	Breast	Breast carcinoma	BRCA	ER+/HER2-	NA	NA	FALSE	FALSE	FALSE	FALSE		FALSE	Liver	Distant	0.75	1	1	1	TRUE	2.1	FEMALE	FALSE	MSS	HR_proficient	TRUE	FALSE	TRUE	TRUE	TRUE	FALSE	TRUE	367	46416	45095	96	1192	21530	64	998	23554	32
237	Hartwig	HMF001172	CPCT02110056T	HMF001172A	NA	NA	NA	Breast	Breast	Breast carcinoma	BRCA	ER+/HER2-	NA	NA	FALSE	FALSE	FALSE	FALSE		FALSE	skin	Distant	0.56	1	1	1	TRUE	2.98	FEMALE	TRUE	MSS	HR_proficient	TRUE	FALSE	TRUE	TRUE	TRUE	FALSE	TRUE	292	23409	22616	81	696	21836	81	675	776	1
238	Hartwig	HMF001174	CPCT02160047T	HMF001174A	NA	NA	NA	Breast	Breast	Breast carcinoma	BRCA	ER+/HER2+	NA	NA	FALSE	FALSE	FALSE	FALSE		FALSE	pelvis	Distant	0.42	1	1	1	TRUE	4.05	FEMALE	TRUE	MSS	HR_proficient	FALSE	FALSE	TRUE	TRUE	TRUE	FALSE	TRUE	160	40764	39969	67	703	39118	65	682	837	1
239	Hartwig	HMF001190	CPCT02040160T	HMF001190A	NA	NA	NA	Breast	Breast	Breast carcinoma	BRCA	ER+/HER2-	NA	NA	FALSE	FALSE	FALSE	FALSE		FALSE	Primary	Local	0.56	1	1	1	TRUE	3.8	FEMALE	TRUE	MSS	HR_proficient	FALSE	FALSE	TRUE	TRUE	FALSE	FALSE	TRUE	689	7918	7269	44	582	6581	39	569	685	5
240	Hartwig	HMF001191	CPCT02050359T	HMF001191A	NA	NA	NA	Breast	Breast	Breast carcinoma	BRCA	ER+/HER2-	NA	NA	FALSE	FALSE	FALSE	FALSE		FALSE	Subcutaneous	Distant	0.52	1	1	1	TRUE	1.86	FEMALE	FALSE	MSS	HR_proficient	TRUE	FALSE	TRUE	TRUE	FALSE	FALSE	TRUE	67	3621	3181	6	431	3123	6	410	58	0
241	Hartwig	HMF001204	CPCT02080060T	HMF001204A	NA	NA	NA	Breast	Breast	Breast carcinoma	BRCA	ER+/HER2-	NA	NA	FALSE	FALSE	FALSE	FALSE		FALSE	Primary	Local	0.59	1	1	1	TRUE	1.72	FEMALE	FALSE	MSS	HR_proficient	FALSE	NA	NA	NA	NA	NA	TRUE	390	8375	7881	46	443	7081	39	389	796	7
242	Hartwig	HMF001211	CPCT02040008T	HMF001211A	NA	NA	NA	Breast	Breast	Breast carcinoma	BRCA	ER+/HER2-	NA	NA	FALSE	FALSE	FALSE	FALSE		FALSE	Lymph node	Lymph	0.5	1	1	1	TRUE	1.94	FEMALE	FALSE	MSS	HR_deficient	TRUE	FALSE	TRUE	TRUE	FALSE	FALSE	TRUE	953	11432	9878	119	1409	7096	84	1041	2751	33
243	Hartwig	HMF001219	CPCT02100027T	HMF001219A	NA	NA	NA	Breast	Breast	Breast carcinoma	BRCA	ER+/HER2+	NA	NA	FALSE	FALSE	FALSE	FALSE		FALSE	Lymph node	Lymph	0.28	1	1	1	TRUE	2.38	FEMALE	FALSE	MSS	HR_proficient	TRUE	FALSE	TRUE	TRUE	TRUE	FALSE	TRUE	124	4017	3643	11	361	3631	11	360	12	0
244	Hartwig	HMF001223	CPCT02220029T	HMF001223C	NA	NA	NA	Breast	Breast	Breast carcinoma	BRCA	TNBC	NA	NA	FALSE	FALSE	FALSE	FALSE		FALSE	Lymph node	Lymph	0.35	2	3	1	TRUE	4.15	FEMALE	TRUE	MSS	HR_proficient	TRUE	FALSE	TRUE	FALSE	FALSE	FALSE	TRUE	547	79547	77628	186	1660	77589	186	1636	14	0
245	Hartwig	HMF001223	DRUP01220001T	HMF001223A	NA	NA	NA	Breast	Breast	Breast carcinoma	BRCA	NA	NA	NA	TRUE	FALSE	TRUE	TRUE	Duplicate biopsy	FALSE	Lymph node	Lymph	0.31	3	3	1	FALSE	4.1	FEMALE	TRUE	MSS	HR_proficient	NA	NA	NA	NA	NA	NA	FALSE	536	75940	74219	172	1486	74190	171	1467	13	0
246	Hartwig	HMF001223	DRUP01220003T	HMF001223B	NA	NA	NA	Breast	Breast	Breast carcinoma	BRCA	NA	NA	NA	TRUE	FALSE	TRUE	TRUE	Duplicate biopsy	FALSE	null	NA	0.39	1	3	1	FALSE	4.05	FEMALE	TRUE	MSS	HR_proficient	NA	NA	NA	NA	NA	NA	FALSE	507	71220	69627	159	1381	69599	162	1366	10	0
247	Hartwig	HMF001225	CPCT02120029T	HMF001225A	NA	NA	NA	Breast	Breast	Breast carcinoma	BRCA	ER+/HER2-	NA	NA	FALSE	FALSE	FALSE	FALSE		FALSE	Liver	Distant	0.65	1	1	1	TRUE	2	FEMALE	FALSE	MSS	HR_proficient	TRUE	FALSE	TRUE	TRUE	TRUE	FALSE	TRUE	173	4560	4212	23	319	3719	14	298	492	9
248	Hartwig	HMF001228	CPCT02370024T	HMF001228A	NA	NA	NA	Breast	Breast	Breast carcinoma	BRCA	ER+/HER2-	NA	NA	FALSE	FALSE	FALSE	FALSE		FALSE	Liver	Distant	0.65	1	1	1	TRUE	1.82	FEMALE	FALSE	MSS	HR_proficient	TRUE	FALSE	TRUE	TRUE	TRUE	FALSE	TRUE	265	13365	12338	75	930	11014	67	829	1322	8
249	Hartwig	HMF001244	CPCT02010691T	HMF001244A	NA	NA	NA	Breast	Breast	Breast carcinoma	BRCA	ER+/HER2-	NA	NA	FALSE	FALSE	FALSE	FALSE		FALSE	Liver	Distant	0.27	1	1	1	TRUE	3.45	FEMALE	TRUE	MSS	HR_proficient	TRUE	TRUE	TRUE	TRUE	FALSE	FALSE	TRUE	209	12486	11698	55	721	11689	56	716	2	0
250	Hartwig	HMF001252	CPCT02190049T	HMF001252A	NA	NA	NA	Breast	Breast	Breast carcinoma	BRCA	ER+/HER2-	NA	NA	FALSE	FALSE	FALSE	FALSE		FALSE	Liver	Distant	0.74	1	1	1	TRUE	3.55	FEMALE	TRUE	MSS	HR_proficient	FALSE	FALSE	TRUE	TRUE	FALSE	FALSE	TRUE	1239	25997	24604	86	1272	24122	82	1248	471	4
251	Hartwig	HMF001263	CPCT02080253T	HMF001263A	NA	NA	NA	Breast	Breast	Breast carcinoma	BRCA	TNBC	NA	NA	FALSE	FALSE	FALSE	FALSE		FALSE	Lung	Distant	0.7	1	1	1	TRUE	3.25	FEMALE	TRUE	MSS	HR_proficient	TRUE	FALSE	TRUE	FALSE	FALSE	FALSE	TRUE	796	19165	16598	109	2433	15529	103	2349	1062	6
252	Hartwig	HMF001269	CPCT02120165T	HMF001269A	NA	NA	NA	Breast	Breast	Breast carcinoma	BRCA	TNBC	NA	NA	FALSE	FALSE	FALSE	FALSE		FALSE	Lung	Distant	0.78	1	1	1	TRUE	2.74	FEMALE	TRUE	MSS	HR_proficient	TRUE	FALSE	TRUE	FALSE	FALSE	FALSE	TRUE	116	4376	3723	32	608	3525	31	579	195	1
253	Hartwig	HMF001271	CPCT02030451T	HMF001271A	NA	NA	NA	Breast	Breast	Breast carcinoma	BRCA	ER+/HER2-	NA	NA	FALSE	FALSE	FALSE	FALSE		FALSE	Bone	Distant	0.52	1	1	1	TRUE	1.92	FEMALE	FALSE	MSS	HR_proficient	TRUE	FALSE	TRUE	TRUE	FALSE	FALSE	TRUE	155	4226	3347	53	812	3037	50	724	302	3
254	Hartwig	HMF001274	CPCT02370004T	HMF001274A	NA	NA	NA	Breast	Breast	Breast carcinoma	BRCA	NA	NA	NA	TRUE	FALSE	TRUE	TRUE	Lack of purple output	TRUE	NA	Distant	NA	NA	NA	NA	NA	NA	NA	NA	NA	NA	NA	NA	NA	NA	NA	NA	FALSE	NA	NA	NA	NA	NA	NA	NA	NA	NA	NA
255	Hartwig	HMF001275	CPCT02160005T	HMF001275A	NA	NA	NA	Breast	Breast	Breast carcinoma	BRCA	ER+/HER2+	NA	NA	FALSE	FALSE	FALSE	FALSE		FALSE	Bone	Distant	0.49	1	1	1	TRUE	3.75	FEMALE	TRUE	MSS	HR_proficient	TRUE	NA	NA	NA	NA	NA	TRUE	245	19043	18228	63	718	17415	61	689	806	4
256	Hartwig	HMF001280	CPCT02080125T	HMF001280A	NA	NA	NA	Breast	Breast	Breast carcinoma	BRCA	ER+/HER2+	NA	NA	FALSE	FALSE	FALSE	FALSE		FALSE	Liver	Distant	0.53	1	1	1	TRUE	2.12	FEMALE	FALSE	MSS	HR_deficient	FALSE	FALSE	TRUE	TRUE	TRUE	FALSE	TRUE	300	9146	7921	92	1098	7243	83	999	662	8
257	Hartwig	HMF001293	CPCT02080016T	HMF001293A	NA	NA	NA	Breast	Breast	Breast carcinoma	BRCA	NA	NA	NA	FALSE	FALSE	TRUE	FALSE		FALSE	Lymph node	Lymph	0.38	1	1	1	TRUE	3.6	FEMALE	TRUE	MSS	HR_proficient	FALSE	FALSE	TRUE	TRUE	FALSE	FALSE	TRUE	131	6519	5965	23	525	3294	14	414	2667	9
258	Hartwig	HMF001298	CPCT02020314T	HMF001298A	NA	NA	NA	Breast	Breast	Breast carcinoma	BRCA	ER+/HER2-	NA	NA	FALSE	FALSE	FALSE	FALSE		FALSE	Liver	Distant	0.71	1	1	1	TRUE	2.22	FEMALE	FALSE	MSS	HR_proficient	TRUE	FALSE	TRUE	TRUE	FALSE	FALSE	TRUE	84	5012	4496	16	494	4125	16	471	368	0
259	Hartwig	HMF001317	CPCT02020191T	HMF001317A	NA	NA	NA	Breast	Breast	Breast carcinoma	BRCA	ER+/HER2-	NA	NA	FALSE	FALSE	FALSE	FALSE		FALSE	Liver	Distant	0.62	1	1	1	TRUE	1.92	FEMALE	FALSE	MSS	HR_proficient	TRUE	FALSE	TRUE	TRUE	FALSE	FALSE	TRUE	596	9808	8965	43	791	7585	36	676	1377	7
260	Hartwig	HMF001323	CPCT02050088T	HMF001323A	NA	NA	NA	Breast	Breast	Breast carcinoma	BRCA	ER+/HER2-	NA	NA	FALSE	FALSE	FALSE	FALSE		FALSE	Lymph node	Lymph	0.58	1	1	1	TRUE	3.2	FEMALE	TRUE	MSS	HR_proficient	TRUE	NA	NA	NA	NA	NA	TRUE	6	2374	2057	8	308	2003	7	302	53	1
261	Hartwig	HMF001327	CPCT02010896T	HMF001327A	NA	NA	NA	Breast	Breast	Breast carcinoma	BRCA	ER+/HER2+	NA	NA	FALSE	FALSE	FALSE	FALSE		FALSE	Soft tissue	Distant	0.48	1	1	1	TRUE	3.4	FEMALE	TRUE	MSS	HR_proficient	TRUE	FALSE	TRUE	TRUE	TRUE	FALSE	TRUE	651	101338	99036	154	2086	91452	146	2021	7555	8
262	Hartwig	HMF001330	CPCT02360012T	HMF001330A	NA	NA	NA	Breast	Breast	Breast carcinoma	BRCA	ER+/HER2+	NA	NA	FALSE	FALSE	FALSE	FALSE		FALSE	skin	Distant	0.69	1	1	1	TRUE	2.06	FEMALE	FALSE	MSS	HR_proficient	FALSE	FALSE	FALSE	TRUE	FALSE	FALSE	TRUE	142	8647	8016	43	574	7281	42	547	731	1
263	Hartwig	HMF001334	DRUP01010012T	HMF001334A	NA	NA	NA	Breast	Breast	Breast carcinoma	BRCA	NA	NA	NA	FALSE	FALSE	TRUE	FALSE		FALSE	null	NA	0.54	1	1	1	TRUE	3.85	FEMALE	TRUE	MSS	HR_proficient	NA	NA	NA	NA	NA	NA	FALSE	457	13931	12546	124	1235	11523	96	1198	1011	30
264	Hartwig	HMF001339	CPCT02290040T	HMF001339A	NA	NA	NA	Breast	Breast	Breast carcinoma	BRCA	TNBC	NA	NA	FALSE	FALSE	FALSE	FALSE		FALSE	Lymph node	Lymph	0.36	1	1	1	TRUE	3.65	FEMALE	TRUE	MSS	HR_proficient	TRUE	FALSE	TRUE	FALSE	FALSE	FALSE	TRUE	590	8150	7262	96	783	7226	97	774	29	0
265	Hartwig	HMF001340	CPCT02290037T	HMF001340A	NA	NA	NA	Breast	Breast	Breast carcinoma	BRCA	TNBC	NA	NA	FALSE	FALSE	FALSE	FALSE		FALSE	Primary	Local	0.71	1	1	1	TRUE	2.46	FEMALE	TRUE	MSS	HR_proficient	FALSE	FALSE	TRUE	FALSE	FALSE	FALSE	TRUE	283	9842	8698	116	1014	6337	60	806	2357	54
266	Hartwig	HMF001341	CPCT02040191T	HMF001341A	NA	NA	NA	Breast	Breast	Breast carcinoma	BRCA	ER+/HER2+	NA	NA	FALSE	FALSE	FALSE	FALSE		FALSE	Liver	Distant	0.75	1	1	1	TRUE	2.78	FEMALE	TRUE	MSS	HR_proficient	FALSE	NA	NA	NA	NA	NA	TRUE	287	3960	3530	9	414	2783	6	301	745	3
267	Hartwig	HMF001347	CPCT02040017T	HMF001347A	NA	NA	NA	Breast	Breast	Breast carcinoma	BRCA	ER+/HER2-	NA	NA	FALSE	FALSE	FALSE	FALSE		FALSE	mamma	Distant	0.74	1	1	1	TRUE	1.98	FEMALE	FALSE	MSS	HR_proficient	TRUE	NA	NA	NA	NA	NA	TRUE	73	2946	2626	15	304	1742	7	196	883	8
268	Hartwig	HMF001349	CPCT02150018T	HMF001349A	NA	NA	NA	Breast	Breast	Breast carcinoma	BRCA	ER+/HER2+	NA	NA	FALSE	FALSE	FALSE	FALSE		FALSE	Liver	Distant	0.59	1	1	1	TRUE	3.5	FEMALE	TRUE	MSS	HR_proficient	FALSE	NA	NA	NA	NA	NA	TRUE	109	6786	6323	37	413	5277	28	395	1045	9
269	Hartwig	HMF001351	CPCT02080153T	HMF001351A	NA	NA	NA	Breast	Breast	Breast carcinoma	BRCA	ER+/HER2-	NA	NA	FALSE	FALSE	FALSE	FALSE		FALSE	Liver	Distant	0.8	1	1	1	TRUE	2.02	FEMALE	FALSE	MSS	HR_proficient	TRUE	FALSE	FALSE	TRUE	FALSE	FALSE	TRUE	34	150772	149364	197	1114	125314	157	739	24008	50
270	Hartwig	HMF001352	CPCT02470001T	HMF001352A	NA	NA	NA	Breast	Breast	Breast carcinoma	BRCA	ER+/HER2-	NA	NA	FALSE	FALSE	FALSE	FALSE		FALSE	Liver	Distant	0.38	1	1	1	TRUE	3.55	FEMALE	TRUE	MSS	HR_proficient	TRUE	FALSE	TRUE	TRUE	FALSE	FALSE	TRUE	158	4742	4348	19	366	4276	19	366	72	0
271	Hartwig	HMF001364	CPCT02020197T	HMF001364A	NA	NA	NA	Breast	Breast	Breast carcinoma	BRCA	ER+/HER2-	NA	NA	FALSE	FALSE	FALSE	FALSE		FALSE	Liver	Distant	0.81	1	1	1	TRUE	3	FEMALE	TRUE	MSS	HR_proficient	FALSE	FALSE	TRUE	TRUE	FALSE	FALSE	TRUE	1299	10389	9054	63	1245	7343	48	1025	1704	14
272	Hartwig	HMF001384	CPCT02050215T	HMF001384A	NA	NA	NA	Breast	Breast	Breast carcinoma	BRCA	TNBC	NA	NA	FALSE	FALSE	FALSE	FALSE		FALSE	Liver	Distant	0.81	1	1	1	TRUE	2.78	FEMALE	TRUE	MSS	HR_proficient	TRUE	FALSE	TRUE	FALSE	FALSE	FALSE	TRUE	380	8211	6667	85	1439	5268	38	1283	1389	49
273	Hartwig	HMF001390	CPCT02010434T	HMF001390A	NA	NA	NA	Breast	Breast	Breast carcinoma	BRCA	ER+/HER2-	NA	NA	FALSE	FALSE	FALSE	FALSE		FALSE	Ascites	Distant	0.84	1	1	1	TRUE	1.9	FEMALE	FALSE	MSS	HR_proficient	TRUE	FALSE	FALSE	TRUE	TRUE	FALSE	TRUE	296	9486	8527	43	898	7710	38	762	805	6
274	Hartwig	HMF001391	CPCT02040235T	HMF001391A	NA	NA	NA	Breast	Breast	Breast carcinoma	BRCA	ER+/HER2-	NA	NA	FALSE	FALSE	FALSE	FALSE		FALSE	Primary	Local	0.77	1	1	1	TRUE	3.9	FEMALE	TRUE	MSS	HR_proficient	FALSE	FALSE	TRUE	TRUE	TRUE	FALSE	TRUE	843	15092	13494	68	1492	11875	60	1403	1610	7
275	Hartwig	HMF001401	CPCT02010433T	HMF001401A	NA	NA	NA	Breast	Breast	Breast carcinoma	BRCA	ER+/HER2-	NA	NA	FALSE	FALSE	FALSE	FALSE		FALSE	Primary	Local	0.23	1	1	1	TRUE	3.45	FEMALE	TRUE	MSS	HR_proficient	FALSE	FALSE	FALSE	TRUE	FALSE	FALSE	TRUE	333	2674	2435	9	224	2433	8	223	0	0
276	Hartwig	HMF001405	CPCT02050333T	HMF001405A	NA	NA	NA	Breast	Breast	Breast carcinoma	BRCA	TNBC	NA	NA	FALSE	FALSE	FALSE	FALSE		FALSE	Lymph node	Lymph	0.23	1	1	1	TRUE	3.9	FEMALE	TRUE	MSS	HR_proficient	FALSE	FALSE	TRUE	FALSE	FALSE	FALSE	TRUE	172	6370	5670	21	671	5668	21	668	1	0
277	Hartwig	HMF001418	CPCT02020478T	HMF001418A	NA	NA	NA	Breast	Breast	Breast carcinoma	BRCA	TNBC	NA	NA	FALSE	FALSE	FALSE	FALSE		FALSE	Liver	Distant	0.74	1	1	1	TRUE	5.8	FEMALE	TRUE	MSS	HR_proficient	TRUE	FALSE	TRUE	FALSE	TRUE	FALSE	TRUE	288	8010	7106	26	863	6784	25	846	318	1
278	Hartwig	HMF001423	CPCT02010359T	HMF001423C	NA	NA	NA	Breast	Breast	Breast carcinoma	BRCA	NA	NA	NA	TRUE	FALSE	TRUE	TRUE	Duplicate biopsy	FALSE	Primary	Local	0.43	2	3	1	FALSE	2.38	FEMALE	TRUE	MSS	HR_deficient	FALSE	NA	NA	NA	NA	NA	TRUE	1140	17653	15292	131	2202	14828	125	2096	439	4
279	Hartwig	HMF001423	CPCT02010359TII	HMF001423B	NA	NA	NA	Breast	Breast	Breast carcinoma	BRCA	TNBC	NA	NA	FALSE	FALSE	FALSE	FALSE		FALSE	Lymph node	Lymph	0.59	1	3	1	TRUE	2.8	FEMALE	TRUE	MSS	HR_deficient	FALSE	NA	NA	NA	NA	NA	TRUE	1339	25021	21866	387	2714	21373	379	2617	461	5
280	Hartwig	HMF001423	DRUP01010091T	HMF001423A	NA	NA	NA	Breast	Breast	Breast carcinoma	BRCA	NA	NA	NA	TRUE	FALSE	TRUE	TRUE	Duplicate biopsy	FALSE	null	NA	0.31	3	3	1	FALSE	2.54	FEMALE	TRUE	MSS	HR_deficient	NA	NA	NA	NA	NA	NA	FALSE	1233	23820	21081	350	2341	21005	345	2306	52	0
281	Hartwig	HMF001425	CPCT02150027T	HMF001425A	NA	NA	NA	Breast	Breast	Breast carcinoma	BRCA	TNBC	NA	NA	FALSE	FALSE	FALSE	FALSE		FALSE	Liver	Distant	0.7	1	1	1	TRUE	1.96	FEMALE	FALSE	MSS	HR_deficient	FALSE	NA	NA	NA	NA	NA	TRUE	947	12389	10969	142	1265	10026	127	1141	933	13
282	Hartwig	HMF001427	CPCT02210069T	HMF001427A	NA	NA	NA	Breast	Breast	Breast carcinoma	BRCA	ER+/HER2-	NA	NA	FALSE	FALSE	FALSE	FALSE		FALSE	lower abdomen	Distant	0.69	1	1	1	TRUE	2.06	FEMALE	FALSE	MSS	HR_proficient	TRUE	FALSE	TRUE	TRUE	TRUE	FALSE	TRUE	60	8114	7203	46	853	4390	23	595	2810	22
283	Hartwig	HMF001428	CPCT02010726T	HMF001428A	NA	NA	NA	Breast	Breast	Breast carcinoma	BRCA	ER+/HER2-	NA	NA	FALSE	FALSE	FALSE	FALSE		FALSE	Liver	Distant	0.61	1	1	1	TRUE	2.02	FEMALE	FALSE	MSS	HR_proficient	FALSE	FALSE	TRUE	TRUE	TRUE	FALSE	TRUE	27	2553	2232	4	314	2106	4	294	125	0
284	Hartwig	HMF001430	CPCT02100048T	HMF001430A	NA	NA	NA	Breast	Breast	Breast carcinoma	BRCA	TNBC	NA	NA	FALSE	FALSE	FALSE	FALSE		FALSE	Lymph node	Lymph	0.47	1	1	1	TRUE	3.45	FEMALE	TRUE	MSS	HR_proficient	FALSE	NA	NA	NA	NA	NA	TRUE	817	15963	14500	64	1373	13709	57	1326	770	3
285	Hartwig	HMF001443	CPCT02020322T	HMF001443A	NA	NA	NA	Breast	Breast	Breast carcinoma	BRCA	ER+/HER2-	NA	NA	FALSE	FALSE	FALSE	FALSE		FALSE	Bone	Distant	0.34	1	1	1	TRUE	4	FEMALE	TRUE	MSS	HR_proficient	TRUE	FALSE	FALSE	TRUE	FALSE	FALSE	TRUE	84	16495	16048	36	399	15637	34	395	408	0
286	Hartwig	HMF001447	CPCT02010915T	HMF001447A	NA	NA	NA	Breast	Breast	Breast carcinoma	BRCA	ER+/HER2-	NA	NA	FALSE	FALSE	FALSE	FALSE		FALSE	Liver	Distant	0.83	1	1	1	TRUE	1.98	FEMALE	FALSE	MSS	HR_proficient	TRUE	FALSE	TRUE	TRUE	TRUE	FALSE	TRUE	190	18398	17604	66	713	15204	59	643	2394	8
287	Hartwig	HMF001454	CPCT02060093T	HMF001454A	NA	NA	NA	Breast	Breast	Breast carcinoma	BRCA	ER+/HER2-	NA	NA	FALSE	FALSE	FALSE	FALSE		FALSE	Liver	Distant	0.59	1	1	1	TRUE	2.06	FEMALE	FALSE	MSS	HR_proficient	TRUE	TRUE	TRUE	TRUE	FALSE	FALSE	TRUE	124	3008	2669	13	320	2630	11	306	38	2
288	Hartwig	HMF001455	CPCT02070078T	HMF001455A	NA	NA	NA	Breast	Breast	Breast carcinoma	BRCA	ER-/HER2+	NA	NA	FALSE	FALSE	FALSE	FALSE		FALSE	subcutaneous	Distant	0.82	1	1	1	TRUE	2.68	FEMALE	TRUE	MSS	HR_proficient	TRUE	FALSE	TRUE	FALSE	TRUE	FALSE	TRUE	806	18433	16887	97	1421	16422	91	1336	454	5
289	Hartwig	HMF001459	CPCT02010969T	HMF001459A	NA	NA	NA	Breast	Breast	Breast carcinoma	BRCA	TNBC	NA	NA	FALSE	FALSE	FALSE	FALSE		FALSE	soft tissue	Distant	0.93	1	1	1	TRUE	1.84	FEMALE	FALSE	MSS	HR_proficient	TRUE	FALSE	TRUE	TRUE	FALSE	FALSE	TRUE	66	4160	3414	40	702	2931	38	609	478	2
290	Hartwig	HMF001461	CPCT02120001T	HMF001461B	NA	NA	NA	Breast	Breast	Breast carcinoma	BRCA	TNBC	NA	NA	FALSE	FALSE	FALSE	FALSE		FALSE	Liver	Distant	0.63	2	2	1	TRUE	2.62	FEMALE	TRUE	MSS	HR_proficient	TRUE	FALSE	TRUE	TRUE	TRUE	FALSE	TRUE	219	52467	51515	82	834	47664	77	783	3840	5
291	Hartwig	HMF001461	DRUP01120001T	HMF001461A	NA	NA	NA	Breast	Breast	Breast carcinoma	BRCA	NA	NA	NA	TRUE	FALSE	TRUE	TRUE	Duplicate biopsy	FALSE	Liver	Distant	0.82	1	2	1	FALSE	2.62	FEMALE	TRUE	MSS	HR_proficient	NA	NA	NA	NA	NA	NA	FALSE	237	64075	63036	94	884	61696	91	853	1325	4
292	Hartwig	HMF001466	CPCT02050143T	HMF001466A	NA	NA	NA	Breast	Breast	Breast carcinoma	BRCA	ER+/HER2-	NA	NA	FALSE	FALSE	FALSE	FALSE		FALSE	Intramuscular	Distant	0.69	1	1	1	TRUE	3.6	FEMALE	TRUE	MSS	HR_proficient	TRUE	FALSE	TRUE	FALSE	FALSE	FALSE	TRUE	297	10588	9648	59	865	9400	58	852	241	2
293	Hartwig	HMF001468	CPCT02160013T	HMF001468A	NA	NA	NA	Breast	Breast	Breast carcinoma	BRCA	ER+/HER2+	NA	NA	FALSE	FALSE	FALSE	FALSE		FALSE	Primary	Local	0.32	1	1	1	TRUE	3.15	FEMALE	TRUE	MSS	HR_proficient	FALSE	NA	NA	NA	NA	NA	TRUE	661	12477	11853	22	593	7355	12	557	4494	10
294	Hartwig	HMF001471	CPCT02370008T	HMF001471A	NA	NA	NA	Breast	Breast	Breast carcinoma	BRCA	ER+/HER2-	NA	NA	FALSE	FALSE	FALSE	FALSE		FALSE	Liver	Distant	0.68	1	1	1	TRUE	4.15	FEMALE	TRUE	MSS	HR_proficient	TRUE	TRUE	TRUE	TRUE	TRUE	FALSE	TRUE	97	11488	10615	61	806	10203	58	775	410	3
295	Hartwig	HMF001473	CPCT02020487T	HMF001473A	NA	NA	NA	Breast	Breast	Breast carcinoma	BRCA	TNBC	NA	NA	FALSE	FALSE	FALSE	FALSE		FALSE	Lymph node	Lymph	0.68	1	1	1	TRUE	1.82	FEMALE	FALSE	MSS	HR_proficient	FALSE	NA	NA	NA	NA	NA	TRUE	307	6587	5757	27	796	3748	16	567	2001	11
296	Hartwig	HMF001478	CPCT02030383T	HMF001478A	NA	NA	NA	Breast	Breast	Breast carcinoma	BRCA	ER+/HER2-	NA	NA	FALSE	FALSE	FALSE	FALSE		FALSE	omentum	Distant	0.64	1	1	1	TRUE	1.86	FEMALE	FALSE	MSS	HR_proficient	FALSE	FALSE	TRUE	TRUE	TRUE	FALSE	TRUE	328	8368	7667	32	657	5312	18	423	2351	13
297	Hartwig	HMF001491	CPCT02230022T	HMF001491A	NA	NA	NA	Breast	Breast	Breast carcinoma	BRCA	ER+/HER2+	NA	NA	FALSE	FALSE	FALSE	FALSE		FALSE	Lung	Distant	0.42	1	1	1	TRUE	3.1	FEMALE	TRUE	MSS	HR_proficient	FALSE	FALSE	TRUE	TRUE	TRUE	FALSE	TRUE	779	6186	5561	29	587	5007	26	570	548	3
298	Hartwig	HMF001496	CPCT02240003T	HMF001496A	NA	NA	NA	Breast	Breast	Breast carcinoma	BRCA	TNBC	NA	NA	FALSE	FALSE	FALSE	FALSE		FALSE	axillair	Distant	0.43	1	1	1	TRUE	4.3	FEMALE	TRUE	MSS	HR_proficient	TRUE	NA	NA	NA	NA	NA	TRUE	537	10887	9192	64	1612	9160	63	1605	25	0
299	Hartwig	HMF001502	CPCT02160004T	HMF001502A	NA	NA	NA	Breast	Breast	Breast carcinoma	BRCA	ER+/HER2-	NA	NA	FALSE	FALSE	FALSE	FALSE		FALSE	Lymph node	Lymph	0.62	1	1	1	TRUE	3.3	FEMALE	TRUE	MSS	HR_proficient	TRUE	FALSE	FALSE	TRUE	FALSE	FALSE	TRUE	410	11130	9319	43	1752	8811	39	1715	502	3
300	Hartwig	HMF001504	CPCT02230101T	HMF001504A	NA	NA	NA	Breast	Breast	Breast carcinoma	BRCA	ER-/HER2+	NA	NA	FALSE	FALSE	FALSE	FALSE		FALSE	Lymph node	Lymph	0.2	1	1	1	TRUE	4.45	FEMALE	TRUE	MSS	HR_proficient	TRUE	FALSE	TRUE	FALSE	TRUE	FALSE	TRUE	1101	12789	11685	84	1000	11679	84	993	1	0
301	Hartwig	HMF001515	CPCT02030337TII	HMF001515B	NA	NA	NA	Breast	Breast	Breast carcinoma	BRCA	ER+/HER2-	NA	NA	FALSE	FALSE	FALSE	FALSE		FALSE	Liver	Distant	0.62	1	1	1	TRUE	1.96	FEMALE	FALSE	MSS	HR_proficient	TRUE	FALSE	FALSE	TRUE	FALSE	FALSE	TRUE	369	33285	32491	82	688	31416	81	662	1062	2
302	Hartwig	HMF001516	CPCT02080076T	HMF001516A	NA	NA	NA	Breast	Breast	Breast carcinoma	BRCA	ER+/HER2-	NA	NA	FALSE	FALSE	FALSE	FALSE		FALSE	Lymph node	Lymph	0.6	1	1	1	TRUE	2.16	FEMALE	FALSE	MSS	HR_proficient	FALSE	NA	NA	NA	NA	NA	TRUE	54	2129	1895	12	218	1787	11	204	108	1
303	Hartwig	HMF001521	CPCT02340037T	HMF001521A	NA	NA	NA	Breast	Breast	Breast carcinoma	BRCA	TNBC	NA	NA	FALSE	FALSE	FALSE	FALSE		FALSE	thorax	Distant	0.27	1	1	1	TRUE	3.2	FEMALE	TRUE	MSS	HR_proficient	TRUE	NA	NA	NA	NA	NA	TRUE	156	8974	8004	54	903	7998	54	899	2	0
304	Hartwig	HMF001533	CPCT02040031T	HMF001533A	NA	NA	NA	Breast	Breast	Breast carcinoma	BRCA	ER-/HER2+	NA	NA	FALSE	FALSE	FALSE	FALSE		FALSE	Liver	Distant	0.44	1	1	1	TRUE	3.8	FEMALE	TRUE	MSS	HR_proficient	FALSE	FALSE	TRUE	FALSE	TRUE	FALSE	TRUE	769	10537	9285	59	1180	9209	58	1167	68	1
305	Hartwig	HMF001535	CPCT02110029T	HMF001535A	NA	NA	NA	Breast	Breast	Breast carcinoma	BRCA	ER+/HER2+	NA	NA	FALSE	FALSE	FALSE	FALSE		FALSE	Liver	Distant	0.53	1	1	1	TRUE	2.74	FEMALE	TRUE	MSS	HR_proficient	TRUE	FALSE	TRUE	TRUE	TRUE	FALSE	TRUE	577	12749	11275	47	1411	11091	41	1391	181	2
306	Hartwig	HMF001536	CPCT02300008T	HMF001536A	NA	NA	NA	Breast	Breast	Breast carcinoma	BRCA	TNBC	NA	NA	FALSE	FALSE	FALSE	FALSE		FALSE	subcutane	Distant	0.82	1	1	1	TRUE	3.15	FEMALE	TRUE	MSS	HR_deficient	FALSE	FALSE	TRUE	TRUE	FALSE	FALSE	TRUE	1450	16150	13916	173	1996	13412	164	1899	470	5
307	Hartwig	HMF001540	CPCT02010694T	HMF001540A	NA	NA	NA	Breast	Breast	Breast carcinoma	BRCA	ER+/HER2-	NA	NA	FALSE	FALSE	FALSE	FALSE		FALSE	Primary	Local	0.73	1	1	1	TRUE	2.58	FEMALE	TRUE	MSS	HR_proficient	FALSE	FALSE	FALSE	TRUE	FALSE	FALSE	TRUE	130	31629	30812	55	743	27817	46	629	2988	9
308	Hartwig	HMF001546	CPCT02050060T	HMF001546A	NA	NA	NA	Breast	Breast	Breast carcinoma	BRCA	ER-/HER2+	NA	NA	FALSE	FALSE	FALSE	FALSE		FALSE	axilla	Distant	0.23	1	1	1	TRUE	4.6	FEMALE	TRUE	MSS	HR_proficient	FALSE	FALSE	TRUE	FALSE	TRUE	FALSE	TRUE	303	7013	6105	43	857	6101	43	853	0	0
309	Hartwig	HMF001559	CPCT02150016T	HMF001559A	NA	NA	NA	Breast	Breast	Breast carcinoma	BRCA	ER+/HER2-	NA	NA	FALSE	FALSE	FALSE	FALSE		FALSE	Mammae	Distant	0.83	1	1	1	TRUE	3.95	FEMALE	TRUE	MSS	HR_proficient	FALSE	NA	NA	NA	NA	NA	TRUE	244	9232	8015	31	1176	6989	25	1105	1018	7
310	Hartwig	HMF001569	CPCT02080100T	HMF001569A	NA	NA	NA	Breast	Breast	Breast carcinoma	BRCA	ER+/HER2+	NA	NA	FALSE	FALSE	FALSE	FALSE		FALSE	Liver	Distant	0.69	1	1	1	TRUE	3.2	FEMALE	TRUE	MSS	HR_proficient	TRUE	FALSE	TRUE	TRUE	TRUE	FALSE	TRUE	299	3309	2998	18	291	2510	13	273	484	5
311	Hartwig	HMF001575	CPCT02050409T	HMF001575A	NA	NA	NA	Breast	Breast	Breast carcinoma	BRCA	ER+/HER2-	NA	NA	FALSE	FALSE	FALSE	FALSE		FALSE	Primary	Local	0.8	1	1	1	TRUE	2.04	FEMALE	FALSE	MSS	HR_deficient	TRUE	FALSE	TRUE	TRUE	TRUE	FALSE	TRUE	610	17264	14730	165	2293	9797	111	1725	4879	49
312	Hartwig	HMF001580	CPCT02300021T	HMF001580A	NA	NA	NA	Breast	Breast	Breast carcinoma	BRCA	ER+/HER2-	NA	NA	FALSE	FALSE	FALSE	FALSE		FALSE	Lymph node	Lymph	0.21	1	1	1	TRUE	5.3	FEMALE	TRUE	MSS	HR_proficient	FALSE	FALSE	TRUE	TRUE	FALSE	FALSE	TRUE	119	8986	8381	27	571	8377	28	569	0	0
313	Hartwig	HMF001585	CPCT02010555T	HMF001585A	NA	NA	NA	Breast	Breast	Breast carcinoma	BRCA	NA	NA	NA	FALSE	FALSE	TRUE	FALSE		FALSE	skin	Distant	0.65	1	1	1	TRUE	3.6	FEMALE	TRUE	MSS	HR_proficient	TRUE	FALSE	TRUE	TRUE	TRUE	FALSE	TRUE	298	11158	9700	78	1362	9486	73	1339	208	6
314	Hartwig	HMF001587	CPCT02080002T	HMF001587A	NA	NA	NA	Breast	Breast	Breast carcinoma	BRCA	ER+/HER2-	NA	NA	FALSE	FALSE	FALSE	FALSE		FALSE	null	NA	0.9	1	1	1	TRUE	2.06	FEMALE	FALSE	MSS	HR_proficient	TRUE	FALSE	TRUE	TRUE	TRUE	FALSE	TRUE	35	4324	3613	12	695	3328	8	543	284	4
315	Hartwig	HMF001597	CPCT02120108T	HMF001597A	NA	NA	NA	Breast	Breast	Breast carcinoma	BRCA	ER+/HER2+	NA	NA	FALSE	FALSE	FALSE	FALSE		FALSE	Peritoneum	Distant	0.79	1	1	1	TRUE	1.86	FEMALE	FALSE	MSS	HR_proficient	TRUE	FALSE	TRUE	TRUE	TRUE	FALSE	TRUE	357	92281	91062	136	1003	71180	98	704	19865	38
316	Hartwig	HMF001607	CPCT02100024T	HMF001607A	NA	NA	NA	Breast	Breast	Breast carcinoma	BRCA	ER+/HER2+	NA	NA	FALSE	FALSE	FALSE	FALSE		FALSE	Lymph node	Lymph	0.6	1	1	1	TRUE	4.2	FEMALE	TRUE	MSS	HR_proficient	FALSE	FALSE	FALSE	TRUE	FALSE	FALSE	TRUE	554	7683	7038	24	609	7004	26	605	29	0
317	Hartwig	HMF001614	CPCT02030233T	HMF001614A	NA	NA	NA	Breast	Breast	Breast carcinoma	BRCA	ER+/HER2+	NA	NA	FALSE	FALSE	FALSE	FALSE		FALSE	Lymph node	Lymph	0.58	1	1	1	TRUE	2	FEMALE	FALSE	MSS	HR_proficient	TRUE	FALSE	TRUE	TRUE	TRUE	FALSE	TRUE	410	9682	7703	89	1873	7341	87	1788	355	2
318	Hartwig	HMF001615	CPCT02060129T	HMF001615A	NA	NA	NA	Breast	Breast	Breast carcinoma	BRCA	ER+/HER2+	NA	NA	FALSE	FALSE	FALSE	FALSE		FALSE	Bone	Distant	0.68	1	1	1	TRUE	4.15	FEMALE	TRUE	MSS	HR_proficient	TRUE	FALSE	TRUE	TRUE	FALSE	FALSE	TRUE	16	3370	3036	10	324	2832	10	315	202	0
319	Hartwig	HMF001619	CPCT02340049T	HMF001619A	NA	NA	NA	Breast	Breast	Breast carcinoma	BRCA	TNBC	NA	NA	FALSE	FALSE	FALSE	FALSE		FALSE	Lymph node	Lymph	0.84	1	1	1	TRUE	1.58	FEMALE	FALSE	MSS	HR_proficient	TRUE	FALSE	TRUE	FALSE	FALSE	FALSE	TRUE	187	17668	16654	55	941	5771	33	580	10878	21
320	Hartwig	HMF001628	CPCT02390021T	HMF001628A	NA	NA	NA	Breast	Breast	Breast carcinoma	BRCA	ER+/HER2-	NA	NA	FALSE	FALSE	FALSE	FALSE		FALSE	Bone	Distant	0.81	1	1	1	TRUE	2.96	FEMALE	TRUE	MSS	HR_proficient	FALSE	FALSE	FALSE	TRUE	FALSE	FALSE	TRUE	65	37962	37170	51	722	34794	41	624	2366	7
321	Hartwig	HMF001641	CPCT02020688T	HMF001641A	NA	NA	NA	Breast	Breast	Breast carcinoma	BRCA	TNBC	NA	NA	FALSE	FALSE	FALSE	FALSE		FALSE	Lymph node	Lymph	0.76	1	1	1	TRUE	3.2	FEMALE	TRUE	MSS	HR_proficient	FALSE	FALSE	TRUE	FALSE	FALSE	FALSE	TRUE	333	4691	4057	13	617	3482	10	571	574	3
322	Hartwig	HMF001646	CPCT02100001TII	HMF001646C	NA	NA	NA	Breast	Breast	Breast carcinoma	BRCA	NA	NA	NA	TRUE	FALSE	TRUE	TRUE	Duplicate biopsy	FALSE	Primary	Local	0.71	1	2	1	FALSE	3.25	FEMALE	TRUE	MSS	HR_proficient	FALSE	FALSE	TRUE	TRUE	FALSE	FALSE	TRUE	213	4208	3693	15	488	3092	13	443	598	2
323	Hartwig	HMF001646	CPCT02100001TIII	HMF001646A	NA	NA	NA	Breast	Breast	Breast carcinoma	BRCA	ER+/HER2+	NA	NA	FALSE	FALSE	FALSE	FALSE		FALSE	Primary	Local	0.66	2	2	1	TRUE	3.25	FEMALE	TRUE	MSS	HR_proficient	FALSE	NA	NA	NA	NA	NA	TRUE	245	5319	4716	18	573	2507	10	368	2206	8
324	Hartwig	HMF001654	CPCT02010765T	HMF001654A	NA	NA	NA	Breast	Breast	Breast carcinoma	BRCA	TNBC	NA	NA	FALSE	FALSE	FALSE	FALSE		FALSE	Lymph node	Lymph	0.37	1	1	1	TRUE	3.05	FEMALE	TRUE	MSS	HR_proficient	TRUE	FALSE	TRUE	FALSE	FALSE	TRUE	TRUE	494	9310	7169	112	2009	6974	107	1987	184	6
325	Hartwig	HMF001656	CPCT02020436T	HMF001656A	NA	NA	NA	Breast	Breast	Breast carcinoma	BRCA	NA	NA	NA	TRUE	FALSE	TRUE	TRUE	Duplicate DO217844	TRUE	Liver	Distant	0.83	1	1	1	TRUE	2.06	FEMALE	FALSE	MSS	HR_proficient	TRUE	FALSE	TRUE	TRUE	FALSE	FALSE	TRUE	137	122139	120416	195	1421	115485	192	1283	4888	6
326	Hartwig	HMF001669	CPCT02440018T	HMF001669A	NA	NA	NA	Breast	Breast	Breast carcinoma	BRCA	NA	NA	NA	FALSE	FALSE	TRUE	FALSE		FALSE	Lymph node	Lymph	0.51	1	1	1	TRUE	3.85	FEMALE	TRUE	MSS	HR_proficient	TRUE	FALSE	TRUE	TRUE	FALSE	FALSE	TRUE	121	8669	7736	65	864	6652	35	652	1081	31
327	Hartwig	HMF001671	CPCT02040257T	HMF001671A	NA	NA	NA	Breast	Breast	Breast carcinoma	BRCA	ER+/HER2-	NA	NA	FALSE	FALSE	FALSE	FALSE		FALSE	Lymph node	Lymph	0.66	1	1	1	TRUE	2.62	FEMALE	TRUE	MSS	HR_proficient	FALSE	NA	NA	NA	NA	NA	TRUE	70	12189	11475	30	677	10116	23	632	1359	6
328	Hartwig	HMF001678	CPCT02100007T	HMF001678A	NA	NA	NA	Breast	Breast	Breast carcinoma	BRCA	ER+/HER2-	NA	NA	FALSE	FALSE	FALSE	FALSE		FALSE	null	NA	0.3	1	1	1	TRUE	3.15	FEMALE	TRUE	MSS	HR_proficient	NA	NA	NA	NA	NA	NA	FALSE	33	2589	2339	10	237	2338	10	237	1	0
329	Hartwig	HMF001684	CPCT02050309T	HMF001684A	NA	NA	NA	Breast	Breast	Breast carcinoma	BRCA	ER+/HER2+	NA	NA	FALSE	FALSE	FALSE	FALSE		FALSE	Lymph node	Lymph	0.45	1	1	1	TRUE	3.7	FEMALE	TRUE	MSS	HR_proficient	TRUE	NA	NA	NA	NA	NA	TRUE	157	12085	11473	113	487	7909	83	437	3554	29
330	Hartwig	HMF001689	CPCT02080055T	HMF001689A	NA	NA	NA	Breast	Breast	Breast carcinoma	BRCA	ER+/HER2-	NA	NA	FALSE	FALSE	FALSE	FALSE		FALSE	Primary	Local	0.22	1	1	1	TRUE	2.1	FEMALE	FALSE	MSS	HR_proficient	FALSE	NA	NA	NA	NA	NA	TRUE	50	1909	1798	5	105	1003	1	59	793	4
331	Hartwig	HMF001690	CPCT02110063T	HMF001690A	NA	NA	NA	Breast	Breast	Breast carcinoma	BRCA	ER+/HER2-	NA	NA	FALSE	FALSE	FALSE	FALSE		FALSE	vertebral column	Distant	0.41	1	1	1	TRUE	2.08	FEMALE	FALSE	MSS	HR_proficient	FALSE	FALSE	FALSE	TRUE	FALSE	FALSE	TRUE	1075	7508	6821	38	632	6225	37	594	594	1
332	Hartwig	HMF001698	CPCT02110042T	HMF001698A	NA	NA	NA	Breast	Breast	Breast carcinoma	BRCA	ER+/HER2-	NA	NA	FALSE	FALSE	FALSE	FALSE		FALSE	Liver	Distant	0.67	1	2	1	TRUE	3.1	FEMALE	TRUE	MSS	HR_proficient	TRUE	FALSE	TRUE	TRUE	FALSE	FALSE	TRUE	567	45792	44895	86	769	36957	67	674	7928	19
333	Hartwig	HMF001698	DRUP01110007T	HMF001698B	NA	NA	NA	Breast	Breast	Breast carcinoma	BRCA	NA	NA	NA	TRUE	FALSE	TRUE	TRUE	Duplicate biopsy	FALSE	Liver	Distant	0.59	2	2	1	FALSE	2.76	FEMALE	TRUE	MSS	HR_proficient	NA	NA	NA	NA	NA	NA	FALSE	599	131491	130338	171	922	41698	78	683	88618	95
334	Hartwig	HMF001708	CPCT02050383T	HMF001708A	NA	NA	NA	Breast	Breast	Breast carcinoma	BRCA	ER+/HER2-	NA	NA	FALSE	FALSE	FALSE	FALSE		FALSE	Bone	Distant	0.36	1	1	1	TRUE	1.96	FEMALE	FALSE	MSS	HR_proficient	TRUE	FALSE	TRUE	FALSE	FALSE	FALSE	TRUE	48	67899	67162	106	591	64029	102	568	3120	4
335	Hartwig	HMF001711	CPCT02080184T	HMF001711A	NA	NA	NA	Breast	Breast	Breast carcinoma	BRCA	ER+/HER2-	NA	NA	FALSE	FALSE	FALSE	FALSE		FALSE	Bone	Distant	0.27	1	1	1	TRUE	3.3	FEMALE	TRUE	MSS	HR_deficient	TRUE	FALSE	TRUE	TRUE	FALSE	FALSE	TRUE	476	8659	7196	107	1336	7178	105	1311	1	0
336	Hartwig	HMF001713	CPCT02330037T	HMF001713A	NA	NA	NA	Breast	Breast	Breast carcinoma	BRCA	ER+/HER2-	NA	NA	FALSE	FALSE	FALSE	FALSE		FALSE	Lymph node	Lymph	0.29	1	1	1	TRUE	3.35	FEMALE	TRUE	MSS	HR_deficient	FALSE	FALSE	TRUE	TRUE	FALSE	FALSE	TRUE	475	11779	10441	85	1218	10417	83	1190	0	0
337	Hartwig	HMF001718	CPCT02080036T	HMF001718A	NA	NA	NA	Breast	Breast	Breast carcinoma	BRCA	TNBC	NA	NA	FALSE	FALSE	FALSE	FALSE		FALSE	Lymph node	Lymph	0.63	1	1	1	TRUE	2.72	FEMALE	TRUE	MSS	HR_proficient	TRUE	FALSE	TRUE	FALSE	FALSE	FALSE	TRUE	465	11987	9697	205	2052	8554	161	1706	1128	42
338	Hartwig	HMF001721	CPCT02100028T	HMF001721A	NA	NA	NA	Breast	Breast	Breast carcinoma	BRCA	ER+/HER2-	NA	NA	FALSE	FALSE	FALSE	FALSE		FALSE	Bone	Distant	0.3	1	1	1	TRUE	2.28	MALE	TRUE	MSS	HR_proficient	FALSE	NA	NA	NA	NA	NA	TRUE	341	5906	5502	27	372	5027	28	356	470	0
339	Hartwig	HMF001725	CPCT02030394T	HMF001725A	NA	NA	NA	Breast	Breast	Breast carcinoma	BRCA	NA	NA	NA	FALSE	FALSE	TRUE	FALSE		FALSE	Lymph node	Lymph	0.9	1	1	1	TRUE	1.88	FEMALE	FALSE	MSS	HR_proficient	FALSE	FALSE	TRUE	TRUE	FALSE	FALSE	TRUE	72	4611	4018	15	570	3797	13	493	220	1
340	Hartwig	HMF001727	CPCT02230021T	HMF001727A	NA	NA	NA	Breast	Breast	Breast carcinoma	BRCA	ER-/HER2+	NA	NA	FALSE	FALSE	FALSE	FALSE		FALSE	Liver	Distant	0.72	1	1	1	TRUE	2.82	FEMALE	TRUE	MSS	HR_proficient	TRUE	FALSE	TRUE	TRUE	TRUE	FALSE	TRUE	594	12548	11493	58	979	8186	50	867	3296	7
341	Hartwig	HMF001729	CPCT02060221T	HMF001729A	NA	NA	NA	Breast	Breast	Breast carcinoma	BRCA	ER+/HER2-	NA	NA	FALSE	FALSE	FALSE	FALSE		FALSE	Ovarium	Distant	0.78	1	1	1	TRUE	2.08	FEMALE	FALSE	MSS	HR_proficient	TRUE	FALSE	TRUE	TRUE	FALSE	FALSE	TRUE	84	3731	3206	12	512	2569	11	400	635	1
342	Hartwig	HMF001730	CPCT02030384T	HMF001730A	NA	NA	NA	Breast	Breast	Breast carcinoma	BRCA	ER+/HER2-	NA	NA	FALSE	FALSE	FALSE	FALSE		FALSE	Lymph node	Lymph	0.57	1	1	1	TRUE	2.16	FEMALE	FALSE	MSS	HR_proficient	TRUE	NA	NA	NA	NA	NA	TRUE	57	3459	2709	33	714	2339	28	603	370	5
343	Hartwig	HMF001736	CPCT02010633T	HMF001736A	NA	NA	NA	Breast	Breast	Breast carcinoma	BRCA	ER+/HER2-	NA	NA	FALSE	FALSE	FALSE	FALSE		FALSE	soft tissue	Distant	0.24	1	1	1	TRUE	2.08	FEMALE	FALSE	MSS	HR_proficient	TRUE	FALSE	TRUE	TRUE	FALSE	FALSE	TRUE	166	4393	3802	32	552	3800	32	549	0	0
344	Hartwig	HMF001745	CPCT02370003T	HMF001745A	NA	NA	NA	Breast	Breast	Breast carcinoma	BRCA	TNBC	NA	NA	FALSE	FALSE	FALSE	FALSE		FALSE	Liver	Distant	0.7	1	1	1	TRUE	2.92	FEMALE	TRUE	MSS	HR_deficient	TRUE	FALSE	TRUE	FALSE	FALSE	FALSE	TRUE	1425	21839	18900	158	2712	18242	149	2577	609	3
345	Hartwig	HMF001764	CPCT02010572T	HMF001764A	NA	NA	NA	Breast	Breast	Breast carcinoma	BRCA	TNBC	NA	NA	FALSE	FALSE	FALSE	FALSE		FALSE	Bone	Distant	0.41	1	1	1	TRUE	4.45	FEMALE	TRUE	MSS	HR_proficient	TRUE	FALSE	TRUE	FALSE	FALSE	FALSE	TRUE	105	4111	3707	7	391	3704	7	388	0	0
346	Hartwig	HMF001774	CPCT02010504T	HMF001774A	NA	NA	NA	Breast	Breast	Breast carcinoma	BRCA	ER+/HER2-	NA	NA	FALSE	FALSE	FALSE	FALSE		FALSE	Liver	Distant	0.58	1	1	1	TRUE	3.05	FEMALE	TRUE	MSS	HR_proficient	FALSE	FALSE	TRUE	TRUE	FALSE	FALSE	TRUE	743	7867	7121	37	690	6858	34	665	259	2
347	Hartwig	HMF001775	CPCT02180007T	HMF001775A	NA	NA	NA	Breast	Breast	Breast carcinoma	BRCA	ER+/HER2-	NA	NA	FALSE	FALSE	FALSE	FALSE		FALSE	omentum cake	Distant	0.6	1	1	1	TRUE	2	FEMALE	FALSE	MSS	HR_proficient	FALSE	NA	NA	NA	NA	NA	TRUE	77	49276	48476	79	680	39639	62	610	8825	17
348	Hartwig	HMF001778	CPCT02370025T	HMF001778A	NA	NA	NA	Breast	Breast	Breast carcinoma	BRCA	TNBC	NA	NA	FALSE	FALSE	FALSE	FALSE		FALSE	Liver	Distant	0.34	1	1	1	TRUE	1.8	FEMALE	FALSE	MSS	HR_deficient	TRUE	FALSE	TRUE	FALSE	FALSE	FALSE	TRUE	1003	14920	13154	133	1604	13055	131	1574	79	0
349	Hartwig	HMF001779	CPCT02220008T	HMF001779A	NA	NA	NA	Breast	Breast	Breast carcinoma	BRCA	ER+/HER2-	NA	NA	FALSE	FALSE	FALSE	FALSE		FALSE	Bone	Distant	0.65	1	1	1	TRUE	3.35	FEMALE	TRUE	MSS	HR_proficient	TRUE	FALSE	TRUE	FALSE	TRUE	FALSE	TRUE	1286	21098	19335	150	1576	10038	121	1380	9284	27
350	Hartwig	HMF001780	CPCT02080064T	HMF001780A	NA	NA	NA	Breast	Breast	Breast carcinoma	BRCA	ER+/HER2-	NA	NA	FALSE	FALSE	FALSE	FALSE		FALSE	Liver	Distant	0.91	1	1	1	TRUE	2.04	FEMALE	FALSE	MSS	HR_proficient	TRUE	FALSE	TRUE	TRUE	FALSE	FALSE	TRUE	162	5358	4413	35	896	4219	37	828	179	2
351	Hartwig	HMF001791	CPCT02050028T	HMF001791A	NA	NA	NA	Breast	Breast	Breast carcinoma	BRCA	ER+/HER2-	NA	NA	FALSE	FALSE	FALSE	FALSE		FALSE	Mamma	Distant	0.69	1	1	1	TRUE	1.94	FEMALE	FALSE	MSS	HR_proficient	TRUE	NA	NA	NA	NA	NA	TRUE	214	8669	7661	106	883	5864	88	768	1794	17
352	Hartwig	HMF001794	CPCT02390008T	HMF001794A	NA	NA	NA	Breast	Breast	Breast carcinoma	BRCA	ER+/HER2-	NA	NA	FALSE	FALSE	FALSE	FALSE		FALSE	Liver	Distant	0.86	1	1	1	TRUE	2.8	FEMALE	TRUE	MSS	HR_proficient	TRUE	FALSE	TRUE	TRUE	FALSE	FALSE	TRUE	358	6699	6193	31	471	5897	30	440	292	0
353	Hartwig	HMF001801	CPCT02160014T	HMF001801A	NA	NA	NA	Breast	Breast	Breast carcinoma	BRCA	ER+/HER2+	NA	NA	FALSE	FALSE	FALSE	FALSE		FALSE	Primary	Local	0.44	1	1	1	TRUE	1.98	FEMALE	FALSE	MSS	HR_proficient	FALSE	NA	NA	NA	NA	NA	TRUE	242	2878	2632	11	230	1214	7	108	1418	4
354	Hartwig	HMF001802	CPCT02180050T	HMF001802A	NA	NA	NA	Breast	Breast	Breast carcinoma	BRCA	ER-/HER2+	NA	NA	FALSE	FALSE	FALSE	FALSE		FALSE	Primary	Local	0.26	1	1	1	TRUE	3.55	FEMALE	TRUE	MSS	HR_proficient	FALSE	NA	NA	NA	NA	NA	TRUE	580	4992	4451	22	507	4450	22	506	0	0
355	Hartwig	HMF001820	CPCT02020591T	HMF001820A	NA	NA	NA	Breast	Breast	Breast carcinoma	BRCA	ER+/HER2-	NA	NA	FALSE	FALSE	FALSE	FALSE		FALSE	Liver	Distant	0.67	1	1	1	TRUE	1.96	FEMALE	FALSE	MSS	HR_proficient	FALSE	FALSE	FALSE	TRUE	FALSE	FALSE	TRUE	53	2957	2602	10	340	2355	7	305	246	3
356	Hartwig	HMF001836	CPCT02160055T	HMF001836A	NA	NA	NA	Breast	Breast	Breast carcinoma	BRCA	ER+/HER2-	NA	NA	FALSE	FALSE	FALSE	FALSE		FALSE	Primary	Local	0.59	1	1	1	TRUE	2.08	FEMALE	FALSE	MSS	HR_proficient	FALSE	NA	NA	NA	NA	NA	TRUE	58	2632	2329	4	299	1967	1	276	360	3
357	Hartwig	HMF001841	CPCT02360008T	HMF001841A	NA	NA	NA	Breast	Breast	Breast carcinoma	BRCA	TNBC	NA	NA	FALSE	FALSE	FALSE	FALSE		FALSE	Lung	Distant	0.67	1	1	1	TRUE	1.86	FEMALE	FALSE	MSS	HR_proficient	TRUE	FALSE	TRUE	FALSE	FALSE	FALSE	TRUE	130	2893	2648	14	223	2331	10	197	317	4
358	Hartwig	HMF001850	CPCT02020215T	HMF001850A	NA	NA	NA	Breast	Breast	Breast carcinoma	BRCA	ER-/HER2+	NA	NA	FALSE	FALSE	FALSE	FALSE		FALSE	Liver	Distant	0.69	1	1	1	TRUE	3.45	FEMALE	TRUE	MSS	HR_proficient	TRUE	FALSE	TRUE	TRUE	FALSE	FALSE	TRUE	331	113289	111848	120	1242	105388	115	1149	6430	5
359	Hartwig	HMF001851	CPCT02010708T	HMF001851A	NA	NA	NA	Breast	Breast	Breast carcinoma	BRCA	TNBC	NA	NA	FALSE	FALSE	FALSE	FALSE		FALSE	Liver	Distant	0.41	1	1	1	TRUE	3	FEMALE	TRUE	MSS	HR_deficient	TRUE	FALSE	TRUE	FALSE	FALSE	FALSE	TRUE	610	14867	13827	88	936	13641	88	921	178	0
360	Hartwig	HMF001860	CPCT02100037T	HMF001860A	NA	NA	NA	Breast	Breast	Breast carcinoma	BRCA	ER+/HER2-	NA	NA	FALSE	FALSE	FALSE	FALSE		FALSE	Lymph node	Lymph	0.52	1	1	1	TRUE	3.3	FEMALE	TRUE	MSS	HR_proficient	FALSE	NA	NA	NA	NA	NA	TRUE	73	4485	4047	19	411	3904	19	399	140	1
361	Hartwig	HMF001868	CPCT02160001T	HMF001868A	NA	NA	NA	Breast	Breast	Breast carcinoma	BRCA	ER+/HER2-	NA	NA	FALSE	FALSE	FALSE	FALSE		FALSE	Primary	Local	0.77	1	1	1	TRUE	2.08	FEMALE	FALSE	MSS	HR_proficient	TRUE	NA	NA	NA	NA	NA	TRUE	133	17829	17243	52	525	14261	41	456	2976	11
362	Hartwig	HMF001880	DRUP01010037T	HMF001880A	NA	NA	NA	Breast	Breast	Breast carcinoma	BRCA	NA	NA	NA	FALSE	FALSE	TRUE	FALSE		FALSE	null	NA	0.9	1	1	1	TRUE	1.7	FEMALE	FALSE	MSI	cannot_be_determined	NA	NA	NA	NA	NA	NA	FALSE	349	132171	30113	236	101603	27822	163	77618	2162	87
363	Hartwig	HMF001900	CPCT02390010T	HMF001900A	NA	NA	NA	Breast	Breast	Breast carcinoma	BRCA	TNBC	NA	NA	FALSE	FALSE	FALSE	FALSE		FALSE	Lymph node	Lymph	0.27	1	1	1	TRUE	3.8	FEMALE	TRUE	MSS	HR_proficient	TRUE	FALSE	TRUE	FALSE	TRUE	TRUE	TRUE	412	8879	8292	57	517	5081	23	409	3208	34
364	Hartwig	HMF001902	CPCT02040071T	HMF001902B	NA	NA	NA	Breast	Breast	Breast carcinoma	BRCA	NA	NA	NA	TRUE	FALSE	TRUE	TRUE	Duplicate biopsy	FALSE	Lymph node	Lymph	0.76	1	2	1	FALSE	2.02	FEMALE	FALSE	MSS	HR_proficient	FALSE	NA	NA	NA	NA	NA	TRUE	72	3470	3079	3	384	2224	1	332	855	2
365	Hartwig	HMF001902	CPCT02040071TII	HMF001902A	NA	NA	NA	Breast	Breast	Breast carcinoma	BRCA	ER+/HER2-	NA	NA	FALSE	FALSE	FALSE	FALSE		FALSE	Lung	Distant	0.52	2	2	1	TRUE	4.25	FEMALE	TRUE	MSS	HR_proficient	FALSE	NA	NA	NA	NA	NA	TRUE	204	6085	5452	14	608	3791	8	505	1659	6
366	Hartwig	HMF001905	CPCT02080073T	HMF001905A	NA	NA	NA	Breast	Breast	Breast carcinoma	BRCA	ER+/HER2-	NA	NA	FALSE	FALSE	FALSE	FALSE		FALSE	Liver	Distant	0.6	1	1	1	TRUE	2.28	FEMALE	FALSE	MSS	HR_deficient	TRUE	FALSE	TRUE	TRUE	FALSE	FALSE	TRUE	946	22038	19288	247	2451	19088	243	2377	166	4
367	Hartwig	HMF001916	CPCT02010419T	HMF001916C	NA	NA	NA	Breast	Breast	Breast carcinoma	BRCA	ER+/HER2-	NA	NA	FALSE	FALSE	FALSE	FALSE		FALSE	Liver	Distant	0.41	1	1	1	TRUE	2.16	FEMALE	FALSE	MSS	HR_deficient	TRUE	FALSE	TRUE	TRUE	FALSE	FALSE	TRUE	884	16493	13689	180	2561	13470	171	2476	184	2
368	Hartwig	HMF001924	CPCT02220044T	HMF001924A	NA	NA	NA	Breast	Breast	Breast carcinoma	BRCA	ER+/HER2-	NA	NA	FALSE	FALSE	FALSE	FALSE		FALSE	Liver	Distant	0.56	1	2	1	TRUE	1.92	FEMALE	FALSE	MSS	HR_proficient	TRUE	FALSE	TRUE	TRUE	TRUE	FALSE	TRUE	89	30960	30162	111	665	26794	97	624	3359	13
369	Hartwig	HMF001924	DRUP01220006T	HMF001924B	NA	NA	NA	Breast	Breast	Breast carcinoma	BRCA	NA	NA	NA	TRUE	FALSE	TRUE	TRUE	Duplicate biopsy	FALSE	Liver	Distant	0.45	2	2	1	FALSE	1.92	FEMALE	FALSE	MSS	HR_proficient	NA	NA	NA	NA	NA	NA	FALSE	82	32171	31434	110	605	27149	98	582	4279	11
370	Hartwig	HMF001930	CPCT02060070T	HMF001930A	NA	NA	NA	Breast	Breast	Breast carcinoma	BRCA	ER+/HER2+	NA	NA	FALSE	FALSE	FALSE	FALSE		FALSE	Liver	Distant	0.6	1	1	1	TRUE	1.84	FEMALE	FALSE	MSS	HR_deficient	FALSE	FALSE	TRUE	TRUE	TRUE	FALSE	TRUE	413	9853	9005	103	714	7135	77	582	1863	24
371	Hartwig	HMF001931	CPCT02290046T	HMF001931A	NA	NA	NA	Breast	Breast	Breast carcinoma	BRCA	ER+/HER2-	NA	NA	FALSE	FALSE	FALSE	FALSE		FALSE	Liver	Distant	0.75	1	1	1	TRUE	2.04	FEMALE	FALSE	MSS	HR_proficient	TRUE	FALSE	TRUE	TRUE	FALSE	FALSE	TRUE	47	4181	3758	18	400	2868	15	308	889	2
372	Hartwig	HMF001933	CPCT02010791T	HMF001933A	NA	NA	NA	Breast	Breast	Breast carcinoma	BRCA	NA	NA	NA	FALSE	FALSE	TRUE	FALSE		FALSE	Liver	Distant	0.66	2	2	1	TRUE	3.3	FEMALE	TRUE	MSS	HR_proficient	TRUE	FALSE	TRUE	TRUE	FALSE	FALSE	TRUE	103	7829	7088	39	691	5405	29	627	1680	10
373	Hartwig	HMF001933	WIDE01010072T	HMF001933B	NA	NA	NA	Breast	Breast	Breast carcinoma	BRCA	NA	NA	NA	TRUE	FALSE	TRUE	TRUE	Duplicate biopsy	FALSE	null	NA	0.7	1	2	1	FALSE	3.25	FEMALE	TRUE	MSS	HR_proficient	NA	NA	NA	NA	NA	NA	FALSE	579	10337	8884	103	1327	8733	99	1303	142	4
374	Hartwig	HMF001940	CPCT02020490T	HMF001940A	NA	NA	NA	Breast	Breast	Breast carcinoma	BRCA	ER+/HER2-	NA	NA	FALSE	FALSE	FALSE	FALSE		FALSE	Liver	Distant	0.45	1	1	1	TRUE	2.62	FEMALE	TRUE	MSS	HR_proficient	TRUE	FALSE	TRUE	TRUE	TRUE	FALSE	TRUE	97	8251	7676	30	535	7584	31	521	84	0
375	Hartwig	HMF001945	CPCT02180053T	HMF001945B	NA	NA	NA	Breast	Breast	Breast carcinoma	BRCA	ER+/HER2-	NA	NA	FALSE	FALSE	FALSE	FALSE		FALSE	Breast	Local	0.55	2	2	1	TRUE	3.3	FEMALE	TRUE	MSS	HR_deficient	FALSE	FALSE	FALSE	TRUE	TRUE	FALSE	TRUE	1097	20379	17796	156	2376	13004	114	1836	4760	41
376	Hartwig	HMF001945	DRUP01180001T	HMF001945A	NA	NA	NA	Breast	Breast	Breast carcinoma	BRCA	NA	NA	NA	TRUE	FALSE	TRUE	TRUE	Duplicate biopsy	FALSE	Primary	Local	0.74	1	2	1	FALSE	3.1	FEMALE	TRUE	MSS	HR_deficient	NA	NA	NA	NA	NA	NA	FALSE	1151	22666	19040	206	3326	16108	176	2969	2887	26
377	Hartwig	HMF001947	CPCT02230110T	HMF001947A	NA	NA	NA	Breast	Breast	Breast carcinoma	BRCA	ER+/HER2-	NA	NA	FALSE	FALSE	FALSE	FALSE		FALSE	Liver	Distant	0.79	1	1	1	TRUE	5.4	FEMALE	TRUE	MSS	HR_proficient	TRUE	FALSE	TRUE	TRUE	TRUE	FALSE	TRUE	503	17391	14062	147	3148	13970	142	3121	75	1
378	Hartwig	HMF001962	CPCT02080027T	HMF001962A	NA	NA	NA	Breast	Breast	Breast carcinoma	BRCA	ER+/HER2+	NA	NA	FALSE	FALSE	FALSE	FALSE		FALSE	Liver	Distant	0.4	1	1	1	TRUE	2.8	FEMALE	TRUE	MSS	HR_proficient	TRUE	FALSE	TRUE	TRUE	TRUE	FALSE	TRUE	262	7513	7005	42	457	6897	40	450	101	2
379	Hartwig	HMF001966	CPCT02060277T	HMF001966A	NA	NA	NA	Breast	Breast	Breast carcinoma	BRCA	ER+/HER2-	NA	NA	FALSE	FALSE	FALSE	FALSE		FALSE	Liver	Distant	0.71	1	1	1	TRUE	2.08	FEMALE	FALSE	MSS	HR_deficient	FALSE	NA	NA	NA	NA	NA	TRUE	350	8775	7271	117	1341	6423	94	1173	827	16
380	Hartwig	HMF001969	CPCT02020637T	HMF001969A	NA	NA	NA	Breast	Breast	Breast carcinoma	BRCA	ER+/HER2-	NA	NA	FALSE	FALSE	FALSE	FALSE		FALSE	Liver	Distant	0.35	1	1	1	TRUE	3.4	FEMALE	TRUE	MSS	HR_proficient	TRUE	FALSE	TRUE	TRUE	FALSE	FALSE	TRUE	245	9780	8821	40	906	8806	39	896	9	0
381	Hartwig	HMF001970	CPCT02080254T	HMF001970A	NA	NA	NA	Breast	Breast	Breast carcinoma	BRCA	ER+/HER2-	NA	NA	FALSE	FALSE	FALSE	FALSE		FALSE	Primary	Local	0.7	1	1	1	TRUE	2.02	FEMALE	FALSE	MSS	HR_proficient	FALSE	FALSE	FALSE	TRUE	TRUE	FALSE	TRUE	143	3434	2955	11	464	2720	10	436	235	0
382	Hartwig	HMF001971	CPCT02310004T	HMF001971A	NA	NA	NA	Breast	Breast	Breast carcinoma	BRCA	ER-/HER2+	NA	NA	FALSE	FALSE	FALSE	FALSE		FALSE	Lung	Distant	0.43	1	1	1	TRUE	5	FEMALE	TRUE	MSS	HR_proficient	FALSE	FALSE	TRUE	FALSE	TRUE	FALSE	TRUE	456	75972	73195	121	2603	73161	121	2596	22	1
383	Hartwig	HMF001982	CPCT02080170T	HMF001982A	NA	NA	NA	Breast	Breast	Breast carcinoma	BRCA	NA	NA	NA	TRUE	FALSE	TRUE	TRUE	Duplicate biopsy	FALSE	Liver	Distant	0.3	2	2	1	FALSE	1.96	FEMALE	FALSE	MSS	HR_proficient	TRUE	FALSE	TRUE	TRUE	FALSE	FALSE	TRUE	417	7409	6847	43	508	6764	43	503	81	0
384	Hartwig	HMF001982	CPCT02080290T	HMF001982B	NA	NA	NA	Breast	Breast	Breast carcinoma	BRCA	ER+/HER2-	NA	NA	FALSE	FALSE	FALSE	FALSE		FALSE	Bone	Distant	0.5	1	2	1	TRUE	1.9	FEMALE	FALSE	MSS	HR_proficient	TRUE	FALSE	TRUE	TRUE	TRUE	FALSE	TRUE	474	27530	26774	76	656	26412	77	642	355	0
385	Hartwig	HMF002003	CPCT02100055T	HMF002003A	NA	NA	NA	Breast	Breast	Breast carcinoma	BRCA	ER+/HER2+	NA	NA	FALSE	FALSE	FALSE	FALSE		FALSE	Liver	Distant	0.28	1	1	1	TRUE	3.65	FEMALE	TRUE	MSS	HR_proficient	FALSE	NA	NA	NA	NA	NA	TRUE	650	23706	22434	59	1193	22418	59	1186	10	0
386	Hartwig	HMF002025	CPCT02020711T	HMF002025A	NA	NA	NA	Breast	Breast	Breast carcinoma	BRCA	ER+/HER2-	NA	NA	FALSE	FALSE	FALSE	FALSE		FALSE	Lymph node	Lymph	0.71	1	1	1	TRUE	2.1	FEMALE	FALSE	MSS	HR_deficient	TRUE	FALSE	TRUE	TRUE	FALSE	FALSE	TRUE	867	15607	14222	190	1166	10918	145	895	3294	42
387	Hartwig	HMF002035	CPCT02010326TII	HMF002035A	NA	NA	NA	Breast	Breast	Breast carcinoma	BRCA	TNBC	NA	NA	FALSE	FALSE	FALSE	FALSE		FALSE	Brain	Distant	0.78	1	1	1	TRUE	2.64	FEMALE	TRUE	MSS	HR_deficient	TRUE	FALSE	TRUE	FALSE	FALSE	FALSE	TRUE	1411	22831	20177	247	2360	14122	144	1677	6025	99
388	Hartwig	HMF002037	CPCT02380037T	HMF002037A	NA	NA	NA	Breast	Breast	Breast carcinoma	BRCA	ER+/HER2+	NA	NA	FALSE	FALSE	FALSE	FALSE		FALSE	Liver	Distant	0.77	1	1	1	TRUE	1.76	FEMALE	FALSE	MSS	HR_proficient	TRUE	FALSE	TRUE	TRUE	TRUE	FALSE	TRUE	119	4743	4206	30	501	3587	22	399	613	7
389	Hartwig	HMF002039	CPCT02010907T	HMF002039A	NA	NA	NA	Breast	Breast	Breast carcinoma	BRCA	ER+/HER2-	NA	NA	FALSE	FALSE	FALSE	FALSE		FALSE	soft tissue	Distant	0.22	1	1	1	TRUE	4.3	FEMALE	TRUE	MSS	HR_proficient	TRUE	FALSE	TRUE	FALSE	FALSE	FALSE	TRUE	153	11231	10676	60	478	10669	62	476	1	0
390	Hartwig	HMF002042	CPCT02020401T	HMF002042A	NA	NA	NA	Breast	Breast	Breast carcinoma	BRCA	ER+/HER2+	NA	NA	FALSE	FALSE	FALSE	FALSE		FALSE	Bone	Distant	0.52	1	1	1	TRUE	1.84	FEMALE	FALSE	MSS	HR_proficient	TRUE	NA	NA	NA	NA	NA	TRUE	576	15782	14212	66	1478	11861	59	1325	2335	5
391	Hartwig	HMF002044	CPCT02190051T	HMF002044A	NA	NA	NA	Breast	Breast	Breast carcinoma	BRCA	ER+/HER2-	NA	NA	FALSE	FALSE	FALSE	FALSE		FALSE	null	NA	0.44	1	1	1	TRUE	4.65	FEMALE	TRUE	MSS	HR_proficient	TRUE	FALSE	TRUE	TRUE	TRUE	FALSE	TRUE	340	5064	4494	18	547	4434	17	543	57	0
392	Hartwig	HMF002058	CPCT02180077T	HMF002058A	NA	NA	NA	Breast	Breast	Breast carcinoma	BRCA	ER+/HER2-	NA	NA	FALSE	FALSE	FALSE	FALSE		FALSE	null	NA	0.69	1	1	1	TRUE	3.4	FEMALE	TRUE	MSS	HR_proficient	TRUE	FALSE	TRUE	TRUE	FALSE	FALSE	TRUE	399	13663	12530	67	1049	12364	66	1043	162	2
393	Hartwig	HMF002063	CPCT02050053T	HMF002063A	NA	NA	NA	Breast	Breast	Breast carcinoma	BRCA	ER+/HER2+	NA	NA	FALSE	FALSE	FALSE	FALSE		FALSE	Liver	Distant	0.63	1	1	1	TRUE	3.35	FEMALE	TRUE	MSS	HR_proficient	FALSE	FALSE	TRUE	FALSE	TRUE	FALSE	TRUE	295	22149	20841	72	1209	20676	69	1153	152	3
394	Hartwig	HMF002073	CPCT02030484T	HMF002073A	NA	NA	NA	Breast	Breast	Breast carcinoma	BRCA	ER+/HER2-	NA	NA	FALSE	FALSE	FALSE	FALSE		FALSE	Liver	Distant	0.35	1	1	1	TRUE	3.65	FEMALE	TRUE	MSS	HR_proficient	FALSE	NA	NA	NA	NA	NA	TRUE	111	4374	3900	14	457	3881	14	453	17	0
395	Hartwig	HMF002075	CPCT02130163T	HMF002075A	NA	NA	NA	Breast	Breast	Breast carcinoma	BRCA	ER+/HER2-	NA	NA	FALSE	FALSE	FALSE	FALSE		FALSE	Liver	Distant	0.72	1	1	1	TRUE	3.7	FEMALE	TRUE	MSS	HR_proficient	TRUE	FALSE	TRUE	TRUE	FALSE	FALSE	TRUE	420	45507	43300	109	2056	42867	108	2013	420	0
396	Hartwig	HMF002080	CPCT02010687T	HMF002080A	NA	NA	NA	Breast	Breast	Breast carcinoma	BRCA	ER+/HER2-	NA	NA	FALSE	FALSE	FALSE	FALSE		FALSE	Liver	Distant	0.68	1	1	1	TRUE	3.35	FEMALE	TRUE	MSS	HR_proficient	TRUE	FALSE	TRUE	TRUE	FALSE	FALSE	TRUE	486	15925	15424	54	430	14979	52	413	441	2
397	Hartwig	HMF002081	CPCT02090034T	HMF002081A	NA	NA	NA	Breast	Breast	Breast carcinoma	BRCA	ER+/HER2-	NA	NA	FALSE	FALSE	FALSE	FALSE		FALSE	Bone	Distant	0.76	1	1	1	TRUE	2.1	FEMALE	FALSE	MSS	HR_proficient	TRUE	FALSE	TRUE	TRUE	FALSE	FALSE	TRUE	335	8086	7153	26	898	4541	15	535	2605	12
398	Hartwig	HMF002086	CPCT02020539T	HMF002086A	NA	NA	NA	Breast	Breast	Breast carcinoma	BRCA	ER+/HER2+	NA	NA	FALSE	FALSE	FALSE	FALSE		FALSE	Liver	Distant	0.32	1	1	1	TRUE	3.4	FEMALE	TRUE	MSS	HR_proficient	FALSE	FALSE	TRUE	TRUE	TRUE	FALSE	TRUE	648	9867	9064	52	735	9055	51	730	4	1
399	Hartwig	HMF002088	CPCT02390035T	HMF002088A	NA	NA	NA	Breast	Breast	Breast carcinoma	BRCA	ER+/HER2-	NA	NA	FALSE	FALSE	FALSE	FALSE		FALSE	mammae	Distant	0.73	1	1	1	TRUE	3.3	FEMALE	TRUE	MSS	HR_proficient	FALSE	NA	NA	NA	NA	NA	TRUE	796	9002	7789	57	1135	7526	55	1100	259	2
400	Hartwig	HMF002093	CPCT02050218T	HMF002093A	NA	NA	NA	Breast	Breast	Breast carcinoma	BRCA	ER+/HER2-	NA	NA	FALSE	FALSE	FALSE	FALSE		FALSE	Liver	Distant	0.82	1	1	1	TRUE	1.96	FEMALE	FALSE	MSS	HR_proficient	FALSE	FALSE	TRUE	TRUE	TRUE	FALSE	TRUE	244	8757	7892	39	811	7560	35	756	327	4
401	Hartwig	HMF002099	CPCT02020635T	HMF002099A	NA	NA	NA	Breast	Breast	Breast carcinoma	BRCA	ER+/HER2-	NA	NA	FALSE	FALSE	FALSE	FALSE		FALSE	Peritoneum	Distant	0.72	1	1	1	TRUE	2.12	FEMALE	FALSE	MSS	HR_proficient	TRUE	FALSE	TRUE	TRUE	TRUE	FALSE	TRUE	97	49576	49007	83	459	13677	32	336	35320	52
402	Hartwig	HMF002114	CPCT02270007T	HMF002114A	NA	NA	NA	Breast	Breast	Breast carcinoma	BRCA	ER+/HER2-	NA	NA	FALSE	FALSE	FALSE	FALSE		FALSE	Liver	Distant	0.47	1	1	1	TRUE	3.65	FEMALE	TRUE	MSS	HR_deficient	FALSE	FALSE	TRUE	TRUE	TRUE	FALSE	TRUE	1167	21633	19646	205	1745	11030	150	1243	8594	54
403	Hartwig	HMF002116	CPCT02010289T	HMF002116A	NA	NA	NA	Breast	Breast	Breast carcinoma	BRCA	ER+/HER2-	NA	NA	FALSE	FALSE	FALSE	FALSE		FALSE	Liver	Distant	0.61	1	1	1	TRUE	2.34	FEMALE	FALSE	MSS	HR_proficient	TRUE	FALSE	TRUE	TRUE	FALSE	FALSE	TRUE	18	4170	3754	14	397	3626	13	376	127	0
404	Hartwig	HMF002119	CPCT02060272T	HMF002119A	NA	NA	NA	Breast	Breast	Breast carcinoma	BRCA	ER+/HER2-	NA	NA	FALSE	FALSE	FALSE	FALSE		FALSE	Liver	Distant	0.69	1	1	1	TRUE	3.55	FEMALE	TRUE	MSS	HR_proficient	FALSE	FALSE	TRUE	TRUE	TRUE	FALSE	TRUE	17	2976	2638	8	326	2418	7	319	220	1
405	Hartwig	HMF002122	CPCT02100110T	HMF002122A	NA	NA	NA	Breast	Breast	Breast carcinoma	BRCA	TNBC	NA	NA	FALSE	FALSE	FALSE	FALSE		FALSE	Liver	Distant	0.73	1	1	1	TRUE	3.15	FEMALE	TRUE	MSS	HR_deficient	FALSE	FALSE	TRUE	FALSE	FALSE	FALSE	TRUE	1000	24232	21944	200	2063	21237	191	1997	689	9
406	Hartwig	HMF002125	CPCT02060278T	HMF002125A	NA	NA	NA	Breast	Breast	Breast carcinoma	BRCA	TNBC	NA	NA	FALSE	FALSE	FALSE	FALSE		FALSE	mamma	Distant	0.42	1	1	1	TRUE	3.2	FEMALE	TRUE	MSS	HR_proficient	FALSE	FALSE	TRUE	TRUE	FALSE	FALSE	TRUE	524	5712	5291	24	386	4414	23	370	876	0
407	Hartwig	HMF002135	CPCT02050164T	HMF002135A	NA	NA	NA	Breast	Breast	Breast carcinoma	BRCA	ER+/HER2-	NA	NA	FALSE	FALSE	FALSE	FALSE		FALSE	Bone	Distant	0.51	1	1	1	TRUE	3.4	FEMALE	TRUE	MSS	HR_proficient	FALSE	FALSE	FALSE	TRUE	TRUE	FALSE	TRUE	296	13336	12243	40	1044	12051	39	1023	182	1
408	Hartwig	HMF002147	CPCT02080196T	HMF002147A	NA	NA	NA	Breast	Breast	Breast carcinoma	BRCA	ER+/HER2-	NA	NA	FALSE	FALSE	FALSE	FALSE		FALSE	Liver	Distant	0.71	1	1	1	TRUE	2.2	FEMALE	FALSE	MSS	HR_proficient	FALSE	NA	NA	NA	NA	NA	TRUE	17	2009	1766	8	233	1678	8	210	88	0
409	Hartwig	HMF002151	CPCT02150002T	HMF002151A	NA	NA	NA	Breast	Breast	Breast carcinoma	BRCA	ER+/HER2-	NA	NA	FALSE	FALSE	FALSE	FALSE		FALSE	Liver	Distant	0.53	1	1	1	TRUE	1.26	FEMALE	FALSE	MSS	HR_proficient	FALSE	NA	NA	NA	NA	NA	TRUE	17	5700	5413	18	266	4623	15	210	790	3
410	Hartwig	HMF002179	CPCT02030550T	HMF002179A	NA	NA	NA	Breast	Breast	Breast carcinoma	BRCA	ER+/HER2-	NA	NA	FALSE	FALSE	FALSE	FALSE		FALSE	pleural lesion	Distant	0.57	1	1	1	TRUE	3.25	FEMALE	TRUE	MSS	HR_proficient	TRUE	FALSE	TRUE	TRUE	FALSE	FALSE	TRUE	180	8742	7784	38	911	6906	33	851	874	4
411	Hartwig	HMF002181	CPCT02340071T	HMF002181A	NA	NA	NA	Breast	Breast	Breast carcinoma	BRCA	ER+/HER2-	NA	NA	FALSE	FALSE	FALSE	FALSE		FALSE	Bone	Distant	0.23	1	1	1	TRUE	3.3	FEMALE	TRUE	MSS	HR_proficient	TRUE	FALSE	TRUE	TRUE	FALSE	FALSE	TRUE	651	5450	4894	34	513	4893	34	511	0	0
412	Hartwig	HMF002195	CPCT02010934T	HMF002195A	NA	NA	NA	Breast	Breast	Breast carcinoma	BRCA	TNBC	NA	NA	FALSE	FALSE	FALSE	FALSE		FALSE	Liver	Distant	0.48	1	1	1	TRUE	2.82	FEMALE	TRUE	MSS	HR_proficient	FALSE	FALSE	TRUE	FALSE	TRUE	FALSE	TRUE	979	9905	9296	48	542	9161	47	534	133	0
413	Hartwig	HMF002196	CPCT02020807T	HMF002196A	NA	NA	NA	Breast	Breast	Breast carcinoma	BRCA	ER+/HER2-	NA	NA	FALSE	FALSE	FALSE	FALSE		FALSE	Liver	Distant	0.35	1	1	1	TRUE	3.35	FEMALE	TRUE	MSS	HR_proficient	TRUE	FALSE	TRUE	TRUE	FALSE	FALSE	TRUE	123	4911	4246	25	636	4240	24	633	4	0
414	Hartwig	HMF002197	CPCT02210071T	HMF002197A	NA	NA	NA	Breast	Breast	Breast carcinoma	BRCA	ER+/HER2-	NA	NA	FALSE	FALSE	FALSE	FALSE		FALSE	Liver	Distant	0.78	1	1	1	TRUE	2.08	FEMALE	FALSE	MSS	HR_proficient	TRUE	FALSE	FALSE	TRUE	TRUE	FALSE	TRUE	218	8046	7371	96	572	7114	92	537	251	3
415	Hartwig	HMF002199	CPCT02050082T	HMF002199A	NA	NA	NA	Breast	Breast	Breast carcinoma	BRCA	ER+/HER2-	NA	NA	FALSE	FALSE	FALSE	FALSE		FALSE	mass axillary	Distant	0.92	1	1	1	TRUE	2.1	FEMALE	FALSE	MSS	HR_proficient	FALSE	FALSE	FALSE	TRUE	FALSE	FALSE	TRUE	47	3326	2962	12	350	2695	10	301	264	3
416	Hartwig	HMF002201	CPCT02100043T	HMF002201A	NA	NA	NA	Breast	Breast	Breast carcinoma	BRCA	ER+/HER2-	NA	NA	FALSE	FALSE	FALSE	FALSE		FALSE	Musculus Pectoralis Major	Distant	0.64	1	1	1	TRUE	1.92	FEMALE	FALSE	MSS	HR_proficient	TRUE	FALSE	FALSE	TRUE	FALSE	FALSE	TRUE	45	3779	3464	5	306	3002	5	267	462	0
417	Hartwig	HMF002225	CPCT02410009T	HMF002225A	NA	NA	NA	Breast	Breast	Breast carcinoma	BRCA	ER+/HER2-	NA	NA	FALSE	FALSE	FALSE	FALSE		FALSE	Liver	Distant	0.34	1	1	1	TRUE	2.08	FEMALE	FALSE	MSS	HR_proficient	TRUE	FALSE	TRUE	TRUE	TRUE	FALSE	TRUE	399	22566	21902	63	587	21830	63	582	68	0
418	Hartwig	HMF002233	CPCT02160018T	HMF002233A	NA	NA	NA	Breast	Breast	Breast carcinoma	BRCA	ER+/HER2-	NA	NA	FALSE	FALSE	FALSE	FALSE		FALSE	Primary	Local	0.29	1	1	1	TRUE	2.7	FEMALE	TRUE	MSS	HR_proficient	FALSE	NA	NA	NA	NA	NA	TRUE	148	12852	12374	25	440	12231	25	433	140	0
419	Hartwig	HMF002241	CPCT02210034T	HMF002241B	NA	NA	NA	Breast	Breast	Breast carcinoma	BRCA	ER+/HER2-	NA	NA	FALSE	FALSE	FALSE	FALSE		FALSE	Liver	Distant	0.38	2	2	1	TRUE	2.96	FEMALE	TRUE	MSS	HR_proficient	FALSE	FALSE	FALSE	TRUE	TRUE	FALSE	TRUE	147	7358	6760	21	569	6759	21	568	1	0
420	Hartwig	HMF002241	DRUP01210004T	HMF002241A	NA	NA	NA	Breast	Breast	Breast carcinoma	BRCA	NA	NA	NA	TRUE	FALSE	TRUE	TRUE	Duplicate biopsy	FALSE	Liver	Distant	0.51	1	2	1	FALSE	2.94	FEMALE	TRUE	MSS	HR_proficient	NA	NA	NA	NA	NA	NA	FALSE	220	9158	8168	27	949	7789	26	887	377	1
421	Hartwig	HMF002244	CPCT02030448T	HMF002244A	NA	NA	NA	Breast	Breast	Breast carcinoma	BRCA	ER+/HER2-	NA	NA	FALSE	FALSE	FALSE	FALSE		FALSE	Bone	Distant	0.67	1	1	1	TRUE	1.58	FEMALE	FALSE	MSS	HR_proficient	FALSE	FALSE	TRUE	TRUE	FALSE	FALSE	TRUE	106	5246	4811	59	372	4148	47	331	661	12
422	Hartwig	HMF002252	CPCT02300040T	HMF002252A	NA	NA	NA	Breast	Breast	Breast carcinoma	BRCA	ER+/HER2-	NA	NA	FALSE	FALSE	FALSE	FALSE		FALSE	Bone	Distant	0.61	1	1	1	TRUE	1.76	FEMALE	FALSE	MSS	HR_deficient	TRUE	FALSE	TRUE	TRUE	FALSE	FALSE	TRUE	502	10145	8747	112	1248	8222	107	1119	503	2
423	Hartwig	HMF002258	CPCT02160030T	HMF002258A	NA	NA	NA	Breast	Breast	Breast carcinoma	BRCA	ER+/HER2+	NA	NA	FALSE	FALSE	FALSE	FALSE		FALSE	Primary	Local	0.26	1	1	1	TRUE	2.18	FEMALE	FALSE	MSS	HR_proficient	FALSE	NA	NA	NA	NA	NA	TRUE	58	4285	4113	10	158	4109	10	155	1	0
424	Hartwig	HMF002265	CPCT02390029T	HMF002265A	NA	NA	NA	Breast	Breast	Breast carcinoma	BRCA	ER+/HER2-	NA	NA	FALSE	FALSE	FALSE	FALSE		FALSE	Liver	Distant	0.88	1	1	1	TRUE	1.84	FEMALE	FALSE	MSS	HR_proficient	TRUE	FALSE	TRUE	TRUE	FALSE	FALSE	TRUE	274	4013	3622	10	376	2802	8	241	819	2
425	Hartwig	HMF002267	CPCT02030305T	HMF002267A	NA	NA	NA	Breast	Breast	Breast carcinoma	BRCA	ER+/HER2-	NA	NA	FALSE	FALSE	FALSE	FALSE		FALSE	Liver	Distant	0.83	1	1	1	TRUE	2.06	FEMALE	FALSE	MSS	HR_proficient	TRUE	FALSE	FALSE	TRUE	FALSE	FALSE	TRUE	143	2905	2520	11	371	2116	6	304	403	4
426	Hartwig	HMF002268	CPCT02210017T	HMF002268A	NA	NA	NA	Breast	Breast	Breast carcinoma	BRCA	ER+/HER2-	NA	NA	FALSE	FALSE	FALSE	FALSE		FALSE	Liver	Distant	0.43	1	1	1	TRUE	3.5	FEMALE	TRUE	MSS	HR_proficient	FALSE	FALSE	TRUE	TRUE	FALSE	FALSE	TRUE	520	7271	6592	25	643	4733	19	606	1856	5
427	Hartwig	HMF002270	CPCT02010523T	HMF002270A	NA	NA	NA	Breast	Breast	Breast carcinoma	BRCA	ER+/HER2-	NA	NA	FALSE	FALSE	FALSE	FALSE		FALSE	Liver	Distant	0.61	1	1	1	TRUE	3.6	FEMALE	TRUE	MSS	HR_proficient	TRUE	FALSE	TRUE	TRUE	FALSE	FALSE	TRUE	427	19652	15956	48	3624	15431	44	3558	512	4
428	Hartwig	HMF002272	CPCT02020680T	HMF002272A	NA	NA	NA	Breast	Breast	Breast carcinoma	BRCA	ER+/HER2-	NA	NA	FALSE	FALSE	FALSE	FALSE		FALSE	Liver	Distant	0.72	1	1	1	TRUE	1.94	MALE	FALSE	MSI	cannot_be_determined	TRUE	FALSE	FALSE	TRUE	FALSE	FALSE	TRUE	408	122023	39757	277	81825	33860	214	65264	5806	57
429	Hartwig	HMF002280	CPCT02120063T	HMF002280A	NA	NA	NA	Breast	Breast	Breast carcinoma	BRCA	ER+/HER2-	NA	NA	FALSE	FALSE	FALSE	FALSE		FALSE	skin	Distant	0.32	1	1	1	TRUE	3.25	FEMALE	TRUE	MSS	HR_proficient	TRUE	FALSE	TRUE	TRUE	FALSE	FALSE	TRUE	170	7120	5872	107	1123	5548	91	1109	316	13
430	Hartwig	HMF002285	CPCT02370006T	HMF002285A	NA	NA	NA	Breast	Breast	Breast carcinoma	BRCA	ER+/HER2-	NA	NA	FALSE	FALSE	FALSE	FALSE		FALSE	Liver	Distant	0.73	1	1	1	TRUE	3.5	FEMALE	TRUE	MSS	HR_proficient	TRUE	FALSE	TRUE	TRUE	FALSE	FALSE	TRUE	602	10019	9076	40	892	6648	28	749	2425	11
431	Hartwig	HMF002290	CPCT02050071T	HMF002290A	NA	NA	NA	Breast	Breast	Breast carcinoma	BRCA	ER+/HER2+	NA	NA	FALSE	FALSE	FALSE	FALSE		FALSE	Liver	Distant	0.79	1	1	1	TRUE	2.76	FEMALE	TRUE	MSS	HR_proficient	FALSE	NA	NA	NA	NA	NA	TRUE	904	6250	5762	19	451	4947	18	427	814	1
432	Hartwig	HMF002307	CPCT02020541T	HMF002307A	NA	NA	NA	Breast	Breast	Breast carcinoma	BRCA	ER+/HER2-	NA	NA	FALSE	FALSE	FALSE	FALSE		FALSE	Liver	Distant	0.48	1	1	1	TRUE	3.8	FEMALE	TRUE	MSS	HR_proficient	FALSE	NA	NA	NA	NA	NA	TRUE	124	12357	12007	22	320	11982	21	316	21	1
433	Hartwig	HMF002311	CPCT02040138T	HMF002311A	NA	NA	NA	Breast	Breast	Breast carcinoma	BRCA	NA	NA	NA	FALSE	FALSE	TRUE	FALSE		FALSE	Bone	Distant	0.61	1	1	1	TRUE	2.04	FEMALE	FALSE	MSS	HR_deficient	TRUE	FALSE	FALSE	FALSE	FALSE	FALSE	TRUE	859	10741	9563	146	1015	9100	138	941	453	6
434	Hartwig	HMF002312	CPCT02080067T	HMF002312A	NA	NA	NA	Breast	Breast	Breast carcinoma	BRCA	ER+/HER2-	NA	NA	FALSE	FALSE	FALSE	FALSE		FALSE	Liver	Distant	0.57	1	1	1	TRUE	2.04	FEMALE	FALSE	MSS	HR_proficient	FALSE	FALSE	FALSE	TRUE	FALSE	FALSE	TRUE	385	18324	17639	48	622	17239	46	590	397	1
435	Hartwig	HMF002324	CPCT02010422T	HMF002324A	NA	NA	NA	Breast	Breast	Breast carcinoma	BRCA	ER+/HER2-	NA	NA	FALSE	FALSE	FALSE	FALSE		FALSE	Liver	Distant	0.51	1	1	1	TRUE	1.96	FEMALE	FALSE	MSS	HR_deficient	TRUE	FALSE	TRUE	TRUE	TRUE	FALSE	TRUE	569	18922	16407	164	2281	14603	136	2004	1742	17
436	Hartwig	HMF002325	CPCT02230036T	HMF002325A	NA	NA	NA	Breast	Breast	Breast carcinoma	BRCA	ER+/HER2-	NA	NA	FALSE	FALSE	FALSE	FALSE		FALSE	Peritoneum	Distant	0.49	1	1	1	TRUE	1.94	FEMALE	FALSE	MSS	HR_proficient	FALSE	FALSE	TRUE	TRUE	FALSE	FALSE	TRUE	29	6353	6005	12	324	5667	11	310	337	0
437	Hartwig	HMF002327	CPCT02120016T	HMF002327A	NA	NA	NA	Breast	Breast	Breast carcinoma	BRCA	ER+/HER2-	NA	NA	FALSE	FALSE	FALSE	FALSE		FALSE	Liver	Distant	0.42	1	1	1	TRUE	3.5	FEMALE	TRUE	MSS	HR_deficient	TRUE	FALSE	TRUE	TRUE	TRUE	FALSE	TRUE	1252	14256	12468	156	1595	12445	153	1567	3	0
438	Hartwig	HMF002329	CPCT02100066T	HMF002329A	NA	NA	NA	Breast	Breast	Breast carcinoma	BRCA	ER+/HER2-	NA	NA	FALSE	FALSE	FALSE	FALSE		FALSE	Lymph node	Lymph	0.63	1	1	1	TRUE	2.04	FEMALE	FALSE	MSS	HR_proficient	TRUE	FALSE	TRUE	TRUE	FALSE	FALSE	TRUE	84	30475	28907	106	1423	28028	105	1381	868	0
439	Hartwig	HMF002342	CPCT02060179T	HMF002342A	NA	NA	NA	Breast	Breast	Breast carcinoma	BRCA	ER+/HER2-	NA	NA	FALSE	FALSE	FALSE	FALSE		FALSE	Liver	Distant	0.59	1	1	1	TRUE	3.95	FEMALE	TRUE	MSS	HR_proficient	TRUE	FALSE	TRUE	TRUE	FALSE	FALSE	TRUE	164	4584	3920	13	642	3858	13	621	57	0
440	Hartwig	HMF002350	CPCT02020382T	HMF002350B	NA	NA	NA	Breast	Breast	Breast carcinoma	BRCA	ER+/HER2-	NA	NA	FALSE	FALSE	FALSE	FALSE		FALSE	Bone	Distant	0.46	2	2	1	TRUE	3.6	FEMALE	TRUE	MSS	HR_deficient	TRUE	FALSE	TRUE	TRUE	FALSE	FALSE	TRUE	617	20307	17810	217	2239	17634	207	2173	133	3
441	Hartwig	HMF002350	DRUP01020034T	HMF002350A	NA	NA	NA	Breast	Breast	Breast carcinoma	BRCA	NA	NA	NA	TRUE	FALSE	TRUE	TRUE	Duplicate biopsy	FALSE	Bone	Distant	0.5	1	2	1	FALSE	3.8	FEMALE	TRUE	MSS	HR_deficient	NA	NA	NA	NA	NA	NA	FALSE	1049	34162	30182	341	3566	13335	161	1761	16789	171
442	Hartwig	HMF002355	CPCT02020514T	HMF002355A	NA	NA	NA	Breast	Breast	Breast carcinoma	BRCA	ER+/HER2-	NA	NA	FALSE	FALSE	FALSE	FALSE		FALSE	Lymph node	Lymph	0.66	1	1	1	TRUE	1.72	FEMALE	FALSE	MSI	cannot_be_determined	FALSE	FALSE	TRUE	TRUE	FALSE	FALSE	TRUE	699	106097	37099	217	68637	26939	149	52353	10075	70
443	Hartwig	HMF002358	CPCT02010554T	HMF002358A	NA	NA	NA	Breast	Breast	Breast carcinoma	BRCA	ER+/HER2-	NA	NA	FALSE	FALSE	FALSE	FALSE		FALSE	Liver	Distant	0.55	1	1	1	TRUE	2.1	FEMALE	FALSE	MSS	HR_proficient	TRUE	FALSE	TRUE	TRUE	FALSE	FALSE	TRUE	174	5825	5066	22	729	4801	21	711	260	1
444	Hartwig	HMF002359	CPCT02020801T	HMF002359A	NA	NA	NA	Breast	Breast	Breast carcinoma	BRCA	ER+/HER2-	NA	NA	FALSE	FALSE	FALSE	FALSE		FALSE	Liver	Distant	0.43	1	1	1	TRUE	3.3	FEMALE	TRUE	MSS	HR_proficient	FALSE	FALSE	TRUE	TRUE	FALSE	FALSE	TRUE	158	2962	2523	6	432	2519	6	430	2	0
445	Hartwig	HMF002360	CPCT02030264T	HMF002360A	NA	NA	NA	Breast	Breast	Breast carcinoma	BRCA	ER+/HER2-	NA	NA	FALSE	FALSE	FALSE	FALSE		FALSE	Skin	Distant	0.25	1	1	1	TRUE	1.98	FEMALE	FALSE	MSS	HR_proficient	FALSE	NA	NA	NA	NA	NA	TRUE	112	2907	2687	8	211	2651	7	211	36	1
446	Hartwig	HMF002363	CPCT02140083T	HMF002363A	NA	NA	NA	Breast	Breast	Breast carcinoma	BRCA	ER+/HER2-	NA	NA	FALSE	FALSE	FALSE	FALSE		FALSE	Skin	Distant	0.45	2	2	1	TRUE	1.9	FEMALE	FALSE	MSS	HR_proficient	TRUE	FALSE	FALSE	TRUE	FALSE	FALSE	TRUE	140	5078	3936	58	1074	3870	58	1060	62	0
447	Hartwig	HMF002363	WIDE01011071T	HMF002363B	NA	NA	NA	Breast	Breast	Breast carcinoma	BRCA	NA	NA	NA	TRUE	FALSE	TRUE	TRUE	Duplicate biopsy	FALSE	null	NA	0.79	1	2	1	FALSE	1.84	FEMALE	FALSE	MSS	HR_proficient	NA	NA	NA	NA	NA	NA	FALSE	149	7148	5346	105	1679	4993	99	1546	342	6
448	Hartwig	HMF002364	CPCT02110030T	HMF002364A	NA	NA	NA	Breast	Breast	Breast carcinoma	BRCA	TNBC	NA	NA	FALSE	FALSE	FALSE	FALSE		FALSE	Lymph node	Lymph	0.36	1	1	1	TRUE	3.65	FEMALE	TRUE	MSS	HR_proficient	TRUE	FALSE	TRUE	FALSE	FALSE	FALSE	TRUE	365	7829	6891	28	899	5217	19	715	1672	6
449	Hartwig	HMF002368	CPCT02100187T	HMF002368A	NA	NA	NA	Breast	Breast	Breast carcinoma	BRCA	ER+/HER2-	NA	NA	FALSE	FALSE	FALSE	FALSE		FALSE	Liver	Distant	0.49	1	1	1	TRUE	2.02	FEMALE	FALSE	MSS	HR_proficient	TRUE	FALSE	TRUE	TRUE	FALSE	FALSE	TRUE	38	38213	37727	51	410	37366	49	396	351	1
450	Hartwig	HMF002386	CPCT02060075T	HMF002386A	NA	NA	NA	Breast	Breast	Breast carcinoma	BRCA	TNBC	NA	NA	FALSE	FALSE	FALSE	FALSE		FALSE	Pectoralis major	Distant	0.41	1	1	1	TRUE	4.45	FEMALE	TRUE	MSS	HR_proficient	TRUE	FALSE	TRUE	FALSE	FALSE	FALSE	TRUE	275	10606	9224	35	1329	9206	34	1326	17	0
451	Hartwig	HMF002391	CPCT02100020T	HMF002391A	NA	NA	NA	Breast	Breast	Breast carcinoma	BRCA	TNBC	NA	NA	FALSE	FALSE	FALSE	FALSE		FALSE	Lymph node	Lymph	0.81	1	1	1	TRUE	1.22	FEMALE	FALSE	MSS	HR_deficient	TRUE	FALSE	TRUE	FALSE	FALSE	FALSE	TRUE	483	8263	7278	73	904	4920	47	491	2348	24
452	Hartwig	HMF002392	CPCT02010329T	HMF002392A	NA	NA	NA	Breast	Breast	Breast carcinoma	BRCA	TNBC	NA	NA	FALSE	FALSE	FALSE	FALSE		FALSE	soft tissue	Distant	0.3	1	1	1	TRUE	2.9	FEMALE	TRUE	MSS	HR_proficient	TRUE	FALSE	TRUE	FALSE	FALSE	FALSE	TRUE	287	5354	4886	17	448	4884	17	446	0	0
453	Hartwig	HMF002397	CPCT02080025T	HMF002397A	NA	NA	NA	Breast	Breast	Breast carcinoma	BRCA	NA	NA	NA	FALSE	FALSE	TRUE	FALSE		FALSE	Skin	Distant	0.46	1	1	1	TRUE	2.96	FEMALE	TRUE	MSS	HR_proficient	TRUE	FALSE	FALSE	TRUE	TRUE	FALSE	TRUE	103	7201	5886	84	1214	5620	82	1178	254	2
454	Hartwig	HMF002412	CPCT02160029T	HMF002412A	NA	NA	NA	Breast	Breast	Breast carcinoma	BRCA	ER+/HER2-	NA	NA	FALSE	FALSE	FALSE	FALSE		FALSE	Liver	Distant	0.65	1	1	1	TRUE	3.35	FEMALE	TRUE	MSS	HR_proficient	FALSE	FALSE	TRUE	TRUE	FALSE	FALSE	TRUE	154	3517	3015	12	487	2950	12	473	63	0
455	Hartwig	HMF002414	CPCT02040266T	HMF002414A	NA	NA	NA	Breast	Breast	Breast carcinoma	BRCA	ER+/HER2+	NA	NA	FALSE	FALSE	FALSE	FALSE		FALSE	Lymph node	Lymph	0.39	1	1	1	TRUE	3.4	FEMALE	TRUE	MSS	HR_deficient	TRUE	FALSE	TRUE	TRUE	TRUE	FALSE	TRUE	551	13455	11513	179	1714	11420	171	1676	67	1
456	Hartwig	HMF002424	CPCT02310006T	HMF002424A	NA	NA	NA	Breast	Breast	Breast carcinoma	BRCA	ER+/HER2-	NA	NA	FALSE	FALSE	FALSE	FALSE		FALSE	Liver	Distant	0.86	1	1	1	TRUE	1.64	FEMALE	FALSE	MSS	HR_proficient	FALSE	FALSE	TRUE	TRUE	TRUE	FALSE	TRUE	65	3097	2725	10	357	2490	8	301	234	2
457	Hartwig	HMF002428	CPCT02020218T	HMF002428B	NA	NA	NA	Breast	Breast	Breast carcinoma	BRCA	ER+/HER2-	NA	NA	FALSE	FALSE	FALSE	FALSE		FALSE	stomach	Distant	0.33	1	1	1	TRUE	2.14	FEMALE	FALSE	MSS	HR_proficient	TRUE	FALSE	TRUE	TRUE	TRUE	FALSE	TRUE	29	23633	22907	22	694	22525	22	686	377	0
458	Hartwig	HMF002432	CPCT02030549T	HMF002432A	NA	NA	NA	Breast	Breast	Breast carcinoma	BRCA	ER+/HER2-	NA	NA	FALSE	FALSE	FALSE	FALSE		FALSE	Liver	Distant	0.52	1	1	1	TRUE	2.86	FEMALE	TRUE	MSS	HR_proficient	TRUE	FALSE	TRUE	TRUE	FALSE	FALSE	TRUE	119	10607	9177	27	1390	8985	26	1369	190	1
459	Hartwig	HMF002435	CPCT02310018T	HMF002435A	NA	NA	NA	Breast	Breast	Breast carcinoma	BRCA	ER+/HER2-	NA	NA	FALSE	FALSE	FALSE	FALSE		FALSE	Liver	Distant	0.84	1	1	1	TRUE	1.92	FEMALE	FALSE	MSS	HR_proficient	FALSE	FALSE	TRUE	FALSE	FALSE	FALSE	TRUE	241	6711	5929	39	735	5265	28	592	662	10
460	Hartwig	HMF002442	CPCT02020239T	HMF002442A	NA	NA	NA	Breast	Breast	Breast carcinoma	BRCA	ER+/HER2-	NA	NA	FALSE	FALSE	FALSE	FALSE		FALSE	neck	Distant	0.68	1	1	1	TRUE	1.94	FEMALE	FALSE	MSS	HR_proficient	TRUE	FALSE	TRUE	TRUE	FALSE	FALSE	TRUE	159	6660	6053	29	567	5816	25	503	236	4
461	Hartwig	HMF002448	CPCT02160009T	HMF002448A	NA	NA	NA	Breast	Breast	Breast carcinoma	BRCA	ER+/HER2-	NA	NA	FALSE	FALSE	FALSE	FALSE		FALSE	Lymph node	Lymph	0.76	1	1	1	TRUE	2.12	FEMALE	FALSE	MSS	HR_proficient	FALSE	NA	NA	NA	NA	NA	TRUE	15	1753	1544	2	207	1401	2	165	143	0
462	Hartwig	HMF002454	CPCT02010773T	HMF002454A	NA	NA	NA	Breast	Breast	Breast carcinoma	BRCA	ER-/HER2+	NA	NA	FALSE	FALSE	FALSE	FALSE		FALSE	Lymph node	Lymph	0.54	1	1	1	TRUE	2.6	FEMALE	TRUE	MSS	HR_proficient	FALSE	FALSE	TRUE	TRUE	TRUE	FALSE	TRUE	805	17775	16189	91	1479	14953	85	1366	1226	7
463	Hartwig	HMF002457	CPCT02010324T	HMF002457A	NA	NA	NA	Breast	Breast	Breast carcinoma	BRCA	ER+/HER2-	NA	NA	FALSE	FALSE	FALSE	FALSE		FALSE	sub cutaneous	Distant	0.63	1	1	1	TRUE	3.45	FEMALE	TRUE	MSS	HR_proficient	FALSE	FALSE	TRUE	TRUE	FALSE	FALSE	TRUE	402	9179	8213	31	925	8142	29	919	69	2
464	Hartwig	HMF002461	CPCT02040055T	HMF002461A	NA	NA	NA	Breast	Breast	Breast carcinoma	BRCA	ER+/HER2-	NA	NA	FALSE	FALSE	FALSE	FALSE		FALSE	Liver	Distant	0.4	1	1	1	TRUE	2.64	FEMALE	TRUE	MSS	HR_proficient	TRUE	FALSE	TRUE	TRUE	FALSE	FALSE	TRUE	336	12173	10949	89	1112	10748	87	1094	191	2
465	Hartwig	HMF002463	CPCT02160019T	HMF002463A	NA	NA	NA	Breast	Breast	Breast carcinoma	BRCA	ER+/HER2-	NA	NA	FALSE	FALSE	FALSE	FALSE		FALSE	Liver	Distant	0.21	1	1	1	TRUE	2.94	FEMALE	TRUE	MSS	HR_proficient	TRUE	FALSE	TRUE	TRUE	FALSE	FALSE	TRUE	1686	10340	9787	75	452	9781	75	449	3	0
466	Hartwig	HMF002464	CPCT02010276T	HMF002464A	NA	NA	NA	Breast	Breast	Breast carcinoma	BRCA	NA	NA	NA	TRUE	FALSE	TRUE	TRUE	Duplicate biopsy	FALSE	Bone	Distant	0.62	2	2	1	FALSE	2.02	FEMALE	FALSE	MSS	HR_proficient	TRUE	NA	NA	NA	NA	NA	TRUE	288	2893	2529	8	356	2353	6	335	173	2
467	Hartwig	HMF002464	CPCT02010276TII	HMF002464B	NA	NA	NA	Breast	Breast	Breast carcinoma	BRCA	ER+/HER2-	NA	NA	FALSE	FALSE	FALSE	FALSE		FALSE	Liver	Distant	0.73	1	2	1	TRUE	2.08	FEMALE	FALSE	MSS	HR_proficient	TRUE	FALSE	TRUE	TRUE	FALSE	FALSE	TRUE	189	3169	2708	7	454	2599	7	423	104	0
468	Hartwig	HMF002470	CPCT02380024T	HMF002470A	NA	NA	NA	Breast	Breast	Breast carcinoma	BRCA	ER+/HER2-	NA	NA	FALSE	FALSE	FALSE	FALSE		FALSE	Liver	Distant	0.75	1	1	1	TRUE	3	FEMALE	TRUE	MSS	HR_proficient	FALSE	FALSE	TRUE	TRUE	TRUE	FALSE	TRUE	355	14898	13965	37	884	13737	35	857	227	1
469	Hartwig	HMF002473	CPCT02150004T	HMF002473A	NA	NA	NA	Breast	Breast	Breast carcinoma	BRCA	ER+/HER2-	NA	NA	FALSE	FALSE	FALSE	FALSE		FALSE	Liver	Distant	0.57	1	1	1	TRUE	1.96	FEMALE	FALSE	MSS	HR_proficient	TRUE	FALSE	TRUE	TRUE	TRUE	FALSE	TRUE	645	5347	4834	15	486	4727	15	467	104	0
470	Hartwig	HMF002481	CPCT02220053T	HMF002481A	NA	NA	NA	Breast	Breast	Breast carcinoma	BRCA	ER+/HER2-	NA	NA	FALSE	FALSE	FALSE	FALSE		FALSE	Liver	Distant	0.72	1	1	1	TRUE	2.1	FEMALE	FALSE	MSS	HR_proficient	TRUE	FALSE	TRUE	TRUE	TRUE	FALSE	TRUE	328	4771	4295	21	450	3617	20	385	678	1
471	Hartwig	HMF002484	CPCT02060128T	HMF002484A	NA	NA	NA	Breast	Breast	Breast carcinoma	BRCA	ER+/HER2-	NA	NA	FALSE	FALSE	FALSE	FALSE		FALSE	Liver	Distant	0.65	1	1	1	TRUE	3.35	FEMALE	TRUE	MSS	HR_proficient	TRUE	FALSE	TRUE	TRUE	FALSE	FALSE	TRUE	486	9122	7880	57	1169	7796	59	1151	68	1
472	Hartwig	HMF002491	CPCT02020160TIII	HMF002491A	NA	NA	NA	Breast	Breast	Breast carcinoma	BRCA	ER+/HER2-	NA	NA	FALSE	FALSE	FALSE	FALSE		FALSE	right breast	Distant	0.84	1	1	1	TRUE	1.96	FEMALE	FALSE	MSS	HR_proficient	TRUE	FALSE	TRUE	TRUE	FALSE	FALSE	TRUE	257	5859	5263	51	528	5069	49	471	192	2
473	Hartwig	HMF002493	CPCT02020264T	HMF002493A	NA	NA	NA	Breast	Breast	Breast carcinoma	BRCA	ER+/HER2-	NA	NA	FALSE	FALSE	FALSE	FALSE		FALSE	Lymph node	Lymph	0.48	1	1	1	TRUE	5.3	FEMALE	TRUE	MSS	HR_proficient	FALSE	FALSE	TRUE	TRUE	FALSE	FALSE	TRUE	203	5473	4817	21	622	3848	19	558	963	3
474	Hartwig	HMF002494	CPCT02040290T	HMF002494A	NA	NA	NA	Breast	Breast	Breast carcinoma	BRCA	ER+/HER2-	NA	NA	FALSE	FALSE	FALSE	FALSE		FALSE	Bone	Distant	0.62	1	1	1	TRUE	2.12	FEMALE	FALSE	MSS	HR_proficient	TRUE	NA	NA	NA	NA	NA	TRUE	69	40546	39308	87	1121	36075	83	1082	3220	5
475	Hartwig	HMF002495	CPCT02230028T	HMF002495A	NA	NA	NA	Breast	Breast	Breast carcinoma	BRCA	ER+/HER2+	NA	NA	FALSE	FALSE	FALSE	FALSE		FALSE	Liver	Distant	0.73	1	1	1	TRUE	1.9	FEMALE	FALSE	MSS	HR_proficient	TRUE	FALSE	TRUE	TRUE	FALSE	FALSE	TRUE	68	32895	32340	82	456	17369	50	368	14961	32
476	Hartwig	HMF002501	CPCT02050156T	HMF002501A	NA	NA	NA	Breast	Breast	Breast carcinoma	BRCA	NA	NA	NA	FALSE	FALSE	TRUE	FALSE		FALSE	Liver	Distant	0.62	1	1	1	TRUE	3.9	FEMALE	TRUE	MSS	HR_proficient	FALSE	FALSE	TRUE	TRUE	TRUE	FALSE	TRUE	48	6029	5349	25	650	4390	21	614	956	3
477	Hartwig	HMF002521	CPCT02160027T	HMF002521A	NA	NA	NA	Breast	Breast	Breast carcinoma	BRCA	ER+/HER2-	NA	NA	FALSE	FALSE	FALSE	FALSE		FALSE	Primary	Local	0.7	1	1	1	TRUE	1.86	FEMALE	FALSE	MSS	HR_proficient	FALSE	NA	NA	NA	NA	NA	TRUE	165	2132	1969	12	150	1811	10	140	158	2
478	Hartwig	HMF002524	CPCT02150014T	HMF002524A	NA	NA	NA	Breast	Breast	Breast carcinoma	BRCA	ER+/HER2-	NA	NA	FALSE	FALSE	FALSE	FALSE		FALSE	Liver	Distant	0.65	1	1	1	TRUE	2.14	FEMALE	FALSE	MSS	HR_proficient	TRUE	FALSE	TRUE	TRUE	FALSE	FALSE	TRUE	209	3682	3282	10	384	2789	8	327	491	2
479	Hartwig	HMF002526	CPCT02230016T	HMF002526A	NA	NA	NA	Breast	Breast	Breast carcinoma	BRCA	ER+/HER2-	NA	NA	FALSE	FALSE	FALSE	FALSE		FALSE	Liver	Distant	0.55	1	1	1	TRUE	2.06	FEMALE	FALSE	MSS	HR_proficient	TRUE	FALSE	TRUE	TRUE	FALSE	FALSE	TRUE	194	19553	18958	32	549	18719	30	525	237	2
480	Hartwig	HMF002529	CPCT02080022T	HMF002529A	NA	NA	NA	Breast	Breast	Breast carcinoma	BRCA	ER+/HER2-	NA	NA	FALSE	FALSE	FALSE	FALSE		FALSE	null	NA	0.37	1	1	1	TRUE	1.94	FEMALE	FALSE	MSS	HR_proficient	TRUE	FALSE	TRUE	FALSE	FALSE	FALSE	TRUE	48	2376	2141	10	219	2051	10	210	90	0
481	Hartwig	HMF002535	CPCT02230058T	HMF002535A	NA	NA	NA	Breast	Breast	Breast carcinoma	BRCA	NA	NA	NA	FALSE	FALSE	TRUE	FALSE		FALSE	Lymph node	Lymph	0.35	1	1	1	TRUE	2.08	FEMALE	FALSE	MSS	HR_proficient	FALSE	FALSE	FALSE	TRUE	FALSE	FALSE	TRUE	19	4622	4061	10	549	105	0	20	3955	10
482	Hartwig	HMF002539	CPCT02230002T	HMF002539A	NA	NA	NA	Breast	Breast	Breast carcinoma	BRCA	TNBC	NA	NA	FALSE	FALSE	FALSE	FALSE		FALSE	Lymph node	Lymph	0.34	1	1	1	TRUE	3.3	FEMALE	TRUE	MSS	HR_proficient	TRUE	FALSE	TRUE	TRUE	FALSE	FALSE	TRUE	412	6045	5206	22	810	3440	11	646	1762	11
483	Hartwig	HMF002540	CPCT02120061T	HMF002540A	NA	NA	NA	Breast	Breast	Breast carcinoma	BRCA	ER+/HER2-	NA	NA	FALSE	FALSE	FALSE	FALSE		FALSE	Liver	Distant	0.47	1	1	1	TRUE	1.94	FEMALE	FALSE	MSS	HR_proficient	TRUE	FALSE	TRUE	TRUE	TRUE	FALSE	TRUE	202	6550	5928	30	578	4733	25	541	1188	5
484	Hartwig	HMF002542	CPCT02020202T	HMF002542A	NA	NA	NA	Breast	Breast	Breast carcinoma	BRCA	ER+/HER2-	NA	NA	FALSE	FALSE	FALSE	FALSE		FALSE	thoracic wall	Distant	0.42	1	1	1	TRUE	2.84	FEMALE	TRUE	MSS	HR_proficient	TRUE	FALSE	TRUE	TRUE	FALSE	FALSE	TRUE	62	5084	4682	22	372	4167	19	339	515	3
485	Hartwig	HMF002554	CPCT02040145T	HMF002554A	NA	NA	NA	Breast	Breast	Breast carcinoma	BRCA	ER+/HER2-	NA	NA	FALSE	FALSE	FALSE	FALSE		FALSE	Liver	Distant	0.51	1	1	1	TRUE	3.65	FEMALE	TRUE	MSS	HR_proficient	TRUE	NA	NA	NA	NA	NA	TRUE	375	3173	2729	19	417	2524	14	371	202	6
486	Hartwig	HMF002559	CPCT02100017T	HMF002559A	NA	NA	NA	Breast	Breast	Breast carcinoma	BRCA	ER+/HER2-	NA	NA	FALSE	FALSE	FALSE	FALSE		FALSE	subcutaneous	Distant	0.63	1	1	1	TRUE	2.9	FEMALE	TRUE	MSS	HR_proficient	TRUE	FALSE	TRUE	TRUE	FALSE	FALSE	TRUE	326	10237	9227	74	924	7901	60	799	1316	15
487	Hartwig	HMF002560	CPCT02010521T	HMF002560A	NA	NA	NA	Breast	Breast	Breast carcinoma	BRCA	ER+/HER2-	NA	NA	FALSE	FALSE	FALSE	FALSE		FALSE	Liver	Distant	0.92	1	1	1	TRUE	1.82	FEMALE	FALSE	MSS	HR_proficient	TRUE	FALSE	TRUE	TRUE	TRUE	FALSE	TRUE	260	5318	4648	29	634	4153	29	533	489	1
488	Hartwig	HMF002562	CPCT02080200T	HMF002562A	NA	NA	NA	Breast	Breast	Breast carcinoma	BRCA	ER+/HER2-	NA	NA	FALSE	FALSE	FALSE	FALSE		FALSE	Cutaneous lesions	Distant	0.77	1	1	1	TRUE	1.9	FEMALE	FALSE	MSS	HR_proficient	TRUE	TRUE	TRUE	TRUE	TRUE	FALSE	TRUE	118	7809	6194	33	1569	6030	25	1496	161	4
489	Hartwig	HMF002568	CPCT02010824T	HMF002568A	NA	NA	NA	Breast	Breast	Breast carcinoma	BRCA	ER+/HER2-	NA	NA	FALSE	FALSE	FALSE	FALSE		FALSE	Liver	Distant	0.68	1	1	1	TRUE	3.5	FEMALE	TRUE	MSS	HR_proficient	TRUE	FALSE	TRUE	TRUE	FALSE	FALSE	TRUE	954	9519	8895	32	577	8789	32	569	102	0
490	Hartwig	HMF002569	CPCT02110069T	HMF002569A	NA	NA	NA	Breast	Breast	Breast carcinoma	BRCA	ER+/HER2-	NA	NA	FALSE	FALSE	FALSE	FALSE		FALSE	Liver	Distant	0.39	1	1	1	TRUE	3.85	FEMALE	TRUE	MSS	HR_proficient	TRUE	TRUE	FALSE	TRUE	TRUE	FALSE	TRUE	303	9341	8598	44	690	8593	44	687	3	0
491	Hartwig	HMF002573	CPCT02030265T	HMF002573B	NA	NA	NA	Breast	Breast	Breast carcinoma	BRCA	NA	NA	NA	TRUE	FALSE	TRUE	TRUE	Duplicate biopsy	FALSE	Lymph node	Lymph	0.34	1	2	1	FALSE	1.9	FEMALE	FALSE	MSS	HR_proficient	FALSE	NA	NA	NA	NA	NA	TRUE	37	32594	32129	40	404	31678	40	393	444	0
492	Hartwig	HMF002573	CPCT02030265TII	HMF002573A	NA	NA	NA	Breast	Breast	Breast carcinoma	BRCA	ER+/HER2-	NA	NA	FALSE	FALSE	FALSE	FALSE		FALSE	Muscle back	Distant	0.26	2	2	1	TRUE	1.96	FEMALE	FALSE	MSS	HR_proficient	FALSE	NA	NA	NA	NA	NA	TRUE	60	74984	74354	121	460	74336	119	450	9	0
493	Hartwig	HMF002578	CPCT02050183T	HMF002578A	NA	NA	NA	Breast	Breast	Breast carcinoma	BRCA	ER+/HER2-	NA	NA	FALSE	FALSE	FALSE	FALSE		FALSE	Cutane lesion	Distant	0.52	1	1	1	TRUE	3.4	FEMALE	TRUE	MSS	HR_proficient	FALSE	FALSE	TRUE	TRUE	TRUE	FALSE	TRUE	68	6468	5948	14	498	5270	11	478	677	3
494	Hartwig	HMF002579	CPCT02010863T	HMF002579A	NA	NA	NA	Breast	Breast	Breast carcinoma	BRCA	TNBC	NA	NA	FALSE	FALSE	FALSE	FALSE		FALSE	soft tissue	Distant	0.58	1	1	1	TRUE	1.6	FEMALE	FALSE	MSS	HR_proficient	TRUE	FALSE	TRUE	FALSE	FALSE	TRUE	TRUE	331	7000	6403	90	481	5994	89	449	397	3
495	Hartwig	HMF002583	CPCT02020287T	HMF002583A	NA	NA	NA	Breast	Breast	Breast carcinoma	BRCA	ER+/HER2-	NA	NA	FALSE	FALSE	FALSE	FALSE		FALSE	skin, subcutaneous	Distant	0.77	1	1	1	TRUE	1.94	FEMALE	FALSE	MSS	HR_proficient	TRUE	FALSE	TRUE	TRUE	FALSE	FALSE	TRUE	58	6322	5927	20	369	4908	12	298	1016	7
496	Hartwig	HMF002589	CPCT02100049T	HMF002589A	NA	NA	NA	Breast	Breast	Breast carcinoma	BRCA	ER+/HER2+	NA	NA	FALSE	FALSE	FALSE	FALSE		FALSE	Liver	Distant	0.72	1	1	1	TRUE	3.2	FEMALE	TRUE	MSS	HR_proficient	TRUE	FALSE	TRUE	FALSE	TRUE	FALSE	TRUE	822	20787	19020	91	1641	16872	86	1514	2136	5
497	Hartwig	HMF002596	CPCT02080103T	HMF002596A	NA	NA	NA	Breast	Breast	Breast carcinoma	BRCA	NA	NA	NA	FALSE	FALSE	TRUE	FALSE		FALSE	Bone	Distant	0.38	1	1	1	TRUE	3.15	MALE	TRUE	MSS	HR_proficient	TRUE	FALSE	TRUE	TRUE	FALSE	FALSE	TRUE	966	18074	16493	59	1501	16409	60	1488	75	0
498	Hartwig	HMF002599	CPCT02120051T	HMF002599A	NA	NA	NA	Breast	Breast	Breast carcinoma	BRCA	ER+/HER2-	NA	NA	FALSE	FALSE	FALSE	FALSE		FALSE	Bone	Distant	0.39	1	1	1	TRUE	3	FEMALE	TRUE	MSS	HR_deficient	FALSE	NA	NA	NA	NA	NA	TRUE	1174	26453	23916	198	2270	23340	190	2143	536	2
499	Hartwig	HMF002600	CPCT02080112T	HMF002600A	NA	NA	NA	Breast	Breast	Breast carcinoma	BRCA	TNBC	NA	NA	FALSE	FALSE	FALSE	FALSE		FALSE	Primary	Local	0.34	1	1	1	TRUE	3.7	FEMALE	TRUE	MSS	HR_deficient	FALSE	NA	NA	NA	NA	NA	TRUE	611	14617	12836	126	1594	12789	125	1546	1	0
500	Hartwig	HMF002608	CPCT02030261T	HMF002608A	NA	NA	NA	Breast	Breast	Breast carcinoma	BRCA	ER+/HER2-	NA	NA	FALSE	FALSE	FALSE	FALSE		FALSE	Lymph node	Lymph	0.55	1	1	1	TRUE	1.88	FEMALE	FALSE	MSS	HR_proficient	TRUE	FALSE	TRUE	TRUE	FALSE	FALSE	TRUE	331	15710	14882	64	755	14360	62	710	514	2
501	Hartwig	HMF002611	CPCT02340047T	HMF002611A	NA	NA	NA	Breast	Breast	Breast carcinoma	BRCA	TNBC	NA	NA	FALSE	FALSE	FALSE	FALSE		FALSE	Primary	Local	0.25	1	1	1	TRUE	1.82	FEMALE	FALSE	MSS	HR_deficient	FALSE	FALSE	TRUE	FALSE	FALSE	FALSE	TRUE	275	7676	7068	67	533	6988	64	521	72	0
502	Hartwig	HMF002615	CPCT02380035T	HMF002615A	NA	NA	NA	Breast	Breast	Breast carcinoma	BRCA	ER+/HER2-	NA	NA	FALSE	FALSE	FALSE	FALSE		FALSE	Lymph node	Lymph	0.58	1	1	1	TRUE	2.92	FEMALE	TRUE	MSI	cannot_be_determined	FALSE	FALSE	TRUE	FALSE	FALSE	FALSE	TRUE	395	100232	42976	154	56996	37251	146	55309	5646	18
503	Hartwig	HMF002625	CPCT02070360T	HMF002625A	NA	NA	NA	Breast	Breast	Breast carcinoma	BRCA	ER+/HER2+	NA	NA	FALSE	FALSE	FALSE	FALSE		FALSE	neck	Distant	0.44	1	1	1	TRUE	2.1	FEMALE	FALSE	MSS	HR_deficient	TRUE	NA	NA	NA	NA	NA	TRUE	926	12986	11269	140	1540	10139	126	1352	1101	12
504	Hartwig	HMF002638	CPCT02240011T	HMF002638A	NA	NA	NA	Breast	Breast	Breast carcinoma	BRCA	ER+/HER2-	NA	NA	FALSE	FALSE	FALSE	FALSE		FALSE	Liver	Distant	0.35	1	1	1	TRUE	3.55	FEMALE	TRUE	MSS	HR_proficient	TRUE	FALSE	TRUE	FALSE	FALSE	FALSE	TRUE	575	7507	6981	38	483	6920	37	479	58	1
505	Hartwig	HMF002642	CPCT02010731T	HMF002642A	NA	NA	NA	Breast	Breast	Breast carcinoma	BRCA	ER+/HER2-	NA	NA	FALSE	FALSE	FALSE	FALSE		FALSE	soft tissue	Distant	0.49	1	1	1	TRUE	1.96	FEMALE	FALSE	MSS	HR_proficient	TRUE	FALSE	TRUE	TRUE	FALSE	FALSE	TRUE	181	175952	174122	270	1452	170313	250	1398	3784	19
506	Hartwig	HMF002652	CPCT02120158T	HMF002652A	NA	NA	NA	Breast	Breast	Breast carcinoma	BRCA	ER+/HER2-	NA	NA	FALSE	FALSE	FALSE	FALSE		FALSE	Primary	Local	0.81	1	1	1	TRUE	2.86	FEMALE	TRUE	MSS	HR_proficient	FALSE	NA	NA	NA	NA	NA	TRUE	615	14831	13826	69	921	8780	55	738	5041	14
507	Hartwig	HMF002655	CPCT02010838T	HMF002655A	NA	NA	NA	Breast	Breast	Breast carcinoma	BRCA	ER+/HER2-	NA	NA	FALSE	FALSE	FALSE	FALSE		FALSE	Primary	Local	0.47	1	1	1	TRUE	1.82	FEMALE	FALSE	MSS	HR_proficient	FALSE	FALSE	FALSE	TRUE	FALSE	FALSE	TRUE	102	2845	2585	6	252	2313	5	229	271	1
508	Hartwig	HMF002657	CPCT02030521T	HMF002657A	NA	NA	NA	Breast	Breast	Breast carcinoma	BRCA	TNBC	NA	NA	FALSE	FALSE	FALSE	FALSE		FALSE	Lymph node	Lymph	0.25	1	1	1	TRUE	2.98	FEMALE	TRUE	MSS	HR_proficient	TRUE	FALSE	TRUE	FALSE	FALSE	FALSE	TRUE	174	69389	68608	97	625	68594	98	614	1	0
509	Hartwig	HMF002676	CPCT02140089T	HMF002676A	NA	NA	NA	Breast	Breast	Breast carcinoma	BRCA	ER+/HER2-	NA	NA	FALSE	FALSE	FALSE	FALSE		FALSE	Bone	Distant	0.51	1	1	1	TRUE	3.2	FEMALE	TRUE	MSS	HR_proficient	FALSE	FALSE	TRUE	TRUE	FALSE	FALSE	TRUE	202	3847	3364	20	462	3295	20	457	68	0
510	Hartwig	HMF002680	CPCT02070352T	HMF002680A	NA	NA	NA	Breast	Breast	Breast carcinoma	BRCA	ER+/HER2+	NA	NA	FALSE	FALSE	FALSE	FALSE		FALSE	Lymph node	Lymph	0.81	1	1	1	TRUE	1.92	FEMALE	FALSE	MSS	HR_proficient	TRUE	FALSE	TRUE	TRUE	TRUE	FALSE	TRUE	232	4594	4068	15	501	3552	11	439	514	3
511	Hartwig	HMF002692	CPCT02050209T	HMF002692A	NA	NA	NA	Breast	Breast	Breast carcinoma	BRCA	ER+/HER2-	NA	NA	FALSE	FALSE	FALSE	FALSE		FALSE	Liver	Distant	0.45	1	1	1	TRUE	2.82	FEMALE	TRUE	MSS	HR_proficient	TRUE	FALSE	TRUE	TRUE	FALSE	FALSE	TRUE	520	13081	12092	54	913	12000	54	905	86	1
512	Hartwig	HMF002701	CPCT02350007T	HMF002701A	NA	NA	NA	Breast	Breast	Breast carcinoma	BRCA	ER+/HER2-	NA	NA	FALSE	FALSE	FALSE	FALSE		FALSE	neck	Distant	0.56	1	1	1	TRUE	3.4	FEMALE	TRUE	MSS	HR_proficient	TRUE	FALSE	TRUE	TRUE	FALSE	FALSE	TRUE	245	8076	6724	28	1318	6327	27	1287	396	1
513	Hartwig	HMF002721	CPCT02100170T	HMF002721A	NA	NA	NA	Breast	Breast	Breast carcinoma	BRCA	ER+/HER2-	NA	NA	FALSE	FALSE	FALSE	FALSE		FALSE	Lymph node	Lymph	0.48	1	1	1	TRUE	3.1	FEMALE	TRUE	MSS	HR_proficient	TRUE	FALSE	TRUE	FALSE	FALSE	FALSE	TRUE	647	6052	4979	51	1013	4255	42	938	714	9
514	Hartwig	HMF002725	CPCT02060150T	HMF002725A	NA	NA	NA	Breast	Breast	Breast carcinoma	BRCA	ER-/HER2+	NA	NA	FALSE	FALSE	FALSE	FALSE		FALSE	CNS	Distant	0.32	1	1	1	TRUE	7.3	FEMALE	TRUE	MSS	HR_proficient	TRUE	FALSE	TRUE	TRUE	TRUE	FALSE	TRUE	609	5855	5150	27	671	5142	27	664	1	0
515	Hartwig	HMF002735	CPCT02010447T	HMF002735A	NA	NA	NA	Breast	Breast	Breast carcinoma	BRCA	ER+/HER2-	NA	NA	FALSE	FALSE	FALSE	FALSE		FALSE	soft tissue	Distant	0.47	1	1	1	TRUE	1.8	FEMALE	FALSE	MSS	HR_proficient	TRUE	FALSE	TRUE	TRUE	FALSE	FALSE	TRUE	315	15361	14328	87	931	13820	79	888	494	5
516	Hartwig	HMF002743	CPCT02020693T	HMF002743A	NA	NA	NA	Breast	Breast	Breast carcinoma	BRCA	TNBC	NA	NA	FALSE	FALSE	FALSE	FALSE		FALSE	Mamma	Distant	0.43	1	1	1	TRUE	1.66	FEMALE	FALSE	MSS	HR_deficient	FALSE	FALSE	TRUE	FALSE	FALSE	FALSE	TRUE	823	11015	9777	59	1156	9491	58	1091	278	0
517	Hartwig	HMF002744	CPCT02040035T	HMF002744A	NA	NA	NA	Breast	Breast	Breast carcinoma	BRCA	ER+/HER2-	NA	NA	FALSE	FALSE	FALSE	FALSE		FALSE	Liver	Distant	0.76	1	1	1	TRUE	1.88	FEMALE	FALSE	MSS	HR_proficient	TRUE	FALSE	TRUE	TRUE	FALSE	FALSE	TRUE	104	3580	3175	13	386	2765	10	321	408	3
518	Hartwig	HMF002747	CPCT02040230T	HMF002747A	NA	NA	NA	Breast	Breast	Breast carcinoma	BRCA	NA	NA	NA	FALSE	FALSE	TRUE	FALSE		FALSE	Bone	Distant	0.52	1	1	1	TRUE	3.9	FEMALE	TRUE	MSS	HR_proficient	TRUE	NA	NA	NA	NA	NA	TRUE	68	4935	4293	11	625	4154	10	612	136	1
519	Hartwig	HMF002756	CPCT02030428T	HMF002756A	NA	NA	NA	Breast	Breast	Breast carcinoma	BRCA	ER+/HER2-	NA	NA	FALSE	FALSE	FALSE	FALSE		FALSE	breast left	Distant	0.58	1	1	1	TRUE	2.06	FEMALE	FALSE	MSS	HR_proficient	FALSE	FALSE	TRUE	FALSE	FALSE	FALSE	TRUE	10	2809	2483	6	315	2296	4	301	187	2
520	Hartwig	HMF002759	CPCT02050166T	HMF002759A	NA	NA	NA	Breast	Breast	Breast carcinoma	BRCA	NA	NA	NA	FALSE	FALSE	TRUE	FALSE		FALSE	Liver	Distant	0.56	1	1	1	TRUE	3.7	FEMALE	TRUE	MSS	HR_proficient	TRUE	FALSE	FALSE	TRUE	FALSE	FALSE	TRUE	36	6188	5509	34	638	5373	34	623	133	0
521	Hartwig	HMF002761	CPCT02390001T	HMF002761A	NA	NA	NA	Breast	Breast	Breast carcinoma	BRCA	NA	NA	NA	TRUE	FALSE	TRUE	TRUE	Duplicate biopsy	FALSE	Primary	Local	0.72	1	2	1	FALSE	1.94	FEMALE	FALSE	MSS	HR_proficient	FALSE	NA	NA	NA	NA	NA	TRUE	334	6139	5577	18	534	3742	12	421	1833	7
522	Hartwig	HMF002761	CPCT02390001TII	HMF002761B	NA	NA	NA	Breast	Breast	Breast carcinoma	BRCA	ER+/HER2-	NA	NA	FALSE	FALSE	FALSE	FALSE		FALSE	Lymph node	Lymph	0.52	2	2	1	TRUE	2	FEMALE	FALSE	MSS	HR_proficient	FALSE	NA	NA	NA	NA	NA	TRUE	250	18186	17349	50	769	14016	41	746	3328	10
523	Hartwig	HMF002764	CPCT02010351T	HMF002764A	NA	NA	NA	Breast	Breast	Breast carcinoma	BRCA	ER+/HER2-	NA	NA	FALSE	FALSE	FALSE	FALSE		FALSE	Lymph node	Lymph	0.38	1	1	1	TRUE	2.8	FEMALE	TRUE	MSS	HR_deficient	TRUE	FALSE	TRUE	FALSE	FALSE	FALSE	TRUE	574	10963	9346	84	1500	8309	79	1421	1016	4
524	Hartwig	HMF002765	CPCT02020369T	HMF002765B	NA	NA	NA	Breast	Breast	Breast carcinoma	BRCA	ER+/HER2-	NA	NA	FALSE	FALSE	FALSE	FALSE		FALSE	subcutaneous	Distant	0.77	1	2	1	TRUE	3	FEMALE	TRUE	MSS	HR_deficient	TRUE	FALSE	TRUE	TRUE	FALSE	FALSE	TRUE	728	20649	18422	184	1993	17070	151	1888	1320	28
525	Hartwig	HMF002765	DRUP01020002T	HMF002765A	NA	NA	NA	Breast	Breast	Breast carcinoma	BRCA	NA	NA	NA	TRUE	FALSE	TRUE	TRUE	Duplicate biopsy	FALSE	Primary	Local	0.69	2	2	1	FALSE	2.76	FEMALE	TRUE	MSS	HR_deficient	NA	NA	NA	NA	NA	NA	FALSE	804	19312	16970	229	2048	15665	202	1911	1276	22
526	Hartwig	HMF002775	CPCT02020385T	HMF002775A	NA	NA	NA	Breast	Breast	Breast carcinoma	BRCA	TNBC	NA	NA	FALSE	FALSE	FALSE	FALSE		FALSE	Lymph node	Lymph	0.37	1	1	1	TRUE	3.9	FEMALE	TRUE	MSS	HR_proficient	FALSE	FALSE	TRUE	FALSE	FALSE	FALSE	TRUE	820	35608	32945	255	2345	32101	249	2283	815	8
527	Hartwig	HMF002796	CPCT02020692T	HMF002796A	NA	NA	NA	Breast	Breast	Breast carcinoma	BRCA	ER+/HER2+	NA	NA	FALSE	FALSE	FALSE	FALSE		FALSE	Peritoneum	Distant	0.95	1	1	1	TRUE	3.4	FEMALE	TRUE	MSS	HR_proficient	TRUE	FALSE	TRUE	TRUE	TRUE	FALSE	TRUE	139	7198	6388	36	760	6010	30	724	375	4
528	Hartwig	HMF002801	CPCT02120137T	HMF002801A	NA	NA	NA	Breast	Breast	Breast carcinoma	BRCA	ER+/HER2-	NA	NA	FALSE	FALSE	FALSE	FALSE		FALSE	Liver	Distant	0.62	1	1	1	TRUE	1.92	FEMALE	FALSE	MSS	HR_proficient	TRUE	FALSE	TRUE	TRUE	FALSE	FALSE	TRUE	166	27155	26574	45	516	21545	34	469	5017	10
529	Hartwig	HMF002809	CPCT02120114T	HMF002809A	NA	NA	NA	Breast	Breast	Breast carcinoma	BRCA	ER+/HER2-	NA	NA	FALSE	FALSE	FALSE	FALSE		FALSE	Lymph node	Lymph	0.37	1	1	1	TRUE	3.85	FEMALE	TRUE	MSS	HR_proficient	TRUE	FALSE	TRUE	TRUE	TRUE	FALSE	TRUE	961	13043	12198	77	742	12113	74	735	81	2
530	Hartwig	HMF002813	CPCT02020685T	HMF002813A	NA	NA	NA	Breast	Breast	Breast carcinoma	BRCA	ER+/HER2-	NA	NA	FALSE	FALSE	FALSE	FALSE		FALSE	Lymph node	Lymph	0.81	1	1	1	TRUE	2.9	FEMALE	TRUE	MSS	HR_proficient	TRUE	FALSE	TRUE	TRUE	FALSE	FALSE	TRUE	169	11889	10711	32	1134	10557	32	1112	149	0
531	Hartwig	HMF002822	CPCT02390015T	HMF002822A	NA	NA	NA	Breast	Breast	Breast carcinoma	BRCA	ER+/HER2-	NA	NA	FALSE	FALSE	FALSE	FALSE		FALSE	Lymph node	Lymph	0.59	1	1	1	TRUE	1.86	FEMALE	FALSE	MSS	HR_proficient	TRUE	FALSE	TRUE	FALSE	FALSE	FALSE	TRUE	67	93809	92420	158	1161	89013	150	1085	3376	8
532	Hartwig	HMF002824	CPCT02220026T	HMF002824B	NA	NA	NA	Breast	Breast	Breast carcinoma	BRCA	TNBC	NA	NA	FALSE	FALSE	FALSE	FALSE		FALSE	Lymph node	Lymph	0.57	2	2	1	TRUE	3.8	FEMALE	TRUE	MSS	HR_proficient	TRUE	FALSE	TRUE	FALSE	FALSE	FALSE	TRUE	963	23612	21431	182	1943	20954	178	1895	463	5
533	Hartwig	HMF002824	DRUP01220002T	HMF002824A	NA	NA	NA	Breast	Breast	Breast carcinoma	BRCA	NA	NA	NA	TRUE	FALSE	TRUE	TRUE	Duplicate biopsy	FALSE	Lymph node	Lymph	0.61	1	2	1	FALSE	3.85	FEMALE	TRUE	MSS	HR_proficient	NA	NA	NA	NA	NA	NA	FALSE	960	23046	21064	165	1765	20932	162	1754	126	2
534	Hartwig	HMF002831	CPCT02110028T	HMF002831A	NA	NA	NA	Breast	Breast	Breast carcinoma	BRCA	ER+/HER2-	NA	NA	FALSE	FALSE	FALSE	FALSE		FALSE	soft tissue mass near sternum	Distant	0.47	1	1	1	TRUE	2.92	FEMALE	TRUE	MSS	HR_proficient	TRUE	FALSE	TRUE	TRUE	FALSE	FALSE	TRUE	140	4981	4462	19	495	4448	20	492	11	0
535	Hartwig	HMF002841	CPCT02410004T	HMF002841A	NA	NA	NA	Breast	Breast	Breast carcinoma	BRCA	ER+/HER2-	NA	NA	FALSE	FALSE	FALSE	FALSE		FALSE	Lymph node	Lymph	0.36	1	1	1	TRUE	5.6	FEMALE	TRUE	MSS	HR_proficient	FALSE	FALSE	TRUE	TRUE	FALSE	FALSE	TRUE	917	12020	11249	64	683	11237	63	676	7	0
536	Hartwig	HMF002846	CPCT02010890T	HMF002846A	NA	NA	NA	Breast	Breast	Breast carcinoma	BRCA	ER+/HER2+	NA	NA	FALSE	FALSE	FALSE	FALSE		FALSE	Lymph node	Lymph	0.2	1	1	1	TRUE	1.94	FEMALE	FALSE	MSS	HR_proficient	TRUE	FALSE	TRUE	TRUE	TRUE	FALSE	TRUE	490	7163	6831	29	296	6830	29	295	1	0
537	Hartwig	HMF002852	CPCT02010267TII	HMF002852A	NA	NA	NA	Breast	Breast	Breast carcinoma	BRCA	NA	NA	NA	TRUE	FALSE	TRUE	TRUE	Duplicate biopsy	FALSE	Lymph node	Lymph	0.22	2	2	1	FALSE	6.6	FEMALE	TRUE	MSS	HR_proficient	FALSE	NA	NA	NA	NA	NA	TRUE	758	4872	4534	17	319	4531	17	315	1	0
538	Hartwig	HMF002852	CPCT02010267TIII	HMF002852B	NA	NA	NA	Breast	Breast	Breast carcinoma	BRCA	ER+/HER2+	NA	NA	FALSE	FALSE	FALSE	FALSE		FALSE	Primary	Local	0.5	1	2	1	TRUE	3	FEMALE	TRUE	MSS	HR_proficient	FALSE	FALSE	TRUE	FALSE	TRUE	FALSE	TRUE	378	6222	5637	21	559	5171	16	534	459	5
539	Hartwig	HMF002862	CPCT02040219T	HMF002862A	NA	NA	NA	Breast	Breast	Breast carcinoma	BRCA	ER+/HER2-	NA	NA	FALSE	FALSE	FALSE	FALSE		FALSE	Bone	Distant	0.25	1	1	1	TRUE	3.55	FEMALE	TRUE	MSS	HR_proficient	FALSE	FALSE	TRUE	TRUE	FALSE	FALSE	TRUE	30	3982	3576	8	393	3573	8	393	3	0
540	Hartwig	HMF002873	CPCT02160022T	HMF002873A	NA	NA	NA	Breast	Breast	Breast carcinoma	BRCA	ER+/HER2-	NA	NA	FALSE	FALSE	FALSE	FALSE		FALSE	Primary	Local	0.74	1	1	1	TRUE	1.78	FEMALE	FALSE	MSS	HR_proficient	FALSE	NA	NA	NA	NA	NA	TRUE	166	2872	2501	7	362	1803	7	272	697	0
541	Hartwig	HMF002878	CPCT02110049T	HMF002878A	NA	NA	NA	Breast	Breast	Breast carcinoma	BRCA	ER+/HER2-	NA	NA	FALSE	FALSE	FALSE	FALSE		FALSE	Liver	Distant	0.41	1	2	2	TRUE	3.3	FEMALE	TRUE	MSS	HR_proficient	FALSE	FALSE	TRUE	TRUE	FALSE	FALSE	TRUE	123	7247	6471	35	731	5753	29	683	712	5
542	Hartwig	HMF002887	CPCT02290011T	HMF002887A	NA	NA	NA	Breast	Breast	Breast carcinoma	BRCA	ER+/HER2-	NA	NA	FALSE	FALSE	FALSE	FALSE		FALSE	Primary	Local	0.21	1	1	1	TRUE	3.45	FEMALE	TRUE	MSS	HR_proficient	FALSE	FALSE	FALSE	TRUE	FALSE	FALSE	TRUE	636	7875	7376	33	462	7373	33	458	0	0
543	Hartwig	HMF002896	CPCT02010772T	HMF002896A	NA	NA	NA	Breast	Breast	Breast carcinoma	BRCA	ER+/HER2+	NA	NA	FALSE	FALSE	FALSE	FALSE		FALSE	Primary	Local	0.61	1	1	1	TRUE	1.88	FEMALE	FALSE	MSS	HR_proficient	FALSE	TRUE	TRUE	FALSE	TRUE	FALSE	TRUE	1029	59672	58592	113	899	1694	8	169	56861	113
544	Hartwig	HMF002900	CPCT02020195T	HMF002900A	NA	NA	NA	Breast	Breast	Breast carcinoma	BRCA	ER+/HER2-	NA	NA	FALSE	FALSE	FALSE	FALSE		FALSE	Subcutaneous	Distant	0.91	1	1	1	TRUE	2.06	FEMALE	FALSE	MSS	HR_proficient	TRUE	FALSE	TRUE	TRUE	TRUE	FALSE	TRUE	48	3895	3452	13	426	3353	11	378	98	2
545	Hartwig	HMF002904	CPCT02330042T	HMF002904A	NA	NA	NA	Breast	Breast	Breast carcinoma	BRCA	ER+/HER2-	NA	NA	FALSE	FALSE	FALSE	FALSE		FALSE	Lung	Distant	0.43	1	1	1	TRUE	1.84	FEMALE	FALSE	MSS	HR_proficient	TRUE	FALSE	TRUE	FALSE	FALSE	FALSE	TRUE	60	3764	3375	17	367	3318	16	363	54	0
546	Hartwig	HMF002915	CPCT02380039T	HMF002915A	NA	NA	NA	Breast	Breast	Breast carcinoma	BRCA	ER+/HER2-	NA	NA	FALSE	FALSE	FALSE	FALSE		FALSE	Liver	Distant	0.68	1	1	1	TRUE	2.9	FEMALE	TRUE	MSS	HR_proficient	TRUE	FALSE	TRUE	TRUE	TRUE	FALSE	TRUE	173	18179	17306	29	830	16820	29	809	480	0
547	Hartwig	HMF002917	CPCT02220047T	HMF002917A	NA	NA	NA	Breast	Breast	Breast carcinoma	BRCA	ER+/HER2-	NA	NA	FALSE	FALSE	FALSE	FALSE		FALSE	Liver	Distant	0.66	1	1	1	TRUE	2.06	FEMALE	FALSE	MSS	HR_deficient	TRUE	FALSE	TRUE	TRUE	TRUE	FALSE	TRUE	609	14423	12376	166	1833	10994	148	1576	1356	13
548	Hartwig	HMF002932	CPCT02050117T	HMF002932A	NA	NA	NA	Breast	Breast	Breast carcinoma	BRCA	ER+/HER2+	NA	NA	FALSE	FALSE	FALSE	FALSE		FALSE	Lymph node	Lymph	0.64	1	1	1	TRUE	1.78	FEMALE	FALSE	MSS	HR_proficient	FALSE	NA	NA	NA	NA	NA	TRUE	168	4885	4464	18	396	3199	12	314	1264	6
549	Hartwig	HMF002935	CPCT02010720T	HMF002935A	NA	NA	NA	Breast	Breast	Breast carcinoma	BRCA	ER+/HER2-	NA	NA	FALSE	FALSE	FALSE	FALSE		FALSE	Primary	Local	0.34	1	1	1	TRUE	3.5	FEMALE	TRUE	MSS	HR_proficient	FALSE	NA	NA	NA	NA	NA	TRUE	9	2170	1961	5	202	1945	5	201	16	0
550	Hartwig	HMF002951	CPCT02290052T	HMF002951A	NA	NA	NA	Breast	Breast	Breast carcinoma	BRCA	ER+/HER2+	NA	NA	FALSE	FALSE	FALSE	FALSE		FALSE	Lymph node	Lymph	0.66	1	1	1	TRUE	3.3	FEMALE	TRUE	MSS	HR_proficient	TRUE	FALSE	TRUE	TRUE	FALSE	FALSE	TRUE	360	50065	48226	124	1659	35164	98	1549	13039	27
551	Hartwig	HMF002952	CPCT02230089T	HMF002952A	NA	NA	NA	Breast	Breast	Breast carcinoma	BRCA	TNBC	NA	NA	FALSE	FALSE	FALSE	FALSE		FALSE	skin/ subcutaneous	Distant	0.33	1	1	1	TRUE	3.25	FEMALE	TRUE	MSS	HR_deficient	TRUE	FALSE	TRUE	FALSE	FALSE	FALSE	TRUE	1231	16065	13702	170	2157	13651	167	2124	21	0
552	Hartwig	HMF002960	CPCT02100002T	HMF002960A	NA	NA	NA	Breast	Breast	Breast carcinoma	BRCA	ER+/HER2-	NA	NA	FALSE	FALSE	FALSE	FALSE		FALSE	Liver	Distant	0.7	1	1	1	TRUE	1.94	FEMALE	FALSE	MSS	HR_proficient	TRUE	FALSE	FALSE	TRUE	FALSE	FALSE	TRUE	287	6902	6256	34	595	6052	33	561	197	2
553	Hartwig	HMF002965	CPCT02080072T	HMF002965A	NA	NA	NA	Breast	Breast	Breast carcinoma	BRCA	ER-/HER2+	NA	NA	FALSE	FALSE	FALSE	FALSE		FALSE	Lymph node	Lymph	0.52	1	1	1	TRUE	2.6	FEMALE	TRUE	MSS	HR_proficient	TRUE	FALSE	TRUE	FALSE	TRUE	FALSE	TRUE	268	5275	4492	13	760	4447	13	747	37	0
554	Hartwig	HMF002980	CPCT02340066T	HMF002980B	NA	NA	NA	Breast	Breast	Breast carcinoma	BRCA	NA	NA	NA	TRUE	FALSE	TRUE	TRUE	Duplicate biopsy	FALSE	skin	Distant	0.65	2	4	1	FALSE	3.5	FEMALE	TRUE	MSS	HR_proficient	TRUE	NA	NA	NA	NA	NA	TRUE	282	9717	8271	77	1357	8185	76	1342	77	1
555	Hartwig	HMF002980	CPCT02340066TII	HMF002980A	NA	NA	NA	Breast	Breast	Breast carcinoma	BRCA	NA	NA	NA	TRUE	FALSE	TRUE	TRUE	Duplicate biopsy	FALSE	thorax	Distant	0.48	3	4	1	FALSE	3.5	FEMALE	TRUE	MSS	HR_proficient	TRUE	NA	NA	NA	NA	NA	TRUE	281	9779	8430	79	1257	8278	79	1237	143	0
556	Hartwig	HMF002980	CPCT02340066TIII	HMF002980C	NA	NA	NA	Breast	Breast	Breast carcinoma	BRCA	NA	NA	NA	TRUE	FALSE	TRUE	TRUE	Duplicate biopsy	FALSE	skin	Distant	0.72	1	4	1	FALSE	3.5	FEMALE	TRUE	MSS	HR_proficient	TRUE	FALSE	TRUE	TRUE	FALSE	FALSE	TRUE	334	12291	10506	105	1665	8800	85	1497	1695	19
557	Hartwig	HMF002980	CPCT02340066TIV	HMF002980D	NA	NA	NA	Breast	Breast	Breast carcinoma	BRCA	ER+/HER2-	NA	NA	FALSE	FALSE	FALSE	FALSE		FALSE	subcutaneous	Distant	0.31	4	4	1	TRUE	6.5	FEMALE	TRUE	MSS	HR_proficient	TRUE	NA	NA	NA	NA	NA	TRUE	307	10448	9139	73	1225	9130	72	1216	0	0
558	Hartwig	HMF002985	CPCT02020508T	HMF002985A	NA	NA	NA	Breast	Breast	Breast carcinoma	BRCA	ER+/HER2+	NA	NA	FALSE	FALSE	FALSE	FALSE		FALSE	Liver	Distant	0.53	1	1	1	TRUE	2.98	FEMALE	TRUE	MSS	HR_proficient	TRUE	FALSE	TRUE	TRUE	TRUE	FALSE	TRUE	365	13038	11717	59	1239	11609	55	1224	105	2
559	Hartwig	HMF002988	CPCT02240001T	HMF002988A	NA	NA	NA	Breast	Breast	Breast carcinoma	BRCA	TNBC	NA	NA	FALSE	FALSE	FALSE	FALSE		FALSE	Liver	Distant	0.57	1	1	1	TRUE	3.05	FEMALE	TRUE	MSS	HR_proficient	FALSE	NA	NA	NA	NA	NA	TRUE	392	11635	9840	46	1729	9761	46	1712	73	1
560	Hartwig	HMF002995	CPCT02040254T	HMF002995A	NA	NA	NA	Breast	Breast	Breast carcinoma	BRCA	ER+/HER2-	NA	NA	FALSE	FALSE	FALSE	FALSE		FALSE	Liver	Distant	0.68	1	1	1	TRUE	2.66	FEMALE	TRUE	MSS	HR_proficient	TRUE	FALSE	TRUE	TRUE	FALSE	FALSE	TRUE	465	8813	8026	56	716	7545	52	670	479	4
561	Hartwig	HMF003003	CPCT02080183T	HMF003003A	NA	NA	NA	Breast	Breast	Breast carcinoma	BRCA	ER+/HER2-	NA	NA	FALSE	FALSE	FALSE	FALSE		FALSE	Liver	Distant	0.75	1	1	1	TRUE	2.06	FEMALE	FALSE	MSS	HR_proficient	FALSE	FALSE	TRUE	TRUE	FALSE	FALSE	TRUE	183	4815	4371	14	421	2839	3	247	1528	11
562	Hartwig	HMF003008	CPCT02210004T	HMF003008A	NA	NA	NA	Breast	Breast	Breast carcinoma	BRCA	ER+/HER2-	NA	NA	FALSE	FALSE	FALSE	FALSE		FALSE	Liver	Distant	0.29	1	1	1	TRUE	1.84	FEMALE	FALSE	MSI	cannot_be_determined	TRUE	FALSE	TRUE	TRUE	TRUE	FALSE	TRUE	95	150956	82125	178	68529	81600	178	68417	469	0
563	Hartwig	HMF003025	CPCT02120033T	HMF003025A	NA	NA	NA	Breast	Breast	Breast carcinoma	BRCA	ER+/HER2+	NA	NA	FALSE	FALSE	FALSE	FALSE		FALSE	soft tissue	Distant	0.54	2	2	1	TRUE	3.35	FEMALE	TRUE	MSS	HR_proficient	TRUE	FALSE	TRUE	FALSE	TRUE	FALSE	TRUE	249	26278	25440	74	745	24132	67	720	1300	6
564	Hartwig	HMF003025	DRUP01120002T	HMF003025B	NA	NA	NA	Breast	Breast	Breast carcinoma	BRCA	NA	NA	NA	TRUE	FALSE	TRUE	TRUE	Duplicate biopsy	FALSE	Lymph node	Lymph	0.75	1	2	1	FALSE	3.25	FEMALE	TRUE	MSS	HR_proficient	NA	NA	NA	NA	NA	NA	FALSE	335	30683	29419	88	1148	26247	76	1036	3161	11
565	Hartwig	HMF003034	CPCT02110057T	HMF003034A	NA	NA	NA	Breast	Breast	Breast carcinoma	BRCA	ER+/HER2-	NA	NA	FALSE	FALSE	FALSE	FALSE		FALSE	Liver	Distant	0.58	1	1	1	TRUE	2	FEMALE	FALSE	MSS	HR_proficient	TRUE	FALSE	TRUE	TRUE	TRUE	FALSE	TRUE	257	3883	3380	9	488	3216	8	456	161	0
566	Hartwig	HMF003037	CPCT02030216TII	HMF003037A	NA	NA	NA	Breast	Breast	Breast carcinoma	BRCA	ER+/HER2-	NA	NA	FALSE	FALSE	FALSE	FALSE		FALSE	null	NA	0.21	1	1	1	TRUE	3.2	FEMALE	TRUE	MSS	HR_proficient	FALSE	FALSE	TRUE	TRUE	FALSE	FALSE	TRUE	109	5315	4839	27	441	4836	27	438	1	0
567	Hartwig	HMF003049	CPCT02100104T	HMF003049A	NA	NA	NA	Breast	Breast	Breast carcinoma	BRCA	ER+/HER2+	NA	NA	FALSE	FALSE	FALSE	FALSE		FALSE	Primary	Local	0.82	1	1	1	TRUE	2.02	FEMALE	FALSE	MSS	HR_proficient	TRUE	FALSE	TRUE	TRUE	TRUE	FALSE	TRUE	20	3049	2513	19	514	2415	19	456	95	1
568	Hartwig	HMF003055	CPCT02190024T	HMF003055A	NA	NA	NA	Breast	Breast	Breast carcinoma	BRCA	ER+/HER2+	NA	NA	FALSE	FALSE	FALSE	FALSE		FALSE	Primary	Local	0.5	1	1	1	TRUE	3	FEMALE	TRUE	MSS	HR_proficient	TRUE	FALSE	TRUE	TRUE	TRUE	FALSE	TRUE	354	17839	16581	97	1142	15996	93	1121	577	3
569	Hartwig	HMF003062	CPCT02020345T	HMF003062B	NA	NA	NA	Breast	Breast	Breast carcinoma	BRCA	NA	NA	NA	TRUE	FALSE	TRUE	TRUE	Duplicate biopsy	FALSE	Liver	Distant	0.25	2	2	1	FALSE	4.1	FEMALE	TRUE	MSS	HR_proficient	TRUE	NA	NA	NA	NA	NA	TRUE	148	5371	4776	16	574	4761	16	571	11	0
570	Hartwig	HMF003062	CPCT02020345TII	HMF003062A	NA	NA	NA	Breast	Breast	Breast carcinoma	BRCA	ER+/HER2-	NA	NA	FALSE	FALSE	FALSE	FALSE		FALSE	subcutis	Distant	0.64	1	2	1	TRUE	4.1	FEMALE	TRUE	MSS	HR_proficient	TRUE	FALSE	TRUE	TRUE	FALSE	FALSE	TRUE	103	5489	4824	21	639	4773	20	630	47	0
571	Hartwig	HMF003064	CPCT02180028T	HMF003064A	NA	NA	NA	Breast	Breast	Breast carcinoma	BRCA	ER+/HER2-	NA	NA	FALSE	FALSE	FALSE	FALSE		FALSE	Omental cake	Distant	0.91	1	1	1	TRUE	1.98	FEMALE	FALSE	MSS	HR_proficient	TRUE	FALSE	TRUE	TRUE	FALSE	FALSE	TRUE	76	3523	3005	25	488	2817	21	461	183	3
572	Hartwig	HMF003071	CPCT02330017T	HMF003071A	NA	NA	NA	Breast	Breast	Breast carcinoma	BRCA	ER+/HER2-	NA	NA	FALSE	FALSE	FALSE	FALSE		FALSE	Liver	Distant	0.67	1	1	1	TRUE	2.12	FEMALE	FALSE	MSS	HR_proficient	TRUE	FALSE	TRUE	TRUE	FALSE	FALSE	TRUE	205	6124	5574	44	497	5440	42	481	131	2
573	Hartwig	HMF003072	CPCT02020344T	HMF003072A	NA	NA	NA	Breast	Breast	Breast carcinoma	BRCA	ER+/HER2-	NA	NA	FALSE	FALSE	FALSE	FALSE		FALSE	Subcutis	Distant	0.71	1	1	1	TRUE	2.6	FEMALE	TRUE	MSS	HR_proficient	TRUE	FALSE	TRUE	TRUE	TRUE	FALSE	TRUE	107	66267	65303	109	812	41173	77	659	24111	32
574	Hartwig	HMF003077	CPCT02020377T	HMF003077A	NA	NA	NA	Breast	Breast	Breast carcinoma	BRCA	ER+/HER2-	NA	NA	FALSE	FALSE	FALSE	FALSE		FALSE	Lymph node	Lymph	0.44	1	1	1	TRUE	2.64	FEMALE	TRUE	MSS	HR_proficient	TRUE	FALSE	FALSE	TRUE	FALSE	FALSE	TRUE	31	2807	2345	16	443	1902	16	411	440	0
575	Hartwig	HMF003090	CPCT02020475T	HMF003090A	NA	NA	NA	Breast	Breast	Breast carcinoma	BRCA	ER+/HER2-	NA	NA	FALSE	FALSE	FALSE	FALSE		FALSE	Liver	Distant	0.73	1	1	1	TRUE	1.88	FEMALE	FALSE	MSS	HR_proficient	TRUE	FALSE	TRUE	FALSE	TRUE	FALSE	TRUE	426	6126	5603	44	473	3729	12	382	1870	34
576	Hartwig	HMF003092	CPCT02230044T	HMF003092A	NA	NA	NA	Breast	Breast	Breast carcinoma	BRCA	ER+/HER2-	NA	NA	FALSE	FALSE	FALSE	FALSE		FALSE	Liver	Distant	0.63	1	1	1	TRUE	2.16	FEMALE	FALSE	MSS	HR_proficient	FALSE	NA	NA	NA	NA	NA	TRUE	79	2973	2611	17	338	2328	11	278	277	7
577	Hartwig	HMF003096	CPCT02050157T	HMF003096A	NA	NA	NA	Breast	Breast	Breast carcinoma	BRCA	ER+/HER2-	NA	NA	FALSE	FALSE	FALSE	FALSE		FALSE	Liver	Distant	0.47	1	1	1	TRUE	3.65	FEMALE	TRUE	MSS	HR_proficient	TRUE	FALSE	TRUE	TRUE	TRUE	FALSE	TRUE	584	13606	12846	59	688	5323	31	450	7521	28
578	Hartwig	HMF003099	CPCT02140039T	HMF003099A	NA	NA	NA	Breast	Breast	Breast carcinoma	BRCA	ER+/HER2-	NA	NA	FALSE	FALSE	FALSE	FALSE		FALSE	Subcutaneous	Distant	0.62	1	1	1	TRUE	2	FEMALE	FALSE	MSS	HR_proficient	TRUE	FALSE	TRUE	TRUE	FALSE	FALSE	TRUE	182	4240	3372	36	825	2680	32	687	689	4
579	Hartwig	HMF003102	CPCT02300028T	HMF003102A	NA	NA	NA	Breast	Breast	Breast carcinoma	BRCA	ER+/HER2-	NA	NA	FALSE	FALSE	FALSE	FALSE		FALSE	Bone	Distant	0.34	1	1	1	TRUE	2.04	FEMALE	FALSE	MSS	HR_proficient	TRUE	FALSE	FALSE	TRUE	FALSE	FALSE	TRUE	51	3138	2817	9	311	2795	9	310	22	0
580	Hartwig	HMF003104	CPCT02270030T	HMF003104A	NA	NA	NA	Breast	Breast	Breast carcinoma	BRCA	ER+/HER2+	NA	NA	FALSE	FALSE	FALSE	FALSE		FALSE	Liver	Distant	0.73	1	1	1	TRUE	1.98	FEMALE	FALSE	MSS	HR_proficient	TRUE	TRUE	TRUE	TRUE	TRUE	FALSE	TRUE	114	3719	3315	13	390	3017	11	354	294	2
581	Hartwig	HMF003105	CPCT02230074T	HMF003105A	NA	NA	NA	Breast	Breast	Breast carcinoma	BRCA	ER+/HER2-	NA	NA	FALSE	FALSE	FALSE	FALSE		FALSE	Liver	Distant	0.79	1	1	1	TRUE	2.08	FEMALE	FALSE	MSS	HR_proficient	TRUE	FALSE	TRUE	TRUE	FALSE	FALSE	TRUE	62	2657	2294	16	343	2111	13	318	183	2
582	Hartwig	HMF003113	CPCT02010661T	HMF003113A	NA	NA	NA	Breast	Breast	Breast carcinoma	BRCA	ER+/HER2-	NA	NA	FALSE	FALSE	FALSE	FALSE		FALSE	Liver	Distant	0.64	1	1	1	TRUE	4.25	FEMALE	TRUE	MSS	HR_proficient	TRUE	FALSE	TRUE	TRUE	TRUE	FALSE	TRUE	357	9428	8388	32	993	4977	25	777	3408	6
583	Hartwig	HMF003134	CPCT02140085T	HMF003134A	NA	NA	NA	Breast	Breast	Breast carcinoma	BRCA	NA	NA	NA	TRUE	FALSE	TRUE	TRUE	Duplicate biopsy	FALSE	Bone	Distant	0.37	2	2	1	FALSE	3.55	FEMALE	TRUE	MSS	HR_proficient	TRUE	NA	NA	NA	NA	NA	TRUE	177	6806	6164	29	609	6135	29	605	27	0
584	Hartwig	HMF003134	CPCT02140085TII	HMF003134B	NA	NA	NA	Breast	Breast	Breast carcinoma	BRCA	ER+/HER2+	NA	NA	FALSE	FALSE	FALSE	FALSE		FALSE	Bone	Distant	0.56	1	2	1	TRUE	3.6	FEMALE	TRUE	MSS	HR_proficient	TRUE	FALSE	TRUE	TRUE	FALSE	FALSE	TRUE	177	9035	8108	34	886	6786	29	826	1318	5
585	Hartwig	HMF003154	CPCT02230025T	HMF003154A	NA	NA	NA	Breast	Breast	Breast carcinoma	BRCA	ER+/HER2+	NA	NA	FALSE	FALSE	FALSE	FALSE		FALSE	Primary	Local	0.44	1	1	1	TRUE	3.7	FEMALE	TRUE	MSS	HR_proficient	FALSE	FALSE	TRUE	TRUE	TRUE	FALSE	TRUE	1095	10317	9627	102	574	1612	11	198	8012	92
586	Hartwig	HMF003168	CPCT02010721T	HMF003168A	NA	NA	NA	Breast	Breast	Breast carcinoma	BRCA	ER+/HER2-	NA	NA	FALSE	FALSE	FALSE	FALSE		FALSE	Liver	Distant	0.74	1	1	1	TRUE	3.7	FEMALE	TRUE	MSS	HR_proficient	TRUE	FALSE	TRUE	TRUE	TRUE	FALSE	TRUE	29	3292	2927	4	355	2579	4	344	347	0
587	Hartwig	HMF003174	CPCT02160008T	HMF003174A	NA	NA	NA	Breast	Breast	Breast carcinoma	BRCA	ER-/HER2+	NA	NA	FALSE	FALSE	FALSE	FALSE		FALSE	Lymph node	Lymph	0.2	1	1	1	TRUE	2.72	FEMALE	TRUE	MSS	HR_proficient	FALSE	NA	NA	NA	NA	NA	TRUE	122	2527	2333	12	181	2331	13	181	0	0
588	Hartwig	HMF003181	CPCT02050285T	HMF003181A	NA	NA	NA	Breast	Breast	Breast carcinoma	BRCA	TNBC	NA	NA	FALSE	FALSE	FALSE	FALSE		FALSE	Bone	Distant	0.39	1	1	1	TRUE	1.98	FEMALE	FALSE	MSS	HR_proficient	TRUE	FALSE	TRUE	FALSE	FALSE	FALSE	TRUE	478	7345	6134	71	1126	6115	70	1118	14	0
589	Hartwig	HMF003202	CPCT02010344TII	HMF003202A	NA	NA	NA	Breast	Breast	Breast carcinoma	BRCA	TNBC	NA	NA	FALSE	FALSE	FALSE	FALSE		FALSE	null	NA	0.81	1	1	1	TRUE	1.76	FEMALE	FALSE	MSS	HR_proficient	FALSE	FALSE	TRUE	TRUE	FALSE	FALSE	TRUE	166	6375	5584	39	736	5435	39	677	139	2
590	Hartwig	HMF003206	CPCT02050146T	HMF003206A	NA	NA	NA	Breast	Breast	Breast carcinoma	BRCA	ER+/HER2-	NA	NA	FALSE	FALSE	FALSE	FALSE		FALSE	Lymph node	Lymph	0.76	1	1	1	TRUE	2.08	FEMALE	FALSE	MSS	HR_proficient	FALSE	NA	NA	NA	NA	NA	TRUE	267	3009	2644	5	352	2506	4	327	137	1
591	Hartwig	HMF003213	CPCT02190002T	HMF003213A	NA	NA	NA	Breast	Breast	Breast carcinoma	BRCA	ER+/HER2-	NA	NA	FALSE	FALSE	FALSE	FALSE		FALSE	parasternaal	Distant	0.26	1	1	1	TRUE	4.7	FEMALE	TRUE	MSS	HR_proficient	TRUE	NA	NA	NA	NA	NA	TRUE	309	9411	8921	35	444	8919	34	442	0	0
592	Hartwig	HMF003220	CPCT02080118T	HMF003220A	NA	NA	NA	Breast	Breast	Breast carcinoma	BRCA	NA	NA	NA	FALSE	FALSE	TRUE	FALSE		FALSE	Lymph node	Lymph	0.36	1	1	1	TRUE	2.26	FEMALE	FALSE	MSS	HR_proficient	TRUE	NA	NA	NA	NA	NA	TRUE	188	3163	2798	11	350	2754	11	344	44	0
593	Hartwig	HMF003227	CPCT02100075T	HMF003227A	NA	NA	NA	Breast	Breast	Breast carcinoma	BRCA	ER+/HER2-	NA	NA	FALSE	FALSE	FALSE	FALSE		FALSE	Primary	Local	0.31	1	1	1	TRUE	3.3	FEMALE	TRUE	MSS	HR_proficient	FALSE	NA	NA	NA	NA	NA	TRUE	615	7013	6532	23	448	6478	20	446	53	1
594	Hartwig	HMF003231	CPCT02010901T	HMF003231A	NA	NA	NA	Breast	Breast	Breast carcinoma	BRCA	ER+/HER2-	NA	NA	FALSE	FALSE	FALSE	FALSE		FALSE	Liver	Distant	0.66	1	2	1	TRUE	2.02	FEMALE	FALSE	MSS	HR_deficient	TRUE	FALSE	TRUE	TRUE	TRUE	FALSE	TRUE	773	15305	12691	194	2361	11233	162	2059	1405	29
595	Hartwig	HMF003231	WIDE01010162T	HMF003231B	NA	NA	NA	Breast	Breast	Breast carcinoma	BRCA	NA	NA	NA	TRUE	FALSE	TRUE	TRUE	Duplicate biopsy	FALSE	null	NA	0.62	2	2	1	FALSE	1.98	FEMALE	FALSE	MSS	HR_deficient	NA	NA	NA	NA	NA	NA	FALSE	841	17652	14767	226	2590	11598	166	2113	3115	53
596	Hartwig	HMF003236	CPCT02020830T	HMF003236A	NA	NA	NA	Breast	Breast	Breast carcinoma	BRCA	ER+/HER2-	NA	NA	FALSE	FALSE	FALSE	FALSE		FALSE	Subcutaneous	Distant	0.25	1	1	1	TRUE	3.4	FEMALE	TRUE	MSS	HR_proficient	TRUE	TRUE	TRUE	TRUE	TRUE	FALSE	TRUE	137	8685	8352	18	308	8350	18	306	0	0
597	Hartwig	HMF003238	CPCT02310021T	HMF003238A	NA	NA	NA	Breast	Breast	Breast carcinoma	BRCA	NA	NA	NA	FALSE	FALSE	TRUE	FALSE		FALSE	Adrenal gland	Distant	0.61	1	1	1	TRUE	5.6	FEMALE	TRUE	MSS	HR_proficient	FALSE	FALSE	FALSE	FALSE	FALSE	FALSE	TRUE	634	15970	14307	62	1586	14284	61	1569	16	1
598	Hartwig	HMF003241	CPCT02050096T	HMF003241A	NA	NA	NA	Breast	Breast	Breast carcinoma	BRCA	NA	NA	NA	FALSE	FALSE	TRUE	FALSE		FALSE	Liver	Distant	0.87	1	1	1	TRUE	1.6	FEMALE	FALSE	MSS	HR_deficient	TRUE	FALSE	TRUE	FALSE	FALSE	FALSE	TRUE	504	7508	6555	67	874	6286	62	780	263	5
599	Hartwig	HMF003252	CPCT02040070T	HMF003252A	NA	NA	NA	Breast	Breast	Breast carcinoma	BRCA	ER+/HER2-	NA	NA	FALSE	FALSE	FALSE	FALSE		FALSE	Liver	Distant	0.34	1	1	1	TRUE	3.1	FEMALE	TRUE	MSS	HR_proficient	TRUE	FALSE	TRUE	TRUE	FALSE	FALSE	TRUE	368	26490	25140	86	1240	25112	86	1232	22	0
600	Hartwig	HMF003264	CPCT02100050T	HMF003264A	NA	NA	NA	Breast	Breast	Breast carcinoma	BRCA	ER+/HER2-	NA	NA	FALSE	FALSE	FALSE	FALSE		FALSE	Lymph node	Lymph	0.79	1	1	1	TRUE	1.96	FEMALE	FALSE	MSS	HR_proficient	FALSE	FALSE	TRUE	TRUE	TRUE	FALSE	TRUE	141	4270	3657	17	591	3467	16	503	189	1
601	Hartwig	HMF003283	CPCT02120148T	HMF003283A	NA	NA	NA	Breast	Breast	Breast carcinoma	BRCA	ER+/HER2-	NA	NA	FALSE	FALSE	FALSE	FALSE		FALSE	Liver	Distant	0.7	1	1	1	TRUE	2.14	FEMALE	FALSE	MSS	HR_proficient	TRUE	FALSE	TRUE	TRUE	FALSE	FALSE	TRUE	26	18541	18007	21	502	17638	20	473	361	1
602	Hartwig	HMF003287	CPCT02340025T	HMF003287A	NA	NA	NA	Breast	Breast	Breast carcinoma	BRCA	ER+/HER2-	NA	NA	FALSE	FALSE	FALSE	FALSE		FALSE	Liver	Distant	0.78	1	1	1	TRUE	2.06	FEMALE	FALSE	MSS	HR_deficient	FALSE	FALSE	FALSE	TRUE	FALSE	FALSE	TRUE	420	13639	11238	178	2162	10832	160	1948	358	7
603	Hartwig	HMF003291	CPCT02160041T	HMF003291A	NA	NA	NA	Breast	Breast	Breast carcinoma	BRCA	TNBC	NA	NA	FALSE	FALSE	FALSE	FALSE		FALSE	Primary	Local	0.53	1	1	1	TRUE	1.64	FEMALE	FALSE	MSS	HR_proficient	FALSE	NA	NA	NA	NA	NA	TRUE	187	7549	7036	48	458	3529	23	304	3506	23
604	Hartwig	HMF003296	CPCT02300014T	HMF003296A	NA	NA	NA	Breast	Breast	Breast carcinoma	BRCA	NA	NA	NA	FALSE	FALSE	TRUE	FALSE		FALSE	Bone	Distant	0.48	1	1	1	TRUE	3.45	FEMALE	TRUE	MSS	HR_proficient	FALSE	FALSE	FALSE	TRUE	FALSE	FALSE	TRUE	48	4652	4194	15	441	4052	14	427	142	1
605	Hartwig	HMF003303	CPCT02100132T	HMF003303A	NA	NA	NA	Breast	Breast	Breast carcinoma	BRCA	ER+/HER2+	NA	NA	FALSE	FALSE	FALSE	FALSE		FALSE	Lymph node	Lymph	0.85	1	1	1	TRUE	1.94	FEMALE	FALSE	MSS	HR_proficient	TRUE	FALSE	TRUE	TRUE	TRUE	FALSE	TRUE	221	8746	7250	83	1390	6415	51	1071	829	31
606	Hartwig	HMF003306	CPCT02310022T	HMF003306A	NA	NA	NA	Breast	Breast	Breast carcinoma	BRCA	ER+/HER2-	NA	NA	FALSE	FALSE	FALSE	FALSE		FALSE	Bone	Distant	0.28	1	1	1	TRUE	2.14	FEMALE	FALSE	MSS	HR_proficient	FALSE	FALSE	TRUE	TRUE	FALSE	FALSE	TRUE	372	6158	5649	18	485	5437	17	480	212	0
607	Hartwig	HMF003314	CPCT02010658T	HMF003314A	NA	NA	NA	Breast	Breast	Breast carcinoma	BRCA	ER+/HER2-	NA	NA	FALSE	FALSE	FALSE	FALSE		FALSE	skin	Distant	0.43	1	1	1	TRUE	1.86	FEMALE	FALSE	MSS	HR_proficient	TRUE	FALSE	TRUE	TRUE	FALSE	FALSE	TRUE	396	10764	9243	152	1350	8388	122	1227	845	28
608	Hartwig	HMF003315	CPCT02190026T	HMF003315A	NA	NA	NA	Breast	Breast	Breast carcinoma	BRCA	ER+/HER2-	NA	NA	FALSE	FALSE	FALSE	FALSE		FALSE	Lymph node	Lymph	0.4	1	1	1	TRUE	4.4	FEMALE	TRUE	MSS	HR_proficient	FALSE	FALSE	TRUE	TRUE	FALSE	FALSE	TRUE	1533	7111	6415	52	617	6410	49	605	1	0
609	Hartwig	HMF003318	CPCT02010281T	HMF003318A	NA	NA	NA	Breast	Breast	Breast carcinoma	BRCA	ER+/HER2-	NA	NA	FALSE	FALSE	FALSE	FALSE		FALSE	Lymph node	Lymph	0.52	1	1	1	TRUE	3.5	FEMALE	TRUE	MSS	HR_proficient	FALSE	FALSE	FALSE	TRUE	FALSE	FALSE	TRUE	268	16966	15890	48	1015	15729	45	1006	159	1
610	Hartwig	HMF003319	CPCT02360015T	HMF003319A	NA	NA	NA	Breast	Breast	Breast carcinoma	BRCA	ER+/HER2-	NA	NA	FALSE	FALSE	FALSE	FALSE		FALSE	Liver	Distant	0.58	1	1	1	TRUE	2.76	FEMALE	TRUE	MSS	HR_proficient	FALSE	FALSE	TRUE	TRUE	TRUE	FALSE	TRUE	288	7527	6982	24	513	6871	24	505	107	0
611	Hartwig	HMF003325	CPCT02210053T	HMF003325A	NA	NA	NA	Breast	Breast	Breast carcinoma	BRCA	ER+/HER2-	NA	NA	FALSE	FALSE	FALSE	FALSE		FALSE	Liver	Distant	0.8	1	1	1	TRUE	2.38	FEMALE	FALSE	MSS	HR_proficient	TRUE	FALSE	FALSE	TRUE	FALSE	FALSE	TRUE	177	4236	3747	24	461	2997	17	361	748	6
612	Hartwig	HMF003331	CPCT02170027T	HMF003331A	NA	NA	NA	Breast	Breast	Breast carcinoma	BRCA	ER+/HER2-	NA	NA	FALSE	FALSE	FALSE	FALSE		FALSE	skin	Distant	0.6	1	1	1	TRUE	5.7	FEMALE	TRUE	MSS	HR_proficient	TRUE	FALSE	TRUE	TRUE	TRUE	FALSE	TRUE	497	17376	15711	87	1563	15642	85	1548	56	0
613	Hartwig	HMF003337	CPCT02160058T	HMF003337A	NA	NA	NA	Breast	Breast	Breast carcinoma	BRCA	ER+/HER2-	NA	NA	FALSE	FALSE	FALSE	FALSE		FALSE	Lung	Distant	0.74	1	1	1	TRUE	3.7	FEMALE	TRUE	MSS	HR_proficient	FALSE	NA	NA	NA	NA	NA	TRUE	1753	23912	22586	246	1043	21564	226	995	1014	18
614	Hartwig	HMF003338	WIDE01010274T	HMF003338B	NA	NA	NA	Breast	Breast	Breast carcinoma	BRCA	ER+/HER2-	NA	NA	FALSE	FALSE	FALSE	FALSE		FALSE	null	NA	0.27	1	1	1	TRUE	3	FEMALE	TRUE	MSS	HR_proficient	NA	NA	NA	NA	NA	NA	FALSE	788	9537	8693	50	780	8682	49	773	4	1
615	Hartwig	HMF003362	CPCT02030522T	HMF003362A	NA	NA	NA	Breast	Breast	Breast carcinoma	BRCA	ER+/HER2-	NA	NA	FALSE	FALSE	FALSE	FALSE		FALSE	Liver	Distant	0.63	1	1	1	TRUE	1.9	FEMALE	FALSE	MSS	HR_proficient	TRUE	FALSE	TRUE	TRUE	TRUE	FALSE	TRUE	208	6582	5710	38	819	5395	30	669	308	9
616	Hartwig	HMF003363	CPCT02120154T	HMF003363A	NA	NA	NA	Breast	Breast	Breast carcinoma	BRCA	ER+/HER2-	NA	NA	FALSE	FALSE	FALSE	FALSE		FALSE	Liver	Distant	0.73	1	1	1	TRUE	1.92	FEMALE	FALSE	MSS	HR_proficient	TRUE	FALSE	TRUE	TRUE	TRUE	FALSE	TRUE	46	4372	3822	19	527	3100	15	441	721	3
617	Hartwig	HMF003368	CPCT02030276T	HMF003368A	NA	NA	NA	Breast	Breast	Breast carcinoma	BRCA	ER+/HER2+	NA	NA	FALSE	FALSE	FALSE	FALSE		FALSE	Lung	Distant	0.52	1	1	1	TRUE	3.5	FEMALE	TRUE	MSS	HR_proficient	TRUE	FALSE	TRUE	TRUE	TRUE	FALSE	TRUE	622	7327	6488	31	797	6118	28	771	368	2
618	Hartwig	HMF003370	CPCT02080216T	HMF003370A	NA	NA	NA	Breast	Breast	Breast carcinoma	BRCA	TNBC	NA	NA	FALSE	FALSE	FALSE	FALSE		FALSE	Soft tissue	Distant	0.33	1	1	1	TRUE	2.92	FEMALE	TRUE	MSS	HR_deficient	FALSE	FALSE	TRUE	FALSE	FALSE	FALSE	TRUE	611	18470	15971	207	2237	15626	195	2160	297	2
619	Hartwig	HMF003374	CPCT02030472T	HMF003374A	NA	NA	NA	Breast	Breast	Breast carcinoma	BRCA	ER+/HER2-	NA	NA	FALSE	FALSE	FALSE	FALSE		FALSE	Liver	Distant	0.65	1	1	1	TRUE	2.98	FEMALE	TRUE	MSS	HR_proficient	TRUE	FALSE	TRUE	TRUE	FALSE	FALSE	TRUE	180	59923	58417	103	1364	54846	99	1324	3545	4
620	Hartwig	HMF003376	CPCT02010790T	HMF003376A	NA	NA	NA	Breast	Breast	Breast carcinoma	BRCA	ER+/HER2-	NA	NA	FALSE	FALSE	FALSE	FALSE		FALSE	skin	Distant	0.44	1	1	1	TRUE	1.86	FEMALE	FALSE	MSS	HR_deficient	FALSE	NA	NA	NA	NA	NA	TRUE	1660	15723	13033	183	2448	12737	173	2318	253	3
621	Hartwig	HMF003382	CPCT02040291T	HMF003382A	NA	NA	NA	Breast	Breast	Breast carcinoma	BRCA	ER+/HER2-	NA	NA	FALSE	FALSE	FALSE	FALSE		FALSE	Bone	Distant	0.37	1	1	1	TRUE	1.9	FEMALE	FALSE	MSS	HR_proficient	FALSE	NA	NA	NA	NA	NA	TRUE	112	3426	3023	14	387	2942	14	380	79	0
622	Hartwig	HMF003389	CPCT02300032T	HMF003389A	NA	NA	NA	Breast	Breast	Breast carcinoma	BRCA	ER+/HER2+	NA	NA	FALSE	FALSE	FALSE	FALSE		FALSE	Bone	Distant	0.7	1	1	1	TRUE	2.9	FEMALE	TRUE	MSS	HR_proficient	FALSE	NA	NA	NA	NA	NA	TRUE	784	9215	8316	47	834	7866	42	789	449	4
623	Hartwig	HMF003391	CPCT02210010T	HMF003391A	NA	NA	NA	Breast	Breast	Breast carcinoma	BRCA	ER+/HER2-	NA	NA	FALSE	FALSE	FALSE	FALSE		FALSE	Primary	Local	0.42	1	1	1	TRUE	2	FEMALE	FALSE	MSS	HR_proficient	TRUE	FALSE	TRUE	TRUE	TRUE	FALSE	TRUE	56	3074	2853	15	205	2410	12	191	442	3
624	Hartwig	HMF003392	CPCT02020617T	HMF003392A	NA	NA	NA	Breast	Breast	Breast carcinoma	BRCA	ER+/HER2-	NA	NA	FALSE	FALSE	FALSE	FALSE		FALSE	skin	Distant	0.39	1	1	1	TRUE	1.94	FEMALE	FALSE	MSS	HR_proficient	TRUE	FALSE	TRUE	FALSE	FALSE	FALSE	TRUE	244	9078	8075	70	920	6522	60	853	1547	10
625	Hartwig	HMF003399	CPCT02010517T	HMF003399A	NA	NA	NA	Breast	Breast	Breast carcinoma	BRCA	ER+/HER2-	NA	NA	FALSE	FALSE	FALSE	FALSE		FALSE	Liver	Distant	0.86	1	1	1	TRUE	1.96	FEMALE	FALSE	MSS	HR_proficient	FALSE	NA	NA	NA	NA	NA	TRUE	316	4841	4385	27	426	4261	25	403	124	2
626	Hartwig	HMF003401	CPCT02330035T	HMF003401A	NA	NA	NA	Breast	Breast	Breast carcinoma	BRCA	ER+/HER2+	NA	NA	FALSE	FALSE	FALSE	FALSE		FALSE	Liver	Distant	0.65	1	1	1	TRUE	3.05	FEMALE	TRUE	MSS	HR_proficient	TRUE	FALSE	TRUE	TRUE	TRUE	FALSE	TRUE	899	21204	19288	225	1646	18498	213	1589	771	13
627	Hartwig	HMF003414	CPCT02160042T	HMF003414A	NA	NA	NA	Breast	Breast	Breast carcinoma	BRCA	ER-/HER2+	NA	NA	FALSE	FALSE	FALSE	FALSE		FALSE	Primary	Local	0.29	1	1	1	TRUE	3.75	FEMALE	TRUE	MSS	HR_proficient	FALSE	NA	NA	NA	NA	NA	TRUE	449	4968	4531	18	411	4421	18	398	106	0
628	Hartwig	HMF003417	CPCT02100051T	HMF003417A	NA	NA	NA	Breast	Breast	Breast carcinoma	BRCA	ER+/HER2-	NA	NA	FALSE	FALSE	FALSE	FALSE		FALSE	mediastinale mass	Distant	0.69	1	1	1	TRUE	2.1	FEMALE	FALSE	MSS	HR_proficient	FALSE	FALSE	TRUE	TRUE	TRUE	FALSE	TRUE	60	6249	5724	21	499	5077	18	447	643	3
629	Hartwig	HMF003422	CPCT02010401T	HMF003422A	NA	NA	NA	Breast	Breast	Breast carcinoma	BRCA	ER+/HER2-	NA	NA	FALSE	FALSE	FALSE	FALSE		FALSE	Liver	Distant	0.31	1	1	1	TRUE	3.75	FEMALE	TRUE	MSS	HR_proficient	TRUE	FALSE	TRUE	TRUE	FALSE	FALSE	TRUE	189	5068	4632	18	412	4593	17	405	35	0
630	Hartwig	HMF003427	CPCT02160015T	HMF003427A	NA	NA	NA	Breast	Breast	Breast carcinoma	BRCA	ER+/HER2-	NA	NA	FALSE	FALSE	FALSE	FALSE		FALSE	Liver	Distant	0.72	1	1	1	TRUE	3	FEMALE	TRUE	MSS	HR_proficient	TRUE	FALSE	TRUE	TRUE	TRUE	FALSE	TRUE	432	9586	8442	28	1100	8235	26	1042	204	1
631	Hartwig	HMF003429	CPCT02050364T	HMF003429A	NA	NA	NA	Breast	Breast	Breast carcinoma	BRCA	ER+/HER2-	NA	NA	FALSE	FALSE	FALSE	FALSE		FALSE	Liver	Distant	0.63	1	1	1	TRUE	3.2	FEMALE	TRUE	MSS	HR_proficient	TRUE	FALSE	TRUE	TRUE	FALSE	FALSE	TRUE	179	11022	9761	34	1216	9503	34	1190	252	0
632	Hartwig	HMF003438	CPCT02060049T	HMF003438A	NA	NA	NA	Breast	Breast	Breast carcinoma	BRCA	ER+/HER2+	NA	NA	FALSE	FALSE	FALSE	FALSE		FALSE	Bone	Distant	0.24	1	1	1	TRUE	2.22	FEMALE	FALSE	MSS	HR_proficient	FALSE	NA	NA	NA	NA	NA	TRUE	73	2949	2670	12	264	2662	11	262	5	0
633	Hartwig	HMF003443	CPCT02140053T	HMF003443A	NA	NA	NA	Breast	Breast	Breast carcinoma	BRCA	ER+/HER2-	NA	NA	FALSE	FALSE	FALSE	FALSE		FALSE	Liver	Distant	0.28	1	1	1	TRUE	3.4	FEMALE	TRUE	MSS	HR_proficient	TRUE	FALSE	TRUE	TRUE	TRUE	FALSE	TRUE	490	14465	13366	69	1016	13360	68	1009	2	1
634	Hartwig	HMF003446	CPCT02040097T	HMF003446A	NA	NA	NA	Breast	Breast	Breast carcinoma	BRCA	ER-/HER2+	NA	NA	FALSE	FALSE	FALSE	FALSE		FALSE	Liver	Distant	0.53	1	1	1	TRUE	2.72	FEMALE	TRUE	MSS	HR_proficient	FALSE	NA	NA	NA	NA	NA	TRUE	1158	15779	14851	75	840	13901	69	791	942	8
635	Hartwig	HMF003447	CPCT02230099T	HMF003447A	NA	NA	NA	Breast	Breast	Breast carcinoma	BRCA	ER+/HER2-	NA	NA	FALSE	FALSE	FALSE	FALSE		FALSE	Liver	Distant	0.53	1	1	1	TRUE	3.5	FEMALE	TRUE	MSS	HR_deficient	FALSE	FALSE	TRUE	TRUE	TRUE	FALSE	TRUE	743	35176	31482	437	3147	31320	422	3069	118	5
636	Hartwig	HMF003448	CPCT02310011T	HMF003448A	NA	NA	NA	Breast	Breast	Breast carcinoma	BRCA	ER+/HER2+	NA	NA	FALSE	FALSE	FALSE	FALSE		FALSE	Liver	Distant	0.65	1	1	1	TRUE	2.2	FEMALE	FALSE	MSS	HR_proficient	TRUE	FALSE	TRUE	TRUE	TRUE	FALSE	TRUE	300	15829	14914	41	858	12835	34	741	2077	7
637	Hartwig	HMF003449	CPCT02030464T	HMF003449A	NA	NA	NA	Breast	Breast	Breast carcinoma	BRCA	ER-/HER2+	NA	NA	FALSE	FALSE	FALSE	FALSE		FALSE	Lymph node	Lymph	0.77	1	1	1	TRUE	3.4	FEMALE	TRUE	MSS	HR_deficient	FALSE	FALSE	TRUE	FALSE	TRUE	FALSE	TRUE	335	12599	10443	72	2050	10085	68	1990	348	3
638	Hartwig	HMF003450	CPCT02040267T	HMF003450A	NA	NA	NA	Breast	Breast	Breast carcinoma	BRCA	ER+/HER2-	NA	NA	FALSE	FALSE	FALSE	FALSE		FALSE	Bone	Distant	0.39	1	1	1	TRUE	4	FEMALE	TRUE	MSS	HR_proficient	TRUE	FALSE	FALSE	TRUE	FALSE	FALSE	TRUE	501	5331	4816	12	495	4810	12	494	5	0
639	Hartwig	HMF003453	CPCT02320007T	HMF003453A	NA	NA	NA	Breast	Breast	Breast carcinoma	BRCA	ER+/HER2-	NA	NA	FALSE	FALSE	FALSE	FALSE		FALSE	Liver	Distant	0.9	1	1	1	TRUE	2.22	FEMALE	FALSE	MSS	HR_proficient	FALSE	FALSE	FALSE	TRUE	FALSE	FALSE	TRUE	43	9236	8715	14	504	8296	11	482	411	3
640	Hartwig	HMF003456	CPCT02020561T	HMF003456A	NA	NA	NA	Breast	Breast	Breast carcinoma	BRCA	NA	NA	NA	FALSE	FALSE	TRUE	FALSE		FALSE	Liver	Distant	0.51	1	1	1	TRUE	2	FEMALE	FALSE	MSS	HR_proficient	FALSE	FALSE	TRUE	TRUE	TRUE	FALSE	TRUE	379	13942	11595	48	2284	11223	45	2243	367	3
641	Hartwig	HMF003459	CPCT02250009T	HMF003459A	NA	NA	NA	Breast	Breast	Breast carcinoma	BRCA	ER+/HER2-	NA	NA	FALSE	FALSE	FALSE	FALSE		FALSE	Liver	Distant	0.58	1	1	1	TRUE	2.58	FEMALE	TRUE	MSS	HR_deficient	TRUE	FALSE	TRUE	TRUE	TRUE	FALSE	TRUE	388	5982	5122	34	810	4404	29	735	714	5
642	Hartwig	HMF003460	CPCT02110020T	HMF003460A	NA	NA	NA	Breast	Breast	Breast carcinoma	BRCA	ER+/HER2-	NA	NA	FALSE	FALSE	FALSE	FALSE		FALSE	Primary	Local	0.7	1	1	1	TRUE	6.2	FEMALE	TRUE	MSS	HR_proficient	TRUE	FALSE	TRUE	TRUE	TRUE	FALSE	TRUE	62	4153	3752	14	384	3727	14	382	24	0
643	Hartwig	HMF003464	CPCT02460004T	HMF003464A	NA	NA	NA	Breast	Breast	Breast carcinoma	BRCA	ER+/HER2-	NA	NA	FALSE	FALSE	FALSE	FALSE		FALSE	Liver	Distant	0.54	1	1	1	TRUE	2	FEMALE	FALSE	MSS	HR_proficient	FALSE	FALSE	TRUE	FALSE	TRUE	FALSE	TRUE	221	6146	5651	20	466	5570	19	451	80	1
644	Hartwig	HMF003471	CPCT02010260T	HMF003471A	NA	NA	NA	Breast	Breast	Breast carcinoma	BRCA	ER-/HER2+	NA	NA	FALSE	FALSE	FALSE	FALSE		FALSE	Primary	Local	0.33	1	1	1	TRUE	2.62	FEMALE	TRUE	MSS	HR_proficient	TRUE	FALSE	TRUE	FALSE	TRUE	FALSE	TRUE	436	34323	32541	145	1589	31770	142	1559	758	3
645	Hartwig	HMF003473	CPCT02100105T	HMF003473A	NA	NA	NA	Breast	Breast	Breast carcinoma	BRCA	ER+/HER2-	NA	NA	FALSE	FALSE	FALSE	FALSE		FALSE	Mass head	Distant	0.79	1	1	1	TRUE	1.98	FEMALE	FALSE	MSS	HR_deficient	FALSE	FALSE	TRUE	TRUE	FALSE	FALSE	TRUE	712	18730	15897	221	2536	14676	196	2168	1172	22
646	Hartwig	HMF003477	CPCT02020203T	HMF003477A	NA	NA	NA	Breast	Breast	Breast carcinoma	BRCA	ER+/HER2-	NA	NA	FALSE	FALSE	FALSE	FALSE		FALSE	Liver	Distant	0.86	1	1	1	TRUE	3.5	FEMALE	TRUE	MSS	HR_proficient	TRUE	FALSE	TRUE	TRUE	FALSE	FALSE	TRUE	423	8822	7903	65	839	7564	64	808	330	1
647	Hartwig	HMF003479	CPCT02080001T	HMF003479B	NA	NA	NA	Breast	Breast	Breast carcinoma	BRCA	NA	NA	NA	TRUE	FALSE	TRUE	TRUE	Duplicate biopsy	FALSE	Skin	Distant	0.33	2	2	1	FALSE	2.74	FEMALE	TRUE	MSS	HR_proficient	FALSE	NA	NA	NA	NA	NA	TRUE	17	3543	3244	3	294	3232	2	287	10	1
648	Hartwig	HMF003479	CPCT02080001TII	HMF003479A	NA	NA	NA	Breast	Breast	Breast carcinoma	BRCA	ER+/HER2-	NA	NA	FALSE	FALSE	FALSE	FALSE		FALSE	Primary	Local	0.66	1	2	1	TRUE	2.74	FEMALE	TRUE	MSS	HR_proficient	FALSE	FALSE	FALSE	TRUE	FALSE	FALSE	TRUE	39	4264	3853	11	394	2409	6	226	1442	5
649	Hartwig	HMF003498	CPCT02040114T	HMF003498A	NA	NA	NA	Breast	Breast	Breast carcinoma	BRCA	TNBC	NA	NA	FALSE	FALSE	FALSE	FALSE		FALSE	Lung	Distant	0.61	1	1	1	TRUE	2.8	FEMALE	TRUE	MSS	HR_deficient	TRUE	NA	NA	NA	NA	NA	TRUE	801	23401	20565	241	2524	19225	227	2337	1285	11
650	Hartwig	HMF003502	CPCT02010298T	HMF003502A	NA	NA	NA	Breast	Breast	Breast carcinoma	BRCA	ER+/HER2-	NA	NA	FALSE	FALSE	FALSE	FALSE		FALSE	Bone	Distant	0.67	1	1	1	TRUE	1.94	FEMALE	FALSE	MSS	HR_deficient	TRUE	FALSE	TRUE	TRUE	FALSE	FALSE	TRUE	590	14428	12573	130	1690	10736	98	1396	1803	30
651	Hartwig	HMF003507	CPCT02050127T	HMF003507A	NA	NA	NA	Breast	Breast	Breast carcinoma	BRCA	ER+/HER2-	NA	NA	FALSE	FALSE	FALSE	FALSE		FALSE	Lymph node	Lymph	0.3	1	1	1	TRUE	1.98	FEMALE	FALSE	MSS	HR_proficient	FALSE	NA	NA	NA	NA	NA	TRUE	55	5247	4907	18	318	4738	17	312	167	1
652	Hartwig	HMF003509	CPCT02040047T	HMF003509A	NA	NA	NA	Breast	Breast	Breast carcinoma	BRCA	ER-/HER2+	NA	NA	FALSE	FALSE	FALSE	FALSE		FALSE	Liver	Distant	0.57	1	1	1	TRUE	3.35	FEMALE	TRUE	MSS	HR_proficient	FALSE	NA	NA	NA	NA	NA	TRUE	855	35606	34164	100	1298	30251	85	1234	3894	12
653	Hartwig	HMF003510	CPCT02020223TII	HMF003510A	NA	NA	NA	Breast	Breast	Breast carcinoma	BRCA	ER+/HER2-	NA	NA	FALSE	FALSE	FALSE	FALSE		FALSE	Liver	Distant	0.47	1	1	1	TRUE	3.55	FEMALE	TRUE	MSS	HR_proficient	TRUE	FALSE	TRUE	FALSE	FALSE	FALSE	TRUE	172	13255	11745	91	1394	10382	75	1275	1357	17
654	Hartwig	HMF003511	CPCT02230071T	HMF003511A	NA	NA	NA	Breast	Breast	Breast carcinoma	BRCA	ER+/HER2-	NA	NA	FALSE	FALSE	FALSE	FALSE		FALSE	Liver	Distant	0.22	1	1	1	TRUE	2.76	FEMALE	TRUE	MSS	HR_proficient	TRUE	FALSE	FALSE	TRUE	FALSE	FALSE	TRUE	133	11499	11110	34	347	11106	35	345	0	0
655	Hartwig	HMF003513	CPCT02360017T	HMF003513A	NA	NA	NA	Breast	Breast	Breast carcinoma	BRCA	ER+/HER2-	NA	NA	FALSE	FALSE	FALSE	FALSE		FALSE	Liver	Distant	0.74	1	1	1	TRUE	2.08	FEMALE	FALSE	MSS	HR_proficient	TRUE	FALSE	TRUE	TRUE	FALSE	FALSE	TRUE	34	6929	6538	11	376	2853	7	278	3683	4
656	Hartwig	HMF003518	CPCT02020719T	HMF003518A	NA	NA	NA	Breast	Breast	Breast carcinoma	BRCA	ER+/HER2-	NA	NA	FALSE	FALSE	FALSE	FALSE		FALSE	Skin/subcutaneous	Distant	0.63	1	1	1	TRUE	2.72	FEMALE	TRUE	MSS	HR_deficient	TRUE	FALSE	TRUE	FALSE	TRUE	FALSE	TRUE	1488	38019	34370	416	3148	27496	288	2881	6810	124
657	Hartwig	HMF003519	CPCT02020829T	HMF003519A	NA	NA	NA	Breast	Breast	Breast carcinoma	BRCA	ER+/HER2-	NA	NA	FALSE	FALSE	FALSE	FALSE		FALSE	Peritoneum	Distant	0.48	1	1	1	TRUE	3.3	FEMALE	TRUE	MSS	HR_proficient	FALSE	FALSE	TRUE	TRUE	FALSE	FALSE	TRUE	165	5980	5351	29	589	4689	28	568	660	1
658	Hartwig	HMF003527	CPCT02030242T	HMF003527A	NA	NA	NA	Breast	Breast	Breast carcinoma	BRCA	ER+/HER2-	NA	NA	FALSE	FALSE	FALSE	FALSE		FALSE	Liver	Distant	0.81	1	1	1	TRUE	3.25	FEMALE	TRUE	MSS	HR_proficient	TRUE	FALSE	TRUE	TRUE	TRUE	FALSE	TRUE	791	90501	87992	190	2265	76620	159	1950	11339	39
659	Hartwig	HMF003528	CPCT02010939T	HMF003528A	NA	NA	NA	Breast	Breast	Breast carcinoma	BRCA	ER+/HER2+	NA	NA	FALSE	FALSE	FALSE	FALSE		FALSE	Liver	Distant	0.77	1	1	1	TRUE	3.2	FEMALE	TRUE	MSS	HR_proficient	TRUE	FALSE	TRUE	TRUE	TRUE	FALSE	TRUE	360	11918	10610	59	1230	10413	58	1211	189	0
660	Hartwig	HMF003531	CPCT02100011T	HMF003531A	NA	NA	NA	Breast	Breast	Breast carcinoma	BRCA	ER+/HER2-	NA	NA	FALSE	FALSE	FALSE	FALSE		FALSE	Bone	Distant	0.3	1	1	1	TRUE	1.98	FEMALE	FALSE	MSS	HR_proficient	TRUE	FALSE	TRUE	FALSE	FALSE	FALSE	TRUE	49	6613	6211	13	383	5782	10	363	427	1
661	Hartwig	HMF003533	WIDE01010771T	HMF003533B	NA	NA	NA	Breast	Breast	Breast carcinoma	BRCA	NA	NA	NA	FALSE	FALSE	TRUE	FALSE		FALSE	null	NA	0.73	1	2	2	TRUE	1.82	FEMALE	FALSE	MSS	HR_deficient	NA	NA	NA	NA	NA	NA	FALSE	397	35479	32958	213	2238	32246	206	2093	654	2
662	Hartwig	HMF003545	CPCT02040306T	HMF003545A	NA	NA	NA	Breast	Breast	Breast carcinoma	BRCA	ER+/HER2-	NA	NA	FALSE	FALSE	FALSE	FALSE		FALSE	Lymph node	Lymph	0.53	1	1	1	TRUE	2	FEMALE	FALSE	MSS	HR_proficient	TRUE	FALSE	TRUE	TRUE	FALSE	FALSE	TRUE	84	4089	3423	24	637	2832	20	613	589	4
663	Hartwig	HMF003562	CPCT02100079T	HMF003562A	NA	NA	NA	Breast	Breast	Breast carcinoma	BRCA	ER+/HER2-	NA	NA	FALSE	FALSE	FALSE	FALSE		FALSE	Liver	Distant	0.58	1	1	1	TRUE	1.86	FEMALE	FALSE	MSS	HR_proficient	TRUE	FALSE	TRUE	TRUE	FALSE	FALSE	TRUE	132	5995	5446	30	499	5065	29	457	379	0
664	Hartwig	HMF003563	CPCT02180030T	HMF003563A	NA	NA	NA	Breast	Breast	Breast carcinoma	BRCA	NA	NA	NA	FALSE	FALSE	TRUE	FALSE		FALSE	Liver	Distant	0.52	1	1	1	TRUE	3.35	FEMALE	TRUE	MSS	HR_proficient	TRUE	NA	NA	NA	NA	NA	TRUE	472	15347	13955	88	1279	13921	87	1274	32	0
665	Hartwig	HMF003568	CPCT02360016T	HMF003568A	NA	NA	NA	Breast	Breast	Breast carcinoma	BRCA	ER+/HER2-	NA	NA	FALSE	FALSE	FALSE	FALSE		FALSE	Bone	Distant	0.22	1	1	1	TRUE	2.28	FEMALE	FALSE	MSS	HR_proficient	FALSE	FALSE	TRUE	TRUE	FALSE	FALSE	TRUE	62	3778	3503	12	261	3503	12	261	0	0
666	Hartwig	HMF003573	CPCT02380026T	HMF003573A	NA	NA	NA	Breast	Breast	Breast carcinoma	BRCA	ER-/HER2+	NA	NA	FALSE	FALSE	FALSE	FALSE		FALSE	Lung	Distant	0.61	1	1	1	TRUE	2.88	FEMALE	TRUE	MSS	HR_proficient	FALSE	FALSE	TRUE	FALSE	TRUE	FALSE	TRUE	919	15973	14541	113	1292	13180	104	1237	1348	7
667	Hartwig	HMF003581	CPCT02080243T	HMF003581A	NA	NA	NA	Breast	Breast	Breast carcinoma	BRCA	ER+/HER2-	NA	NA	FALSE	FALSE	FALSE	FALSE		FALSE	Subcutaneous lesion on the back	Distant	0.54	1	1	1	TRUE	3.65	FEMALE	TRUE	MSS	HR_deficient	FALSE	FALSE	TRUE	TRUE	FALSE	FALSE	TRUE	932	24925	20893	292	3655	20252	281	3532	586	5
668	Hartwig	HMF003586	CPCT02010468T	HMF003586A	NA	NA	NA	Breast	Breast	Breast carcinoma	BRCA	ER+/HER2-	NA	NA	FALSE	FALSE	FALSE	FALSE		FALSE	skin	Distant	0.47	2	2	2	TRUE	3.2	FEMALE	TRUE	MSS	HR_proficient	TRUE	NA	NA	NA	NA	NA	TRUE	632	21233	19853	146	1208	19708	144	1187	130	2
669	Hartwig	HMF003599	CPCT02080122T	HMF003599A	NA	NA	NA	Breast	Breast	Breast carcinoma	BRCA	ER+/HER2-	NA	NA	FALSE	FALSE	FALSE	FALSE		FALSE	Primary	Local	0.33	1	1	1	TRUE	5.4	FEMALE	TRUE	MSS	HR_proficient	FALSE	NA	NA	NA	NA	NA	TRUE	542	3149	2812	7	328	2811	7	327	0	0
670	Hartwig	HMF003614	CPCT02330032T	HMF003614A	NA	NA	NA	Breast	Breast	Breast carcinoma	BRCA	ER+/HER2-	NA	NA	FALSE	FALSE	FALSE	FALSE		FALSE	left mamma	Distant	0.66	1	1	1	TRUE	1.92	FEMALE	FALSE	MSS	HR_proficient	TRUE	FALSE	FALSE	TRUE	FALSE	FALSE	TRUE	125	3503	3285	20	196	2140	11	146	1142	9
671	Hartwig	HMF003625	CPCT02310003T	HMF003625A	NA	NA	NA	Breast	Breast	Breast carcinoma	BRCA	ER+/HER2-	NA	NA	FALSE	FALSE	FALSE	FALSE		FALSE	Liver	Distant	0.69	1	1	1	TRUE	1.9	FEMALE	FALSE	MSS	HR_proficient	TRUE	FALSE	FALSE	TRUE	FALSE	FALSE	TRUE	124	32268	30964	96	1178	29968	88	1117	983	7
672	Hartwig	HMF003626	CPCT02300011T	HMF003626A	NA	NA	NA	Breast	Breast	Breast carcinoma	BRCA	TNBC	NA	NA	FALSE	FALSE	FALSE	FALSE		FALSE	Bone	Distant	0.43	1	1	1	TRUE	3.65	FEMALE	TRUE	MSS	HR_proficient	TRUE	FALSE	FALSE	TRUE	FALSE	FALSE	TRUE	218	17630	16979	38	600	16952	39	590	16	0
673	Hartwig	HMF003645	CPCT02120121T	HMF003645A	NA	NA	NA	Breast	Breast	Breast carcinoma	BRCA	ER+/HER2-	NA	NA	FALSE	FALSE	FALSE	FALSE		FALSE	Liver	Distant	0.55	1	1	1	TRUE	2.08	FEMALE	FALSE	MSS	HR_proficient	TRUE	FALSE	TRUE	FALSE	TRUE	FALSE	TRUE	46	3491	3047	8	431	2967	8	412	78	0
674	Hartwig	HMF003665	CPCT02170029T	HMF003665A	NA	NA	NA	Breast	Breast	Breast carcinoma	BRCA	ER+/HER2-	NA	NA	FALSE	FALSE	FALSE	FALSE		FALSE	Bone	Distant	0.39	1	1	1	TRUE	3.3	FEMALE	TRUE	MSS	HR_proficient	TRUE	FALSE	TRUE	TRUE	FALSE	FALSE	TRUE	580	8586	8076	29	470	8050	27	468	24	1
675	Hartwig	HMF003666	CPCT02050337T	HMF003666A	NA	NA	NA	Breast	Breast	Breast carcinoma	BRCA	TNBC	NA	NA	FALSE	FALSE	FALSE	FALSE		FALSE	Lymph node	Lymph	0.36	1	1	1	TRUE	3.3	FEMALE	TRUE	MSS	HR_proficient	TRUE	FALSE	TRUE	FALSE	FALSE	FALSE	TRUE	263	8886	7917	67	893	7890	70	890	18	0
676	Hartwig	HMF003670	CPCT02030340T	HMF003670A	NA	NA	NA	Breast	Breast	Breast carcinoma	BRCA	ER+/HER2-	NA	NA	FALSE	FALSE	FALSE	FALSE		FALSE	Lymph node	Lymph	0.77	1	1	1	TRUE	1.98	FEMALE	FALSE	MSS	HR_proficient	TRUE	FALSE	TRUE	TRUE	FALSE	FALSE	TRUE	82	2297	1939	12	344	1895	11	330	44	1
677	Hartwig	HMF003676	CPCT02210039T	HMF003676A	NA	NA	NA	Breast	Breast	Breast carcinoma	BRCA	ER+/HER2-	NA	NA	FALSE	FALSE	FALSE	FALSE		FALSE	Liver	Distant	0.71	1	1	1	TRUE	2.1	FEMALE	FALSE	MSS	HR_proficient	TRUE	FALSE	TRUE	TRUE	TRUE	FALSE	TRUE	308	19811	18160	138	1448	16625	130	1323	1516	10
678	Hartwig	HMF003677	CPCT02020276T	HMF003677A	NA	NA	NA	Breast	Breast	Breast carcinoma	BRCA	ER+/HER2-	NA	NA	FALSE	FALSE	FALSE	FALSE		FALSE	Lymph node	Lymph	0.55	1	1	1	TRUE	2.8	FEMALE	TRUE	MSS	HR_proficient	TRUE	FALSE	TRUE	TRUE	FALSE	FALSE	TRUE	416	6499	5534	50	908	5389	49	878	138	1
679	Hartwig	HMF003678	CPCT02360018T	HMF003678A	NA	NA	NA	Breast	Breast	Breast carcinoma	BRCA	ER+/HER2-	NA	NA	FALSE	FALSE	FALSE	FALSE		FALSE	Lymph node	Lymph	0.62	1	1	1	TRUE	2.18	FEMALE	FALSE	MSS	HR_proficient	TRUE	FALSE	TRUE	TRUE	FALSE	FALSE	TRUE	75	6078	5505	14	556	4372	9	479	1128	6
680	Hartwig	HMF003684	CPCT02010427T	HMF003684A	NA	NA	NA	Breast	Breast	Breast carcinoma	BRCA	ER+/HER2-	NA	NA	FALSE	FALSE	FALSE	FALSE		FALSE	Liver	Distant	0.48	1	1	1	TRUE	1.98	FEMALE	FALSE	MSS	HR_proficient	FALSE	FALSE	TRUE	TRUE	FALSE	FALSE	TRUE	244	8703	7948	42	706	7654	40	686	291	3
681	Hartwig	HMF003691	CPCT02170018T	HMF003691A	NA	NA	NA	Breast	Breast	Breast carcinoma	BRCA	ER+/HER2-	NA	NA	FALSE	FALSE	FALSE	FALSE		FALSE	skin	Distant	0.53	1	1	1	TRUE	2.52	FEMALE	TRUE	MSS	HR_deficient	TRUE	FALSE	TRUE	TRUE	FALSE	FALSE	TRUE	877	8188	6562	72	1542	6126	69	1504	434	3
682	Hartwig	HMF003701	CPCT02020824T	HMF003701A	NA	NA	NA	Breast	Breast	Breast carcinoma	BRCA	ER+/HER2-	NA	NA	FALSE	FALSE	FALSE	FALSE		FALSE	Liver	Distant	0.32	1	1	1	TRUE	3.3	FEMALE	TRUE	MSS	HR_proficient	FALSE	FALSE	TRUE	TRUE	FALSE	FALSE	TRUE	1002	10274	9438	36	793	9425	37	786	4	0
683	Hartwig	HMF003703	CPCT02080039T	HMF003703A	NA	NA	NA	Breast	Breast	Breast carcinoma	BRCA	ER+/HER2-	NA	NA	FALSE	FALSE	FALSE	FALSE		FALSE	null	NA	0.56	1	1	1	TRUE	1.94	FEMALE	FALSE	MSS	HR_proficient	TRUE	FALSE	TRUE	TRUE	TRUE	FALSE	TRUE	404	6148	5288	108	739	5055	105	695	228	2
684	Hartwig	HMF003712	CPCT02020773T	HMF003712A	NA	NA	NA	Breast	Breast	Breast carcinoma	BRCA	ER+/HER2-	NA	NA	FALSE	FALSE	FALSE	FALSE		FALSE	Cutaneous	Distant	0.73	1	1	1	TRUE	1.74	FEMALE	FALSE	MSS	HR_proficient	TRUE	FALSE	TRUE	TRUE	FALSE	FALSE	TRUE	245	5161	4190	61	902	4009	59	865	176	2
685	Hartwig	HMF003720	CPCT02110004T	HMF003720A	NA	NA	NA	Breast	Breast	Breast carcinoma	BRCA	NA	NA	NA	TRUE	FALSE	TRUE	TRUE	Duplicate biopsy	FALSE	Bone	Distant	0.36	2	2	1	FALSE	3.25	FEMALE	TRUE	MSS	HR_proficient	TRUE	FALSE	TRUE	TRUE	FALSE	FALSE	TRUE	369	9030	8538	16	470	6754	15	458	1782	1
686	Hartwig	HMF003720	CPCT02110080T	HMF003720B	NA	NA	NA	Breast	Breast	Breast carcinoma	BRCA	ER+/HER2-	NA	NA	FALSE	FALSE	FALSE	FALSE		FALSE	Bone	Distant	0.39	1	2	1	TRUE	3.05	FEMALE	TRUE	MSS	HR_proficient	TRUE	FALSE	TRUE	TRUE	TRUE	FALSE	TRUE	427	23751	23142	48	544	23075	48	536	59	0
687	Hartwig	HMF003726	CPCT02010508T	HMF003726A	NA	NA	NA	Breast	Breast	Breast carcinoma	BRCA	ER+/HER2-	NA	NA	FALSE	FALSE	FALSE	FALSE		FALSE	Primary	Local	0.55	1	1	1	TRUE	3.25	FEMALE	TRUE	MSS	HR_proficient	FALSE	NA	NA	NA	NA	NA	TRUE	141	2651	2332	15	299	2159	11	285	171	4
688	Hartwig	HMF003730	CPCT02160039T	HMF003730A	NA	NA	NA	Breast	Breast	Breast carcinoma	BRCA	ER+/HER2-	NA	NA	FALSE	FALSE	FALSE	FALSE		FALSE	Liver	Distant	0.94	1	1	1	TRUE	2.3	FEMALE	FALSE	MSS	HR_proficient	TRUE	NA	NA	NA	NA	NA	TRUE	81	4009	3593	11	401	3392	10	348	200	1
689	Hartwig	HMF003738	CPCT02300018T	HMF003738A	NA	NA	NA	Breast	Breast	Breast carcinoma	BRCA	ER+/HER2-	NA	NA	FALSE	FALSE	FALSE	FALSE		FALSE	Bone	Distant	0.66	1	1	1	TRUE	1.78	FEMALE	FALSE	MSS	HR_proficient	TRUE	FALSE	TRUE	TRUE	FALSE	FALSE	TRUE	288	39859	39261	66	506	29878	57	404	9369	8
690	Hartwig	HMF003745	CPCT02060197T	HMF003745A	NA	NA	NA	Breast	Breast	Breast carcinoma	BRCA	ER+/HER2-	NA	NA	FALSE	FALSE	FALSE	FALSE		FALSE	Bone	Distant	0.44	1	1	1	TRUE	3.3	FEMALE	TRUE	MSS	HR_proficient	FALSE	FALSE	FALSE	TRUE	FALSE	FALSE	TRUE	105	6921	6286	18	609	6251	17	604	32	0
691	Hartwig	HMF003753	CPCT02020441T	HMF003753A	NA	NA	NA	Breast	Breast	Breast carcinoma	BRCA	ER+/HER2-	NA	NA	FALSE	FALSE	FALSE	FALSE		FALSE	Bone	Distant	0.34	1	1	1	TRUE	3.4	FEMALE	TRUE	MSS	HR_proficient	TRUE	FALSE	TRUE	TRUE	FALSE	FALSE	TRUE	308	12013	11086	121	749	3390	38	372	7680	81
692	Hartwig	HMF003754	CPCT02030463T	HMF003754A	NA	NA	NA	Breast	Breast	Breast carcinoma	BRCA	ER+/HER2-	NA	NA	FALSE	FALSE	FALSE	FALSE		FALSE	Liver	Distant	0.4	1	1	1	TRUE	1.9	FEMALE	FALSE	MSS	HR_proficient	TRUE	FALSE	TRUE	TRUE	TRUE	FALSE	TRUE	396	3684	3411	15	251	3097	12	228	311	3
693	Hartwig	HMF003771	CPCT02020371T	HMF003771A	NA	NA	NA	Breast	Breast	Breast carcinoma	BRCA	ER+/HER2-	NA	NA	FALSE	FALSE	FALSE	FALSE		FALSE	Liver	Distant	0.39	1	1	1	TRUE	1.92	FEMALE	FALSE	MSS	HR_proficient	FALSE	FALSE	TRUE	FALSE	FALSE	FALSE	TRUE	235	11386	10831	38	502	9822	34	490	1005	4
694	Hartwig	HMF003780	CPCT02300005T	HMF003780A	NA	NA	NA	Breast	Breast	Breast carcinoma	BRCA	ER+/HER2-	NA	NA	FALSE	FALSE	FALSE	FALSE		FALSE	Primary	Local	0.75	1	1	1	TRUE	3.85	FEMALE	TRUE	MSS	HR_proficient	FALSE	FALSE	TRUE	TRUE	TRUE	FALSE	TRUE	56	4607	4033	23	547	3940	23	539	89	0
695	Hartwig	HMF003783	CPCT02030447T	HMF003783A	NA	NA	NA	Breast	Breast	Breast carcinoma	BRCA	ER+/HER2-	NA	NA	FALSE	FALSE	FALSE	FALSE		FALSE	Liver	Distant	0.87	1	1	1	TRUE	1.94	FEMALE	FALSE	MSS	HR_proficient	TRUE	FALSE	TRUE	TRUE	FALSE	FALSE	TRUE	406	6174	5543	58	550	5343	54	513	189	5
696	Hartwig	HMF003792	CPCT02230014T	HMF003792A	NA	NA	NA	Breast	Breast	Breast carcinoma	BRCA	ER+/HER2-	NA	NA	FALSE	FALSE	FALSE	FALSE		FALSE	Liver	Distant	0.61	1	1	1	TRUE	1.9	FEMALE	FALSE	MSS	HR_proficient	FALSE	FALSE	TRUE	TRUE	TRUE	FALSE	TRUE	427	8551	7255	26	1264	6795	24	1197	456	2
697	Hartwig	HMF003796	CPCT02380020T	HMF003796A	NA	NA	NA	Breast	Breast	Breast carcinoma	BRCA	ER-/HER2+	NA	NA	FALSE	FALSE	FALSE	FALSE		FALSE	Lymph node	Lymph	0.68	1	1	1	TRUE	2.86	FEMALE	TRUE	MSS	HR_deficient	FALSE	FALSE	TRUE	FALSE	TRUE	FALSE	TRUE	1400	22244	19727	173	2282	18138	151	2025	1527	14
698	Hartwig	HMF003800	CPCT02100164T	HMF003800A	NA	NA	NA	Breast	Breast	Breast carcinoma	BRCA	TNBC	NA	NA	FALSE	FALSE	FALSE	FALSE		FALSE	Liver	Distant	0.52	1	1	1	TRUE	3.45	FEMALE	TRUE	MSS	HR_proficient	TRUE	FALSE	TRUE	FALSE	FALSE	FALSE	TRUE	734	15170	14285	61	792	14198	60	782	81	2
699	Hartwig	HMF003802	CPCT02050299T	HMF003802A	NA	NA	NA	Breast	Breast	Breast carcinoma	BRCA	ER+/HER2-	NA	NA	FALSE	FALSE	FALSE	FALSE		FALSE	Liver	Distant	0.22	1	1	1	TRUE	1.9	FEMALE	FALSE	MSS	HR_proficient	TRUE	FALSE	FALSE	TRUE	FALSE	FALSE	TRUE	93	85924	85229	145	490	85176	146	481	43	0
700	Hartwig	HMF003804	CPCT02210014T	HMF003804A	NA	NA	NA	Breast	Breast	Breast carcinoma	BRCA	ER+/HER2-	NA	NA	FALSE	FALSE	FALSE	FALSE		FALSE	Liver	Distant	0.54	1	1	1	TRUE	2.14	FEMALE	FALSE	MSS	HR_proficient	TRUE	FALSE	TRUE	TRUE	FALSE	FALSE	TRUE	367	5448	5000	26	417	4647	23	397	352	3
701	Hartwig	HMF003808	CPCT02470003T	HMF003808A	NA	NA	NA	Breast	Breast	Breast carcinoma	BRCA	ER+/HER2-	NA	NA	FALSE	FALSE	FALSE	FALSE		FALSE	Bone	Distant	0.37	1	1	1	TRUE	1.98	FEMALE	FALSE	MSS	HR_proficient	TRUE	FALSE	TRUE	TRUE	FALSE	FALSE	TRUE	145	3601	3361	10	226	3276	10	223	84	0
702	Hartwig	HMF003810	CPCT02390043T	HMF003810A	NA	NA	NA	Breast	Breast	Breast carcinoma	BRCA	ER+/HER2-	NA	NA	FALSE	FALSE	FALSE	FALSE		FALSE	Lymph node	Lymph	0.72	1	1	1	TRUE	1.98	FEMALE	FALSE	MSS	HR_proficient	FALSE	NA	NA	NA	NA	NA	TRUE	287	10055	9566	43	442	8776	36	400	784	9
703	Hartwig	HMF003817	CPCT02230124T	HMF003817A	NA	NA	NA	Breast	Breast	Breast carcinoma	BRCA	ER+/HER2-	NA	NA	FALSE	FALSE	FALSE	FALSE		FALSE	Liver	Distant	0.8	1	1	1	TRUE	1.92	FEMALE	FALSE	MSS	HR_proficient	TRUE	FALSE	FALSE	TRUE	FALSE	FALSE	TRUE	221	6027	5380	22	619	4866	22	547	507	2
704	Hartwig	HMF003825	CPCT02060289T	HMF003825A	NA	NA	NA	Breast	Breast	Breast carcinoma	BRCA	ER+/HER2-	NA	NA	FALSE	FALSE	FALSE	FALSE		FALSE	Liver	Distant	0.39	1	1	1	TRUE	3.4	FEMALE	TRUE	MSS	HR_proficient	TRUE	FALSE	TRUE	TRUE	TRUE	FALSE	TRUE	617	35826	34304	146	1347	34117	146	1327	168	0
705	Hartwig	HMF003837	CPCT02340110T	HMF003837A	NA	NA	NA	Breast	Breast	Breast carcinoma	BRCA	ER+/HER2-	NA	NA	FALSE	FALSE	FALSE	FALSE		FALSE	Lung	Distant	0.54	1	1	1	TRUE	2.42	FEMALE	TRUE	MSS	HR_deficient	TRUE	FALSE	TRUE	TRUE	TRUE	FALSE	TRUE	1067	24354	22046	225	2013	18077	179	1662	3925	36
706	Hartwig	HMF003839	DRUP01010148T	HMF003839B	NA	NA	NA	Breast	Breast	Breast carcinoma	BRCA	NA	NA	NA	FALSE	FALSE	TRUE	FALSE		FALSE	Lymph node	Lymph	0.73	1	2	1	TRUE	2.04	FEMALE	FALSE	MSI	cannot_be_determined	NA	NA	NA	NA	NA	NA	FALSE	164	350598	99465	560	250168	94793	488	222968	4253	114
707	Hartwig	HMF003839	WIDE01010069T	HMF003839A	NA	NA	NA	Breast	Breast	Breast carcinoma	BRCA	NA	NA	NA	TRUE	FALSE	TRUE	TRUE	Duplicate biopsy	FALSE	null	NA	0.5	2	2	1	FALSE	2.04	FEMALE	FALSE	MSI	cannot_be_determined	NA	NA	NA	NA	NA	NA	FALSE	190	300517	113224	512	186553	88152	351	174408	24803	192
708	Hartwig	HMF003847	WIDE01010076T	HMF003847A	NA	NA	NA	Breast	Breast	Breast carcinoma	BRCA	TNBC	NA	NA	FALSE	FALSE	FALSE	FALSE		FALSE	null	NA	0.51	1	1	1	TRUE	3.05	FEMALE	TRUE	MSS	HR_proficient	NA	NA	NA	NA	NA	NA	FALSE	151	6264	5590	64	599	5528	64	589	54	0
709	Hartwig	HMF003849	CPCT02080296T	HMF003849A	NA	NA	NA	Breast	Breast	Breast carcinoma	BRCA	ER+/HER2-	NA	NA	FALSE	FALSE	FALSE	FALSE		FALSE	Lymph node	Lymph	0.59	1	1	1	TRUE	1.98	MALE	FALSE	MSS	HR_deficient	FALSE	FALSE	TRUE	TRUE	FALSE	FALSE	TRUE	404	18609	16432	225	1892	14320	184	1596	2061	35
710	Hartwig	HMF003850	CPCT02070424T	HMF003850A	NA	NA	NA	Breast	Breast	Breast carcinoma	BRCA	NA	NA	NA	FALSE	FALSE	TRUE	FALSE		FALSE	Primary	Local	0.65	1	1	1	TRUE	1.9	FEMALE	FALSE	MSS	HR_proficient	FALSE	FALSE	TRUE	TRUE	TRUE	FALSE	TRUE	320	10638	9886	31	706	8634	25	654	1250	6
711	Hartwig	HMF003851	CPCT02210082T	HMF003851A	NA	NA	NA	Breast	Breast	Breast carcinoma	BRCA	ER+/HER2-	NA	NA	FALSE	FALSE	FALSE	FALSE		FALSE	Liver	Distant	0.54	1	1	1	TRUE	1.98	FEMALE	FALSE	MSS	HR_proficient	TRUE	FALSE	TRUE	TRUE	TRUE	FALSE	TRUE	195	16136	15740	26	363	6398	11	333	9336	17
712	Hartwig	HMF003861	CPCT02040325T	HMF003861A	NA	NA	NA	Breast	Breast	Breast carcinoma	BRCA	ER+/HER2-	NA	NA	FALSE	FALSE	FALSE	FALSE		FALSE	Bone	Distant	0.54	1	1	1	TRUE	3.15	FEMALE	TRUE	MSS	HR_proficient	FALSE	FALSE	TRUE	TRUE	FALSE	FALSE	TRUE	81	5430	4865	12	541	4792	10	536	71	1
713	Hartwig	HMF003871	CPCT02040323T	HMF003871A	NA	NA	NA	Breast	Breast	Breast carcinoma	BRCA	ER+/HER2-	NA	NA	FALSE	FALSE	FALSE	FALSE		FALSE	Lymph node	Lymph	0.41	1	1	1	TRUE	3.8	FEMALE	TRUE	MSS	HR_proficient	TRUE	FALSE	TRUE	TRUE	FALSE	FALSE	TRUE	24	2966	2690	5	269	2160	4	260	530	1
714	Hartwig	HMF003882	CPCT02460006T	HMF003882A	NA	NA	NA	Breast	Breast	Breast carcinoma	BRCA	ER+/HER2-	NA	NA	FALSE	FALSE	FALSE	FALSE		FALSE	Liver	Distant	0.66	1	1	1	TRUE	1.9	FEMALE	FALSE	MSS	HR_proficient	TRUE	FALSE	TRUE	TRUE	TRUE	FALSE	TRUE	53	2501	2179	5	316	2105	5	304	72	0
715	Hartwig	HMF003921	CPCT02050434T	HMF003921A	NA	NA	NA	Breast	Breast	Breast carcinoma	BRCA	ER+/HER2-	NA	NA	FALSE	FALSE	FALSE	FALSE		FALSE	Liver	Distant	0.41	1	1	1	TRUE	1.96	FEMALE	FALSE	MSS	HR_proficient	FALSE	TRUE	TRUE	TRUE	TRUE	FALSE	TRUE	234	4106	3755	18	327	3700	18	319	53	0
716	Hartwig	HMF003928	CPCT02260028T	HMF003928A	NA	NA	NA	Breast	Breast	Breast carcinoma	BRCA	ER+/HER2-	NA	NA	FALSE	FALSE	FALSE	FALSE		FALSE	Liver	Distant	0.51	1	1	1	TRUE	1.84	FEMALE	FALSE	MSS	HR_proficient	TRUE	FALSE	TRUE	TRUE	TRUE	FALSE	TRUE	133	5582	5069	65	445	4896	64	434	172	1
717	Hartwig	HMF003935	CPCT02440021T	HMF003935A	NA	NA	NA	Breast	Breast	Breast carcinoma	BRCA	ER+/HER2-	NA	NA	FALSE	FALSE	FALSE	FALSE		FALSE	Liver	Distant	0.51	1	1	1	TRUE	3.3	FEMALE	TRUE	MSS	HR_proficient	TRUE	FALSE	FALSE	TRUE	FALSE	FALSE	TRUE	101	4562	4118	14	427	4068	14	424	49	0
718	Hartwig	HMF003938	CPCT02230125T	HMF003938A	NA	NA	NA	Breast	Breast	Breast carcinoma	BRCA	ER+/HER2-	NA	NA	FALSE	FALSE	FALSE	FALSE		FALSE	Liver	Distant	0.66	1	1	1	TRUE	3.75	FEMALE	TRUE	MSS	HR_proficient	TRUE	FALSE	TRUE	TRUE	FALSE	FALSE	TRUE	62	4473	4099	19	352	4038	19	351	59	1
719	Hartwig	HMF003951	WIDE01010093TII	HMF003951A	NA	NA	NA	Breast	Breast	Breast carcinoma	BRCA	ER+/HER2-	NA	NA	FALSE	FALSE	FALSE	FALSE		FALSE	null	NA	0.38	1	1	1	TRUE	3.4	FEMALE	TRUE	MSS	HR_deficient	NA	NA	NA	NA	NA	NA	FALSE	443	20335	19340	150	819	18968	144	810	366	5
720	Hartwig	HMF003956	CPCT02011073T	HMF003956A	NA	NA	NA	Breast	Breast	Breast carcinoma	BRCA	ER+/HER2-	NA	NA	FALSE	FALSE	FALSE	FALSE		FALSE	Liver	Distant	0.73	1	1	1	TRUE	2	FEMALE	FALSE	MSS	HR_proficient	FALSE	FALSE	TRUE	TRUE	FALSE	FALSE	TRUE	109	2999	2749	36	212	1492	10	153	1255	26
721	Hartwig	HMF003968	WIDE01010074T	HMF003968A	NA	NA	NA	Breast	Breast	Breast carcinoma	BRCA	ER-/HER2+	NA	NA	FALSE	FALSE	FALSE	FALSE		FALSE	null	NA	0.51	1	1	1	TRUE	2.92	FEMALE	TRUE	MSS	HR_proficient	NA	NA	NA	NA	NA	NA	FALSE	944	14304	13366	43	876	13220	41	854	136	2
722	Hartwig	HMF003975	CPCT02410017T	HMF003975A	NA	NA	NA	Breast	Breast	Breast carcinoma	BRCA	ER+/HER2-	NA	NA	FALSE	FALSE	FALSE	FALSE		FALSE	Liver	Distant	0.61	1	1	1	TRUE	3.7	FEMALE	TRUE	MSS	HR_proficient	TRUE	FALSE	TRUE	TRUE	FALSE	FALSE	TRUE	1527	21792	19320	111	2331	19045	110	2308	263	2
723	Hartwig	HMF003981	CPCT02320008T	HMF003981A	NA	NA	NA	Breast	Breast	Breast carcinoma	BRCA	ER+/HER2-	NA	NA	FALSE	FALSE	FALSE	FALSE		FALSE	soft tissue	Distant	0.49	1	1	1	TRUE	3.75	FEMALE	TRUE	MSS	HR_proficient	NA	NA	NA	NA	NA	NA	FALSE	324	30334	29376	77	865	29013	77	853	352	1
724	Hartwig	HMF003988	CPCT02260029T	HMF003988A	NA	NA	NA	Breast	Breast	Breast carcinoma	BRCA	ER+/HER2-	NA	NA	FALSE	FALSE	FALSE	FALSE		FALSE	Primary	Local	0.95	1	1	1	TRUE	1.7	FEMALE	FALSE	MSS	HR_proficient	FALSE	FALSE	TRUE	TRUE	TRUE	FALSE	TRUE	463	28497	27080	99	1304	4826	46	631	22246	54
725	Hartwig	HMF003992	CPCT02020969T	HMF003992A	NA	NA	NA	Breast	Breast	Breast carcinoma	BRCA	NA	NA	NA	FALSE	FALSE	TRUE	FALSE		FALSE	Bone	Distant	0.79	1	1	1	TRUE	2.82	FEMALE	TRUE	MSS	HR_proficient	FALSE	FALSE	TRUE	TRUE	TRUE	FALSE	TRUE	102	5464	5070	18	374	3988	14	346	1079	4
726	Hartwig	HMF003997	CPCT02320009T	HMF003997A	NA	NA	NA	Breast	Breast	Breast carcinoma	BRCA	ER+/HER2-	NA	NA	FALSE	FALSE	FALSE	FALSE		FALSE	stomach	Distant	0.21	1	1	1	TRUE	2.04	FEMALE	FALSE	MSS	HR_proficient	FALSE	FALSE	FALSE	TRUE	FALSE	FALSE	TRUE	56	4254	3942	19	292	3937	19	291	3	1
727	Hartwig	HMF004004	CPCT02150051T	HMF004004A	NA	NA	NA	Breast	Breast	Breast carcinoma	BRCA	ER+/HER2+	NA	NA	FALSE	FALSE	FALSE	FALSE		FALSE	Liver	Distant	0.52	1	1	1	TRUE	3.15	FEMALE	TRUE	MSS	HR_proficient	FALSE	FALSE	TRUE	TRUE	TRUE	FALSE	TRUE	217	14506	13964	19	511	13584	17	502	379	1
728	Hartwig	HMF004006	WIDE01010124T	HMF004006A	NA	NA	NA	Breast	Breast	Breast carcinoma	BRCA	TNBC	NA	NA	FALSE	FALSE	FALSE	FALSE		FALSE	null	NA	0.47	1	1	1	TRUE	3.75	FEMALE	TRUE	MSS	HR_proficient	NA	NA	NA	NA	NA	NA	FALSE	367	16787	15324	270	1153	13763	237	1100	1537	37
729	Hartwig	HMF004010	CPCT02080285T	HMF004010A	NA	NA	NA	Breast	Breast	Breast carcinoma	BRCA	ER+/HER2-	NA	NA	FALSE	FALSE	FALSE	FALSE		FALSE	Primary	Local	0.39	1	1	1	TRUE	2.04	FEMALE	FALSE	MSS	HR_proficient	FALSE	FALSE	FALSE	TRUE	FALSE	FALSE	TRUE	84	20907	20390	41	465	9768	20	353	10617	21
730	Hartwig	HMF004012	CPCT02200005T	HMF004012A	NA	NA	NA	Breast	Breast	Breast carcinoma	BRCA	ER+/HER2-	NA	NA	FALSE	FALSE	FALSE	FALSE		FALSE	Primary	Local	0.59	1	1	1	TRUE	1.96	FEMALE	FALSE	MSI	HR_proficient	FALSE	FALSE	FALSE	TRUE	FALSE	FALSE	TRUE	98	30489	15904	42	14509	7527	15	7150	8368	24
731	Hartwig	HMF004023	CPCT02210051T	HMF004023A	NA	NA	NA	Breast	Breast	Breast carcinoma	BRCA	ER+/HER2+	NA	NA	FALSE	FALSE	FALSE	FALSE		FALSE	Bone	Distant	0.26	1	1	1	TRUE	3.55	MALE	TRUE	MSS	HR_proficient	TRUE	FALSE	TRUE	TRUE	TRUE	FALSE	TRUE	884	10763	10274	40	432	10266	40	426	1	0
732	Hartwig	HMF004030	CPCT02080288T	HMF004030A	NA	NA	NA	Breast	Breast	Breast carcinoma	BRCA	ER+/HER2-	NA	NA	FALSE	FALSE	FALSE	FALSE		FALSE	Liver	Distant	0.24	1	1	1	TRUE	5.2	FEMALE	TRUE	MSS	HR_proficient	TRUE	FALSE	TRUE	TRUE	FALSE	FALSE	TRUE	39	4680	4362	13	303	4359	14	300	0	0
733	Hartwig	HMF004035	WIDE01010240T	HMF004035A	NA	NA	NA	Breast	Breast	Breast carcinoma	BRCA	NA	NA	NA	TRUE	FALSE	TRUE	TRUE	Not available for reuse because of insufficient informed consent	TRUE	null	NA	0.59	1	1	1	TRUE	1.88	FEMALE	FALSE	MSS	HR_proficient	NA	NA	NA	NA	NA	NA	FALSE	69	7065	6724	13	316	6631	13	289	89	0
734	Hartwig	HMF004037	WIDE01010235T	HMF004037A	NA	NA	NA	Breast	Breast	Breast carcinoma	BRCA	ER+/HER2-	NA	NA	FALSE	FALSE	FALSE	FALSE		FALSE	null	NA	0.62	1	1	1	TRUE	2.02	FEMALE	FALSE	MSS	HR_proficient	NA	NA	NA	NA	NA	NA	FALSE	56	10456	9807	23	617	9461	22	590	343	1
735	Hartwig	HMF004039	CPCT02011058T	HMF004039A	NA	NA	NA	Breast	Breast	Breast carcinoma	BRCA	ER+/HER2-	NA	NA	FALSE	FALSE	FALSE	FALSE		FALSE	Lymph node	Lymph	0.59	1	1	1	TRUE	5.9	FEMALE	TRUE	MSS	HR_proficient	TRUE	TRUE	TRUE	TRUE	TRUE	FALSE	TRUE	250	35039	32970	262	1751	32949	261	1739	9	0
736	Hartwig	HMF004042	CPCT02020898T	HMF004042A	NA	NA	NA	Breast	Breast	Breast carcinoma	BRCA	ER+/HER2-	NA	NA	FALSE	FALSE	FALSE	FALSE		FALSE	Mamma	Distant	0.56	1	1	1	TRUE	3.3	FEMALE	TRUE	MSS	HR_proficient	FALSE	FALSE	FALSE	TRUE	FALSE	FALSE	TRUE	67	3880	3549	17	313	3133	17	304	415	0
737	Hartwig	HMF004046	WIDE01010056T	HMF004046A	NA	NA	NA	Breast	Breast	Breast carcinoma	BRCA	ER+/HER2-	NA	NA	FALSE	FALSE	FALSE	FALSE		FALSE	null	NA	0.82	1	1	1	TRUE	1.82	FEMALE	FALSE	MSS	HR_proficient	NA	NA	NA	NA	NA	NA	FALSE	434	6245	5029	22	1185	4571	18	986	455	4
738	Hartwig	HMF004062	CPCT02100195T	HMF004062A	NA	NA	NA	Breast	Breast	Breast carcinoma	BRCA	ER+/HER2-	NA	NA	FALSE	FALSE	FALSE	FALSE		FALSE	Lesion	Distant	0.48	1	1	1	TRUE	4.35	FEMALE	TRUE	MSS	HR_proficient	TRUE	FALSE	FALSE	TRUE	FALSE	FALSE	TRUE	39	4506	3983	35	479	3257	13	386	717	23
739	Hartwig	HMF004071	CPCT02040321T	HMF004071A	NA	NA	NA	Breast	Breast	Breast carcinoma	BRCA	ER+/HER2-	NA	NA	FALSE	FALSE	FALSE	FALSE		FALSE	null	NA	0.5	1	1	1	TRUE	3.1	FEMALE	TRUE	MSS	HR_deficient	TRUE	FALSE	TRUE	TRUE	FALSE	FALSE	TRUE	578	11999	10337	129	1499	10220	126	1457	87	2
740	Hartwig	HMF004072	WIDE01010212T	HMF004072A	NA	NA	NA	Breast	Breast	Breast carcinoma	BRCA	ER-/HER2+	NA	NA	FALSE	FALSE	FALSE	FALSE		FALSE	null	NA	0.62	1	1	1	TRUE	1.82	FEMALE	FALSE	MSS	HR_proficient	NA	NA	NA	NA	NA	NA	FALSE	316	11426	10318	97	991	10150	95	972	163	1
741	Hartwig	HMF004075	WIDE01010067T	HMF004075A	NA	NA	NA	Breast	Breast	Breast carcinoma	BRCA	ER+/HER2-	NA	NA	FALSE	FALSE	FALSE	FALSE		FALSE	null	NA	0.31	1	1	1	TRUE	3.2	FEMALE	TRUE	MSS	HR_proficient	NA	NA	NA	NA	NA	NA	FALSE	599	6897	6410	42	433	6407	42	430	1	0
742	Hartwig	HMF004078	CPCT02110079T	HMF004078A	NA	NA	NA	Breast	Breast	Breast carcinoma	BRCA	ER+/HER2-	NA	NA	FALSE	FALSE	FALSE	FALSE		FALSE	Bone	Distant	0.58	1	1	1	TRUE	3.9	FEMALE	TRUE	MSS	HR_proficient	TRUE	FALSE	TRUE	TRUE	TRUE	FALSE	TRUE	174	5801	5339	13	439	5185	13	429	152	0
743	Hartwig	HMF004081	CPCT02390038T	HMF004081A	NA	NA	NA	Breast	Breast	Breast carcinoma	BRCA	ER+/HER2-	NA	NA	FALSE	FALSE	FALSE	FALSE		FALSE	Lymph node	Lymph	0.44	1	1	1	TRUE	2	FEMALE	FALSE	MSS	HR_proficient	FALSE	NA	NA	NA	NA	NA	TRUE	98	24418	23718	35	649	7458	16	490	16255	19
744	Hartwig	HMF004090	WIDE01010270T	HMF004090A	NA	NA	NA	Breast	Breast	Breast carcinoma	BRCA	ER+/HER2-	NA	NA	FALSE	FALSE	FALSE	FALSE		FALSE	null	NA	0.38	1	1	1	TRUE	1.88	FEMALE	FALSE	MSS	HR_proficient	NA	NA	NA	NA	NA	NA	FALSE	142	51741	50646	127	924	50589	127	904	39	0
745	Hartwig	HMF004094	CPCT02060285T	HMF004094A	NA	NA	NA	Breast	Breast	Breast carcinoma	BRCA	ER+/HER2-	NA	NA	FALSE	FALSE	FALSE	FALSE		FALSE	Liver	Distant	0.23	1	1	1	TRUE	1.92	FEMALE	FALSE	MSS	HR_proficient	TRUE	FALSE	FALSE	TRUE	FALSE	FALSE	TRUE	39	2030	1901	8	118	249	2	28	1652	6
746	Hartwig	HMF004098	CPCT02040331T	HMF004098A	NA	NA	NA	Breast	Breast	Breast carcinoma	BRCA	ER+/HER2-	NA	NA	FALSE	FALSE	FALSE	FALSE		FALSE	Lung	Distant	0.6	1	1	1	TRUE	3.4	FEMALE	TRUE	MSS	HR_proficient	TRUE	FALSE	FALSE	TRUE	FALSE	FALSE	TRUE	549	4839	4388	16	426	3025	6	344	1360	10
747	Hartwig	HMF004101	CPCT02210076T	HMF004101A	NA	NA	NA	Breast	Breast	Breast carcinoma	BRCA	ER+/HER2-	NA	NA	FALSE	FALSE	FALSE	FALSE		FALSE	Pleural fluid	Distant	0.85	1	1	1	TRUE	1.62	FEMALE	FALSE	MSS	HR_proficient	TRUE	FALSE	TRUE	TRUE	TRUE	FALSE	TRUE	174	5823	5111	24	683	3198	17	445	1912	7
748	Hartwig	HMF004104	CPCT02230126T	HMF004104A	NA	NA	NA	Breast	Breast	Breast carcinoma	BRCA	ER+/HER2-	NA	NA	FALSE	FALSE	FALSE	FALSE		FALSE	Liver	Distant	0.27	1	1	1	TRUE	3.25	FEMALE	TRUE	MSS	HR_deficient	TRUE	FALSE	TRUE	TRUE	FALSE	FALSE	TRUE	1008	8665	8009	30	609	8000	28	604	4	0
749	Hartwig	HMF004116	WIDE01010248T	HMF004116A	NA	NA	NA	Breast	Breast	Breast carcinoma	BRCA	ER+/HER2-	NA	NA	FALSE	FALSE	FALSE	FALSE		FALSE	null	NA	0.29	1	1	1	TRUE	2.48	FEMALE	TRUE	MSS	HR_proficient	NA	NA	NA	NA	NA	NA	FALSE	104	7391	7056	28	299	7051	28	296	2	0
750	Hartwig	HMF004121	CPCT02040307T	HMF004121A	NA	NA	NA	Breast	Breast	Breast carcinoma	BRCA	ER+/HER2-	NA	NA	FALSE	FALSE	FALSE	FALSE		FALSE	Bone	Distant	0.55	1	1	1	TRUE	1.68	FEMALE	FALSE	MSS	HR_proficient	FALSE	FALSE	TRUE	FALSE	FALSE	FALSE	TRUE	165	5140	4380	19	729	3994	19	678	383	0
751	Hartwig	HMF004127	CPCT02320010T	HMF004127A	NA	NA	NA	Breast	Breast	Breast carcinoma	BRCA	ER+/HER2-	NA	NA	FALSE	FALSE	FALSE	FALSE		FALSE	Liver	Distant	0.54	1	1	1	TRUE	2.88	FEMALE	TRUE	MSS	HR_proficient	TRUE	FALSE	TRUE	TRUE	TRUE	FALSE	TRUE	40	4017	3585	5	421	3508	5	414	77	0
752	Hartwig	HMF004129	CPCT02340112T	HMF004129A	NA	NA	NA	Breast	Breast	Breast carcinoma	BRCA	ER+/HER2-	NA	NA	FALSE	FALSE	FALSE	FALSE		FALSE	Liver	Distant	0.55	1	1	1	TRUE	2.22	FEMALE	FALSE	MSS	HR_proficient	TRUE	FALSE	FALSE	TRUE	FALSE	FALSE	TRUE	75	4467	3514	41	902	3462	42	884	41	0
753	Hartwig	HMF004131	CPCT02380052T	HMF004131A	NA	NA	NA	Breast	Breast	Breast carcinoma	BRCA	ER+/HER2-	NA	NA	FALSE	FALSE	FALSE	FALSE		FALSE	Liver	Distant	0.69	1	1	1	TRUE	3.4	FEMALE	TRUE	MSS	HR_proficient	FALSE	FALSE	TRUE	TRUE	FALSE	FALSE	TRUE	117	30020	28960	79	953	28709	76	943	243	2
754	Hartwig	HMF004135	CPCT02200007T	HMF004135A	NA	NA	NA	Breast	Breast	Breast carcinoma	BRCA	ER+/HER2-	NA	NA	FALSE	FALSE	FALSE	FALSE		FALSE	Liver	Distant	0.35	1	1	1	TRUE	2.2	FEMALE	FALSE	MSS	HR_proficient	FALSE	FALSE	TRUE	TRUE	TRUE	FALSE	TRUE	592	5737	5212	22	495	5183	22	491	26	0
755	Hartwig	HMF004136	CPCT02120179T	HMF004136A	NA	NA	NA	Breast	Breast	Breast carcinoma	BRCA	ER+/HER2-	NA	NA	FALSE	FALSE	FALSE	FALSE		FALSE	Primary	Local	0.6	1	1	1	TRUE	2.18	FEMALE	FALSE	MSS	HR_proficient	FALSE	FALSE	TRUE	TRUE	TRUE	FALSE	TRUE	121	2969	2646	15	302	2414	12	287	231	3
756	Hartwig	HMF004157	CPCT02020946T	HMF004157A	NA	NA	NA	Breast	Breast	Breast carcinoma	BRCA	ER+/HER2-	NA	NA	FALSE	FALSE	FALSE	FALSE		FALSE	M. gluteus minimus	Distant	0.48	1	1	1	TRUE	3.25	FEMALE	TRUE	MSS	HR_proficient	FALSE	FALSE	TRUE	FALSE	FALSE	FALSE	TRUE	257	13622	12564	86	959	12501	84	954	61	1
757	Hartwig	HMF004163	CPCT02080312T	HMF004163A	NA	NA	NA	Breast	Breast	Breast carcinoma	BRCA	ER+/HER2-	NA	NA	FALSE	FALSE	FALSE	FALSE		FALSE	Bone	Distant	0.82	1	1	1	TRUE	2.24	FEMALE	FALSE	MSS	HR_proficient	FALSE	FALSE	FALSE	TRUE	FALSE	FALSE	TRUE	15	3126	2759	10	352	2000	9	278	758	1
758	Hartwig	HMF004170	CPCT02011013T	HMF004170A	NA	NA	NA	Breast	Breast	Breast carcinoma	BRCA	ER+/HER2-	NA	NA	FALSE	FALSE	FALSE	FALSE		FALSE	Lung	Distant	0.86	1	1	1	TRUE	3.75	FEMALE	TRUE	MSS	HR_proficient	TRUE	FALSE	TRUE	FALSE	FALSE	FALSE	TRUE	60	11506	10724	49	719	5850	25	533	4872	24
759	Hartwig	HMF004172	CPCT02020966T	HMF004172A	NA	NA	NA	Breast	Breast	Breast carcinoma	BRCA	ER+/HER2-	NA	NA	FALSE	FALSE	FALSE	FALSE		FALSE	Thoracic wall	Distant	0.84	1	1	1	TRUE	2.08	FEMALE	FALSE	MSS	HR_deficient	FALSE	FALSE	TRUE	TRUE	FALSE	FALSE	TRUE	536	9385	8373	85	916	7761	82	871	606	3
760	Hartwig	HMF004174	CPCT02460005T	HMF004174A	NA	NA	NA	Breast	Breast	Breast carcinoma	BRCA	TNBC	NA	NA	FALSE	FALSE	FALSE	FALSE		FALSE	Liver	Distant	0.92	1	1	1	TRUE	1.76	FEMALE	FALSE	MSS	HR_deficient	TRUE	FALSE	TRUE	FALSE	FALSE	FALSE	TRUE	436	9242	8180	52	996	7198	44	813	963	9
761	Hartwig	HMF004214	WIDE01010135T	HMF004214A	NA	NA	NA	Breast	Breast	Breast carcinoma	BRCA	NA	NA	NA	FALSE	FALSE	TRUE	FALSE		FALSE	null	NA	0.55	1	1	1	TRUE	1.94	FEMALE	FALSE	MSS	HR_proficient	NA	NA	NA	NA	NA	NA	FALSE	97	3257	2984	20	251	2758	18	227	223	3
762	Hartwig	HMF004215	CPCT02120183T	HMF004215A	NA	NA	NA	Breast	Breast	Breast carcinoma	BRCA	ER-/HER2+	NA	NA	FALSE	FALSE	FALSE	FALSE		FALSE	skin	Distant	0.21	1	1	1	TRUE	2.8	FEMALE	TRUE	MSS	HR_proficient	TRUE	FALSE	TRUE	FALSE	TRUE	FALSE	TRUE	861	38301	36193	426	1650	36167	427	1633	6	0
763	Hartwig	HMF004227	CPCT02350021T	HMF004227A	NA	NA	NA	Breast	Breast	Breast carcinoma	BRCA	ER+/HER2+	NA	NA	FALSE	FALSE	FALSE	FALSE		FALSE	Liver	Distant	0.48	1	1	1	TRUE	5.9	FEMALE	TRUE	MSS	HR_proficient	TRUE	FALSE	TRUE	TRUE	TRUE	FALSE	TRUE	924	28127	25363	267	2426	25342	267	2415	6	0
764	Hartwig	HMF004232	WIDE01010183T	HMF004232A	NA	NA	NA	Breast	Breast	Breast carcinoma	BRCA	ER+/HER2-	NA	NA	FALSE	FALSE	FALSE	FALSE		FALSE	null	NA	0.64	1	1	1	TRUE	2.06	FEMALE	FALSE	MSS	HR_deficient	NA	NA	NA	NA	NA	NA	FALSE	260	17407	16194	125	1046	15236	103	947	936	19
765	Hartwig	HMF004244	CPCT02230120T	HMF004244A	NA	NA	NA	Breast	Breast	Breast carcinoma	BRCA	NA	NA	NA	TRUE	FALSE	TRUE	TRUE	Duplicate biopsy	FALSE	Liver	Distant	0.36	2	2	1	FALSE	2.08	FEMALE	FALSE	MSS	HR_proficient	FALSE	NA	NA	NA	NA	NA	TRUE	100	3592	3197	11	381	2920	9	368	273	2
766	Hartwig	HMF004244	CPCT02230120TII	HMF004244B	NA	NA	NA	Breast	Breast	Breast carcinoma	BRCA	ER+/HER2-	NA	NA	FALSE	FALSE	FALSE	FALSE		FALSE	Liver	Distant	0.61	1	2	1	TRUE	2.04	FEMALE	FALSE	MSS	HR_proficient	FALSE	NA	NA	NA	NA	NA	TRUE	108	4788	4246	20	521	2608	10	385	1633	10
767	Hartwig	HMF004268	WIDE01010142T	HMF004268A	NA	NA	NA	Breast	Breast	Breast carcinoma	BRCA	ER+/HER2+	NA	NA	FALSE	FALSE	FALSE	FALSE		FALSE	null	NA	0.32	1	1	1	TRUE	3.35	FEMALE	TRUE	MSS	HR_proficient	NA	NA	NA	NA	NA	NA	FALSE	256	6032	5683	19	323	5679	19	322	4	0
768	Hartwig	HMF004276	CPCT02080300T	HMF004276A	NA	NA	NA	Breast	Breast	Breast carcinoma	BRCA	ER+/HER2-	NA	NA	FALSE	FALSE	FALSE	FALSE		FALSE	Bone	Distant	0.47	1	1	1	TRUE	2.22	FEMALE	FALSE	MSS	HR_proficient	FALSE	FALSE	TRUE	TRUE	FALSE	FALSE	TRUE	44	4001	3593	19	387	3336	18	366	252	0
769	Hartwig	HMF004277	CPCT02040337T	HMF004277A	NA	NA	NA	Breast	Breast	Breast carcinoma	BRCA	ER+/HER2-	NA	NA	FALSE	FALSE	FALSE	FALSE		FALSE	Lymph node	Lymph	0.83	1	1	1	TRUE	1.96	FEMALE	FALSE	MSS	HR_proficient	TRUE	NA	NA	NA	NA	NA	TRUE	99	3236	2855	15	362	2700	12	339	155	2
770	Hartwig	HMF004286	CPCT02150046T	HMF004286A	NA	NA	NA	Breast	Breast	Breast carcinoma	BRCA	ER+/HER2+	NA	NA	FALSE	FALSE	FALSE	FALSE		FALSE	Liver	Distant	0.79	1	1	1	TRUE	2.04	FEMALE	FALSE	MSS	HR_proficient	FALSE	NA	NA	NA	NA	NA	TRUE	379	9708	8515	74	1105	8287	73	1064	225	1
771	Hartwig	HMF004287	CPCT02390040T	HMF004287A	NA	NA	NA	Breast	Breast	Breast carcinoma	BRCA	ER+/HER2-	NA	NA	FALSE	FALSE	FALSE	FALSE		FALSE	Lymph node	Lymph	0.61	1	1	1	TRUE	1.96	FEMALE	FALSE	MSS	HR_proficient	FALSE	NA	NA	NA	NA	NA	TRUE	85	6442	5960	9	468	5341	8	441	615	2
772	Hartwig	HMF004313	WIDE01010231T	HMF004313A	NA	NA	NA	Breast	Breast	Breast carcinoma	BRCA	TNBC	NA	NA	FALSE	FALSE	FALSE	FALSE		FALSE	null	NA	0.4	1	1	1	TRUE	3.25	FEMALE	TRUE	MSS	HR_proficient	NA	NA	NA	NA	NA	NA	FALSE	113	18115	17346	112	627	4402	20	452	12941	92
773	Hartwig	HMF004315	CPCT02150040T	HMF004315A	NA	NA	NA	Breast	Breast	Breast carcinoma	BRCA	ER+/HER2-	NA	NA	FALSE	FALSE	FALSE	FALSE		FALSE	Lymph node	Lymph	0.86	1	1	1	TRUE	1.8	FEMALE	FALSE	MSS	HR_proficient	TRUE	FALSE	FALSE	TRUE	FALSE	FALSE	TRUE	90	2812	2395	15	396	2227	15	351	167	0
774	Hartwig	HMF004321	WIDE01010018T	HMF004321A	NA	NA	NA	Breast	Breast	Breast carcinoma	BRCA	TNBC	NA	NA	FALSE	FALSE	FALSE	FALSE		FALSE	null	NA	0.76	1	1	1	TRUE	3.15	FEMALE	TRUE	MSS	HR_proficient	NA	NA	NA	NA	NA	NA	FALSE	278	5457	4861	30	552	4785	29	547	72	0
775	Hartwig	HMF004323	WIDE01010011T	HMF004323A	NA	NA	NA	Breast	Breast	Breast carcinoma	BRCA	TNBC	NA	NA	FALSE	FALSE	FALSE	FALSE		FALSE	null	NA	0.33	1	1	1	TRUE	3.3	FEMALE	TRUE	MSS	HR_proficient	NA	NA	NA	NA	NA	NA	FALSE	267	6754	6137	48	565	6132	49	563	1	0
776	Hartwig	HMF004333	WIDE01010185T	HMF004333A	NA	NA	NA	Breast	Breast	Breast carcinoma	BRCA	TNBC	NA	NA	FALSE	FALSE	FALSE	FALSE		FALSE	null	NA	0.36	1	1	1	TRUE	2.92	FEMALE	TRUE	MSS	HR_deficient	NA	NA	NA	NA	NA	NA	FALSE	761	14879	12776	79	1999	12541	73	1964	216	2
777	Hartwig	HMF004338	WIDE01010174T	HMF004338A	NA	NA	NA	Breast	Breast	Breast carcinoma	BRCA	ER+/HER2-	NA	NA	FALSE	FALSE	FALSE	FALSE		FALSE	null	NA	0.37	1	1	1	TRUE	3	FEMALE	TRUE	MSS	HR_proficient	NA	NA	NA	NA	NA	NA	FALSE	497	7893	6898	94	882	6513	85	866	378	6
778	Hartwig	HMF004341	WIDE01010288T	HMF004341A	NA	NA	NA	Breast	Breast	Breast carcinoma	BRCA	NA	NA	NA	TRUE	FALSE	TRUE	TRUE	Not available for reuse because of insufficient informed consent	TRUE	null	NA	0.32	1	1	1	TRUE	4.3	FEMALE	TRUE	MSS	HR_proficient	NA	NA	NA	NA	NA	NA	FALSE	236	5958	5460	28	468	5458	28	466	0	0
779	Hartwig	HMF004364	WIDE01010207T	HMF004364A	NA	NA	NA	Breast	Breast	Breast carcinoma	BRCA	ER+/HER2+	NA	NA	FALSE	FALSE	FALSE	FALSE		FALSE	null	NA	0.48	1	1	1	TRUE	3.75	MALE	TRUE	MSS	HR_proficient	NA	NA	NA	NA	NA	NA	FALSE	587	13718	13011	35	660	12926	34	657	85	1
780	Hartwig	HMF004366	WIDE01010173T	HMF004366A	NA	NA	NA	Breast	Breast	Breast carcinoma	BRCA	NA	NA	NA	FALSE	FALSE	TRUE	FALSE		FALSE	null	NA	0.34	1	1	1	TRUE	1.9	FEMALE	FALSE	MSS	HR_proficient	NA	NA	NA	NA	NA	NA	FALSE	126	4587	4144	48	387	4018	45	385	126	3
781	Hartwig	HMF004381	CPCT02060279T	HMF004381A	NA	NA	NA	Breast	Breast	Breast carcinoma	BRCA	ER+/HER2-	NA	NA	FALSE	FALSE	FALSE	FALSE		FALSE	Liver	Distant	0.41	1	1	1	TRUE	2.78	FEMALE	TRUE	MSS	HR_proficient	TRUE	FALSE	TRUE	TRUE	TRUE	FALSE	TRUE	339	7634	7061	34	527	6591	32	516	466	2
782	Hartwig	HMF004386	CPCT02050431T	HMF004386A	NA	NA	NA	Breast	Breast	Breast carcinoma	BRCA	ER+/HER2-	NA	NA	FALSE	FALSE	FALSE	FALSE		FALSE	Mamma	Distant	0.28	1	1	1	TRUE	3.35	FEMALE	TRUE	MSS	HR_proficient	TRUE	FALSE	TRUE	TRUE	TRUE	FALSE	TRUE	178	7803	7286	35	473	7285	34	472	1	0
783	Hartwig	HMF004416	WIDE01010371T	HMF004416A	NA	NA	NA	Breast	Breast	Breast carcinoma	BRCA	ER+/HER2-	NA	NA	FALSE	FALSE	FALSE	FALSE		FALSE	null	NA	0.3	1	1	1	TRUE	3.15	FEMALE	TRUE	MSS	HR_proficient	NA	NA	NA	NA	NA	NA	FALSE	629	10754	9771	41	922	9767	40	919	1	0
784	Hartwig	HMF004429	WIDE01010550T	HMF004429A	NA	NA	NA	Breast	Breast	Breast carcinoma	BRCA	ER+/HER2-	NA	NA	FALSE	FALSE	FALSE	FALSE		FALSE	null	NA	0.55	1	1	1	TRUE	1.88	FEMALE	FALSE	MSS	HR_proficient	NA	NA	NA	NA	NA	NA	FALSE	289	4452	3711	44	687	3403	43	665	304	1
785	Hartwig	HMF004436	WIDE01010584T	HMF004436A	NA	NA	NA	Breast	Breast	Breast carcinoma	BRCA	TNBC	NA	NA	FALSE	FALSE	FALSE	FALSE		FALSE	null	NA	0.55	1	1	1	TRUE	1.72	FEMALE	FALSE	MSS	HR_deficient	NA	NA	NA	NA	NA	NA	FALSE	415	6947	6147	89	700	5396	91	643	726	6
786	Hartwig	HMF004453	WIDE01010405T	HMF004453A	NA	NA	NA	Breast	Breast	Breast carcinoma	BRCA	ER+/HER2-	NA	NA	FALSE	FALSE	FALSE	FALSE		FALSE	null	NA	0.29	1	1	1	TRUE	2.2	FEMALE	FALSE	MSS	HR_proficient	NA	NA	NA	NA	NA	NA	FALSE	191	4391	4000	14	373	3996	14	370	2	0
787	Hartwig	HMF004454	WIDE01010701T	HMF004454A	NA	NA	NA	Breast	Breast	Breast carcinoma	BRCA	ER+/HER2-	NA	NA	FALSE	FALSE	FALSE	FALSE		FALSE	null	NA	0.44	1	1	1	TRUE	4.3	FEMALE	TRUE	MSS	HR_proficient	NA	NA	NA	NA	NA	NA	FALSE	1108	13777	12467	61	1236	12375	60	1226	83	0
788	Hartwig	HMF004462	WIDE01010728T	HMF004462A	NA	NA	NA	Breast	Breast	Breast carcinoma	BRCA	ER+/HER2-	NA	NA	FALSE	FALSE	FALSE	FALSE		FALSE	null	NA	0.52	1	1	1	TRUE	2.94	FEMALE	TRUE	MSS	HR_proficient	NA	NA	NA	NA	NA	NA	FALSE	174	5326	4883	31	403	4824	30	399	58	1
789	Hartwig	HMF004471	WIDE01010346T	HMF004471A	NA	NA	NA	Breast	Breast	Breast carcinoma	BRCA	TNBC	NA	NA	FALSE	FALSE	FALSE	FALSE		FALSE	null	NA	0.92	1	1	1	TRUE	3.85	FEMALE	TRUE	MSS	HR_proficient	NA	NA	NA	NA	NA	NA	FALSE	223	3831	3362	11	454	3194	9	428	166	2
790	Hartwig	HMF004476	WIDE01010352T	HMF004476A	NA	NA	NA	Breast	Breast	Breast carcinoma	BRCA	ER+/HER2-	NA	NA	FALSE	FALSE	FALSE	FALSE		FALSE	null	NA	0.67	1	1	1	TRUE	2.8	FEMALE	TRUE	MSS	HR_proficient	NA	NA	NA	NA	NA	NA	FALSE	1136	19288	16310	165	2781	15925	161	2734	371	3
791	Hartwig	HMF004514	WIDE01010478T	HMF004514A	NA	NA	NA	Breast	Breast	Breast carcinoma	BRCA	TNBC	NA	NA	FALSE	FALSE	FALSE	FALSE		FALSE	null	NA	0.28	1	1	1	TRUE	3.35	FEMALE	TRUE	MSS	HR_proficient	NA	NA	NA	NA	NA	NA	FALSE	311	6640	6106	64	462	6062	63	458	37	1
792	Hartwig	HMF004515	WIDE01010388T	HMF004515A	NA	NA	NA	Breast	Breast	Breast carcinoma	BRCA	TNBC	NA	NA	FALSE	FALSE	FALSE	FALSE		FALSE	null	NA	0.77	1	1	1	TRUE	1.94	FEMALE	FALSE	MSS	HR_proficient	NA	NA	NA	NA	NA	NA	FALSE	97	7861	7092	24	734	5206	18	678	1886	6
793	Hartwig	HMF004516	WIDE01010406T	HMF004516A	NA	NA	NA	Breast	Breast	Breast carcinoma	BRCA	ER+/HER2-	NA	NA	FALSE	FALSE	FALSE	FALSE		FALSE	null	NA	0.46	1	1	1	TRUE	1.88	FEMALE	FALSE	MSS	HR_proficient	NA	NA	NA	NA	NA	NA	FALSE	94	25417	24315	61	1022	24058	61	1003	246	1
794	Hartwig	HMF004517	WIDE01010035T	HMF004517A	NA	NA	NA	Breast	Breast	Breast carcinoma	BRCA	ER+/HER2-	NA	NA	FALSE	FALSE	FALSE	FALSE		FALSE	null	NA	0.4	1	1	1	TRUE	3.9	FEMALE	TRUE	MSS	HR_proficient	NA	NA	NA	NA	NA	NA	FALSE	238	2449	2213	8	227	1902	8	215	310	0
795	Hartwig	HMF004525	WIDE01010418T	HMF004525A	NA	NA	NA	Breast	Breast	Breast carcinoma	BRCA	TNBC	NA	NA	FALSE	FALSE	FALSE	FALSE		FALSE	null	NA	0.86	1	1	1	TRUE	1.88	FEMALE	FALSE	MSS	HR_proficient	NA	NA	NA	NA	NA	NA	FALSE	91	2290	2069	13	203	1169	7	115	897	6
796	Hartwig	HMF004530	WIDE01010547T	HMF004530A	NA	NA	NA	Breast	Breast	Breast carcinoma	BRCA	ER+/HER2-	NA	NA	FALSE	FALSE	FALSE	FALSE		FALSE	null	NA	0.76	1	1	1	TRUE	3.55	FEMALE	TRUE	MSS	HR_proficient	NA	NA	NA	NA	NA	NA	FALSE	355	6717	6020	23	667	5898	24	649	119	0
797	Hartwig	HMF004538	WIDE01010339T	HMF004538A	NA	NA	NA	Breast	Breast	Breast carcinoma	BRCA	ER+/HER2-	NA	NA	FALSE	FALSE	FALSE	FALSE		FALSE	null	NA	0.29	1	1	1	TRUE	2.06	FEMALE	FALSE	MSS	HR_proficient	NA	NA	NA	NA	NA	NA	FALSE	273	9893	9329	42	514	9306	42	510	20	0
798	Hartwig	HMF004540	WIDE01010332T	HMF004540A	NA	NA	NA	Breast	Breast	Breast carcinoma	BRCA	ER+/HER2-	NA	NA	FALSE	FALSE	FALSE	FALSE		FALSE	null	NA	0.67	1	1	1	TRUE	3.3	FEMALE	TRUE	MSS	HR_proficient	NA	NA	NA	NA	NA	NA	FALSE	257	8164	6982	85	1079	6859	84	1064	114	1
799	Hartwig	HMF004543	WIDE01010481T	HMF004543A	NA	NA	NA	Breast	Breast	Breast carcinoma	BRCA	NA	NA	NA	FALSE	FALSE	TRUE	FALSE		FALSE	null	NA	0.31	1	1	1	TRUE	2.92	FEMALE	TRUE	MSS	HR_deficient	NA	NA	NA	NA	NA	NA	FALSE	704	23912	22101	210	1568	21858	204	1548	233	3
800	Hartwig	HMF004547	WIDE01010564T	HMF004547A	NA	NA	NA	Breast	Breast	Breast carcinoma	BRCA	NA	NA	NA	TRUE	FALSE	TRUE	TRUE	Not available for reuse because of insufficient informed consent	TRUE	null	NA	0.73	1	1	1	TRUE	3.5	FEMALE	TRUE	MSS	HR_proficient	NA	NA	NA	NA	NA	NA	FALSE	223	6723	6104	35	576	5808	33	553	287	2
801	Hartwig	HMF004550	WIDE01010489T	HMF004550A	NA	NA	NA	Breast	Breast	Breast carcinoma	BRCA	ER+/HER2-	NA	NA	FALSE	FALSE	FALSE	FALSE		FALSE	null	NA	0.71	1	1	1	TRUE	1.9	FEMALE	FALSE	MSS	HR_proficient	NA	NA	NA	NA	NA	NA	FALSE	286	34591	33884	89	600	31583	80	561	2294	8
802	Hartwig	HMF004563	WIDE01010372T	HMF004563A	NA	NA	NA	Breast	Breast	Breast carcinoma	BRCA	TNBC	NA	NA	FALSE	FALSE	FALSE	FALSE		FALSE	null	NA	0.73	1	1	1	TRUE	3.9	FEMALE	TRUE	MSS	HR_proficient	NA	NA	NA	NA	NA	NA	FALSE	1002	26462	23265	301	2833	22201	273	2773	1040	27
803	Hartwig	HMF004564	WIDE01010613T	HMF004564A	NA	NA	NA	Breast	Breast	Breast carcinoma	BRCA	TNBC	NA	NA	FALSE	FALSE	FALSE	FALSE		FALSE	null	NA	0.58	1	1	1	TRUE	2.32	FEMALE	FALSE	MSS	HR_proficient	NA	NA	NA	NA	NA	NA	FALSE	105	4819	4411	8	397	3743	8	392	665	1
804	Hartwig	HMF004586	WIDE01010400T	HMF004586A	NA	NA	NA	Breast	Breast	Breast carcinoma	BRCA	NA	NA	NA	TRUE	FALSE	TRUE	TRUE	Not available for reuse because of insufficient informed consent	TRUE	null	NA	0.73	1	1	1	TRUE	1.82	FEMALE	FALSE	MSS	HR_proficient	NA	NA	NA	NA	NA	NA	FALSE	98	4871	4409	28	429	3417	24	346	989	4
805	Hartwig	HMF004600	WIDE01010702T	HMF004600A	NA	NA	NA	Breast	Breast	Breast carcinoma	BRCA	ER+/HER2-	NA	NA	FALSE	FALSE	FALSE	FALSE		FALSE	null	NA	0.27	1	1	1	TRUE	3.6	FEMALE	TRUE	MSS	HR_proficient	NA	NA	NA	NA	NA	NA	FALSE	296	3745	3261	10	470	3223	9	466	38	1
806	Hartwig	HMF004614	WIDE01010647T	HMF004614A	NA	NA	NA	Breast	Breast	Breast carcinoma	BRCA	ER+/HER2-	NA	NA	FALSE	FALSE	FALSE	FALSE		FALSE	null	NA	0.69	1	1	1	TRUE	2.12	FEMALE	FALSE	MSS	HR_proficient	NA	NA	NA	NA	NA	NA	FALSE	114	17906	16958	64	866	15938	60	748	1012	3
807	Hartwig	HMF004644	WIDE01010326T	HMF004644A	NA	NA	NA	Breast	Breast	Breast carcinoma	BRCA	ER+/HER2-	NA	NA	FALSE	FALSE	FALSE	FALSE		FALSE	null	NA	0.76	1	1	1	TRUE	2.1	FEMALE	FALSE	MSS	HR_proficient	NA	NA	NA	NA	NA	NA	FALSE	121	4235	3843	8	376	3612	9	350	226	1
808	Hartwig	HMF004645	WIDE01010410T	HMF004645A	NA	NA	NA	Breast	Breast	Breast carcinoma	BRCA	ER+/HER2-	NA	NA	FALSE	FALSE	FALSE	FALSE		FALSE	null	NA	0.77	1	1	1	TRUE	2.04	FEMALE	FALSE	MSS	HR_proficient	NA	NA	NA	NA	NA	NA	FALSE	42	2780	2455	2	319	2311	1	300	142	1
809	Hartwig	HMF004648	WIDE01010432T	HMF004648A	NA	NA	NA	Breast	Breast	Breast carcinoma	BRCA	NA	NA	NA	FALSE	FALSE	TRUE	FALSE		FALSE	null	NA	0.74	1	1	1	TRUE	2.02	FEMALE	FALSE	MSS	HR_deficient	NA	NA	NA	NA	NA	NA	FALSE	390	8339	7260	90	967	6974	85	902	280	4
810	Hartwig	HMF004657	WIDE01010303T	HMF004657A	NA	NA	NA	Breast	Breast	Breast carcinoma	BRCA	ER+/HER2-	NA	NA	FALSE	FALSE	FALSE	FALSE		FALSE	null	NA	0.71	1	1	1	TRUE	3	FEMALE	TRUE	MSS	HR_proficient	NA	NA	NA	NA	NA	NA	FALSE	275	7004	6296	38	656	5059	25	582	1236	11
811	Hartwig	HMF004663	WIDE01010308T	HMF004663A	NA	NA	NA	Breast	Breast	Breast carcinoma	BRCA	TNBC	NA	NA	FALSE	FALSE	FALSE	FALSE		FALSE	null	NA	0.34	1	1	1	TRUE	3.1	FEMALE	TRUE	MSS	HR_proficient	NA	NA	NA	NA	NA	NA	FALSE	450	10506	9764	73	655	9706	73	648	52	1
812	Hartwig	HMF004666	WIDE01010659T	HMF004666A	NA	NA	NA	Breast	Breast	Breast carcinoma	BRCA	NA	NA	NA	FALSE	FALSE	TRUE	FALSE		FALSE	null	NA	0.43	1	1	1	TRUE	2.14	FEMALE	FALSE	MSS	HR_proficient	NA	NA	NA	NA	NA	NA	FALSE	95	7188	6879	22	274	6714	21	272	164	1
813	Hartwig	HMF004670	WIDE01010249T	HMF004670A	NA	NA	NA	Breast	Breast	Breast carcinoma	BRCA	ER+/HER2-	NA	NA	FALSE	FALSE	FALSE	FALSE		FALSE	null	NA	0.52	1	1	1	TRUE	3.5	FEMALE	TRUE	MSS	HR_proficient	NA	NA	NA	NA	NA	NA	FALSE	157	3314	2898	6	403	2863	6	399	34	0
814	Hartwig	HMF004675	WIDE01010448T	HMF004675A	NA	NA	NA	Breast	Breast	Breast carcinoma	BRCA	TNBC	NA	NA	FALSE	FALSE	FALSE	FALSE		FALSE	null	NA	0.34	1	1	1	TRUE	3.5	FEMALE	TRUE	MSS	HR_deficient	NA	NA	NA	NA	NA	NA	FALSE	2423	10217	9518	46	639	9512	44	630	0	0
815	Hartwig	HMF004683	WIDE01010268T	HMF004683A	NA	NA	NA	Breast	Breast	Breast carcinoma	BRCA	ER+/HER2-	NA	NA	FALSE	FALSE	FALSE	FALSE		FALSE	null	NA	0.73	1	1	1	TRUE	1.7	FEMALE	FALSE	MSS	HR_proficient	NA	NA	NA	NA	NA	NA	FALSE	119	9852	9286	26	528	8896	22	473	384	5
816	Hartwig	HMF004685	WIDE01010574T	HMF004685A	NA	NA	NA	Breast	Breast	Breast carcinoma	BRCA	NA	NA	NA	TRUE	FALSE	TRUE	TRUE	Not available for reuse because of insufficient informed consent	TRUE	null	NA	0.51	1	1	1	TRUE	3	FEMALE	TRUE	MSS	HR_deficient	NA	NA	NA	NA	NA	NA	FALSE	645	20505	17408	242	2765	15576	224	2622	1782	5
817	Hartwig	HMF004695	WIDE01010341T	HMF004695A	NA	NA	NA	Breast	Breast	Breast carcinoma	BRCA	TNBC	NA	NA	FALSE	FALSE	FALSE	FALSE		FALSE	null	NA	0.58	1	1	1	TRUE	1.62	FEMALE	FALSE	MSS	HR_deficient	NA	NA	NA	NA	NA	NA	FALSE	1160	14639	12484	90	2031	11273	78	1892	1190	11
818	Hartwig	HMF004700	WIDE01010048T	HMF004700A	NA	NA	NA	Breast	Breast	Breast carcinoma	BRCA	NA	NA	NA	TRUE	FALSE	TRUE	TRUE	Not available for reuse because of insufficient informed consent	TRUE	null	NA	0.85	1	1	1	TRUE	2.02	FEMALE	FALSE	MSS	HR_proficient	NA	NA	NA	NA	NA	NA	FALSE	4	4232	3765	20	444	3558	21	401	203	1
819	Hartwig	HMF004714	WIDE01010311T	HMF004714A	NA	NA	NA	Breast	Breast	Breast carcinoma	BRCA	ER+/HER2-	NA	NA	FALSE	FALSE	FALSE	FALSE		FALSE	null	NA	0.85	1	1	1	TRUE	2.72	FEMALE	TRUE	MSS	HR_proficient	NA	NA	NA	NA	NA	NA	FALSE	1190	8564	7147	109	1287	4681	79	1060	2453	30
820	Hartwig	HMF004716	WIDE01010738T	HMF004716A	NA	NA	NA	Breast	Breast	Breast carcinoma	BRCA	ER+/HER2-	NA	NA	FALSE	FALSE	FALSE	FALSE		FALSE	null	NA	0.8	1	1	1	TRUE	2.7	FEMALE	TRUE	MSS	HR_proficient	NA	NA	NA	NA	NA	NA	FALSE	27	3190	2872	16	298	2586	14	290	286	2
821	Hartwig	HMF004729	WIDE01010335T	HMF004729A	NA	NA	NA	Breast	Breast	Breast carcinoma	BRCA	TNBC	NA	NA	FALSE	FALSE	FALSE	FALSE		FALSE	null	NA	0.54	1	1	1	TRUE	1.76	FEMALE	FALSE	MSS	HR_deficient	NA	NA	NA	NA	NA	NA	FALSE	246	6521	5400	57	1055	5169	56	1022	228	1
822	Hartwig	HMF004752	WIDE01010649T	HMF004752A	NA	NA	NA	Breast	Breast	Breast carcinoma	BRCA	NA	NA	NA	FALSE	FALSE	TRUE	FALSE		FALSE	null	NA	0.52	1	1	1	TRUE	2.04	FEMALE	FALSE	MSS	HR_proficient	NA	NA	NA	NA	NA	NA	FALSE	60	18805	18373	39	383	16844	32	363	1520	5
823	Hartwig	HMF004762	WIDE01010131T	HMF004762A	NA	NA	NA	Breast	Breast	Breast carcinoma	BRCA	ER+/HER2+	NA	NA	FALSE	FALSE	FALSE	FALSE		FALSE	null	NA	0.67	1	1	1	TRUE	4.65	FEMALE	TRUE	MSS	HR_proficient	NA	NA	NA	NA	NA	NA	FALSE	620	18751	17391	109	1223	17016	104	1203	363	3
824	Hartwig	HMF004764	WIDE01010322T	HMF004764A	NA	NA	NA	Breast	Breast	Breast carcinoma	BRCA	ER+/HER2-	NA	NA	FALSE	FALSE	FALSE	FALSE		FALSE	null	NA	0.74	1	1	1	TRUE	1.94	FEMALE	FALSE	MSS	HR_proficient	NA	NA	NA	NA	NA	NA	FALSE	120	5038	4540	20	475	3199	15	420	1338	6
825	Hartwig	HMF004787	WIDE01010740T	HMF004787A	NA	NA	NA	Breast	Breast	Breast carcinoma	BRCA	ER+/HER2-	NA	NA	FALSE	FALSE	FALSE	FALSE		FALSE	null	NA	0.57	1	1	1	TRUE	3.2	FEMALE	TRUE	MSS	HR_proficient	NA	NA	NA	NA	NA	NA	FALSE	191	15212	14378	62	756	14234	62	751	140	0
826	Hartwig	HMF004791	WIDE01010759T	HMF004791A	NA	NA	NA	Breast	Breast	Breast carcinoma	BRCA	ER+/HER2-	NA	NA	FALSE	FALSE	FALSE	FALSE		FALSE	null	NA	0.9	1	1	1	TRUE	1.9	FEMALE	FALSE	MSS	HR_proficient	NA	NA	NA	NA	NA	NA	FALSE	218	8634	8035	24	558	7619	24	504	412	0
827	Hartwig	HMF004801	WIDE01010785T	HMF004801A	NA	NA	NA	Breast	Breast	Breast carcinoma	BRCA	TNBC	NA	NA	FALSE	FALSE	FALSE	FALSE		FALSE	null	NA	0.54	1	1	1	TRUE	3.9	FEMALE	TRUE	MSS	HR_deficient	NA	NA	NA	NA	NA	NA	FALSE	861	17961	15928	172	1816	15823	166	1782	85	1
828	Hartwig	HMF004804	WIDE01010894T	HMF004804A	NA	NA	NA	Breast	Breast	Breast carcinoma	BRCA	ER-/HER2+	NA	NA	FALSE	FALSE	FALSE	FALSE		FALSE	null	NA	0.34	1	1	1	TRUE	3.05	FEMALE	TRUE	MSS	HR_proficient	NA	NA	NA	NA	NA	NA	FALSE	533	9768	8116	83	1540	8097	83	1529	10	0
829	Hartwig	HMF004821	WIDE01010140T	HMF004821A	NA	NA	NA	Breast	Breast	Breast carcinoma	BRCA	ER+/HER2-	NA	NA	FALSE	FALSE	FALSE	FALSE		FALSE	null	NA	0.82	1	1	1	TRUE	3.45	FEMALE	TRUE	MSS	HR_proficient	NA	NA	NA	NA	NA	NA	FALSE	63	2975	2544	5	423	2474	5	413	67	0
830	Hartwig	HMF004848	WIDE01010853T	HMF004848A	NA	NA	NA	Breast	Breast	Breast carcinoma	BRCA	ER+/HER2+	NA	NA	FALSE	FALSE	FALSE	FALSE		FALSE	null	NA	0.53	1	1	1	TRUE	2	FEMALE	FALSE	MSS	HR_proficient	NA	NA	NA	NA	NA	NA	FALSE	133	53176	52301	74	749	50724	71	735	1569	3
831	Hartwig	HMF004855	WIDE01010581T	HMF004855A	NA	NA	NA	Breast	Breast	Breast carcinoma	BRCA	TNBC	NA	NA	FALSE	FALSE	FALSE	FALSE		FALSE	null	NA	0.54	1	1	1	TRUE	3.1	FEMALE	TRUE	MSS	HR_proficient	NA	NA	NA	NA	NA	NA	FALSE	661	20681	18336	193	2116	18171	187	2086	152	3
832	Hartwig	HMF004878	WIDE01010829T	HMF004878A	NA	NA	NA	Breast	Breast	Breast carcinoma	BRCA	ER+/HER2-	NA	NA	FALSE	FALSE	FALSE	FALSE		FALSE	null	NA	0.56	1	1	1	TRUE	3.1	FEMALE	TRUE	MSS	HR_proficient	NA	NA	NA	NA	NA	NA	FALSE	1565	14977	12610	241	2083	6821	72	1290	5773	170
833	Hartwig	HMF004880	WIDE01010962T	HMF004880A	NA	NA	NA	Breast	Breast	Breast carcinoma	BRCA	ER+/HER2-	NA	NA	FALSE	FALSE	FALSE	FALSE		FALSE	null	NA	0.51	1	1	1	TRUE	3.25	FEMALE	TRUE	MSS	HR_proficient	NA	NA	NA	NA	NA	NA	FALSE	16	5280	4756	18	506	4548	15	492	206	3
834	Hartwig	HMF004884	WIDE01010950T	HMF004884A	NA	NA	NA	Breast	Breast	Breast carcinoma	BRCA	ER+/HER2-	NA	NA	FALSE	FALSE	FALSE	FALSE		FALSE	null	NA	0.65	1	1	1	TRUE	3.05	FEMALE	TRUE	MSS	HR_proficient	NA	NA	NA	NA	NA	NA	FALSE	84	7480	6715	23	736	6543	22	726	168	1
835	Hartwig	HMF004906	WIDE01010755T	HMF004906A	NA	NA	NA	Breast	Breast	Breast carcinoma	BRCA	ER+/HER2-	NA	NA	FALSE	FALSE	FALSE	FALSE		FALSE	null	NA	0.89	1	1	1	TRUE	2.1	FEMALE	FALSE	MSS	HR_proficient	NA	NA	NA	NA	NA	NA	FALSE	50	26601	25823	54	703	24995	46	644	815	9
836	Hartwig	HMF004922	WIDE01010968T	HMF004922A	NA	NA	NA	Breast	Breast	Breast carcinoma	BRCA	TNBC	NA	NA	FALSE	FALSE	FALSE	FALSE		FALSE	null	NA	0.71	1	1	1	TRUE	2.68	FEMALE	TRUE	MSS	HR_deficient	NA	NA	NA	NA	NA	NA	FALSE	1075	21370	18951	185	2194	15654	134	1882	3264	52
837	Hartwig	HMF004923	WIDE01010871T	HMF004923A	NA	NA	NA	Breast	Breast	Breast carcinoma, neuroendoendocrine	BRCANET	NA	NA	NA	FALSE	TRUE	TRUE	TRUE	<15 samples of cancer type in Hartwig or PCAWG	FALSE	null	NA	0.75	1	1	1	TRUE	1.98	FEMALE	FALSE	MSS	HR_proficient	NA	NA	NA	NA	NA	NA	FALSE	23	2170	1994	8	167	1869	7	158	123	1
838	Hartwig	HMF004936	WIDE01010934T	HMF004936A	NA	NA	NA	Breast	Breast	Breast carcinoma	BRCA	ER+/HER2-	NA	NA	FALSE	FALSE	FALSE	FALSE		FALSE	null	NA	0.89	1	1	1	TRUE	4.1	FEMALE	TRUE	MSS	HR_proficient	NA	NA	NA	NA	NA	NA	FALSE	274	5890	5401	11	465	5192	11	453	209	0
839	Hartwig	HMF004941	WIDE01010967T	HMF004941A	NA	NA	NA	Breast	Breast	Breast carcinoma	BRCA	ER+/HER2-	NA	NA	FALSE	FALSE	FALSE	FALSE		FALSE	null	NA	0.94	1	1	1	TRUE	2.08	MALE	FALSE	MSS	HR_proficient	NA	NA	NA	NA	NA	NA	FALSE	35	2876	2417	13	444	2310	12	409	103	0
840	Hartwig	HMF004965	WIDE01010944T	HMF004965A	NA	NA	NA	Breast	Breast	Breast carcinoma	BRCA	ER+/HER2-	NA	NA	FALSE	FALSE	FALSE	FALSE		FALSE	null	NA	0.4	1	1	1	TRUE	2.86	FEMALE	TRUE	MSS	HR_proficient	NA	NA	NA	NA	NA	NA	FALSE	393	11308	10143	92	1050	9973	89	1043	164	2
841	Hartwig	HMF004971	WIDE01011011T	HMF004971A	NA	NA	NA	Breast	Breast	Breast carcinoma	BRCA	TNBC	NA	NA	FALSE	FALSE	FALSE	FALSE		FALSE	null	NA	0.5	1	1	1	TRUE	2.92	FEMALE	TRUE	MSS	HR_proficient	NA	NA	NA	NA	NA	NA	FALSE	375	12073	11006	153	898	7582	69	833	3406	87
842	Hartwig	HMF004973	WIDE01010247T	HMF004973A	NA	NA	NA	Breast	Breast	Breast carcinoma	BRCA	TNBC	NA	NA	FALSE	FALSE	FALSE	FALSE		FALSE	null	NA	0.51	1	1	1	TRUE	2.56	FEMALE	TRUE	MSS	HR_proficient	NA	NA	NA	NA	NA	NA	FALSE	140	5509	5030	35	439	4738	35	431	291	0
843	Hartwig	HMF004979	WIDE01010777T	HMF004979A	NA	NA	NA	Breast	Breast	Breast carcinoma	BRCA	NA	NA	NA	FALSE	FALSE	TRUE	FALSE		FALSE	null	NA	0.37	1	1	1	TRUE	3.4	FEMALE	TRUE	MSS	HR_proficient	NA	NA	NA	NA	NA	NA	FALSE	287	7855	7317	28	492	6459	23	463	854	4
844	Hartwig	HMF005006	WIDE01010830T	HMF005006A	NA	NA	NA	Breast	Breast	Breast carcinoma	BRCA	ER+/HER2+	NA	NA	FALSE	FALSE	FALSE	FALSE		FALSE	null	NA	0.49	1	1	1	TRUE	2.1	FEMALE	FALSE	MSS	HR_proficient	NA	NA	NA	NA	NA	NA	FALSE	1076	21339	20805	44	466	20538	41	448	260	3
845	Hartwig	HMF005010	WIDE01010956T	HMF005010A	NA	NA	NA	Breast	Breast	Breast carcinoma	BRCA	TNBC	NA	NA	FALSE	FALSE	FALSE	FALSE		FALSE	null	NA	0.52	1	1	1	TRUE	2.46	FEMALE	TRUE	MSS	HR_deficient	NA	NA	NA	NA	NA	NA	FALSE	932	21405	18323	243	2745	14153	203	2280	4104	35
846	Hartwig	HMF005011	WIDE01010803T	HMF005011A	NA	NA	NA	Breast	Breast	Breast carcinoma	BRCA	NA	NA	NA	FALSE	FALSE	TRUE	FALSE		FALSE	null	NA	0.76	1	1	1	TRUE	3.2	FEMALE	TRUE	MSS	HR_proficient	NA	NA	NA	NA	NA	NA	FALSE	665	8513	7687	36	778	7104	33	734	580	3
847	Hartwig	HMF005021	WIDE01010847T	HMF005021A	NA	NA	NA	Breast	Breast	Breast carcinoma	BRCA	NA	NA	NA	FALSE	FALSE	TRUE	FALSE		FALSE	null	NA	0.58	1	1	1	TRUE	2.14	FEMALE	FALSE	MSS	HR_proficient	NA	NA	NA	NA	NA	NA	FALSE	129	3176	2785	11	371	2671	9	364	114	2
848	Hartwig	HMF005022	WIDE01010951T	HMF005022A	NA	NA	NA	Breast	Breast	Breast carcinoma	BRCA	ER+/HER2-	NA	NA	FALSE	FALSE	FALSE	FALSE		FALSE	null	NA	0.35	1	1	1	TRUE	2.9	FEMALE	TRUE	MSS	HR_proficient	NA	NA	NA	NA	NA	NA	FALSE	646	7239	6557	24	647	6271	23	635	280	1
849	Hartwig	HMF005030	WIDE01010909T	HMF005030A	NA	NA	NA	Breast	Breast	Breast carcinoma	BRCA	ER+/HER2-	NA	NA	FALSE	FALSE	FALSE	FALSE		FALSE	null	NA	0.23	1	1	1	TRUE	3.75	FEMALE	TRUE	MSS	HR_proficient	NA	NA	NA	NA	NA	NA	FALSE	22	3305	3085	18	196	3083	18	194	0	0
850	Hartwig	HMF005071	WIDE01010698T	HMF005071A	NA	NA	NA	Breast	Breast	Breast carcinoma	BRCA	ER+/HER2-	NA	NA	FALSE	FALSE	FALSE	FALSE		FALSE	null	NA	0.84	1	1	1	TRUE	1.98	FEMALE	FALSE	MSS	HR_proficient	NA	NA	NA	NA	NA	NA	FALSE	26	3255	2834	14	405	2209	12	332	622	1
851	Hartwig	HMF005110	WIDE01011048T	HMF005110A	NA	NA	NA	Breast	Breast	Breast carcinoma	BRCA	ER+/HER2-	NA	NA	FALSE	FALSE	FALSE	FALSE		FALSE	null	NA	0.58	1	1	1	TRUE	4.75	FEMALE	TRUE	MSS	HR_proficient	NA	NA	NA	NA	NA	NA	FALSE	218	12956	12001	46	893	11948	45	885	46	0
852	Hartwig	HMF005128	WIDE01011073T	HMF005128A	NA	NA	NA	Breast	Breast	Breast carcinoma	BRCA	ER+/HER2-	NA	NA	FALSE	FALSE	FALSE	FALSE		FALSE	null	NA	0.62	1	1	1	TRUE	3.25	FEMALE	TRUE	MSS	HR_proficient	NA	NA	NA	NA	NA	NA	FALSE	83	49589	48843	67	630	48422	67	622	416	0
853	Hartwig	HMF005129	WIDE01011077T	HMF005129A	NA	NA	NA	Breast	Breast	Breast carcinoma	BRCA	ER+/HER2-	NA	NA	FALSE	FALSE	FALSE	FALSE		FALSE	null	NA	0.39	1	1	1	TRUE	1.98	FEMALE	FALSE	MSS	HR_proficient	NA	NA	NA	NA	NA	NA	FALSE	96	12353	11872	28	446	11500	26	438	370	2
854	Hartwig	HMF005131	WIDE01011080T	HMF005131A	NA	NA	NA	Breast	Breast	Breast carcinoma	BRCA	ER+/HER2-	NA	NA	FALSE	FALSE	FALSE	FALSE		FALSE	null	NA	0.5	1	1	1	TRUE	2.24	FEMALE	FALSE	MSS	HR_proficient	NA	NA	NA	NA	NA	NA	FALSE	155	4727	4269	12	443	3687	10	428	582	2
855	Hartwig	HMF005139	WIDE01011092T	HMF005139A	NA	NA	NA	Breast	Breast	Breast carcinoma	BRCA	TNBC	NA	NA	FALSE	FALSE	FALSE	FALSE		FALSE	null	NA	0.69	1	1	1	TRUE	2.82	FEMALE	TRUE	MSS	HR_proficient	NA	NA	NA	NA	NA	NA	FALSE	445	10569	8763	129	1643	8281	123	1578	469	3
856	Hartwig	HMF005141	WIDE01011094T	HMF005141A	NA	NA	NA	Breast	Breast	Breast carcinoma	BRCA	ER+/HER2-	NA	NA	FALSE	FALSE	FALSE	FALSE		FALSE	null	NA	0.31	1	1	1	TRUE	4.05	FEMALE	TRUE	MSS	HR_proficient	NA	NA	NA	NA	NA	NA	FALSE	339	6746	6374	35	327	6373	34	325	0	0
857	Hartwig	HMF005145	WIDE01011099T	HMF005145A	NA	NA	NA	Breast	Breast	Breast carcinoma	BRCA	NA	NA	NA	TRUE	FALSE	TRUE	TRUE	Not available for reuse because of insufficient informed consent	TRUE	null	NA	0.44	1	1	1	TRUE	3	FEMALE	TRUE	MSS	HR_proficient	NA	NA	NA	NA	NA	NA	FALSE	731	9783	8732	166	866	8613	161	852	112	5
858	Hartwig	HMF005152	WIDE01011107T	HMF005152A	NA	NA	NA	Breast	Breast	Breast carcinoma	BRCA	NA	NA	NA	TRUE	FALSE	TRUE	TRUE	Not available for reuse because of insufficient informed consent	TRUE	null	NA	0.73	1	1	1	TRUE	1.94	FEMALE	FALSE	MSS	HR_proficient	NA	NA	NA	NA	NA	NA	FALSE	84	4125	3720	10	390	3030	6	335	687	4
859	Hartwig	HMF005154	WIDE01011110T	HMF005154A	NA	NA	NA	Breast	Breast	Breast carcinoma	BRCA	NA	NA	NA	TRUE	FALSE	TRUE	TRUE	Not available for reuse because of insufficient informed consent	TRUE	null	NA	0.71	1	1	1	TRUE	4.85	FEMALE	TRUE	MSS	HR_proficient	NA	NA	NA	NA	NA	NA	FALSE	791	9522	8695	93	716	4080	34	412	4603	59
860	Hartwig	HMF005156	WIDE01011112T	HMF005156A	NA	NA	NA	Breast	Breast	Breast carcinoma	BRCA	ER+/HER2-	NA	NA	FALSE	FALSE	FALSE	FALSE		FALSE	null	NA	0.45	1	1	1	TRUE	3.35	FEMALE	TRUE	MSS	HR_proficient	NA	NA	NA	NA	NA	NA	FALSE	357	7394	6749	65	571	6722	63	568	26	0
861	Hartwig	HMF000327	CPCT02130148T	HMF000327A	NA	NA	NA	Cervix	Gyn	Cervical carcinoma	CESC	None	NA	NA	FALSE	FALSE	FALSE	FALSE		FALSE	Liver	Distant	0.55	1	1	1	TRUE	3.15	FEMALE	TRUE	MSS	HR_proficient	FALSE	NA	NA	NA	NA	NA	TRUE	98	10921	9904	34	965	9464	32	937	436	1
862	Hartwig	HMF000328	CPCT02130013T	HMF000328A	NA	NA	NA	Cervix	Gyn	Cervical carcinoma	CESC	None	NA	NA	FALSE	FALSE	FALSE	FALSE		FALSE	cervix	Local	0.63	1	1	1	TRUE	2.26	FEMALE	FALSE	MSS	HR_proficient	TRUE	FALSE	TRUE	FALSE	FALSE	FALSE	TRUE	250	15430	13418	587	1330	13138	576	1279	271	10
863	Hartwig	HMF000343	CPCT02020492T	HMF000343A	NA	NA	NA	Cervix	Gyn	Cervical carcinoma	CESC	None	NA	NA	FALSE	FALSE	FALSE	FALSE		FALSE	Peritoneum	Distant	0.61	1	1	1	TRUE	3.05	FEMALE	TRUE	MSS	HR_proficient	TRUE	FALSE	TRUE	FALSE	FALSE	FALSE	TRUE	241	47391	46261	156	949	44182	140	888	2064	13
864	Hartwig	HMF000440	CPCT02080220T	HMF000440A	NA	NA	NA	Cervix	Gyn	Cervical carcinoma	CESC	None	NA	NA	FALSE	FALSE	FALSE	FALSE		FALSE	cutaneous	Distant	0.68	1	1	1	TRUE	2.34	FEMALE	FALSE	MSS	HR_proficient	FALSE	NA	NA	NA	NA	NA	TRUE	51	20036	18939	32	1048	15313	27	899	3621	5
865	Hartwig	HMF000471	CPCT02130050T	HMF000471A	NA	NA	NA	Cervix	Gyn	Cervical carcinoma	CESC	None	NA	NA	FALSE	FALSE	FALSE	FALSE		FALSE	Peritoneum	Distant	0.53	1	1	1	TRUE	3.1	FEMALE	TRUE	MSS	HR_proficient	TRUE	FALSE	TRUE	FALSE	TRUE	FALSE	TRUE	241	22806	21621	151	994	21132	148	967	472	2
866	Hartwig	HMF000544	CPCT02020565T	HMF000544A	NA	NA	NA	Cervix	Gyn	Cervical carcinoma	CESC	None	NA	NA	FALSE	FALSE	FALSE	FALSE		FALSE	Omentum	Distant	0.78	1	1	1	TRUE	2.9	FEMALE	TRUE	MSS	HR_proficient	FALSE	NA	NA	NA	NA	NA	TRUE	254	6024	5471	22	526	5080	23	494	387	0
867	Hartwig	HMF000546	CPCT02130131T	HMF000546A	NA	NA	NA	Cervix	Gyn	Cervical carcinoma	CESC	None	NA	NA	FALSE	FALSE	FALSE	FALSE		FALSE	Lymph node	Lymph	0.42	1	1	1	TRUE	2.18	FEMALE	FALSE	MSS	HR_proficient	TRUE	FALSE	TRUE	FALSE	FALSE	FALSE	TRUE	80	73497	72504	155	767	71421	138	736	1065	16
868	Hartwig	HMF000810	CPCT02060035T	HMF000810A	NA	NA	NA	Cervix	Gyn	Cervical carcinoma	CESC	None	NA	NA	FALSE	FALSE	FALSE	FALSE		FALSE	null	NA	0.54	1	1	1	TRUE	2.18	FEMALE	FALSE	MSS	HR_proficient	FALSE	FALSE	TRUE	FALSE	FALSE	FALSE	TRUE	109	6524	5892	63	560	5443	47	543	446	17
869	Hartwig	HMF000905	CPCT02020503T	HMF000905A	NA	NA	NA	Cervix	Gyn	Cervical carcinoma	CESC	None	NA	NA	FALSE	FALSE	FALSE	FALSE		FALSE	Primary	Local	0.73	1	1	1	TRUE	3.35	FEMALE	TRUE	MSS	HR_proficient	TRUE	FALSE	TRUE	FALSE	FALSE	FALSE	TRUE	187	13338	11489	329	1487	9997	300	1372	1488	28
870	Hartwig	HMF001101	CPCT02070110T	HMF001101B	NA	NA	NA	Cervix	Gyn	Cervical carcinoma	CESC	None	NA	NA	FALSE	FALSE	FALSE	FALSE		FALSE	sarcoma	Distant	0.61	1	2	1	TRUE	1.94	FEMALE	FALSE	MSS	HR_proficient	TRUE	FALSE	TRUE	FALSE	FALSE	FALSE	TRUE	70	11212	10303	137	758	9768	113	547	529	24
871	Hartwig	HMF001101	DRUP01070024T	HMF001101A	NA	NA	NA	Cervix	Gyn	Cervical carcinoma	CESC	None	NA	NA	TRUE	FALSE	FALSE	TRUE	Duplicate biopsy	FALSE	Lymph node	Lymph	0.51	2	2	1	FALSE	1.94	FEMALE	FALSE	MSS	HR_proficient	NA	NA	NA	NA	NA	NA	FALSE	64	11045	10212	136	684	9743	112	566	463	24
872	Hartwig	HMF001311	CPCT02060114T	HMF001311B	NA	NA	NA	Cervix	Gyn	Cervical carcinoma	CESC	None	NA	NA	FALSE	FALSE	FALSE	FALSE		FALSE	Lymph node	Lymph	0.24	2	2	1	TRUE	2.9	FEMALE	TRUE	MSS	HR_proficient	TRUE	FALSE	TRUE	FALSE	FALSE	FALSE	TRUE	202	6769	5771	102	874	5767	102	872	0	0
873	Hartwig	HMF001311	DRUP01060016T	HMF001311A	NA	NA	NA	Cervix	Gyn	Cervical carcinoma	CESC	None	NA	NA	TRUE	FALSE	FALSE	TRUE	Duplicate biopsy	FALSE	Lymph node	Lymph	0.3	1	2	1	FALSE	2.84	FEMALE	TRUE	MSS	HR_proficient	NA	NA	NA	NA	NA	NA	FALSE	210	7385	6215	114	1033	6114	109	1026	97	2
874	Hartwig	HMF001472	CPCT02130125T	HMF001472A	NA	NA	NA	Cervix	Gyn	Cervical carcinoma, neuroendocrine	CESCNET	None	NA	NA	FALSE	TRUE	FALSE	TRUE	<15 samples of cancer type in Hartwig or PCAWG	FALSE	Lymph node	Lymph	0.71	1	1	1	TRUE	3.3	FEMALE	TRUE	MSS	HR_proficient	TRUE	FALSE	TRUE	FALSE	FALSE	FALSE	TRUE	126	7999	7355	76	560	6350	40	524	999	38
875	Hartwig	HMF001552	CPCT02010043T	HMF001552A	NA	NA	NA	Cervix	Gyn	Cervical carcinoma	CESC	None	NA	NA	FALSE	FALSE	FALSE	FALSE		FALSE	Left para vertebral mass	Distant	0.85	1	1	1	TRUE	1.96	FEMALE	FALSE	MSS	HR_proficient	FALSE	NA	NA	NA	NA	NA	TRUE	76	21649	20364	68	1201	19632	59	1112	723	8
876	Hartwig	HMF001564	CPCT02080226T	HMF001564A	NA	NA	NA	Cervix	Gyn	Cervical carcinoma	CESC	None	NA	NA	FALSE	FALSE	FALSE	FALSE		FALSE	Lung	Distant	0.62	1	1	1	TRUE	3.4	FEMALE	TRUE	MSS	HR_proficient	TRUE	FALSE	TRUE	FALSE	FALSE	FALSE	TRUE	234	16378	15143	257	950	8553	70	713	6584	188
877	Hartwig	HMF001665	CPCT02260015T	HMF001665A	NA	NA	NA	Cervix	Gyn	Cervical carcinoma	CESC	None	NA	NA	FALSE	FALSE	FALSE	FALSE		FALSE	Lymph node	Lymph	0.56	1	1	1	TRUE	1.82	FEMALE	FALSE	MSS	HR_proficient	TRUE	FALSE	TRUE	FALSE	FALSE	FALSE	TRUE	187	10651	9119	82	1428	7687	70	1346	1424	12
878	Hartwig	HMF001705	CPCT02020623T	HMF001705A	NA	NA	NA	Cervix	Gyn	Cervical carcinoma	CESC	None	NA	NA	FALSE	FALSE	FALSE	FALSE		FALSE	Lymph node	Lymph	0.86	1	1	1	TRUE	1.86	FEMALE	FALSE	MSS	HR_proficient	FALSE	FALSE	TRUE	FALSE	FALSE	FALSE	TRUE	193	48758	47310	92	1318	20206	34	572	27094	57
879	Hartwig	HMF001735	CPCT02220054T	HMF001735B	NA	NA	NA	Cervix	Gyn	Cervical carcinoma	CESC	None	NA	NA	FALSE	FALSE	FALSE	FALSE		FALSE	Liver	Distant	0.93	1	2	1	TRUE	3.05	FEMALE	TRUE	MSS	HR_proficient	FALSE	FALSE	TRUE	FALSE	FALSE	FALSE	TRUE	172	10034	8958	42	1021	8055	25	947	898	16
880	Hartwig	HMF001735	DRUP01220005T	HMF001735A	NA	NA	NA	Cervix	Gyn	Cervical carcinoma	CESC	None	NA	NA	TRUE	FALSE	FALSE	TRUE	Duplicate biopsy	FALSE	null	NA	0.92	2	2	1	FALSE	3.05	FEMALE	TRUE	MSS	HR_proficient	NA	NA	NA	NA	NA	NA	FALSE	166	12492	11319	140	1015	7867	23	895	3442	119
881	Hartwig	HMF001789	CPCT02070060T	HMF001789A	NA	NA	NA	Cervix	Gyn	Cervical carcinoma	CESC	None	NA	NA	FALSE	FALSE	FALSE	FALSE		FALSE	soft tissue	Distant	0.84	1	1	1	TRUE	2.92	FEMALE	TRUE	MSS	HR_proficient	TRUE	FALSE	TRUE	FALSE	FALSE	FALSE	TRUE	297	21826	19890	328	1578	17540	237	1464	2343	88
882	Hartwig	HMF001824	CPCT02020389T	HMF001824A	NA	NA	NA	Cervix	Gyn	Cervical carcinoma	CESC	None	NA	NA	FALSE	FALSE	FALSE	FALSE		FALSE	retroperitoneum	Distant	0.49	1	1	1	TRUE	2.78	FEMALE	TRUE	MSS	HR_proficient	FALSE	NA	NA	NA	NA	NA	TRUE	216	5694	5102	18	570	4434	16	537	667	2
883	Hartwig	HMF002012	DRUP01030002T	HMF002012A	NA	NA	NA	Cervix	Gyn	Cervical carcinoma	CESC	None	NA	NA	FALSE	FALSE	FALSE	FALSE		FALSE	null	NA	0.78	1	1	1	TRUE	1.94	FEMALE	FALSE	MSS	HR_proficient	NA	NA	NA	NA	NA	NA	FALSE	77	17997	17002	188	772	16332	165	715	664	20
884	Hartwig	HMF002245	CPCT02130034T	HMF002245A	NA	NA	NA	Cervix	Gyn	Cervical carcinoma, neuroendocrine	CESCNET	None	NA	NA	FALSE	TRUE	FALSE	TRUE	<15 samples of cancer type in Hartwig or PCAWG	FALSE	Liver	Distant	0.75	1	1	1	TRUE	3.05	FEMALE	TRUE	MSS	HR_proficient	TRUE	FALSE	TRUE	FALSE	FALSE	FALSE	TRUE	174	14040	12868	198	955	12522	196	915	332	4
885	Hartwig	HMF002482	CPCT02030320T	HMF002482A	NA	NA	NA	Cervix	Gyn	Cervical carcinoma	CESC	None	NA	NA	FALSE	FALSE	FALSE	FALSE		FALSE	Primary	Local	0.63	1	1	1	TRUE	2.5	FEMALE	TRUE	MSS	HR_proficient	FALSE	FALSE	TRUE	FALSE	FALSE	FALSE	TRUE	146	8812	7522	34	1244	7363	33	1211	154	0
886	Hartwig	HMF002632	CPCT02060117T	HMF002632A	NA	NA	NA	Cervix	Gyn	Cervical carcinoma	CESC	None	NA	NA	FALSE	FALSE	FALSE	FALSE		FALSE	mesentery	Distant	0.86	1	1	1	TRUE	1.94	FEMALE	FALSE	MSS	HR_proficient	FALSE	NA	NA	NA	NA	NA	TRUE	63	8135	7461	26	637	5286	22	427	2172	4
887	Hartwig	HMF002643	CPCT02130059T	HMF002643B	NA	NA	NA	Cervix	Gyn	Cervical carcinoma	CESC	None	NA	NA	FALSE	FALSE	FALSE	FALSE		FALSE	Liver	Distant	0.65	1	2	1	TRUE	1.98	FEMALE	FALSE	MSS	HR_proficient	TRUE	FALSE	TRUE	FALSE	TRUE	FALSE	TRUE	163	23259	22033	201	980	20657	185	883	1359	19
888	Hartwig	HMF002643	DRUP01270003T	HMF002643A	NA	NA	NA	Cervix	Gyn	Cervical carcinoma	CESC	None	NA	NA	TRUE	FALSE	FALSE	TRUE	Duplicate biopsy	FALSE	Liver	Distant	0.53	2	2	1	FALSE	2.04	FEMALE	FALSE	MSS	HR_proficient	NA	NA	NA	NA	NA	NA	FALSE	163	16653	15660	236	736	11392	182	636	4260	56
889	Hartwig	HMF002859	CPCT02380044T	HMF002859A	NA	NA	NA	Cervix	Gyn	Cervical carcinoma	CESC	None	NA	NA	FALSE	FALSE	FALSE	FALSE		FALSE	right peritoneal towards small basin	Distant	0.55	1	1	1	TRUE	3.35	FEMALE	TRUE	MSS	HR_proficient	TRUE	FALSE	TRUE	FALSE	FALSE	FALSE	TRUE	157	17182	15491	473	1161	13834	434	1037	1644	37
890	Hartwig	HMF002921	CPCT02030234T	HMF002921A	NA	NA	NA	Cervix	Gyn	Cervical carcinoma	CESC	None	NA	NA	FALSE	FALSE	FALSE	FALSE		FALSE	Abdominal wall	Distant	0.89	1	1	1	TRUE	2.06	FEMALE	FALSE	MSS	HR_proficient	FALSE	FALSE	TRUE	FALSE	FALSE	FALSE	TRUE	197	22234	20872	424	905	12439	46	507	8411	382
891	Hartwig	HMF002941	CPCT02070159T	HMF002941A	NA	NA	NA	Cervix	Gyn	Cervical carcinoma	CESC	None	NA	NA	FALSE	FALSE	FALSE	FALSE		FALSE	Liver	Distant	0.75	1	1	1	TRUE	1.98	FEMALE	FALSE	MSS	HR_proficient	TRUE	FALSE	TRUE	FALSE	FALSE	FALSE	TRUE	128	26784	25858	177	712	25118	171	678	729	4
892	Hartwig	HMF003040	CPCT02020636T	HMF003040A	NA	NA	NA	Cervix	Gyn	Cervical carcinoma	CESC	None	NA	NA	FALSE	FALSE	FALSE	FALSE		FALSE	Lymph node	Lymph	0.94	1	1	1	TRUE	1.88	FEMALE	FALSE	MSS	HR_proficient	TRUE	FALSE	TRUE	FALSE	FALSE	FALSE	TRUE	121	7899	6624	217	1033	5078	150	643	1532	65
893	Hartwig	HMF003505	DRUP01010022T	HMF003505A	NA	NA	NA	Cervix	Gyn	Cervical carcinoma	CESC	None	NA	NA	FALSE	FALSE	FALSE	FALSE		FALSE	null	NA	0.26	1	1	1	TRUE	2	FEMALE	FALSE	MSI	cannot_be_determined	NA	NA	NA	NA	NA	NA	FALSE	28	158783	63082	454	95121	63010	464	95042	6	0
894	Hartwig	HMF003532	CPCT02020734T	HMF003532A	NA	NA	NA	Cervix	Gyn	Cervical carcinoma	CESC	None	NA	NA	FALSE	FALSE	FALSE	FALSE		FALSE	Primary	Local	0.94	1	1	1	TRUE	1.78	FEMALE	FALSE	MSS	HR_proficient	FALSE	NA	NA	NA	NA	NA	TRUE	55	10427	9634	32	758	8986	29	598	645	3
895	Hartwig	HMF003548	CPCT02030327T	HMF003548A	NA	NA	NA	Cervix	Gyn	Cervical carcinoma	CESC	None	NA	NA	FALSE	FALSE	FALSE	FALSE		FALSE	Vulva	Distant	0.31	1	1	1	TRUE	4.2	FEMALE	TRUE	MSS	HR_proficient	FALSE	NA	NA	NA	NA	NA	TRUE	504	14939	14255	49	622	9384	33	515	4866	16
896	Hartwig	HMF003612	CPCT02020716T	HMF003612A	NA	NA	NA	Cervix	Gyn	Cervical carcinoma	CESC	None	NA	NA	FALSE	FALSE	FALSE	FALSE		FALSE	Peritoneum	Distant	0.55	1	1	1	TRUE	1.94	FEMALE	FALSE	MSS	HR_proficient	TRUE	NA	NA	NA	NA	NA	TRUE	135	7147	6640	24	480	6409	23	443	230	1
897	Hartwig	HMF003708	CPCT02450002T	HMF003708A	NA	NA	NA	Cervix	Gyn	Cervical carcinoma	CESC	None	NA	NA	FALSE	FALSE	FALSE	FALSE		FALSE	cervix	Local	0.64	1	1	1	TRUE	2.12	FEMALE	FALSE	MSS	HR_proficient	TRUE	FALSE	TRUE	FALSE	FALSE	FALSE	TRUE	122	35249	33398	77	1745	29343	60	1615	4043	15
898	Hartwig	HMF003709	CPCT02080185T	HMF003709A	NA	NA	NA	Cervix	Gyn	Cervical carcinoma	CESC	None	NA	NA	FALSE	FALSE	FALSE	FALSE		FALSE	Lymph node	Lymph	0.21	1	1	1	TRUE	3.3	FEMALE	TRUE	MSS	HR_proficient	TRUE	FALSE	TRUE	FALSE	FALSE	FALSE	TRUE	87	8340	8020	26	288	8016	25	282	1	0
899	Hartwig	HMF004625	WIDE01010639T	HMF004625A	NA	NA	NA	Cervix	Gyn	Cervical carcinoma	CESC	None	NA	NA	FALSE	FALSE	FALSE	FALSE		FALSE	null	NA	0.3	1	1	1	TRUE	3.6	FEMALE	TRUE	MSS	HR_proficient	NA	NA	NA	NA	NA	NA	FALSE	34	9342	8775	18	546	8772	18	544	1	0
900	Hartwig	HMF004667	WIDE01010296T	HMF004667A	NA	NA	NA	Cervix	Gyn	Cervical carcinoma	CESC	None	NA	NA	FALSE	FALSE	FALSE	FALSE		FALSE	null	NA	0.42	1	1	1	TRUE	1.92	FEMALE	FALSE	MSS	HR_proficient	NA	NA	NA	NA	NA	NA	FALSE	177	14763	12564	400	1771	12287	401	1740	261	1
901	Hartwig	HMF004741	WIDE01010570T	HMF004741A	NA	NA	NA	Cervix	Gyn	Cervical carcinoma	CESC	None	NA	NA	FALSE	FALSE	FALSE	FALSE		FALSE	null	NA	0.84	1	1	1	TRUE	3.3	FEMALE	TRUE	MSS	HR_proficient	NA	NA	NA	NA	NA	NA	FALSE	294	19773	17930	541	1236	13797	245	1004	4113	295
902	Hartwig	HMF005047	WIDE01011013T	HMF005047A	NA	NA	NA	Cervix	Gyn	Cervical carcinoma	CESC	None	NA	NA	FALSE	FALSE	FALSE	FALSE		FALSE	null	NA	0.35	1	1	1	TRUE	2.8	FEMALE	TRUE	MSS	HR_proficient	NA	NA	NA	NA	NA	NA	FALSE	60	19116	17726	494	859	17696	492	849	22	1
903	Hartwig	HMF005119	WIDE01011059T	HMF005119A	NA	NA	NA	Cervix	Gyn	Cervical carcinoma	CESC	None	NA	NA	FALSE	FALSE	FALSE	FALSE		FALSE	null	NA	0.47	1	1	1	TRUE	3.9	FEMALE	TRUE	MSS	HR_proficient	NA	NA	NA	NA	NA	NA	FALSE	149	7577	6567	103	883	6162	97	865	392	8
904	Hartwig	HMF005124	WIDE01011066T	HMF005124A	NA	NA	NA	Cervix	Gyn	Cervical carcinoma	CESC	None	NA	NA	FALSE	FALSE	FALSE	FALSE		FALSE	null	NA	0.76	1	1	1	TRUE	2.1	FEMALE	FALSE	MSS	HR_proficient	NA	NA	NA	NA	NA	NA	FALSE	146	15825	14998	45	771	7904	12	445	7090	33
905	Hartwig	HMF000068	CPCT02100169T	HMF000068A	NA	NA	NA	Biliary	GI_dev	Cholangiocarcinoma	CHOL	None	NA	NA	FALSE	FALSE	FALSE	FALSE		FALSE	Liver	Distant	0.6	1	1	1	TRUE	3.2	FEMALE	TRUE	MSS	HR_proficient	FALSE	NA	NA	NA	NA	NA	TRUE	249	13099	10912	42	2122	10835	41	2112	73	1
906	Hartwig	HMF000132	CPCT02130035T	HMF000132A	NA	NA	NA	Biliary	GI_dev	Cholangiocarcinoma	CHOL	None	NA	NA	FALSE	FALSE	FALSE	FALSE		FALSE	Liver	Distant	0.62	1	1	1	TRUE	1.78	FEMALE	FALSE	MSS	HR_proficient	FALSE	NA	NA	NA	NA	NA	TRUE	171	7811	6731	29	1045	4701	20	769	2025	9
907	Hartwig	HMF000245	CPCT02030398T	HMF000245A	NA	NA	NA	Biliary	GI_dev	Cholangiocarcinoma	CHOL	None	NA	NA	FALSE	FALSE	FALSE	FALSE		FALSE	Peritoneum	Distant	0.25	1	1	1	TRUE	3.3	FEMALE	TRUE	MSS	HR_proficient	FALSE	NA	NA	NA	NA	NA	TRUE	199	6296	5610	19	655	5610	17	655	0	1
908	Hartwig	HMF000317	CPCT02060220T	HMF000317A	NA	NA	NA	Biliary	GI_dev	Cholangiocarcinoma	CHOL	None	NA	NA	FALSE	FALSE	FALSE	FALSE		FALSE	Liver	Distant	0.51	1	1	1	TRUE	3.5	FEMALE	TRUE	MSS	HR_proficient	FALSE	NA	NA	NA	NA	NA	TRUE	119	7261	6527	60	672	6327	57	667	199	2
909	Hartwig	HMF000339	CPCT02080169T	HMF000339A	NA	NA	NA	Biliary	GI_dev	Cholangiocarcinoma	CHOL	None	NA	NA	FALSE	FALSE	FALSE	FALSE		FALSE	abdominal wall	Distant	0.39	1	1	1	TRUE	1.9	MALE	FALSE	MSS	HR_proficient	FALSE	NA	NA	NA	NA	NA	TRUE	44	5481	4966	22	490	4874	22	485	91	0
910	Hartwig	HMF000358	CPCT02130139T	HMF000358A	NA	NA	NA	Biliary	GI_dev	Cholangiocarcinoma	CHOL	None	NA	NA	FALSE	FALSE	FALSE	FALSE		FALSE	Liver	Distant	0.72	1	1	1	TRUE	2.64	FEMALE	TRUE	MSS	HR_proficient	FALSE	NA	NA	NA	NA	NA	TRUE	250	11406	10141	57	1185	9389	53	1080	747	4
911	Hartwig	HMF000412	CPCT02130066T	HMF000412A	NA	NA	NA	Biliary	GI_dev	Cholangiocarcinoma	CHOL	None	NA	NA	FALSE	FALSE	FALSE	FALSE		FALSE	abdominal wall	Distant	0.36	1	1	1	TRUE	2.58	FEMALE	TRUE	MSS	HR_proficient	FALSE	FALSE	TRUE	FALSE	FALSE	FALSE	TRUE	258	18113	16317	250	1512	16100	241	1500	209	6
912	Hartwig	HMF000585	CPCT02230004T	HMF000585A	NA	NA	NA	Biliary	GI_dev	Cholangiocarcinoma	CHOL	None	NA	NA	FALSE	FALSE	FALSE	FALSE		FALSE	Liver	Distant	0.32	1	1	1	TRUE	1.88	MALE	FALSE	MSS	HR_proficient	FALSE	NA	NA	NA	NA	NA	TRUE	229	7871	7053	33	778	6874	33	773	178	0
913	Hartwig	HMF000638	CPCT02130116T	HMF000638A	NA	NA	NA	Biliary	GI_dev	Cholangiocarcinoma	CHOL	None	NA	NA	FALSE	FALSE	FALSE	FALSE		FALSE	Liver	Distant	0.48	1	1	1	TRUE	3.65	FEMALE	TRUE	MSS	HR_proficient	FALSE	NA	NA	NA	NA	NA	TRUE	60	5695	5078	53	558	3367	32	449	1707	22
914	Hartwig	HMF000721	CPCT02190030T	HMF000721A	NA	NA	NA	Biliary	GI_dev	Cholangiocarcinoma	CHOL	None	NA	NA	FALSE	FALSE	FALSE	FALSE		FALSE	Liver	Distant	0.3	1	1	1	TRUE	2	MALE	FALSE	MSS	HR_proficient	FALSE	NA	NA	NA	NA	NA	TRUE	669	16028	15062	135	819	15050	133	811	5	2
915	Hartwig	HMF000963	DRUP01010019T	HMF000963A	NA	NA	NA	Biliary	GI_dev	Cholangiocarcinoma	CHOL	None	NA	NA	FALSE	FALSE	FALSE	FALSE		FALSE	Liver	Distant	0.36	1	2	2	TRUE	3.25	MALE	TRUE	MSS	HR_proficient	NA	NA	NA	NA	NA	NA	FALSE	200	15361	13653	173	1520	12795	151	1486	848	23
916	Hartwig	HMF000966	DRUP01030024T	HMF000966A	NA	NA	NA	Biliary	GI_dev	Cholangiocarcinoma	CHOL	None	NA	NA	FALSE	FALSE	FALSE	FALSE		FALSE	Liver	Distant	0.21	1	1	1	TRUE	2.9	FEMALE	TRUE	MSS	HR_proficient	NA	NA	NA	NA	NA	NA	FALSE	555	9595	8248	93	1241	4075	18	897	4158	77
917	Hartwig	HMF001035	CPCT02050182T	HMF001035A	NA	NA	NA	Biliary	GI_dev	Cholangiocarcinoma	CHOL	None	NA	NA	FALSE	FALSE	FALSE	FALSE		FALSE	Liver	Distant	0.38	1	1	1	TRUE	2	MALE	FALSE	MSS	HR_proficient	FALSE	NA	NA	NA	NA	NA	TRUE	88	4293	3871	20	397	3744	20	394	125	0
918	Hartwig	HMF001040	CPCT02130006T	HMF001040A	NA	NA	NA	Biliary	GI_dev	Cholangiocarcinoma	CHOL	None	NA	NA	FALSE	FALSE	FALSE	FALSE		FALSE	Peritoneum	Distant	0.37	1	1	1	TRUE	1.96	MALE	FALSE	MSS	HR_proficient	FALSE	FALSE	TRUE	FALSE	FALSE	FALSE	TRUE	688	13667	12385	95	1173	11720	80	1162	663	14
919	Hartwig	HMF001139	CPCT02370015T	HMF001139A	NA	NA	NA	Biliary	GI_dev	Cholangiocarcinoma	CHOL	None	NA	NA	FALSE	FALSE	FALSE	FALSE		FALSE	Liver	Distant	0.2	1	1	1	TRUE	3.75	FEMALE	TRUE	MSS	HR_proficient	TRUE	FALSE	FALSE	TRUE	FALSE	FALSE	TRUE	71	5366	4861	23	474	4860	23	473	0	0
920	Hartwig	HMF001193	CPCT02290056T	HMF001193A	NA	NA	NA	Biliary	GI_dev	Cholangiocarcinoma	CHOL	None	NA	NA	FALSE	FALSE	FALSE	FALSE		FALSE	Liver	Distant	0.57	1	1	1	TRUE	1.72	FEMALE	FALSE	MSS	HR_deficient	TRUE	FALSE	TRUE	FALSE	FALSE	FALSE	TRUE	292	15765	14374	249	1114	11916	209	865	2451	41
921	Hartwig	HMF001230	CPCT02050332T	HMF001230A	NA	NA	NA	Biliary	GI_dev	Cholangiocarcinoma	CHOL	None	NA	NA	FALSE	FALSE	FALSE	FALSE		FALSE	Gastro-intestinal	Distant	0.23	1	1	1	TRUE	3.45	MALE	TRUE	MSS	HR_deficient	FALSE	FALSE	TRUE	FALSE	FALSE	FALSE	TRUE	446	7872	6907	96	858	6894	97	849	5	0
922	Hartwig	HMF001321	CPCT02020577T	HMF001321A	NA	NA	NA	Biliary	GI_dev	Cholangiocarcinoma	CHOL	None	NA	NA	FALSE	FALSE	FALSE	FALSE		FALSE	Liver	Distant	0.38	1	1	1	TRUE	3.25	FEMALE	TRUE	MSS	HR_proficient	FALSE	NA	NA	NA	NA	NA	TRUE	149	7164	6427	60	672	6193	57	656	230	2
923	Hartwig	HMF001354	CPCT02150005T	HMF001354A	NA	NA	NA	Biliary	GI_dev	Cholangiocarcinoma	CHOL	None	NA	NA	FALSE	FALSE	FALSE	FALSE		FALSE	Liver	Distant	0.55	1	1	1	TRUE	2.74	MALE	TRUE	MSS	HR_proficient	FALSE	NA	NA	NA	NA	NA	TRUE	61	4590	4141	32	408	4062	32	398	74	0
924	Hartwig	HMF001407	CPCT02080218T	HMF001407A	NA	NA	NA	Biliary	GI_dev	Cholangiocarcinoma	CHOL	None	NA	NA	FALSE	FALSE	FALSE	FALSE		FALSE	Liver	Distant	0.5	1	1	1	TRUE	3.15	FEMALE	TRUE	MSS	HR_proficient	FALSE	NA	NA	NA	NA	NA	TRUE	190	11074	9183	58	1817	9006	54	1806	174	4
925	Hartwig	HMF001457	CPCT02120059T	HMF001457A	NA	NA	NA	Biliary	GI_dev	Cholangiocarcinoma	CHOL	None	NA	NA	FALSE	FALSE	FALSE	FALSE		FALSE	Lymph node	Lymph	0.59	1	1	1	TRUE	1.88	FEMALE	FALSE	MSS	HR_proficient	FALSE	NA	NA	NA	NA	NA	TRUE	275	14160	11926	91	2120	10830	75	1979	1089	16
926	Hartwig	HMF001479	CPCT02230075T	HMF001479A	NA	NA	NA	Biliary	GI_dev	Cholangiocarcinoma	CHOL	None	NA	NA	FALSE	FALSE	FALSE	FALSE		FALSE	Liver	Distant	0.23	1	1	1	TRUE	1.7	FEMALE	FALSE	MSS	HR_proficient	FALSE	NA	NA	NA	NA	NA	TRUE	163	4002	3527	22	451	3523	22	450	3	0
927	Hartwig	HMF001561	DRUP01010095T	HMF001561A	NA	NA	NA	Biliary	GI_dev	Cholangiocarcinoma	CHOL	None	NA	NA	FALSE	FALSE	FALSE	FALSE		FALSE	null	NA	0.67	1	2	2	TRUE	1.98	FEMALE	FALSE	MSS	HR_proficient	NA	NA	NA	NA	NA	NA	FALSE	81	7439	6251	31	1148	4035	12	901	2211	19
928	Hartwig	HMF001588	CPCT02030315T	HMF001588A	NA	NA	NA	Biliary	GI_dev	Cholangiocarcinoma	CHOL	None	NA	NA	FALSE	FALSE	FALSE	FALSE		FALSE	Liver	Distant	0.29	1	1	1	TRUE	1.92	MALE	FALSE	MSS	HR_deficient	TRUE	FALSE	TRUE	FALSE	TRUE	FALSE	TRUE	264	10112	8675	105	1308	8625	104	1277	27	0
929	Hartwig	HMF001759	CPCT02050263T	HMF001759A	NA	NA	NA	Biliary	GI_dev	Cholangiocarcinoma	CHOL	None	NA	NA	FALSE	FALSE	FALSE	FALSE		FALSE	Peritoneum	Distant	0.39	1	1	1	TRUE	2.76	MALE	TRUE	MSS	HR_proficient	FALSE	FALSE	TRUE	FALSE	FALSE	FALSE	TRUE	158	9666	8389	183	1076	8057	181	1046	322	0
930	Hartwig	HMF001827	CPCT02020667T	HMF001827A	NA	NA	NA	Biliary	GI_dev	Cholangiocarcinoma	CHOL	None	NA	NA	FALSE	FALSE	FALSE	FALSE		FALSE	Primary	Local	0.23	1	1	1	TRUE	3.9	MALE	TRUE	MSS	HR_proficient	FALSE	NA	NA	NA	NA	NA	TRUE	45	5564	4994	16	546	4992	14	544	0	0
931	Hartwig	HMF001861	CPCT02130132T	HMF001861A	NA	NA	NA	Biliary	GI_dev	Cholangiocarcinoma	CHOL	None	NA	NA	FALSE	FALSE	FALSE	FALSE		FALSE	null	NA	0.49	1	1	1	TRUE	3.1	MALE	TRUE	MSS	HR_proficient	FALSE	FALSE	TRUE	FALSE	FALSE	FALSE	TRUE	262	11490	10657	57	759	6843	20	697	3809	39
932	Hartwig	HMF001876	CPCT02020460T	HMF001876A	NA	NA	NA	Biliary	GI_dev	Cholangiocarcinoma	CHOL	None	NA	NA	FALSE	FALSE	FALSE	FALSE		FALSE	Liver	Distant	0.35	1	1	1	TRUE	1.92	FEMALE	FALSE	MSS	HR_proficient	FALSE	NA	NA	NA	NA	NA	TRUE	42	2852	2551	11	286	2268	11	269	281	0
933	Hartwig	HMF001889	CPCT02020589T	HMF001889B	NA	NA	NA	Biliary	GI_dev	Cholangiocarcinoma	CHOL	None	NA	NA	FALSE	FALSE	FALSE	FALSE		FALSE	Liver	Distant	0.35	1	2	1	TRUE	2.12	FEMALE	FALSE	MSS	HR_deficient	FALSE	FALSE	TRUE	FALSE	FALSE	FALSE	TRUE	357	8024	6862	106	1028	6032	90	967	811	15
934	Hartwig	HMF001889	DRUP01170003T	HMF001889A	NA	NA	NA	Biliary	GI_dev	Cholangiocarcinoma	CHOL	None	NA	NA	TRUE	FALSE	FALSE	TRUE	Duplicate biopsy	FALSE	Liver	Distant	0.26	2	2	1	FALSE	2.14	FEMALE	FALSE	MSS	HR_deficient	NA	NA	NA	NA	NA	NA	FALSE	379	8632	7492	134	980	6581	111	912	898	21
935	Hartwig	HMF001896	CPCT02260021T	HMF001896A	NA	NA	NA	Biliary	GI_dev	Cholangiocarcinoma	CHOL	None	NA	NA	FALSE	FALSE	FALSE	FALSE		FALSE	Liver	Distant	0.32	1	1	1	TRUE	3.05	FEMALE	TRUE	MSS	HR_proficient	FALSE	NA	NA	NA	NA	NA	TRUE	56	3155	2720	18	413	2717	18	411	2	0
936	Hartwig	HMF001904	CPCT02130138T	HMF001904A	NA	NA	NA	Biliary	GI_dev	Cholangiocarcinoma	CHOL	None	NA	NA	FALSE	FALSE	FALSE	FALSE		FALSE	Liver	Distant	0.69	1	1	1	TRUE	1.8	MALE	FALSE	MSS	HR_proficient	FALSE	NA	NA	NA	NA	NA	TRUE	1665	7833	6983	61	766	5932	53	588	1043	8
937	Hartwig	HMF001952	DRUP01010113T	HMF001952A	NA	NA	NA	Biliary	GI_dev	Cholangiocarcinoma	CHOL	None	NA	NA	FALSE	FALSE	FALSE	FALSE		FALSE	Liver	Distant	0.68	1	1	1	TRUE	1.8	MALE	FALSE	MSS	HR_proficient	NA	NA	NA	NA	NA	NA	FALSE	101	9187	7936	190	1040	7291	182	982	635	7
938	Hartwig	HMF002048	CPCT02130067T	HMF002048A	NA	NA	NA	Biliary	GI_dev	Cholangiocarcinoma	CHOL	None	NA	NA	FALSE	FALSE	FALSE	FALSE		FALSE	Liver	Distant	0.63	1	1	1	TRUE	1.86	FEMALE	FALSE	MSS	HR_proficient	FALSE	FALSE	TRUE	FALSE	FALSE	FALSE	TRUE	219	12786	11444	299	1014	9123	170	905	2308	133
939	Hartwig	HMF002275	CPCT02330082T	HMF002275A	NA	NA	NA	Biliary	GI_dev	Cholangiocarcinoma	CHOL	None	NA	NA	FALSE	FALSE	FALSE	FALSE		FALSE	Liver	Distant	0.34	1	1	1	TRUE	1.9	MALE	FALSE	MSS	HR_proficient	FALSE	NA	NA	NA	NA	NA	TRUE	94	3633	3267	22	342	2938	22	331	328	0
940	Hartwig	HMF002294	CPCT02130084T	HMF002294A	NA	NA	NA	Biliary	GI_dev	Cholangiocarcinoma	CHOL	None	NA	NA	FALSE	FALSE	FALSE	FALSE		FALSE	Liver	Distant	0.46	1	1	1	TRUE	3.7	MALE	TRUE	MSS	HR_proficient	FALSE	NA	NA	NA	NA	NA	TRUE	69	7073	6398	41	626	5828	40	608	568	1
941	Hartwig	HMF002398	DRUP01010109T	HMF002398B	NA	NA	NA	Biliary	GI_dev	Cholangiocarcinoma	CHOL	None	NA	NA	FALSE	FALSE	FALSE	FALSE		FALSE	Liver	Distant	0.37	1	1	1	TRUE	1.96	FEMALE	FALSE	MSS	HR_proficient	NA	NA	NA	NA	NA	NA	FALSE	58	4960	4380	83	491	4357	81	488	21	2
942	Hartwig	HMF002440	CPCT02050133T	HMF002440A	NA	NA	NA	Biliary	GI_dev	Cholangiocarcinoma	CHOL	None	NA	NA	FALSE	FALSE	FALSE	FALSE		FALSE	Liver	Distant	0.41	1	1	1	TRUE	3.15	MALE	TRUE	MSS	HR_proficient	FALSE	FALSE	TRUE	FALSE	FALSE	FALSE	TRUE	187	11300	9651	51	1578	9024	48	1555	620	4
943	Hartwig	HMF002507	CPCT02050286T	HMF002507A	NA	NA	NA	Biliary	GI_dev	Cholangiocarcinoma	CHOL	None	NA	NA	FALSE	FALSE	FALSE	FALSE		FALSE	Liver	Distant	0.8	1	1	1	TRUE	1.72	FEMALE	FALSE	MSS	HR_deficient	FALSE	NA	NA	NA	NA	NA	TRUE	566	19405	16606	203	2516	15774	185	2217	776	16
944	Hartwig	HMF002577	CPCT02130024T	HMF002577A	NA	NA	NA	Biliary	GI_dev	Cholangiocarcinoma	CHOL	None	NA	NA	FALSE	FALSE	FALSE	FALSE		FALSE	intra costal	Distant	0.68	1	1	1	TRUE	1.6	MALE	FALSE	MSS	HR_proficient	FALSE	FALSE	TRUE	FALSE	FALSE	FALSE	TRUE	85	5805	5239	44	515	3661	18	396	1574	25
945	Hartwig	HMF002621	CPCT02180014T	HMF002621A	NA	NA	NA	Biliary	GI_dev	Cholangiocarcinoma	CHOL	None	NA	NA	FALSE	FALSE	FALSE	FALSE		FALSE	Liver	Distant	0.52	1	1	1	TRUE	2.18	MALE	FALSE	MSS	HR_proficient	FALSE	NA	NA	NA	NA	NA	TRUE	74	6240	5525	34	674	5196	31	636	324	3
946	Hartwig	HMF002623	CPCT02100172T	HMF002623A	NA	NA	NA	Biliary	GI_dev	Cholangiocarcinoma	CHOL	None	NA	NA	FALSE	FALSE	FALSE	FALSE		FALSE	Liver	Distant	0.2	1	1	1	TRUE	2.12	MALE	FALSE	MSS	HR_proficient	FALSE	NA	NA	NA	NA	NA	TRUE	143	7199	6860	25	308	6857	26	305	0	0
947	Hartwig	HMF002626	CPCT02040154T	HMF002626A	NA	NA	NA	Biliary	GI_dev	Cholangiocarcinoma	CHOL	None	NA	NA	FALSE	FALSE	FALSE	FALSE		FALSE	Liver	Distant	0.46	1	1	1	TRUE	3.45	MALE	TRUE	MSS	HR_proficient	FALSE	NA	NA	NA	NA	NA	TRUE	92	4855	4158	27	661	3974	26	641	181	1
948	Hartwig	HMF002685	CPCT02170010T	HMF002685A	NA	NA	NA	Biliary	GI_dev	Cholangiocarcinoma	CHOL	None	NA	NA	FALSE	FALSE	FALSE	FALSE		FALSE	Liver	Distant	0.52	1	1	1	TRUE	1.76	FEMALE	FALSE	MSS	HR_deficient	FALSE	NA	NA	NA	NA	NA	TRUE	155	6504	5875	65	556	4237	41	427	1629	24
949	Hartwig	HMF002695	CPCT02130064T	HMF002695A	NA	NA	NA	Biliary	GI_dev	Cholangiocarcinoma	CHOL	None	NA	NA	FALSE	FALSE	FALSE	FALSE		FALSE	Liver	Distant	0.46	1	1	1	TRUE	3.35	FEMALE	TRUE	MSS	HR_proficient	FALSE	FALSE	FALSE	FALSE	FALSE	FALSE	TRUE	115	5523	4766	37	712	4693	38	704	68	0
950	Hartwig	HMF002705	CPCT02080224T	HMF002705A	NA	NA	NA	Biliary	GI_dev	Cholangiocarcinoma	CHOL	None	NA	NA	FALSE	FALSE	FALSE	FALSE		FALSE	Liver	Distant	0.42	1	1	1	TRUE	3.05	FEMALE	TRUE	MSS	HR_proficient	FALSE	FALSE	TRUE	TRUE	FALSE	FALSE	TRUE	73	8104	7379	64	649	7061	63	631	314	1
951	Hartwig	HMF002709	CPCT02130003T	HMF002709A	NA	NA	NA	Biliary	GI_dev	Cholangiocarcinoma	CHOL	None	NA	NA	FALSE	FALSE	FALSE	FALSE		FALSE	Liver	Distant	0.27	1	1	1	TRUE	1.7	FEMALE	FALSE	MSS	HR_proficient	FALSE	NA	NA	NA	NA	NA	TRUE	314	4228	3892	24	307	3891	24	306	0	0
952	Hartwig	HMF002727	CPCT02080208T	HMF002727A	NA	NA	NA	Biliary	GI_dev	Cholangiocarcinoma	CHOL	None	NA	NA	FALSE	FALSE	FALSE	FALSE		FALSE	Primary	Local	0.34	1	2	1	TRUE	1.78	MALE	FALSE	MSS	HR_proficient	FALSE	NA	NA	NA	NA	NA	TRUE	60	3923	3546	39	332	3123	29	295	422	9
953	Hartwig	HMF002727	DRUP01080024T	HMF002727B	NA	NA	NA	Biliary	GI_dev	Cholangiocarcinoma	CHOL	None	NA	NA	TRUE	FALSE	FALSE	TRUE	Duplicate biopsy	FALSE	Liver	Distant	0.27	2	2	1	FALSE	1.8	MALE	FALSE	MSS	HR_proficient	NA	NA	NA	NA	NA	NA	FALSE	56	5225	4800	94	323	3256	41	294	1538	55
954	Hartwig	HMF002793	CPCT02060166T	HMF002793A	NA	NA	NA	Biliary	GI_dev	Cholangiocarcinoma	CHOL	None	NA	NA	FALSE	FALSE	FALSE	FALSE		FALSE	Liver	Distant	0.42	1	1	1	TRUE	3.6	MALE	TRUE	MSS	HR_proficient	FALSE	NA	NA	NA	NA	NA	TRUE	139	9171	8193	56	888	8160	52	882	30	1
955	Hartwig	HMF002826	CPCT02170024T	HMF002826A	NA	NA	NA	Biliary	GI_dev	Cholangiocarcinoma	CHOL	None	NA	NA	FALSE	FALSE	FALSE	FALSE		FALSE	other	NA	0.89	1	1	1	TRUE	1.78	MALE	FALSE	MSS	HR_proficient	FALSE	FALSE	TRUE	FALSE	FALSE	FALSE	TRUE	77	8706	7803	264	610	3380	58	350	4422	206
956	Hartwig	HMF002929	CPCT02130152T	HMF002929A	NA	NA	NA	Biliary	GI_dev	Cholangiocarcinoma	CHOL	None	NA	NA	FALSE	FALSE	FALSE	FALSE		FALSE	Liver	Distant	0.27	1	1	1	TRUE	1.84	MALE	FALSE	MSS	HR_proficient	TRUE	NA	NA	NA	NA	NA	TRUE	34	2849	2537	20	291	2535	20	289	1	0
957	Hartwig	HMF002947	CPCT02300029T	HMF002947A	NA	NA	NA	Biliary	GI_dev	Cholangiocarcinoma	CHOL	None	NA	NA	FALSE	FALSE	FALSE	FALSE		FALSE	Liver	Distant	0.54	1	1	1	TRUE	3.05	FEMALE	TRUE	MSS	HR_proficient	FALSE	NA	NA	NA	NA	NA	TRUE	495	10463	9194	35	1222	5414	18	820	3777	17
958	Hartwig	HMF002992	CPCT02050251T	HMF002992A	NA	NA	NA	Biliary	GI_dev	Cholangiocarcinoma	CHOL	None	NA	NA	FALSE	FALSE	FALSE	FALSE		FALSE	Liver	Distant	0.64	1	1	1	TRUE	1.78	FEMALE	FALSE	MSS	HR_proficient	FALSE	NA	NA	NA	NA	NA	TRUE	30	3832	3278	12	540	2879	10	449	397	2
959	Hartwig	HMF003076	CPCT02020762T	HMF003076A	NA	NA	NA	Biliary	GI_dev	Cholangiocarcinoma	CHOL	None	NA	NA	FALSE	FALSE	FALSE	FALSE		FALSE	Liver	Distant	0.47	1	1	1	TRUE	1.62	MALE	FALSE	MSS	HR_proficient	FALSE	NA	NA	NA	NA	NA	TRUE	160	4293	3851	31	406	3106	24	323	741	8
960	Hartwig	HMF003194	CPCT02020533T	HMF003194A	NA	NA	NA	Biliary	GI_dev	Cholangiocarcinoma	CHOL	None	NA	NA	FALSE	FALSE	FALSE	FALSE		FALSE	Liver	Distant	0.37	1	1	1	TRUE	1.76	FEMALE	FALSE	MSS	HR_proficient	FALSE	NA	NA	NA	NA	NA	TRUE	149	6699	5934	26	734	5882	26	730	51	0
961	Hartwig	HMF003271	CPCT02040292T	HMF003271A	NA	NA	NA	Biliary	GI_dev	Cholangiocarcinoma	CHOL	None	NA	NA	FALSE	FALSE	FALSE	FALSE		FALSE	Bone	Distant	0.42	1	1	1	TRUE	1.78	FEMALE	FALSE	MSS	HR_proficient	TRUE	NA	NA	NA	NA	NA	TRUE	200	6682	5692	40	941	5258	37	887	429	3
962	Hartwig	HMF003424	CPCT02040245T	HMF003424A	NA	NA	NA	Biliary	GI_dev	Cholangiocarcinoma	CHOL	None	NA	NA	FALSE	FALSE	FALSE	FALSE		FALSE	Liver	Distant	0.44	1	1	1	TRUE	3.6	FEMALE	TRUE	MSS	HR_proficient	FALSE	NA	NA	NA	NA	NA	TRUE	277	14973	13199	78	1680	12867	78	1663	324	0
963	Hartwig	HMF003426	CPCT02050250T	HMF003426A	NA	NA	NA	Biliary	GI_dev	Cholangiocarcinoma	CHOL	None	NA	NA	FALSE	FALSE	FALSE	FALSE		FALSE	Lymph node	Lymph	0.41	1	1	1	TRUE	1.86	MALE	FALSE	MSS	HR_proficient	FALSE	NA	NA	NA	NA	NA	TRUE	83	4931	4258	21	648	3906	15	609	351	5
964	Hartwig	HMF003542	CPCT02290055T	HMF003542A	NA	NA	NA	Biliary	GI_dev	Cholangiocarcinoma	CHOL	None	NA	NA	FALSE	FALSE	FALSE	FALSE		FALSE	Liver	Distant	0.46	1	1	1	TRUE	3.2	MALE	TRUE	MSS	HR_proficient	FALSE	NA	NA	NA	NA	NA	TRUE	240	4432	3873	31	519	3848	31	515	21	0
965	Hartwig	HMF003572	CPCT02050091T	HMF003572A	NA	NA	NA	Biliary	GI_dev	Cholangiocarcinoma	CHOL	None	NA	NA	FALSE	FALSE	FALSE	FALSE		FALSE	Liver	Distant	0.25	1	1	1	TRUE	3.35	FEMALE	TRUE	MSS	HR_proficient	FALSE	FALSE	TRUE	FALSE	FALSE	FALSE	TRUE	76	6069	5636	51	374	4141	24	322	1487	29
966	Hartwig	HMF003687	CPCT02070187T	HMF003687A	NA	NA	NA	Biliary	GI_dev	Cholangiocarcinoma	CHOL	None	NA	NA	FALSE	FALSE	FALSE	FALSE		FALSE	Liver	Distant	0.69	1	1	1	TRUE	1.9	FEMALE	FALSE	MSS	HR_proficient	FALSE	NA	NA	NA	NA	NA	TRUE	101	4826	4077	15	728	2990	11	569	1085	4
967	Hartwig	HMF004173	CPCT02080291T	HMF004173A	NA	NA	NA	Biliary	GI_dev	Cholangiocarcinoma	CHOL	None	NA	NA	FALSE	FALSE	FALSE	FALSE		FALSE	Peritoneum	Distant	0.26	1	1	1	TRUE	1.84	FEMALE	FALSE	MSS	HR_proficient	FALSE	NA	NA	NA	NA	NA	TRUE	22	4087	3690	15	378	3686	16	377	2	0
968	Hartwig	HMF004408	WIDE01010522T	HMF004408A	NA	NA	NA	Biliary	GI_dev	Cholangiocarcinoma	CHOL	None	NA	NA	FALSE	FALSE	FALSE	FALSE		FALSE	null	NA	0.57	1	1	1	TRUE	1.86	FEMALE	FALSE	MSS	HR_proficient	NA	NA	NA	NA	NA	NA	FALSE	51	4083	3749	17	312	3497	15	291	249	1
969	Hartwig	HMF004649	DRUP01010142T	HMF004649A	NA	NA	NA	Biliary	GI_dev	Cholangiocarcinoma	CHOL	None	NA	NA	FALSE	FALSE	FALSE	FALSE		FALSE	Liver	Distant	0.39	1	1	1	TRUE	2	FEMALE	FALSE	MSI	cannot_be_determined	NA	NA	NA	NA	NA	NA	FALSE	34	139909	45299	130	94388	44741	137	94190	480	2
970	Hartwig	HMF004698	WIDE01010696T	HMF004698A	NA	NA	NA	Biliary	GI_dev	Cholangiocarcinoma	CHOL	None	NA	NA	FALSE	FALSE	FALSE	FALSE		FALSE	null	NA	0.21	1	1	1	TRUE	3.45	FEMALE	TRUE	MSS	HR_proficient	NA	NA	NA	NA	NA	NA	FALSE	51	4980	4611	55	310	4608	55	307	0	0
971	Hartwig	HMF004705	DRUP01050048T	HMF004705A	NA	NA	NA	Biliary	GI_dev	Cholangiocarcinoma	CHOL	None	NA	NA	FALSE	FALSE	FALSE	FALSE		FALSE	Primary	Local	0.65	1	1	1	TRUE	1.94	MALE	FALSE	MSI	cannot_be_determined	NA	NA	NA	NA	NA	NA	FALSE	41	363235	96011	497	266328	81260	406	234354	14318	142
972	Hartwig	HMF004754	DRUP01080031T	HMF004754A	NA	NA	NA	Biliary	GI_dev	Cholangiocarcinoma	CHOL	None	NA	NA	FALSE	FALSE	FALSE	FALSE		FALSE	Liver	Distant	0.59	1	1	1	TRUE	2.18	MALE	FALSE	MSI	cannot_be_determined	NA	NA	NA	NA	NA	NA	FALSE	309	228691	53611	278	174583	53110	317	173899	268	3
973	Hartwig	HMF001194	CPCT02070373T	HMF001194A	NA	NA	NA	CNS	CNS	CNS cancer mixed	CNSOT	None	NA	NA	FALSE	TRUE	TRUE	TRUE	<15 samples of cancer type in Hartwig or PCAWG	FALSE	CNS	NA	0.82	1	1	1	TRUE	3.55	FEMALE	TRUE	MSS	HR_proficient	TRUE	FALSE	TRUE	FALSE	FALSE	FALSE	TRUE	163	8506	6569	65	1855	5248	57	1748	1311	8
974	Hartwig	HMF001289	CPCT02020607T	HMF001289A	NA	NA	NA	CNS	CNS	CNS cancer mixed	CNSOT	None	NA	NA	FALSE	TRUE	TRUE	TRUE	<15 samples of cancer type in Hartwig or PCAWG	FALSE	Liver	NA	0.22	1	1	1	TRUE	1.92	FEMALE	FALSE	MSS	cannot_be_determined	FALSE	NA	NA	NA	NA	NA	TRUE	4	339	309	1	28	309	1	28	0	0
975	Hartwig	HMF001322	CPCT02070341T	HMF001322A	NA	NA	NA	CNS	CNS	CNS cancer mixed	CNSOT	None	NA	NA	FALSE	TRUE	TRUE	TRUE	<15 samples of cancer type in Hartwig or PCAWG	FALSE	glioma	NA	0.96	1	1	1	TRUE	1.92	FEMALE	FALSE	MSS	HR_proficient	TRUE	FALSE	TRUE	FALSE	FALSE	FALSE	TRUE	31	9113	7941	54	1105	4370	45	897	3566	10
976	Hartwig	HMF001593	CPCT02070353T	HMF001593A	NA	NA	NA	CNS	CNS	CNS cancer mixed	CNSOT	None	NA	NA	FALSE	TRUE	TRUE	TRUE	<15 samples of cancer type in Hartwig or PCAWG	FALSE	brain	NA	0.68	1	1	1	TRUE	1.96	MALE	FALSE	MSS	HR_proficient	FALSE	NA	NA	NA	NA	NA	TRUE	53	10923	10242	26	644	8842	20	550	1395	7
977	Hartwig	HMF001611	CPCT02030368T	HMF001611A	NA	NA	NA	CNS	CNS	CNS cancer mixed	CNSOT	None	NA	NA	FALSE	TRUE	TRUE	TRUE	<15 samples of cancer type in Hartwig or PCAWG	FALSE	CNS	NA	0.88	1	1	1	TRUE	1.96	MALE	FALSE	MSS	HR_proficient	FALSE	NA	NA	NA	NA	NA	TRUE	72	9325	8514	14	787	8044	10	711	468	4
978	Hartwig	HMF002436	DRUP01050008T	HMF002436A	NA	NA	NA	CNS	CNS	CNS cancer mixed	CNSOT	None	NA	NA	FALSE	TRUE	TRUE	TRUE	<15 samples of cancer type in Hartwig or PCAWG	FALSE	Primary	NA	0.7	1	1	1	TRUE	2.48	MALE	TRUE	MSS	HR_proficient	NA	NA	NA	NA	NA	NA	FALSE	115	3680	3009	66	594	2821	63	558	181	2
979	Hartwig	HMF002438	CPCT02070351T	HMF002438A	NA	NA	NA	CNS	CNS	CNS cancer mixed	CNSOT	None	NA	NA	FALSE	TRUE	TRUE	TRUE	<15 samples of cancer type in Hartwig or PCAWG	FALSE	CNS	NA	0.81	1	1	1	TRUE	1.9	MALE	FALSE	MSS	HR_proficient	FALSE	NA	NA	NA	NA	NA	TRUE	93	3725	3410	8	303	2184	6	214	1225	2
980	Hartwig	HMF002821	CPCT02030397T	HMF002821A	NA	NA	NA	CNS	CNS	CNS cancer mixed	CNSOT	None	NA	NA	FALSE	TRUE	TRUE	TRUE	<15 samples of cancer type in Hartwig or PCAWG	FALSE	CNS	NA	0.71	1	1	1	TRUE	1.78	MALE	FALSE	MSS	HR_proficient	FALSE	NA	NA	NA	NA	NA	TRUE	187	6133	5547	16	564	4257	10	430	1289	6
981	Hartwig	HMF003015	CPCT02100089T	HMF003015A	NA	NA	NA	CNS	CNS	CNS cancer mixed	CNSOT	None	NA	NA	FALSE	TRUE	TRUE	TRUE	<15 samples of cancer type in Hartwig or PCAWG	FALSE	Primary	NA	0.73	1	1	1	TRUE	1.92	MALE	FALSE	MSS	HR_proficient	FALSE	NA	NA	NA	NA	NA	TRUE	8	4411	3183	9	1217	2277	7	861	904	2
982	Hartwig	HMF003433	CPCT02100166T	HMF003433A	NA	NA	NA	CNS	CNS	CNS cancer mixed	CNSOT	None	NA	NA	FALSE	TRUE	TRUE	TRUE	<15 samples of cancer type in Hartwig or PCAWG	FALSE	brain	NA	0.34	1	1	1	TRUE	3	MALE	TRUE	MSS	HR_proficient	TRUE	FALSE	TRUE	FALSE	FALSE	FALSE	TRUE	84	183047	179697	68	3259	174101	75	3238	5569	3
983	Hartwig	HMF003488	CPCT02070311T	HMF003488A	NA	NA	NA	CNS	CNS	CNS cancer mixed	CNSOT	None	NA	NA	FALSE	TRUE	TRUE	TRUE	<15 samples of cancer type in Hartwig or PCAWG	FALSE	brain	NA	0.63	1	1	1	TRUE	2.46	FEMALE	TRUE	MSS	HR_proficient	TRUE	NA	NA	NA	NA	NA	TRUE	95	5530	4731	67	722	4553	64	709	173	3
984	Hartwig	HMF003616	CPCT02030369T	HMF003616A	NA	NA	NA	CNS	CNS	CNS cancer mixed	CNSOT	None	NA	NA	FALSE	TRUE	TRUE	TRUE	<15 samples of cancer type in Hartwig or PCAWG	FALSE	CNS	NA	0.79	1	1	1	TRUE	2	MALE	FALSE	MSS	HR_proficient	FALSE	NA	NA	NA	NA	NA	TRUE	53	7851	7233	23	585	6927	21	509	302	2
985	Hartwig	HMF000008	CPCT02010839T	HMF000008B	NA	NA	NA	Colorectum	GI_core	Colorectal carcinoma	COREAD	MSS	NA	NA	FALSE	FALSE	FALSE	FALSE		FALSE	Liver	Distant	0.55	1	1	1	TRUE	2.1	FEMALE	FALSE	MSS	HR_proficient	FALSE	NA	NA	NA	NA	NA	TRUE	169	17546	15690	54	1779	15275	52	1742	405	3
986	Hartwig	HMF000011	CPCT02040067T	HMF000011A	NA	NA	NA	Colorectum	GI_core	Colorectal carcinoma	COREAD	MSS	NA	NA	FALSE	FALSE	FALSE	FALSE		FALSE	Liver	Distant	0.73	1	1	1	TRUE	2.04	MALE	FALSE	MSS	HR_proficient	TRUE	FALSE	TRUE	FALSE	TRUE	FALSE	TRUE	85	15740	13576	78	2069	12207	55	1836	1359	23
987	Hartwig	HMF000015	CPCT02060096T	HMF000015A	NA	NA	NA	Colorectum	GI_core	Colorectal carcinoma	COREAD	MSS	NA	NA	FALSE	FALSE	FALSE	FALSE		FALSE	Liver	Distant	0.4	1	1	1	TRUE	3.5	FEMALE	TRUE	MSS	HR_proficient	FALSE	FALSE	TRUE	FALSE	TRUE	FALSE	TRUE	73	13928	12017	76	1817	11991	74	1809	18	1
988	Hartwig	HMF000020	CPCT02010590T	HMF000020B	NA	NA	NA	Colorectum	GI_core	Colorectal carcinoma	COREAD	MSS	NA	NA	FALSE	FALSE	FALSE	FALSE		FALSE	Liver	Distant	0.72	1	2	1	TRUE	2.28	MALE	FALSE	MSS	HR_proficient	FALSE	FALSE	TRUE	FALSE	FALSE	FALSE	TRUE	179	35003	30680	321	3909	27234	211	3541	3428	108
989	Hartwig	HMF000020	DRUP01010041T	HMF000020A	NA	NA	NA	Colorectum	GI_core	Colorectal carcinoma	COREAD	NA	NA	NA	TRUE	FALSE	TRUE	TRUE	Duplicate biopsy	FALSE	Liver	Distant	0.5	2	2	1	FALSE	2.34	MALE	FALSE	MSS	HR_proficient	NA	NA	NA	NA	NA	NA	FALSE	193	35857	31963	357	3437	27633	206	3241	4315	146
990	Hartwig	HMF000022	CPCT02060135T	HMF000022A	NA	NA	NA	Colorectum	GI_core	Colorectal carcinoma	COREAD	MSS	NA	NA	FALSE	FALSE	FALSE	FALSE		FALSE	Liver	Distant	0.69	1	1	1	TRUE	3.3	MALE	TRUE	MSS	HR_proficient	FALSE	FALSE	TRUE	FALSE	FALSE	FALSE	TRUE	197	19289	16989	242	2017	11536	174	1869	5444	68
991	Hartwig	HMF000023	CPCT02390007T	HMF000023A	NA	NA	NA	Colorectum	GI_core	Colorectal carcinoma	COREAD	MSS	NA	NA	FALSE	FALSE	FALSE	FALSE		FALSE	Liver	Distant	0.53	1	1	1	TRUE	3.2	MALE	TRUE	MSS	HR_proficient	TRUE	FALSE	TRUE	FALSE	TRUE	FALSE	TRUE	196	16497	15010	157	1303	13180	86	1226	1823	69
992	Hartwig	HMF000032	CPCT02050097T	HMF000032A	NA	NA	NA	Colorectum	GI_core	Colorectal carcinoma	COREAD	MSS	NA	NA	FALSE	FALSE	FALSE	FALSE		FALSE	Liver	Distant	0.48	1	1	1	TRUE	1.8	FEMALE	FALSE	MSS	HR_proficient	FALSE	FALSE	TRUE	FALSE	TRUE	FALSE	TRUE	157	18643	16485	89	2050	13661	37	1891	2813	52
993	Hartwig	HMF000036	CPCT02040040T	HMF000036A	NA	NA	NA	Colorectum	GI_core	Colorectal carcinoma	COREAD	MSS	NA	NA	FALSE	FALSE	FALSE	FALSE		FALSE	Liver	Distant	0.66	1	1	1	TRUE	2.94	FEMALE	TRUE	MSS	HR_proficient	FALSE	NA	NA	NA	NA	NA	TRUE	152	18768	16473	82	2187	16005	85	2169	450	0
994	Hartwig	HMF000037	CPCT02030454T	HMF000037A	NA	NA	NA	Colorectum	GI_core	Colorectal carcinoma	COREAD	MSS	NA	NA	FALSE	FALSE	FALSE	FALSE		FALSE	Liver	Distant	0.26	1	1	1	TRUE	3.15	FEMALE	TRUE	MSS	HR_proficient	FALSE	FALSE	TRUE	FALSE	TRUE	FALSE	TRUE	167	21658	18871	214	2527	18847	216	2516	7	0
995	Hartwig	HMF000041	CPCT02160034T	HMF000041A	NA	NA	NA	Colorectum	GI_core	Colorectal carcinoma	COREAD	MSS	NA	NA	FALSE	FALSE	FALSE	FALSE		FALSE	Lymph node	Lymph	0.56	1	1	1	TRUE	2.08	FEMALE	FALSE	MSS	HR_proficient	TRUE	FALSE	TRUE	FALSE	FALSE	FALSE	TRUE	137	26463	20614	89	5728	18657	79	5363	1947	11
996	Hartwig	HMF000042	CPCT02240007T	HMF000042A	NA	NA	NA	Colorectum	GI_core	Colorectal carcinoma	COREAD	NA	NA	NA	TRUE	FALSE	TRUE	TRUE	Duplicate biopsy	FALSE	Liver	Distant	0.23	2	2	1	FALSE	2.04	FEMALE	FALSE	MSS	HR_proficient	FALSE	NA	NA	NA	NA	NA	TRUE	62	11714	10764	51	887	10759	52	884	0	0
997	Hartwig	HMF000042	CPCT02240007TII	HMF000042B	NA	NA	NA	Colorectum	GI_core	Colorectal carcinoma	COREAD	MSS	NA	NA	FALSE	FALSE	FALSE	FALSE		FALSE	Liver	Distant	0.68	1	2	1	TRUE	2.02	FEMALE	FALSE	MSS	HR_proficient	FALSE	FALSE	TRUE	FALSE	TRUE	FALSE	TRUE	84	16428	14446	131	1826	13100	101	1714	1341	28
998	Hartwig	HMF000049	CPCT02060023T	HMF000049A	NA	NA	NA	Colorectum	GI_core	Colorectal carcinoma	COREAD	MSS	NA	NA	FALSE	FALSE	FALSE	FALSE		FALSE	Liver	Distant	0.63	1	1	1	TRUE	1.9	MALE	FALSE	MSS	HR_proficient	TRUE	FALSE	TRUE	FALSE	FALSE	FALSE	TRUE	234	16425	15089	183	1134	9564	155	888	5515	28
999	Hartwig	HMF000062	CPCT02140061T	HMF000062A	NA	NA	NA	Colorectum	GI_core	Colorectal carcinoma	COREAD	MSS	NA	NA	FALSE	FALSE	FALSE	FALSE		FALSE	Liver	Distant	0.57	1	1	1	TRUE	3.05	MALE	TRUE	MSS	HR_proficient	FALSE	FALSE	TRUE	FALSE	TRUE	FALSE	TRUE	155	12392	10470	56	1854	9798	47	1824	669	8
1000	Hartwig	HMF000067	CPCT02110012T	HMF000067A	NA	NA	NA	Colorectum	GI_core	Colorectal carcinoma	COREAD	MSS	NA	NA	FALSE	FALSE	FALSE	FALSE		FALSE	Colorectum	Local	0.22	1	1	1	TRUE	2.02	FEMALE	FALSE	MSS	HR_proficient	FALSE	NA	NA	NA	NA	NA	TRUE	125	5549	4844	14	687	4843	14	686	0	0
1001	Hartwig	HMF000074	CPCT02020267TII	HMF000074B	NA	NA	NA	Colorectum	GI_core	Colorectal carcinoma	COREAD	NA	NA	NA	TRUE	FALSE	TRUE	TRUE	Duplicate biopsy	FALSE	Liver	Distant	0.21	3	3	1	FALSE	4.3	MALE	TRUE	MSS	HR_proficient	TRUE	NA	NA	NA	NA	NA	TRUE	414	24340	21631	335	2304	21596	343	2288	0	0
1002	Hartwig	HMF000074	CPCT02020267TIII	HMF000074C	NA	NA	NA	Colorectum	GI_core	Colorectal carcinoma	COREAD	MSS	NA	NA	FALSE	FALSE	FALSE	FALSE		FALSE	Liver	Distant	0.31	2	3	1	TRUE	4.45	MALE	TRUE	MSS	HR_proficient	TRUE	NA	NA	NA	NA	NA	TRUE	403	23001	20730	199	2024	20706	202	2016	8	0
1003	Hartwig	HMF000074	CPCT02020267T	HMF000074A	NA	NA	NA	Colorectum	GI_core	Colorectal carcinoma	COREAD	NA	NA	NA	TRUE	FALSE	TRUE	TRUE	Duplicate biopsy	FALSE	Liver	Distant	1	1	3	1	FALSE	1.96	MALE	FALSE	MSS	cannot_be_determined	TRUE	FALSE	TRUE	FALSE	FALSE	FALSE	TRUE	16	112	70	3	35	1	0	2	69	3
1004	Hartwig	HMF000075	CPCT02070050T	HMF000075A	NA	NA	NA	Colorectum	GI_core	Colorectal carcinoma	COREAD	MSS	NA	NA	FALSE	FALSE	FALSE	FALSE		FALSE	Bone	Distant	0.55	1	1	1	TRUE	2.84	FEMALE	TRUE	MSS	HR_proficient	TRUE	FALSE	TRUE	FALSE	FALSE	FALSE	TRUE	132	20915	19110	177	1599	18748	173	1574	355	3
1005	Hartwig	HMF000089	CPCT02220024T	HMF000089A	NA	NA	NA	Colorectum	GI_core	Colorectal carcinoma	COREAD	MSS	NA	NA	FALSE	FALSE	FALSE	FALSE		FALSE	Skin/Subcutaneous	Distant	0.33	1	1	1	TRUE	3.65	MALE	TRUE	MSS	HR_proficient	TRUE	FALSE	TRUE	FALSE	FALSE	FALSE	TRUE	300	35229	31113	387	3585	31081	380	3562	7	0
1006	Hartwig	HMF000096	CPCT02340014T	HMF000096B	NA	NA	NA	Colorectum	GI_core	Colorectal carcinoma	COREAD	MSS	NA	NA	FALSE	FALSE	FALSE	FALSE		FALSE	Liver	Distant	0.4	2	2	1	TRUE	2.12	FEMALE	FALSE	MSS	HR_proficient	FALSE	FALSE	TRUE	FALSE	TRUE	FALSE	TRUE	220	41310	36195	726	4020	34846	625	3813	1306	93
1007	Hartwig	HMF000096	DRUP01340003T	HMF000096A	NA	NA	NA	Colorectum	GI_core	Colorectal carcinoma	COREAD	NA	NA	NA	TRUE	FALSE	TRUE	TRUE	Duplicate biopsy	FALSE	Liver	Distant	0.59	1	2	1	FALSE	2.1	FEMALE	FALSE	MSS	HR_proficient	NA	NA	NA	NA	NA	NA	FALSE	265	42915	37381	777	4381	34382	594	4012	2960	179
1008	Hartwig	HMF000098	CPCT02110011T	HMF000098A	NA	NA	NA	Colorectum	GI_core	Colorectal carcinoma	COREAD	MSS	NA	NA	FALSE	FALSE	FALSE	FALSE		FALSE	Colorectum	Local	0.29	1	1	1	TRUE	2.88	FEMALE	TRUE	MSS	HR_proficient	FALSE	NA	NA	NA	NA	NA	TRUE	53	13905	12133	36	1722	12115	36	1716	16	0
1009	Hartwig	HMF000104	CPCT02380016T	HMF000104A	NA	NA	NA	Colorectum	GI_core	Colorectal carcinoma	COREAD	MSI/POLE	NA	NA	FALSE	FALSE	FALSE	FALSE		FALSE	Brain	Distant	0.23	1	1	1	TRUE	3.35	FEMALE	TRUE	MSI	cannot_be_determined	TRUE	FALSE	TRUE	FALSE	TRUE	FALSE	TRUE	254	88937	68854	363	19540	68800	362	19494	1	0
1010	Hartwig	HMF000112	CPCT02370001T	HMF000112B	NA	NA	NA	Colorectum	GI_core	Colorectal carcinoma	COREAD	MSS	NA	NA	FALSE	FALSE	FALSE	FALSE		FALSE	Liver	Distant	0.62	1	2	1	TRUE	3.2	MALE	TRUE	MSS	HR_proficient	TRUE	FALSE	TRUE	FALSE	TRUE	FALSE	TRUE	309	49049	42758	377	5737	41279	369	5626	1448	2
1011	Hartwig	HMF000112	DRUP01060010T	HMF000112A	NA	NA	NA	Colorectum	GI_core	Colorectal carcinoma	COREAD	NA	NA	NA	TRUE	FALSE	TRUE	TRUE	Duplicate biopsy	FALSE	Liver	Distant	0.26	2	2	1	FALSE	2.8	MALE	TRUE	MSS	HR_proficient	NA	NA	NA	NA	NA	NA	FALSE	299	35690	32242	253	3084	32221	249	3064	3	0
1012	Hartwig	HMF000136	CPCT02230003T	HMF000136A	NA	NA	NA	Colorectum	GI_core	Colorectal carcinoma	COREAD	MSS	NA	NA	FALSE	FALSE	FALSE	FALSE		FALSE	Liver	Distant	0.74	1	1	1	TRUE	3.9	FEMALE	TRUE	MSS	HR_proficient	FALSE	NA	NA	NA	NA	NA	TRUE	50	21487	18294	63	3099	17070	60	2996	1216	4
1013	Hartwig	HMF000152	CPCT02100013T	HMF000152A	NA	NA	NA	Colorectum	GI_core	Colorectal carcinoma	COREAD	NA	NA	NA	TRUE	FALSE	TRUE	TRUE	Duplicate biopsy	FALSE	Breast	Distant	0.79	1	2	1	FALSE	2.48	FEMALE	TRUE	MSS	HR_proficient	TRUE	FALSE	TRUE	FALSE	FALSE	FALSE	TRUE	303	23131	19215	177	3701	18580	170	3583	620	7
1014	Hartwig	HMF000152	CPCT02100013TII	HMF000152B	NA	NA	NA	Colorectum	GI_core	Colorectal carcinoma	COREAD	MSS	NA	NA	FALSE	FALSE	FALSE	FALSE		FALSE	Breast	Distant	0.54	2	2	1	TRUE	2.42	FEMALE	TRUE	MSS	HR_proficient	TRUE	NA	NA	NA	NA	NA	TRUE	332	25158	21516	197	3411	18084	160	3179	3418	35
1015	Hartwig	HMF000156	CPCT02030239T	HMF000156A	NA	NA	NA	Colorectum	GI_core	Colorectal carcinoma	COREAD	MSS	NA	NA	FALSE	FALSE	FALSE	FALSE		FALSE	Liver	Distant	0.31	1	1	1	TRUE	2.62	FEMALE	TRUE	MSS	HR_proficient	TRUE	FALSE	TRUE	FALSE	TRUE	FALSE	TRUE	169	26135	22828	352	2835	20854	342	2769	1955	8
1016	Hartwig	HMF000166	CPCT02040068T	HMF000166A	NA	NA	NA	Colorectum	GI_core	Colorectal carcinoma	COREAD	MSS	NA	NA	FALSE	FALSE	FALSE	FALSE		FALSE	Liver	Distant	0.61	1	1	1	TRUE	2.84	MALE	TRUE	MSS	HR_proficient	FALSE	FALSE	TRUE	FALSE	TRUE	FALSE	TRUE	409	20846	19191	108	1522	13682	63	1329	5496	47
1017	Hartwig	HMF000167	CPCT02010624T	HMF000167A	NA	NA	NA	Colorectum	GI_core	Colorectal carcinoma	COREAD	MSS	NA	NA	FALSE	FALSE	FALSE	FALSE		FALSE	Liver	Distant	0.54	1	1	1	TRUE	3.3	MALE	TRUE	MSS	HR_proficient	TRUE	FALSE	TRUE	FALSE	TRUE	FALSE	TRUE	329	33315	30164	184	2908	22709	100	2590	7437	84
1018	Hartwig	HMF000169	CPCT02060136T	HMF000169A	NA	NA	NA	Colorectum	GI_core	Colorectal carcinoma	COREAD	MSS	NA	NA	FALSE	FALSE	FALSE	FALSE		FALSE	Liver	Distant	0.7	1	1	1	TRUE	4.75	FEMALE	TRUE	MSS	HR_proficient	FALSE	FALSE	TRUE	FALSE	TRUE	FALSE	TRUE	362	52248	46081	628	5364	39041	447	5004	6993	187
1019	Hartwig	HMF000202	CPCT02210003T	HMF000202A	NA	NA	NA	Colorectum	GI_core	Colorectal carcinoma	COREAD	MSS	NA	NA	FALSE	FALSE	FALSE	FALSE		FALSE	Liver	Distant	0.65	1	1	1	TRUE	2.84	MALE	TRUE	MSS	HR_proficient	FALSE	FALSE	TRUE	FALSE	FALSE	FALSE	TRUE	316	22782	19256	396	3070	14752	237	2718	4481	161
1020	Hartwig	HMF000207	CPCT02040091T	HMF000207A	NA	NA	NA	Colorectum	GI_core	Colorectal carcinoma	COREAD	MSS	NA	NA	FALSE	FALSE	FALSE	FALSE		FALSE	Brain	Distant	0.77	1	1	1	TRUE	2.24	FEMALE	FALSE	MSS	HR_proficient	FALSE	FALSE	TRUE	FALSE	FALSE	FALSE	TRUE	112	20197	16827	324	3014	15584	313	2749	1232	9
1021	Hartwig	HMF000211	CPCT02330045T	HMF000211A	NA	NA	NA	Colorectum	GI_core	Colorectal carcinoma	COREAD	MSS	NA	NA	FALSE	FALSE	FALSE	FALSE		FALSE	Liver	Distant	0.66	1	1	1	TRUE	3	FEMALE	TRUE	MSS	HR_proficient	FALSE	FALSE	TRUE	FALSE	FALSE	FALSE	TRUE	173	18058	15333	427	2235	13327	306	2073	1987	120
1022	Hartwig	HMF000229	CPCT02290016T	HMF000229A	NA	NA	NA	Colorectum	GI_core	Colorectal carcinoma	COREAD	MSS	NA	NA	FALSE	FALSE	FALSE	FALSE		FALSE	Liver	Distant	0.52	1	1	1	TRUE	3.1	MALE	TRUE	MSS	HR_proficient	TRUE	NA	NA	NA	NA	NA	TRUE	316	26036	23895	113	1999	14149	55	1549	9740	58
1023	Hartwig	HMF000231	CPCT02020802T	HMF000231A	NA	NA	NA	Colorectum	GI_core	Colorectal carcinoma	COREAD	MSS	NA	NA	FALSE	FALSE	FALSE	FALSE		FALSE	Liver	Distant	0.63	1	1	1	TRUE	1.94	MALE	FALSE	MSS	HR_proficient	FALSE	FALSE	TRUE	FALSE	FALSE	FALSE	TRUE	162	15365	13226	76	2039	12383	63	1958	836	13
1024	Hartwig	HMF000234	CPCT02340006T	HMF000234A	NA	NA	NA	Colorectum	GI_core	Colorectal carcinoma	COREAD	MSS	NA	NA	FALSE	FALSE	FALSE	FALSE		FALSE	Liver	Distant	0.82	1	1	1	TRUE	2.04	FEMALE	FALSE	MSS	HR_proficient	FALSE	NA	NA	NA	NA	NA	TRUE	121	16509	13830	45	2622	11520	30	2188	2304	15
1025	Hartwig	HMF000264	CPCT02170035T	HMF000264A	NA	NA	NA	Colorectum	GI_core	Colorectal carcinoma	COREAD	MSI/POLE	NA	NA	FALSE	FALSE	FALSE	FALSE		FALSE	Liver	Distant	0.52	1	1	1	TRUE	1.98	MALE	FALSE	MSI	cannot_be_determined	FALSE	NA	NA	NA	NA	NA	TRUE	594	550199	86403	566	462508	85730	644	460435	140	3
1026	Hartwig	HMF000272	CPCT02010512T	HMF000272A	NA	NA	NA	Colorectum	GI_core	Colorectal carcinoma	COREAD	MSS	NA	NA	FALSE	FALSE	FALSE	FALSE		FALSE	Liver	Distant	0.65	1	1	1	TRUE	3	FEMALE	TRUE	MSS	HR_proficient	FALSE	FALSE	TRUE	FALSE	TRUE	FALSE	TRUE	193	31214	26337	759	3955	10894	122	1582	15404	636
1027	Hartwig	HMF000285	CPCT02050241T	HMF000285A	NA	NA	NA	Colorectum	GI_core	Colorectal carcinoma	COREAD	MSS	NA	NA	FALSE	FALSE	FALSE	FALSE		FALSE	Liver	Distant	0.7	1	1	1	TRUE	2.44	MALE	TRUE	MSS	HR_proficient	FALSE	FALSE	TRUE	FALSE	TRUE	FALSE	TRUE	345	23396	21564	121	1662	21133	115	1603	424	6
1028	Hartwig	HMF000286	CPCT02230057T	HMF000286A	NA	NA	NA	Colorectum	GI_core	Colorectal carcinoma	COREAD	MSS	NA	NA	FALSE	FALSE	FALSE	FALSE		FALSE	Liver	Distant	0.59	1	1	1	TRUE	2.64	MALE	TRUE	MSS	HR_proficient	TRUE	FALSE	TRUE	FALSE	FALSE	FALSE	TRUE	311	18518	15990	449	2003	14918	434	1907	1021	26
1029	Hartwig	HMF000287	CPCT02210041T	HMF000287A	NA	NA	NA	Colorectum	GI_core	Colorectal carcinoma	COREAD	MSS	NA	NA	FALSE	FALSE	FALSE	FALSE		FALSE	Colorectum	Local	0.22	1	1	1	TRUE	3.2	MALE	TRUE	MSS	HR_proficient	TRUE	FALSE	TRUE	FALSE	FALSE	FALSE	TRUE	230	26003	23870	83	2002	23863	81	1993	0	0
1030	Hartwig	HMF000303	CPCT02110064T	HMF000303A	NA	NA	NA	Colorectum	GI_core	Colorectal carcinoma	COREAD	MSS	NA	NA	FALSE	FALSE	FALSE	FALSE		FALSE	Liver	Distant	0.22	1	1	1	TRUE	3.1	MALE	TRUE	MSS	HR_proficient	FALSE	FALSE	TRUE	FALSE	TRUE	FALSE	TRUE	209	29089	26528	527	1950	26502	530	1936	0	0
1031	Hartwig	HMF000306	CPCT02330080T	HMF000306A	NA	NA	NA	Colorectum	GI_core	Colorectal carcinoma	COREAD	MSS	NA	NA	FALSE	FALSE	FALSE	FALSE		FALSE	Liver	Distant	0.84	1	1	1	TRUE	2.22	FEMALE	FALSE	MSS	HR_proficient	FALSE	NA	NA	NA	NA	NA	TRUE	244	20787	18106	128	2509	16906	121	2333	1187	4
1032	Hartwig	HMF000318	CPCT02100019T	HMF000318A	NA	NA	NA	Colorectum	GI_core	Colorectal carcinoma	COREAD	MSI/POLE	NA	NA	FALSE	FALSE	FALSE	FALSE		FALSE	Connective tissue	Distant	0.62	1	1	1	TRUE	2.06	MALE	FALSE	MSI	cannot_be_determined	FALSE	FALSE	TRUE	FALSE	TRUE	FALSE	TRUE	79	573997	254125	883	317078	247353	964	307283	6047	35
1033	Hartwig	HMF000348	CPCT02040102T	HMF000348A	NA	NA	NA	Colorectum	GI_core	Colorectal carcinoma	COREAD	MSS	NA	NA	FALSE	FALSE	FALSE	FALSE		FALSE	Brain	Distant	0.49	1	1	1	TRUE	5.4	MALE	TRUE	MSS	HR_proficient	TRUE	FALSE	TRUE	FALSE	TRUE	FALSE	TRUE	307	47368	41702	518	4872	40311	500	4813	1357	7
1034	Hartwig	HMF000349	CPCT02010598T	HMF000349A	NA	NA	NA	Colorectum	GI_core	Colorectal carcinoma	COREAD	MSS	NA	NA	FALSE	FALSE	FALSE	FALSE		FALSE	Liver	Distant	0.59	1	1	1	TRUE	3.25	FEMALE	TRUE	MSS	HR_proficient	FALSE	NA	NA	NA	NA	NA	TRUE	72	13896	11587	42	2252	11421	40	2232	160	0
1035	Hartwig	HMF000355	CPCT02030328T	HMF000355A	NA	NA	NA	Colorectum	GI_core	Colorectal carcinoma	COREAD	MSS	NA	NA	FALSE	FALSE	FALSE	FALSE		FALSE	Bone	Distant	0.31	1	1	1	TRUE	2.5	MALE	TRUE	MSS	HR_proficient	TRUE	FALSE	TRUE	FALSE	FALSE	FALSE	TRUE	134	18374	16295	47	2013	16266	46	2008	23	0
1036	Hartwig	HMF000364	CPCT02070122T	HMF000364A	NA	NA	NA	Colorectum	GI_core	Colorectal carcinoma	COREAD	MSS	NA	NA	FALSE	FALSE	FALSE	FALSE		FALSE	Liver	Distant	0.47	1	1	1	TRUE	3	FEMALE	TRUE	MSS	HR_proficient	FALSE	FALSE	TRUE	FALSE	TRUE	FALSE	TRUE	232	33266	29517	708	2941	14639	234	1814	14852	477
1037	Hartwig	HMF000365	CPCT02220009T	HMF000365A	NA	NA	NA	Colorectum	GI_core	Colorectal carcinoma	COREAD	MSS	NA	NA	FALSE	FALSE	FALSE	FALSE		FALSE	Lung	Distant	0.32	1	1	1	TRUE	4.1	MALE	TRUE	MSS	HR_proficient	TRUE	FALSE	TRUE	FALSE	TRUE	FALSE	TRUE	198	23693	21409	273	1967	21377	274	1956	19	0
1038	Hartwig	HMF000369	CPCT02050220T	HMF000369A	NA	NA	NA	Colorectum	GI_core	Colorectal carcinoma	COREAD	MSS	NA	NA	FALSE	FALSE	FALSE	FALSE		FALSE	Liver	Distant	0.59	1	1	1	TRUE	3.6	MALE	TRUE	MSS	HR_proficient	TRUE	FALSE	TRUE	FALSE	TRUE	FALSE	TRUE	246	15945	14137	153	1593	13969	150	1571	162	4
1039	Hartwig	HMF000378	CPCT02210040T	HMF000378A	NA	NA	NA	Colorectum	GI_core	Colorectal carcinoma	COREAD	MSS	NA	NA	FALSE	FALSE	FALSE	FALSE		FALSE	Liver	Distant	0.32	1	1	1	TRUE	3.45	MALE	TRUE	MSS	HR_proficient	FALSE	FALSE	TRUE	FALSE	FALSE	FALSE	TRUE	77	16679	14736	350	1554	9969	117	1387	4756	234
1040	Hartwig	HMF000379	CPCT02370037T	HMF000379A	NA	NA	NA	Colorectum	GI_core	Colorectal carcinoma	COREAD	MSS	NA	NA	FALSE	FALSE	FALSE	FALSE		FALSE	Liver	Distant	0.5	1	1	1	TRUE	2.22	FEMALE	FALSE	MSS	HR_proficient	TRUE	FALSE	TRUE	FALSE	TRUE	FALSE	TRUE	348	23004	19894	280	2785	12530	105	2399	7337	178
1041	Hartwig	HMF000388	CPCT02210011T	HMF000388A	NA	NA	NA	Colorectum	GI_core	Colorectal carcinoma	COREAD	MSS	NA	NA	FALSE	FALSE	FALSE	FALSE		FALSE	Liver	Distant	0.34	1	1	1	TRUE	2.22	MALE	FALSE	MSS	HR_proficient	FALSE	FALSE	TRUE	FALSE	TRUE	FALSE	TRUE	91	8975	7998	33	932	7940	32	927	57	0
1042	Hartwig	HMF000398	CPCT02110033T	HMF000398A	NA	NA	NA	Colorectum	GI_core	Colorectal carcinoma	COREAD	MSS	NA	NA	FALSE	FALSE	FALSE	FALSE		FALSE	Liver	Distant	0.85	1	1	1	TRUE	1.92	MALE	FALSE	MSS	HR_deficient	FALSE	FALSE	TRUE	FALSE	TRUE	FALSE	TRUE	1369	33347	29311	306	3659	21367	226	2549	7885	79
1043	Hartwig	HMF000400	CPCT02230027T	HMF000400A	NA	NA	NA	Colorectum	GI_core	Colorectal carcinoma	COREAD	MSS	NA	NA	FALSE	FALSE	FALSE	FALSE		FALSE	Liver	Distant	0.59	1	1	1	TRUE	4.35	MALE	TRUE	MSS	HR_proficient	TRUE	FALSE	TRUE	FALSE	TRUE	FALSE	TRUE	192	58499	55359	279	2788	49744	241	2752	5600	39
1044	Hartwig	HMF000401	CPCT02040204T	HMF000401A	NA	NA	NA	Colorectum	GI_core	Colorectal carcinoma	COREAD	MSS	NA	NA	FALSE	FALSE	FALSE	FALSE		FALSE	Muscle	Distant	0.28	1	1	1	TRUE	3.15	MALE	TRUE	MSS	HR_proficient	TRUE	FALSE	TRUE	FALSE	FALSE	FALSE	TRUE	249	47875	45405	168	2171	45385	168	2157	5	0
1045	Hartwig	HMF000402	CPCT02210027T	HMF000402A	NA	NA	NA	Colorectum	GI_core	Colorectal carcinoma	COREAD	MSS	NA	NA	FALSE	FALSE	FALSE	FALSE		FALSE	Liver	Distant	0.59	1	1	1	TRUE	2.64	FEMALE	TRUE	MSS	HR_proficient	FALSE	FALSE	TRUE	FALSE	TRUE	FALSE	TRUE	207	24778	21994	295	2383	18237	239	2301	3748	54
1046	Hartwig	HMF000436	CPCT02330111T	HMF000436A	NA	NA	NA	Colorectum	GI_core	Colorectal carcinoma	COREAD	MSS	NA	NA	FALSE	FALSE	FALSE	FALSE		FALSE	Liver	Distant	0.58	1	1	1	TRUE	2	MALE	FALSE	MSS	HR_proficient	FALSE	NA	NA	NA	NA	NA	TRUE	199	12562	10414	26	2111	10272	24	2095	138	1
1047	Hartwig	HMF000441	CPCT02190037T	HMF000441A	NA	NA	NA	Colorectum	GI_core	Colorectal carcinoma	COREAD	MSS	NA	NA	FALSE	FALSE	FALSE	FALSE		FALSE	Liver	Distant	0.77	1	1	1	TRUE	1.98	MALE	FALSE	MSS	HR_proficient	FALSE	NA	NA	NA	NA	NA	TRUE	103	23065	20163	140	2701	16663	108	2284	3494	29
1048	Hartwig	HMF000461	CPCT02210070T	HMF000461A	NA	NA	NA	Colorectum	GI_core	Colorectal carcinoma	COREAD	MSS	NA	NA	FALSE	FALSE	FALSE	FALSE		FALSE	Liver	Distant	0.58	1	1	1	TRUE	2.36	MALE	TRUE	MSS	HR_proficient	TRUE	FALSE	TRUE	FALSE	TRUE	FALSE	TRUE	154	17160	15384	115	1648	14660	102	1582	717	11
1049	Hartwig	HMF000467	CPCT02300017T	HMF000467A	NA	NA	NA	Colorectum	GI_core	Colorectal carcinoma	COREAD	MSS	NA	NA	FALSE	FALSE	FALSE	FALSE		FALSE	Colorectum	Local	0.57	1	1	1	TRUE	3.25	MALE	TRUE	MSS	HR_proficient	FALSE	NA	NA	NA	NA	NA	TRUE	95	17257	15437	55	1747	14483	46	1695	949	6
1050	Hartwig	HMF000468	CPCT02390017T	HMF000468A	NA	NA	NA	Colorectum	GI_core	Colorectal carcinoma	COREAD	MSS	NA	NA	FALSE	FALSE	FALSE	FALSE		FALSE	Liver	Distant	0.61	1	1	1	TRUE	3.35	MALE	TRUE	MSS	HR_proficient	FALSE	FALSE	TRUE	FALSE	TRUE	FALSE	TRUE	223	50848	48270	172	2273	29174	106	2117	19081	61
1051	Hartwig	HMF000469	CPCT02330112T	HMF000469A	NA	NA	NA	Colorectum	GI_core	Colorectal carcinoma	COREAD	MSS	NA	NA	FALSE	FALSE	FALSE	FALSE		FALSE	Liver	Distant	0.8	1	1	1	TRUE	1.88	FEMALE	FALSE	MSS	HR_deficient	FALSE	NA	NA	NA	NA	NA	TRUE	735	28160	24094	251	3744	21949	206	3269	2098	41
1052	Hartwig	HMF000494	CPCT02260022T	HMF000494A	NA	NA	NA	Colorectum	GI_core	Colorectal carcinoma	COREAD	MSS	NA	NA	FALSE	FALSE	FALSE	FALSE		FALSE	Liver	Distant	0.57	1	1	1	TRUE	2.26	MALE	FALSE	MSS	HR_proficient	FALSE	FALSE	TRUE	FALSE	FALSE	FALSE	TRUE	35	10196	8847	29	1309	8563	29	1275	277	0
1053	Hartwig	HMF000512	CPCT02050279T	HMF000512B	NA	NA	NA	Colorectum	GI_core	Colorectal carcinoma	COREAD	MSI/POLE	NA	NA	FALSE	FALSE	FALSE	FALSE		FALSE	Liver	Distant	0.26	1	2	1	TRUE	2	MALE	FALSE	MSI	cannot_be_determined	FALSE	NA	NA	NA	NA	NA	TRUE	113	595333	121731	593	472443	121077	650	470765	53	0
1054	Hartwig	HMF000512	DRUP01050028T	HMF000512A	NA	NA	NA	Colorectum	GI_core	Colorectal carcinoma	COREAD	NA	NA	NA	TRUE	FALSE	TRUE	TRUE	Duplicate biopsy	FALSE	Lymph node	Lymph	0.2	2	2	1	FALSE	2	MALE	FALSE	MSI	cannot_be_determined	NA	NA	NA	NA	NA	NA	FALSE	65	231590	79862	192	151365	79781	194	151218	9	0
1055	Hartwig	HMF000522	WIDE01010384T	HMF000522B	NA	NA	NA	Colorectum	GI_core	Colorectal carcinoma	COREAD	MSS	NA	NA	FALSE	FALSE	FALSE	FALSE		FALSE	Unknown	NA	0.24	1	1	1	TRUE	2.94	FEMALE	TRUE	MSS	HR_proficient	NA	NA	NA	NA	NA	NA	FALSE	270	25815	24110	177	1486	24100	179	1478	1	0
1056	Hartwig	HMF000523	CPCT02230012T	HMF000523B	NA	NA	NA	Colorectum	GI_core	Colorectal carcinoma	COREAD	MSS	NA	NA	FALSE	FALSE	FALSE	FALSE		FALSE	Liver	Distant	0.61	2	2	1	TRUE	3.1	FEMALE	TRUE	MSS	HR_proficient	FALSE	FALSE	TRUE	FALSE	TRUE	FALSE	TRUE	263	12437	10433	125	1842	10246	127	1825	173	1
1057	Hartwig	HMF000523	DRUP01060002T	HMF000523A	NA	NA	NA	Colorectum	GI_core	Colorectal carcinoma	COREAD	NA	NA	NA	TRUE	FALSE	TRUE	TRUE	Duplicate biopsy	FALSE	Liver	Distant	0.82	1	2	1	FALSE	3.15	FEMALE	TRUE	MSS	HR_proficient	NA	NA	NA	NA	NA	NA	FALSE	268	13999	11717	149	2099	11314	148	2028	390	3
1058	Hartwig	HMF000527	CPCT02050307T	HMF000527A	NA	NA	NA	Colorectum	GI_core	Colorectal carcinoma	COREAD	MSS	NA	NA	FALSE	FALSE	FALSE	FALSE		FALSE	Lymph node	Lymph	0.73	1	1	1	TRUE	1.78	MALE	FALSE	MSS	HR_proficient	FALSE	FALSE	TRUE	FALSE	FALSE	FALSE	TRUE	159	13339	11370	100	1848	8833	32	1547	2529	70
1059	Hartwig	HMF000533	CPCT02330024T	HMF000533A	NA	NA	NA	Colorectum	GI_core	Colorectal carcinoma	COREAD	MSS	NA	NA	FALSE	FALSE	FALSE	FALSE		FALSE	Liver	Distant	0.41	1	1	1	TRUE	3.45	MALE	TRUE	MSS	HR_proficient	FALSE	FALSE	TRUE	FALSE	TRUE	FALSE	TRUE	86	17101	15358	53	1674	14724	51	1665	631	1
1060	Hartwig	HMF000541	CPCT02210018T	HMF000541A	NA	NA	NA	Colorectum	GI_core	Colorectal carcinoma	COREAD	MSS	NA	NA	FALSE	FALSE	FALSE	FALSE		FALSE	Liver	Distant	0.46	1	1	1	TRUE	2.62	MALE	TRUE	MSS	HR_proficient	FALSE	FALSE	TRUE	FALSE	TRUE	FALSE	TRUE	121	31154	28130	160	2831	23677	88	2710	4443	71
1061	Hartwig	HMF000547	CPCT02330043T	HMF000547A	NA	NA	NA	Colorectum	GI_core	Colorectal carcinoma	COREAD	MSS	NA	NA	FALSE	FALSE	FALSE	FALSE		FALSE	Lung	Distant	0.85	1	1	1	TRUE	2.62	MALE	TRUE	MSS	HR_proficient	FALSE	FALSE	TRUE	FALSE	TRUE	FALSE	TRUE	705	55596	49298	673	5389	16123	56	2939	33135	611
1062	Hartwig	HMF000552	CPCT02230100T	HMF000552A	NA	NA	NA	Colorectum	GI_core	Colorectal carcinoma	COREAD	MSS	NA	NA	FALSE	FALSE	FALSE	FALSE		FALSE	Liver	Distant	0.69	1	1	1	TRUE	1.92	FEMALE	FALSE	MSS	HR_proficient	FALSE	NA	NA	NA	NA	NA	TRUE	183	26701	22315	166	4144	20777	152	3874	1524	13
1063	Hartwig	HMF000553	CPCT02050181T	HMF000553A	NA	NA	NA	Colorectum	GI_core	Colorectal carcinoma	COREAD	MSS	NA	NA	FALSE	FALSE	FALSE	FALSE		FALSE	Lung	Distant	0.21	1	1	1	TRUE	3.95	MALE	TRUE	MSS	HR_proficient	FALSE	NA	NA	NA	NA	NA	TRUE	141	15725	14047	106	1532	14036	109	1527	1	0
1064	Hartwig	HMF000555	CPCT02300033T	HMF000555A	NA	NA	NA	Colorectum	GI_core	Colorectal carcinoma	COREAD	MSS	NA	NA	FALSE	FALSE	FALSE	FALSE		FALSE	Colorectum	Local	0.79	1	1	1	TRUE	2.82	FEMALE	TRUE	MSS	HR_proficient	FALSE	NA	NA	NA	NA	NA	TRUE	111	17788	15870	106	1733	12748	88	1510	3114	18
1065	Hartwig	HMF000559	CPCT02050061T	HMF000559A	NA	NA	NA	Colorectum	GI_core	Colorectal carcinoma	COREAD	MSS	NA	NA	FALSE	FALSE	FALSE	FALSE		FALSE	Liver	Distant	0.43	1	1	1	TRUE	3.3	MALE	TRUE	MSS	HR_proficient	FALSE	FALSE	TRUE	FALSE	TRUE	FALSE	TRUE	210	17665	15963	161	1509	7635	25	981	8316	139
1066	Hartwig	HMF000560	CPCT02010336T	HMF000560A	NA	NA	NA	Colorectum	GI_core	Colorectal carcinoma	COREAD	MSS	NA	NA	FALSE	FALSE	FALSE	FALSE		FALSE	Adrenal gland	Distant	0.49	1	1	1	TRUE	2.26	MALE	FALSE	MSS	HR_proficient	TRUE	FALSE	TRUE	FALSE	TRUE	FALSE	TRUE	423	30844	28171	276	2349	26975	269	2263	1167	8
1067	Hartwig	HMF000566	CPCT02050327T	HMF000566A	NA	NA	NA	Colorectum	GI_core	Colorectal carcinoma	COREAD	MSS	NA	NA	FALSE	FALSE	FALSE	FALSE		FALSE	Liver	Distant	0.54	1	1	1	TRUE	2.1	MALE	FALSE	MSS	HR_proficient	FALSE	FALSE	TRUE	FALSE	FALSE	FALSE	TRUE	125	15857	13353	47	2432	12980	46	2375	369	1
1068	Hartwig	HMF000572	CPCT02250005T	HMF000572A	NA	NA	NA	Colorectum	GI_core	Colorectal carcinoma	COREAD	MSI/POLE	NA	NA	FALSE	FALSE	FALSE	FALSE		FALSE	Liver	Distant	0.89	1	1	1	TRUE	1.74	FEMALE	FALSE	MSI	cannot_be_determined	FALSE	NA	NA	NA	NA	NA	TRUE	153	122708	46348	192	76053	39898	130	50225	6319	86
1069	Hartwig	HMF000587	CPCT02330053T	HMF000587A	NA	NA	NA	Colorectum	GI_core	Colorectal carcinoma	COREAD	MSS	NA	NA	FALSE	FALSE	FALSE	FALSE		FALSE	Liver	Distant	0.62	1	1	1	TRUE	1.98	FEMALE	FALSE	MSS	HR_proficient	FALSE	NA	NA	NA	NA	NA	TRUE	224	21458	19026	111	2281	17242	97	2073	1773	14
1070	Hartwig	HMF000595	CPCT02040188T	HMF000595A	NA	NA	NA	Colorectum	GI_core	Colorectal carcinoma	COREAD	MSS	NA	NA	FALSE	FALSE	FALSE	FALSE		FALSE	Brain	Distant	0.47	1	1	1	TRUE	3.2	MALE	TRUE	MSS	HR_proficient	FALSE	NA	NA	NA	NA	NA	TRUE	132	16320	14533	79	1677	14425	77	1671	106	0
1071	Hartwig	HMF000596	CPCT02340024T	HMF000596B	NA	NA	NA	Colorectum	GI_core	Colorectal carcinoma	COREAD	MSS	NA	NA	FALSE	FALSE	FALSE	FALSE		FALSE	Liver	Distant	0.31	2	2	1	TRUE	4.6	MALE	TRUE	MSS	HR_proficient	FALSE	FALSE	TRUE	FALSE	TRUE	FALSE	TRUE	301	32004	27420	548	3931	27263	544	3898	129	3
1072	Hartwig	HMF000596	DRUP01340001T	HMF000596A	NA	NA	NA	Colorectum	GI_core	Colorectal carcinoma	COREAD	NA	NA	NA	TRUE	FALSE	TRUE	TRUE	Duplicate biopsy	FALSE	Liver	Distant	0.47	1	2	1	FALSE	2.94	MALE	TRUE	MSS	HR_proficient	NA	NA	NA	NA	NA	NA	FALSE	308	43940	38642	722	4417	21414	195	3277	17180	530
1073	Hartwig	HMF000606	CPCT02010747T	HMF000606A	NA	NA	NA	Colorectum	GI_core	Colorectal carcinoma	COREAD	MSS	NA	NA	FALSE	FALSE	FALSE	FALSE		FALSE	Liver	Distant	0.55	1	1	1	TRUE	2.06	MALE	FALSE	MSS	HR_proficient	FALSE	NA	NA	NA	NA	NA	TRUE	55	9453	7963	31	1447	7504	29	1390	452	2
1074	Hartwig	HMF000614	CPCT02040205T	HMF000614A	NA	NA	NA	Colorectum	GI_core	Colorectal carcinoma	COREAD	MSS	NA	NA	FALSE	FALSE	FALSE	FALSE		FALSE	Liver	Distant	0.58	1	1	1	TRUE	4.1	MALE	TRUE	MSS	HR_proficient	FALSE	NA	NA	NA	NA	NA	TRUE	241	17183	14899	102	2072	12256	87	1865	2633	13
1075	Hartwig	HMF000628	CPCT02050184T	HMF000628C	NA	NA	NA	Colorectum	GI_core	Colorectal carcinoma	COREAD	MSS	NA	NA	FALSE	FALSE	FALSE	FALSE		FALSE	Lung	Distant	0.5	3	3	1	TRUE	4.4	MALE	TRUE	MSS	HR_proficient	FALSE	FALSE	TRUE	FALSE	TRUE	FALSE	TRUE	433	59144	54297	915	3779	54033	910	3739	221	4
1076	Hartwig	HMF000628	DRUP01050025T	HMF000628A	NA	NA	NA	Colorectum	GI_core	Colorectal carcinoma	COREAD	NA	NA	NA	TRUE	FALSE	TRUE	TRUE	Duplicate biopsy	FALSE	Lung	Distant	0.58	2	3	1	FALSE	4.75	MALE	TRUE	MSS	HR_proficient	NA	NA	NA	NA	NA	NA	FALSE	346	46815	42050	867	3762	41850	860	3719	170	1
1077	Hartwig	HMF000628	DRUP01050031T	HMF000628B	NA	NA	NA	Colorectum	GI_core	Colorectal carcinoma	COREAD	NA	NA	NA	TRUE	FALSE	TRUE	TRUE	Duplicate biopsy	FALSE	Lung	Distant	0.68	1	3	1	FALSE	4.6	MALE	TRUE	MSS	HR_proficient	NA	NA	NA	NA	NA	NA	FALSE	381	49412	44357	894	4017	41925	872	3936	2395	16
1078	Hartwig	HMF000630	CPCT02050199T	HMF000630A	NA	NA	NA	Colorectum	GI_core	Colorectal carcinoma	COREAD	MSS	NA	NA	FALSE	FALSE	FALSE	FALSE		FALSE	Liver	Distant	0.23	1	1	1	TRUE	3.45	FEMALE	TRUE	MSS	HR_proficient	FALSE	NA	NA	NA	NA	NA	TRUE	118	27648	25401	382	1786	25388	378	1778	1	0
1079	Hartwig	HMF000641	CPCT02330074T	HMF000641B	NA	NA	NA	Colorectum	GI_core	Colorectal carcinoma	COREAD	MSS	NA	NA	FALSE	FALSE	FALSE	FALSE		FALSE	Muscle	Distant	0.47	2	2	1	TRUE	3.2	FEMALE	TRUE	MSS	HR_proficient	TRUE	FALSE	TRUE	FALSE	FALSE	FALSE	TRUE	321	29887	26933	544	2361	26739	538	2337	174	6
1080	Hartwig	HMF000641	DRUP01330016T	HMF000641A	NA	NA	NA	Colorectum	GI_core	Colorectal carcinoma	COREAD	NA	NA	NA	TRUE	FALSE	TRUE	TRUE	Duplicate biopsy	FALSE	Bone	Distant	0.75	1	2	1	FALSE	3.25	FEMALE	TRUE	MSS	HR_proficient	NA	NA	NA	NA	NA	NA	FALSE	352	31171	27262	1072	2742	19234	400	2424	7973	682
1081	Hartwig	HMF000642	CPCT02050280T	HMF000642A	NA	NA	NA	Colorectum	GI_core	Colorectal carcinoma	COREAD	MSS	NA	NA	FALSE	FALSE	FALSE	FALSE		FALSE	Liver	Distant	0.33	1	1	1	TRUE	2.08	FEMALE	FALSE	MSS	HR_proficient	FALSE	NA	NA	NA	NA	NA	TRUE	128	13946	12207	51	1673	12132	49	1661	68	0
1082	Hartwig	HMF000644	CPCT02120042T	HMF000644A	NA	NA	NA	Colorectum	GI_core	Colorectal carcinoma	COREAD	MSI/POLE	NA	NA	FALSE	FALSE	FALSE	FALSE		FALSE	Muscle	Distant	0.51	1	1	1	TRUE	2.08	MALE	FALSE	MSI	cannot_be_determined	FALSE	FALSE	TRUE	FALSE	FALSE	FALSE	TRUE	64	867241	153583	907	711594	140941	1090	690364	11228	65
1083	Hartwig	HMF000650	CPCT02080071T	HMF000650A	NA	NA	NA	Colorectum	GI_core	Colorectal carcinoma	COREAD	MSS	NA	NA	FALSE	FALSE	FALSE	FALSE		FALSE	Liver	Distant	0.55	1	1	1	TRUE	3.2	MALE	TRUE	MSS	HR_proficient	FALSE	FALSE	TRUE	FALSE	TRUE	FALSE	TRUE	172	22712	19718	404	2524	17779	390	2417	1921	13
1084	Hartwig	HMF000664	CPCT02180072T	HMF000664A	NA	NA	NA	Colorectum	GI_core	Colorectal carcinoma	COREAD	MSS	NA	NA	FALSE	FALSE	FALSE	FALSE		FALSE	Liver	Distant	0.28	1	1	1	TRUE	3.85	FEMALE	TRUE	MSS	HR_proficient	FALSE	FALSE	TRUE	FALSE	FALSE	FALSE	TRUE	150	14528	13180	87	1240	12658	86	1230	517	1
1085	Hartwig	HMF000667	CPCT02350002T	HMF000667A	NA	NA	NA	Colorectum	GI_core	Colorectal carcinoma	COREAD	MSS	NA	NA	FALSE	FALSE	FALSE	FALSE		FALSE	Liver	Distant	0.49	1	1	1	TRUE	3.5	MALE	TRUE	MSS	HR_proficient	FALSE	FALSE	TRUE	FALSE	TRUE	FALSE	TRUE	168	28085	24756	123	3113	23413	112	3067	1329	10
1086	Hartwig	HMF000687	CPCT02070310T	HMF000687A	NA	NA	NA	Colorectum	GI_core	Colorectal carcinoma	COREAD	MSS	NA	NA	FALSE	FALSE	FALSE	FALSE		FALSE	Brain	Distant	0.95	1	1	1	TRUE	2.64	MALE	TRUE	MSS	HR_proficient	FALSE	NA	NA	NA	NA	NA	TRUE	123	19833	17308	79	2396	16848	71	2278	446	4
1087	Hartwig	HMF000689	CPCT02210064T	HMF000689A	NA	NA	NA	Colorectum	GI_core	Colorectal carcinoma	COREAD	MSS	NA	NA	FALSE	FALSE	FALSE	FALSE		FALSE	Bone	Distant	0.44	1	1	1	TRUE	2.82	MALE	TRUE	MSS	HR_proficient	FALSE	FALSE	TRUE	FALSE	TRUE	FALSE	TRUE	146	26627	21609	207	4773	18694	97	4655	2895	113
1088	Hartwig	HMF000707	CPCT02370022T	HMF000707A	NA	NA	NA	Colorectum	GI_core	Colorectal carcinoma	COREAD	MSS	NA	NA	FALSE	FALSE	FALSE	FALSE		FALSE	Liver	Distant	0.73	1	1	1	TRUE	2.16	FEMALE	FALSE	MSS	HR_proficient	FALSE	FALSE	TRUE	FALSE	TRUE	FALSE	TRUE	166	28354	24997	350	2920	15631	86	2190	9352	261
1089	Hartwig	HMF000720	CPCT02220025T	HMF000720A	NA	NA	NA	Colorectum	GI_core	Colorectal carcinoma	COREAD	MSS	NA	NA	FALSE	FALSE	FALSE	FALSE		FALSE	Liver	Distant	0.49	1	1	1	TRUE	5.8	MALE	TRUE	MSS	HR_proficient	FALSE	FALSE	TRUE	FALSE	TRUE	FALSE	TRUE	184	20530	17332	180	2976	17317	180	2965	3	0
1090	Hartwig	HMF000741	CPCT02040183T	HMF000741A	NA	NA	NA	Colorectum	GI_core	Colorectal carcinoma	COREAD	MSS	NA	NA	FALSE	FALSE	FALSE	FALSE		FALSE	Liver	Distant	0.52	1	1	1	TRUE	4.45	MALE	TRUE	MSS	HR_proficient	FALSE	FALSE	TRUE	FALSE	FALSE	FALSE	TRUE	248	5359	4831	49	475	4582	44	468	246	4
1091	Hartwig	HMF000742	CPCT02230073T	HMF000742A	NA	NA	NA	Colorectum	GI_core	Colorectal carcinoma	COREAD	MSS	NA	NA	FALSE	FALSE	FALSE	FALSE		FALSE	Connective tissue	Distant	0.41	1	1	1	TRUE	1.74	MALE	FALSE	MSS	HR_proficient	FALSE	FALSE	TRUE	FALSE	TRUE	FALSE	TRUE	172	14403	12199	82	2104	11731	76	2057	462	6
1092	Hartwig	HMF000745	CPCT02080042T	HMF000745A	NA	NA	NA	Colorectum	GI_core	Colorectal carcinoma	COREAD	MSS	NA	NA	FALSE	FALSE	FALSE	FALSE		FALSE	Skin/Subcutaneous	Distant	0.52	1	1	1	TRUE	1.94	MALE	FALSE	MSS	HR_proficient	FALSE	FALSE	TRUE	FALSE	TRUE	FALSE	TRUE	232	21036	17800	408	2778	14997	165	2509	2783	243
1093	Hartwig	HMF000747	CPCT02180045T	HMF000747A	NA	NA	NA	Colorectum	GI_core	Colorectal carcinoma	COREAD	MSS	NA	NA	FALSE	FALSE	FALSE	FALSE		FALSE	Upper respiratory tract	Distant	0.34	1	1	1	TRUE	2.76	MALE	TRUE	MSS	HR_proficient	TRUE	FALSE	TRUE	FALSE	FALSE	FALSE	TRUE	375	27946	24450	241	3201	22546	168	3115	1886	75
1094	Hartwig	HMF000752	CPCT02050329T	HMF000752A	NA	NA	NA	Colorectum	GI_core	Colorectal carcinoma	COREAD	MSS	NA	NA	FALSE	FALSE	FALSE	FALSE		FALSE	Connective tissue	Distant	0.68	1	1	1	TRUE	2.76	FEMALE	TRUE	MSS	HR_proficient	FALSE	FALSE	TRUE	FALSE	FALSE	FALSE	TRUE	201	22295	18828	184	3193	18468	179	3142	348	3
1095	Hartwig	HMF000753	CPCT02040021T	HMF000753A	NA	NA	NA	Colorectum	GI_core	Colorectal carcinoma	COREAD	NA	NA	NA	TRUE	FALSE	TRUE	TRUE	Duplicate biopsy	FALSE	Liver	Distant	0.56	1	2	1	FALSE	1.94	MALE	FALSE	MSS	HR_proficient	FALSE	NA	NA	NA	NA	NA	TRUE	81	19417	17135	52	2195	16102	48	2003	1018	4
1096	Hartwig	HMF000753	CPCT02040021TII	HMF000753B	NA	NA	NA	Colorectum	GI_core	Colorectal carcinoma	COREAD	MSS	NA	NA	FALSE	FALSE	FALSE	FALSE		FALSE	Liver	Distant	0.46	2	2	1	TRUE	1.98	MALE	FALSE	MSS	HR_proficient	FALSE	NA	NA	NA	NA	NA	TRUE	160	19915	16870	91	2922	15434	59	2726	1419	33
1097	Hartwig	HMF000756	CPCT02020454T	HMF000756A	NA	NA	NA	Colorectum	GI_core	Colorectal carcinoma	COREAD	MSS	NA	NA	FALSE	FALSE	FALSE	FALSE		FALSE	Liver	Distant	0.72	1	1	1	TRUE	1.94	FEMALE	FALSE	MSS	HR_proficient	FALSE	FALSE	TRUE	FALSE	FALSE	FALSE	TRUE	229	21920	19141	165	2550	18627	152	2483	503	9
1098	Hartwig	HMF000760	CPCT02040027T	HMF000760A	NA	NA	NA	Colorectum	GI_core	Colorectal carcinoma	COREAD	MSS	NA	NA	FALSE	FALSE	FALSE	FALSE		FALSE	Liver	Distant	0.29	1	1	1	TRUE	3.8	FEMALE	TRUE	MSS	HR_proficient	FALSE	NA	NA	NA	NA	NA	TRUE	195	23056	20029	75	2922	20024	71	2915	0	0
1099	Hartwig	HMF000779	CPCT02370005T	HMF000779A	NA	NA	NA	Colorectum	GI_core	Colorectal carcinoma	COREAD	MSS	NA	NA	FALSE	FALSE	FALSE	FALSE		FALSE	Liver	Distant	0.62	1	1	1	TRUE	3.7	FEMALE	TRUE	MSS	HR_proficient	FALSE	NA	NA	NA	NA	NA	TRUE	535	15518	13539	76	1876	12180	68	1805	1347	6
1100	Hartwig	HMF000799	CPCT02300010T	HMF000799A	NA	NA	NA	Colorectum	GI_core	Colorectal carcinoma	COREAD	MSS	NA	NA	FALSE	FALSE	FALSE	FALSE		FALSE	Colorectum	Local	0.33	1	1	1	TRUE	2.8	FEMALE	TRUE	MSS	HR_proficient	FALSE	NA	NA	NA	NA	NA	TRUE	171	16765	14960	62	1727	14700	59	1704	257	2
1101	Hartwig	HMF000813	CPCT02100173T	HMF000813A	NA	NA	NA	Colorectum	GI_core	Colorectal carcinoma	COREAD	MSS	NA	NA	FALSE	FALSE	FALSE	FALSE		FALSE	Connective tissue	Distant	0.32	1	1	1	TRUE	3.25	MALE	TRUE	MSS	HR_proficient	FALSE	NA	NA	NA	NA	NA	TRUE	86	21184	18837	120	2146	18825	115	2137	7	0
1102	Hartwig	HMF000814	CPCT02010587T	HMF000814A	NA	NA	NA	Colorectum	GI_core	Colorectal carcinoma	COREAD	MSS	NA	NA	FALSE	FALSE	FALSE	FALSE		FALSE	Skin/Subcutaneous	Distant	0.33	1	1	1	TRUE	2.6	MALE	TRUE	MSS	HR_proficient	TRUE	FALSE	TRUE	FALSE	TRUE	FALSE	TRUE	280	18414	16730	329	1302	16669	328	1296	47	2
1103	Hartwig	HMF000821	CPCT02230055T	HMF000821A	NA	NA	NA	Colorectum	GI_core	Colorectal carcinoma	COREAD	MSS	NA	NA	FALSE	FALSE	FALSE	FALSE		FALSE	Liver	Distant	0.43	1	1	1	TRUE	2.72	MALE	TRUE	MSS	HR_proficient	FALSE	NA	NA	NA	NA	NA	TRUE	169	26152	23579	111	2428	23000	110	2395	564	3
1104	Hartwig	HMF000833	CPCT02160020T	HMF000833A	NA	NA	NA	Colorectum	GI_core	Colorectal carcinoma	COREAD	MSS	NA	NA	FALSE	FALSE	FALSE	FALSE		FALSE	Lymph node	Lymph	0.35	1	1	1	TRUE	3	FEMALE	TRUE	MSS	HR_proficient	TRUE	NA	NA	NA	NA	NA	TRUE	69	12057	10678	59	1306	10614	59	1296	61	0
1105	Hartwig	HMF000845	CPCT02050358T	HMF000845A	NA	NA	NA	Colorectum	GI_core	Colorectal carcinoma	COREAD	MSS	NA	NA	FALSE	FALSE	FALSE	FALSE		FALSE	Skin/Subcutaneous	Distant	0.69	1	1	1	TRUE	2.88	MALE	TRUE	MSS	HR_proficient	FALSE	FALSE	TRUE	FALSE	FALSE	FALSE	TRUE	314	22821	17814	58	4924	17376	52	4819	428	5
1106	Hartwig	HMF000850	CPCT02240010T	HMF000850A	NA	NA	NA	Colorectum	GI_core	Colorectal carcinoma	COREAD	MSS	NA	NA	FALSE	FALSE	FALSE	FALSE		FALSE	Liver	Distant	0.54	1	1	1	TRUE	3.5	MALE	TRUE	MSS	HR_proficient	TRUE	NA	NA	NA	NA	NA	TRUE	285	25372	22291	137	2910	19610	121	2823	2658	21
1107	Hartwig	HMF000852	CPCT02030493T	HMF000852A	NA	NA	NA	Colorectum	GI_core	Colorectal carcinoma	COREAD	MSS	NA	NA	FALSE	FALSE	FALSE	FALSE		FALSE	Liver	Distant	0.29	1	1	1	TRUE	2.94	MALE	TRUE	MSS	HR_proficient	TRUE	FALSE	TRUE	FALSE	TRUE	FALSE	TRUE	98	10808	9696	50	1043	9687	50	1040	8	0
1108	Hartwig	HMF000853	CPCT02040148T	HMF000853A	NA	NA	NA	Colorectum	GI_core	Colorectal carcinoma	COREAD	MSS	NA	NA	FALSE	FALSE	FALSE	FALSE		FALSE	Liver	Distant	0.82	1	1	1	TRUE	2.76	MALE	TRUE	MSS	HR_proficient	FALSE	NA	NA	NA	NA	NA	TRUE	283	17407	13492	83	3801	12418	76	3597	1061	7
1109	Hartwig	HMF000859	CPCT02330098T	HMF000859A	NA	NA	NA	Colorectum	GI_core	Colorectal carcinoma	COREAD	MSS	NA	NA	FALSE	FALSE	FALSE	FALSE		FALSE	Liver	Distant	0.27	1	1	1	TRUE	2.14	FEMALE	FALSE	MSS	HR_proficient	FALSE	FALSE	TRUE	FALSE	TRUE	FALSE	TRUE	106	16485	15164	117	1158	7958	38	798	7201	76
1110	Hartwig	HMF000869	CPCT02040058T	HMF000869A	NA	NA	NA	Colorectum	GI_core	Colorectal carcinoma	COREAD	MSS	NA	NA	FALSE	FALSE	FALSE	FALSE		FALSE	Liver	Distant	0.56	1	1	1	TRUE	3.25	FEMALE	TRUE	MSS	HR_proficient	FALSE	NA	NA	NA	NA	NA	TRUE	742	19071	16133	109	2787	15962	106	2751	159	1
1111	Hartwig	HMF000870	CPCT02120005T	HMF000870A	NA	NA	NA	Colorectum	GI_core	Colorectal carcinoma	COREAD	MSS	NA	NA	FALSE	FALSE	FALSE	FALSE		FALSE	Liver	Distant	0.52	1	1	1	TRUE	3.1	MALE	TRUE	MSS	HR_proficient	FALSE	FALSE	TRUE	FALSE	TRUE	FALSE	TRUE	221	23662	20000	534	3035	18760	494	2946	1218	39
1112	Hartwig	HMF000872	DRUP01010047T	HMF000872B	NA	NA	NA	Colorectum	GI_core	Colorectal carcinoma	COREAD	NA	NA	NA	TRUE	FALSE	TRUE	TRUE	Duplicate biopsy	FALSE	Liver	Distant	0.56	1	2	1	FALSE	2.12	MALE	FALSE	MSI	cannot_be_determined	NA	NA	NA	NA	NA	NA	FALSE	196	764770	134411	815	628378	101273	833	501297	31373	413
1113	Hartwig	HMF000872	DRUP01010047TII	HMF000872A	NA	NA	NA	Colorectum	GI_core	Colorectal carcinoma	COREAD	MSI/POLE	NA	NA	FALSE	FALSE	FALSE	FALSE		FALSE	Unknown	NA	0.37	2	2	1	TRUE	2.1	MALE	FALSE	MSI	cannot_be_determined	NA	NA	NA	NA	NA	NA	FALSE	144	441056	109554	380	330685	109226	425	329665	18	0
1114	Hartwig	HMF000882	CPCT02010488T	HMF000882A	NA	NA	NA	Colorectum	GI_core	Colorectal carcinoma	COREAD	MSS	NA	NA	FALSE	FALSE	FALSE	FALSE		FALSE	Liver	Distant	0.43	1	1	1	TRUE	2.32	MALE	FALSE	MSS	HR_proficient	FALSE	NA	NA	NA	NA	NA	TRUE	87	20892	18592	83	2190	18259	83	2169	330	0
1115	Hartwig	HMF000898	CPCT02140047T	HMF000898A	NA	NA	NA	Colorectum	GI_core	Colorectal carcinoma	COREAD	MSS	NA	NA	FALSE	FALSE	FALSE	FALSE		FALSE	Unknown	NA	0.57	1	1	1	TRUE	2.68	FEMALE	TRUE	MSS	HR_proficient	FALSE	FALSE	TRUE	FALSE	TRUE	FALSE	TRUE	113	20562	18405	166	1966	18270	165	1949	125	1
1116	Hartwig	HMF000904	CPCT02020293T	HMF000904A	NA	NA	NA	Colorectum	GI_core	Colorectal carcinoma	COREAD	MSS	NA	NA	FALSE	FALSE	FALSE	FALSE		FALSE	Brain	Distant	0.74	1	1	1	TRUE	1.7	FEMALE	FALSE	MSS	HR_proficient	TRUE	FALSE	TRUE	TRUE	FALSE	FALSE	TRUE	268	27833	21706	191	5891	20593	177	5373	1099	15
1117	Hartwig	HMF000906	CPCT02220036T	HMF000906A	NA	NA	NA	Colorectum	GI_core	Colorectal carcinoma	COREAD	MSS	NA	NA	FALSE	FALSE	FALSE	FALSE		FALSE	Liver	Distant	0.47	1	1	1	TRUE	2.26	MALE	FALSE	MSS	HR_proficient	TRUE	FALSE	TRUE	FALSE	TRUE	FALSE	TRUE	182	34052	31774	225	1971	29456	163	1857	2287	67
1118	Hartwig	HMF000916	CPCT02150025T	HMF000916A	NA	NA	NA	Colorectum	GI_core	Colorectal carcinoma	COREAD	MSS	NA	NA	FALSE	FALSE	FALSE	FALSE		FALSE	Connective tissue	Distant	0.85	1	1	1	TRUE	2.06	FEMALE	FALSE	MSS	HR_proficient	FALSE	NA	NA	NA	NA	NA	TRUE	90	10604	9188	89	1304	7070	26	1104	2112	64
1119	Hartwig	HMF000930	CPCT02080131T	HMF000930A	NA	NA	NA	Colorectum	GI_core	Colorectal carcinoma	COREAD	MSS	NA	NA	FALSE	FALSE	FALSE	FALSE		FALSE	Liver	Distant	0.23	1	1	1	TRUE	3.4	FEMALE	TRUE	MSS	HR_proficient	FALSE	NA	NA	NA	NA	NA	TRUE	31	15001	13647	36	1307	13642	36	1304	0	0
1120	Hartwig	HMF000957	CPCT02010471T	HMF000957A	NA	NA	NA	Colorectum	GI_core	Colorectal carcinoma	COREAD	MSS	NA	NA	FALSE	FALSE	FALSE	FALSE		FALSE	Liver	Distant	0.54	1	1	1	TRUE	3.05	MALE	TRUE	MSS	HR_proficient	FALSE	FALSE	TRUE	FALSE	TRUE	FALSE	TRUE	202	14758	12826	250	1648	8775	35	1393	4026	224
1121	Hartwig	HMF001005	CPCT02170033T	HMF001005A	NA	NA	NA	Colorectum	GI_core	Colorectal carcinoma	COREAD	MSS	NA	NA	FALSE	FALSE	FALSE	FALSE		FALSE	Colorectum	Local	0.68	1	1	1	TRUE	2.98	MALE	TRUE	MSS	HR_proficient	TRUE	FALSE	TRUE	FALSE	TRUE	FALSE	TRUE	122	18156	16312	161	1650	5529	30	821	10772	130
1122	Hartwig	HMF001010	CPCT02410008T	HMF001010A	NA	NA	NA	Colorectum	GI_core	Colorectal carcinoma	COREAD	MSS	NA	NA	FALSE	FALSE	FALSE	FALSE		FALSE	Liver	Distant	0.25	1	1	1	TRUE	2.62	FEMALE	TRUE	MSS	HR_proficient	FALSE	NA	NA	NA	NA	NA	TRUE	34	8536	7611	36	881	7604	37	880	4	0
1123	Hartwig	HMF001016	CPCT02120054T	HMF001016A	NA	NA	NA	Colorectum	GI_core	Colorectal carcinoma	COREAD	MSS	NA	NA	FALSE	FALSE	FALSE	FALSE		FALSE	Liver	Distant	0.58	1	1	1	TRUE	3	MALE	TRUE	MSS	HR_proficient	FALSE	FALSE	TRUE	FALSE	FALSE	FALSE	TRUE	154	13955	12456	167	1278	12011	160	1235	434	6
1124	Hartwig	HMF001022	CPCT02040062T	HMF001022A	NA	NA	NA	Colorectum	GI_core	Colorectal carcinoma	COREAD	MSS	NA	NA	FALSE	FALSE	FALSE	FALSE		FALSE	Liver	Distant	0.39	1	1	1	TRUE	3.45	MALE	TRUE	MSS	HR_proficient	TRUE	NA	NA	NA	NA	NA	TRUE	202	14363	12421	45	1880	12339	44	1866	76	0
1125	Hartwig	HMF001023	CPCT02060239T	HMF001023A	NA	NA	NA	Colorectum	GI_core	Colorectal carcinoma	COREAD	MSS	NA	NA	FALSE	FALSE	FALSE	FALSE		FALSE	Lymph node	Lymph	0.37	1	1	1	TRUE	3.1	FEMALE	TRUE	MSS	HR_proficient	TRUE	FALSE	TRUE	FALSE	FALSE	FALSE	TRUE	429	14839	12251	101	2459	12112	96	2432	126	2
1126	Hartwig	HMF001026	CPCT02040122T	HMF001026A	NA	NA	NA	Colorectum	GI_core	Colorectal carcinoma	COREAD	MSS	NA	NA	FALSE	FALSE	FALSE	FALSE		FALSE	Liver	Distant	0.26	1	1	1	TRUE	3.15	FEMALE	TRUE	MSS	HR_proficient	FALSE	FALSE	TRUE	FALSE	TRUE	FALSE	TRUE	190	29448	27451	228	1730	27435	230	1715	0	0
1127	Hartwig	HMF001027	CPCT02090023T	HMF001027A	NA	NA	NA	Colorectum	GI_core	Colorectal carcinoma	COREAD	MSS	NA	NA	FALSE	FALSE	FALSE	FALSE		FALSE	Liver	Distant	0.62	1	1	1	TRUE	2.78	MALE	TRUE	MSS	HR_proficient	TRUE	FALSE	TRUE	FALSE	FALSE	FALSE	TRUE	246	31266	27504	368	3273	26252	353	3164	1232	12
1128	Hartwig	HMF001049	CPCT02050114T	HMF001049A	NA	NA	NA	Colorectum	GI_core	Colorectal carcinoma	COREAD	MSS	NA	NA	FALSE	FALSE	FALSE	FALSE		FALSE	Liver	Distant	0.44	1	1	1	TRUE	3	FEMALE	TRUE	MSS	HR_proficient	FALSE	FALSE	TRUE	FALSE	TRUE	FALSE	TRUE	980	23117	20697	130	2249	19803	112	2166	882	18
1129	Hartwig	HMF001051	CPCT02210008T	HMF001051A	NA	NA	NA	Colorectum	GI_core	Colorectal carcinoma	COREAD	MSS	NA	NA	FALSE	FALSE	FALSE	FALSE		FALSE	Liver	Distant	0.41	1	1	1	TRUE	4.85	MALE	TRUE	MSS	HR_proficient	FALSE	FALSE	TRUE	FALSE	TRUE	FALSE	TRUE	387	30442	27279	189	2794	27244	183	2772	17	0
1130	Hartwig	HMF001060	CPCT02010506T	HMF001060A	NA	NA	NA	Colorectum	GI_core	Colorectal carcinoma	COREAD	MSS	NA	NA	FALSE	FALSE	FALSE	FALSE		FALSE	Liver	Distant	0.32	1	1	1	TRUE	2.56	FEMALE	TRUE	MSS	HR_proficient	FALSE	FALSE	TRUE	FALSE	FALSE	FALSE	TRUE	90	12965	11208	174	1524	10895	168	1492	305	5
1131	Hartwig	HMF001085	CPCT02060015T	HMF001085A	NA	NA	NA	Colorectum	GI_core	Colorectal carcinoma	COREAD	MSS	NA	NA	FALSE	FALSE	FALSE	FALSE		FALSE	Liver	Distant	0.46	1	1	1	TRUE	2.2	MALE	FALSE	MSS	HR_proficient	FALSE	NA	NA	NA	NA	NA	TRUE	35	20535	17973	72	2446	17614	73	2400	349	1
1132	Hartwig	HMF001097	CPCT02090050T	HMF001097B	NA	NA	NA	Colorectum	GI_core	Colorectal carcinoma	COREAD	MSS	NA	NA	FALSE	FALSE	FALSE	FALSE		FALSE	Liver	Distant	0.47	2	2	1	TRUE	2.78	MALE	TRUE	MSS	HR_proficient	FALSE	FALSE	TRUE	FALSE	TRUE	FALSE	TRUE	95	11175	9976	159	1020	9746	152	1007	226	6
1133	Hartwig	HMF001097	DRUP01090023T	HMF001097A	NA	NA	NA	Colorectum	GI_core	Colorectal carcinoma	COREAD	NA	NA	NA	TRUE	FALSE	TRUE	TRUE	Duplicate biopsy	FALSE	Liver	Distant	0.61	1	2	1	FALSE	2.7	MALE	TRUE	MSS	HR_proficient	NA	NA	NA	NA	NA	NA	FALSE	91	12106	10879	105	1102	10060	98	1063	815	6
1134	Hartwig	HMF001099	DRUP01010018T	HMF001099A	NA	NA	NA	Colorectum	GI_core	Colorectal carcinoma	COREAD	MSI/POLE	NA	NA	FALSE	FALSE	FALSE	FALSE		FALSE	Connective tissue	Distant	0.55	1	1	1	TRUE	2.04	MALE	FALSE	MSI	cannot_be_determined	NA	NA	NA	NA	NA	NA	FALSE	188	801535	198451	1085	600759	157267	1046	567187	40046	201
1135	Hartwig	HMF001104	CPCT02110059T	HMF001104A	NA	NA	NA	Colorectum	GI_core	Colorectal carcinoma	COREAD	MSS	NA	NA	FALSE	FALSE	FALSE	FALSE		FALSE	Liver	Distant	0.26	1	1	1	TRUE	2.94	MALE	TRUE	MSS	HR_proficient	FALSE	FALSE	TRUE	FALSE	TRUE	FALSE	TRUE	253	15262	13500	94	1629	13484	99	1626	0	0
1136	Hartwig	HMF001105	CPCT02330007T	HMF001105A	NA	NA	NA	Colorectum	GI_core	Colorectal carcinoma	COREAD	MSS	NA	NA	FALSE	FALSE	FALSE	FALSE		FALSE	Muscle	Distant	0.33	1	1	1	TRUE	3.45	FEMALE	TRUE	MSS	HR_proficient	FALSE	FALSE	TRUE	FALSE	TRUE	FALSE	TRUE	120	29540	26842	221	2400	25237	190	2351	1587	28
1137	Hartwig	HMF001107	CPCT02030357T	HMF001107B	NA	NA	NA	Colorectum	GI_core	Colorectal carcinoma	COREAD	MSI/POLE	NA	NA	FALSE	FALSE	FALSE	FALSE		FALSE	Liver	Distant	0.54	1	2	1	TRUE	2	MALE	FALSE	MSI	cannot_be_determined	FALSE	FALSE	TRUE	FALSE	FALSE	FALSE	TRUE	314	805398	135229	1186	667387	133660	1297	663300	514	22
1138	Hartwig	HMF001107	DRUP01030018T	HMF001107A	NA	NA	NA	Colorectum	GI_core	Colorectal carcinoma	COREAD	NA	NA	NA	TRUE	FALSE	TRUE	TRUE	Duplicate biopsy	FALSE	Unknown	NA	0.53	2	2	1	FALSE	2.04	MALE	FALSE	MSI	cannot_be_determined	NA	NA	NA	NA	NA	NA	FALSE	330	853373	147370	1566	702506	142283	1665	696153	3891	21
1139	Hartwig	HMF001121	CPCT02390022T	HMF001121A	NA	NA	NA	Colorectum	GI_core	Colorectal carcinoma	COREAD	MSS	NA	NA	FALSE	FALSE	FALSE	FALSE		FALSE	Colorectum	Local	0.81	1	1	1	TRUE	1.64	MALE	FALSE	MSS	HR_proficient	FALSE	NA	NA	NA	NA	NA	TRUE	117	13560	12465	27	1048	9906	22	826	2553	5
1140	Hartwig	HMF001131	CPCT02100144T	HMF001131B	NA	NA	NA	Colorectum	GI_core	Colorectal carcinoma	COREAD	MSS	NA	NA	FALSE	FALSE	FALSE	FALSE		FALSE	Liver	Distant	0.39	2	2	1	TRUE	3	FEMALE	TRUE	MSS	HR_proficient	FALSE	FALSE	TRUE	FALSE	FALSE	FALSE	TRUE	366	34768	30825	484	3343	29928	452	3295	882	30
1141	Hartwig	HMF001131	DRUP01020033T	HMF001131A	NA	NA	NA	Colorectum	GI_core	Colorectal carcinoma	COREAD	NA	NA	NA	TRUE	FALSE	TRUE	TRUE	Duplicate biopsy	FALSE	Unknown	NA	0.5	1	2	1	FALSE	4.7	FEMALE	TRUE	MSS	HR_proficient	NA	NA	NA	NA	NA	NA	FALSE	514	44327	39073	913	4195	20090	287	2825	18938	627
1142	Hartwig	HMF001140	CPCT02080197T	HMF001140A	NA	NA	NA	Colorectum	GI_core	Colorectal carcinoma	COREAD	MSS	NA	NA	FALSE	FALSE	FALSE	FALSE		FALSE	Lymph node	Lymph	0.51	1	1	1	TRUE	2.8	MALE	TRUE	MSS	HR_proficient	TRUE	FALSE	TRUE	FALSE	FALSE	FALSE	TRUE	241	17024	14470	227	2299	14322	224	2277	142	4
1143	Hartwig	HMF001142	CPCT02030331T	HMF001142A	NA	NA	NA	Colorectum	GI_core	Colorectal carcinoma	COREAD	MSS	NA	NA	FALSE	FALSE	FALSE	FALSE		FALSE	Liver	Distant	0.44	1	1	1	TRUE	3.55	MALE	TRUE	MSS	HR_proficient	TRUE	NA	NA	NA	NA	NA	TRUE	77	13970	12071	61	1808	12008	60	1795	55	0
1144	Hartwig	HMF001146	CPCT02290036T	HMF001146A	NA	NA	NA	Colorectum	GI_core	Colorectal carcinoma	COREAD	MSS	NA	NA	FALSE	FALSE	FALSE	FALSE		FALSE	Skin/Subcutaneous	Distant	0.27	1	1	1	TRUE	2.2	MALE	FALSE	MSS	HR_proficient	FALSE	NA	NA	NA	NA	NA	TRUE	18	12203	10718	22	1453	10711	22	1449	3	0
1145	Hartwig	HMF001156	CPCT02210050T	HMF001156A	NA	NA	NA	Colorectum	GI_core	Colorectal carcinoma	COREAD	MSS	NA	NA	FALSE	FALSE	FALSE	FALSE		FALSE	Liver	Distant	0.7	1	1	1	TRUE	1.98	MALE	FALSE	MSS	HR_proficient	FALSE	NA	NA	NA	NA	NA	TRUE	251	16351	13240	48	3044	12612	44	2770	622	2
1146	Hartwig	HMF001176	CPCT02060103T	HMF001176A	NA	NA	NA	Colorectum	GI_core	Colorectal carcinoma	COREAD	MSS	NA	NA	FALSE	FALSE	FALSE	FALSE		FALSE	Muscle	Distant	0.5	1	1	1	TRUE	2.78	FEMALE	TRUE	MSS	HR_proficient	FALSE	FALSE	TRUE	FALSE	FALSE	FALSE	TRUE	199	27992	24648	161	3137	20194	135	3046	4442	26
1147	Hartwig	HMF001184	CPCT02330041T	HMF001184B	NA	NA	NA	Colorectum	GI_core	Colorectal carcinoma	COREAD	MSS	NA	NA	FALSE	FALSE	FALSE	FALSE		FALSE	Lung	Distant	0.42	2	2	1	TRUE	7.5	MALE	TRUE	MSS	HR_proficient	TRUE	FALSE	TRUE	FALSE	FALSE	FALSE	TRUE	329	37287	32409	742	3996	32375	738	3963	2	1
1148	Hartwig	HMF001184	DRUP01330008T	HMF001184A	NA	NA	NA	Colorectum	GI_core	Colorectal carcinoma	COREAD	NA	NA	NA	TRUE	FALSE	TRUE	TRUE	Duplicate biopsy	FALSE	Lung	Distant	0.7	1	2	1	FALSE	2.46	MALE	TRUE	MSS	HR_proficient	NA	NA	NA	NA	NA	NA	FALSE	529	71671	64208	1300	5958	15911	100	2684	48224	1209
1149	Hartwig	HMF001198	CPCT02380023T	HMF001198A	NA	NA	NA	Colorectum	GI_core	Colorectal carcinoma	COREAD	MSS	NA	NA	FALSE	FALSE	FALSE	FALSE		FALSE	Liver	Distant	0.47	1	1	1	TRUE	6.9	MALE	TRUE	MSS	HR_deficient	TRUE	FALSE	TRUE	FALSE	TRUE	FALSE	TRUE	613	32662	27737	634	4160	27676	633	4094	4	1
1150	Hartwig	HMF001205	CPCT02040075T	HMF001205A	NA	NA	NA	Colorectum	GI_core	Colorectal carcinoma	COREAD	MSS	NA	NA	FALSE	FALSE	FALSE	FALSE		FALSE	Liver	Distant	0.87	1	1	1	TRUE	2.98	MALE	TRUE	MSS	HR_proficient	FALSE	FALSE	TRUE	FALSE	TRUE	FALSE	TRUE	127	11566	9456	123	1963	9064	121	1892	378	2
1151	Hartwig	HMF001210	CPCT02100036T	HMF001210A	NA	NA	NA	Colorectum	GI_core	Colorectal carcinoma	COREAD	MSS	NA	NA	FALSE	FALSE	FALSE	FALSE		FALSE	Other site	NA	0.26	1	1	1	TRUE	1.7	MALE	FALSE	MSS	HR_proficient	FALSE	FALSE	TRUE	FALSE	FALSE	FALSE	TRUE	31	7297	6641	58	576	6629	58	574	11	0
1152	Hartwig	HMF001212	CPCT02090004T	HMF001212A	NA	NA	NA	Colorectum	GI_core	Colorectal carcinoma	COREAD	MSS	NA	NA	FALSE	FALSE	FALSE	FALSE		FALSE	Liver	Distant	0.34	1	1	1	TRUE	3.85	FEMALE	TRUE	MSS	HR_proficient	TRUE	FALSE	TRUE	FALSE	TRUE	FALSE	TRUE	444	36889	32816	343	3558	32777	341	3532	10	0
1153	Hartwig	HMF001213	CPCT02120171T	HMF001213A	NA	NA	NA	Colorectum	GI_core	Colorectal carcinoma	COREAD	MSS	NA	NA	FALSE	FALSE	FALSE	FALSE		FALSE	Liver	Distant	0.27	1	1	1	TRUE	3.9	FEMALE	TRUE	MSS	HR_proficient	FALSE	FALSE	TRUE	FALSE	TRUE	FALSE	TRUE	229	24690	21740	378	2511	21718	380	2494	2	0
1154	Hartwig	HMF001234	CPCT02330092T	HMF001234A	NA	NA	NA	Colorectum	GI_core	Colorectal carcinoma	COREAD	MSS	NA	NA	FALSE	FALSE	FALSE	FALSE		FALSE	Liver	Distant	0.73	1	1	1	TRUE	2.68	MALE	TRUE	MSS	HR_proficient	FALSE	FALSE	TRUE	FALSE	FALSE	FALSE	TRUE	67	8283	7355	51	865	6612	28	815	738	23
1155	Hartwig	HMF001238	CPCT02050278T	HMF001238A	NA	NA	NA	Colorectum	GI_core	Colorectal carcinoma	COREAD	MSS	NA	NA	FALSE	FALSE	FALSE	FALSE		FALSE	Liver	Distant	0.66	1	1	1	TRUE	4.1	MALE	TRUE	MSS	HR_proficient	FALSE	NA	NA	NA	NA	NA	TRUE	168	14480	12786	73	1601	12681	68	1589	95	1
1156	Hartwig	HMF001242	CPCT02330025T	HMF001242A	NA	NA	NA	Colorectum	GI_core	Colorectal carcinoma	COREAD	MSS	NA	NA	FALSE	FALSE	FALSE	FALSE		FALSE	Skin/Subcutaneous	Distant	0.55	1	1	1	TRUE	2.06	FEMALE	FALSE	MSS	HR_proficient	TRUE	FALSE	TRUE	FALSE	FALSE	FALSE	TRUE	185	19993	17168	158	2633	16838	156	2597	323	2
1157	Hartwig	HMF001249	DRUP01070039T	HMF001249A	NA	NA	NA	Colorectum	GI_core	Colorectal carcinoma	COREAD	MSS	NA	NA	FALSE	FALSE	FALSE	FALSE		FALSE	Lymph node	Lymph	0.31	2	2	2	TRUE	3.9	MALE	TRUE	MSS	HR_proficient	NA	NA	NA	NA	NA	NA	FALSE	230	15802	14564	67	1158	14558	67	1150	0	0
1158	Hartwig	HMF001255	CPCT02330051T	HMF001255A	NA	NA	NA	Colorectum	GI_core	Colorectal carcinoma	COREAD	MSS	NA	NA	FALSE	FALSE	FALSE	FALSE		FALSE	Liver	Distant	0.35	1	1	1	TRUE	3.6	MALE	TRUE	MSS	HR_proficient	FALSE	FALSE	TRUE	FALSE	TRUE	FALSE	TRUE	144	24353	21872	303	2124	21853	301	2109	5	1
1159	Hartwig	HMF001256	CPCT02350009T	HMF001256A	NA	NA	NA	Colorectum	GI_core	Colorectal carcinoma	COREAD	MSS	NA	NA	FALSE	FALSE	FALSE	FALSE		FALSE	Other site	NA	0.85	1	1	1	TRUE	2.56	FEMALE	TRUE	MSS	HR_proficient	TRUE	FALSE	TRUE	FALSE	TRUE	FALSE	TRUE	331	41934	37803	249	3798	11251	124	2849	26525	127
1160	Hartwig	HMF001270	CPCT02050256T	HMF001270A	NA	NA	NA	Colorectum	GI_core	Colorectal carcinoma	COREAD	MSS	NA	NA	FALSE	FALSE	FALSE	FALSE		FALSE	Liver	Distant	0.31	1	1	1	TRUE	2.04	MALE	FALSE	MSS	HR_proficient	TRUE	FALSE	TRUE	FALSE	TRUE	FALSE	TRUE	137	10981	9968	56	941	9850	54	932	114	1
1161	Hartwig	HMF001277	CPCT02050148T	HMF001277A	NA	NA	NA	Colorectum	GI_core	Colorectal carcinoma	COREAD	MSS	NA	NA	FALSE	FALSE	FALSE	FALSE		FALSE	Liver	Distant	0.63	1	1	1	TRUE	1.96	FEMALE	FALSE	MSS	HR_proficient	FALSE	FALSE	TRUE	FALSE	TRUE	FALSE	TRUE	83	12559	10559	39	1934	9881	36	1839	671	2
1162	Hartwig	HMF001279	CPCT02390034T	HMF001279A	NA	NA	NA	Colorectum	GI_core	Colorectal carcinoma	COREAD	MSS	NA	NA	FALSE	FALSE	FALSE	FALSE		FALSE	Bone	Distant	0.79	1	1	1	TRUE	2.28	FEMALE	TRUE	MSS	HR_proficient	FALSE	FALSE	TRUE	FALSE	FALSE	FALSE	TRUE	318	30909	27053	144	3640	22575	121	3015	4460	23
1163	Hartwig	HMF001284	CPCT02160038T	HMF001284A	NA	NA	NA	Colorectum	GI_core	Colorectal carcinoma	COREAD	MSS	NA	NA	FALSE	FALSE	FALSE	FALSE		FALSE	Lung	Distant	0.43	1	1	1	TRUE	3.2	MALE	TRUE	MSS	HR_proficient	TRUE	FALSE	TRUE	FALSE	TRUE	FALSE	TRUE	153	20212	18765	125	1270	18116	117	1257	642	6
1164	Hartwig	HMF001287	CPCT02010604T	HMF001287A	NA	NA	NA	Colorectum	GI_core	Colorectal carcinoma	COREAD	MSS	NA	NA	FALSE	FALSE	FALSE	FALSE		FALSE	Liver	Distant	0.55	1	1	1	TRUE	3.05	MALE	TRUE	MSS	HR_proficient	FALSE	FALSE	TRUE	FALSE	TRUE	FALSE	TRUE	409	10010	8930	70	992	7652	42	946	1270	30
1165	Hartwig	HMF001297	CPCT02020521T	HMF001297A	NA	NA	NA	Colorectum	GI_core	Colorectal carcinoma	COREAD	MSS	NA	NA	FALSE	FALSE	FALSE	FALSE		FALSE	Muscle	Distant	0.37	1	1	1	TRUE	2.06	MALE	FALSE	MSS	HR_proficient	TRUE	FALSE	TRUE	FALSE	TRUE	FALSE	TRUE	26	11819	10786	85	931	10769	88	929	9	0
1166	Hartwig	HMF001301	CPCT02330078T	HMF001301A	NA	NA	NA	Colorectum	GI_core	Colorectal carcinoma	COREAD	MSS	NA	NA	FALSE	FALSE	FALSE	FALSE		FALSE	Liver	Distant	0.66	1	1	1	TRUE	2.16	MALE	FALSE	MSS	HR_proficient	FALSE	FALSE	TRUE	FALSE	TRUE	FALSE	TRUE	188	26269	21532	850	3776	12979	71	2256	8501	783
1167	Hartwig	HMF001302	CPCT02380028T	HMF001302A	NA	NA	NA	Colorectum	GI_core	Colorectal carcinoma	COREAD	MSS	NA	NA	FALSE	FALSE	FALSE	FALSE		FALSE	Liver	Distant	0.2	1	1	1	TRUE	2.18	MALE	FALSE	MSS	HR_proficient	FALSE	FALSE	TRUE	FALSE	TRUE	FALSE	TRUE	75	16979	16019	88	854	16011	87	847	3	0
1168	Hartwig	HMF001303	CPCT02010614T	HMF001303A	NA	NA	NA	Colorectum	GI_core	Colorectal carcinoma	COREAD	MSS	NA	NA	FALSE	FALSE	FALSE	FALSE		FALSE	Bone	Distant	0.24	1	1	1	TRUE	3.55	MALE	TRUE	MSS	HR_proficient	FALSE	NA	NA	NA	NA	NA	TRUE	120	12927	11654	107	1115	11644	108	1109	1	0
1169	Hartwig	HMF001307	CPCT02070171T	HMF001307B	NA	NA	NA	Colorectum	GI_core	Colorectal carcinoma	COREAD	NA	NA	NA	TRUE	FALSE	TRUE	TRUE	Duplicate biopsy	FALSE	Liver	Distant	0.61	2	2	1	FALSE	3.45	MALE	TRUE	MSS	HR_proficient	FALSE	NA	NA	NA	NA	NA	TRUE	261	12046	10354	41	1628	10243	39	1616	106	0
1170	Hartwig	HMF001307	CPCT02130137T	HMF001307A	NA	NA	NA	Colorectum	GI_core	Colorectal carcinoma	COREAD	MSS	NA	NA	FALSE	FALSE	FALSE	FALSE		FALSE	Liver	Distant	0.66	1	2	1	TRUE	3.4	MALE	TRUE	MSS	HR_proficient	TRUE	FALSE	TRUE	FALSE	TRUE	FALSE	TRUE	350	14856	12728	78	2031	10455	40	1859	2262	37
1171	Hartwig	HMF001319	CPCT02120031T	HMF001319A	NA	NA	NA	Colorectum	GI_core	Colorectal carcinoma	COREAD	MSS	NA	NA	FALSE	FALSE	FALSE	FALSE		FALSE	Liver	Distant	0.42	1	1	1	TRUE	3.7	MALE	TRUE	MSS	HR_proficient	FALSE	FALSE	TRUE	FALSE	FALSE	FALSE	TRUE	192	24148	21227	311	2558	19651	263	2506	1563	50
1172	Hartwig	HMF001328	CPCT02180008T	HMF001328A	NA	NA	NA	Colorectum	GI_core	Colorectal carcinoma	COREAD	MSS	NA	NA	FALSE	FALSE	FALSE	FALSE		FALSE	Liver	Distant	0.32	1	1	1	TRUE	2.04	FEMALE	FALSE	MSS	HR_proficient	FALSE	NA	NA	NA	NA	NA	TRUE	144	15497	13334	51	2092	13311	49	2088	18	0
1173	Hartwig	HMF001342	CPCT02240012T	HMF001342A	NA	NA	NA	Colorectum	GI_core	Colorectal carcinoma	COREAD	MSS	NA	NA	FALSE	FALSE	FALSE	FALSE		FALSE	Liver	Distant	0.66	1	1	1	TRUE	2.82	FEMALE	TRUE	MSS	HR_proficient	FALSE	FALSE	TRUE	FALSE	TRUE	FALSE	TRUE	364	21003	18768	160	2029	14155	99	1670	4591	66
1174	Hartwig	HMF001346	CPCT02220020T	HMF001346A	NA	NA	NA	Colorectum	GI_core	Colorectal carcinoma	COREAD	MSS	NA	NA	FALSE	FALSE	FALSE	FALSE		FALSE	Liver	Distant	0.54	1	1	1	TRUE	3.6	MALE	TRUE	MSS	HR_proficient	FALSE	FALSE	TRUE	FALSE	TRUE	FALSE	TRUE	187	16364	14276	104	1938	14128	103	1915	135	2
1175	Hartwig	HMF001370	CPCT02050387T	HMF001370A	NA	NA	NA	Colorectum	GI_core	Colorectal carcinoma	COREAD	MSS	NA	NA	FALSE	FALSE	FALSE	FALSE		FALSE	Connective tissue	Distant	0.78	1	1	1	TRUE	2.08	FEMALE	FALSE	MSS	HR_proficient	FALSE	FALSE	TRUE	FALSE	FALSE	FALSE	TRUE	53	12235	10358	359	1510	301	1	69	10052	357
1176	Hartwig	HMF001371	DRUP01050001T	HMF001371A	NA	NA	NA	Colorectum	GI_core	Colorectal carcinoma	COREAD	MSI/POLE	NA	NA	FALSE	FALSE	FALSE	FALSE		FALSE	Liver	Distant	0.43	1	1	1	TRUE	2.02	MALE	FALSE	MSI	cannot_be_determined	NA	NA	NA	NA	NA	NA	FALSE	93	463585	112557	599	349893	109030	620	347096	3137	11
1177	Hartwig	HMF001379	CPCT02160040T	HMF001379B	NA	NA	NA	Colorectum	GI_core	Colorectal carcinoma	COREAD	MSS	NA	NA	FALSE	FALSE	FALSE	FALSE		FALSE	Bone	Distant	0.67	1	2	1	TRUE	2.36	MALE	TRUE	MSS	HR_proficient	TRUE	FALSE	TRUE	FALSE	TRUE	FALSE	TRUE	508	79071	73723	681	4405	48158	540	3834	25522	134
1178	Hartwig	HMF001379	DRUP01160001T	HMF001379A	NA	NA	NA	Colorectum	GI_core	Colorectal carcinoma	COREAD	NA	NA	NA	TRUE	FALSE	TRUE	TRUE	Duplicate biopsy	FALSE	Bone	Distant	0.46	2	2	1	FALSE	2.4	MALE	TRUE	MSS	HR_proficient	NA	NA	NA	NA	NA	NA	FALSE	494	68055	63314	643	3879	48064	545	3570	15208	95
1179	Hartwig	HMF001388	CPCT02100042T	HMF001388A	NA	NA	NA	Colorectum	GI_core	Colorectal carcinoma	COREAD	MSS	NA	NA	FALSE	FALSE	FALSE	FALSE		FALSE	Liver	Distant	0.69	1	1	1	TRUE	3.2	MALE	TRUE	MSS	HR_proficient	FALSE	FALSE	TRUE	FALSE	TRUE	FALSE	TRUE	217	33819	30149	738	2801	27818	683	2574	2308	52
1180	Hartwig	HMF001404	CPCT02310013T	HMF001404A	NA	NA	NA	Colorectum	GI_core	Colorectal carcinoma	COREAD	MSS	NA	NA	FALSE	FALSE	FALSE	FALSE		FALSE	Liver	Distant	0.62	1	1	1	TRUE	3.35	FEMALE	TRUE	MSS	HR_proficient	FALSE	NA	NA	NA	NA	NA	TRUE	166	26504	23392	130	2939	22779	127	2874	597	4
1181	Hartwig	HMF001408	CPCT02050260T	HMF001408A	NA	NA	NA	Colorectum	GI_core	Colorectal carcinoma	COREAD	MSS	NA	NA	FALSE	FALSE	FALSE	FALSE		FALSE	Bone	Distant	0.46	1	1	1	TRUE	2.18	FEMALE	FALSE	MSS	HR_proficient	FALSE	NA	NA	NA	NA	NA	TRUE	114	11848	10374	27	1433	9859	24	1393	513	3
1182	Hartwig	HMF001413	DRUP01030026T	HMF001413A	NA	NA	NA	Colorectum	GI_core	Colorectal carcinoma	COREAD	MSS	NA	NA	FALSE	FALSE	FALSE	FALSE		FALSE	Liver	Distant	0.3	1	1	1	TRUE	3.25	MALE	TRUE	MSS	HR_proficient	NA	NA	NA	NA	NA	NA	FALSE	70	13313	11388	55	1854	11379	54	1850	5	0
1183	Hartwig	HMF001424	CPCT02060125T	HMF001424A	NA	NA	NA	Colorectum	GI_core	Colorectal carcinoma	COREAD	MSS	NA	NA	FALSE	FALSE	FALSE	FALSE		FALSE	Other site	NA	0.91	1	1	1	TRUE	2.44	FEMALE	TRUE	MSS	HR_proficient	TRUE	FALSE	TRUE	FALSE	FALSE	FALSE	TRUE	157	7221	6224	210	773	6068	204	736	148	8
1184	Hartwig	HMF001429	CPCT02110071T	HMF001429A	NA	NA	NA	Colorectum	GI_core	Colorectal carcinoma	COREAD	MSS	NA	NA	FALSE	FALSE	FALSE	FALSE		FALSE	Liver	Distant	0.64	1	1	1	TRUE	3.65	MALE	TRUE	MSS	HR_proficient	FALSE	FALSE	TRUE	FALSE	TRUE	FALSE	TRUE	134	31883	27222	502	4045	27038	487	4002	155	11
1185	Hartwig	HMF001432	CPCT02330049T	HMF001432B	NA	NA	NA	Colorectum	GI_core	Colorectal carcinoma	COREAD	MSS	NA	NA	FALSE	FALSE	FALSE	FALSE		FALSE	Liver	Distant	0.68	1	2	1	TRUE	2.6	MALE	TRUE	MSS	HR_proficient	TRUE	FALSE	TRUE	FALSE	TRUE	FALSE	TRUE	641	28214	25009	345	2802	18623	93	2381	6346	255
1186	Hartwig	HMF001432	DRUP01330002T	HMF001432A	NA	NA	NA	Colorectum	GI_core	Colorectal carcinoma	COREAD	NA	NA	NA	TRUE	FALSE	TRUE	TRUE	Duplicate biopsy	FALSE	Liver	Distant	0.64	2	2	1	FALSE	4.85	MALE	TRUE	MSS	HR_proficient	NA	NA	NA	NA	NA	NA	FALSE	692	29529	26079	406	2994	25906	399	2955	140	5
1187	Hartwig	HMF001438	CPCT02010514T	HMF001438A	NA	NA	NA	Colorectum	GI_core	Colorectal carcinoma	COREAD	MSS	NA	NA	FALSE	FALSE	FALSE	FALSE		FALSE	Muscle	Distant	0.21	1	1	1	TRUE	1.92	MALE	FALSE	MSS	HR_proficient	FALSE	FALSE	TRUE	FALSE	FALSE	FALSE	TRUE	54	8972	8104	43	820	8101	43	817	2	0
1188	Hartwig	HMF001444	CPCT02030435T	HMF001444A	NA	NA	NA	Colorectum	GI_core	Colorectal carcinoma	COREAD	MSS	NA	NA	FALSE	FALSE	FALSE	FALSE		FALSE	Liver	Distant	0.65	1	1	1	TRUE	2.74	MALE	TRUE	MSS	HR_proficient	TRUE	FALSE	TRUE	FALSE	FALSE	FALSE	TRUE	289	30924	27374	232	3069	26975	220	3016	380	5
1189	Hartwig	HMF001458	DRUP01010007T	HMF001458B	NA	NA	NA	Colorectum	GI_core	Colorectal carcinoma	COREAD	NA	NA	NA	TRUE	FALSE	TRUE	TRUE	Duplicate biopsy	FALSE	Liver	Distant	0.33	2	2	1	FALSE	2.92	MALE	TRUE	MSS	HR_proficient	NA	NA	NA	NA	NA	NA	FALSE	367	44800	39614	109	5026	39376	109	5006	224	1
1190	Hartwig	HMF001458	DRUP01010044T	HMF001458A	NA	NA	NA	Colorectum	GI_core	Colorectal carcinoma	COREAD	MSS	NA	NA	FALSE	FALSE	FALSE	FALSE		FALSE	Liver	Distant	0.34	1	2	1	TRUE	2.98	MALE	TRUE	MSS	HR_proficient	NA	NA	NA	NA	NA	NA	FALSE	355	44537	39842	114	4523	39761	112	4516	73	2
1191	Hartwig	HMF001486	CPCT02140056T	HMF001486A	NA	NA	NA	Colorectum	GI_core	Colorectal carcinoma	COREAD	MSS	NA	NA	FALSE	FALSE	FALSE	FALSE		FALSE	Liver	Distant	0.43	1	1	1	TRUE	2.66	MALE	TRUE	MSS	HR_proficient	FALSE	FALSE	TRUE	FALSE	TRUE	FALSE	TRUE	374	23552	21124	91	2320	20971	90	2307	142	0
1192	Hartwig	HMF001490	CPCT02340022T	HMF001490A	NA	NA	NA	Colorectum	GI_core	Colorectal carcinoma	COREAD	MSI/POLE	NA	NA	FALSE	FALSE	FALSE	FALSE		FALSE	Liver	Distant	0.78	1	1	1	TRUE	2	MALE	FALSE	MSS	HR_proficient	FALSE	FALSE	TRUE	FALSE	FALSE	FALSE	TRUE	24	698675	686729	256	11446	665957	423	10967	20254	57
1193	Hartwig	HMF001497	CPCT02110039T	HMF001497A	NA	NA	NA	Colorectum	GI_core	Colorectal carcinoma	COREAD	MSS	NA	NA	FALSE	FALSE	FALSE	FALSE		FALSE	Liver	Distant	0.85	1	1	1	TRUE	2.18	FEMALE	FALSE	MSS	HR_proficient	TRUE	FALSE	TRUE	FALSE	FALSE	FALSE	TRUE	26	4951	4381	12	552	4223	9	505	156	3
1194	Hartwig	HMF001498	CPCT02050139T	HMF001498A	NA	NA	NA	Colorectum	GI_core	Colorectal carcinoma	COREAD	MSS	NA	NA	FALSE	FALSE	FALSE	FALSE		FALSE	Liver	Distant	0.84	1	1	1	TRUE	2.62	MALE	TRUE	MSS	HR_proficient	TRUE	FALSE	TRUE	FALSE	FALSE	FALSE	TRUE	467	30784	27760	302	2641	11209	38	1685	16518	265
1195	Hartwig	HMF001499	CPCT02380002T	HMF001499A	NA	NA	NA	Colorectum	GI_core	Colorectal carcinoma	COREAD	MSS	NA	NA	FALSE	FALSE	FALSE	FALSE		FALSE	Liver	Distant	0.25	1	1	1	TRUE	2.88	MALE	TRUE	MSS	HR_proficient	FALSE	NA	NA	NA	NA	NA	TRUE	53	16269	15091	59	1101	15062	58	1090	23	0
1196	Hartwig	HMF001500	CPCT02380040T	HMF001500A	NA	NA	NA	Colorectum	GI_core	Colorectal carcinoma	COREAD	MSS	NA	NA	FALSE	FALSE	FALSE	FALSE		FALSE	Liver	Distant	0.64	1	1	1	TRUE	2.52	FEMALE	TRUE	MSS	HR_proficient	FALSE	FALSE	TRUE	FALSE	TRUE	FALSE	TRUE	260	23508	20968	259	2225	19626	250	2120	1312	15
1197	Hartwig	HMF001501	CPCT02120004T	HMF001501A	NA	NA	NA	Colorectum	GI_core	Colorectal carcinoma	COREAD	MSS	NA	NA	FALSE	FALSE	FALSE	FALSE		FALSE	Liver	Distant	0.71	1	1	1	TRUE	5	MALE	TRUE	MSS	HR_proficient	FALSE	NA	NA	NA	NA	NA	TRUE	142	27065	24035	155	2760	23709	151	2733	314	2
1198	Hartwig	HMF001503	CPCT02110013T	HMF001503A	NA	NA	NA	Colorectum	GI_core	Colorectal carcinoma	COREAD	MSS	NA	NA	FALSE	FALSE	FALSE	FALSE		FALSE	Bone	Distant	0.41	1	1	1	TRUE	3.3	MALE	TRUE	MSS	HR_proficient	TRUE	FALSE	TRUE	FALSE	FALSE	FALSE	TRUE	457	39714	34893	521	4203	34563	513	4149	303	9
1199	Hartwig	HMF001505	CPCT02050093T	HMF001505A	NA	NA	NA	Colorectum	GI_core	Colorectal carcinoma	COREAD	MSS	NA	NA	FALSE	FALSE	FALSE	FALSE		FALSE	Liver	Distant	0.79	1	1	1	TRUE	2.08	MALE	FALSE	MSS	HR_proficient	FALSE	FALSE	TRUE	FALSE	TRUE	FALSE	TRUE	151	26744	23394	212	3104	12900	45	2221	10463	174
1200	Hartwig	HMF001508	CPCT02120112T	HMF001508A	NA	NA	NA	Colorectum	GI_core	Colorectal carcinoma	COREAD	MSS	NA	NA	FALSE	FALSE	FALSE	FALSE		FALSE	Colorectum	Local	0.62	1	1	1	TRUE	1.76	MALE	FALSE	MSS	HR_proficient	FALSE	NA	NA	NA	NA	NA	TRUE	290	43678	39894	160	3587	30884	119	3158	8984	41
1201	Hartwig	HMF001512	CPCT02210048T	HMF001512A	NA	NA	NA	Colorectum	GI_core	Colorectal carcinoma	COREAD	MSS	NA	NA	FALSE	FALSE	FALSE	FALSE		FALSE	Liver	Distant	0.3	1	1	1	TRUE	1.9	MALE	FALSE	MSS	HR_proficient	FALSE	NA	NA	NA	NA	NA	TRUE	108	14909	13632	95	1148	13393	89	1130	230	5
1202	Hartwig	HMF001513	CPCT02210023T	HMF001513A	NA	NA	NA	Colorectum	GI_core	Colorectal carcinoma	COREAD	MSS	NA	NA	FALSE	FALSE	FALSE	FALSE		FALSE	Liver	Distant	0.39	1	1	1	TRUE	2.84	MALE	TRUE	MSS	HR_proficient	FALSE	FALSE	TRUE	FALSE	TRUE	FALSE	TRUE	363	68766	65895	371	2305	61693	349	2256	4183	17
1203	Hartwig	HMF001520	CPCT02090059T	HMF001520A	NA	NA	NA	Colorectum	GI_core	Colorectal carcinoma	COREAD	MSS	NA	NA	FALSE	FALSE	FALSE	FALSE		FALSE	Liver	Distant	0.81	1	1	1	TRUE	4.1	FEMALE	TRUE	MSS	HR_proficient	TRUE	FALSE	TRUE	FALSE	TRUE	FALSE	TRUE	383	31943	28565	306	3008	28388	307	2985	150	1
1204	Hartwig	HMF001522	CPCT02110062T	HMF001522A	NA	NA	NA	Colorectum	GI_core	Colorectal carcinoma	COREAD	MSS	NA	NA	FALSE	FALSE	FALSE	FALSE		FALSE	Liver	Distant	0.55	1	1	1	TRUE	3.5	FEMALE	TRUE	MSS	HR_proficient	TRUE	FALSE	TRUE	FALSE	TRUE	FALSE	TRUE	329	39115	34715	368	3936	28572	336	3820	6124	30
1205	Hartwig	HMF001538	CPCT02100182T	HMF001538A	NA	NA	NA	Colorectum	GI_core	Colorectal carcinoma	COREAD	MSS	NA	NA	FALSE	FALSE	FALSE	FALSE		FALSE	Liver	Distant	0.25	1	1	1	TRUE	3.45	MALE	TRUE	MSS	HR_proficient	FALSE	NA	NA	NA	NA	NA	TRUE	119	17770	16044	75	1613	16037	75	1609	3	0
1206	Hartwig	HMF001544	CPCT02140036T	HMF001544A	NA	NA	NA	Colorectum	GI_core	Colorectal carcinoma	COREAD	MSS	NA	NA	FALSE	FALSE	FALSE	FALSE		FALSE	Liver	Distant	0.5	1	1	1	TRUE	2.02	MALE	FALSE	MSS	HR_proficient	TRUE	FALSE	TRUE	FALSE	TRUE	FALSE	TRUE	65	11352	10035	199	1078	6454	34	800	3569	165
1207	Hartwig	HMF001548	CPCT02020319T	HMF001548A	NA	NA	NA	Colorectum	GI_core	Colorectal carcinoma	COREAD	MSS	NA	NA	FALSE	FALSE	FALSE	FALSE		FALSE	Liver	Distant	0.87	1	1	1	TRUE	2.08	MALE	FALSE	MSS	HR_proficient	FALSE	NA	NA	NA	NA	NA	TRUE	148	14046	11860	32	2140	10566	26	1810	1286	5
1208	Hartwig	HMF001550	CPCT02250011T	HMF001550A	NA	NA	NA	Colorectum	GI_core	Colorectal carcinoma	COREAD	MSS	NA	NA	FALSE	FALSE	FALSE	FALSE		FALSE	Skin/Subcutaneous	Distant	0.36	2	2	1	TRUE	1.9	FEMALE	FALSE	MSS	HR_proficient	FALSE	NA	NA	NA	NA	NA	TRUE	1104	57628	52685	506	4300	52209	496	4237	443	7
1209	Hartwig	HMF001550	DRUP01070063T	HMF001550B	NA	NA	NA	Colorectum	GI_core	Colorectal carcinoma	COREAD	NA	NA	NA	TRUE	FALSE	TRUE	TRUE	Duplicate biopsy	FALSE	Muscle	Distant	0.49	1	2	1	FALSE	1.9	FEMALE	FALSE	MSS	HR_proficient	NA	NA	NA	NA	NA	NA	FALSE	1134	58953	53555	521	4748	52791	504	4625	731	12
1210	Hartwig	HMF001577	CPCT02190017T	HMF001577A	NA	NA	NA	Colorectum	GI_core	Colorectal carcinoma	COREAD	MSS	NA	NA	FALSE	FALSE	FALSE	FALSE		FALSE	Liver	Distant	0.58	1	1	1	TRUE	1.98	MALE	FALSE	MSS	HR_proficient	FALSE	FALSE	TRUE	FALSE	TRUE	FALSE	TRUE	256	17404	15803	161	1369	15046	149	1281	746	8
1211	Hartwig	HMF001583	CPCT02010735T	HMF001583A	NA	NA	NA	Colorectum	GI_core	Colorectal carcinoma	COREAD	MSS	NA	NA	FALSE	FALSE	FALSE	FALSE		FALSE	Liver	Distant	0.47	1	1	1	TRUE	2.68	FEMALE	TRUE	MSS	HR_proficient	FALSE	FALSE	TRUE	FALSE	FALSE	FALSE	TRUE	227	12003	10469	71	1443	10120	53	1409	343	19
1212	Hartwig	HMF001590	CPCT02050075T	HMF001590A	NA	NA	NA	Colorectum	GI_core	Colorectal carcinoma	COREAD	MSS	NA	NA	FALSE	FALSE	FALSE	FALSE		FALSE	Upper respiratory tract	Distant	0.59	1	1	1	TRUE	3	FEMALE	TRUE	MSS	HR_proficient	FALSE	FALSE	TRUE	FALSE	TRUE	FALSE	TRUE	121	30430	26960	229	3125	24179	203	2886	2761	26
1213	Hartwig	HMF001599	CPCT02230117T	HMF001599A	NA	NA	NA	Colorectum	GI_core	Colorectal carcinoma	COREAD	MSS	NA	NA	FALSE	FALSE	FALSE	FALSE		FALSE	Liver	Distant	0.86	1	1	1	TRUE	3.3	MALE	TRUE	MSS	HR_proficient	FALSE	NA	NA	NA	NA	NA	TRUE	180	25126	21602	146	3345	21017	142	3260	573	4
1214	Hartwig	HMF001601	CPCT02230005T	HMF001601A	NA	NA	NA	Colorectum	GI_core	Colorectal carcinoma	COREAD	MSS	NA	NA	FALSE	FALSE	FALSE	FALSE		FALSE	Colorectum	Local	0.22	1	1	1	TRUE	3.3	MALE	TRUE	MSS	HR_proficient	FALSE	NA	NA	NA	NA	NA	TRUE	30	8275	7607	20	642	7606	20	642	1	0
1215	Hartwig	HMF001604	CPCT02110026T	HMF001604A	NA	NA	NA	Colorectum	GI_core	Colorectal carcinoma	COREAD	MSS	NA	NA	FALSE	FALSE	FALSE	FALSE		FALSE	Liver	Distant	0.57	1	1	1	TRUE	2.32	FEMALE	TRUE	MSS	HR_proficient	FALSE	FALSE	TRUE	FALSE	TRUE	FALSE	TRUE	355	38781	34078	710	3877	31365	667	3644	2674	45
1216	Hartwig	HMF001642	CPCT02020207T	HMF001642A	NA	NA	NA	Colorectum	GI_core	Colorectal carcinoma	COREAD	MSS	NA	NA	FALSE	FALSE	FALSE	FALSE		FALSE	Unknown	NA	0.83	1	1	1	TRUE	1.96	MALE	FALSE	MSS	HR_proficient	FALSE	FALSE	TRUE	FALSE	FALSE	FALSE	TRUE	247	27460	23512	1080	2691	14520	740	1861	8940	339
1217	Hartwig	HMF001649	CPCT02380011T	HMF001649A	NA	NA	NA	Colorectum	GI_core	Colorectal carcinoma	COREAD	MSS	NA	NA	FALSE	FALSE	FALSE	FALSE		FALSE	Liver	Distant	0.79	1	1	1	TRUE	2.2	MALE	FALSE	MSS	HR_proficient	FALSE	FALSE	TRUE	FALSE	TRUE	FALSE	TRUE	198	18315	15675	332	2253	10327	94	1463	5330	236
1218	Hartwig	HMF001651	DRUP01010025T	HMF001651A	NA	NA	NA	Colorectum	GI_core	Colorectal carcinoma	COREAD	MSI/POLE	NA	NA	FALSE	FALSE	FALSE	FALSE		FALSE	Liver	Distant	0.31	1	1	1	TRUE	2.1	FEMALE	FALSE	MSI	cannot_be_determined	NA	NA	NA	NA	NA	NA	FALSE	147	406578	125240	563	280414	125026	566	279959	36	0
1219	Hartwig	HMF001652	CPCT02140012T	HMF001652A	NA	NA	NA	Colorectum	GI_core	Colorectal carcinoma	COREAD	MSS	NA	NA	FALSE	FALSE	FALSE	FALSE		FALSE	Colorectum	Local	0.38	1	1	1	TRUE	1.98	MALE	FALSE	MSS	HR_proficient	FALSE	NA	NA	NA	NA	NA	TRUE	143	23791	20582	120	3048	18318	92	2900	2255	27
1220	Hartwig	HMF001653	CPCT02040140T	HMF001653A	NA	NA	NA	Colorectum	GI_core	Colorectal carcinoma	COREAD	MSS	NA	NA	FALSE	FALSE	FALSE	FALSE		FALSE	Liver	Distant	0.27	1	1	1	TRUE	3.05	MALE	TRUE	MSS	HR_proficient	FALSE	NA	NA	NA	NA	NA	TRUE	75	9871	8780	36	1034	8777	34	1033	3	0
1221	Hartwig	HMF001655	CPCT02080126T	HMF001655A	NA	NA	NA	Colorectum	GI_core	Colorectal carcinoma	COREAD	MSS	NA	NA	FALSE	FALSE	FALSE	FALSE		FALSE	Liver	Distant	0.66	1	1	1	TRUE	2.9	MALE	TRUE	MSS	HR_proficient	TRUE	FALSE	TRUE	FALSE	TRUE	FALSE	TRUE	142	18962	16428	549	1925	10519	115	1297	5888	438
1222	Hartwig	HMF001658	CPCT02010605T	HMF001658A	NA	NA	NA	Colorectum	GI_core	Colorectal carcinoma	COREAD	MSS	NA	NA	FALSE	FALSE	FALSE	FALSE		FALSE	Colorectum	Local	0.44	1	1	1	TRUE	2.22	FEMALE	FALSE	MSS	HR_proficient	FALSE	NA	NA	NA	NA	NA	TRUE	73	14658	12680	47	1915	12499	45	1901	176	1
1223	Hartwig	HMF001674	CPCT02230011T	HMF001674A	NA	NA	NA	Colorectum	GI_core	Colorectal carcinoma	COREAD	MSS	NA	NA	FALSE	FALSE	FALSE	FALSE		FALSE	Liver	Distant	0.71	1	1	1	TRUE	1.54	FEMALE	FALSE	MSS	HR_proficient	FALSE	NA	NA	NA	NA	NA	TRUE	28	2638	2402	9	225	2132	8	189	269	1
1224	Hartwig	HMF001688	CPCT02110073T	HMF001688A	NA	NA	NA	Colorectum	GI_core	Colorectal carcinoma	COREAD	MSS	NA	NA	FALSE	FALSE	FALSE	FALSE		FALSE	Liver	Distant	0.36	1	1	1	TRUE	2.2	FEMALE	FALSE	MSS	HR_proficient	FALSE	NA	NA	NA	NA	NA	TRUE	22	13469	11937	49	1473	11675	46	1462	256	3
1225	Hartwig	HMF001695	CPCT02230090T	HMF001695A	NA	NA	NA	Colorectum	GI_core	Colorectal carcinoma	COREAD	MSS	NA	NA	FALSE	FALSE	FALSE	FALSE		FALSE	Lymph node	Lymph	0.57	1	1	1	TRUE	3.6	FEMALE	TRUE	MSS	HR_proficient	FALSE	NA	NA	NA	NA	NA	TRUE	124	24141	21380	308	2409	21008	300	2374	358	5
1226	Hartwig	HMF001704	CPCT02010579T	HMF001704A	NA	NA	NA	Colorectum	GI_core	Colorectal carcinoma	COREAD	MSS	NA	NA	FALSE	FALSE	FALSE	FALSE		FALSE	Liver	Distant	0.61	1	1	1	TRUE	2.94	MALE	TRUE	MSS	HR_proficient	FALSE	FALSE	TRUE	FALSE	FALSE	FALSE	TRUE	229	17126	14159	52	2889	13939	50	2840	213	3
1227	Hartwig	HMF001723	CPCT02110046T	HMF001723A	NA	NA	NA	Colorectum	GI_core	Colorectal carcinoma	COREAD	MSS	NA	NA	FALSE	FALSE	FALSE	FALSE		FALSE	Liver	Distant	0.72	1	1	1	TRUE	2.1	FEMALE	FALSE	MSS	HR_proficient	FALSE	FALSE	TRUE	FALSE	TRUE	FALSE	TRUE	84	18509	16306	289	1785	15858	274	1681	439	12
1228	Hartwig	HMF001724	CPCT02020383T	HMF001724A	NA	NA	NA	Colorectum	GI_core	Colorectal carcinoma	COREAD	MSS	NA	NA	FALSE	FALSE	FALSE	FALSE		FALSE	Liver	Distant	0.59	1	1	1	TRUE	3.6	MALE	TRUE	MSS	HR_proficient	FALSE	FALSE	TRUE	FALSE	FALSE	FALSE	TRUE	248	23582	21306	263	1965	21086	259	1931	208	3
1229	Hartwig	HMF001756	CPCT02340045T	HMF001756A	NA	NA	NA	Colorectum	GI_core	Colorectal carcinoma	COREAD	MSS	NA	NA	FALSE	FALSE	FALSE	FALSE		FALSE	Liver	Distant	0.53	1	1	1	TRUE	4.9	MALE	TRUE	MSS	HR_proficient	FALSE	FALSE	TRUE	FALSE	TRUE	FALSE	TRUE	365	25706	22088	300	3184	21951	295	3161	121	3
1230	Hartwig	HMF001762	CPCT02210009T	HMF001762A	NA	NA	NA	Colorectum	GI_core	Colorectal carcinoma	COREAD	MSS	NA	NA	FALSE	FALSE	FALSE	FALSE		FALSE	Liver	Distant	0.34	1	1	1	TRUE	2.72	MALE	TRUE	MSS	HR_proficient	TRUE	FALSE	TRUE	FALSE	FALSE	FALSE	TRUE	274	19892	17059	358	2422	16970	359	2397	59	2
1231	Hartwig	HMF001767	CPCT02100139T	HMF001767A	NA	NA	NA	Colorectum	GI_core	Colorectal carcinoma	COREAD	MSS	NA	NA	FALSE	FALSE	FALSE	FALSE		FALSE	Liver	Distant	0.53	1	1	1	TRUE	1.9	FEMALE	FALSE	MSS	HR_proficient	FALSE	NA	NA	NA	NA	NA	TRUE	70	10669	9009	38	1601	8341	34	1544	660	4
1232	Hartwig	HMF001773	CPCT02070070T	HMF001773A	NA	NA	NA	Colorectum	GI_core	Colorectal carcinoma	COREAD	MSS	NA	NA	FALSE	FALSE	FALSE	FALSE		FALSE	Liver	Distant	0.7	1	1	1	TRUE	2.78	MALE	TRUE	MSS	HR_proficient	TRUE	FALSE	TRUE	FALSE	TRUE	FALSE	TRUE	373	31829	28963	514	2247	22392	163	1822	6543	352
1233	Hartwig	HMF001783	CPCT02050128T	HMF001783A	NA	NA	NA	Colorectum	GI_core	Colorectal carcinoma	COREAD	MSS	NA	NA	FALSE	FALSE	FALSE	FALSE		FALSE	Liver	Distant	0.64	1	1	1	TRUE	2.2	MALE	FALSE	MSS	HR_proficient	FALSE	NA	NA	NA	NA	NA	TRUE	132	26067	21859	89	4073	21281	85	3950	566	4
1234	Hartwig	HMF001796	CPCT02270001T	HMF001796B	NA	NA	NA	Colorectum	GI_core	Colorectal carcinoma	COREAD	MSS	NA	NA	FALSE	FALSE	FALSE	FALSE		FALSE	Liver	Distant	0.49	1	2	1	TRUE	2.88	MALE	TRUE	MSS	HR_proficient	TRUE	FALSE	TRUE	FALSE	TRUE	FALSE	TRUE	215	35641	30768	905	3833	24847	521	3217	5866	388
1235	Hartwig	HMF001796	DRUP01270001T	HMF001796A	NA	NA	NA	Colorectum	GI_core	Colorectal carcinoma	COREAD	NA	NA	NA	TRUE	FALSE	TRUE	TRUE	Duplicate biopsy	FALSE	Liver	Distant	0.41	2	2	1	FALSE	2.8	MALE	TRUE	MSS	HR_proficient	NA	NA	NA	NA	NA	NA	FALSE	192	32829	28808	684	3227	18040	185	2537	10707	508
1236	Hartwig	HMF001804	CPCT02050104T	HMF001804A	NA	NA	NA	Colorectum	GI_core	Colorectal carcinoma	COREAD	MSS	NA	NA	FALSE	FALSE	FALSE	FALSE		FALSE	Liver	Distant	0.57	1	1	1	TRUE	6.4	MALE	TRUE	MSS	HR_proficient	TRUE	TRUE	TRUE	FALSE	TRUE	FALSE	TRUE	414	96052	86828	1359	7109	86735	1327	7025	19	2
1237	Hartwig	HMF001830	CPCT02050259T	HMF001830A	NA	NA	NA	Colorectum	GI_core	Colorectal carcinoma	COREAD	MSS	NA	NA	FALSE	FALSE	FALSE	FALSE		FALSE	Liver	Distant	0.8	1	1	1	TRUE	3.7	MALE	TRUE	MSS	HR_proficient	TRUE	FALSE	TRUE	FALSE	TRUE	FALSE	TRUE	253	28854	24006	351	4374	21702	238	4165	2283	111
1238	Hartwig	HMF001832	CPCT02020611T	HMF001832B	NA	NA	NA	Colorectum	GI_core	Colorectal carcinoma	COREAD	MSS	NA	NA	FALSE	FALSE	FALSE	FALSE		FALSE	Liver	Distant	0.48	2	2	1	TRUE	4.6	MALE	TRUE	MSS	HR_proficient	FALSE	FALSE	TRUE	FALSE	FALSE	FALSE	TRUE	144	33599	28461	955	4002	8496	47	1481	19941	901
1239	Hartwig	HMF001832	DRUP01020018T	HMF001832A	NA	NA	NA	Colorectum	GI_core	Colorectal carcinoma	COREAD	NA	NA	NA	TRUE	FALSE	TRUE	TRUE	Duplicate biopsy	FALSE	Liver	Distant	0.76	1	2	1	FALSE	4.2	MALE	TRUE	MSS	HR_proficient	NA	NA	NA	NA	NA	NA	FALSE	211	25191	21868	442	2809	7814	28	1374	14018	423
1240	Hartwig	HMF001838	CPCT02010545T	HMF001838A	NA	NA	NA	Colorectum	GI_core	Colorectal carcinoma	COREAD	MSS	NA	NA	FALSE	FALSE	FALSE	FALSE		FALSE	Liver	Distant	0.38	1	1	1	TRUE	3.2	MALE	TRUE	MSS	HR_proficient	FALSE	FALSE	TRUE	FALSE	FALSE	FALSE	TRUE	305	42177	37679	1083	3334	36130	1064	3264	1511	22
1241	Hartwig	HMF001840	CPCT02010543T	HMF001840A	NA	NA	NA	Colorectum	GI_core	Colorectal carcinoma	COREAD	MSS	NA	NA	FALSE	FALSE	FALSE	FALSE		FALSE	Bone	Distant	0.57	1	1	1	TRUE	2.76	MALE	TRUE	MSS	HR_proficient	TRUE	FALSE	TRUE	FALSE	TRUE	FALSE	TRUE	120	24419	21875	208	2282	14087	87	1941	7775	121
1242	Hartwig	HMF001856	CPCT02020486T	HMF001856A	NA	NA	NA	Colorectum	GI_core	Colorectal carcinoma	COREAD	MSS	NA	NA	FALSE	FALSE	FALSE	FALSE		FALSE	Muscle	Distant	0.76	1	1	1	TRUE	1.96	FEMALE	FALSE	MSS	HR_proficient	FALSE	FALSE	TRUE	FALSE	TRUE	FALSE	TRUE	182	25746	20385	390	4910	15361	189	3619	5016	199
1243	Hartwig	HMF001859	CPCT02190023T	HMF001859A	NA	NA	NA	Colorectum	GI_core	Colorectal carcinoma	COREAD	MSS	NA	NA	FALSE	FALSE	FALSE	FALSE		FALSE	Muscle	Distant	0.5	1	1	1	TRUE	3.25	FEMALE	TRUE	MSS	HR_proficient	FALSE	NA	NA	NA	NA	NA	TRUE	215	25286	22710	84	2474	22271	78	2448	433	5
1244	Hartwig	HMF001869	CPCT02040100T	HMF001869A	NA	NA	NA	Colorectum	GI_core	Colorectal carcinoma	COREAD	MSS	NA	NA	FALSE	FALSE	FALSE	FALSE		FALSE	Other site	NA	0.71	1	1	1	TRUE	3.1	FEMALE	TRUE	MSS	HR_proficient	FALSE	NA	NA	NA	NA	NA	TRUE	222	12258	10561	42	1636	10196	41	1606	361	0
1245	Hartwig	HMF001871	CPCT02030323T	HMF001871A	NA	NA	NA	Colorectum	GI_core	Colorectal carcinoma	COREAD	MSS	NA	NA	FALSE	FALSE	FALSE	FALSE		FALSE	Liver	Distant	0.65	1	1	1	TRUE	3.75	FEMALE	TRUE	MSS	HR_proficient	FALSE	FALSE	TRUE	FALSE	FALSE	FALSE	TRUE	397	37834	32599	584	4525	32178	563	4475	399	16
1246	Hartwig	HMF001872	CPCT02170037T	HMF001872A	NA	NA	NA	Colorectum	GI_core	Colorectal carcinoma	COREAD	MSS	NA	NA	FALSE	FALSE	FALSE	FALSE		FALSE	Liver	Distant	0.46	1	1	1	TRUE	2.82	MALE	TRUE	MSS	HR_proficient	FALSE	FALSE	FALSE	FALSE	FALSE	TRUE	TRUE	104	28574	24995	158	3320	24697	152	3288	285	2
1247	Hartwig	HMF001875	CPCT02220019T	HMF001875A	NA	NA	NA	Colorectum	GI_core	Colorectal carcinoma	COREAD	MSS	NA	NA	FALSE	FALSE	FALSE	FALSE		FALSE	Liver	Distant	0.81	1	1	1	TRUE	1.76	FEMALE	FALSE	MSS	HR_proficient	FALSE	FALSE	TRUE	FALSE	TRUE	FALSE	TRUE	210	35721	31311	568	3616	12911	102	2131	18355	469
1248	Hartwig	HMF001922	CPCT02130031T	HMF001922A	NA	NA	NA	Colorectum	GI_core	Colorectal carcinoma	COREAD	MSS	NA	NA	FALSE	FALSE	FALSE	FALSE		FALSE	Liver	Distant	0.81	1	1	1	TRUE	1.96	FEMALE	FALSE	MSS	HR_proficient	FALSE	FALSE	TRUE	FALSE	TRUE	FALSE	TRUE	226	24904	22016	160	2658	12768	69	1982	9237	88
1249	Hartwig	HMF001927	CPCT02010623T	HMF001927A	NA	NA	NA	Colorectum	GI_core	Colorectal carcinoma	COREAD	MSS	NA	NA	FALSE	FALSE	FALSE	FALSE		FALSE	Liver	Distant	0.55	1	1	1	TRUE	3.2	FEMALE	TRUE	MSS	HR_proficient	TRUE	FALSE	TRUE	FALSE	TRUE	FALSE	TRUE	268	27982	23587	249	4087	22783	207	4009	779	41
1250	Hartwig	HMF001942	CPCT02080075T	HMF001942A	NA	NA	NA	Colorectum	GI_core	Colorectal carcinoma	COREAD	MSS	NA	NA	FALSE	FALSE	FALSE	FALSE		FALSE	Muscle	Distant	0.73	1	1	1	TRUE	1.9	MALE	FALSE	MSS	HR_proficient	FALSE	NA	NA	NA	NA	NA	TRUE	150	23818	21611	159	2002	20017	138	1802	1584	21
1251	Hartwig	HMF001944	CPCT02210024T	HMF001944A	NA	NA	NA	Colorectum	GI_core	Colorectal carcinoma	COREAD	MSS	NA	NA	FALSE	FALSE	FALSE	FALSE		FALSE	Liver	Distant	0.31	1	1	1	TRUE	4.9	FEMALE	TRUE	MSS	HR_proficient	FALSE	FALSE	TRUE	FALSE	TRUE	FALSE	TRUE	188	22014	20033	224	1651	16852	180	1532	3169	42
1252	Hartwig	HMF001946	CPCT02060155T	HMF001946A	NA	NA	NA	Colorectum	GI_core	Colorectal carcinoma	COREAD	MSS	NA	NA	FALSE	FALSE	FALSE	FALSE		FALSE	Other site	NA	0.62	1	1	1	TRUE	4.1	FEMALE	TRUE	MSS	HR_proficient	TRUE	FALSE	TRUE	FALSE	TRUE	FALSE	TRUE	165	28329	26132	312	1857	17716	197	1712	8405	117
1253	Hartwig	HMF001951	CPCT02020651T	HMF001951A	NA	NA	NA	Colorectum	GI_core	Colorectal carcinoma	COREAD	MSS	NA	NA	FALSE	FALSE	FALSE	FALSE		FALSE	Liver	Distant	0.44	1	1	1	TRUE	3.65	MALE	TRUE	MSS	HR_proficient	FALSE	FALSE	TRUE	FALSE	TRUE	FALSE	TRUE	216	25377	22285	119	2922	22132	113	2910	142	2
1254	Hartwig	HMF001960	CPCT02330055T	HMF001960A	NA	NA	NA	Colorectum	GI_core	Colorectal carcinoma	COREAD	MSS	NA	NA	FALSE	FALSE	FALSE	FALSE		FALSE	Lung	Distant	0.2	1	1	1	TRUE	2.2	MALE	FALSE	MSS	HR_proficient	FALSE	FALSE	TRUE	FALSE	FALSE	FALSE	TRUE	70	42779	40942	97	1703	40926	97	1692	1	0
1255	Hartwig	HMF001965	CPCT02010414T	HMF001965A	NA	NA	NA	Colorectum	GI_core	Colorectal carcinoma	COREAD	MSS	NA	NA	FALSE	FALSE	FALSE	FALSE		FALSE	Liver	Distant	0.32	1	1	1	TRUE	2.92	MALE	TRUE	MSS	HR_proficient	FALSE	FALSE	TRUE	FALSE	TRUE	FALSE	TRUE	219	32553	29450	249	2807	28243	243	2784	1197	8
1256	Hartwig	HMF001968	CPCT02300048T	HMF001968A	NA	NA	NA	Colorectum	GI_core	Colorectal carcinoma	COREAD	MSS	NA	NA	FALSE	FALSE	FALSE	FALSE		FALSE	Muscle	Distant	0.63	1	1	1	TRUE	3.55	MALE	TRUE	MSS	HR_proficient	FALSE	FALSE	TRUE	FALSE	FALSE	FALSE	TRUE	165	21048	19158	276	1590	16965	214	1511	2176	61
1257	Hartwig	HMF001993	CPCT02340074T	HMF001993A	NA	NA	NA	Colorectum	GI_core	Colorectal carcinoma	COREAD	MSS	NA	NA	FALSE	FALSE	FALSE	FALSE		FALSE	Liver	Distant	0.65	1	1	1	TRUE	3.1	MALE	TRUE	MSS	HR_proficient	TRUE	FALSE	TRUE	FALSE	TRUE	FALSE	TRUE	432	29966	26656	292	2949	20910	259	2676	5726	32
1258	Hartwig	HMF001998	CPCT02270018T	HMF001998A	NA	NA	NA	Colorectum	GI_core	Colorectal carcinoma	COREAD	MSS	NA	NA	FALSE	FALSE	FALSE	FALSE		FALSE	Liver	Distant	0.28	1	1	1	TRUE	5	FEMALE	TRUE	MSS	HR_proficient	FALSE	FALSE	TRUE	FALSE	TRUE	FALSE	TRUE	75	22907	20881	316	1672	11880	71	1440	8976	253
1259	Hartwig	HMF002000	CPCT02050234T	HMF002000A	NA	NA	NA	Colorectum	GI_core	Colorectal carcinoma	COREAD	MSS	NA	NA	FALSE	FALSE	FALSE	FALSE		FALSE	Liver	Distant	0.45	1	1	1	TRUE	2.4	MALE	FALSE	MSS	HR_proficient	FALSE	FALSE	TRUE	FALSE	FALSE	FALSE	TRUE	247	15954	13111	46	2782	12795	44	2756	310	3
1260	Hartwig	HMF002005	CPCT02040151T	HMF002005A	NA	NA	NA	Colorectum	GI_core	Colorectal carcinoma	COREAD	MSS	NA	NA	FALSE	FALSE	FALSE	FALSE		FALSE	Liver	Distant	0.35	1	1	1	TRUE	6.2	MALE	TRUE	MSS	HR_proficient	FALSE	FALSE	TRUE	FALSE	FALSE	FALSE	TRUE	140	19514	17325	120	1987	13102	61	1825	4213	53
1261	Hartwig	HMF002017	CPCT02240009T	HMF002017B	NA	NA	NA	Colorectum	GI_core	Colorectal carcinoma	COREAD	MSS	NA	NA	FALSE	FALSE	FALSE	FALSE		FALSE	Liver	Distant	0.47	1	2	1	TRUE	7.4	FEMALE	TRUE	MSS	HR_proficient	FALSE	FALSE	TRUE	FALSE	TRUE	FALSE	TRUE	182	20317	17723	189	2337	17709	189	2324	3	0
1262	Hartwig	HMF002017	DRUP01010072T	HMF002017A	NA	NA	NA	Colorectum	GI_core	Colorectal carcinoma	COREAD	NA	NA	NA	TRUE	FALSE	TRUE	TRUE	Duplicate biopsy	FALSE	Liver	Distant	0.44	2	2	1	FALSE	3.7	FEMALE	TRUE	MSS	HR_proficient	NA	NA	NA	NA	NA	NA	FALSE	224	20867	18334	200	2283	17060	191	2247	1264	9
1263	Hartwig	HMF002027	CPCT02010397T	HMF002027A	NA	NA	NA	Colorectum	GI_core	Colorectal carcinoma	COREAD	MSS	NA	NA	FALSE	FALSE	FALSE	FALSE		FALSE	Connective tissue	Distant	0.48	1	1	1	TRUE	3.4	MALE	TRUE	MSS	HR_proficient	FALSE	FALSE	TRUE	FALSE	FALSE	FALSE	TRUE	249	19298	16376	105	2797	16108	103	2765	260	2
1264	Hartwig	HMF002045	CPCT02080174T	HMF002045A	NA	NA	NA	Colorectum	GI_core	Colorectal carcinoma	COREAD	MSS	NA	NA	FALSE	FALSE	FALSE	FALSE		FALSE	Liver	Distant	0.68	1	1	1	TRUE	1.82	MALE	FALSE	MSS	HR_proficient	FALSE	NA	NA	NA	NA	NA	TRUE	60	13251	11060	52	2119	10081	46	1981	974	7
1265	Hartwig	HMF002053	CPCT02120136T	HMF002053A	NA	NA	NA	Colorectum	GI_core	Colorectal carcinoma	COREAD	MSS	NA	NA	FALSE	FALSE	FALSE	FALSE		FALSE	Liver	Distant	0.37	1	1	1	TRUE	2.02	MALE	FALSE	MSS	HR_proficient	TRUE	FALSE	TRUE	FALSE	FALSE	FALSE	TRUE	67	16358	15552	108	685	14766	62	665	785	46
1266	Hartwig	HMF002057	CPCT02050118T	HMF002057A	NA	NA	NA	Colorectum	GI_core	Colorectal carcinoma	COREAD	MSS	NA	NA	FALSE	FALSE	FALSE	FALSE		FALSE	Liver	Distant	0.68	1	1	1	TRUE	3.2	MALE	TRUE	MSS	HR_proficient	FALSE	FALSE	TRUE	FALSE	FALSE	FALSE	TRUE	612	17492	15546	77	1845	15245	74	1818	292	3
1267	Hartwig	HMF002059	CPCT02230067T	HMF002059A	NA	NA	NA	Colorectum	GI_core	Colorectal carcinoma	COREAD	MSS	NA	NA	FALSE	FALSE	FALSE	FALSE		FALSE	Liver	Distant	0.78	1	1	1	TRUE	2.14	FEMALE	FALSE	MSS	HR_proficient	FALSE	NA	NA	NA	NA	NA	TRUE	185	15370	13477	49	1833	8202	28	1396	5272	21
1268	Hartwig	HMF002082	CPCT02050238T	HMF002082A	NA	NA	NA	Colorectum	GI_core	Colorectal carcinoma	COREAD	MSS	NA	NA	FALSE	FALSE	FALSE	FALSE		FALSE	Muscle	Distant	0.44	1	1	1	TRUE	1.94	MALE	FALSE	MSS	HR_proficient	FALSE	FALSE	TRUE	FALSE	FALSE	FALSE	TRUE	43	10352	9005	132	1186	8193	126	1125	802	6
1269	Hartwig	HMF002100	CPCT02130069T	HMF002100A	NA	NA	NA	Colorectum	GI_core	Colorectal carcinoma	COREAD	MSS	NA	NA	FALSE	FALSE	FALSE	FALSE		FALSE	Liver	Distant	0.49	1	1	1	TRUE	1.84	FEMALE	FALSE	MSS	HR_proficient	TRUE	FALSE	TRUE	FALSE	FALSE	FALSE	TRUE	65	12912	11446	44	1411	10728	30	1386	710	15
1270	Hartwig	HMF002107	DRUP01090008T	HMF002107A	NA	NA	NA	Colorectum	GI_core	Colorectal carcinoma	COREAD	MSS	NA	NA	FALSE	FALSE	FALSE	FALSE		FALSE	Bone	Distant	0.64	1	1	1	TRUE	3.15	MALE	TRUE	MSS	HR_proficient	NA	NA	NA	NA	NA	NA	FALSE	179	21467	19021	113	2282	17443	99	2215	1565	14
1271	Hartwig	HMF002111	CPCT02380015T	HMF002111A	NA	NA	NA	Colorectum	GI_core	Colorectal carcinoma	COREAD	MSS	NA	NA	FALSE	FALSE	FALSE	FALSE		FALSE	Brain	Distant	0.54	1	1	1	TRUE	3.95	FEMALE	TRUE	MSS	HR_proficient	FALSE	NA	NA	NA	NA	NA	TRUE	100	11513	10165	46	1287	9159	41	1264	1003	5
1272	Hartwig	HMF002128	CPCT02010884T	HMF002128A	NA	NA	NA	Colorectum	GI_core	Colorectal carcinoma	COREAD	MSS	NA	NA	FALSE	FALSE	FALSE	FALSE		FALSE	Liver	Distant	0.32	1	1	1	TRUE	2.98	FEMALE	TRUE	MSS	HR_proficient	FALSE	FALSE	TRUE	FALSE	TRUE	FALSE	TRUE	225	25684	23368	241	2014	23332	241	2000	19	0
1273	Hartwig	HMF002138	CPCT02160049T	HMF002138A	NA	NA	NA	Colorectum	GI_core	Colorectal carcinoma	COREAD	MSS	NA	NA	FALSE	FALSE	FALSE	FALSE		FALSE	Liver	Distant	0.7	1	1	1	TRUE	2.74	MALE	TRUE	MSS	HR_proficient	FALSE	FALSE	TRUE	FALSE	TRUE	FALSE	TRUE	360	20754	17445	241	3021	16919	224	2896	515	15
1274	Hartwig	HMF002144	CPCT02010786T	HMF002144A	NA	NA	NA	Colorectum	GI_core	Colorectal carcinoma	COREAD	MSI/POLE	NA	NA	FALSE	FALSE	FALSE	FALSE		FALSE	Connective tissue	Distant	0.26	1	1	1	TRUE	2	FEMALE	FALSE	MSI	cannot_be_determined	FALSE	FALSE	TRUE	FALSE	FALSE	FALSE	TRUE	118	421664	103159	456	317673	102881	479	316935	39	0
1275	Hartwig	HMF002148	CPCT02340036T	HMF002148B	NA	NA	NA	Colorectum	GI_core	Colorectal carcinoma	COREAD	MSS	NA	NA	FALSE	FALSE	FALSE	FALSE		FALSE	Bone	Distant	0.46	2	2	1	TRUE	4.8	MALE	TRUE	MSS	HR_proficient	FALSE	FALSE	TRUE	FALSE	TRUE	FALSE	TRUE	284	32817	28684	554	3457	28555	546	3424	109	5
1276	Hartwig	HMF002148	DRUP01340006T	HMF002148A	NA	NA	NA	Colorectum	GI_core	Colorectal carcinoma	COREAD	NA	NA	NA	TRUE	FALSE	TRUE	TRUE	Duplicate biopsy	FALSE	Bone	Distant	0.63	1	2	1	FALSE	4.15	MALE	TRUE	MSS	HR_proficient	NA	NA	NA	NA	NA	NA	FALSE	309	31248	27088	495	3572	26312	476	3497	763	18
1277	Hartwig	HMF002194	CPCT02030382T	HMF002194A	NA	NA	NA	Colorectum	GI_core	Colorectal carcinoma	COREAD	MSS	NA	NA	FALSE	FALSE	FALSE	FALSE		FALSE	Colorectum	Local	0.31	1	1	1	TRUE	2.82	MALE	TRUE	MSS	HR_proficient	FALSE	NA	NA	NA	NA	NA	TRUE	368	16551	14567	67	1896	14484	65	1886	75	1
1278	Hartwig	HMF002204	CPCT02080080T	HMF002204A	NA	NA	NA	Colorectum	GI_core	Colorectal carcinoma	COREAD	MSS	NA	NA	FALSE	FALSE	FALSE	FALSE		FALSE	Liver	Distant	0.55	1	1	1	TRUE	3.1	MALE	TRUE	MSS	HR_proficient	TRUE	FALSE	TRUE	FALSE	TRUE	FALSE	TRUE	87	14622	12215	280	2087	11560	276	2052	641	4
1279	Hartwig	HMF002205	CPCT02120041T	HMF002205A	NA	NA	NA	Colorectum	GI_core	Colorectal carcinoma	COREAD	MSS	NA	NA	FALSE	FALSE	FALSE	FALSE		FALSE	Muscle	Distant	0.55	1	1	1	TRUE	2.1	FEMALE	FALSE	MSS	HR_proficient	FALSE	NA	NA	NA	NA	NA	TRUE	209	10372	9168	70	1071	8766	69	1044	396	1
1280	Hartwig	HMF002209	CPCT02090054T	HMF002209A	NA	NA	NA	Colorectum	GI_core	Colorectal carcinoma	COREAD	MSS	NA	NA	FALSE	FALSE	FALSE	FALSE		FALSE	Liver	Distant	0.45	1	1	1	TRUE	4.85	FEMALE	TRUE	MSS	HR_proficient	FALSE	FALSE	TRUE	FALSE	TRUE	FALSE	TRUE	302	63959	58394	758	4664	58337	748	4628	28	2
1281	Hartwig	HMF002213	CPCT02050227T	HMF002213A	NA	NA	NA	Colorectum	GI_core	Colorectal carcinoma	COREAD	MSS	NA	NA	FALSE	FALSE	FALSE	FALSE		FALSE	Connective tissue	Distant	0.64	1	1	1	TRUE	2.16	FEMALE	FALSE	MSS	HR_proficient	FALSE	NA	NA	NA	NA	NA	TRUE	166	8428	7667	39	715	6960	35	651	705	4
1282	Hartwig	HMF002223	CPCT02120091T	HMF002223A	NA	NA	NA	Colorectum	GI_core	Colorectal carcinoma	COREAD	MSS	NA	NA	FALSE	FALSE	FALSE	FALSE		FALSE	Liver	Distant	0.47	1	1	1	TRUE	2.74	MALE	TRUE	MSS	HR_proficient	FALSE	NA	NA	NA	NA	NA	TRUE	301	33067	30336	254	2407	28311	220	2319	2007	33
1283	Hartwig	HMF002224	CPCT02330102T	HMF002224A	NA	NA	NA	Colorectum	GI_core	Colorectal carcinoma	COREAD	MSS	NA	NA	FALSE	FALSE	FALSE	FALSE		FALSE	Liver	Distant	0.34	1	1	1	TRUE	2.28	MALE	FALSE	MSS	HR_proficient	TRUE	FALSE	TRUE	FALSE	FALSE	FALSE	TRUE	152	25323	22238	328	2696	21874	318	2670	346	7
1284	Hartwig	HMF002232	CPCT02340029T	HMF002232B	NA	NA	NA	Colorectum	GI_core	Colorectal carcinoma	COREAD	MSS	NA	NA	FALSE	FALSE	FALSE	FALSE		FALSE	Liver	Distant	0.53	1	2	1	TRUE	2.1	FEMALE	FALSE	MSS	HR_proficient	FALSE	FALSE	TRUE	FALSE	TRUE	FALSE	TRUE	224	39904	34541	382	4896	30980	345	4674	3540	34
1285	Hartwig	HMF002232	DRUP01340004T	HMF002232A	NA	NA	NA	Colorectum	GI_core	Colorectal carcinoma	COREAD	NA	NA	NA	TRUE	FALSE	TRUE	TRUE	Duplicate biopsy	FALSE	Liver	Distant	0.43	2	2	1	FALSE	2.1	FEMALE	FALSE	MSS	HR_proficient	NA	NA	NA	NA	NA	NA	FALSE	261	45293	40276	428	4497	29475	303	4182	10775	121
1286	Hartwig	HMF002236	CPCT02230045T	HMF002236A	NA	NA	NA	Colorectum	GI_core	Colorectal carcinoma	COREAD	MSS	NA	NA	FALSE	FALSE	FALSE	FALSE		FALSE	Liver	Distant	0.68	1	1	1	TRUE	2.26	MALE	FALSE	MSS	HR_proficient	FALSE	NA	NA	NA	NA	NA	TRUE	85	16304	14188	61	2037	13742	56	1971	441	5
1287	Hartwig	HMF002239	CPCT02110008T	HMF002239A	NA	NA	NA	Colorectum	GI_core	Colorectal carcinoma	COREAD	MSS	NA	NA	FALSE	FALSE	FALSE	FALSE		FALSE	Colorectum	Local	0.79	1	1	1	TRUE	4.05	MALE	TRUE	MSS	HR_proficient	FALSE	NA	NA	NA	NA	NA	TRUE	136	22035	19435	223	2353	19229	225	2324	186	2
1288	Hartwig	HMF002240	CPCT02050026T	HMF002240A	NA	NA	NA	Colorectum	GI_core	Colorectal carcinoma	COREAD	MSS	NA	NA	FALSE	FALSE	FALSE	FALSE		FALSE	Liver	Distant	0.64	1	1	1	TRUE	2.16	MALE	FALSE	MSS	HR_proficient	FALSE	FALSE	TRUE	FALSE	TRUE	FALSE	TRUE	73	14066	11980	51	2012	11327	50	1893	650	0
1289	Hartwig	HMF002246	CPCT02010898T	HMF002246A	NA	NA	NA	Colorectum	GI_core	Colorectal carcinoma	COREAD	MSS	NA	NA	FALSE	FALSE	FALSE	FALSE		FALSE	Liver	Distant	0.85	1	1	1	TRUE	1.96	MALE	FALSE	MSS	HR_proficient	TRUE	FALSE	TRUE	FALSE	FALSE	FALSE	TRUE	88	20123	19095	49	963	9146	41	802	9947	8
1290	Hartwig	HMF002255	CPCT02310005T	HMF002255A	NA	NA	NA	Colorectum	GI_core	Colorectal carcinoma	COREAD	MSS	NA	NA	FALSE	FALSE	FALSE	FALSE		FALSE	Liver	Distant	0.42	1	1	1	TRUE	2.9	MALE	TRUE	MSS	HR_proficient	TRUE	FALSE	TRUE	FALSE	TRUE	FALSE	TRUE	141	14875	12247	249	2338	12172	247	2319	65	2
1291	Hartwig	HMF002273	CPCT02010485T	HMF002273A	NA	NA	NA	Colorectum	GI_core	Colorectal carcinoma	COREAD	MSS	NA	NA	FALSE	FALSE	FALSE	FALSE		FALSE	Colorectum	Local	0.34	1	1	1	TRUE	3.35	FEMALE	TRUE	MSS	HR_proficient	TRUE	FALSE	TRUE	FALSE	TRUE	FALSE	TRUE	222	12446	10752	111	1554	10570	106	1545	172	4
1292	Hartwig	HMF002274	CPCT02320001T	HMF002274A	NA	NA	NA	Colorectum	GI_core	Colorectal carcinoma	COREAD	MSS	NA	NA	FALSE	FALSE	FALSE	FALSE		FALSE	Muscle	Distant	0.71	1	1	1	TRUE	2.82	FEMALE	TRUE	MSS	HR_proficient	FALSE	FALSE	TRUE	FALSE	FALSE	FALSE	TRUE	426	56326	51177	397	4612	36004	134	3899	15149	263
1293	Hartwig	HMF002276	CPCT02050397T	HMF002276A	NA	NA	NA	Colorectum	GI_core	Colorectal carcinoma	COREAD	MSS	NA	NA	FALSE	FALSE	FALSE	FALSE		FALSE	Liver	Distant	0.73	1	2	1	TRUE	3.75	MALE	TRUE	MSS	HR_proficient	FALSE	NA	NA	NA	NA	NA	TRUE	96	19886	17618	103	2125	17254	98	2086	357	5
1294	Hartwig	HMF002276	WIDE01010454T	HMF002276B	NA	NA	NA	Colorectum	GI_core	Colorectal carcinoma	COREAD	NA	NA	NA	TRUE	FALSE	TRUE	TRUE	Duplicate biopsy	FALSE	Unknown	NA	0.66	2	2	1	FALSE	3.55	MALE	TRUE	MSS	HR_proficient	NA	NA	NA	NA	NA	NA	FALSE	141	35085	32146	342	2541	31023	334	2492	1110	11
1295	Hartwig	HMF002281	CPCT02030514T	HMF002281A	NA	NA	NA	Colorectum	GI_core	Colorectal carcinoma	COREAD	MSS	NA	NA	FALSE	FALSE	FALSE	FALSE		FALSE	Liver	Distant	0.7	1	1	1	TRUE	2.84	FEMALE	TRUE	MSS	HR_proficient	FALSE	FALSE	TRUE	FALSE	TRUE	FALSE	TRUE	233	24838	21039	493	3228	19087	459	3049	1933	34
1296	Hartwig	HMF002283	CPCT02310007T	HMF002283A	NA	NA	NA	Colorectum	GI_core	Colorectal carcinoma	COREAD	MSS	NA	NA	FALSE	FALSE	FALSE	FALSE		FALSE	Liver	Distant	0.64	1	1	1	TRUE	1.94	MALE	FALSE	MSS	HR_proficient	FALSE	NA	NA	NA	NA	NA	TRUE	130	13105	11016	50	1998	10021	42	1859	986	5
1297	Hartwig	HMF002284	CPCT02210029T	HMF002284A	NA	NA	NA	Colorectum	GI_core	Colorectal carcinoma	COREAD	MSS	NA	NA	FALSE	FALSE	FALSE	FALSE		FALSE	Liver	Distant	0.25	1	1	1	TRUE	2.06	MALE	FALSE	MSS	HR_proficient	FALSE	FALSE	TRUE	FALSE	TRUE	FALSE	TRUE	387	29652	26343	161	3015	26312	159	3005	18	0
1298	Hartwig	HMF002292	CPCT02330085T	HMF002292A	NA	NA	NA	Colorectum	GI_core	Colorectal carcinoma	COREAD	MSS	NA	NA	FALSE	FALSE	FALSE	FALSE		FALSE	Liver	Distant	0.39	1	1	1	TRUE	2.88	MALE	TRUE	MSS	HR_proficient	FALSE	FALSE	TRUE	FALSE	TRUE	FALSE	TRUE	322	29446	25330	377	3620	25069	371	3591	242	3
1299	Hartwig	HMF002295	CPCT02050019T	HMF002295A	NA	NA	NA	Colorectum	GI_core	Colorectal carcinoma	COREAD	MSS	NA	NA	FALSE	FALSE	FALSE	FALSE		FALSE	Bone	Distant	0.68	1	1	1	TRUE	1.9	MALE	FALSE	MSS	HR_deficient	FALSE	NA	NA	NA	NA	NA	TRUE	1181	32824	27447	273	4981	25810	236	4561	1566	27
1300	Hartwig	HMF002301	CPCT02120078T	HMF002301A	NA	NA	NA	Colorectum	GI_core	Colorectal carcinoma	COREAD	MSS	NA	NA	FALSE	FALSE	FALSE	FALSE		FALSE	Liver	Distant	0.54	1	1	1	TRUE	2.96	MALE	TRUE	MSS	HR_proficient	TRUE	FALSE	TRUE	FALSE	FALSE	FALSE	TRUE	134	16413	13373	640	2310	13296	634	2282	54	2
1301	Hartwig	HMF002302	CPCT02010541T	HMF002302A	NA	NA	NA	Colorectum	GI_core	Colorectal carcinoma	COREAD	MSS	NA	NA	FALSE	FALSE	FALSE	FALSE		FALSE	Bone	Distant	0.85	1	1	1	TRUE	2.94	FEMALE	TRUE	MSS	HR_proficient	TRUE	FALSE	TRUE	FALSE	TRUE	FALSE	TRUE	723	15499	13461	96	1908	12389	91	1735	1059	4
1302	Hartwig	HMF002309	CPCT02070185T	HMF002309A	NA	NA	NA	Colorectum	GI_core	Colorectal carcinoma	COREAD	MSS	NA	NA	FALSE	FALSE	FALSE	FALSE		FALSE	Liver	Distant	0.38	1	1	1	TRUE	3.7	FEMALE	TRUE	MSS	HR_proficient	TRUE	FALSE	TRUE	FALSE	TRUE	FALSE	TRUE	197	24142	20939	524	2599	20604	517	2583	314	8
1303	Hartwig	HMF002319	CPCT02120030T	HMF002319A	NA	NA	NA	Colorectum	GI_core	Colorectal carcinoma	COREAD	MSS	NA	NA	FALSE	FALSE	FALSE	FALSE		FALSE	Liver	Distant	0.45	1	1	1	TRUE	2.82	MALE	TRUE	MSS	HR_proficient	FALSE	NA	NA	NA	NA	NA	TRUE	99	14820	12870	46	1887	12793	47	1873	71	0
1304	Hartwig	HMF002332	CPCT02050375T	HMF002332A	NA	NA	NA	Colorectum	GI_core	Colorectal carcinoma	COREAD	MSS	NA	NA	FALSE	FALSE	FALSE	FALSE		FALSE	Liver	Distant	0.68	1	1	1	TRUE	4.75	FEMALE	TRUE	MSS	HR_proficient	FALSE	FALSE	TRUE	FALSE	TRUE	FALSE	TRUE	151	23689	19968	185	3467	14303	89	3163	5648	98
1305	Hartwig	HMF002357	DRUP01010070T	HMF002357A	NA	NA	NA	Colorectum	GI_core	Colorectal carcinoma	COREAD	MSS	NA	NA	FALSE	FALSE	FALSE	FALSE		FALSE	Liver	Distant	0.3	1	1	1	TRUE	2.94	FEMALE	TRUE	MSS	HR_proficient	NA	NA	NA	NA	NA	NA	FALSE	316	24888	22906	154	1800	22874	155	1791	16	0
1306	Hartwig	HMF002361	CPCT02050175T	HMF002361B	NA	NA	NA	Colorectum	GI_core	Colorectal carcinoma	COREAD	MSS	NA	NA	FALSE	FALSE	FALSE	FALSE		FALSE	Muscle	Distant	0.56	1	2	1	TRUE	3.9	FEMALE	TRUE	MSS	HR_proficient	FALSE	FALSE	TRUE	FALSE	TRUE	FALSE	TRUE	170	18144	16004	132	1975	14523	120	1905	1471	9
1307	Hartwig	HMF002361	DRUP01050012T	HMF002361A	NA	NA	NA	Colorectum	GI_core	Colorectal carcinoma	COREAD	NA	NA	NA	TRUE	FALSE	TRUE	TRUE	Duplicate biopsy	FALSE	Skin/Subcutaneous	Distant	0.35	2	2	1	FALSE	3.95	FEMALE	TRUE	MSS	HR_proficient	NA	NA	NA	NA	NA	NA	FALSE	162	23780	21956	146	1612	21942	144	1600	2	0
1308	Hartwig	HMF002369	CPCT02010533T	HMF002369A	NA	NA	NA	Colorectum	GI_core	Colorectal carcinoma	COREAD	MSS	NA	NA	FALSE	FALSE	FALSE	FALSE		FALSE	Skin/Subcutaneous	Distant	0.29	1	1	1	TRUE	2.54	FEMALE	TRUE	MSS	HR_proficient	TRUE	FALSE	TRUE	FALSE	TRUE	FALSE	TRUE	512	38756	34843	280	3508	34788	280	3483	25	0
1309	Hartwig	HMF002372	CPCT02020265T	HMF002372A	NA	NA	NA	Colorectum	GI_core	Colorectal carcinoma	COREAD	MSS	NA	NA	FALSE	FALSE	FALSE	FALSE		FALSE	Bone	Distant	0.42	1	1	1	TRUE	2.14	FEMALE	FALSE	MSS	HR_proficient	FALSE	FALSE	TRUE	FALSE	FALSE	FALSE	TRUE	263	26044	22575	348	3016	20929	336	2935	1622	16
1310	Hartwig	HMF002395	CPCT02450004T	HMF002395A	NA	NA	NA	Colorectum	GI_core	Colorectal carcinoma	COREAD	MSS	NA	NA	FALSE	FALSE	FALSE	FALSE		FALSE	Liver	Distant	0.5	1	1	1	TRUE	3.8	MALE	TRUE	MSS	HR_proficient	FALSE	NA	NA	NA	NA	NA	TRUE	115	16853	14267	55	2470	13544	48	2403	708	4
1311	Hartwig	HMF002409	CPCT02340057T	HMF002409A	NA	NA	NA	Colorectum	GI_core	Colorectal carcinoma	COREAD	MSS	NA	NA	FALSE	FALSE	FALSE	FALSE		FALSE	Bone	Distant	0.29	1	1	1	TRUE	3.05	FEMALE	TRUE	MSS	HR_proficient	FALSE	FALSE	TRUE	FALSE	FALSE	FALSE	TRUE	275	20503	18071	185	2224	18049	186	2208	8	0
1312	Hartwig	HMF002422	CPCT02120048T	HMF002422A	NA	NA	NA	Colorectum	GI_core	Colorectal carcinoma	COREAD	MSS	NA	NA	FALSE	FALSE	FALSE	FALSE		FALSE	Liver	Distant	0.26	1	1	1	TRUE	2.26	FEMALE	TRUE	MSS	HR_proficient	FALSE	NA	NA	NA	NA	NA	TRUE	173	17386	16133	58	1180	15820	59	1178	306	1
1313	Hartwig	HMF002429	CPCT02030442T	HMF002429A	NA	NA	NA	Colorectum	GI_core	Colorectal carcinoma	COREAD	MSS	NA	NA	FALSE	FALSE	FALSE	FALSE		FALSE	Liver	Distant	0.59	1	1	1	TRUE	2.56	MALE	TRUE	MSS	HR_proficient	FALSE	FALSE	TRUE	FALSE	TRUE	FALSE	TRUE	485	28805	24283	614	3822	23509	602	3728	746	12
1314	Hartwig	HMF002441	CPCT02050095T	HMF002441B	NA	NA	NA	Colorectum	GI_core	Colorectal carcinoma	COREAD	MSS	NA	NA	FALSE	FALSE	FALSE	FALSE		FALSE	Liver	Distant	0.66	1	2	1	TRUE	3.6	FEMALE	TRUE	MSS	HR_proficient	FALSE	NA	NA	NA	NA	NA	TRUE	231	17580	15513	67	1977	12611	54	1776	2892	13
1315	Hartwig	HMF002441	DRUP01050026T	HMF002441A	NA	NA	NA	Colorectum	GI_core	Colorectal carcinoma	COREAD	NA	NA	NA	TRUE	FALSE	TRUE	TRUE	Duplicate biopsy	FALSE	Lymph node	Lymph	0.51	2	2	1	FALSE	3.35	FEMALE	TRUE	MSS	HR_proficient	NA	NA	NA	NA	NA	NA	FALSE	316	23487	20716	332	2387	20274	320	2332	424	7
1316	Hartwig	HMF002450	CPCT02060231T	HMF002450A	NA	NA	NA	Colorectum	GI_core	Colorectal carcinoma	COREAD	MSS	NA	NA	FALSE	FALSE	FALSE	FALSE		FALSE	Liver	Distant	0.2	1	1	1	TRUE	5.6	FEMALE	TRUE	MSS	HR_proficient	FALSE	FALSE	TRUE	FALSE	TRUE	FALSE	TRUE	255	54329	49642	563	4000	49600	567	3973	2	1
1317	Hartwig	HMF002451	CPCT02230024T	HMF002451A	NA	NA	NA	Colorectum	GI_core	Colorectal carcinoma	COREAD	MSS	NA	NA	FALSE	FALSE	FALSE	FALSE		FALSE	Liver	Distant	0.73	1	1	1	TRUE	1.96	FEMALE	FALSE	MSS	HR_proficient	TRUE	FALSE	TRUE	FALSE	TRUE	FALSE	TRUE	121	15221	12966	98	2110	12639	94	2035	315	1
1318	Hartwig	HMF002460	CPCT02220015T	HMF002460A	NA	NA	NA	Colorectum	GI_core	Colorectal carcinoma	COREAD	MSS	NA	NA	FALSE	FALSE	FALSE	FALSE		FALSE	Unknown	NA	0.66	1	1	1	TRUE	2.86	MALE	TRUE	MSS	HR_proficient	FALSE	FALSE	TRUE	FALSE	TRUE	FALSE	TRUE	204	12542	10846	48	1628	10304	46	1591	538	3
1319	Hartwig	HMF002467	CPCT02190007T	HMF002467A	NA	NA	NA	Colorectum	GI_core	Colorectal carcinoma	COREAD	MSS	NA	NA	FALSE	FALSE	FALSE	FALSE		FALSE	Brain	Distant	0.4	1	1	1	TRUE	2.32	MALE	TRUE	MSS	HR_proficient	TRUE	FALSE	TRUE	FALSE	FALSE	FALSE	TRUE	275	28860	25732	147	2921	22367	133	2829	3349	13
1320	Hartwig	HMF002480	CPCT02440004T	HMF002480A	NA	NA	NA	Colorectum	GI_core	Colorectal carcinoma	COREAD	MSS	NA	NA	FALSE	FALSE	FALSE	FALSE		FALSE	Liver	Distant	0.55	1	1	1	TRUE	2.22	FEMALE	FALSE	MSS	HR_proficient	FALSE	FALSE	TRUE	FALSE	TRUE	FALSE	TRUE	90	30646	25985	247	4367	25614	248	4322	353	0
1321	Hartwig	HMF002492	CPCT02020554T	HMF002492A	NA	NA	NA	Colorectum	GI_core	Colorectal carcinoma	COREAD	MSS	NA	NA	FALSE	FALSE	FALSE	FALSE		FALSE	Liver	Distant	0.38	1	1	1	TRUE	2.96	MALE	TRUE	MSS	HR_proficient	FALSE	FALSE	TRUE	FALSE	TRUE	FALSE	TRUE	374	22694	19119	135	3396	18836	131	3372	269	3
1322	Hartwig	HMF002502	CPCT02330070T	HMF002502A	NA	NA	NA	Colorectum	GI_core	Colorectal carcinoma	COREAD	MSS	NA	NA	FALSE	FALSE	FALSE	FALSE		FALSE	Liver	Distant	0.9	1	1	1	TRUE	3.15	FEMALE	TRUE	MSS	HR_proficient	FALSE	FALSE	TRUE	FALSE	TRUE	FALSE	TRUE	191	23920	20812	307	2712	12893	60	2271	7906	248
1323	Hartwig	HMF002515	CPCT02160057T	HMF002515A	NA	NA	NA	Colorectum	GI_core	Colorectal carcinoma	COREAD	MSS	NA	NA	FALSE	FALSE	FALSE	FALSE		FALSE	Liver	Distant	0.63	1	1	1	TRUE	2.48	MALE	TRUE	MSS	HR_proficient	TRUE	FALSE	TRUE	FALSE	TRUE	FALSE	TRUE	195	19422	17026	392	1943	8440	82	1306	8562	315
1324	Hartwig	HMF002532	CPCT02030528T	HMF002532A	NA	NA	NA	Colorectum	GI_core	Colorectal carcinoma	COREAD	MSS	NA	NA	FALSE	FALSE	FALSE	FALSE		FALSE	Liver	Distant	0.79	1	1	1	TRUE	3	MALE	TRUE	MSS	HR_proficient	TRUE	FALSE	TRUE	FALSE	TRUE	FALSE	TRUE	325	36717	33329	308	3016	32972	300	2976	344	8
1325	Hartwig	HMF002538	CPCT02370036T	HMF002538A	NA	NA	NA	Colorectum	GI_core	Colorectal carcinoma	COREAD	MSS	NA	NA	FALSE	FALSE	FALSE	FALSE		FALSE	Bone	Distant	0.76	1	1	1	TRUE	3.6	MALE	TRUE	MSS	HR_proficient	FALSE	FALSE	TRUE	FALSE	FALSE	FALSE	TRUE	222	21001	17731	872	2342	16033	475	2235	1677	401
1326	Hartwig	HMF002549	CPCT02100106T	HMF002549A	NA	NA	NA	Colorectum	GI_core	Colorectal carcinoma	COREAD	MSS	NA	NA	FALSE	FALSE	FALSE	FALSE		FALSE	Connective tissue	Distant	0.54	1	1	1	TRUE	2.06	MALE	FALSE	MSS	HR_proficient	FALSE	FALSE	TRUE	FALSE	TRUE	FALSE	TRUE	88	42613	41164	43	1388	36011	34	1218	5150	9
1327	Hartwig	HMF002551	DRUP01090003T	HMF002551A	NA	NA	NA	Colorectum	GI_core	Colorectal carcinoma	COREAD	MSI/POLE	NA	NA	FALSE	FALSE	FALSE	FALSE		FALSE	Other site	NA	0.6	1	1	1	TRUE	2.12	MALE	FALSE	MSI	cannot_be_determined	NA	NA	NA	NA	NA	NA	FALSE	85	492746	92189	588	399262	73772	598	358686	17614	156
1328	Hartwig	HMF002555	CPCT02030319T	HMF002555A	NA	NA	NA	Colorectum	GI_core	Colorectal carcinoma	COREAD	MSS	NA	NA	FALSE	FALSE	FALSE	FALSE		FALSE	Bone	Distant	0.85	1	1	1	TRUE	3.65	MALE	TRUE	MSS	HR_proficient	TRUE	FALSE	TRUE	FALSE	TRUE	FALSE	TRUE	264	10279	8664	33	1556	8081	29	1475	581	4
1329	Hartwig	HMF002606	CPCT02030306T	HMF002606A	NA	NA	NA	Colorectum	GI_core	Colorectal carcinoma	COREAD	MSS	NA	NA	FALSE	FALSE	FALSE	FALSE		FALSE	Liver	Distant	0.45	1	1	1	TRUE	2.78	FEMALE	TRUE	MSS	HR_proficient	TRUE	FALSE	TRUE	FALSE	TRUE	FALSE	TRUE	356	23203	19854	437	2848	19002	404	2752	827	37
1330	Hartwig	HMF002612	CPCT02030361T	HMF002612A	NA	NA	NA	Colorectum	GI_core	Colorectal carcinoma	COREAD	MSS	NA	NA	FALSE	FALSE	FALSE	FALSE		FALSE	Liver	Distant	0.73	1	1	1	TRUE	3.7	MALE	TRUE	MSS	HR_proficient	TRUE	FALSE	TRUE	FALSE	TRUE	FALSE	TRUE	287	38555	34373	632	3441	33265	616	3327	1079	15
1331	Hartwig	HMF002616	CPCT02120124T	HMF002616A	NA	NA	NA	Colorectum	GI_core	Colorectal carcinoma	COREAD	MSS	NA	NA	FALSE	FALSE	FALSE	FALSE		FALSE	Liver	Distant	0.48	1	1	1	TRUE	2.24	MALE	FALSE	MSS	HR_proficient	FALSE	NA	NA	NA	NA	NA	TRUE	151	16617	14405	123	2007	12366	97	1874	2032	25
1332	Hartwig	HMF002619	CPCT02100058T	HMF002619A	NA	NA	NA	Colorectum	GI_core	Colorectal carcinoma	COREAD	MSS	NA	NA	FALSE	FALSE	FALSE	FALSE		FALSE	Lymph node	Lymph	0.58	1	1	1	TRUE	3.6	MALE	TRUE	MSS	HR_proficient	FALSE	FALSE	TRUE	FALSE	FALSE	FALSE	TRUE	234	14103	11835	168	2068	11442	158	2022	390	9
1333	Hartwig	HMF002620	CPCT02010700T	HMF002620A	NA	NA	NA	Colorectum	GI_core	Colorectal carcinoma	COREAD	MSS	NA	NA	FALSE	FALSE	FALSE	FALSE		FALSE	Liver	Distant	0.26	1	1	1	TRUE	2.96	MALE	TRUE	MSS	HR_proficient	TRUE	NA	NA	NA	NA	NA	TRUE	70	11951	10929	45	965	10923	44	959	3	0
1334	Hartwig	HMF002627	CPCT02010576T	HMF002627A	NA	NA	NA	Colorectum	GI_core	Colorectal carcinoma	COREAD	MSS	NA	NA	FALSE	FALSE	FALSE	FALSE		FALSE	Muscle	Distant	0.26	1	1	1	TRUE	1.9	FEMALE	FALSE	MSS	HR_proficient	FALSE	FALSE	TRUE	FALSE	FALSE	FALSE	TRUE	39	11062	10342	22	694	10339	23	693	0	0
1335	Hartwig	HMF002628	DRUP01070001T	HMF002628A	NA	NA	NA	Colorectum	GI_core	Colorectal carcinoma	COREAD	MSI/POLE	NA	NA	FALSE	FALSE	FALSE	FALSE		FALSE	Lymph node	Lymph	0.32	1	1	1	TRUE	2.02	FEMALE	FALSE	MSI	cannot_be_determined	NA	NA	NA	NA	NA	NA	FALSE	129	391381	127730	451	262863	123693	460	261888	3816	12
1336	Hartwig	HMF002656	CPCT02380047T	HMF002656A	NA	NA	NA	Colorectum	GI_core	Colorectal carcinoma	COREAD	MSS	NA	NA	FALSE	FALSE	FALSE	FALSE		FALSE	Liver	Distant	0.69	1	1	1	TRUE	1.92	FEMALE	FALSE	MSS	HR_proficient	FALSE	FALSE	TRUE	FALSE	TRUE	FALSE	TRUE	130	19562	16663	401	2425	16232	369	2320	406	27
1337	Hartwig	HMF002660	CPCT02070232T	HMF002660A	NA	NA	NA	Colorectum	GI_core	Colorectal carcinoma	COREAD	MSS	NA	NA	FALSE	FALSE	FALSE	FALSE		FALSE	Brain	Distant	0.46	1	1	1	TRUE	4.05	MALE	TRUE	MSS	HR_proficient	TRUE	FALSE	TRUE	FALSE	FALSE	FALSE	TRUE	109	16019	13745	522	1681	13732	514	1657	3	3
1338	Hartwig	HMF002679	CPCT02030443T	HMF002679A	NA	NA	NA	Colorectum	GI_core	Colorectal carcinoma	COREAD	MSS	NA	NA	FALSE	FALSE	FALSE	FALSE		FALSE	Liver	Distant	0.6	1	1	1	TRUE	3.15	FEMALE	TRUE	MSS	HR_proficient	TRUE	FALSE	TRUE	FALSE	TRUE	FALSE	TRUE	233	24046	21143	228	2541	20235	218	2478	890	5
1339	Hartwig	HMF002682	CPCT02050021T	HMF002682A	NA	NA	NA	Colorectum	GI_core	Colorectal carcinoma	COREAD	MSS	NA	NA	FALSE	FALSE	FALSE	FALSE		FALSE	Colorectum	Local	0.54	1	1	1	TRUE	3	MALE	TRUE	MSS	HR_proficient	FALSE	FALSE	TRUE	FALSE	TRUE	FALSE	TRUE	208	52363	45661	486	5787	34128	342	5114	11485	134
1340	Hartwig	HMF002688	CPCT02350012T	HMF002688A	NA	NA	NA	Colorectum	GI_core	Colorectal carcinoma	COREAD	MSS	NA	NA	FALSE	FALSE	FALSE	FALSE		FALSE	Colorectum	Local	0.24	1	1	1	TRUE	3	MALE	TRUE	MSS	HR_proficient	TRUE	FALSE	TRUE	FALSE	TRUE	FALSE	TRUE	107	40444	38496	76	1828	38488	76	1822	0	0
1341	Hartwig	HMF002694	CPCT02070273T	HMF002694A	NA	NA	NA	Colorectum	GI_core	Colorectal carcinoma	COREAD	MSS	NA	NA	FALSE	FALSE	FALSE	FALSE		FALSE	Liver	Distant	0.85	1	1	1	TRUE	1.86	FEMALE	FALSE	MSS	HR_proficient	FALSE	FALSE	TRUE	FALSE	TRUE	FALSE	TRUE	229	25337	22530	137	2628	20717	129	2464	1793	8
1342	Hartwig	HMF002696	CPCT02100120T	HMF002696A	NA	NA	NA	Colorectum	GI_core	Colorectal carcinoma	COREAD	MSS	NA	NA	FALSE	FALSE	FALSE	FALSE		FALSE	Lymph node	Lymph	0.63	1	1	1	TRUE	3.5	FEMALE	TRUE	MSS	HR_proficient	FALSE	NA	NA	NA	NA	NA	TRUE	117	38569	32011	155	6362	31510	152	6306	485	3
1343	Hartwig	HMF002703	CPCT02100057T	HMF002703A	NA	NA	NA	Colorectum	GI_core	Colorectal carcinoma	COREAD	MSS	NA	NA	FALSE	FALSE	FALSE	FALSE		FALSE	Bone	Distant	0.76	1	1	1	TRUE	2.3	FEMALE	TRUE	MSS	HR_proficient	FALSE	FALSE	TRUE	FALSE	TRUE	FALSE	TRUE	192	19185	16143	59	2944	14543	53	2765	1595	6
1344	Hartwig	HMF002719	CPCT02050113T	HMF002719A	NA	NA	NA	Colorectum	GI_core	Colorectal carcinoma	COREAD	MSS	NA	NA	FALSE	FALSE	FALSE	FALSE		FALSE	Liver	Distant	0.34	1	1	1	TRUE	3.25	MALE	TRUE	MSS	HR_proficient	FALSE	FALSE	TRUE	FALSE	TRUE	FALSE	TRUE	122	11608	10118	47	1420	10064	45	1416	49	1
1345	Hartwig	HMF002724	DRUP01010051T	HMF002724A	NA	NA	NA	Colorectum	GI_core	Colorectal carcinoma	COREAD	NA	NA	NA	TRUE	FALSE	TRUE	TRUE	Duplicate biopsy	FALSE	Liver	Distant	0.38	2	2	1	FALSE	2.1	FEMALE	FALSE	MSI	cannot_be_determined	NA	NA	NA	NA	NA	NA	FALSE	427	396870	96641	393	299488	96303	422	298732	75	1
1346	Hartwig	HMF002724	DRUP01010051TII	HMF002724B	NA	NA	NA	Colorectum	GI_core	Colorectal carcinoma	COREAD	MSS	NA	NA	FALSE	FALSE	FALSE	FALSE		FALSE	Unknown	NA	0.52	1	2	1	TRUE	1.96	FEMALE	FALSE	MSS	HR_proficient	NA	NA	NA	NA	NA	NA	FALSE	157	17847	15421	92	2323	14515	79	2258	898	16
1347	Hartwig	HMF002739	CPCT02230006T	HMF002739A	NA	NA	NA	Colorectum	GI_core	Colorectal carcinoma	COREAD	MSS	NA	NA	FALSE	FALSE	FALSE	FALSE		FALSE	Liver	Distant	0.41	1	1	1	TRUE	4.4	FEMALE	TRUE	MSS	HR_proficient	FALSE	NA	NA	NA	NA	NA	TRUE	99	19546	16664	72	2791	16607	72	2773	46	0
1348	Hartwig	HMF002741	CPCT02330052T	HMF002741A	NA	NA	NA	Colorectum	GI_core	Colorectal carcinoma	COREAD	MSS	NA	NA	FALSE	FALSE	FALSE	FALSE		FALSE	Liver	Distant	0.56	1	1	1	TRUE	2.88	FEMALE	TRUE	MSS	HR_proficient	FALSE	FALSE	TRUE	FALSE	TRUE	FALSE	TRUE	170	27530	23778	266	3384	23370	264	3333	397	3
1349	Hartwig	HMF002748	CPCT02040226T	HMF002748A	NA	NA	NA	Colorectum	GI_core	Colorectal carcinoma	COREAD	MSS	NA	NA	FALSE	FALSE	FALSE	FALSE		FALSE	Brain	Distant	0.59	1	1	1	TRUE	3.3	MALE	TRUE	MSS	HR_proficient	TRUE	FALSE	TRUE	FALSE	TRUE	FALSE	TRUE	455	23389	20636	173	2546	15357	80	2359	5269	93
1350	Hartwig	HMF002750	CPCT02050261T	HMF002750A	NA	NA	NA	Colorectum	GI_core	Colorectal carcinoma	COREAD	MSS	NA	NA	FALSE	FALSE	FALSE	FALSE		FALSE	Liver	Distant	0.58	1	1	1	TRUE	3.85	MALE	TRUE	MSS	HR_proficient	FALSE	FALSE	TRUE	FALSE	TRUE	FALSE	TRUE	194	14296	12165	92	2011	11803	90	1998	354	4
1351	Hartwig	HMF002769	CPCT02340048T	HMF002769A	NA	NA	NA	Colorectum	GI_core	Colorectal carcinoma	COREAD	MSS	NA	NA	FALSE	FALSE	FALSE	FALSE		FALSE	Liver	Distant	0.68	1	1	1	TRUE	3.3	MALE	TRUE	MSS	HR_proficient	FALSE	FALSE	TRUE	FALSE	TRUE	FALSE	TRUE	204	27480	24457	233	2691	22844	188	2602	1603	43
1352	Hartwig	HMF002776	CPCT02010474T	HMF002776A	NA	NA	NA	Colorectum	GI_core	Colorectal carcinoma	COREAD	MSS	NA	NA	FALSE	FALSE	FALSE	FALSE		FALSE	Brain	Distant	0.48	1	1	1	TRUE	3.15	FEMALE	TRUE	MSS	HR_proficient	TRUE	FALSE	TRUE	FALSE	TRUE	FALSE	TRUE	180	25067	20929	316	3778	20897	317	3758	16	0
1353	Hartwig	HMF002777	CPCT02030343T	HMF002777A	NA	NA	NA	Colorectum	GI_core	Colorectal carcinoma	COREAD	MSS	NA	NA	FALSE	FALSE	FALSE	FALSE		FALSE	Connective tissue	Distant	0.39	1	1	1	TRUE	2.58	MALE	TRUE	MSS	HR_proficient	FALSE	FALSE	TRUE	FALSE	TRUE	FALSE	TRUE	294	8170	7322	39	797	3699	14	420	3620	24
1354	Hartwig	HMF002782	CPCT02370002T	HMF002782A	NA	NA	NA	Colorectum	GI_core	Colorectal carcinoma	COREAD	NA	NA	NA	TRUE	FALSE	TRUE	TRUE	Duplicate biopsy	FALSE	Liver	Distant	0.82	1	2	1	FALSE	3.15	MALE	TRUE	MSS	HR_proficient	FALSE	NA	NA	NA	NA	NA	TRUE	116	16936	14475	75	2358	13757	69	2275	704	6
1355	Hartwig	HMF002782	CPCT02370002TII	HMF002782B	NA	NA	NA	Colorectum	GI_core	Colorectal carcinoma	COREAD	MSS	NA	NA	FALSE	FALSE	FALSE	FALSE		FALSE	Liver	Distant	0.74	2	2	1	TRUE	2.88	MALE	TRUE	MSS	HR_proficient	FALSE	NA	NA	NA	NA	NA	TRUE	167	32349	28926	436	2907	13889	102	2169	15011	333
1356	Hartwig	HMF002787	CPCT02020442T	HMF002787A	NA	NA	NA	Colorectum	GI_core	Colorectal carcinoma	COREAD	MSS	NA	NA	FALSE	FALSE	FALSE	FALSE		FALSE	Liver	Distant	0.83	1	1	1	TRUE	2.74	FEMALE	TRUE	MSS	HR_proficient	FALSE	FALSE	TRUE	FALSE	TRUE	FALSE	TRUE	234	20060	17539	323	2133	7347	38	1039	10175	287
1357	Hartwig	HMF002795	CPCT02120145T	HMF002795A	NA	NA	NA	Colorectum	GI_core	Colorectal carcinoma	COREAD	MSS	NA	NA	FALSE	FALSE	FALSE	FALSE		FALSE	Liver	Distant	0.92	1	1	1	TRUE	2.06	MALE	FALSE	MSS	HR_proficient	TRUE	FALSE	TRUE	FALSE	FALSE	FALSE	TRUE	60	17910	16969	216	712	11890	202	630	5073	14
1358	Hartwig	HMF002800	CPCT02010483T	HMF002800A	NA	NA	NA	Colorectum	GI_core	Colorectal carcinoma	COREAD	MSS	NA	NA	FALSE	FALSE	FALSE	FALSE		FALSE	Connective tissue	Distant	0.52	1	1	1	TRUE	2.6	FEMALE	TRUE	MSS	HR_proficient	FALSE	FALSE	TRUE	FALSE	FALSE	FALSE	TRUE	254	22845	20184	137	2411	19045	116	2338	1124	21
1359	Hartwig	HMF002804	CPCT02230053T	HMF002804A	NA	NA	NA	Colorectum	GI_core	Colorectal carcinoma	COREAD	MSS	NA	NA	FALSE	FALSE	FALSE	FALSE		FALSE	Colorectum	Local	0.24	1	1	1	TRUE	2.7	FEMALE	TRUE	MSS	HR_proficient	FALSE	NA	NA	NA	NA	NA	TRUE	188	28548	25239	72	3217	25232	72	3214	0	0
1360	Hartwig	HMF002810	CPCT02070066T	HMF002810B	NA	NA	NA	Colorectum	GI_core	Colorectal carcinoma	COREAD	MSS	NA	NA	FALSE	FALSE	FALSE	FALSE		FALSE	Liver	Distant	0.3	2	2	1	TRUE	8	FEMALE	TRUE	MSS	HR_proficient	FALSE	FALSE	TRUE	FALSE	FALSE	FALSE	TRUE	358	37007	31572	561	4630	31534	557	4605	0	0
1361	Hartwig	HMF002810	DRUP01070017T	HMF002810A	NA	NA	NA	Colorectum	GI_core	Colorectal carcinoma	COREAD	NA	NA	NA	TRUE	FALSE	TRUE	TRUE	Duplicate biopsy	FALSE	Liver	Distant	0.33	1	2	1	FALSE	4.2	FEMALE	TRUE	MSS	HR_proficient	NA	NA	NA	NA	NA	NA	FALSE	301	33132	28881	547	3496	28823	553	3472	4	0
1362	Hartwig	HMF002811	CPCT02010730T	HMF002811A	NA	NA	NA	Colorectum	GI_core	Colorectal carcinoma	COREAD	MSS	NA	NA	FALSE	FALSE	FALSE	FALSE		FALSE	Liver	Distant	0.68	1	1	1	TRUE	2.38	MALE	TRUE	MSS	HR_proficient	TRUE	FALSE	TRUE	FALSE	TRUE	FALSE	TRUE	336	17779	15222	156	2369	12267	128	2015	2943	26
1363	Hartwig	HMF002834	CPCT02080077T	HMF002834A	NA	NA	NA	Colorectum	GI_core	Colorectal carcinoma	COREAD	MSS	NA	NA	FALSE	FALSE	FALSE	FALSE		FALSE	Muscle	Distant	0.24	1	1	1	TRUE	4.5	MALE	TRUE	MSS	HR_proficient	FALSE	FALSE	TRUE	FALSE	TRUE	FALSE	TRUE	172	17652	16158	55	1408	16156	55	1406	0	0
1364	Hartwig	HMF002847	CPCT02050355T	HMF002847A	NA	NA	NA	Colorectum	GI_core	Colorectal carcinoma	COREAD	MSS	NA	NA	FALSE	FALSE	FALSE	FALSE		FALSE	Liver	Distant	0.46	1	1	1	TRUE	4.65	MALE	TRUE	MSS	HR_proficient	FALSE	FALSE	TRUE	FALSE	FALSE	FALSE	TRUE	350	26196	23648	157	2361	23567	154	2347	73	1
1365	Hartwig	HMF002848	CPCT02050398T	HMF002848A	NA	NA	NA	Colorectum	GI_core	Colorectal carcinoma	COREAD	MSS	NA	NA	FALSE	FALSE	FALSE	FALSE		FALSE	Liver	Distant	0.62	1	1	1	TRUE	2	MALE	FALSE	MSS	HR_proficient	FALSE	NA	NA	NA	NA	NA	TRUE	40	14400	11999	30	2356	8025	21	1728	3973	9
1366	Hartwig	HMF002861	CPCT02190004T	HMF002861A	NA	NA	NA	Colorectum	GI_core	Colorectal carcinoma	COREAD	MSS	NA	NA	FALSE	FALSE	FALSE	FALSE		FALSE	Liver	Distant	0.82	1	1	1	TRUE	1.22	FEMALE	FALSE	MSS	HR_proficient	FALSE	NA	NA	NA	NA	NA	TRUE	85	10010	8966	48	971	5124	15	563	3832	30
1367	Hartwig	HMF002864	CPCT02210007T	HMF002864B	NA	NA	NA	Colorectum	GI_core	Colorectal carcinoma	COREAD	MSS	NA	NA	FALSE	FALSE	FALSE	FALSE		FALSE	Lung	Distant	0.69	2	2	1	TRUE	2.06	MALE	FALSE	MSS	HR_proficient	TRUE	FALSE	TRUE	FALSE	TRUE	FALSE	TRUE	138	17143	14368	87	2647	11643	52	2308	2719	34
1368	Hartwig	HMF002864	DRUP01010049T	HMF002864A	NA	NA	NA	Colorectum	GI_core	Colorectal carcinoma	COREAD	NA	NA	NA	TRUE	FALSE	TRUE	TRUE	Duplicate biopsy	FALSE	Brain	Distant	0.79	1	2	1	FALSE	2.12	MALE	FALSE	MSS	HR_proficient	NA	NA	NA	NA	NA	NA	FALSE	156	17915	14864	139	2873	12228	59	2653	2630	78
1369	Hartwig	HMF002865	CPCT02010742T	HMF002865A	NA	NA	NA	Colorectum	GI_core	Colorectal carcinoma	COREAD	MSS	NA	NA	FALSE	FALSE	FALSE	FALSE		FALSE	Muscle	Distant	0.78	1	1	1	TRUE	3.75	MALE	TRUE	MSS	HR_proficient	FALSE	FALSE	TRUE	FALSE	TRUE	FALSE	TRUE	230	12998	11128	121	1728	10999	116	1704	122	4
1370	Hartwig	HMF002869	CPCT02440001T	HMF002869A	NA	NA	NA	Colorectum	GI_core	Colorectal carcinoma	COREAD	MSS	NA	NA	FALSE	FALSE	FALSE	FALSE		FALSE	Connective tissue	Distant	0.28	1	1	1	TRUE	3	FEMALE	TRUE	MSS	HR_proficient	TRUE	FALSE	TRUE	FALSE	FALSE	FALSE	TRUE	140	25396	22871	166	2335	22841	164	2317	14	1
1371	Hartwig	HMF002884	CPCT02210001T	HMF002884A	NA	NA	NA	Colorectum	GI_core	Colorectal carcinoma	COREAD	MSS	NA	NA	FALSE	FALSE	FALSE	FALSE		FALSE	Connective tissue	Distant	0.22	1	1	1	TRUE	3.4	MALE	TRUE	MSS	HR_proficient	FALSE	FALSE	TRUE	FALSE	TRUE	FALSE	TRUE	105	17279	15023	69	2154	15013	69	2145	0	0
1372	Hartwig	HMF002897	CPCT02050300T	HMF002897A	NA	NA	NA	Colorectum	GI_core	Colorectal carcinoma	COREAD	MSS	NA	NA	FALSE	FALSE	FALSE	FALSE		FALSE	Lymph node	Lymph	0.75	1	1	1	TRUE	2.98	FEMALE	TRUE	MSS	HR_proficient	FALSE	FALSE	TRUE	FALSE	TRUE	FALSE	TRUE	209	18617	16419	115	2063	13329	70	1896	3084	42
1373	Hartwig	HMF002907	CPCT02330089T	HMF002907A	NA	NA	NA	Colorectum	GI_core	Colorectal carcinoma	COREAD	MSS	NA	NA	FALSE	FALSE	FALSE	FALSE		FALSE	Liver	Distant	0.92	1	1	1	TRUE	1.94	MALE	FALSE	MSS	HR_proficient	FALSE	NA	NA	NA	NA	NA	TRUE	96	16447	13746	63	2621	12208	57	2211	1534	5
1374	Hartwig	HMF002933	CPCT02370020T	HMF002933A	NA	NA	NA	Colorectum	GI_core	Colorectal carcinoma	COREAD	MSS	NA	NA	FALSE	FALSE	FALSE	FALSE		FALSE	Liver	Distant	0.5	1	1	1	TRUE	2.84	FEMALE	TRUE	MSS	HR_proficient	FALSE	FALSE	TRUE	FALSE	FALSE	FALSE	TRUE	129	13615	11296	141	2144	9223	39	1996	2062	101
1375	Hartwig	HMF002942	CPCT02090028T	HMF002942A	NA	NA	NA	Colorectum	GI_core	Colorectal carcinoma	COREAD	MSS	NA	NA	FALSE	FALSE	FALSE	FALSE		FALSE	Liver	Distant	0.72	1	1	1	TRUE	2.48	MALE	TRUE	MSS	HR_proficient	TRUE	FALSE	TRUE	FALSE	TRUE	FALSE	TRUE	320	24606	21010	250	3210	20295	229	3062	693	17
1376	Hartwig	HMF002949	CPCT02050296T	HMF002949A	NA	NA	NA	Colorectum	GI_core	Colorectal carcinoma	COREAD	MSS	NA	NA	FALSE	FALSE	FALSE	FALSE		FALSE	Liver	Distant	0.52	1	1	1	TRUE	3.55	FEMALE	TRUE	MSS	HR_proficient	FALSE	NA	NA	NA	NA	NA	TRUE	286	9136	8030	39	1056	7908	39	1049	116	1
1377	Hartwig	HMF002957	CPCT02080084T	HMF002957A	NA	NA	NA	Colorectum	GI_core	Colorectal carcinoma	COREAD	MSS	NA	NA	FALSE	FALSE	FALSE	FALSE		FALSE	Brain	Distant	0.56	1	1	1	TRUE	3.15	FEMALE	TRUE	MSS	HR_proficient	TRUE	FALSE	TRUE	FALSE	TRUE	FALSE	TRUE	423	46754	41975	592	4079	22375	194	3003	19571	400
1378	Hartwig	HMF002967	CPCT02120066T	HMF002967A	NA	NA	NA	Colorectum	GI_core	Colorectal carcinoma	COREAD	MSS	NA	NA	FALSE	FALSE	FALSE	FALSE		FALSE	Liver	Distant	0.74	1	1	1	TRUE	2.88	FEMALE	TRUE	MSS	HR_proficient	TRUE	FALSE	TRUE	FALSE	TRUE	FALSE	TRUE	342	38804	34707	388	3620	22726	299	2989	11956	88
1379	Hartwig	HMF002976	CPCT02320005T	HMF002976A	NA	NA	NA	Colorectum	GI_core	Colorectal carcinoma	COREAD	MSS	NA	NA	FALSE	FALSE	FALSE	FALSE		FALSE	Liver	Distant	0.55	1	1	1	TRUE	2.84	MALE	TRUE	MSS	HR_proficient	FALSE	FALSE	TRUE	FALSE	FALSE	FALSE	TRUE	241	32137	28564	340	3135	26912	334	3057	1634	3
1380	Hartwig	HMF002990	DRUP01010006T	HMF002990A	NA	NA	NA	Colorectum	GI_core	Colorectal carcinoma	COREAD	MSS	NA	NA	FALSE	FALSE	FALSE	FALSE		FALSE	Liver	Distant	0.39	1	1	1	TRUE	3.4	MALE	TRUE	MSS	HR_proficient	NA	NA	NA	NA	NA	NA	FALSE	281	16463	14160	97	2170	13736	92	2146	419	3
1381	Hartwig	HMF002994	CPCT02010473T	HMF002994A	NA	NA	NA	Colorectum	GI_core	Colorectal carcinoma	COREAD	MSS	NA	NA	FALSE	FALSE	FALSE	FALSE		FALSE	Liver	Distant	0.36	1	1	1	TRUE	2.86	MALE	TRUE	MSS	HR_proficient	FALSE	FALSE	TRUE	FALSE	TRUE	FALSE	TRUE	71	13216	11986	99	1117	11958	100	1111	24	0
1382	Hartwig	HMF002998	CPCT02040269T	HMF002998A	NA	NA	NA	Colorectum	GI_core	Colorectal carcinoma	COREAD	MSS	NA	NA	FALSE	FALSE	FALSE	FALSE		FALSE	Connective tissue	Distant	0.49	1	1	1	TRUE	1.94	FEMALE	FALSE	MSS	HR_proficient	FALSE	FALSE	TRUE	FALSE	FALSE	FALSE	TRUE	199	29374	26800	293	2224	22124	250	2013	4655	43
1383	Hartwig	HMF003014	CPCT02230032T	HMF003014A	NA	NA	NA	Colorectum	GI_core	Colorectal carcinoma	COREAD	MSS	NA	NA	FALSE	FALSE	FALSE	FALSE		FALSE	Liver	Distant	0.64	1	1	1	TRUE	2.34	FEMALE	FALSE	MSS	HR_proficient	FALSE	FALSE	TRUE	FALSE	TRUE	FALSE	TRUE	124	19069	16666	54	2316	14282	40	2218	2378	14
1384	Hartwig	HMF003029	CPCT02100086T	HMF003029A	NA	NA	NA	Colorectum	GI_core	Colorectal carcinoma	COREAD	MSS	NA	NA	FALSE	FALSE	FALSE	FALSE		FALSE	Bone	Distant	0.65	1	1	1	TRUE	1.86	MALE	FALSE	MSS	HR_proficient	FALSE	FALSE	TRUE	FALSE	TRUE	FALSE	TRUE	124	13335	11655	99	1560	10845	89	1475	801	10
1385	Hartwig	HMF003030	CPCT02460002T	HMF003030A	NA	NA	NA	Colorectum	GI_core	Colorectal carcinoma	COREAD	MSS	NA	NA	FALSE	FALSE	FALSE	FALSE		FALSE	Liver	Distant	0.68	1	1	1	TRUE	4.2	MALE	TRUE	MSS	HR_proficient	FALSE	FALSE	TRUE	FALSE	TRUE	FALSE	TRUE	311	39099	34459	906	3550	18836	327	2100	15533	591
1386	Hartwig	HMF003048	CPCT02010880T	HMF003048A	NA	NA	NA	Colorectum	GI_core	Colorectal carcinoma	COREAD	MSS	NA	NA	FALSE	FALSE	FALSE	FALSE		FALSE	Liver	Distant	0.5	1	1	1	TRUE	5	MALE	TRUE	MSS	HR_proficient	FALSE	FALSE	TRUE	FALSE	TRUE	FALSE	TRUE	105	19324	17426	275	1589	17399	273	1578	19	2
1387	Hartwig	HMF003051	CPCT02120021T	HMF003051A	NA	NA	NA	Colorectum	GI_core	Colorectal carcinoma	COREAD	MSS	NA	NA	FALSE	FALSE	FALSE	FALSE		FALSE	Lymph node	Lymph	0.37	1	1	1	TRUE	3	FEMALE	TRUE	MSS	HR_proficient	FALSE	NA	NA	NA	NA	NA	TRUE	335	25592	23091	247	2221	23035	247	2196	32	0
1388	Hartwig	HMF003057	CPCT02120162T	HMF003057A	NA	NA	NA	Colorectum	GI_core	Colorectal carcinoma	COREAD	MSS	NA	NA	FALSE	FALSE	FALSE	FALSE		FALSE	Liver	Distant	0.9	1	1	1	TRUE	2.02	MALE	FALSE	MSS	HR_proficient	FALSE	NA	NA	NA	NA	NA	TRUE	112	10725	9307	32	1372	9027	32	1310	270	0
1389	Hartwig	HMF003058	CPCT02120023T	HMF003058A	NA	NA	NA	Colorectum	GI_core	Colorectal carcinoma	COREAD	MSS	NA	NA	FALSE	FALSE	FALSE	FALSE		FALSE	Muscle	Distant	0.31	1	1	1	TRUE	3.45	MALE	TRUE	MSS	HR_proficient	FALSE	FALSE	TRUE	FALSE	TRUE	FALSE	TRUE	102	16776	14963	248	1527	14867	245	1519	88	1
1390	Hartwig	HMF003061	CPCT02050048T	HMF003061A	NA	NA	NA	Colorectum	GI_core	Colorectal carcinoma	COREAD	MSS	NA	NA	FALSE	FALSE	FALSE	FALSE		FALSE	Liver	Distant	0.75	1	1	1	TRUE	3.25	MALE	TRUE	MSS	HR_proficient	FALSE	NA	NA	NA	NA	NA	TRUE	262	17168	15240	74	1832	13949	66	1721	1283	8
1391	Hartwig	HMF003067	CPCT02010835T	HMF003067A	NA	NA	NA	Colorectum	GI_core	Colorectal carcinoma	COREAD	MSS	NA	NA	FALSE	FALSE	FALSE	FALSE		FALSE	Liver	Distant	0.51	1	1	1	TRUE	3.1	MALE	TRUE	MSS	HR_proficient	TRUE	FALSE	TRUE	FALSE	TRUE	FALSE	TRUE	420	26014	21703	384	3853	19461	283	3693	2225	104
1392	Hartwig	HMF003086	CPCT02230109T	HMF003086A	NA	NA	NA	Colorectum	GI_core	Colorectal carcinoma	COREAD	MSS	NA	NA	FALSE	FALSE	FALSE	FALSE		FALSE	Colorectum	Local	0.68	1	1	1	TRUE	1.9	MALE	FALSE	MSS	HR_proficient	FALSE	FALSE	TRUE	FALSE	TRUE	FALSE	TRUE	116	16452	14609	71	1721	8900	35	1484	5703	36
1393	Hartwig	HMF003100	CPCT02050335T	HMF003100A	NA	NA	NA	Colorectum	GI_core	Colorectal carcinoma	COREAD	MSS	NA	NA	FALSE	FALSE	FALSE	FALSE		FALSE	Liver	Distant	0.24	1	1	1	TRUE	3.25	FEMALE	TRUE	MSS	HR_proficient	TRUE	FALSE	TRUE	FALSE	FALSE	FALSE	TRUE	112	19597	17837	116	1585	17827	114	1573	1	0
1394	Hartwig	HMF003125	CPCT02050325T	HMF003125A	NA	NA	NA	Colorectum	GI_core	Colorectal carcinoma	COREAD	MSS	NA	NA	FALSE	FALSE	FALSE	FALSE		FALSE	Muscle	Distant	0.39	1	1	1	TRUE	4.85	MALE	TRUE	MSS	HR_proficient	TRUE	FALSE	TRUE	FALSE	TRUE	FALSE	TRUE	233	42520	38703	439	3310	38678	437	3291	1	0
1395	Hartwig	HMF003133	CPCT02330009T	HMF003133A	NA	NA	NA	Colorectum	GI_core	Colorectal carcinoma	COREAD	MSS	NA	NA	FALSE	FALSE	FALSE	FALSE		FALSE	Liver	Distant	0.47	1	1	1	TRUE	3.6	FEMALE	TRUE	MSS	HR_proficient	FALSE	NA	NA	NA	NA	NA	TRUE	56	10161	8985	24	1146	8870	23	1139	111	1
1396	Hartwig	HMF003137	CPCT02010751T	HMF003137A	NA	NA	NA	Colorectum	GI_core	Colorectal carcinoma	COREAD	MSS	NA	NA	FALSE	FALSE	FALSE	FALSE		FALSE	Liver	Distant	0.28	1	1	1	TRUE	3.45	MALE	TRUE	MSS	HR_proficient	FALSE	NA	NA	NA	NA	NA	TRUE	123	9433	8474	39	902	8467	37	897	3	0
1397	Hartwig	HMF003139	CPCT02070167T	HMF003139A	NA	NA	NA	Colorectum	GI_core	Colorectal carcinoma	COREAD	MSS	NA	NA	FALSE	FALSE	FALSE	FALSE		FALSE	Liver	Distant	0.27	1	1	1	TRUE	3.95	FEMALE	TRUE	MSS	HR_proficient	FALSE	FALSE	TRUE	FALSE	TRUE	FALSE	TRUE	58	8198	7180	89	915	7170	92	913	0	1
1398	Hartwig	HMF003140	CPCT02120044T	HMF003140A	NA	NA	NA	Colorectum	GI_core	Colorectal carcinoma	COREAD	MSS	NA	NA	FALSE	FALSE	FALSE	FALSE		FALSE	Liver	Distant	0.39	1	1	1	TRUE	2.74	FEMALE	TRUE	MSS	HR_proficient	TRUE	FALSE	TRUE	FALSE	FALSE	FALSE	TRUE	124	17976	16779	60	1119	16665	59	1108	111	0
[truncated: 6,221 more rows]
[truncated: 1 more columns]

## Sheet: legend
column_name	column_description
index	Sample number
cohort	Cohort (Hartwig or PCAWG)
[truncated: 43 more rows]

## Sheet: subtypes
cohort	sample_id	cancer_type	cancer_subtype	progression_status
[truncated: 2,593 more rows]

[truncated: 7 more sheets: pcawg_aliquot_metadata, hartwig_metadata, hartwig_lung_metadata, hartwig_ovary_metadata, hartwig_kidney_metadata, blacklist_comparison, blacklist_counts]
