# Supplementary material for: Pan-cancer whole-genome comparison of primary and metastatic solid tumours
Source: Nature. 2023 May 10;618(7964):333–41. doi: 10.1038/s41586-023-06054-z (PMC10247378; doi:10.1038/s41586-023-06054-z)
Supplement: Supplementary file 6 — Karyotype and genomic instability measurements. [file 41586_2023_6054_MOESM6_ESM.xlsx]

## Sheet: primary_karyotype
sample_id	genome	chr1p	chr1q	chr2p	chr2q	chr3p	chr3q	chr4p	chr4q	chr5p	chr5q	chr6p	chr6q	chr7p	chr7q	chr8p	chr8q	chr9p	chr9q	chr10p	chr10q	chr11p	chr11q	chr12p	chr12q	chr13q	chr14q	chr15q	chr16p	chr16q	chr17p	chr17q	chr18p	chr18q	chr19p	chr19q	chr20p	chr20q	chr21q	chr22q	chrXp	chrXq
DO1000	4	3	5	3	3	3	3	4	4	4	4	3	2	3	3	1	3	2	2	4	4	3	3	5	4	2	4	2	3	3	4	4	3	5	3	3	4	3	3	2	3	3
DO1001	2	1	3	1	1	2	2	1	2	3	1	2	2	2	1	2	4	2	2	2	2	2	2	2	1	1	1	1	2	2	1	1	2	2	2	2	2	2	2	2	2	1
DO1002	2	2	2	2	2	2	2	2	2	2	1	1	1	2	2	1	4	2	2	2	1	1	1	2	2	1	2	2	2	2	1	3	1	3	2	2	2	3	2	2	2	2
DO1003	4	2	3	2	2	2	2	4	4	6	2	4	5	3	2	2	5	3	2	2	2	2	2	2	2	4	2	3	3	3	2	2	2	4	3	3	2	2	5	5	2	2
DO1004	4	3	4	3	3	4	4	4	5	4	4	4	2	6	3	2	10	3	3	5	4	2	2	2	4	2	2	4	4	4	2	4	3	3	2	3	4	7	4	4	5	5
DO1005	2	2	4	2	2	2	1	1	2	2	1	2	2	2	2	2	1	2	3	4	2	3	1	1	1	1	1	1	2	1	1	2	2	2	2	2	1	1	2	2	1	1
DO1007	8	4	9	6	5	9	9	4	4	11	10	10	5	8	7	6	6	6	5	5	5	4	4	6	6	3	6	4	7	5	4	10	5	5	9	8	7	7	6	7	4	4
DO1008	2	2	2	2	1	1	2	1	1	1	1	2	2	2	2	2	2	1	1	4	1	2	1	2	1	1	1	2	1	1	1	1	2	1	2	1	2	1	2	1	0	1
DO1009	2	2	2	2	2	1	1	2	2	2	2	2	2	2	2	1	2	1	2	2	1	2	1	1	2	2	2	2	2	2	1	2	1	1	2	2	2	2	2	1	1	1
DO1010	4	3	5	3	3	3	3	2	4	3	2	3	3	3	3	1	7	3	3	4	2	2	3	4	3	1	2	2	3	3	2	3	3	3	3	2	3	3	4	3	5	6
DO1011	4	4	9	4	4	3	3	4	3	4	2	4	4	4	5	4	12	4	2	7	4	2	2	4	4	4	2	4	4	2	2	4	2	4	2	4	4	4	4	4	3	3
DO1012	4	2	5	4	2	3	4	1	2	4	2	4	2	4	3	1	5	4	3	5	4	2	2	5	4	2	4	3	4	4	2	4	3	5	4	3	3	4	2	4	4	1
DO1014	4	4	4	3	3	4	4	4	4	4	4	3	3	4	4	4	4	4	3	2	3	4	4	4	4	3	4	4	4	4	0	3	4	4	2	2	4	3	3	2	4	4
DO1015	4	2	5	3	4	1	5	2	2	3	3	4	4	3	2	1	8	4	3	3	3	3	3	4	2	2	3	3	4	2	2	2	3	4	2	3	4	4	5	3	3	2
DO1016	2	1	2	2	2	1	2	1	1	2	1	2	2	2	2	1	1	1	2	2	2	2	1	2	2	1	1	3	2	1	1	1	1	1	1	2	2	2	1	1	2	1
DO1017	4	2	8	3	3	2	2	2	3	4	4	2	4	5	3	2	2	2	2	4	4	4	4	4	3	1	6	4	3	2	1	4	4	2	1	1	4	4	4	2	4	5
DO10172	2	2	2	2	2	2	2	2	2	2	2	2	2	2	2	2	2	2	2	2	2	2	2	2	2	2	2	2	2	2	2	2	2	2	2	2	2	2	2	2	1	1
DO1018	4	4	4	3	3	3	4	4	4	3	3	4	3	3	4	1	8	3	2	3	3	3	2	3	3	4	3	4	4	3	3	7	3	3	2	3	3	3	3	2	3	3
DO1020	4	4	3	2	3	2	3	2	4	3	1	3	2	6	5	2	2	3	1	4	3	3	2	3	3	2	2	2	3	2	2	2	4	4	3	2	4	2	4	3	1	4
DO10486	2	2	2	2	2	2	2	2	2	2	2	2	2	2	2	3	3	2	2	2	2	2	2	2	2	2	2	2	2	2	2	2	2	2	2	2	3	3	2	2	2	2
DO10631	4	3	3	4	4	4	4	3	4	3	3	4	4	5	5	1	4	4	4	4	3	3	3	3	3	5	2	2	6	5	3	3	2	2	3	3	6	8	4	3	3	5
DO1076	2	1	3	2	2	2	2	1	1	2	2	2	2	2	2	2	2	2	2	2	2	2	2	2	2	1	2	2	2	1	2	2	2	2	2	2	2	2	1	1	2	2
DO10811	2	2	2	2	2	2	2	2	2	2	2	2	2	2	2	2	2	2	2	2	2	2	2	1	2	2	2	2	2	2	2	2	2	2	2	2	2	2	2	2	1	1
DO10821	2	2	2	2	2	2	2	2	2	2	2	2	2	2	2	2	2	2	2	2	2	2	2	2	2	1	2	2	2	2	2	2	2	2	2	2	2	2	2	2	1	1
DO10823	2	2	2	2	2	2	2	2	2	2	2	2	2	2	2	2	2	2	2	2	2	2	2	2	2	2	2	2	2	2	2	2	1	1	2	2	2	2	2	2	1	1
DO10825	2	2	2	2	2	2	2	2	2	2	2	2	2	2	2	2	2	2	2	2	2	2	2	2	2	1	2	2	2	2	2	2	2	2	2	2	2	2	2	2	1	1
DO10833	2	2	2	2	2	2	2	2	2	2	2	2	2	2	2	2	2	2	2	2	2	2	2	2	2	2	2	2	2	2	2	2	2	2	2	2	2	2	2	2	1	1
DO10835	2	2	2	2	2	2	2	2	2	2	2	2	2	2	2	2	2	2	2	2	2	2	2	2	2	2	2	2	2	2	2	2	2	2	2	2	2	2	2	2	1	1
DO10839	4	2	2	2	2	2	2	2	2	2	2	3	2	3	3	2	2	1	2	2	2	4	3	3	3	2	3	2	2	3	2	3	2	1	2	2	3	3	2	2	1	1
DO10840	4	5	4	3	5	4	5	3	3	5	3	4	3	4	5	2	5	3	3	4	5	5	4	5	5	4	4	5	4	4	4	4	3	2	4	3	9	8	2	3	2	3
DO10843	4	2	3	2	2	2	3	2	2	3	3	3	2	4	4	2	2	2	2	3	3	2	2	2	3	4	2	4	2	2	2	3	3	1	3	2	4	4	3	3	2	2
DO10844	2	1	2	2	1	1	1	1	1	2	2	2	2	2	1	2	2	1	2	1	2	2	1	2	1	1	1	1	4	1	2	2	2	1	2	1	2	2	1	1	1	1
DO10858	4	5	6	4	5	3	6	4	4	10	2	6	5	7	5	2	7	3	4	9	6	4	5	5	4	4	7	4	4	4	4	3	6	2	2	4	6	8	4	6	3	3
DO10900	2	2	2	2	2	2	2	2	2	2	2	2	2	3	3	2	2	1	2	1	1	2	2	2	2	2	2	2	2	2	2	2	2	2	2	2	3	3	2	2	2	2
DO10908	2	2	2	2	2	2	2	2	2	2	2	2	2	3	3	2	2	1	2	1	1	2	2	2	2	2	2	2	2	2	2	2	2	2	2	2	3	3	2	2	1	1
DO10960	2	2	2	2	2	2	1	2	2	2	2	2	1	3	3	2	2	2	2	1	1	2	2	2	2	1	2	2	2	1	2	2	2	2	2	2	2	2	2	2	1	1
DO10970	2	2	2	2	2	2	2	2	2	2	2	2	2	3	4	2	2	2	2	2	1	2	2	2	2	2	1	2	2	2	2	2	1	2	2	2	2	2	2	2	1	1
DO10975	4	4	4	4	3	3	4	3	4	4	3	4	3	4	5	4	4	3	3	3	3	4	2	3	3	4	4	3	3	3	2	2	4	4	4	4	3	3	4	4	2	2
DO11046	4	3	3	5	4	4	4	4	3	4	4	4	2	4	4	4	4	1	4	2	2	4	4	4	4	3	2	2	4	4	4	4	4	5	5	2	3	3	3	3	2	2
DO11148	2	2	2	2	2	2	2	2	1	2	2	2	1	3	3	1	1	2	2	1	1	2	2	2	1	1	2	2	2	2	2	2	1	1	3	3	2	2	2	1	2	2
DO11202	2	2	2	2	2	2	2	2	2	2	2	2	2	3	3	2	2	2	2	1	1	2	2	3	3	2	2	2	2	2	2	2	2	2	3	3	3	3	2	2	3	3
DO11292	2	2	2	2	2	2	2	2	2	2	2	2	2	3	3	2	2	2	2	1	1	2	2	2	2	2	2	2	2	2	2	2	2	2	3	3	2	2	2	2	1	1
DO11382	2	2	2	2	2	2	2	2	2	2	2	2	2	3	3	2	2	1	2	1	1	2	2	2	2	2	2	2	2	2	2	2	1	2	2	2	3	3	2	2	1	1
DO11441	2	2	2	2	2	2	2	2	2	2	2	2	2	3	3	2	2	1	2	1	1	2	2	2	2	2	2	2	2	2	2	2	2	2	2	2	2	2	2	2	2	2
DO11501	2	2	2	2	2	2	2	2	2	2	2	2	2	3	3	2	2	2	2	2	1	2	2	2	2	2	2	1	2	2	1	2	2	2	3	1	3	3	2	2	3	3
DO11776	4	3	3	4	4	3	3	3	3	3	3	3	3	4	4	3	3	2	2	3	3	2	4	4	4	3	3	3	4	4	3	3	2	2	5	5	3	3	6	4	2	2
DO11782	2	2	2	2	2	2	2	2	2	2	2	2	2	2	2	2	2	2	2	1	1	2	2	2	2	2	2	2	2	2	2	2	2	2	3	2	3	3	2	2	1	1
DO11794	2	2	2	2	2	2	2	2	2	2	2	2	2	3	3	2	2	1	2	1	1	2	2	2	2	2	2	2	2	2	2	2	2	2	3	3	3	3	2	2	1	1
DO11854	2	2	2	2	2	2	2	2	2	2	2	2	2	2	2	2	2	1	2	1	1	2	2	2	2	2	2	2	2	2	2	2	2	2	3	2	3	3	2	1	2	2
DO11860	2	2	2	2	2	2	2	2	2	2	2	2	2	3	3	2	2	1	2	1	1	2	2	2	2	2	2	2	2	2	2	3	2	2	3	3	2	2	2	3	1	1
DO12034	2	2	2	2	2	1	2	2	2	2	2	2	2	3	3	2	2	1	2	1	1	2	2	2	2	2	1	2	2	2	2	2	2	2	2	1	3	3	2	2	1	1
DO12070	2	3	3	3	3	2	2	2	2	3	3	2	2	4	4	2	2	2	2	1	1	2	2	5	3	2	2	3	2	2	2	2	3	2	3	3	3	3	2	2	2	2
DO12352	2	2	2	2	2	2	2	2	2	2	1	2	2	2	2	2	3	2	2	2	1	2	2	2	2	2	2	2	2	2	2	2	2	2	2	2	2	2	2	2	1	1
DO12370	2	2	2	2	2	2	2	2	2	2	2	1	1	3	3	2	2	2	2	1	1	1	3	2	2	2	1	2	2	2	2	2	1	1	2	2	2	2	2	1	1	1
DO12382	2	2	2	2	2	2	2	2	2	2	2	2	2	3	3	2	2	2	2	1	1	2	2	2	2	1	1	2	2	1	2	2	2	2	2	2	2	2	2	1	1	1
DO12454	2	2	2	2	2	2	2	2	2	2	2	2	1	3	3	2	2	1	2	1	1	2	2	3	3	2	2	2	2	2	2	2	2	2	3	3	3	3	2	2	1	1
DO12484	2	2	2	2	2	2	2	2	2	2	2	2	2	3	3	2	2	2	2	1	1	2	2	2	2	2	1	2	2	2	2	2	2	2	2	2	2	2	2	1	1	1
DO1249	2	2	2	2	2	1	2	2	1	3	1	2	2	2	2	1	3	2	2	1	2	2	3	2	2	2	2	3	2	2	1	3	2	3	2	2	1	4	2	2	1	2
DO1257	2	2	4	2	2	2	2	2	2	2	2	2	2	2	2	1	2	2	2	2	2	2	1	1	2	2	2	2	2	2	2	2	2	2	2	2	3	2	2	2	2	2
DO1274	2	2	2	2	1	1	2	1	2	2	1	2	2	1	2	1	3	1	1	2	1	2	2	2	1	2	1	2	1	2	2	1	2	1	2	1	1	2	2	2	2	1
DO12742	2	2	2	2	2	2	2	1	1	2	2	2	2	2	3	2	2	2	2	1	1	2	2	2	2	2	2	2	2	2	2	2	2	2	3	3	2	2	2	2	1	1
DO1281	4	2	5	2	2	3	3	3	3	5	5	3	3	2	2	2	7	2	2	2	2	3	2	3	3	2	4	2	5	2	2	4	3	3	2	2	4	4	2	2	3	3
DO12814	2	2	2	2	2	2	2	2	2	2	2	2	2	3	3	2	2	2	2	1	1	2	2	2	2	2	2	2	2	2	2	2	2	2	3	3	3	3	2	2	2	2
DO1287	4	2	4	3	3	2	2	1	3	2	2	4	5	4	2	1	2	3	2	3	2	3	2	4	2	2	2	1	5	2	2	3	4	1	3	3	2	2	2	2	2	2
DO1290	4	3	7	4	4	4	6	3	3	4	4	4	4	4	4	3	3	4	4	4	4	3	3	3	3	3	4	4	6	2	3	3	3	3	4	4	4	4	3	3	3	3
DO1291	4	3	5	3	3	3	3	3	3	3	2	3	4	3	3	1	5	2	3	3	3	2	1	4	4	2	3	3	3	3	2	4	4	4	3	4	4	4	4	2	3	3
DO12952	2	2	2	2	2	2	2	2	2	2	2	2	2	2	2	2	2	1	2	1	1	2	2	2	2	2	2	2	2	3	2	2	2	2	3	2	2	2	2	1	1	1
DO1301	4	2	4	2	2	2	1	1	1	4	1	3	2	2	2	2	2	2	2	2	2	2	2	2	2	2	2	2	3	2	2	2	2	2	2	4	2	2	2	2	2	1
DO13072	2	2	2	2	2	2	2	2	2	2	2	2	1	4	3	1	2	1	2	1	1	2	2	2	2	2	2	2	2	2	2	2	2	2	2	2	2	2	2	2	1	1
DO13132	2	2	2	2	2	2	2	2	2	2	2	2	2	4	4	2	2	2	2	1	1	2	2	2	2	2	2	2	2	2	2	2	2	2	2	2	2	2	2	2	1	1
DO13144	2	2	2	2	2	2	2	2	2	2	2	2	2	4	4	2	2	1	2	1	1	2	2	2	2	1	2	2	2	2	2	2	2	2	3	2	2	2	2	1	1	1
DO13192	2	2	2	2	2	2	2	2	2	2	2	2	2	3	3	2	2	1	2	1	1	2	2	2	2	2	2	2	2	2	2	2	2	2	3	3	2	2	2	1	2	2
DO1328	4	2	3	3	2	1	2	1	1	2	1	4	2	2	2	2	3	4	2	2	2	1	1	2	2	1	2	1	1	1	2	2	2	2	2	2	2	2	2	2	1	2
DO13318	2	2	2	2	2	2	2	2	2	2	2	2	1	2	2	2	2	1	1	1	1	2	2	2	2	2	2	2	2	1	2	2	2	2	2	2	3	3	2	2	1	1
DO13348	2	2	2	2	2	2	2	2	2	2	2	2	2	4	3	2	2	2	2	1	1	2	2	2	2	2	2	2	2	2	2	2	2	2	2	2	2	2	2	2	1	1
DO13474	2	2	2	2	2	2	2	2	2	2	2	2	2	3	3	2	2	2	2	1	1	2	2	1	2	2	2	2	2	2	2	2	2	2	2	2	2	2	2	1	1	1
DO13510	2	2	2	2	2	2	2	2	2	2	2	2	2	3	3	2	2	2	2	1	1	2	2	2	2	2	2	2	2	2	2	2	2	2	3	3	3	2	2	2	2	2
DO13575	2	2	2	2	2	2	2	2	2	2	2	2	2	2	2	1	2	2	2	2	2	1	2	1	2	2	2	2	2	2	2	2	2	2	2	2	2	2	2	2	1	2
DO1384	4	3	9	4	2	2	3	2	2	2	2	3	3	4	4	3	4	3	2	3	3	3	2	4	2	2	2	2	2	2	2	2	4	4	2	4	4	4	3	2	4	4
DO13869	4	4	4	4	4	4	4	4	4	4	4	3	3	6	6	4	4	2	2	2	2	3	3	3	3	4	3	3	3	3	4	4	3	3	3	3	4	4	2	3	4	4
DO1392	2	2	2	2	2	1	2	1	1	3	1	1	1	2	2	1	2	1	1	3	1	1	1	2	1	1	1	1	1	1	1	1	2	1	1	3	2	2	2	1	1	1
DO13971	2	2	2	2	2	2	2	2	2	2	2	2	2	2	3	2	2	1	2	2	2	2	2	1	2	2	2	2	2	1	2	2	2	2	2	2	2	2	2	2	1	1
DO14049	2	2	2	2	2	2	2	2	2	2	2	2	2	3	3	2	2	2	2	1	1	2	2	2	2	2	2	2	2	2	2	2	2	2	2	2	2	2	2	2	1	1
DO14171	2	2	2	2	2	2	2	2	2	2	2	2	2	4	2	3	3	3	2	1	2	4	2	2	2	2	2	2	2	2	2	2	2	2	2	2	2	2	2	2	1	1
DO14192	2	2	2	2	2	1	2	1	2	2	2	2	1	2	2	2	3	1	2	2	2	2	2	2	2	2	3	2	2	2	2	2	2	1	2	2	2	2	1	2	1	1
DO14204	2	2	2	2	2	2	4	2	2	2	2	2	2	2	2	3	3	3	3	2	2	3	1	2	2	2	2	2	2	2	2	2	3	3	2	2	2	1	2	2	1	1
DO14232	2	2	2	2	2	2	2	2	2	3	2	2	2	2	2	2	2	3	3	2	2	3	3	2	2	2	2	2	2	2	2	2	2	2	2	2	3	3	2	2	2	2
DO14236	4	3	4	3	3	2	4	4	3	4	3	3	3	3	3	2	4	2	3	2	4	2	2	2	3	3	5	3	3	3	2	4	4	2	3	3	4	4	3	3	1	2
DO14238	4	3	3	3	3	2	4	4	3	4	2	3	3	4	4	1	7	3	3	2	2	3	2	2	3	4	5	4	3	3	3	3	3	2	3	3	4	4	2	5	2	2
DO14242	4	4	3	3	3	4	3	4	3	5	3	4	4	4	3	2	6	4	4	2	4	4	3	3	3	3	6	4	4	4	4	4	6	3	4	3	2	4	4	3	2	2
DO14250	2	2	2	2	2	1	2	2	2	4	2	2	2	2	2	2	2	1	2	5	2	2	2	2	2	1	2	2	3	2	2	2	8	3	2	2	2	2	2	2	1	1
DO14264	4	3	3	3	3	4	4	4	4	3	3	2	2	3	3	5	6	3	3	3	3	5	4	4	4	4	3	3	3	2	4	4	4	4	4	5	7	7	4	3	3	1
DO14282	2	2	2	2	2	2	3	2	2	2	2	2	2	2	2	2	2	2	2	2	2	1	2	2	2	1	2	2	2	2	2	2	2	2	2	2	2	2	2	2	1	1
DO14296	2	2	2	2	2	1	4	2	2	2	2	3	2	2	2	2	2	2	2	2	2	2	2	2	2	2	2	2	2	2	2	2	2	2	2	2	2	2	2	2	1	1
DO14343	4	4	5	5	6	3	8	4	4	3	4	4	5	8	7	4	7	2	6	5	4	4	2	12	5	5	10	5	5	6	8	6	9	2	5	4	5	7	9	6	2	2
DO14420	2	2	2	2	2	2	5	1	1	4	1	2	1	2	2	2	3	2	2	2	1	1	1	2	2	1	2	2	2	2	2	2	2	3	2	2	2	2	2	2	1	1
DO14502	2	2	2	2	1	1	3	1	2	2	2	2	1	4	1	1	1	1	2	2	2	2	1	2	2	2	2	2	2	1	2	2	4	1	2	2	1	2	2	2	1	1
DO14566	2	2	2	2	2	1	3	1	2	4	2	2	2	2	1	2	2	2	2	1	1	2	1	2	2	2	2	1	2	2	1	2	1	1	2	2	2	2	1	2	1	1
DO14582	2	2	2	2	2	2	3	2	2	2	2	2	2	2	2	2	2	2	2	2	2	2	1	2	2	1	2	2	2	2	2	2	2	2	2	2	2	2	2	2	2	2
DO14614	4	4	3	4	3	2	4	2	4	6	2	4	2	4	4	2	3	2	2	4	3	2	2	4	4	2	4	4	2	4	3	4	3	1	3	3	3	4	2	4	2	2
DO14678	4	3	3	2	2	3	3	2	2	6	2	3	3	3	3	3	3	3	3	2	2	2	2	2	2	2	2	2	2	2	2	2	2	2	3	3	3	3	2	2	3	3
DO14686	2	2	2	2	2	2	3	2	2	2	2	2	2	2	2	3	3	2	2	2	1	2	1	2	2	2	1	2	1	2	2	2	2	2	2	2	2	2	2	2	1	1
DO14718	4	4	4	3	3	2	4	6	3	3	2	4	5	5	3	2	6	2	4	3	3	4	4	3	3	3	4	4	5	3	4	3	4	2	3	3	4	5	3	3	2	4
DO14742	4	3	3	3	3	2	4	4	2	5	2	3	3	5	3	4	4	2	4	4	4	3	4	4	4	2	4	4	4	4	2	4	4	2	3	3	4	4	2	3	1	2
DO14750	2	1	2	2	3	1	3	2	2	2	2	2	2	2	2	1	3	1	2	2	1	2	1	2	2	1	2	2	2	2	1	2	2	1	2	2	2	2	2	2	2	2
DO14814	4	4	3	5	3	2	6	2	2	4	3	5	3	3	5	3	3	2	3	2	3	2	2	4	3	4	4	3	3	5	4	4	3	3	4	2	5	3	3	4	1	2
DO14862	4	4	2	3	3	2	4	2	3	3	3	3	3	5	3	2	6	2	4	3	3	3	2	2	3	3	3	3	3	3	2	3	3	3	2	3	4	4	3	2	1	2
DO14942	4	2	2	2	2	1	3	2	2	3	3	2	2	2	2	4	4	3	3	2	2	2	1	3	3	1	2	2	2	1	3	3	3	3	3	3	3	3	3	2	1	1
DO15014	4	4	3	3	2	2	4	4	3	4	2	3	4	3	3	2	3	2	2	3	2	3	2	3	3	3	4	3	3	3	3	3	4	2	3	3	4	3	3	2	3	2
DO15022	2	2	2	2	2	1	2	2	2	2	2	2	2	3	2	1	2	2	2	2	2	1	1	1	2	2	2	2	2	2	2	2	2	2	2	2	2	2	1	2	1	1
DO15046	4	3	4	4	4	2	4	3	2	5	2	3	3	5	4	4	5	2	3	3	3	3	3	5	3	2	4	3	4	3	2	3	3	2	4	3	3	4	2	2	1	2
DO15110	4	2	3	3	3	2	4	4	2	4	2	3	3	5	2	3	6	2	3	2	3	4	4	4	4	4	3	4	4	4	3	4	3	2	3	3	5	4	4	4	2	3
DO1537	2	1	5	2	2	2	2	1	1	2	1	2	2	2	2	1	4	2	1	2	1	1	2	2	1	1	1	1	2	2	3	2	2	2	2	1	2	2	2	1	2	2
DO15398	4	3	3	4	4	2	6	3	3	5	3	3	2	4	3	5	6	4	4	4	4	4	3	6	3	3	7	4	4	4	4	4	2	3	3	3	3	6	2	5	2	2
DO15414	4	3	3	2	2	2	2	2	3	2	2	3	3	3	3	1	5	3	3	2	2	2	2	2	2	2	3	2	3	2	2	2	2	2	2	2	2	2	2	3	2	4
DO15430	4	4	6	5	3	4	6	2	4	4	4	4	4	3	3	3	4	4	4	3	3	2	2	3	3	2	4	4	3	3	3	3	4	4	3	3	5	5	3	4	2	3
DO15503	2	2	2	2	2	1	3	2	2	2	2	2	2	2	2	1	2	2	3	1	2	2	1	1	2	1	2	2	2	2	2	2	2	2	1	2	2	2	2	2	1	1
DO15527	2	2	2	2	2	1	2	1	1	2	2	3	2	2	2	2	3	4	2	2	2	2	1	3	2	1	2	2	2	1	2	2	2	2	3	3	2	2	2	2	1	2
DO1559	4	3	6	3	4	4	4	2	2	2	2	3	3	3	3	1	6	2	3	3	3	2	3	4	2	2	3	3	3	3	2	4	2	2	4	4	4	3	3	4	1	2
DO15591	4	3	5	3	4	2	4	2	2	4	2	3	3	6	9	3	3	5	3	3	2	3	2	7	3	3	3	3	2	3	2	3	3	3	3	4	3	3	2	3	2	2
DO15791	4	3	3	2	3	2	3	2	2	6	3	3	3	4	2	2	2	4	3	2	3	2	2	3	3	2	3	3	3	3	3	2	3	1	3	3	2	4	3	3	2	2
DO15815	4	4	3	4	4	2	4	3	3	7	2	4	4	4	4	3	3	5	4	4	4	3	4	4	4	4	4	4	4	4	4	4	4	4	3	3	6	6	2	4	2	2
DO15870	2	2	3	2	1	2	2	1	1	2	2	1	2	2	2	2	2	1	1	2	2	2	2	2	2	1	1	2	3	2	1	3	2	2	2	2	2	2	2	2	1	1
DO15911	2	2	2	2	2	2	2	2	2	2	2	1	2	2	2	2	2	2	2	2	2	2	1	2	2	2	2	2	2	1	2	2	2	2	2	2	2	2	2	2	1	1
DO15943	2	3	3	2	2	1	2	2	2	2	2	2	2	2	2	3	3	2	2	2	2	2	1	2	2	2	2	2	2	2	2	2	3	3	2	2	2	2	2	3	1	1
DO16015	2	2	2	2	2	1	2	2	2	2	2	2	2	2	2	2	2	2	2	2	2	2	2	2	2	2	2	2	2	2	2	2	2	2	2	2	2	2	2	2	1	1
DO16110	2	2	2	2	2	1	2	2	2	2	2	2	2	2	2	2	4	2	2	2	2	2	2	2	2	2	2	2	2	2	2	2	4	1	2	2	2	3	2	2	2	2
DO16113	2	2	2	2	2	1	2	2	2	2	3	2	2	2	2	2	2	2	2	2	2	2	2	2	2	2	2	2	2	2	2	2	2	2	2	2	2	2	2	2	1	1
DO16136	2	2	2	2	2	1	2	2	2	2	2	2	2	2	2	2	2	2	2	2	2	2	2	2	2	2	2	2	2	2	2	2	2	2	2	2	2	2	2	2	1	2
DO16233	2	2	2	2	2	1	2	2	2	3	3	2	2	2	2	2	2	2	2	2	2	2	2	2	2	2	2	2	2	2	2	2	2	2	2	2	2	2	2	2	2	1
DO16248	2	2	2	2	2	1	2	2	2	2	2	2	2	3	3	2	2	2	2	2	2	2	2	2	2	2	2	2	2	2	2	2	2	2	2	2	2	2	2	2	1	1
DO16269	4	3	3	4	4	2	4	4	4	4	6	3	3	4	4	3	3	4	4	4	4	4	4	4	4	3	4	4	4	4	4	4	4	4	4	4	4	4	4	4	2	2
DO1663	2	2	2	3	2	1	2	2	2	2	2	2	2	2	2	1	2	2	2	2	2	2	2	2	1	1	2	1	3	2	2	2	1	2	2	2	2	3	2	2	2	2
DO16769	2	2	2	2	2	1	3	2	2	3	3	2	2	3	3	1	2	1	1	2	2	2	1	3	3	1	1	2	2	2	2	2	2	2	2	2	3	3	2	2	1	1
DO16881	2	2	2	2	2	1	2	2	2	2	3	2	2	2	2	1	2	1	1	2	2	2	2	2	2	2	1	2	2	2	2	2	2	2	2	2	2	2	2	2	2	2
DO16999	2	2	2	2	2	1	2	2	2	2	2	1	1	2	2	1	2	2	2	2	2	2	2	2	2	2	2	2	2	2	2	2	2	2	2	2	2	2	2	2	2	2
DO17054	2	2	2	2	2	1	2	2	2	2	2	2	2	2	2	1	2	2	2	2	2	2	2	2	2	2	2	2	2	2	2	2	2	2	2	2	2	2	1	2	2	2
DO17074	2	2	2	2	2	1	2	2	2	2	2	2	2	2	2	1	2	2	2	2	2	2	2	2	2	2	2	2	2	2	2	2	2	2	2	2	2	2	2	2	1	1
DO17085	2	2	2	2	2	1	2	2	2	2	2	2	2	3	3	2	2	2	2	3	2	2	2	2	2	2	2	2	3	2	2	2	2	2	2	2	2	2	2	2	1	1
DO17178	2	2	3	2	2	1	2	2	2	2	3	2	1	2	2	2	2	2	2	2	2	2	2	2	2	2	2	2	2	2	2	2	2	2	2	2	2	2	2	2	1	1
DO17373	2	2	2	2	2	2	2	2	2	2	2	2	2	2	2	2	2	2	2	2	2	2	2	2	2	2	2	2	2	2	2	2	2	2	2	2	2	2	2	2	2	2
DO17722	2	2	2	2	2	1	2	2	2	2	3	2	2	2	2	2	2	2	2	2	2	2	2	2	2	2	2	2	2	2	2	2	3	3	2	2	2	2	2	2	2	2
DO17751	2	2	2	2	2	1	2	2	2	2	2	2	2	2	2	2	2	1	1	2	1	2	2	2	2	2	2	2	2	2	2	2	2	2	2	2	2	2	2	2	1	1
DO17791	2	2	2	2	2	1	2	2	2	3	3	2	2	2	2	2	2	2	2	2	2	2	2	2	2	1	2	2	2	2	2	2	2	2	2	2	2	2	2	2	2	2
DO17848	4	3	3	3	3	2	3	4	3	3	5	3	3	4	4	3	3	3	3	3	3	3	3	4	4	3	2	3	4	4	3	3	2	2	3	3	3	3	3	3	2	2
DO17977	2	2	2	2	2	1	2	2	2	2	3	2	2	2	2	2	2	2	2	2	2	2	2	2	2	2	2	2	2	2	2	2	2	2	2	2	2	2	2	2	1	1
DO18016	2	2	2	2	2	1	2	2	2	2	2	2	2	3	2	1	1	2	2	2	2	2	2	2	2	2	2	2	2	2	2	2	2	2	2	2	2	2	2	2	1	1
DO18056	4	3	3	4	4	2	2	3	3	4	4	3	3	4	4	3	3	2	2	3	3	4	4	4	4	4	2	3	4	4	3	3	3	3	4	4	4	4	3	4	2	2
DO18164	2	3	3	3	3	2	2	2	2	2	2	2	2	2	2	2	2	2	2	2	2	2	2	2	2	2	2	2	3	3	3	3	1	1	2	2	2	2	2	2	3	2
DO18392	4	4	8	6	6	1	8	5	5	8	8	6	1	14	12	4	5	4	4	6	6	5	5	5	6	5	3	5	6	6	6	6	2	2	6	6	7	7	6	6	3	3
DO18572	2	2	3	2	2	1	2	2	2	2	2	2	2	2	2	2	2	2	2	2	2	2	2	2	2	2	1	2	2	2	2	2	2	2	2	2	2	2	2	2	1	1
DO18651	2	2	2	2	2	1	2	2	2	2	2	2	2	2	2	2	2	2	2	2	1	2	2	2	2	2	2	2	2	2	2	2	2	2	2	2	2	2	2	2	2	2
DO18671	2	2	2	2	2	1	2	2	2	3	3	2	2	2	2	2	2	2	2	2	2	2	2	2	2	2	2	2	2	2	2	2	2	2	2	2	2	2	2	2	1	1
DO18701	2	2	2	2	2	1	1	2	2	2	2	1	1	2	2	2	2	1	1	2	2	2	2	3	3	2	1	2	2	2	2	2	2	2	2	2	2	2	2	2	1	1
DO18839	2	2	2	2	2	1	2	2	2	2	3	2	2	2	2	2	2	2	2	2	2	2	2	2	2	2	1	2	2	2	2	2	2	2	2	2	2	2	2	2	1	1
DO18988	2	2	2	2	2	1	2	2	2	2	3	2	2	2	2	2	2	2	2	2	2	2	2	2	2	2	2	2	2	2	2	2	2	2	2	2	2	2	2	2	1	1
DO19028	2	2	2	2	2	2	2	2	2	2	2	2	2	2	2	2	2	2	2	2	2	2	2	2	2	2	2	2	2	2	3	3	2	2	2	2	2	2	2	2	1	1
DO19048	4	4	4	4	4	2	2	3	3	5	5	3	3	4	4	2	2	2	2	3	3	4	4	4	4	3	3	4	5	3	3	3	2	2	3	3	4	4	4	3	2	2
DO19380	2	2	2	2	2	1	2	2	2	2	2	2	2	3	2	1	2	3	2	2	2	2	2	2	2	2	2	2	2	2	2	2	2	2	2	2	2	2	2	2	2	2
DO1954	2	2	2	2	1	2	2	1	1	1	1	2	1	1	2	1	2	2	2	1	1	2	1	1	1	1	2	1	2	2	1	1	2	2	2	2	2	2	2	2	1	2
DO19733	2	2	2	2	2	1	2	2	2	2	3	2	1	2	2	2	2	2	2	2	2	2	2	2	2	2	2	3	2	2	2	2	3	3	2	2	2	2	2	2	1	1
DO20082	2	2	2	2	2	2	3	2	2	2	2	2	2	3	4	2	2	2	2	2	2	2	2	3	3	2	1	2	2	2	2	2	2	2	2	2	2	3	1	2	1	1
DO20416	2	2	2	2	2	1	2	2	2	2	2	2	2	2	2	1	2	2	2	2	2	2	2	2	2	2	2	2	2	2	2	2	2	2	2	2	2	2	2	2	2	2
DO2055	4	3	7	3	3	2	4	2	2	5	2	4	4	4	2	2	3	2	2	4	2	2	3	4	3	4	2	3	4	4	2	5	4	4	4	4	4	4	3	4	4	3
DO20604	2	2	2	2	2	1	2	1	2	2	2	2	1	2	2	1	2	2	2	2	2	2	2	2	2	2	2	2	2	2	2	2	2	2	2	2	2	2	2	2	2	2
DO2078	2	2	3	2	2	3	3	2	2	2	2	2	2	2	2	2	4	2	2	2	2	2	1	3	3	2	2	2	2	2	2	1	2	2	2	2	1	2	2	2	2	2
DO2084	2	2	2	2	2	2	2	2	2	2	2	2	2	2	2	1	7	2	2	2	2	2	2	2	2	2	2	2	5	1	2	2	1	3	2	2	2	2	2	2	2	2
DO2096	2	2	2	2	2	2	2	2	2	2	2	2	2	2	2	1	3	2	2	2	2	2	2	2	2	1	2	2	2	2	2	2	2	2	2	2	2	2	2	2	2	2
DO2114	2	2	4	2	2	2	2	2	2	2	2	2	1	2	2	1	4	2	2	2	2	2	1	2	2	1	2	2	2	1	1	2	2	2	1	3	2	2	2	2	2	2
DO217786	2	2	3	2	2	2	2	2	3	2	2	2	2	2	2	1	3	2	2	2	2	2	1	2	2	2	2	2	3	1	2	2	2	2	2	2	2	2	2	2	2	2
DO217787	2	2	4	2	2	3	3	2	2	4	4	2	2	2	2	3	3	2	2	2	2	2	2	2	2	2	2	2	2	2	1	2	2	2	2	2	3	3	2	2	2	2
DO217788	2	2	3	2	2	2	2	2	2	2	2	2	1	2	1	2	2	2	2	2	2	2	1	2	2	2	2	2	2	1	1	3	2	2	2	2	2	2	2	2	2	2
DO217814	8	6	5	8	7	6	7	6	6	11	6	8	7	11	9	4	6	6	8	6	9	9	6	7	7	10	8	9	6	4	6	6	9	6	3	6	6	11	6	4	3	4
DO217817	2	2	2	2	2	2	2	2	2	2	2	2	2	2	2	2	2	2	2	2	2	2	2	2	2	2	2	2	2	2	2	2	2	2	1	2	2	2	2	2	1	1
DO217818	2	1	2	2	2	2	2	2	2	1	2	1	1	2	2	1	2	1	1	1	1	1	3	2	2	2	2	1	2	2	1	2	2	2	1	2	2	2	1	1	1	1
DO217822	4	2	2	3	3	2	2	3	3	6	2	3	3	3	2	4	4	3	3	4	4	2	2	2	2	3	2	2	3	3	3	3	2	2	2	2	4	6	2	2	1	1
DO217826	4	4	6	3	3	2	3	3	3	3	4	4	4	4	4	4	4	3	3	4	2	4	4	4	4	3	4	3	5	3	2	4	4	4	4	4	4	4	4	4	4	4
DO217836	2	2	2	2	2	2	2	2	2	3	2	2	2	2	2	2	2	2	2	2	2	2	2	4	2	2	2	2	2	2	2	2	2	2	2	2	2	2	2	2	1	1
DO217844	2	2	4	2	2	2	2	2	2	2	2	3	1	2	2	2	2	2	2	2	2	2	2	2	2	2	3	2	2	2	2	2	2	2	1	1	2	2	2	1	2	2
DO217850	2	2	2	2	2	2	2	2	2	3	1	2	1	2	1	2	2	1	2	1	2	2	2	2	2	2	2	2	2	2	1	2	1	1	2	2	1	3	2	3	2	2
DO217864	2	2	2	2	2	2	2	2	2	2	2	2	2	2	2	1	3	1	1	2	2	2	2	2	2	2	1	2	2	2	1	3	2	2	2	2	2	2	2	2	1	1
DO217865	2	2	3	2	2	1	2	2	2	2	2	2	1	2	2	1	6	1	2	2	2	2	1	2	2	2	1	2	3	2	1	3	2	2	2	2	3	3	2	2	2	2
DO217867	2	2	2	2	2	2	2	1	2	1	2	2	2	2	1	2	2	1	2	1	2	2	3	2	2	1	2	2	2	1	1	2	2	1	1	1	1	3	1	1	1	1
DO217887	4	3	4	4	4	3	4	4	4	4	4	4	4	4	4	2	7	4	4	4	4	3	3	4	2	4	4	4	6	5	3	4	2	2	3	5	3	4	4	2	4	4
DO217896	4	2	3	2	2	2	3	1	1	2	2	2	2	3	3	2	2	2	2	3	2	2	2	1	2	3	2	2	2	2	1	2	2	3	1	1	2	5	2	2	2	1
DO217907	4	2	3	4	3	2	4	2	3	3	3	3	2	2	3	1	5	2	3	4	3	2	2	4	3	2	2	3	4	3	2	3	4	3	2	2	2	2	3	3	2	1
DO217908	2	2	3	2	2	2	2	2	2	2	2	2	2	2	2	2	2	2	2	2	2	2	2	2	2	2	2	2	2	1	2	2	2	2	2	2	2	2	2	2	2	2
DO217931	2	2	2	2	2	1	2	1	2	2	2	4	2	2	3	1	4	1	2	2	2	2	1	2	2	2	2	1	2	2	1	2	2	2	1	2	2	4	2	1	1	1
DO217934	2	2	5	2	2	2	2	2	2	2	2	2	2	3	2	1	3	2	2	2	2	2	2	2	2	2	2	2	4	1	2	2	2	3	2	2	2	2	2	2	2	2
DO217939	2	2	4	2	2	2	2	2	2	2	2	1	2	3	3	2	2	2	2	2	2	2	2	2	2	2	2	2	3	1	2	2	2	2	2	2	2	2	2	1	2	2
DO217950	4	4	4	4	3	3	5	5	4	7	4	5	3	9	3	2	6	5	3	3	3	3	3	3	3	5	4	4	5	6	5	3	4	4	3	5	10	6	3	4	2	3
DO217952	2	2	3	2	2	2	2	2	2	2	2	2	1	2	2	1	4	2	2	2	2	2	1	2	2	2	2	2	2	1	1	2	2	2	2	2	3	3	2	2	1	1
DO217953	2	2	4	2	2	2	2	3	3	2	2	2	2	2	2	3	3	2	2	3	3	2	2	2	2	2	2	2	3	1	1	3	2	2	2	2	2	2	2	2	2	2
DO217987	4	4	3	3	2	3	3	4	4	3	4	3	2	5	3	2	8	4	2	4	3	4	2	4	4	2	4	3	4	3	1	3	4	4	3	3	4	4	2	5	3	3
DO218030	4	2	2	3	2	2	3	2	2	2	2	2	2	2	2	4	6	2	3	3	2	2	2	2	2	3	3	2	1	2	2	2	1	1	2	2	2	3	1	2	1	1
DO218059	2	2	2	2	2	1	2	2	2	2	2	2	2	2	2	2	2	2	2	2	2	2	2	2	2	2	2	2	2	1	1	2	2	2	2	2	2	2	2	2	2	2
DO218060	4	3	4	2	2	2	2	3	3	3	3	3	3	4	4	0	6	3	3	3	3	3	3	3	3	2	4	2	6	2	1	1	4	4	2	2	4	4	3	2	4	4
DO218062	4	3	4	3	3	4	4	4	4	4	4	4	4	4	4	2	10	4	4	4	3	10	2	4	4	4	4	4	4	2	4	4	4	4	4	4	4	4	4	4	4	4
DO218065	2	2	4	2	2	2	2	2	2	2	2	2	2	2	2	2	2	2	2	2	2	2	1	2	3	2	2	2	3	1	2	2	2	2	2	2	1	2	2	1	2	2
DO218068	4	2	5	2	3	3	2	3	3	3	2	4	3	5	3	3	5	3	2	5	3	4	3	3	3	6	2	3	4	3	2	3	3	3	2	5	4	6	3	3	3	3
DO218072	2	2	2	2	2	2	2	2	2	2	2	2	2	2	2	1	3	2	2	2	2	2	2	2	2	2	2	2	3	1	2	2	2	2	2	2	2	2	2	2	2	2
DO218075	4	2	3	3	3	2	3	3	3	4	2	4	3	3	3	2	5	4	2	2	3	3	3	4	3	2	3	2	3	3	2	2	2	2	1	2	2	3	3	3	2	2
DO218121	4	4	6	3	3	4	4	3	3	3	3	3	3	5	5	6	6	4	4	3	3	3	3	5	5	4	4	3	4	2	2	4	4	4	4	4	4	4	3	3	3	3
DO218136	4	3	4	4	4	4	4	3	3	3	4	4	4	4	2	4	5	2	2	4	3	3	3	4	4	6	3	3	6	4	3	6	3	4	4	4	6	6	2	3	2	2
DO218150	2	2	3	2	2	2	3	2	2	2	2	2	1	3	2	1	3	2	2	2	2	2	1	3	2	1	1	2	2	1	1	2	2	3	2	2	2	2	1	2	1	1
DO218159	2	1	3	2	2	1	1	2	2	2	1	2	2	2	2	2	2	1	1	2	2	2	1	2	2	2	2	1	2	2	1	2	2	2	2	2	2	2	2	2	2	2
DO218167	2	2	2	2	2	1	3	2	1	2	2	2	1	2	2	2	2	2	2	2	1	2	2	2	2	2	2	3	2	1	1	2	2	2	2	2	3	3	2	3	1	1
DO218168	2	2	2	2	2	2	2	2	2	2	2	2	2	2	2	1	2	1	1	2	2	2	1	2	2	2	2	2	2	1	1	2	2	2	2	2	2	2	2	1	2	2
DO218173	4	4	4	4	4	5	4	3	3	6	6	4	5	5	5	4	5	4	4	2	3	4	4	4	4	4	3	0	1	4	2	2	4	6	1	2	7	4	5	4	4	4
DO218174	2	2	4	2	2	2	2	2	2	2	2	2	2	2	2	2	2	2	2	2	2	2	2	2	2	2	2	2	3	1	2	2	2	2	2	2	2	2	2	2	2	2
DO218176	2	2	3	2	2	2	2	1	1	2	2	2	1	2	2	2	2	2	2	2	2	2	1	2	3	1	3	2	2	2	1	1	2	2	2	2	2	2	2	2	2	2
DO218180	2	2	2	2	2	2	2	2	2	2	2	2	2	2	2	2	4	2	2	2	2	2	2	3	3	2	2	2	2	2	2	2	2	2	1	2	2	2	2	2	1	1
DO218182	2	2	3	2	2	2	2	2	2	2	2	2	2	2	2	2	2	2	2	2	2	2	2	2	2	2	2	2	2	1	2	2	2	2	2	2	2	2	2	2	2	2
DO218205	2	2	2	2	1	2	2	2	2	2	2	2	2	2	2	2	2	2	2	2	2	2	2	2	2	1	2	2	2	1	1	1	1	1	0	2	2	2	2	1	2	2
DO218212	2	2	2	2	2	3	2	2	2	2	2	2	1	3	2	2	7	1	2	3	2	2	1	2	2	2	1	2	2	1	1	3	2	2	1	2	1	2	2	1	1	1
DO218223	4	6	8	5	6	3	6	3	3	6	3	7	5	5	6	2	4	3	4	5	5	5	5	6	5	5	4	5	5	5	4	5	7	3	3	10	12	12	4	5	5	5
DO218227	4	3	3	4	4	2	4	3	3	3	2	2	2	4	4	3	3	2	2	4	3	4	4	3	3	3	2	4	4	4	2	4	3	3	2	4	5	5	2	3	2	2
DO218254	2	3	3	2	2	2	2	2	2	3	3	2	2	3	2	3	3	2	2	2	2	2	2	2	2	1	2	2	2	2	1	3	3	3	2	2	2	2	2	1	2	2
DO218269	4	3	4	2	2	3	2	3	4	5	3	3	2	5	2	1	5	3	2	6	2	2	2	2	3	2	2	3	3	2	1	5	1	2	2	3	3	4	2	2	3	2
DO218280	4	4	3	2	3	2	4	4	4	4	3	3	2	4	3	2	6	3	5	1	3	4	4	3	3	4	7	3	3	3	1	3	3	2	1	1	4	4	3	2	2	2
DO218306	2	2	2	2	2	2	2	2	2	2	2	2	2	4	2	1	3	2	2	2	2	3	2	2	2	2	2	2	2	2	2	2	2	2	2	2	3	3	2	2	1	1
DO218333	4	4	5	3	4	4	4	4	4	3	3	3	2	4	4	1	8	4	4	4	4	4	2	2	4	2	6	3	4	2	3	5	4	4	4	4	2	5	3	4	4	2
DO218347	2	2	3	2	2	2	2	2	2	2	1	2	1	3	3	2	2	2	2	2	2	2	2	2	2	2	2	2	2	1	1	2	2	2	2	2	2	2	2	1	2	2
DO218351	2	2	2	2	2	2	2	2	2	2	2	2	2	3	3	2	2	1	1	2	2	2	2	2	2	2	2	2	2	2	1	2	3	3	2	2	2	2	2	2	2	2
DO218377	2	2	3	2	2	2	2	2	2	2	2	2	2	2	2	2	2	2	2	2	2	2	2	2	2	2	2	2	2	1	1	1	2	2	2	2	2	2	2	1	2	2
DO218384	2	2	2	2	2	2	2	2	2	2	2	1	1	3	1	2	2	2	2	2	2	2	2	2	2	2	2	2	3	1	2	2	2	2	2	2	2	2	2	1	2	2
DO218388	2	1	5	2	2	2	2	2	2	3	3	2	2	2	2	2	2	2	2	2	2	3	3	2	2	3	2	2	2	2	2	2	2	2	2	2	2	2	2	2	3	3
DO218404	2	2	2	2	2	2	1	2	2	2	2	2	2	2	2	1	4	1	2	2	2	2	1	1	2	1	2	2	2	1	2	1	2	2	2	1	2	3	2	1	1	1
DO218408	2	2	4	2	2	2	2	2	2	2	2	2	2	3	3	3	3	2	2	2	2	2	2	2	2	2	2	2	4	1	2	2	2	2	3	3	2	2	2	2	2	2
DO218411	4	4	4	4	4	3	5	4	4	3	4	4	4	5	4	3	3	2	3	4	4	3	4	5	3	3	3	4	3	3	2	4	3	3	3	3	3	3	3	4	4	3
DO218417	2	2	1	2	2	2	2	1	2	2	2	2	2	2	2	1	4	1	2	2	2	1	1	2	2	1	1	2	2	2	1	2	2	1	1	2	2	2	2	4	2	2
DO218419	2	2	2	2	2	2	2	2	2	2	2	2	2	4	2	1	5	2	2	2	2	2	2	2	2	2	2	2	2	1	1	2	2	2	2	2	2	2	2	1	1	2
DO218428	4	3	5	3	5	3	3	2	2	2	2	3	4	3	4	2	5	3	3	3	2	2	3	4	2	2	2	4	7	2	2	3	3	4	2	3	3	4	3	3	3	3
DO218440	4	3	5	3	2	2	4	2	2	2	2	3	2	4	4	2	2	2	2	4	3	3	3	3	2	2	2	2	3	2	2	4	5	1	2	2	2	2	2	4	6	2
DO218443	2	2	3	2	2	2	2	1	4	2	1	2	2	2	2	4	3	3	3	2	2	2	3	3	2	2	2	1	3	2	2	2	2	1	2	2	2	2	2	2	1	1
DO218457	2	2	3	2	2	2	2	2	2	2	2	2	1	2	2	2	2	2	2	2	2	2	2	2	2	2	2	2	2	1	1	2	2	2	2	2	2	2	2	2	2	2
DO218478	2	2	4	2	2	2	2	2	2	2	2	2	2	2	2	1	2	2	2	2	2	2	2	2	2	2	2	2	2	1	1	3	2	2	2	2	2	2	2	2	2	2
DO218488	2	2	3	2	2	2	2	2	2	2	2	2	1	2	2	2	2	2	2	2	2	2	2	2	2	2	2	2	2	1	2	2	2	2	2	2	2	2	2	1	2	2
DO218489	8	6	10	6	6	8	8	4	4	7	8	4	4	8	6	2	4	6	6	7	7	7	7	4	8	4	7	6	8	4	5	5	5	5	8	7	8	8	6	5	5	5
DO218491	4	3	4	4	4	3	3	3	2	4	3	4	4	3	3	2	5	4	4	4	3	3	3	4	4	2	2	3	3	3	2	4	4	4	3	3	4	4	4	2	4	4
DO218502	4	3	6	4	4	3	5	2	2	4	4	3	4	3	6	2	4	2	2	4	4	3	3	4	3	2	4	3	4	2	2	4	1	2	3	3	4	4	3	4	2	2
DO218506	4	3	4	3	3	3	3	3	3	6	6	4	4	4	4	2	5	2	2	3	3	3	3	3	3	4	3	3	6	2	2	4	2	2	4	4	2	4	2	1	4	4
DO218535	4	3	3	2	3	3	3	2	2	2	2	3	2	3	3	1	4	2	2	2	2	3	3	6	3	3	3	2	4	4	2	4	2	2	3	3	2	4	4	4	2	3
DO218547	4	4	4	5	4	4	5	3	3	5	3	4	4	6	4	2	8	4	3	6	4	4	4	3	3	5	3	3	3	2	4	4	4	4	3	4	6	5	4	4	5	6
DO218550	4	3	2	3	4	4	2	2	2	3	3	2	2	5	4	4	4	2	3	4	4	2	3	4	2	3	3	3	3	3	1	3	2	1	3	3	4	4	2	3	1	2
DO218553	2	2	3	2	2	2	2	2	2	3	2	2	2	2	2	2	2	2	2	2	2	2	2	2	2	2	2	2	2	2	2	2	2	2	2	2	2	2	2	2	2	2
DO218560	4	4	4	4	4	4	4	3	3	5	4	4	4	4	4	6	6	4	3	4	4	3	3	3	4	3	5	3	5	2	2	4	4	6	4	4	4	4	3	2	4	4
DO218573	4	2	3	3	3	1	2	4	4	3	3	3	2	3	3	2	10	2	2	3	4	2	2	3	3	3	3	2	3	3	2	4	2	2	3	3	3	3	2	3	2	2
DO218583	2	2	2	2	2	2	2	2	2	2	2	2	2	2	2	1	4	2	2	2	2	2	2	2	2	2	2	2	4	1	2	2	2	2	2	2	2	2	2	1	2	2
DO218605	4	3	3	3	3	3	4	3	3	4	3	3	2	4	4	4	4	3	3	2	2	3	3	3	3	1	2	2	5	2	2	2	2	3	3	3	4	4	3	6	4	4
DO218611	2	2	3	2	2	2	2	2	2	2	2	2	2	2	1	1	3	2	2	2	2	2	2	2	2	2	2	2	2	1	2	2	2	2	2	2	2	2	2	2	2	2
DO218621	2	2	2	2	2	2	2	2	2	2	2	2	1	2	2	1	5	2	2	2	2	2	2	2	2	1	2	2	3	1	2	2	3	3	2	2	2	2	2	2	2	2
DO218651	2	2	3	2	2	1	2	3	2	2	2	2	2	2	2	1	2	1	2	2	2	2	2	2	2	2	2	2	2	2	1	3	2	2	2	2	2	3	1	2	2	2
DO218656	2	2	3	2	2	2	3	1	3	2	2	2	2	2	2	2	6	2	2	1	2	2	2	2	2	2	2	2	2	2	1	2	2	2	2	2	2	2	2	2	3	2
DO218669	2	2	3	2	2	1	2	1	2	3	1	2	2	2	2	1	6	1	2	2	2	2	2	2	1	2	2	2	3	2	1	2	2	1	3	2	2	3	2	2	1	1
DO218673	4	2	5	5	4	2	2	2	2	2	2	5	4	5	5	2	6	2	2	4	2	3	4	3	2	7	3	2	3	3	3	3	3	2	2	4	6	9	4	3	2	2
DO218684	4	2	5	2	2	2	3	2	2	3	2	2	3	5	2	2	10	2	3	2	2	4	2	3	4	2	4	2	4	2	2	3	2	2	3	3	5	4	3	3	3	2
DO218695	4	4	4	4	4	4	4	3	3	4	4	2	2	4	4	4	4	3	3	5	5	5	5	4	4	4	2	4	4	4	2	4	4	2	3	4	5	5	2	6	2	2
DO218697	2	2	2	2	2	1	2	1	1	2	2	2	2	2	2	2	2	3	2	1	2	2	2	2	2	2	2	2	2	2	2	2	2	1	1	2	2	2	2	2	1	1
DO218698	2	2	2	2	1	2	2	2	2	2	2	1	1	2	2	2	2	2	2	1	1	2	1	2	2	2	2	2	2	1	2	2	2	2	2	2	1	2	2	2	2	2
DO218709	4	2	4	4	2	2	3	3	2	2	3	3	1	3	2	2	3	1	2	4	3	2	3	3	4	1	2	2	2	3	2	5	3	2	2	4	5	5	2	3	2	2
DO218728	2	2	2	2	2	2	2	2	2	3	3	2	2	4	2	1	3	2	2	4	2	2	2	2	1	5	2	2	2	3	1	2	2	2	2	1	2	2	2	2	1	1
DO218742	2	2	3	2	2	1	3	2	2	2	2	2	1	1	2	1	4	1	2	2	2	2	1	3	2	2	2	2	2	2	2	4	2	2	2	2	3	3	2	1	2	2
DO218769	2	2	3	2	2	2	2	2	2	2	2	2	2	2	2	3	3	2	2	2	2	2	2	2	2	2	2	2	2	2	2	2	2	2	2	2	3	3	2	2	1	1
DO218770	2	2	2	2	2	2	2	2	2	2	2	2	2	2	2	2	2	2	2	2	2	2	2	2	2	2	2	2	2	1	2	2	2	2	2	2	2	2	2	2	2	2
DO218773	2	2	2	2	2	2	2	1	2	2	2	1	1	2	2	3	3	2	2	2	2	2	2	2	2	2	2	3	2	2	3	2	6	1	2	2	2	2	2	3	1	1
DO218796	4	2	5	3	4	4	5	3	3	4	4	3	2	3	2	2	4	2	3	4	4	4	2	2	4	2	4	3	3	4	2	3	2	2	3	3	2	9	3	2	3	3
DO218827	2	2	4	2	2	2	2	2	2	2	2	2	2	2	2	3	3	2	2	2	2	2	2	2	2	2	2	2	3	1	2	2	2	2	2	2	2	2	2	2	2	2
DO218828	4	2	4	3	3	2	3	3	3	4	3	3	3	3	3	1	6	3	4	2	4	4	2	2	4	2	2	3	5	2	2	4	3	2	2	3	4	4	3	3	2	2
DO218831	2	2	4	2	2	2	2	2	2	2	2	2	1	3	3	2	3	2	2	2	2	2	1	2	2	2	2	2	3	1	1	3	1	1	2	2	3	3	2	2	2	2
DO219106	4	3	3	4	4	3	3	2	2	3	3	4	4	3	3	4	4	3	3	3	3	4	4	3	3	4	4	2	3	3	2	4	3	3	4	4	4	4	5	2	4	4
DO219580	2	2	2	2	2	2	2	2	2	2	2	2	2	2	2	2	2	2	2	2	2	2	2	2	2	2	2	2	2	2	2	2	2	2	2	2	2	2	2	2	1	1
DO219585	2	2	2	2	2	2	2	2	2	2	2	2	2	2	2	2	2	2	1	2	2	2	2	2	2	2	2	2	2	2	2	2	2	2	2	2	2	2	2	2	1	1
DO219944	4	3	3	3	3	3	3	3	3	5	3	3	3	3	3	4	4	2	2	4	4	6	3	5	3	2	2	2	4	2	3	3	3	3	4	4	4	4	3	5	2	2
DO219945	4	3	3	4	4	4	2	3	3	6	2	4	4	3	3	2	4	4	5	2	3	2	2	2	2	2	2	4	4	4	4	4	5	3	5	3	4	4	4	3	2	2
DO219949	4	3	2	2	2	2	2	3	3	3	3	2	3	3	3	3	3	2	3	3	2	3	1	2	3	2	2	3	2	2	3	3	2	1	4	2	4	3	1	3	2	1
DO219951	4	3	2	2	2	2	3	3	3	6	3	3	3	4	4	3	4	3	4	3	2	2	3	3	3	3	2	3	2	3	5	3	3	4	4	4	3	3	2	3	2	1
DO219952	2	2	2	2	2	2	2	2	2	3	2	2	2	2	2	2	2	2	2	2	2	2	2	2	2	2	2	2	2	2	2	2	3	1	2	2	2	2	2	2	2	2
DO219954	4	4	3	6	4	5	2	4	3	4	3	4	3	5	4	6	6	4	5	3	4	2	3	3	2	3	2	4	3	3	2	2	4	2	5	3	5	5	3	4	4	3
DO219960	2	2	2	2	2	2	2	2	2	2	2	2	2	2	2	2	2	2	2	2	2	2	2	2	2	2	3	2	2	2	2	2	2	2	2	2	2	2	2	2	1	1
DO219961	2	2	2	2	2	2	2	1	1	2	2	2	2	2	2	2	2	2	2	2	2	2	2	2	1	2	2	3	2	2	2	2	2	2	2	2	2	2	3	1	1	1
DO219962	2	2	1	2	2	2	2	2	2	2	2	2	2	2	2	2	2	2	2	2	2	1	1	2	2	1	2	2	2	1	2	3	1	1	2	1	2	2	2	2	2	2
DO219964	2	2	2	2	2	2	2	2	2	2	2	2	2	2	2	2	2	2	2	2	2	2	2	2	2	2	2	2	2	2	2	2	2	2	2	2	2	2	2	2	1	1
DO219965	2	2	3	2	2	1	2	2	1	2	2	2	2	2	2	1	2	1	2	2	2	1	2	4	1	1	2	1	2	2	2	2	2	2	2	2	1	1	2	1	2	2
DO219966	4	6	6	6	6	6	3	4	4	3	5	3	6	6	6	2	5	4	5	5	5	3	3	2	4	4	4	3	4	4	4	4	3	3	4	4	2	5	4	3	3	3
DO219967	2	2	2	2	2	2	2	2	2	2	2	2	2	2	2	2	2	2	2	2	2	2	2	2	2	2	2	2	2	2	2	2	2	2	2	2	2	2	2	2	1	1
DO219968	2	2	2	2	2	2	2	2	2	2	2	2	2	2	2	2	2	2	2	2	2	1	2	1	2	2	2	2	2	2	2	2	2	2	2	2	2	3	2	2	1	1
DO219969	4	4	4	4	3	3	4	4	4	4	4	3	5	3	4	4	4	2	4	4	4	3	4	3	3	2	3	4	4	3	4	4	4	4	4	4	3	4	3	4	2	1
DO219970	4	4	4	4	3	3	3	4	4	4	4	2	4	4	4	4	4	2	5	4	4	4	3	4	4	2	4	4	4	4	4	4	4	3	4	3	2	4	3	3	2	1
DO219972	2	2	1	2	2	2	2	2	2	2	2	2	2	2	2	2	2	2	2	2	2	2	1	2	2	2	1	2	2	1	2	2	2	2	3	2	2	2	1	2	1	1
DO219974	4	4	2	3	1	4	4	2	3	4	4	3	2	2	2	2	4	2	4	7	3	2	3	5	3	2	3	4	2	2	3	3	2	4	4	3	5	4	3	4	2	2
DO219975	2	2	2	2	2	3	3	2	2	3	3	2	2	2	2	3	3	2	2	3	3	2	2	2	2	2	2	2	2	2	2	2	2	2	2	2	2	2	2	2	2	2
DO220118	2	2	2	2	2	2	2	2	2	2	2	2	2	2	2	2	2	2	2	2	1	2	2	2	2	2	2	2	2	1	2	1	2	2	2	2	2	2	2	2	1	1
DO220122	2	1	2	2	2	2	2	2	2	2	2	2	2	2	3	1	2	1	2	1	1	1	2	2	2	1	2	2	2	1	3	2	2	2	3	2	2	2	2	2	2	2
DO220126	2	1	2	2	2	2	2	2	2	2	2	1	2	2	2	2	2	2	2	2	1	1	2	2	2	1	1	1	2	1	2	2	2	1	1	1	2	2	2	1	1	1
DO220138	4	4	4	5	2	3	1	2	2	3	3	2	2	3	3	2	3	3	3	2	1	2	4	3	3	1	2	4	2	2	3	3	5	4	3	3	3	2	1	4	2	2
DO220140	2	2	1	1	2	2	2	1	2	2	2	1	2	2	2	2	2	2	2	1	1	1	1	2	1	1	2	2	2	1	3	2	2	2	2	2	2	2	2	2	2	2
DO220153	4	2	3	2	2	3	3	2	2	4	3	2	2	4	4	3	3	1	3	1	1	2	2	2	2	2	2	4	2	1	2	2	3	3	4	3	2	3	2	3	3	3
DO220157	2	2	2	2	2	2	2	2	2	2	2	2	2	2	2	2	2	2	2	2	1	2	2	2	2	2	2	2	2	1	1	2	2	2	1	2	2	2	2	2	1	1
DO220163	4	3	4	2	3	3	3	4	2	4	2	3	2	3	2	3	4	4	3	1	1	2	3	4	2	3	4	4	4	2	4	2	3	2	3	3	6	3	4	2	2	2
DO220168	2	1	2	2	2	2	1	2	2	1	2	2	2	2	2	1	1	1	2	1	1	2	2	1	2	1	1	1	1	2	1	2	1	1	2	2	1	2	1	1	2	2
DO220172	4	2	3	2	3	3	3	4	2	3	4	3	3	3	4	4	3	4	3	5	2	4	2	3	3	4	4	4	4	2	3	3	4	4	3	3	4	5	4	3	4	1
DO220174	2	1	2	2	2	2	2	2	2	2	2	2	2	2	2	2	2	2	2	2	2	2	2	2	2	1	1	1	2	1	2	3	1	2	2	1	2	2	2	2	2	2
DO220176	2	1	2	2	2	2	1	1	1	2	1	2	2	2	1	2	2	1	1	1	2	1	1	2	1	1	2	1	1	2	1	2	2	2	2	1	2	2	1	1	1	1
DO220221	4	2	3	4	4	2	2	2	2	4	4	3	3	4	4	4	4	3	2	2	2	2	2	4	4	2	3	3	4	2	4	4	4	4	3	3	3	3	3	3	1	1
DO220820	2	2	3	2	2	2	2	2	2	2	2	2	2	2	2	2	2	2	2	2	2	2	2	2	2	2	2	2	2	1	2	2	2	2	2	2	2	2	2	2	2	2
DO220822	2	2	4	2	2	2	2	2	2	2	2	2	2	2	2	2	3	2	2	2	2	2	2	2	2	3	2	2	3	1	1	2	2	2	2	2	3	3	2	1	2	2
DO220823	4	2	3	4	3	2	2	3	2	2	2	2	3	4	5	2	2	2	2	5	5	2	2	2	2	1	2	2	2	2	2	2	2	2	2	2	4	4	2	2	2	2
DO220824	2	2	4	2	2	2	2	2	2	2	2	1	1	3	3	3	3	2	2	2	2	2	2	3	3	1	2	2	2	2	2	2	2	2	2	2	3	3	2	2	2	2
DO220825	4	4	4	3	3	2	4	3	3	4	4	3	3	4	4	2	4	4	4	4	4	3	3	4	4	2	4	3	6	2	2	4	1	5	4	4	4	4	3	4	4	4
DO220828	4	3	5	3	3	2	6	3	3	5	4	4	4	2	3	1	12	3	3	4	3	4	2	2	4	2	2	3	3	2	2	6	3	3	8	4	5	7	5	3	5	5
DO220841	4	2	4	3	3	4	3	4	2	1	2	5	2	3	3	2	5	2	2	2	2	2	1	9	2	2	3	2	2	2	3	2	3	2	2	1	3	5	3	5	2	2
DO220842	4	2	3	2	2	3	2	2	2	2	4	4	2	2	2	2	7	1	3	2	2	2	2	5	2	2	2	2	2	2	1	2	4	4	1	3	5	3	1	3	1	1
DO220843	2	2	2	2	2	2	2	1	1	3	2	3	1	2	2	2	2	1	2	1	1	2	2	2	1	2	2	2	2	2	2	2	2	2	2	2	2	2	2	2	1	1
DO220844	2	2	2	2	2	2	2	2	2	1	2	2	1	2	2	2	2	1	1	1	1	2	1	2	2	2	2	2	1	1	1	2	2	2	1	1	2	2	2	1	2	1
DO220845	4	3	3	3	3	4	4	4	4	2	4	4	4	4	4	3	4	3	3	2	2	3	3	2	3	5	3	5	3	4	1	3	5	5	3	3	3	5	4	3	4	4
DO220846	2	1	2	2	2	2	2	2	2	2	3	3	1	3	3	3	4	2	2	2	2	2	1	1	2	2	1	2	2	2	1	2	1	1	2	2	2	2	1	2	1	1
DO220847	4	4	4	4	4	2	2	4	4	3	4	5	2	3	6	1	5	2	4	2	2	2	2	5	2	2	4	2	2	2	4	3	2	2	1	3	4	5	2	3	2	2
DO220848	4	2	5	4	4	4	4	3	2	4	4	4	3	7	7	4	4	2	4	2	2	3	2	2	2	4	2	4	3	4	2	2	3	2	2	2	4	4	3	2	2	2
DO220849	4	5	3	2	2	2	2	2	2	4	3	4	2	2	2	1	5	4	2	1	2	3	2	4	2	2	3	2	3	2	2	3	2	4	3	2	2	5	3	3	3	3
DO220850	4	3	6	4	4	3	3	3	4	5	3	4	2	5	5	3	3	3	3	2	3	4	2	3	3	5	3	2	3	3	2	4	2	2	2	5	3	3	3	4	2	2
DO220851	2	2	3	2	2	2	2	2	2	2	2	2	1	3	3	1	2	1	1	2	2	2	2	2	2	2	1	2	2	2	2	2	2	2	2	2	3	3	2	3	1	1
DO220852	4	4	4	4	4	4	4	4	4	4	4	6	2	4	2	4	4	2	4	2	2	4	4	4	4	4	4	4	4	4	1	3	4	4	2	4	4	4	4	4	2	2
DO220853	2	2	2	2	2	2	2	2	2	2	2	2	1	3	3	1	2	2	2	1	1	2	2	2	1	4	1	1	2	2	1	2	2	2	1	1	3	3	2	2	1	1
DO220855	4	3	3	4	4	4	3	4	3	8	4	5	3	4	4	4	5	2	4	2	2	2	5	4	2	4	2	4	4	4	4	4	4	4	4	4	2	6	4	3	2	2
DO220857	2	2	2	1	1	2	2	2	2	2	2	2	1	2	2	1	3	1	1	1	1	2	2	1	1	2	2	2	2	1	1	2	2	2	2	2	2	2	2	1	2	2
DO220858	4	2	3	4	3	3	3	2	4	3	2	5	4	3	3	3	3	2	2	2	2	3	2	3	3	3	3	4	3	3	3	3	3	3	2	2	3	3	2	4	1	1
DO220859	4	2	4	3	2	3	4	2	2	3	3	4	2	3	3	2	2	1	3	2	2	4	2	4	4	3	2	3	3	2	2	2	2	2	2	2	4	4	3	5	3	3
DO220861	4	3	4	3	3	3	3	4	3	3	3	4	2	4	4	4	4	2	2	2	2	3	2	3	2	5	2	3	3	3	3	3	4	4	3	3	4	4	3	2	4	4
DO220863	2	3	2	2	2	2	2	2	2	2	2	2	2	3	3	3	3	1	2	1	1	1	2	2	2	3	1	2	2	2	2	2	2	2	1	1	2	2	2	2	2	2
DO220864	4	4	5	4	4	5	4	5	4	4	4	6	3	6	3	2	9	3	3	2	2	3	1	4	4	3	4	0	3	4	2	2	4	3	0	4	2	6	4	5	2	2
DO220865	4	7	7	3	2	4	4	4	4	4	3	5	1	3	6	1	9	4	2	3	3	3	2	4	4	3	2	3	2	3	2	3	4	4	4	3	5	6	6	4	4	2
DO220866	4	4	4	3	3	4	4	3	3	4	4	7	2	4	4	3	5	3	4	2	2	3	6	3	3	3	4	3	3	2	3	4	6	4	3	3	4	4	4	3	2	2
DO220867	8	6	11	8	8	6	6	6	6	5	8	17	4	13	10	8	8	6	6	6	7	5	5	7	7	4	6	9	6	7	6	6	8	9	4	6	11	11	8	10	6	6
DO220868	4	2	4	5	5	2	4	4	4	2	3	3	2	4	4	3	6	2	2	2	2	3	3	3	2	4	2	2	3	2	2	3	4	4	1	2	4	4	3	4	2	2
DO220869	2	2	3	2	2	1	1	2	2	2	2	4	2	2	1	2	2	2	2	2	1	2	2	2	2	2	2	2	2	2	2	2	2	2	1	1	3	3	2	2	2	1
DO220870	4	4	4	5	4	3	4	3	3	4	4	4	2	6	7	4	5	4	4	4	2	2	2	4	5	4	4	3	3	4	3	3	4	4	2	4	6	6	3	6	2	2
DO220871	4	2	3	3	3	3	3	2	2	1	2	4	2	3	4	5	5	5	2	2	3	2	2	2	2	3	2	2	2	3	2	2	2	2	2	2	2	2	2	2	3	2
DO220872	2	2	2	2	2	2	2	2	2	2	2	3	2	4	4	1	3	2	2	1	1	2	2	2	2	2	2	2	2	2	2	2	2	2	2	2	2	2	2	2	1	1
DO220873	2	2	2	2	2	2	2	2	2	2	2	2	1	3	3	2	2	1	1	2	2	2	2	2	2	1	1	1	2	1	2	2	2	2	2	2	2	2	2	2	1	1
DO220874	4	3	4	3	4	3	4	2	2	2	2	4	4	7	7	3	3	2	2	2	2	4	2	3	2	2	4	4	3	3	3	3	3	3	3	1	4	4	4	3	2	2
DO220875	2	2	2	2	2	2	2	2	2	3	3	3	1	3	3	5	5	2	2	3	1	2	2	2	2	2	3	2	2	2	2	2	2	2	1	1	3	3	2	2	1	1
DO220877	4	4	4	3	3	3	3	3	3	2	2	3	3	3	3	4	4	2	2	2	2	4	2	3	2	3	2	2	2	2	4	4	2	2	2	3	4	4	2	2	2	2
DO220878	2	2	2	2	2	2	2	2	2	2	2	2	1	2	2	2	3	2	2	2	1	2	1	2	1	2	2	1	2	2	1	2	2	2	2	2	2	2	2	1	1	1
DO220879	2	2	2	2	2	2	2	2	2	2	2	4	1	3	3	2	4	2	1	2	2	2	2	2	2	3	2	2	2	2	1	1	2	2	1	2	2	2	2	2	1	1
DO220880	4	3	5	4	4	4	4	2	4	3	3	6	2	6	6	2	2	3	3	2	2	3	3	2	3	4	3	3	3	3	4	4	4	4	3	3	5	5	3	2	2	2
DO220881	4	3	3	3	3	4	3	3	3	2	3	3	3	4	4	4	4	2	2	2	2	4	3	3	3	4	2	1	4	3	2	3	3	3	4	4	2	4	2	4	2	2
DO220882	2	2	2	3	3	2	2	2	2	2	2	2	2	2	2	1	4	1	2	2	2	2	2	2	2	3	2	3	2	2	2	2	2	2	2	2	3	3	2	3	1	1
DO220883	2	2	2	2	2	2	2	2	2	2	2	3	1	2	2	1	5	1	2	1	1	3	2	2	2	2	2	1	3	1	2	2	2	2	1	2	3	3	2	2	1	1
DO220884	2	2	2	2	2	2	2	1	2	2	2	2	1	2	2	3	3	1	2	1	1	2	1	1	2	1	2	2	2	1	2	3	2	2	2	2	2	2	2	2	1	1
DO220885	4	5	7	4	6	5	5	6	4	4	4	10	3	5	5	6	6	3	3	3	3	6	3	6	6	6	6	5	4	5	3	4	5	5	4	5	7	6	5	5	2	2
DO220886	4	3	4	3	3	4	3	4	2	3	3	3	3	4	4	4	4	2	2	3	3	2	3	3	3	3	4	4	4	3	2	5	4	3	3	3	4	4	4	4	2	2
DO220887	4	4	4	4	4	4	4	4	2	3	2	3	2	5	5	2	4	2	2	2	2	4	4	4	4	4	3	4	3	3	3	3	2	2	4	4	4	4	4	4	4	4
DO220888	4	3	6	3	3	5	2	3	3	2	2	6	2	4	4	2	7	2	2	2	2	2	1	9	2	3	4	2	3	2	3	3	4	3	3	3	4	4	2	5	2	2
DO220889	2	2	2	1	1	2	2	2	2	1	1	2	2	2	2	2	2	2	2	1	1	2	2	2	2	2	1	1	2	2	1	1	2	2	2	2	2	2	2	1	1	1
DO220890	4	3	7	4	4	2	6	3	3	3	3	3	3	3	3	2	4	2	3	3	3	2	2	3	3	4	2	4	3	3	2	3	2	2	3	3	5	5	4	4	2	2
DO220891	2	2	2	2	2	2	2	2	2	1	2	1	1	3	3	2	2	1	2	3	3	2	2	1	2	2	2	2	2	2	1	2	3	3	2	2	3	3	1	2	1	1
DO220892	2	1	2	1	2	2	2	2	2	1	2	2	2	4	4	2	2	1	1	1	1	2	1	2	1	2	2	3	2	2	2	2	1	1	1	1	2	4	3	2	1	1
DO220893	2	2	2	2	2	2	2	2	2	1	1	2	1	2	2	2	2	1	1	2	2	2	2	2	2	2	1	2	2	1	1	2	2	2	2	2	2	2	2	2	2	2
DO220894	4	6	6	6	6	8	8	6	6	6	6	6	6	6	8	5	6	6	6	5	6	6	4	6	6	6	6	6	6	5	5	3	5	6	0	5	8	7	6	3	3	3
DO220895	2	2	2	2	2	2	1	2	2	2	2	2	1	2	2	2	2	1	1	1	1	2	2	1	1	2	2	2	2	2	1	1	1	1	2	2	2	2	2	2	1	1
DO220896	2	2	2	2	2	2	2	2	2	2	2	3	2	2	2	2	2	1	1	2	2	2	2	2	2	2	2	2	2	2	2	2	2	2	2	2	3	3	2	2	1	1
DO220897	2	2	3	2	2	2	2	2	2	2	2	2	2	3	3	1	2	1	2	1	1	2	1	2	2	2	2	2	2	2	1	1	2	2	0	2	2	2	2	2	1	1
DO220899	2	2	2	2	2	2	2	2	2	2	2	2	2	2	2	2	3	2	2	1	1	2	2	1	1	2	1	1	2	2	2	2	2	2	2	2	1	2	2	1	1	2
DO220900	2	2	2	2	2	2	2	2	2	2	2	2	2	3	2	1	1	1	2	1	1	1	1	2	2	3	2	2	2	2	2	2	3	2	1	2	2	3	2	2	1	1
DO220901	2	2	2	2	2	2	2	2	2	2	4	2	2	3	3	2	2	2	2	2	2	2	2	2	2	2	2	4	2	2	2	2	2	2	2	2	2	2	2	2	1	1
DO220902	4	4	2	4	4	4	4	4	3	3	4	4	4	4	4	3	3	4	2	3	2	3	3	4	4	3	4	4	5	2	3	3	2	2	1	1	2	6	3	5	2	2
DO220903	4	5	4	4	4	3	5	4	3	3	3	4	3	5	5	2	6	3	3	3	2	4	4	3	3	3	3	3	4	4	4	4	5	5	4	4	6	6	4	4	3	3
DO220904	4	4	3	5	4	4	3	2	4	3	6	5	3	3	3	3	3	2	4	3	3	5	6	4	4	2	3	3	3	3	3	3	6	5	3	5	4	7	2	3	2	3
DO220905	2	2	2	2	2	1	1	1	1	1	1	2	2	2	2	2	2	1	2	1	1	1	1	2	2	2	2	1	2	2	2	2	2	2	2	2	1	2	2	2	2	2
DO220906	2	2	3	2	2	2	2	1	2	2	2	2	2	1	1	2	2	2	2	1	2	2	1	2	2	2	2	2	2	2	1	2	2	2	2	2	2	2	1	3	2	2
DO220907	2	2	2	2	2	2	1	2	2	2	2	3	2	3	3	1	3	1	1	1	1	2	2	2	2	2	2	2	2	2	2	2	2	2	2	2	2	2	2	2	1	1
DO220908	4	3	5	3	3	3	3	5	5	3	3	6	4	4	4	3	5	3	3	2	2	3	3	3	3	6	3	4	4	4	4	4	4	4	2	3	4	4	4	4	2	2
DO220909	2	2	2	2	2	4	2	2	2	1	2	2	1	2	2	1	2	2	2	2	1	2	1	2	2	3	2	2	2	1	2	2	2	2	2	2	3	3	3	3	1	1
DO220910	2	2	4	2	2	2	2	2	2	2	2	3	2	3	3	3	3	4	3	2	2	2	2	2	2	2	1	2	2	2	1	2	2	2	1	2	3	4	2	3	1	1
DO220911	2	2	3	2	2	2	2	2	2	2	1	2	1	2	3	1	1	1	1	2	1	2	1	1	2	2	2	2	2	1	2	2	1	2	2	2	2	3	2	2	1	1
DO220912	2	2	3	2	2	2	2	2	2	2	2	3	1	2	3	2	2	2	2	1	1	2	2	2	2	2	2	2	2	2	2	2	2	2	2	2	2	2	2	2	1	1
DO220913	4	4	5	4	4	5	5	5	5	6	4	5	2	5	5	6	6	4	4	5	4	4	4	4	4	4	4	3	4	4	4	4	4	4	3	4	5	5	6	4	2	2
DO221123	2	2	2	2	2	2	2	2	2	2	2	2	2	2	2	2	2	2	2	2	2	2	2	2	2	2	2	2	2	2	2	2	2	2	2	2	2	2	2	2	1	1
DO221124	2	2	2	2	2	2	2	2	2	2	2	2	2	2	2	2	2	2	2	2	2	2	2	3	3	2	2	2	3	2	1	2	3	3	2	2	2	2	3	2	2	2
DO221127	2	2	2	2	2	4	3	2	2	2	2	2	2	2	2	3	3	2	2	2	2	2	2	2	2	2	2	2	2	2	2	2	2	2	2	2	2	2	2	2	1	2
DO221129	2	2	2	2	2	2	2	2	2	2	2	2	1	2	2	1	2	2	2	2	2	2	2	2	2	2	2	2	2	2	2	2	3	3	2	4	2	2	2	2	1	1
DO221539	4	3	4	3	3	3	3	3	3	6	2	3	2	4	4	3	3	2	3	3	4	3	3	3	3	4	2	3	4	5	2	3	4	2	4	4	4	4	3	2	1	3
DO221540	4	2	5	4	4	2	4	2	2	3	3	3	3	4	4	3	3	2	2	2	3	4	4	3	3	5	3	3	4	4	2	3	5	1	3	2	2	3	3	2	2	2
DO221541	2	2	3	2	2	1	2	1	1	2	1	2	2	2	2	2	2	1	2	2	2	2	2	2	2	2	2	2	2	2	1	1	2	1	2	2	2	2	2	2	1	1
DO221542	2	2	2	2	2	1	3	2	2	2	2	2	2	2	2	2	2	2	2	2	2	2	2	1	3	2	2	2	2	2	1	2	2	1	2	2	2	2	2	2	1	1
DO221544	2	2	2	1	3	1	2	2	2	2	2	2	2	2	2	2	2	2	2	2	2	2	2	2	1	2	2	1	2	2	1	2	1	1	2	2	2	3	2	2	1	1
DO221545	2	1	2	2	2	1	2	1	2	2	2	2	2	2	2	1	3	1	2	2	2	1	2	2	2	2	2	2	2	1	1	2	2	2	2	3	1	2	2	2	1	1
DO221546	4	3	3	4	3	3	3	2	2	5	2	2	3	4	4	4	4	2	2	4	4	4	4	4	5	4	4	3	4	4	2	6	2	2	4	4	4	4	4	4	2	2
DO221547	2	2	3	2	2	2	2	2	2	2	2	1	2	2	2	2	2	2	2	1	2	2	2	2	2	2	2	2	2	2	2	2	2	1	2	2	2	2	2	2	1	1
DO2222	2	4	4	2	2	1	3	1	2	1	2	2	2	2	2	2	3	3	2	3	2	2	2	2	2	2	2	1	2	2	1	3	2	2	2	2	2	2	2	2	2	2
DO222276	2	2	2	2	2	2	2	2	2	2	2	2	2	2	2	2	3	2	2	2	2	2	2	2	2	2	2	2	2	2	1	2	1	1	1	3	2	2	2	2	2	2
DO222285	4	6	6	6	8	3	6	6	3	8	4	8	6	8	5	4	4	3	3	4	4	6	6	5	4	6	3	6	7	7	5	6	4	2	2	9	12	11	3	5	2	2
DO222288	2	2	2	2	2	2	2	2	2	2	2	2	2	3	2	2	3	2	2	2	2	2	2	2	2	2	2	2	2	2	2	3	2	2	2	2	2	3	2	2	1	1
DO222292	4	2	2	2	2	2	3	1	2	4	2	2	2	2	2	3	3	2	2	3	2	2	2	2	2	2	2	1	2	2	2	3	4	2	1	1	3	3	1	2	2	1
DO222299	4	4	5	3	3	2	3	3	3	3	3	3	2	5	4	3	2	2	4	3	4	3	3	4	4	2	3	4	5	5	2	3	6	2	3	3	4	4	3	4	3	3
DO222303	2	2	2	2	2	2	2	2	2	2	2	2	2	2	2	2	2	2	2	2	2	2	2	2	2	3	2	3	2	2	2	2	2	2	2	2	2	2	2	2	1	1
DO222304	2	2	3	2	2	2	3	2	1	2	2	2	2	2	2	1	2	2	2	2	2	2	2	2	2	2	2	2	2	1	2	2	2	2	2	2	2	2	2	2	1	1
DO222305	4	3	3	4	4	3	3	3	3	4	4	3	3	3	3	4	4	4	4	4	3	3	4	4	4	3	3	3	3	3	4	4	3	3	3	4	4	4	6	3	3	4
DO222306	2	2	2	2	2	3	3	2	2	2	2	3	3	3	4	2	2	2	2	3	2	2	2	2	2	2	3	3	2	2	2	2	4	5	2	2	2	2	2	2	1	1
DO222307	2	2	2	2	2	2	2	2	2	2	2	2	2	2	2	2	2	2	2	2	2	2	2	2	2	2	2	2	2	2	2	2	2	2	2	2	2	2	2	2	1	1
DO222308	2	2	2	1	2	2	2	2	1	2	2	2	2	2	2	2	3	2	2	2	2	2	3	2	2	2	2	1	3	1	2	2	3	3	2	2	3	3	3	1	2	2
DO222309	2	2	2	2	2	2	2	2	2	2	2	2	2	2	2	2	2	2	2	2	2	2	2	2	2	2	2	2	2	2	2	2	2	2	2	2	2	2	2	2	2	2
DO2252	4	3	4	4	3	3	3	2	2	4	4	4	4	4	4	2	6	3	5	4	2	4	2	4	4	3	4	4	3	2	2	5	4	2	2	4	2	4	4	2	2	4
DO22836	2	2	3	2	2	2	2	2	2	3	2	2	2	3	2	2	2	2	2	2	2	2	2	2	2	2	2	2	2	2	1	2	2	2	2	2	2	2	2	2	2	2
DO22838	4	3	4	5	5	5	5	4	4	3	3	5	3	5	5	2	8	4	4	5	5	4	4	4	4	4	5	5	3	3	6	6	3	3	5	5	6	6	5	6	2	4
DO22839	2	2	3	2	2	2	2	2	2	2	2	2	2	2	2	2	2	2	2	2	2	2	2	2	2	2	2	2	2	2	2	3	2	2	2	2	2	2	2	2	1	1
DO22854	2	2	3	2	2	2	2	2	2	2	2	2	2	2	3	1	2	2	2	2	2	2	2	2	2	2	2	2	2	2	2	2	2	2	2	2	2	2	2	2	1	1
DO22860	2	2	2	2	2	1	2	2	2	2	2	2	1	3	3	2	2	2	2	2	1	2	2	2	1	1	2	2	2	1	1	2	2	2	2	2	2	2	2	1	2	1
DO22866	2	2	2	2	2	2	2	2	2	2	2	2	2	2	3	1	3	2	2	2	2	2	2	2	2	2	2	2	2	2	1	2	2	2	1	2	2	2	2	2	1	1
DO22875	4	2	7	3	3	3	3	4	2	3	3	5	3	2	2	1	4	3	3	3	3	3	3	3	3	2	2	3	2	2	2	4	3	3	4	4	6	6	4	4	2	2
DO22884	4	3	3	4	4	2	3	3	3	3	4	3	2	4	4	3	4	2	2	3	2	3	3	4	4	2	3	4	4	3	3	3	4	4	3	4	3	3	4	2	3	3
DO22887	4	3	5	5	5	3	4	4	4	5	5	4	2	6	6	2	4	4	4	6	3	3	3	4	4	3	3	5	4	4	5	5	4	4	5	5	5	5	4	3	5	5
DO22896	4	4	4	4	4	4	4	4	3	4	4	5	4	4	2	1	2	4	3	4	3	4	3	2	3	4	4	4	4	3	2	7	3	3	4	3	4	4	4	3	4	4
DO22914	2	2	3	2	2	2	2	2	1	2	2	2	2	1	2	1	3	1	1	2	2	2	2	2	2	2	2	2	2	2	1	2	2	2	1	2	2	2	2	2	2	2
DO22929	2	3	4	2	2	2	2	2	2	2	2	2	2	2	2	1	2	2	2	2	2	2	2	2	2	2	2	2	2	1	2	2	2	1	2	2	2	2	2	2	2	2
DO22932	4	2	5	3	3	3	3	2	2	4	4	4	4	2	2	4	4	4	4	5	5	3	3	3	3	3	2	2	2	2	4	4	3	3	4	4	4	4	4	2	3	3
DO22935	2	2	4	2	2	2	2	2	2	2	2	2	1	2	2	1	3	2	1	2	2	2	2	2	2	1	1	2	2	2	2	2	2	2	2	2	2	2	1	2	2	2
DO22953	2	2	3	2	2	2	2	2	2	2	2	2	2	2	2	1	3	2	2	2	2	2	2	2	2	1	2	2	1	1	1	2	2	2	2	2	2	2	1	2	1	1
DO22956	2	2	5	2	2	2	2	2	2	3	3	2	2	2	2	1	4	2	2	2	2	2	2	2	2	2	2	2	2	2	2	2	2	2	2	2	2	2	2	2	2	2
DO22959	4	3	4	4	4	4	4	3	2	4	4	3	3	4	4	2	9	2	3	4	4	4	4	4	4	2	2	3	2	2	2	4	4	4	2	4	4	4	3	4	2	2
DO22970	2	3	3	3	3	2	2	2	2	3	3	2	2	2	2	1	3	2	2	2	2	2	2	2	2	2	2	2	2	2	1	3	2	2	2	2	2	2	2	2	2	2
DO22978	2	2	3	2	2	1	2	2	2	2	2	2	2	2	2	2	2	2	1	2	2	2	2	2	2	2	2	2	2	2	2	2	2	2	2	2	2	2	2	2	2	2
DO22986	2	1	4	2	2	2	2	2	1	2	2	4	1	2	2	2	2	2	2	2	2	2	2	2	2	2	2	2	1	1	1	2	2	2	2	2	2	2	2	2	1	1
DO22994	4	4	4	4	4	4	4	3	3	3	3	3	3	4	4	2	4	3	3	3	3	3	3	2	4	4	2	3	4	2	2	4	3	3	3	3	4	4	3	3	2	2
DO22998	2	2	2	2	2	2	2	2	2	2	2	2	2	2	2	2	2	2	2	2	2	2	2	2	2	2	2	2	2	2	2	2	2	2	2	2	2	2	2	2	1	1
DO23018	4	3	6	3	4	4	4	3	2	3	6	8	2	5	3	1	4	2	2	4	4	6	2	2	4	3	2	4	5	2	3	8	3	3	3	4	5	5	2	3	2	3
DO23023	2	2	3	2	2	2	2	2	2	2	2	2	2	2	3	1	3	2	2	2	2	2	2	2	2	2	2	2	2	2	2	2	2	2	2	2	2	3	2	2	2	2
DO23028	4	4	3	4	4	4	4	4	4	6	4	4	4	4	4	1	7	3	3	4	2	4	4	3	3	4	2	4	4	4	2	4	3	3	3	3	4	4	2	2	2	2
DO23048	2	2	3	3	2	2	2	2	1	2	2	2	2	2	1	1	3	1	2	2	2	2	2	2	2	2	1	1	2	2	1	2	2	2	1	2	2	2	1	2	1	1
DO23073	2	1	3	2	2	2	2	2	1	2	2	2	2	2	2	1	2	2	2	2	2	2	2	2	2	2	2	2	1	1	1	2	2	2	1	2	2	2	2	2	2	2
DO2323	4	3	6	3	3	2	2	3	3	3	2	3	3	4	4	3	5	3	2	3	3	3	5	3	3	2	4	3	3	3	2	3	4	4	3	3	4	3	3	5	1	1
DO2341	4	2	6	3	4	2	4	2	2	4	4	8	4	3	4	2	3	4	3	6	4	4	4	4	2	2	4	2	4	2	4	4	6	4	3	3	3	4	4	4	4	3
DO23508	2	2	3	2	2	2	2	2	2	2	2	2	2	2	2	1	2	2	2	2	3	2	2	1	2	1	2	2	1	1	2	2	2	2	2	2	2	2	1	2	1	1
DO23509	4	2	5	3	3	3	3	4	2	5	3	3	3	3	3	3	3	3	4	4	2	2	2	3	3	2	3	2	2	2	2	4	4	2	2	3	4	4	3	2	2	2
DO23510	2	2	3	2	2	2	2	2	1	2	2	2	2	2	2	1	4	1	1	2	2	2	2	2	2	1	1	2	2	2	1	2	2	2	2	2	2	2	1	2	2	2
DO23512	4	3	7	3	4	4	4	3	3	5	5	4	4	4	4	4	7	3	3	3	2	4	4	3	3	4	3	3	4	4	1	5	4	4	3	3	5	5	3	4	2	2
DO23513	2	2	3	2	2	2	2	2	2	2	2	2	2	3	3	2	3	2	2	3	1	2	2	1	2	1	2	2	2	2	1	2	2	2	2	2	1	3	2	2	1	1
DO23514	2	2	3	2	2	2	2	2	2	2	2	2	2	2	2	1	3	2	2	2	2	2	2	2	2	2	1	2	2	2	2	2	2	2	2	2	2	2	2	2	2	2
DO23515	4	2	5	3	3	3	3	2	2	3	3	3	2	4	4	1	2	3	3	2	2	3	4	3	3	2	2	3	2	2	1	4	2	2	3	3	5	5	3	6	1	1
DO23516	2	2	4	2	2	2	2	2	2	2	2	4	1	3	3	1	6	2	2	2	2	2	2	1	2	2	2	2	2	2	2	2	2	2	2	2	2	2	2	2	1	2
DO23517	2	2	3	2	2	2	2	2	2	2	2	2	2	2	3	1	3	2	2	2	2	2	2	2	2	2	2	2	2	2	2	2	2	2	2	2	2	2	2	2	1	2
DO23518	8	4	10	6	6	6	6	5	5	11	11	12	6	6	6	5	8	6	6	5	5	6	6	6	6	5	5	9	5	5	3	6	6	6	6	6	9	9	4	5	6	6
DO23519	4	4	6	4	4	4	4	4	3	7	7	6	6	6	5	3	16	6	3	5	3	4	4	4	4	3	3	4	4	4	2	5	4	4	3	3	6	6	4	4	2	2
DO23520	2	2	3	2	2	2	3	2	1	2	3	2	2	2	2	1	2	2	2	2	1	2	2	1	2	2	1	2	2	2	1	3	2	2	2	2	2	2	2	2	1	1
DO23521	4	3	3	4	4	3	3	3	2	7	3	5	3	3	3	4	7	4	3	9	2	2	2	3	3	4	3	4	4	3	4	4	4	4	3	4	4	4	3	5	2	2
DO23522	2	1	2	2	2	2	2	2	1	2	2	2	2	2	2	2	2	2	2	2	1	2	2	2	2	2	2	1	1	1	1	2	2	1	2	2	2	2	2	2	1	1
DO23524	2	2	3	2	2	2	2	2	2	2	2	2	2	2	2	2	2	2	2	2	2	2	2	2	2	1	2	2	1	1	1	2	2	2	1	3	2	2	2	2	2	2
DO23525	4	3	4	4	4	4	4	4	2	3	3	4	4	4	4	2	9	5	4	3	3	3	3	3	4	2	5	3	4	4	2	5	4	4	3	3	4	4	3	4	1	4
DO23526	2	2	2	2	2	2	2	2	1	2	2	2	2	2	2	2	2	1	1	3	1	2	2	1	2	3	2	2	2	2	1	2	2	2	1	2	2	2	2	2	1	1
DO23527	4	4	12	4	4	4	4	4	3	5	5	5	5	8	8	5	4	4	4	4	4	4	4	4	4	4	4	4	4	4	1	4	6	6	4	4	6	6	4	4	2	6
DO23528	4	2	8	5	5	4	4	4	2	4	4	9	3	4	4	2	4	4	2	4	4	4	4	4	4	3	4	4	3	3	4	4	4	4	4	4	4	4	4	3	4	4
DO23529	2	2	3	2	2	2	2	2	2	2	2	2	2	2	2	1	3	2	2	2	2	2	2	2	2	2	2	2	2	2	2	2	2	2	2	2	2	2	2	2	1	1
DO23532	2	2	2	2	2	2	2	2	2	2	2	2	2	2	2	2	2	2	2	3	1	2	2	1	2	2	2	2	2	2	1	2	2	2	2	2	2	2	2	2	2	2
DO23533	2	2	3	2	2	3	3	2	2	3	3	5	3	3	3	1	3	2	2	2	2	3	3	2	2	2	2	2	2	2	1	3	2	2	2	3	2	2	1	2	1	1
DO23534	2	2	2	2	2	2	2	2	2	2	2	2	2	2	2	2	2	1	2	3	1	2	2	2	2	2	2	2	2	2	1	2	2	2	2	2	2	3	1	2	1	2
DO23535	2	2	4	3	3	4	4	6	1	3	3	4	1	5	5	3	5	3	3	4	4	3	3	3	3	4	3	4	3	3	1	3	3	3	4	4	4	4	3	2	1	1
DO23536	4	4	5	4	4	4	4	3	2	4	6	4	4	4	4	4	4	3	3	4	4	4	4	3	3	3	3	3	3	3	3	5	4	4	4	4	3	3	3	2	2	2
DO23537	2	3	2	2	2	2	2	1	1	2	2	3	1	2	2	1	2	1	1	2	2	1	2	2	2	2	2	2	1	1	1	2	2	1	2	2	2	2	2	1	1	1
DO23538	2	2	3	2	2	2	2	2	2	3	3	2	2	3	3	2	2	2	2	2	2	2	2	2	2	2	3	3	2	2	2	2	2	2	3	3	2	2	2	2	1	1
DO23539	2	2	3	2	2	2	2	2	2	2	2	4	1	2	2	2	2	2	2	2	2	2	2	2	2	1	2	2	2	2	1	2	2	2	2	2	2	2	1	2	1	1
DO23540	2	2	2	2	2	2	2	2	2	2	2	2	2	2	3	1	3	2	2	2	1	2	2	2	1	1	1	2	2	1	1	2	3	2	2	2	2	2	2	3	1	1
DO23541	2	2	4	2	2	2	2	2	2	3	3	2	2	3	3	1	3	2	2	2	2	2	2	2	2	2	2	2	2	2	2	3	2	2	2	4	1	2	2	1	1	1
DO23542	2	2	3	2	2	2	2	2	2	2	2	2	2	2	2	1	3	2	2	2	2	2	2	2	2	2	2	2	2	2	2	2	2	2	2	2	2	2	2	2	1	1
DO23544	2	2	2	2	2	2	2	2	2	2	2	2	2	2	2	2	2	2	2	2	2	2	2	1	2	2	2	2	2	2	2	2	2	2	2	2	2	2	2	2	1	2
DO23545	2	2	3	2	2	2	2	1	2	4	4	2	2	3	3	2	2	2	2	2	2	2	2	2	2	1	2	2	1	1	1	2	2	2	2	2	3	3	2	2	1	1
DO23546	2	2	3	2	2	2	2	2	2	3	3	2	2	3	3	1	6	2	2	2	2	2	2	1	4	2	2	2	2	2	1	3	2	2	2	2	2	2	1	2	1	1
DO23549	2	2	4	2	2	1	1	2	2	2	2	2	2	2	2	2	4	1	1	2	2	1	1	2	2	2	1	1	1	1	0	2	1	1	1	1	2	2	0	1	1	1
DO23550	2	2	2	2	2	2	2	2	2	2	2	3	1	2	2	2	2	2	2	2	2	2	2	2	2	2	2	2	2	2	1	2	2	2	1	4	2	2	2	2	1	1
DO23584	4	5	5	4	4	3	3	3	3	4	4	4	4	5	5	1	7	2	2	4	3	3	3	3	3	3	4	2	3	2	2	4	3	3	3	4	6	6	4	6	2	2
DO23608	4	3	3	2	3	2	4	2	2	4	2	2	3	2	2	4	4	2	1	2	2	3	3	2	3	1	5	2	3	3	2	2	5	1	2	3	5	5	2	2	2	2
DO23610	2	1	3	2	2	1	1	2	2	2	2	3	1	2	2	1	2	1	1	2	2	2	2	2	1	2	2	2	2	2	2	2	2	2	1	2	2	2	1	1	1	1
DO23648	2	2	2	2	2	2	2	3	3	2	2	2	2	2	2	2	2	2	2	2	2	2	2	1	2	2	2	2	2	2	2	2	2	2	1	1	2	2	2	2	1	1
DO23651	4	2	2	2	2	3	3	3	3	3	3	3	3	3	3	3	3	2	2	2	2	3	3	1	1	2	3	3	2	2	3	3	3	3	2	3	3	3	2	3	2	2
DO23687	2	2	3	2	2	2	3	2	2	2	2	2	2	2	2	2	2	2	2	2	2	2	2	3	1	2	2	2	2	2	1	2	2	2	2	2	1	2	2	2	2	2
DO23702	4	4	6	4	4	3	4	4	5	5	5	7	6	8	4	3	5	4	4	3	3	4	4	4	4	7	6	3	3	3	3	5	6	3	3	4	5	6	4	3	5	5
DO23735	4	5	4	4	4	4	4	4	4	6	6	5	3	6	6	2	10	4	4	4	4	5	5	6	4	2	5	4	6	6	2	4	2	2	3	4	1	7	6	4	8	9
DO23744	4	4	4	3	3	3	3	2	4	5	2	5	2	11	4	3	3	3	3	3	3	4	4	3	3	4	2	2	4	4	1	3	4	4	3	3	3	3	2	3	1	3
DO23786	2	2	3	2	2	2	2	2	2	2	2	2	2	2	2	2	2	1	2	2	2	2	2	2	2	2	3	2	2	2	2	2	2	2	2	2	2	2	2	2	1	1
DO23838	2	1	2	2	2	2	2	2	2	3	1	2	2	2	2	2	2	1	2	2	2	2	2	2	2	2	1	2	1	2	1	1	2	2	1	1	2	2	1	1	1	1
DO23942	2	3	3	2	2	2	3	2	2	2	2	2	1	2	2	2	2	2	2	2	1	3	3	2	2	2	2	2	2	2	2	3	2	1	3	3	2	2	2	2	1	1
DO24130	2	2	4	2	2	2	2	2	2	2	2	4	2	3	4	3	3	2	2	2	2	2	2	2	2	2	4	2	2	1	2	2	2	2	1	1	2	2	2	2	1	1
DO24307	2	1	3	2	2	1	2	1	1	2	1	1	1	2	1	1	2	1	1	2	2	1	1	2	2	1	2	1	1	1	1	3	2	2	1	1	2	2	1	1	1	1
DO24467	4	3	5	4	3	3	3	3	2	4	4	3	3	3	4	3	4	4	3	3	4	3	4	4	4	2	5	3	4	4	3	4	4	4	2	3	4	4	2	3	2	2
DO24497	4	4	4	4	3	2	4	3	3	7	2	3	3	3	3	1	5	3	3	3	2	3	3	3	3	2	2	3	3	3	2	3	6	2	2	2	3	3	4	2	3	2
DO2455	4	2	2	3	3	2	3	1	2	5	2	2	2	3	3	1	2	2	2	2	2	2	2	3	2	3	3	2	2	2	2	1	3	2	2	2	2	2	6	2	2	1
DO24646	4	3	4	4	4	3	3	4	3	4	4	4	2	4	4	4	4	3	3	3	3	3	3	3	3	4	2	3	4	3	3	4	3	3	3	3	3	3	3	3	2	2
DO24675	4	4	3	5	3	3	4	2	2	4	2	5	2	6	4	2	3	3	3	6	3	4	4	4	4	3	2	2	2	2	2	3	4	4	2	2	3	5	2	2	2	2
DO24729	2	2	4	2	2	2	2	2	2	2	2	3	1	2	2	3	3	2	2	2	2	2	2	2	2	2	2	2	2	2	2	2	2	2	2	2	2	2	2	2	2	2
DO24860	4	4	4	3	3	2	2	4	2	4	2	2	2	5	3	4	4	3	3	3	2	2	4	2	2	3	2	2	4	2	2	2	2	2	2	2	2	4	4	2	1	2
DO25010	2	1	3	2	2	2	2	2	2	2	1	2	1	2	2	1	2	2	2	3	3	2	2	2	2	2	2	1	2	2	1	2	1	1	1	2	2	2	1	1	1	1
DO2503	2	2	4	2	2	2	2	2	2	2	2	2	2	3	3	3	3	2	2	3	3	2	2	2	2	2	2	2	3	1	2	2	3	3	2	2	2	2	2	2	2	2
DO25068	2	2	4	2	2	2	2	2	2	3	3	3	2	2	2	2	2	2	2	2	2	3	3	2	2	2	2	2	3	3	2	3	2	2	2	2	2	1	2	2	2	2
DO2509	2	2	4	2	1	2	2	1	1	3	1	2	2	2	2	3	3	2	1	4	1	2	2	2	2	1	1	1	2	1	1	1	2	2	2	2	2	3	2	2	1	1
DO25104	4	2	3	4	4	2	2	3	3	4	3	3	2	3	3	2	4	2	3	4	3	3	2	4	4	2	3	2	3	3	3	3	3	6	3	3	4	4	4	3	2	2
DO25189	2	2	3	2	2	2	2	2	2	5	2	2	2	2	4	1	2	1	2	2	2	2	2	2	2	2	2	2	2	2	2	2	2	2	1	3	2	2	2	1	1	1
DO25320	2	2	3	2	2	1	3	1	2	2	2	2	2	2	2	2	2	2	2	2	1	2	2	1	2	2	2	2	2	2	1	2	2	2	2	1	2	4	1	2	2	2
DO2539	4	3	5	2	3	4	4	3	3	4	4	4	4	2	4	3	14	4	4	8	4	4	2	4	4	2	4	3	2	2	2	5	4	4	4	6	4	3	4	4	4	4
DO25444	4	3	5	4	4	3	3	4	2	5	3	2	2	5	3	2	4	2	3	4	3	3	3	9	5	2	3	2	4	3	2	4	2	2	2	2	2	3	2	2	1	1
DO2551	4	2	5	3	3	4	3	3	2	3	2	5	3	3	3	1	8	4	3	6	3	3	3	3	3	2	2	2	3	3	3	4	3	2	3	3	3	4	4	2	2	2
DO25622	4	4	5	4	4	3	3	3	3	3	3	4	4	5	2	4	4	2	3	3	3	4	3	4	4	4	3	4	3	3	4	4	3	3	2	2	4	3	4	4	2	2
DO25737	2	2	2	2	2	2	2	2	2	2	2	2	2	2	2	2	2	2	2	2	2	2	2	2	2	2	2	2	2	2	3	3	2	2	2	2	2	2	2	2	1	1
DO25797	4	2	4	3	5	2	2	1	2	2	2	2	2	4	2	2	3	2	2	3	3	3	3	1	3	6	3	3	2	2	2	3	2	2	2	3	4	4	6	3	1	1
DO25847	4	4	5	5	5	4	6	3	3	6	4	5	5	11	8	3	8	5	5	4	4	4	5	5	5	3	3	3	4	3	4	6	3	4	3	3	4	5	3	7	2	2
DO25887	4	5	5	5	5	5	5	5	5	4	5	5	5	6	6	5	5	5	5	5	5	5	6	6	5	4	4	6	6	6	5	5	6	5	4	5	5	5	4	6	6	5
DO2593	4	2	3	4	4	2	2	2	2	5	2	4	3	4	4	4	6	2	2	6	4	2	2	4	4	2	4	4	4	4	2	2	2	2	4	4	4	4	4	4	4	2
DO25985	4	4	4	4	4	3	3	3	3	4	2	3	3	3	3	3	3	2	3	2	2	3	3	3	3	3	2	2	4	2	2	4	2	2	3	3	3	3	3	3	3	5
DO26062	4	4	4	4	4	3	3	4	3	4	4	3	4	4	3	2	4	2	5	3	3	4	4	4	2	2	3	3	4	4	3	6	2	2	2	2	2	3	4	2	4	3
DO26230	4	2	4	3	3	2	4	2	2	3	3	4	2	3	8	3	3	4	3	2	3	3	5	4	4	1	4	2	3	3	4	4	2	2	2	2	2	4	2	3	1	2
DO26280	4	2	4	3	3	2	2	3	3	3	2	3	2	4	2	2	5	1	2	2	2	3	3	3	2	2	3	2	3	3	1	4	3	1	2	2	3	3	3	2	2	2
DO2629	4	3	4	3	2	4	4	3	4	4	4	3	2	4	4	1	6	2	2	4	3	3	3	3	4	4	4	4	4	2	2	3	3	3	4	4	2	4	3	2	4	4
DO26354	4	4	8	5	5	4	5	6	3	7	4	5	6	8	5	2	7	3	3	4	4	5	3	5	4	4	4	5	6	3	6	7	5	4	3	5	4	6	7	3	5	4
DO26427	4	2	4	4	2	2	3	2	2	4	2	3	2	3	3	2	3	2	3	3	3	3	3	3	2	2	4	2	2	2	2	3	2	3	3	3	5	2	2	3	2	3
DO26434	4	2	2	3	3	2	3	2	2	7	2	4	2	3	2	4	4	2	2	3	3	2	3	3	2	2	2	2	2	2	2	2	4	2	2	3	4	3	2	3	2	2
DO26445	4	4	4	3	3	2	6	4	2	7	2	3	4	4	5	2	5	2	2	3	2	2	2	3	3	2	3	3	3	2	3	2	3	4	3	5	7	6	2	5	2	2
DO26459	4	2	7	5	3	2	7	2	2	3	2	4	2	4	4	2	4	3	3	2	2	3	3	4	4	3	2	4	2	3	2	3	3	3	3	3	4	4	3	5	2	2
DO26461	2	1	1	1	2	1	1	1	2	2	1	2	2	1	1	1	2	1	1	2	1	2	1	2	1	1	2	1	2	2	1	2	1	1	1	2	2	2	4	3	1	1
DO26463	2	2	2	2	1	1	4	1	1	3	1	2	2	2	1	2	2	1	1	1	1	1	2	2	2	2	2	2	2	2	1	2	2	2	2	2	3	2	2	3	1	1
DO26469	4	2	3	3	3	2	3	2	2	3	2	2	3	3	3	2	3	2	2	3	2	2	2	4	2	3	4	2	3	3	2	3	5	2	2	2	3	2	2	3	2	2
DO2647	4	2	4	3	3	4	3	3	3	5	4	3	3	4	4	4	4	4	4	4	3	3	3	6	6	3	4	3	4	2	2	2	2	2	3	3	3	3	4	4	3	3
DO26475	4	2	4	5	3	2	8	2	2	4	2	3	4	3	3	2	4	2	2	4	3	4	4	4	4	4	2	4	3	3	6	3	2	2	2	2	3	4	2	4	2	2
DO26476	2	2	2	2	1	1	3	1	1	3	1	2	2	3	2	1	2	1	2	2	1	2	2	2	2	1	1	2	2	1	1	2	2	2	2	2	2	2	4	2	1	1
DO26492	4	2	4	4	4	2	2	4	2	6	2	5	3	4	4	3	3	2	3	4	2	3	2	4	4	2	2	4	3	3	2	4	4	4	4	2	4	4	4	5	2	2
DO26512	4	2	3	5	4	2	4	3	2	4	2	3	3	4	3	2	3	4	4	3	3	4	4	4	4	3	4	4	4	4	4	5	4	4	4	3	4	4	3	4	3	2
DO26540	4	4	4	4	3	2	4	3	2	11	2	3	3	5	3	3	7	2	2	4	4	2	3	4	4	2	4	4	2	4	4	4	3	3	3	3	4	4	4	4	2	2
DO26553	2	2	3	2	2	1	4	1	1	3	1	2	2	2	2	1	3	1	2	2	1	2	2	2	2	1	2	2	1	2	2	2	2	2	2	4	3	3	2	2	2	2
DO26563	4	3	3	3	3	2	8	2	2	4	2	2	2	3	3	2	2	6	2	2	2	2	2	3	2	2	2	4	3	2	2	4	9	2	4	4	4	4	4	4	3	3
DO26572	2	1	3	2	2	1	2	2	2	2	1	2	2	2	2	2	2	2	2	2	2	2	2	2	2	2	2	1	2	2	2	2	2	2	2	2	2	2	2	3	1	2
DO26596	4	2	3	5	2	2	6	2	2	6	2	3	3	5	4	1	3	2	4	3	2	3	3	10	3	2	2	4	2	2	2	4	3	2	2	2	3	2	3	3	2	2
DO26599	4	3	3	6	3	2	5	2	2	4	2	2	4	4	5	2	3	2	4	2	2	2	2	2	3	2	4	3	2	2	3	3	4	2	3	4	4	4	2	4	2	3
DO26653	2	2	2	2	2	2	2	2	2	2	2	2	2	2	2	2	2	2	2	2	2	2	2	2	2	2	2	2	2	2	2	2	2	2	2	2	1	3	2	2	1	1
DO26692	4	2	5	3	3	2	5	4	3	5	2	2	2	2	2	1	3	1	2	3	3	4	2	5	3	1	2	2	2	1	2	4	2	3	3	3	3	3	3	3	2	2
DO26710	2	1	3	3	2	1	3	1	1	3	2	2	1	2	2	1	2	3	2	2	2	2	2	2	2	2	2	2	2	2	1	3	1	1	2	4	2	2	2	2	1	1
DO26719	4	2	4	3	3	2	3	2	2	3	2	1	2	2	3	2	3	3	3	2	2	3	2	4	3	2	2	3	2	3	4	4	3	3	4	3	4	4	3	3	2	2
DO26769	4	3	4	4	4	2	5	2	2	4	4	4	3	2	4	1	4	2	2	4	4	2	4	4	4	3	2	3	4	2	2	4	3	7	3	3	4	4	4	4	1	1
DO26798	4	3	4	7	3	2	4	2	2	3	3	4	2	4	4	4	4	4	4	3	3	4	2	3	3	2	4	4	4	4	2	4	4	4	3	4	4	4	3	5	2	2
DO26806	4	3	5	3	3	2	5	1	2	4	2	3	4	4	4	1	2	2	2	2	2	2	1	3	3	2	2	3	4	4	2	4	2	3	2	2	2	5	2	3	2	2
DO26894	2	1	2	2	2	1	3	1	2	3	1	1	2	2	2	1	2	1	2	1	2	1	1	5	2	1	1	1	2	2	1	2	2	2	2	2	2	1	1	3	1	2
DO26934	4	3	4	3	3	2	4	4	2	6	2	4	5	3	2	1	4	4	2	5	3	3	3	4	3	2	3	3	4	4	2	3	3	3	3	4	6	4	2	4	1	1
DO2694	4	3	3	4	3	2	4	3	2	4	2	2	2	4	3	2	2	2	4	3	3	3	2	2	3	2	2	3	4	3	2	2	2	2	3	2	3	4	2	3	2	2
DO26957	4	2	4	3	2	2	6	2	2	4	2	2	3	4	3	3	3	5	3	2	2	3	2	3	3	2	3	2	2	2	3	3	4	2	4	3	5	3	2	3	2	2
DO26971	4	3	4	4	2	2	4	2	2	2	2	3	2	2	2	1	4	1	2	1	2	2	2	1	3	2	2	2	3	2	2	2	2	1	2	3	3	4	1	2	1	1
DO26976	4	2	4	5	5	2	4	2	2	5	3	2	2	4	4	3	5	2	4	2	2	3	2	4	4	3	3	4	3	3	3	4	3	3	4	4	4	4	2	6	2	2
DO26987	4	3	2	5	4	2	3	2	3	5	2	3	3	4	4	2	3	2	3	3	3	3	3	4	3	2	3	5	3	2	2	4	4	4	2	3	3	4	2	4	2	4
DO26993	4	3	3	3	3	2	5	4	2	6	2	3	3	4	3	2	5	4	2	2	3	2	2	5	2	2	2	2	3	3	3	4	2	3	2	2	3	5	2	2	2	2
DO27025	4	2	2	2	2	2	3	2	2	5	2	3	2	3	2	1	3	2	3	2	2	3	2	3	2	2	3	2	2	2	2	2	2	1	2	2	2	4	2	2	1	1
DO2706	4	3	8	3	4	3	3	3	2	7	3	3	2	4	5	3	6	2	5	5	3	3	2	2	4	3	3	3	4	4	2	2	3	2	3	4	4	5	2	2	4	3
DO27067	2	1	3	2	2	1	2	1	2	1	2	2	1	2	3	1	3	2	2	2	2	2	2	2	2	1	2	2	2	2	1	3	2	1	2	2	2	2	2	1	1	1
DO27081	4	2	4	3	3	2	8	2	2	4	2	3	3	3	4	1	4	1	2	3	3	2	2	3	3	3	2	2	3	3	2	2	3	3	3	4	5	2	3	3	3	3
DO27104	2	1	2	2	2	1	2	2	1	2	1	1	2	2	3	1	2	1	2	1	1	2	2	2	2	1	1	2	1	2	1	2	2	2	2	2	1	2	1	2	1	1
DO2712	2	1	2	2	2	2	2	2	2	2	2	3	2	2	1	1	3	2	2	1	2	2	1	2	2	3	2	2	2	2	1	1	2	2	2	2	2	2	2	1	2	2
DO27120	2	2	2	2	2	1	3	1	1	5	1	2	2	2	2	1	2	2	1	2	2	1	2	3	2	2	2	2	2	2	1	2	2	1	2	2	2	2	2	2	2	2
DO27128	4	3	5	3	3	2	5	3	3	11	2	3	3	3	3	2	8	2	2	3	2	4	2	4	5	2	4	2	3	4	3	5	3	3	2	4	4	4	4	3	2	2
DO2719	2	2	3	2	2	2	2	2	2	2	1	2	2	2	2	1	9	1	1	6	2	1	3	2	1	1	2	1	1	1	2	2	2	2	2	2	3	3	3	2	2	1
DO27208	2	2	2	3	2	1	3	2	2	5	1	2	1	1	3	1	3	2	2	2	2	2	2	2	2	1	2	2	2	2	1	2	2	1	1	2	2	2	2	3	2	2
DO27279	2	2	2	4	2	2	5	2	2	3	1	1	2	2	2	1	3	1	1	1	2	1	3	2	2	2	1	2	2	1	1	2	1	2	1	2	2	2	2	1	1	1
DO27318	4	2	6	3	3	2	5	2	2	5	2	3	3	4	6	2	4	4	3	2	2	3	3	4	4	2	2	3	4	2	2	4	4	4	5	6	2	2	2	4	2	2
DO27326	4	3	4	3	4	2	9	2	3	5	2	3	5	4	3	1	3	4	4	2	2	2	4	3	3	1	2	3	3	2	2	3	4	5	2	2	4	3	2	2	2	2
DO27334	4	2	4	6	3	2	5	4	2	2	2	5	5	3	4	2	4	2	2	1	2	3	4	4	4	3	4	3	6	2	3	5	3	4	2	4	5	5	3	2	2	2
DO27453	2	2	2	2	2	1	2	1	1	4	1	2	2	2	2	1	3	1	1	1	1	2	2	2	2	1	2	2	1	1	1	1	2	2	2	1	2	2	2	2	3	2
DO27484	4	2	3	2	3	2	6	2	2	4	2	2	2	3	4	2	5	2	2	3	3	2	2	4	3	2	2	2	2	4	2	3	3	1	2	2	4	4	2	3	2	1
DO27588	2	2	3	2	2	1	3	2	1	2	2	2	2	2	2	1	2	1	1	2	1	2	2	2	2	2	1	2	2	2	2	2	2	2	2	3	2	2	2	2	1	1
DO27636	4	2	4	3	3	2	7	2	2	4	2	3	3	3	3	2	5	3	3	3	3	2	2	4	3	2	2	2	2	3	2	4	3	3	4	3	4	5	3	4	2	2
DO27747	4	2	3	3	3	2	4	2	2	5	2	4	3	2	4	2	2	2	3	2	3	4	2	3	2	3	3	3	3	3	2	3	2	2	5	2	2	2	2	4	2	2
DO27763	2	2	3	2	2	2	2	2	2	2	2	2	2	2	2	2	2	2	2	2	2	2	2	2	2	2	2	2	2	2	2	2	2	2	2	2	2	2	2	2	1	1
DO27764	2	2	2	2	2	2	2	2	2	3	3	2	2	3	3	2	2	2	2	2	2	2	2	2	2	2	2	2	2	2	2	2	2	2	2	2	2	2	2	2	1	1
DO27765	2	2	2	2	2	2	2	2	2	2	2	2	2	2	3	2	2	2	2	2	2	2	2	2	2	2	2	2	2	2	2	2	2	2	2	2	2	2	2	2	1	1
DO27767	2	2	3	2	2	2	2	2	2	2	2	2	2	3	3	2	2	2	2	2	2	2	2	2	2	2	2	2	2	2	2	2	2	2	2	2	2	2	2	2	1	1
DO27769	2	2	2	2	2	2	2	2	2	2	2	2	2	2	2	2	2	2	2	2	2	2	2	2	2	2	2	2	2	2	2	2	2	2	2	2	2	2	2	2	1	1
DO27771	2	2	2	2	2	2	2	2	2	2	2	2	2	2	2	2	2	2	2	2	2	2	3	2	2	2	2	2	2	2	2	2	2	2	2	2	2	2	2	2	1	1
DO27773	2	2	2	3	3	2	2	2	2	2	2	2	2	2	2	2	2	2	2	2	2	2	2	2	2	2	2	2	2	2	2	3	2	2	2	2	2	2	2	2	1	1
DO27775	2	2	2	2	2	2	2	2	2	2	2	2	2	2	2	2	2	2	2	2	2	2	2	2	2	2	2	2	2	2	2	2	2	2	2	2	2	2	2	2	1	1
DO27777	4	3	4	3	3	4	4	3	3	3	3	5	4	3	6	3	3	6	5	2	3	3	3	3	4	3	4	5	4	5	2	3	3	3	4	4	4	5	5	4	2	4
DO27779	2	2	3	2	2	2	2	2	2	2	2	2	2	2	2	2	2	2	2	3	2	3	2	2	2	2	2	2	2	2	2	2	2	2	2	2	2	2	2	2	2	2
DO27781	2	2	2	2	2	2	2	2	2	2	2	2	2	2	2	2	2	2	2	2	2	2	2	2	2	2	2	2	2	2	2	2	2	2	2	2	2	2	2	2	2	2
DO27783	2	2	2	2	2	2	2	2	2	2	2	2	1	2	2	2	2	2	2	2	2	2	2	3	3	2	2	2	2	2	2	2	3	3	2	2	2	2	2	2	1	1
DO27785	2	2	2	2	2	2	2	2	2	2	2	2	2	2	2	2	2	2	2	2	2	2	2	2	2	2	2	2	2	2	2	2	3	3	2	2	2	2	2	2	2	2
DO27787	2	2	2	2	2	3	3	2	2	3	3	2	2	2	2	3	3	2	2	2	2	4	2	2	2	2	2	2	2	2	2	2	2	2	2	2	2	2	2	2	3	3
DO27789	2	2	1	2	2	2	5	2	2	2	2	2	2	2	2	1	4	2	2	2	2	2	2	2	2	2	2	2	2	2	2	2	4	5	2	2	2	2	2	2	1	1
DO27791	2	2	2	2	2	2	2	2	2	2	2	2	2	2	2	2	2	2	2	2	2	2	2	2	2	2	2	2	2	2	2	2	2	2	2	2	2	2	2	2	1	1
DO27793	2	2	3	2	2	2	2	2	2	2	2	2	2	2	2	2	2	2	2	2	2	2	2	2	2	2	2	2	2	2	1	2	2	2	2	2	2	2	2	2	1	1
DO27795	2	2	2	2	2	2	2	2	2	2	2	2	2	2	2	2	2	2	2	2	2	2	2	3	2	2	2	2	2	2	2	2	2	2	2	2	2	2	2	2	1	1
DO27797	2	2	2	2	2	2	2	2	2	2	2	2	2	2	2	2	2	2	2	2	2	2	2	2	2	2	2	2	2	2	2	2	2	2	2	2	2	2	2	2	1	1
DO27799	4	4	4	4	4	4	4	3	3	3	4	4	4	4	8	4	3	3	4	4	4	4	4	5	4	3	4	4	4	4	4	4	4	4	4	4	4	4	3	4	2	2
DO27801	2	2	2	4	2	2	2	2	2	3	3	2	2	2	2	2	2	2	2	2	2	3	2	2	3	2	2	2	2	2	2	2	2	2	2	2	2	2	2	2	2	2
DO27803	2	2	2	2	2	2	2	2	2	2	2	2	2	3	2	2	2	2	2	4	2	2	2	2	2	2	2	2	2	2	2	2	2	2	2	2	2	2	2	2	1	1
DO27805	2	2	2	2	2	2	2	2	2	2	2	2	1	2	2	3	3	2	2	2	2	2	2	2	2	2	2	2	2	2	2	2	2	2	2	2	2	2	2	2	2	2
DO27807	2	2	2	2	2	2	2	2	2	2	2	2	2	3	3	2	2	2	2	2	2	2	2	2	2	2	2	2	2	2	2	2	2	2	2	2	2	2	2	2	1	1
DO27809	2	1	3	2	2	2	2	2	2	2	2	2	1	2	2	2	2	2	2	2	2	2	2	2	2	2	2	1	2	2	1	2	2	2	2	2	2	2	2	2	2	2
DO27815	2	2	2	2	2	2	2	2	2	2	2	2	2	2	2	2	2	2	2	2	2	2	2	2	2	2	2	2	2	2	2	2	2	2	2	2	2	2	2	2	2	2
DO27817	2	2	2	2	2	2	2	2	2	2	2	2	2	2	2	2	2	2	2	2	2	2	2	2	2	2	2	2	2	2	2	2	2	2	2	2	2	2	2	2	1	1
DO27819	2	2	2	2	2	2	3	2	2	2	2	2	1	2	2	2	2	2	2	2	2	2	2	2	2	2	2	2	2	2	2	2	2	2	2	2	2	2	2	2	1	1
DO27821	2	2	3	2	2	2	2	2	2	2	2	2	2	2	2	2	2	2	2	2	2	2	2	2	2	2	2	2	2	2	2	2	2	2	2	2	2	2	2	2	1	1
DO27823	2	2	2	2	2	2	2	2	2	2	2	2	2	2	2	2	2	2	2	2	2	2	2	2	2	2	2	2	2	2	2	2	2	2	2	2	2	2	2	2	1	1
DO27825	2	2	2	2	2	2	2	2	2	2	2	2	2	2	2	2	2	2	2	2	2	2	2	2	2	2	2	2	2	2	2	2	2	2	2	2	2	2	2	2	1	1
DO27827	4	2	5	5	3	3	3	3	3	5	3	3	2	5	5	5	3	2	2	3	3	3	3	3	4	3	3	4	3	3	2	4	3	2	4	4	4	4	3	3	2	3
DO27829	2	2	2	2	2	2	2	2	2	2	2	2	2	2	2	2	2	2	2	2	2	2	2	2	2	2	2	2	2	2	2	2	2	2	2	2	2	2	2	2	1	1
DO2783	2	1	2	2	2	1	2	1	2	1	1	3	2	2	2	1	2	1	2	2	1	2	2	2	2	1	2	1	2	2	1	2	3	2	1	2	2	2	2	2	2	1
DO27833	2	2	2	2	2	2	4	2	2	2	2	2	2	3	3	2	2	2	4	2	2	2	2	2	2	2	2	1	2	2	2	2	2	6	2	2	2	2	2	2	1	1
DO27835	2	2	2	3	3	2	2	2	2	2	2	2	2	2	2	2	2	2	2	2	2	2	2	2	2	2	2	2	2	2	2	2	2	2	2	2	2	2	2	2	1	1
DO27837	2	2	2	2	2	2	2	2	2	2	2	2	2	2	2	3	3	2	2	2	2	2	2	2	2	2	2	2	2	2	2	2	3	3	2	2	2	2	2	2	1	1
DO27841	2	2	2	2	2	2	2	2	2	2	2	2	2	2	2	2	2	2	2	2	2	2	2	2	2	2	2	2	2	2	2	2	2	2	2	2	2	2	2	2	1	1
DO27843	2	2	2	2	2	2	2	2	2	2	2	2	2	2	2	2	2	2	2	2	2	2	2	2	2	2	2	2	2	2	2	2	3	3	2	2	2	1	2	2	1	1
DO27845	2	2	2	2	2	3	2	2	2	2	2	2	2	2	2	4	2	2	2	2	2	2	2	2	2	2	2	2	2	2	2	2	2	2	2	2	2	2	2	2	3	3
DO27847	2	2	2	3	2	2	2	2	2	2	2	2	2	2	2	1	2	2	2	2	2	2	2	2	2	2	2	2	2	1	2	2	2	2	2	2	2	2	2	2	1	3
DO27849	2	2	3	2	2	2	2	2	2	2	2	2	2	2	2	2	2	2	2	2	2	2	2	2	3	2	2	2	2	2	2	2	2	2	2	2	2	2	3	2	1	1
DO27851	2	2	3	2	2	2	2	2	2	2	2	2	2	2	2	1	3	2	3	2	2	2	2	2	2	2	2	2	2	2	2	2	2	2	2	2	2	2	2	2	2	3
DO27853	2	2	2	2	2	2	2	2	2	2	2	2	1	2	2	4	2	2	2	2	2	2	3	2	2	2	2	2	2	1	2	2	2	2	2	2	2	2	2	2	1	1
DO27855	2	1	2	2	2	2	2	2	2	2	3	4	2	2	2	2	2	2	2	2	2	2	2	2	2	2	2	2	2	2	2	2	3	3	2	2	2	2	2	2	1	1
DO27857	2	2	2	2	2	2	2	2	2	2	2	3	2	3	3	2	2	2	2	3	2	2	2	2	2	2	2	2	2	2	2	2	2	2	2	2	2	2	2	2	1	1
DO27859	2	2	2	3	3	2	2	2	2	2	2	2	2	2	2	2	2	2	2	2	2	2	2	2	2	2	2	2	2	2	2	3	3	3	2	2	2	2	3	2	2	2
DO27978	2	1	3	2	2	2	2	2	2	2	2	3	2	2	2	2	2	2	2	3	3	1	2	2	2	2	2	2	2	2	2	3	2	2	2	2	2	2	2	2	2	2
DO28004	2	2	2	2	2	2	3	1	1	2	1	1	1	2	2	2	2	1	1	2	2	2	2	2	1	2	2	1	1	1	1	1	3	2	2	1	2	2	2	1	1	1
DO28024	4	3	6	6	6	5	6	2	2	6	2	6	3	4	4	4	3	2	2	6	5	3	4	5	4	3	3	3	4	4	3	4	3	3	3	3	6	5	3	3	1	1
DO28053	4	3	5	3	4	4	5	3	2	2	2	5	4	3	5	2	4	3	3	3	3	3	4	5	3	2	7	4	2	2	2	3	4	3	3	2	6	5	4	2	2	4
DO28089	2	1	2	2	2	2	2	2	1	2	2	2	1	1	3	1	2	2	2	2	2	2	3	2	2	1	2	1	2	2	1	2	2	2	2	2	2	3	1	2	2	2
DO28093	4	5	7	6	4	3	6	4	2	4	3	7	3	3	6	6	2	3	3	5	4	3	4	5	5	2	4	3	4	2	4	6	6	2	3	5	6	8	4	4	1	2
DO28119	2	2	2	2	2	2	2	2	1	2	1	2	2	2	2	2	2	2	2	2	2	1	1	2	2	2	2	1	1	1	1	3	2	2	2	2	3	2	2	1	2	1
DO28233	2	2	2	2	2	2	2	2	1	4	2	2	1	1	3	2	6	2	2	2	2	1	2	2	2	1	2	2	2	1	1	2	3	1	2	1	2	2	2	1	3	1
DO28273	2	2	3	2	1	1	2	1	1	2	1	2	1	1	2	1	3	1	2	4	2	2	2	2	2	1	3	1	2	1	1	2	2	1	2	2	2	2	2	1	2	1
DO28289	2	2	2	2	2	2	2	1	1	2	2	2	2	2	2	1	2	2	2	2	2	2	2	2	2	2	2	2	2	1	1	2	1	1	1	2	2	2	1	1	2	2
DO28412	2	2	3	2	2	2	2	1	1	2	2	2	1	1	2	2	2	2	1	2	2	1	1	1	3	2	2	2	1	1	1	1	1	1	2	2	2	2	2	1	1	1
DO2842	2	2	2	2	1	1	2	1	1	2	1	2	2	2	2	1	2	1	2	2	1	1	2	3	1	1	1	1	2	1	1	1	1	1	1	2	4	1	2	1	1	1
DO28521	4	3	4	4	4	3	4	4	5	4	4	4	4	2	2	3	2	4	4	3	3	4	4	3	4	4	3	3	4	2	2	4	4	1	3	2	4	4	3	2	2	5
DO28763	4	2	3	3	3	2	2	2	2	3	3	3	2	2	4	2	2	3	2	3	3	2	2	3	3	2	4	2	3	3	2	2	2	3	5	2	4	4	4	1	2	2
DO28823	4	3	4	3	3	3	6	2	2	5	3	3	3	3	3	3	3	3	3	4	4	4	3	4	4	4	3	3	2	2	2	3	2	2	4	4	10	9	3	2	3	4
DO28952	4	3	4	4	4	3	3	4	2	4	3	3	3	3	3	1	3	4	2	4	2	2	2	4	3	2	2	2	3	3	2	2	2	2	2	3	4	5	3	2	2	2
DO28962	2	2	2	2	1	2	2	1	1	2	1	2	2	2	2	1	1	2	1	2	1	2	2	3	1	1	2	1	2	2	1	3	1	2	2	1	2	2	1	1	2	2
DO2897	4	3	3	3	4	3	3	2	2	3	2	5	3	3	3	1	6	3	3	3	2	3	2	2	3	2	2	1	5	2	2	3	4	2	2	2	3	3	3	4	1	4
DO29146	4	4	5	3	4	3	3	4	4	4	3	4	3	3	4	4	6	3	2	3	3	5	2	5	4	3	2	4	3	2	3	3	4	4	6	3	9	9	0	3	2	3
DO29308	4	3	3	4	2	4	6	4	4	4	4	4	2	2	4	1	9	2	2	4	4	3	3	3	3	2	3	4	2	1	2	2	4	3	4	2	4	4	3	2	2	2
DO29398	4	3	3	3	3	3	4	4	2	3	2	4	1	2	3	4	4	3	2	5	4	3	3	2	3	2	2	2	5	3	2	3	4	3	3	3	4	7	3	2	3	2
DO29760	4	3	3	3	3	2	4	2	2	3	3	3	3	2	3	1	3	2	2	3	3	2	4	3	3	2	2	2	3	2	2	3	2	2	3	3	4	3	2	2	1	1
DO29850	4	4	3	3	3	3	3	3	3	4	1	3	2	3	4	3	3	4	4	3	2	2	4	4	2	2	2	3	2	1	2	2	4	4	3	2	4	4	2	2	3	2
DO29940	2	2	2	4	2	2	2	2	2	2	2	2	2	2	2	1	2	2	2	2	2	2	2	2	2	2	1	2	2	1	1	2	2	2	4	1	2	2	2	1	2	2
DO2995	4	3	4	4	3	2	5	2	2	5	1	2	2	2	3	2	4	2	2	3	2	2	3	3	3	2	2	2	2	2	2	2	2	2	3	3	5	5	2	2	1	1
DO29980	4	4	4	3	4	3	4	3	3	5	2	3	4	3	3	1	2	4	4	3	2	2	1	4	3	3	2	2	3	3	2	2	2	3	2	2	3	4	2	2	1	2
DO30060	4	3	4	3	3	3	5	4	2	3	2	4	2	4	4	2	4	3	2	2	3	2	4	4	4	3	3	4	2	3	2	2	5	2	3	2	3	4	3	2	2	2
DO30090	2	2	2	2	2	2	2	1	1	2	1	2	2	2	3	1	3	2	1	2	2	2	1	3	2	1	2	1	1	2	1	2	2	2	1	2	3	2	2	2	1	1
DO30220	2	2	2	2	2	2	3	2	2	3	1	2	1	2	2	1	2	2	2	3	2	2	2	2	2	1	2	2	2	1	1	2	1	1	2	2	3	1	2	2	2	2
DO30340	2	2	2	2	2	2	3	2	2	2	2	2	1	1	2	1	3	2	3	2	1	2	3	2	2	1	2	2	2	2	1	3	2	2	2	2	2	2	2	2	2	2
DO3037	2	3	4	2	2	2	2	2	2	2	2	2	2	2	2	2	2	2	1	2	2	3	1	2	2	2	2	2	2	1	2	4	2	2	2	2	2	2	2	2	1	1
DO30550	2	2	2	2	2	2	2	2	1	3	1	2	2	2	2	1	3	2	1	2	2	2	2	2	3	1	2	2	1	1	1	2	2	2	2	2	2	2	2	1	1	2
DO30750	4	4	4	3	3	2	4	4	3	6	3	3	2	3	4	3	3	3	3	5	2	4	3	3	2	3	3	2	3	3	2	2	3	3	3	4	4	4	2	2	4	4
DO30970	2	2	2	2	2	2	2	2	1	3	2	1	1	3	3	1	2	2	2	2	2	1	2	2	2	1	2	1	2	2	1	1	1	2	1	1	2	2	2	1	1	1
DO3110	2	2	3	2	2	1	3	1	1	2	1	2	3	1	2	2	2	2	2	1	1	1	1	2	1	1	2	1	2	2	1	3	1	2	2	1	1	2	3	2	2	2
DO31150	2	2	2	3	2	1	2	2	1	2	1	2	1	2	2	1	2	1	2	2	2	2	1	3	2	1	1	2	1	1	2	2	2	1	2	2	2	3	1	1	1	1
DO3140	2	1	2	2	2	2	2	2	2	2	2	2	2	1	1	1	4	2	2	2	2	2	1	2	2	1	3	2	3	1	1	2	2	2	2	2	2	2	2	2	2	2
DO31420	4	3	3	3	3	2	4	2	2	2	2	3	3	2	6	2	2	3	3	4	4	3	3	6	4	1	2	2	2	2	2	2	2	2	2	2	4	4	4	2	4	3
DO31551	4	3	3	5	3	3	3	3	2	3	2	2	2	3	3	2	5	2	4	3	2	3	3	3	3	2	2	2	2	1	2	4	3	2	3	2	2	3	2	2	1	1
DO3158	2	2	2	2	2	2	2	2	2	2	2	2	2	2	2	2	2	2	2	2	2	2	2	2	2	2	2	2	2	2	2	2	2	2	2	2	2	2	2	2	2	2
DO31729	4	2	4	3	4	2	4	2	2	4	2	4	2	4	4	3	5	2	2	4	4	2	3	5	2	2	2	2	5	4	2	2	6	3	2	2	5	3	2	2	1	1
DO31769	2	2	2	3	2	2	4	2	1	2	2	2	1	1	2	2	2	2	2	2	2	2	2	2	2	1	2	2	1	1	1	1	2	2	1	2	2	2	2	1	1	1
DO3182	2	2	2	2	2	3	3	2	2	3	2	3	1	3	3	1	2	1	2	2	2	1	1	2	2	2	2	2	2	2	1	2	2	1	2	1	3	3	1	2	1	2
DO31869	2	2	2	2	2	1	2	1	1	2	1	3	2	2	2	1	3	2	2	3	2	2	2	2	2	1	2	1	2	1	1	1	2	1	2	1	2	2	2	1	2	2
DO3188	4	2	7	4	4	5	4	3	4	4	4	4	3	4	3	2	6	3	3	5	4	2	2	3	5	3	3	4	4	4	2	4	4	4	3	3	5	6	3	4	3	3
DO32237	2	1	3	2	2	2	2	2	2	2	2	2	2	2	2	1	2	1	1	1	2	2	2	2	2	1	1	2	2	1	1	1	2	2	2	2	2	2	2	2	1	1
DO32391	2	2	2	2	2	2	2	2	1	2	2	2	1	1	3	1	2	2	2	2	2	2	2	2	2	1	2	2	2	2	1	2	1	2	2	2	2	2	2	2	2	3
DO32420	2	2	3	4	2	2	2	2	1	2	1	2	1	1	3	2	2	3	2	2	2	2	2	2	2	2	2	2	2	2	1	3	2	2	2	2	2	2	2	2	2	2
DO32596	4	4	4	3	4	3	3	5	3	3	2	4	3	4	3	1	3	2	2	5	3	3	3	4	3	3	3	3	5	3	2	4	4	1	2	2	4	5	1	3	3	2
DO32646	4	2	4	3	3	3	4	2	2	5	4	4	2	2	2	2	3	2	2	3	3	3	2	4	2	3	2	2	3	2	2	3	2	2	2	2	3	6	3	2	1	1
DO32831	4	4	4	4	4	3	4	3	3	3	4	4	4	4	3	2	3	2	4	4	3	3	3	2	3	2	2	2	4	2	2	4	4	1	3	3	4	4	2	3	3	4
DO32833	4	2	4	4	4	4	4	3	5	4	4	2	4	6	6	2	4	3	5	4	4	2	4	4	2	4	4	4	4	4	2	4	4	2	4	2	4	4	3	4	4	4
DO32837	2	2	2	2	2	2	2	2	2	2	2	2	2	2	2	2	2	1	2	2	2	2	2	2	2	1	2	2	2	2	1	2	2	1	2	2	2	2	2	2	1	1
DO32860	2	2	2	1	2	2	2	2	2	2	2	2	1	2	2	2	2	1	1	2	2	1	1	2	2	3	2	1	2	2	1	2	2	1	2	2	2	2	1	2	1	1
DO32863	4	2	4	4	3	3	3	3	3	4	2	3	3	5	3	1	3	2	2	3	3	3	2	4	2	4	4	2	2	4	2	3	1	1	3	4	4	4	3	4	1	2
DO32875	4	5	6	5	6	3	6	5	3	5	5	5	5	9	3	3	6	3	4	4	4	3	3	9	3	5	3	5	5	5	3	6	6	3	3	9	6	6	3	3	3	3
DO32878	4	2	3	4	4	3	4	4	3	4	4	2	3	4	4	2	8	2	3	3	4	3	3	5	5	3	4	3	4	4	2	3	2	2	4	4	4	4	2	3	2	4
DO32893	2	2	2	2	2	1	1	2	2	2	2	1	1	2	2	2	2	1	1	2	1	1	2	2	1	2	2	2	2	2	1	1	1	1	2	2	2	2	1	1	2	2
DO32900	4	2	2	3	3	3	4	2	2	4	2	3	2	5	4	2	2	3	2	2	2	3	2	2	2	3	2	2	3	3	2	2	4	2	2	3	3	3	2	4	1	1
DO32916	4	3	5	6	6	4	4	4	4	5	4	3	3	7	5	2	5	5	5	4	5	6	6	5	5	5	7	3	4	5	3	7	7	3	5	7	7	7	3	6	3	3
DO32960	2	2	4	2	2	2	2	2	2	2	2	2	2	2	2	2	2	1	2	1	1	1	1	2	1	2	1	1	2	2	2	1	2	1	2	2	2	2	2	1	2	2
DO32972	2	1	1	1	1	1	1	1	1	1	1	1	1	2	2	1	1	1	1	1	1	1	1	2	2	1	1	2	1	1	1	1	1	1	1	1	2	2	1	1	1	1
DO32976	2	2	3	2	2	1	2	2	2	2	2	2	1	3	2	2	2	2	2	2	2	2	2	2	2	2	2	2	3	2	1	3	2	2	2	2	2	2	2	2	1	1
DO32980	4	3	3	4	3	2	4	3	3	2	3	2	2	5	5	3	3	3	4	3	3	3	3	3	2	3	4	3	3	3	2	2	3	3	2	3	4	3	3	3	1	3
DO32984	2	1	2	2	2	1	2	2	2	2	2	1	1	2	2	1	2	1	3	2	2	2	2	2	2	2	1	2	2	2	1	2	1	1	2	3	2	2	2	2	1	1
DO33000	4	3	4	4	4	2	2	4	4	4	4	4	4	4	4	4	4	3	3	3	3	4	4	2	4	3	4	4	4	4	2	4	3	2	4	4	4	4	3	3	2	2
DO33008	2	2	3	2	2	2	2	2	2	2	2	2	2	2	2	1	2	1	2	2	2	2	2	2	1	1	2	2	2	2	1	2	2	2	1	3	1	2	2	2	2	3
DO33016	2	2	2	2	2	2	2	2	2	2	1	2	2	2	2	1	3	3	2	2	2	3	2	2	2	2	2	2	2	1	2	2	2	2	2	2	2	3	2	2	1	1
DO33028	4	2	6	4	4	3	3	4	4	4	4	4	2	4	4	2	8	2	4	4	4	3	3	4	4	4	4	7	4	4	4	4	4	2	4	4	4	4	2	4	4	4
DO33042	4	2	3	2	3	3	3	2	3	3	3	2	2	4	4	1	6	1	2	4	4	3	4	4	2	2	3	2	3	3	2	2	2	1	3	3	4	4	2	3	2	2
DO33077	4	2	6	4	4	2	3	3	3	3	3	2	5	4	4	3	3	2	2	2	2	3	3	4	4	4	3	4	4	4	2	2	2	2	3	3	4	4	3	2	4	4
DO33128	4	3	4	3	3	3	4	2	2	4	3	4	3	3	3	2	4	3	4	3	3	4	2	3	3	2	4	4	3	2	2	4	8	1	3	2	2	4	3	3	2	1
DO33152	2	2	2	2	2	2	2	2	2	2	2	1	1	2	2	2	2	2	2	2	2	2	2	2	2	2	2	2	2	2	1	1	2	1	2	2	1	2	1	1	1	1
DO33160	4	3	3	4	4	3	3	3	3	4	3	2	2	7	3	3	3	2	2	4	4	3	3	3	3	5	2	4	4	4	2	2	5	2	4	4	4	4	3	2	2	2
DO33168	4	4	4	2	5	2	4	4	4	5	2	4	4	4	4	2	4	2	4	2	3	4	4	5	3	3	2	4	3	5	2	4	6	2	3	5	4	4	4	4	5	5
DO33200	2	2	2	2	2	1	1	2	2	2	2	1	1	2	2	2	2	1	2	1	1	2	2	2	2	1	2	2	2	2	1	2	2	1	2	2	2	2	1	2	1	3
DO33208	2	2	2	2	2	2	2	2	2	2	2	2	2	2	2	2	2	1	2	2	2	2	2	2	2	2	2	1	1	2	1	2	1	1	2	2	2	2	2	2	1	1
DO33248	4	3	4	3	3	3	3	3	3	4	3	3	3	4	4	2	4	2	2	4	4	4	4	3	3	5	2	4	5	4	2	4	2	2	3	4	4	4	3	2	4	3
DO33264	2	2	2	2	2	2	2	2	2	2	2	2	2	2	2	2	2	2	2	2	2	2	2	2	2	2	2	2	2	2	2	2	2	1	2	2	2	2	2	2	1	1
DO33288	4	2	4	2	3	2	4	2	2	3	2	3	2	3	3	2	2	1	2	2	2	2	2	2	2	2	2	2	4	3	2	2	2	1	2	2	2	3	1	1	2	1
DO33344	4	2	3	2	2	1	2	1	2	2	2	2	2	5	3	2	3	1	3	2	2	3	3	2	3	3	2	3	3	2	2	2	1	2	2	2	3	3	3	1	2	1
DO33368	4	2	4	3	3	2	3	1	2	3	3	3	2	4	2	3	4	3	3	3	2	3	2	2	2	2	3	3	2	2	2	3	4	1	2	3	4	4	2	2	2	2
DO33376	2	2	2	2	2	1	3	2	1	2	2	2	1	2	2	2	2	1	1	1	2	2	2	2	2	2	2	3	2	3	1	2	1	1	2	2	1	2	2	2	2	2
DO33392	2	2	3	2	2	2	2	1	1	2	2	2	2	2	2	2	2	1	1	2	2	2	2	1	2	2	2	1	2	2	1	2	1	1	2	2	2	2	2	2	1	1
DO33400	2	2	3	2	2	2	2	2	1	2	2	2	1	3	3	1	2	3	1	2	2	2	2	1	2	2	2	1	1	2	1	2	3	1	2	3	3	3	2	2	1	1
DO33408	2	2	3	2	2	1	2	2	2	2	2	1	1	3	3	2	2	1	2	2	2	2	2	2	2	3	2	2	3	3	1	2	2	1	2	2	2	2	2	2	2	2
DO33472	4	2	2	3	2	1	3	2	2	3	2	2	2	3	3	1	2	2	2	3	3	4	2	2	3	3	3	4	2	3	1	2	2	1	1	3	3	3	2	1	3	3
DO33480	2	1	3	2	2	2	2	1	1	2	2	1	1	2	2	2	2	1	2	2	2	2	2	4	2	2	2	1	2	2	1	2	2	2	2	2	2	2	2	2	1	1
DO33488	4	5	6	3	4	5	5	5	5	4	3	5	2	3	9	1	6	5	5	4	2	8	1	4	6	5	6	6	5	4	6	6	4	3	2	4	7	5	5	5	3	3
DO33512	4	2	2	3	3	4	4	2	2	2	2	3	3	2	2	3	3	2	2	2	2	4	4	4	4	3	3	3	2	2	2	3	3	1	2	2	3	4	3	2	1	1
DO3352	2	2	3	2	2	2	2	2	2	2	2	2	2	2	2	1	2	2	2	2	2	2	1	2	2	2	2	2	4	1	2	2	2	2	2	2	2	2	2	2	2	1
DO33544	2	2	2	2	2	2	2	2	2	2	2	2	2	2	2	2	2	1	1	1	2	2	2	2	1	2	2	2	2	2	1	2	2	1	1	1	1	2	2	2	2	2
DO33552	2	2	2	2	2	2	2	2	1	2	1	2	1	2	2	1	1	1	2	2	2	3	3	2	2	1	1	1	2	2	2	2	2	1	2	2	2	4	2	2	3	2
DO33960	4	4	4	5	5	3	6	4	4	5	5	4	4	5	5	3	5	3	5	4	4	5	5	5	5	5	5	7	5	5	3	5	6	2	5	7	3	7	4	5	3	3
DO33984	4	2	4	2	3	2	3	2	2	3	3	4	2	4	3	2	7	2	3	2	4	2	4	3	2	2	2	2	2	4	2	2	4	2	3	4	4	4	2	2	5	2
DO3412	2	2	3	2	2	2	2	2	2	2	2	2	2	2	2	2	2	2	3	2	2	2	2	2	2	2	2	2	3	1	1	1	2	2	2	2	2	2	2	1	2	2
DO34264	2	2	3	2	2	1	2	1	2	3	1	1	2	1	2	1	2	1	1	2	2	2	2	1	1	2	1	2	2	2	1	1	3	1	2	1	1	2	2	1	2	2
DO34288	2	2	2	2	2	1	1	1	1	2	2	1	1	2	2	1	2	1	1	2	2	2	2	2	1	2	1	1	2	1	1	2	2	1	2	2	2	2	2	1	1	1
DO34312	4	3	3	4	4	2	4	3	3	4	4	2	2	4	4	6	6	2	2	4	4	4	4	4	4	3	4	4	4	4	2	4	4	2	3	3	4	4	2	4	3	3
DO34336	2	2	3	2	2	2	2	2	2	3	1	2	1	2	2	1	2	1	1	2	2	2	2	2	2	2	2	2	2	2	1	3	2	1	1	1	2	2	1	1	2	2
DO34432	2	2	2	2	2	1	2	2	2	2	2	2	1	2	2	1	3	1	1	2	2	2	2	2	2	2	2	2	2	2	1	1	1	1	1	2	2	3	2	2	2	1
DO34448	2	1	3	2	2	1	2	2	2	2	2	2	2	2	2	2	2	4	2	2	2	2	2	2	2	3	3	2	2	2	1	2	1	1	2	2	1	2	2	2	1	1
DO34504	4	4	4	4	4	3	3	3	3	4	4	2	2	4	4	3	4	2	2	2	3	3	3	3	3	3	3	3	4	4	2	4	2	2	3	4	4	4	2	2	1	1
DO3458	4	2	4	3	3	2	4	3	3	4	4	4	2	2	2	3	3	2	3	3	3	4	2	2	4	2	4	3	4	2	4	2	2	2	4	2	4	4	2	2	4	4
DO34600	4	3	3	3	5	2	4	3	3	3	3	3	3	3	3	4	5	2	2	2	2	4	3	4	3	3	4	3	3	3	2	4	2	2	3	3	4	4	2	3	2	2
DO34608	4	2	6	3	4	3	3	2	2	3	3	4	4	4	4	2	4	4	4	3	3	3	3	2	2	4	3	2	4	2	4	4	4	2	2	4	3	4	2	2	3	4
DO34616	2	3	3	2	2	2	2	2	2	2	2	3	1	2	2	1	2	2	2	2	2	2	2	2	2	2	2	2	2	2	1	2	5	1	2	2	2	2	2	1	1	1
DO34640	4	2	3	4	4	3	3	3	3	4	4	2	3	6	6	2	8	2	3	4	4	5	5	5	5	2	3	3	4	4	2	3	3	2	3	2	5	5	2	3	2	2
DO34656	2	2	2	2	2	2	2	2	2	2	2	1	1	3	3	2	2	1	3	2	2	2	2	1	1	2	2	2	2	2	1	2	1	1	2	2	2	2	2	1	2	2
DO34680	2	2	3	2	3	2	3	2	2	2	2	2	2	2	2	2	2	2	2	2	2	2	2	2	2	2	2	2	2	2	1	3	2	1	2	2	2	2	2	2	2	1
DO34696	8	6	8	8	8	7	7	6	6	6	6	5	7	8	6	8	8	5	6	5	6	9	9	7	7	6	7	5	5	5	5	8	5	3	5	11	10	10	4	6	4	4
DO34720	2	2	3	2	2	2	2	1	1	2	2	2	2	2	2	2	2	2	2	1	1	2	2	2	2	2	2	1	1	1	1	2	1	1	1	3	2	2	2	1	1	1
DO34728	4	3	3	4	4	1	5	3	3	4	4	2	2	4	4	2	4	2	4	2	2	4	2	4	2	3	2	3	3	3	2	3	4	2	2	3	3	2	2	2	2	4
DO34736	2	1	2	2	2	1	2	1	2	2	2	1	2	2	2	2	3	1	2	2	2	2	2	2	1	2	2	2	2	2	1	2	2	1	2	2	1	2	1	2	2	2
DO34785	2	2	3	2	2	2	2	2	2	2	2	2	2	2	2	2	2	1	2	2	2	2	2	2	2	2	1	2	2	2	1	2	2	1	2	2	2	2	2	1	2	2
DO34793	2	2	3	2	2	2	2	2	2	4	1	2	2	2	2	2	2	1	2	1	2	2	2	2	1	1	2	1	2	2	2	2	2	2	2	2	2	2	1	2	1	1
DO34809	2	2	2	2	2	2	2	2	2	2	2	2	2	2	1	1	2	2	2	2	2	4	2	2	1	1	1	2	2	1	2	1	2	2	2	2	2	2	2	2	2	2
DO34817	2	1	2	2	2	2	2	2	2	2	2	2	2	2	2	1	2	2	3	1	2	2	2	2	2	2	2	1	2	2	2	2	4	1	2	2	1	2	2	1	2	1
DO3482	4	3	6	3	3	3	3	2	2	5	2	3	3	4	3	2	4	4	3	8	2	3	3	3	2	2	2	2	2	2	2	2	4	2	3	2	4	3	3	2	2	2
DO34849	4	2	2	3	3	3	3	3	3	3	3	2	2	3	3	1	3	2	2	2	2	3	4	3	2	3	2	2	3	4	2	2	3	1	3	3	2	4	1	2	1	1
DO34905	2	2	2	1	2	1	2	2	1	1	1	2	1	2	2	1	2	1	2	2	2	2	2	2	2	1	2	2	2	2	1	2	1	1	2	2	2	2	1	2	1	1
DO3500	2	1	4	2	2	2	2	2	2	2	2	2	2	2	2	2	2	2	2	2	2	2	1	2	2	2	2	2	2	1	2	2	2	2	2	2	3	3	2	2	2	2
DO35082	4	2	5	3	3	2	3	2	2	4	2	3	4	3	3	2	2	2	2	2	2	2	3	1	2	4	3	3	3	3	2	4	2	1	2	4	3	3	2	4	1	1
DO35085	2	2	2	2	2	1	2	2	2	2	2	1	2	2	2	2	2	1	2	1	1	2	1	2	2	2	2	2	2	2	2	2	2	1	2	2	2	2	1	1	1	1
DO35098	2	2	3	2	2	2	2	2	2	2	2	2	1	2	2	2	2	2	2	1	1	2	2	2	1	2	2	1	2	2	1	1	1	1	2	2	2	2	2	2	1	1
DO35116	4	5	6	4	4	2	4	3	3	7	4	4	2	2	6	2	5	2	2	4	3	6	4	5	3	4	4	1	4	4	3	4	7	2	5	3	3	5	2	2	2	2
DO35118	2	2	3	2	2	1	1	2	2	2	2	2	1	2	2	2	2	1	2	2	2	2	2	2	2	2	2	2	2	2	1	2	2	1	2	2	1	2	2	1	2	2
DO35126	2	2	3	2	2	2	2	2	2	2	2	2	2	3	2	2	2	1	2	2	2	2	2	2	2	3	2	2	2	2	1	2	2	1	2	2	2	2	3	2	1	2
DO35128	4	3	3	3	4	2	2	3	3	3	3	4	3	4	4	1	3	2	3	2	2	2	2	6	3	2	3	3	3	2	2	3	4	3	3	3	3	3	2	2	2	4
DO35136	2	2	2	2	2	2	2	2	2	2	2	2	2	2	2	2	2	2	2	2	2	2	2	1	2	2	2	2	2	2	2	2	2	1	2	2	2	2	2	2	2	2
DO35138	2	2	2	2	2	1	3	2	2	2	2	1	1	2	2	1	3	1	2	1	1	2	2	2	1	2	2	2	2	2	1	2	3	1	2	2	2	2	2	2	2	2
DO35144	2	2	2	2	2	1	2	2	2	2	2	3	1	2	2	1	3	1	2	2	2	2	2	1	2	2	2	2	2	2	1	2	3	1	2	2	2	2	2	1	1	1
DO35152	2	2	2	2	2	1	2	2	2	2	2	2	1	2	2	1	2	2	2	1	2	2	3	3	3	1	2	2	2	2	2	2	2	1	2	2	1	2	2	2	1	1
DO35184	2	2	2	2	2	2	2	2	2	2	2	3	1	1	2	2	2	1	2	2	2	2	2	1	1	2	2	2	2	2	1	3	2	1	1	2	2	2	1	2	1	1
DO35198	2	2	3	2	3	2	2	1	2	3	2	3	2	2	3	1	2	2	2	2	2	2	2	2	2	2	2	2	2	2	2	2	2	1	2	2	2	3	2	2	1	2
DO35216	2	2	2	2	2	2	2	2	2	2	2	2	2	3	3	1	2	2	2	2	2	2	2	2	2	2	2	2	2	2	2	2	2	1	1	2	1	2	2	2	2	2
DO35222	2	1	2	2	2	2	3	1	2	1	1	2	1	2	2	1	1	1	2	2	1	2	2	1	1	2	2	1	2	2	1	2	2	2	2	2	2	2	1	1	1	1
DO35228	2	2	2	2	2	2	2	2	2	2	2	1	1	2	2	2	2	1	2	2	2	2	2	2	1	2	2	2	2	2	1	2	2	1	1	1	2	2	2	2	1	1
DO35230	2	2	2	2	2	2	2	2	2	2	2	1	1	2	2	2	2	2	2	2	2	2	2	2	2	2	2	2	2	2	2	2	2	2	2	2	2	2	2	2	2	2
DO35236	4	3	5	4	4	3	4	3	3	3	4	4	4	5	5	2	4	2	3	4	4	4	3	4	4	5	2	4	4	4	2	3	4	1	3	3	3	4	4	3	4	4
DO35258	4	4	4	3	3	3	4	2	4	3	3	3	3	4	3	1	3	2	2	3	3	4	3	3	3	4	3	2	4	4	2	4	6	1	3	4	3	5	3	4	2	2
DO35290	2	2	2	2	2	2	2	1	1	2	2	2	2	2	2	1	2	1	1	2	2	2	2	3	3	2	2	1	2	2	1	2	1	1	2	2	2	2	1	2	1	1
DO35305	4	2	2	4	3	2	3	2	2	4	4	4	4	4	2	2	4	2	2	2	4	4	4	4	4	4	4	2	4	4	2	4	4	2	3	5	4	4	3	2	2	2
DO35330	2	1	3	2	2	1	2	2	2	2	2	1	1	2	2	2	2	1	2	2	2	1	1	2	2	2	2	2	2	2	1	2	2	2	2	2	2	2	2	2	1	1
DO35350	2	2	2	2	2	1	2	2	2	2	2	2	1	3	4	1	2	1	2	2	2	2	2	2	2	2	2	2	2	2	1	2	2	1	2	2	3	2	1	2	1	1
DO35360	2	2	3	2	2	1	2	2	2	2	2	2	2	2	2	2	2	2	2	2	2	2	2	2	2	2	2	2	2	2	2	2	2	2	2	2	2	2	2	2	1	1
DO35376	4	3	4	3	5	3	6	3	2	4	4	3	2	3	3	2	4	2	3	3	3	4	4	4	4	2	4	3	3	4	2	4	11	1	3	3	4	4	2	2	4	3
DO35406	2	2	2	2	2	1	2	2	2	2	1	2	2	2	2	1	2	1	1	2	2	2	2	2	1	2	2	2	2	2	1	1	3	1	1	1	2	2	2	1	1	3
DO35424	4	2	4	4	4	2	3	4	3	4	2	3	3	3	4	3	4	2	2	3	2	3	3	4	2	4	4	3	2	6	2	3	3	1	2	4	2	4	2	3	2	2
DO35454	2	2	2	2	2	2	2	2	2	2	2	2	1	2	2	2	2	1	2	2	2	2	2	1	2	2	2	2	2	2	1	1	2	1	2	2	2	2	1	2	2	2
DO35496	2	2	2	2	2	2	2	2	2	2	2	2	2	2	2	1	1	1	2	1	1	2	2	1	1	2	2	2	2	2	1	2	3	1	1	2	2	2	1	1	2	2
DO3614	4	2	5	3	3	3	4	3	2	2	2	5	4	4	3	3	5	2	2	3	3	2	4	4	3	5	3	2	6	2	2	3	2	3	4	4	4	4	3	3	3	3
DO36221	2	2	2	2	2	2	2	2	2	2	2	2	2	2	2	1	2	2	2	2	2	2	2	2	2	2	2	2	2	2	2	2	2	2	2	2	2	2	2	2	1	1
DO36226	2	2	2	2	2	2	2	2	2	2	2	2	2	2	2	2	2	2	2	2	2	2	2	2	2	2	2	2	2	2	2	2	2	2	2	2	2	2	2	2	1	1
DO36248	2	2	2	2	2	2	2	2	2	2	2	2	2	2	2	1	2	2	2	2	2	2	2	2	2	2	2	2	2	2	2	2	2	2	2	2	2	2	2	2	1	1
DO36253	2	2	2	2	2	2	3	2	2	2	2	2	2	4	3	1	2	2	2	1	3	3	2	2	2	1	2	2	2	1	2	2	2	2	1	2	2	2	2	2	1	1
DO36254	2	2	2	2	2	2	2	2	2	2	2	2	2	2	2	1	2	2	3	2	2	2	2	2	2	2	2	2	2	2	2	2	1	2	2	2	2	2	2	2	1	1
DO36262	2	2	2	2	2	2	2	2	2	2	2	2	2	2	2	1	2	2	2	2	2	2	2	2	2	2	2	2	2	2	2	2	2	2	2	2	2	2	2	2	1	1
DO36273	2	2	2	2	2	2	2	2	2	2	2	2	2	2	2	1	2	2	2	2	2	2	2	2	2	2	2	2	2	2	2	2	2	2	2	2	2	2	2	2	1	1
DO36283	2	2	2	2	2	2	2	2	2	2	2	2	2	2	2	2	2	2	2	2	2	2	2	2	2	2	2	2	2	2	2	2	2	2	2	2	2	2	2	2	1	1
DO36285	2	2	2	2	2	2	2	2	2	2	2	2	2	2	2	2	2	2	2	2	1	2	2	2	2	2	2	2	2	2	2	2	2	2	2	2	2	2	2	2	1	1
DO36345	2	2	2	2	2	2	2	2	2	2	2	2	2	2	2	2	2	2	2	2	2	2	2	2	2	2	2	2	2	2	2	2	2	2	2	2	2	2	2	2	1	1
DO36356	2	2	2	2	2	2	2	2	2	2	2	2	2	2	2	2	2	2	2	2	2	2	2	2	2	2	2	2	2	2	2	2	2	2	2	2	2	2	2	2	1	1
DO36360	2	2	2	2	2	2	2	2	2	2	2	2	2	2	2	2	2	2	2	2	2	2	2	2	2	2	2	2	2	2	2	2	2	2	2	2	2	2	2	2	1	1
DO36372	2	2	2	2	2	2	2	2	2	2	2	2	2	2	2	2	2	2	2	2	2	2	2	2	2	2	2	2	2	2	2	2	2	2	2	2	2	2	2	2	1	1
DO36386	2	2	2	2	2	2	2	2	2	2	1	2	2	3	2	1	4	2	2	2	2	2	2	2	2	3	1	1	2	2	1	2	1	1	1	2	3	4	2	2	2	2
DO36431	2	2	2	2	2	2	2	1	2	2	1	2	2	2	2	1	2	2	2	2	2	2	2	2	2	2	1	1	2	2	1	2	1	1	1	2	3	3	1	2	1	1
DO36459	4	2	3	3	3	3	3	2	2	2	2	3	3	5	3	2	4	5	3	4	2	3	3	1	2	5	2	2	3	3	2	3	2	2	2	4	3	7	2	2	4	4
DO36556	2	2	2	2	2	2	2	2	2	2	2	2	2	2	2	2	2	2	2	2	2	2	2	2	2	2	2	2	2	2	2	2	2	2	2	2	2	2	2	2	1	1
DO36572	2	2	2	2	2	2	2	2	2	2	2	2	2	2	2	2	2	2	2	2	1	2	2	2	2	2	2	1	2	2	2	2	1	1	2	2	2	2	2	2	2	2
DO36619	4	3	3	3	3	2	4	3	3	5	5	3	3	7	6	1	3	3	3	3	3	2	2	3	3	8	3	3	4	4	2	3	3	1	3	3	3	4	4	2	3	3
DO3662	2	2	2	3	2	1	2	2	2	2	1	2	1	2	2	1	2	1	2	2	1	2	2	1	2	1	1	2	2	4	1	3	2	1	1	2	2	2	2	2	2	2
DO36710	4	3	3	2	3	3	3	2	2	4	3	3	3	4	4	1	5	3	3	3	3	3	3	3	3	5	2	2	3	3	2	2	2	2	3	3	5	7	2	4	3	3
DO36801	4	3	5	4	4	5	5	3	3	4	4	3	3	4	4	2	4	3	3	3	3	4	4	3	3	5	2	3	4	4	2	4	2	2	4	4	2	6	3	3	3	4
DO36822	4	3	3	4	4	3	3	3	3	3	3	3	3	4	4	2	4	4	4	4	4	3	3	3	3	4	2	3	4	4	2	3	2	2	4	4	2	6	2	3	4	4
DO36945	4	2	4	4	4	3	3	3	3	5	5	3	3	4	4	4	4	4	4	3	3	3	3	3	3	7	2	2	4	4	3	3	2	2	4	4	4	8	3	3	3	2
DO36969	4	4	4	4	4	4	4	3	3	3	3	5	3	4	4	2	6	4	4	4	4	3	3	3	3	7	4	3	4	4	2	4	3	3	3	3	4	9	3	4	5	5
DO37074	4	3	3	4	4	3	3	3	3	4	4	4	4	6	4	1	5	3	3	3	3	4	4	3	3	5	3	3	4	3	2	5	2	2	5	4	4	8	3	3	2	2
DO37138	2	2	2	2	2	2	2	2	2	2	2	2	2	2	2	1	2	2	2	2	2	2	2	2	2	3	1	2	2	2	1	2	2	1	2	2	1	3	2	2	1	1
DO37259	4	2	2	2	3	3	3	2	2	2	2	3	3	3	3	1	3	3	3	2	2	2	2	3	3	6	2	2	2	2	2	2	1	1	3	3	3	4	2	2	2	2
DO37267	2	2	2	3	3	2	2	2	2	2	2	2	2	2	2	3	3	2	2	2	2	2	2	3	3	2	2	2	2	2	2	2	1	1	2	2	1	5	2	2	3	3
DO37409	2	3	2	2	2	2	2	2	2	2	2	2	1	3	3	2	3	1	2	2	2	2	2	2	2	2	1	2	2	2	1	3	2	2	2	2	2	2	2	2	1	1
DO37418	4	3	3	5	5	5	5	3	3	4	4	4	4	3	7	4	4	4	4	4	2	4	4	4	4	4	4	4	4	2	4	4	4	4	3	3	4	4	4	4	2	2
DO37424	4	5	3	6	6	5	5	5	5	5	3	3	3	9	7	5	5	3	3	2	2	4	4	5	5	4	4	4	5	5	4	4	4	4	3	3	5	5	5	6	2	2
DO37425	2	2	2	2	2	2	2	2	2	2	2	2	2	2	2	2	2	2	2	2	2	2	2	2	2	2	2	2	2	2	2	2	2	2	2	2	3	3	2	2	1	1
DO37426	2	2	2	2	2	2	2	2	2	2	2	3	1	4	4	1	7	2	2	2	2	2	2	3	2	2	2	2	2	2	2	2	2	2	2	2	4	4	2	2	1	1
DO37427	2	2	3	2	2	2	2	2	2	2	2	2	2	3	3	1	3	1	2	1	1	2	2	2	2	2	2	2	2	2	1	3	2	2	2	2	2	2	2	3	1	1
DO37432	4	4	4	3	3	4	3	2	2	2	2	4	4	4	3	3	3	3	3	2	2	4	3	3	3	2	3	2	3	3	2	3	3	3	3	4	3	3	2	4	2	2
DO37435	4	2	4	5	5	4	5	7	3	3	3	3	2	4	8	6	6	4	3	3	3	3	3	5	5	3	2	5	4	4	3	3	2	2	4	4	5	5	2	6	2	2
DO37439	2	2	2	2	2	2	2	2	2	3	1	2	1	3	3	2	2	1	1	2	1	2	2	2	2	2	2	2	2	1	2	2	2	2	1	2	2	2	3	2	1	1
DO37440	4	3	5	2	2	4	4	4	4	4	4	6	2	5	5	6	6	2	6	2	2	2	2	3	3	5	2	3	3	3	3	4	4	4	3	3	5	5	2	4	2	2
DO37445	4	3	5	4	4	3	3	2	2	2	3	5	2	5	5	2	7	2	2	2	2	2	2	6	2	4	2	2	3	3	4	4	2	2	2	5	5	5	3	3	1	1
DO37474	4	3	4	3	2	3	3	6	2	3	4	5	2	2	2	3	5	3	2	2	2	2	2	2	3	2	2	2	2	2	2	3	3	2	2	2	4	3	2	3	1	1
DO37515	2	2	2	2	2	1	1	2	1	1	1	2	2	2	2	2	2	3	1	2	1	1	2	2	2	2	2	2	1	1	2	2	2	2	2	2	2	2	2	2	2	4
DO37527	4	3	3	2	3	4	2	3	4	2	3	6	2	5	5	2	3	2	3	2	2	2	3	3	3	3	2	4	3	1	3	3	3	3	3	3	4	4	3	4	2	1
DO37531	2	2	2	2	2	2	2	2	2	2	2	3	3	2	2	2	2	1	2	2	1	2	2	2	2	2	2	2	2	2	2	3	2	2	2	2	2	2	2	2	1	1
DO37587	2	1	2	2	2	2	2	2	1	2	2	2	2	2	2	2	4	1	2	1	1	1	1	4	2	3	2	2	2	2	2	1	2	2	2	2	1	3	3	2	1	1
DO37599	2	2	2	2	2	2	2	2	2	1	1	3	1	2	2	2	2	1	2	1	1	2	2	2	2	2	2	2	2	1	1	3	2	2	2	2	2	2	2	2	1	1
DO37607	2	2	5	2	2	2	2	2	2	2	2	2	2	2	2	1	5	1	2	2	2	2	1	2	2	3	2	2	2	2	1	3	2	2	2	2	2	2	2	2	1	1
DO37627	4	3	3	4	4	3	3	3	3	2	4	3	2	4	4	4	4	2	4	2	2	4	4	3	3	3	3	4	3	3	4	4	3	3	5	4	4	4	4	4	2	2
DO37659	4	3	3	3	3	2	3	4	4	4	2	6	2	4	4	3	3	2	2	3	3	2	2	2	3	2	2	2	3	3	2	4	2	2	2	2	2	6	3	4	2	2
DO37703	2	2	4	2	2	2	2	2	2	2	2	4	2	2	2	2	3	2	2	2	2	2	2	2	2	2	3	2	3	1	2	2	2	2	2	2	2	2	2	2	1	1
DO37719	2	2	3	2	2	2	2	2	2	2	1	4	2	4	5	2	4	2	2	2	2	2	2	2	2	2	2	2	2	2	2	2	4	2	1	1	3	3	1	3	1	1
DO37723	4	4	5	3	3	3	3	4	4	3	3	5	2	3	2	3	9	3	3	2	2	3	2	5	3	3	3	3	2	2	2	4	5	5	5	5	4	4	2	5	3	3
DO37750	4	2	4	3	3	3	3	2	2	3	3	4	2	3	3	3	3	2	2	2	2	2	2	3	3	3	3	3	4	4	3	3	3	3	3	3	3	3	4	2	3	3
DO37758	4	2	3	2	3	2	2	3	3	4	3	4	3	4	5	4	4	2	2	2	2	3	3	3	3	2	4	3	2	2	3	2	2	2	3	3	4	4	3	2	3	3
DO37782	4	5	3	3	4	4	3	2	2	2	2	2	2	3	3	3	2	2	2	3	2	3	2	2	2	1	2	2	2	2	2	2	3	2	4	2	4	4	2	4	1	1
DO37827	4	3	3	3	3	2	2	3	3	4	3	3	2	4	4	3	3	2	2	2	2	2	2	3	3	3	3	4	2	2	3	3	4	4	3	4	4	4	2	3	2	2
DO37861	4	3	6	3	3	3	4	3	3	3	3	4	2	5	5	4	4	2	2	2	2	2	2	4	4	3	2	4	3	3	3	3	4	4	2	2	4	4	3	4	3	3
DO37896	4	2	4	3	3	3	3	2	2	2	2	4	2	3	2	3	3	1	3	1	1	2	2	2	2	3	2	2	3	2	2	2	2	2	2	2	3	3	3	3	1	1
DO37946	2	2	2	2	2	2	2	2	2	2	1	5	3	2	2	2	2	2	2	2	2	2	2	2	2	2	2	2	2	2	1	1	2	2	2	2	2	2	2	2	1	1
DO3804	4	3	4	4	2	2	4	3	2	4	2	4	2	3	4	2	6	2	2	4	5	3	3	4	3	2	4	4	4	2	3	4	3	2	4	4	2	4	1	3	4	3
DO38129	2	2	2	1	2	1	2	1	1	2	1	2	2	1	2	2	2	1	1	1	1	1	1	2	2	2	2	1	1	1	1	1	2	2	1	2	2	2	2	2	2	2
DO38226	4	3	3	3	3	3	3	2	2	3	2	5	4	4	3	2	4	2	3	3	3	4	4	2	3	3	3	2	2	2	2	3	3	2	2	3	4	4	2	2	1	1
DO38229	2	2	2	2	2	2	2	2	2	2	2	2	2	2	1	1	2	1	3	1	3	1	1	2	2	1	1	2	2	1	2	2	1	1	1	1	1	3	1	1	2	2
DO38238	2	1	2	2	2	1	2	1	2	2	2	1	2	2	2	2	2	1	1	2	2	1	2	1	1	2	1	1	2	1	1	2	1	1	2	1	1	2	2	1	2	1
DO38380	2	2	2	2	2	2	2	2	2	2	2	2	2	2	2	3	3	2	2	2	2	2	2	2	2	2	2	2	2	2	2	2	2	2	2	2	2	2	2	2	1	1
DO38388	2	2	2	2	2	3	3	2	2	2	2	2	1	2	2	2	2	2	2	2	2	2	2	2	2	2	2	2	2	2	2	2	3	1	2	2	3	3	2	2	1	1
DO3840	4	4	4	4	2	2	4	2	2	2	2	5	5	4	5	2	6	4	2	6	3	2	4	4	3	2	3	2	4	3	2	3	3	2	3	2	2	4	6	4	4	4
DO38404	2	2	2	2	2	3	3	2	2	2	2	2	2	2	2	7	7	2	2	2	2	2	2	2	2	2	2	2	2	2	2	2	2	2	1	2	2	2	2	2	2	2
DO38423	4	2	4	2	2	3	2	2	2	2	1	3	3	3	2	4	4	4	2	2	2	2	2	1	2	2	2	3	1	3	2	2	2	2	2	4	3	4	3	2	1	2
DO38535	4	4	4	5	5	4	4	4	4	4	4	4	4	6	6	4	4	4	4	4	4	4	4	6	6	6	4	5	4	4	3	4	6	6	5	5	4	4	5	4	4	4
DO38547	4	3	4	3	4	2	3	2	2	4	4	2	4	5	5	2	5	5	5	2	2	3	5	3	3	3	4	3	3	3	2	3	5	5	4	3	5	7	4	3	4	6
DO38571	4	2	4	2	2	3	3	5	3	7	2	2	2	4	3	4	5	2	3	3	2	2	2	2	2	2	2	3	2	2	2	2	5	1	2	2	4	4	1	2	1	2
DO38603	4	4	4	4	3	4	4	3	1	1	1	1	6	5	3	3	7	3	3	2	2	2	2	4	4	4	3	4	4	4	2	4	3	1	3	3	4	6	3	4	2	4
DO38635	4	4	8	5	5	5	5	3	3	8	3	8	6	5	6	6	4	4	4	5	3	4	4	5	7	7	4	3	5	4	4	6	6	4	4	4	6	6	5	4	2	3
DO38655	4	3	4	4	4	2	4	2	3	3	4	2	5	6	6	2	6	3	5	7	4	5	2	3	3	3	3	3	4	2	2	3	2	2	5	4	2	7	4	2	5	5
DO38663	2	2	2	2	2	2	2	2	2	2	2	2	2	2	2	2	2	2	2	2	2	2	2	2	2	3	2	2	2	2	2	2	2	2	2	2	3	3	2	2	2	2
DO38671	2	2	2	2	2	1	3	2	2	2	2	2	2	3	3	2	2	3	3	2	2	2	2	2	3	2	2	2	2	2	2	3	2	2	2	2	3	3	2	2	1	1
DO38731	4	2	3	2	3	2	2	2	2	3	1	2	2	3	3	2	4	1	3	3	3	2	4	1	2	3	2	5	2	2	2	3	1	3	2	3	6	5	2	3	2	2
DO3874	4	4	6	3	2	3	3	3	3	3	3	6	6	3	3	1	10	4	2	3	3	2	4	3	3	5	3	3	4	4	2	2	4	4	4	4	3	4	7	5	3	3
DO38775	4	3	3	3	3	3	4	3	2	3	3	4	3	4	3	4	3	2	2	4	3	2	2	4	4	4	3	4	3	3	2	3	5	2	3	3	4	4	4	4	2	2
DO38779	2	2	2	2	2	2	2	3	2	2	1	2	1	2	2	1	3	2	2	2	2	1	2	2	1	2	2	2	2	2	1	2	2	2	1	2	2	2	2	1	1	1
DO38791	4	3	4	3	3	2	4	2	3	3	3	4	3	2	2	3	5	2	2	2	4	3	3	2	3	2	2	3	2	2	2	3	2	2	1	2	5	5	2	2	1	2
DO38807	4	2	6	3	3	2	2	3	2	5	3	3	3	3	3	2	5	4	4	4	3	2	2	3	2	4	4	4	3	3	4	4	2	2	3	3	1	3	2	2	2	3
DO38831	2	2	2	2	2	1	1	1	1	1	1	2	2	2	2	2	2	1	2	2	2	2	2	2	2	2	1	2	2	2	1	2	2	2	2	2	3	3	1	2	1	1
DO38847	4	2	2	3	2	3	3	3	3	4	3	3	3	3	4	2	2	3	3	3	3	2	2	4	3	3	3	2	2	2	3	4	3	2	3	3	3	4	2	2	2	1
DO38871	2	2	2	3	2	2	2	1	1	2	1	1	2	2	2	2	2	2	1	2	1	1	1	2	1	2	2	2	2	1	2	2	2	1	1	2	2	2	2	1	1	1
DO38899	4	4	4	4	4	4	4	4	4	4	4	4	4	4	4	4	4	3	3	4	4	3	3	4	4	4	4	4	4	4	4	4	4	4	4	4	4	4	4	3	2	2
DO38901	2	2	2	2	2	2	2	2	2	2	2	2	2	2	2	2	2	2	2	2	2	2	2	2	2	2	2	2	2	2	2	2	2	2	2	2	2	2	2	2	2	2
DO38903	2	2	2	2	2	2	2	2	2	2	2	2	2	2	2	2	2	2	2	2	2	2	2	2	2	2	2	2	2	2	2	2	2	2	2	2	2	2	2	2	1	1
DO38911	2	2	2	2	2	2	2	2	2	2	2	2	2	2	2	2	2	2	2	2	2	2	2	2	2	2	2	2	2	2	2	2	2	2	2	2	2	2	2	2	1	1
DO38946	2	2	2	2	2	2	2	2	2	2	2	2	2	2	2	2	2	2	2	2	2	2	2	2	2	2	2	2	2	2	2	2	2	2	2	2	2	2	2	2	2	2
DO38966	2	2	2	2	2	2	2	2	2	2	2	2	2	2	2	2	2	2	2	2	2	2	2	2	2	2	2	2	2	2	2	2	2	2	2	2	2	2	2	2	2	2
DO38978	2	2	2	2	2	2	2	2	2	2	2	2	2	2	2	2	2	2	2	2	2	2	2	2	2	2	2	2	2	2	2	2	2	2	2	2	2	2	2	2	2	2
DO39016	2	2	2	2	2	2	2	2	2	2	2	2	2	2	2	2	2	2	2	2	2	2	2	2	2	2	2	2	2	2	2	2	2	2	2	2	2	2	2	2	2	2
DO39020	2	2	2	2	2	2	2	2	2	2	2	2	2	2	2	2	2	2	2	2	2	2	2	2	2	2	2	2	2	2	2	2	2	2	2	2	2	2	2	2	2	2
DO39022	2	2	2	2	2	2	2	2	2	2	2	2	2	2	2	2	2	2	2	2	2	2	2	2	2	2	2	2	2	2	2	2	2	2	2	2	2	2	2	2	2	2
DO39046	2	2	2	2	2	2	2	2	2	2	2	2	2	2	2	2	2	2	2	2	2	2	2	2	2	2	2	2	2	2	2	2	2	2	2	2	2	2	2	2	2	2
DO39070	2	2	2	2	2	2	2	2	2	2	2	2	2	2	2	2	2	2	2	2	2	2	2	2	2	2	2	2	2	2	2	2	2	2	2	2	2	2	2	2	2	2
DO39072	2	2	2	2	2	2	2	2	2	2	2	2	2	2	2	2	2	2	2	2	2	2	2	2	2	2	2	2	2	2	2	2	2	2	2	2	2	2	2	2	2	2
DO39084	2	2	2	2	2	2	2	2	2	2	2	2	2	2	2	2	2	2	2	2	2	2	2	2	2	2	2	2	2	2	2	2	2	2	2	2	2	2	2	2	2	2
DO39127	2	2	2	2	2	2	2	2	2	2	2	2	2	2	2	2	2	2	2	2	2	2	2	2	2	2	2	2	2	2	2	2	2	2	2	2	2	2	2	2	2	2
DO39210	2	2	2	2	2	2	2	2	2	2	2	2	2	2	2	2	2	2	2	2	2	2	2	2	2	2	2	2	2	2	2	2	2	2	2	2	2	2	2	2	2	2
DO39216	2	2	2	2	2	2	2	2	2	2	2	2	2	2	2	2	2	2	2	2	2	2	2	2	2	2	2	2	2	2	2	2	2	2	2	2	2	2	2	2	2	2
DO39306	2	2	2	2	2	2	2	2	2	2	2	2	2	2	2	2	2	2	2	2	2	2	2	2	2	2	2	2	2	2	2	2	2	2	2	2	2	2	2	1	1	1
DO39363	2	2	2	2	2	2	2	2	2	2	2	2	2	2	2	2	2	2	2	2	2	2	2	2	2	2	2	2	2	2	2	2	2	2	2	2	2	2	2	2	1	1
DO39481	2	2	2	2	2	2	2	2	2	2	2	2	2	2	2	2	2	2	2	2	2	2	2	2	2	2	2	2	2	2	2	2	2	2	2	2	2	2	2	2	2	2
DO39534	2	2	2	2	2	2	2	2	2	2	2	2	2	2	2	2	2	2	2	2	2	2	2	2	2	2	2	2	2	2	2	2	2	2	2	2	2	2	2	2	2	2
DO3958	2	2	2	2	2	1	1	2	2	2	1	2	2	1	2	1	5	2	2	2	2	1	2	2	1	1	2	2	2	2	1	2	1	2	3	1	2	2	2	2	2	2
DO39610	2	2	2	2	2	2	2	2	2	2	2	2	2	2	2	2	2	2	2	2	2	2	2	2	2	2	2	2	2	2	2	2	2	2	2	2	2	2	2	2	1	1
DO39635	2	2	3	2	2	2	2	2	2	3	3	2	2	4	4	2	3	2	1	2	2	2	2	2	2	2	2	2	3	3	2	2	2	2	2	2	3	3	2	2	2	2
DO39684	2	2	2	2	2	2	2	2	2	2	2	2	2	2	2	2	2	2	2	2	2	2	2	2	2	2	2	2	2	2	2	2	2	2	2	2	2	2	2	2	2	2
DO39798	2	2	2	2	2	2	2	2	2	2	2	2	2	2	2	2	2	2	2	2	2	2	2	2	2	2	2	2	2	2	2	2	2	2	2	2	2	2	2	2	2	2
DO39841	2	2	2	2	2	2	2	2	2	2	2	2	2	2	2	2	2	2	2	2	2	2	2	2	2	2	2	2	2	2	2	2	2	2	2	2	2	2	2	2	1	1
DO39847	2	2	2	2	2	2	2	2	2	2	2	2	2	2	2	2	2	2	2	2	2	2	2	2	2	2	2	2	2	2	1	2	2	2	2	2	2	2	2	2	2	2
DO39886	2	2	2	2	2	2	2	2	2	2	2	2	2	2	2	2	2	2	2	2	2	2	2	2	2	2	2	2	2	2	2	2	2	2	2	2	2	2	2	2	1	1
DO39910	2	2	2	2	2	2	2	2	2	2	2	2	2	2	2	2	2	2	2	2	1	2	2	2	2	2	2	2	2	2	2	2	2	2	2	2	2	2	2	2	2	2
DO39956	2	2	2	2	2	2	2	2	2	2	2	2	2	2	2	2	2	2	2	2	2	2	2	2	2	2	2	2	2	2	2	2	2	2	2	2	2	2	2	2	2	2
DO40069	2	2	2	2	2	2	2	2	2	2	2	2	2	2	2	2	2	2	2	2	2	2	2	2	2	2	2	2	2	2	2	2	2	2	2	2	2	2	2	2	2	2
DO40147	2	2	2	2	2	2	2	2	2	2	2	2	2	2	2	2	2	2	2	2	2	2	2	2	2	2	2	2	2	2	2	2	2	2	2	2	2	2	2	2	2	2
DO40167	2	2	2	2	2	2	2	2	2	2	2	2	2	2	2	2	2	2	2	2	2	2	2	2	2	2	2	2	2	2	2	2	2	2	2	2	2	2	2	2	2	2
DO4018	4	2	4	3	3	4	4	2	2	4	4	4	2	3	3	1	2	3	3	2	2	3	3	3	3	7	4	3	4	2	2	3	3	3	4	4	3	3	3	3	2	2
DO40193	2	2	2	2	2	2	2	2	2	2	2	2	2	2	2	2	2	2	2	2	2	2	2	2	2	2	2	2	2	2	2	2	2	2	2	2	2	2	2	2	2	2
DO40274	2	2	2	2	2	2	2	2	2	2	2	2	2	2	2	2	2	2	2	2	2	2	2	2	2	2	2	2	2	2	2	2	2	2	2	2	2	2	2	2	1	1
DO4036	4	3	6	3	3	3	4	3	3	7	4	4	3	5	5	3	5	2	4	5	2	2	3	3	4	3	3	3	4	3	2	2	2	2	3	3	6	5	4	2	2	3
DO40405	2	2	2	2	2	2	2	2	2	2	2	2	2	2	2	2	2	2	2	2	2	2	2	2	2	2	2	2	2	2	2	2	2	2	2	2	2	2	2	2	2	2
DO40484	2	2	2	2	2	2	2	2	2	2	2	2	2	2	2	2	2	2	2	2	2	2	2	2	2	2	2	2	2	2	2	2	2	2	2	2	2	2	2	2	1	1
DO40496	2	2	2	2	2	2	2	2	2	2	2	2	2	2	2	2	2	2	2	2	2	2	2	2	2	2	2	2	2	2	2	2	2	2	2	2	2	2	2	2	2	2
DO40735	2	2	2	2	2	2	2	2	2	2	2	2	2	2	2	2	2	2	2	2	2	2	2	2	2	2	2	2	2	2	2	2	2	2	2	2	2	2	2	2	2	2
DO4080	4	3	5	3	2	2	3	2	3	3	3	3	3	3	4	3	3	3	2	3	3	2	2	4	3	2	2	3	4	3	3	3	3	3	4	3	2	2	3	2	1	2
DO40806	4	3	4	3	5	3	4	2	2	4	2	4	4	3	2	3	6	2	2	3	4	4	3	3	3	3	2	3	2	3	4	4	4	3	6	3	6	6	3	3	1	2
DO40831	2	2	2	2	2	2	1	1	2	2	1	2	2	1	2	1	2	1	2	2	2	1	1	2	2	2	1	1	2	1	1	2	2	2	2	2	1	2	2	2	1	2
DO40867	2	2	4	2	2	3	3	2	2	2	2	3	3	3	3	3	3	2	2	2	2	2	2	2	2	2	2	2	2	2	2	2	3	3	2	2	2	2	2	2	2	2
DO40930	2	2	3	2	2	2	2	1	2	2	1	2	2	1	2	2	2	3	1	2	1	1	2	1	2	1	2	1	1	1	1	2	2	2	2	3	3	3	1	1	1	1
DO40948	4	5	5	6	5	5	5	6	5	5	3	7	4	7	9	2	6	4	4	4	4	6	6	8	5	4	4	6	5	6	4	4	7	5	3	4	6	6	4	3	4	4
DO41056	2	2	3	2	2	2	2	2	2	2	2	2	2	2	2	2	2	1	1	2	2	2	2	2	2	2	2	2	2	1	2	2	2	2	2	2	2	2	2	2	2	2
DO41080	2	2	3	2	2	2	2	2	2	4	2	2	2	2	2	2	2	2	2	2	2	2	2	2	2	2	2	2	2	2	1	2	1	1	2	1	2	2	2	2	3	3
DO41157	2	2	2	2	2	1	3	2	2	3	2	2	2	2	2	1	1	2	2	2	2	1	2	2	2	2	2	2	1	1	1	1	1	2	1	1	2	2	2	2	2	2
DO41217	4	3	2	4	4	3	5	4	2	3	2	4	3	3	2	2	3	2	2	3	4	2	3	4	4	4	2	2	2	1	2	2	3	3	2	3	4	5	2	4	4	3
DO41343	4	4	4	4	4	4	4	4	4	12	4	4	4	3	5	2	9	5	3	4	4	3	3	4	4	4	4	3	4	2	2	2	4	3	2	3	4	4	4	4	4	4
DO4138	2	2	3	2	2	2	2	1	1	4	2	2	2	2	2	1	5	2	2	2	2	2	2	2	2	1	1	1	2	2	2	2	3	2	2	1	3	3	4	2	3	2
DO41398	4	3	6	5	5	3	4	3	3	4	4	3	5	2	2	3	4	3	2	2	3	3	3	4	3	3	3	2	3	2	2	3	7	2	3	5	3	5	4	3	3	4
DO41446	2	2	4	2	2	2	2	2	2	2	2	2	2	2	2	2	2	2	2	2	2	2	2	2	2	2	2	2	2	2	2	2	2	2	2	2	2	2	2	2	2	2
DO41530	2	2	2	3	2	2	2	2	2	2	2	2	2	2	2	2	3	2	2	2	2	1	2	2	2	2	2	2	2	2	1	1	2	2	2	1	2	3	2	2	2	2
DO4155	4	2	4	4	3	2	4	2	1	3	2	3	2	2	4	2	4	5	4	4	3	2	2	2	2	3	2	2	3	2	2	2	2	3	3	4	3	4	2	2	2	1
DO41716	4	4	4	4	4	3	5	4	4	8	2	3	4	4	3	2	6	2	2	4	3	2	3	4	2	3	2	3	2	3	2	3	3	3	3	3	4	3	2	2	4	2
DO4185	4	2	6	4	4	4	4	4	2	1	3	4	4	4	2	2	9	2	2	4	4	4	4	2	3	4	3	3	4	2	2	3	4	2	2	4	3	4	3	2	4	3
DO41911	4	3	3	4	4	3	4	3	3	4	4	5	4	2	3	2	4	3	3	3	2	4	2	4	4	3	3	2	3	2	2	4	4	4	9	4	4	5	3	4	4	4
DO41943	4	4	5	3	4	2	4	3	2	3	3	3	3	7	2	2	2	3	2	3	3	2	3	3	2	4	2	3	3	3	3	3	3	2	4	3	4	4	3	3	2	3
DO41951	2	2	2	2	2	1	2	1	1	2	2	2	2	2	2	2	2	2	1	2	2	2	2	2	2	2	2	2	2	1	1	2	2	2	1	2	2	2	1	1	1	1
DO42169	4	2	4	4	3	3	5	3	3	4	2	4	2	2	4	2	9	2	2	3	4	3	4	3	3	5	2	2	2	2	2	2	4	4	6	4	3	3	3	4	1	3
DO42209	2	2	2	2	2	2	2	2	2	2	2	2	2	2	2	3	3	2	2	2	2	2	2	2	2	2	2	2	2	2	2	2	2	2	2	2	2	2	2	2	2	2
DO42240	4	3	3	5	3	4	5	2	2	4	3	4	4	4	3	3	3	2	2	3	4	3	3	2	3	3	3	2	2	2	2	2	1	2	4	3	3	3	3	3	3	3
DO42256	2	2	3	2	2	2	2	2	2	2	2	2	2	1	2	2	2	2	2	2	2	2	2	2	2	2	2	2	2	2	2	2	2	2	2	2	2	2	2	2	2	2
DO42304	2	2	4	2	2	2	2	2	2	2	2	2	2	2	2	2	2	2	2	2	2	2	2	2	2	2	2	2	2	2	2	2	2	2	2	2	2	2	2	2	2	2
DO4233	2	2	2	2	1	2	2	1	2	2	1	2	1	2	2	1	2	1	2	2	2	2	2	2	2	1	1	1	2	2	2	2	2	1	2	2	2	2	2	1	2	1
DO42400	2	2	2	2	2	2	2	2	2	2	2	2	2	2	2	2	2	2	2	2	2	2	2	2	2	2	2	2	2	2	2	2	2	2	2	2	2	2	2	2	2	2
DO42424	2	2	2	2	2	2	2	2	2	2	2	2	2	2	2	3	3	2	2	3	3	2	2	3	3	2	2	2	2	2	2	2	2	2	2	2	2	2	2	2	2	2
DO42432	2	2	2	2	2	2	2	2	2	2	2	2	2	2	2	2	2	2	2	2	2	2	2	2	2	2	2	2	2	2	2	2	2	2	2	2	2	2	2	2	2	2
DO42464	2	2	2	2	1	1	2	2	2	2	2	2	2	2	2	3	2	1	1	2	2	2	2	2	2	1	1	1	1	1	1	1	1	1	1	1	2	2	1	1	1	1
DO42536	2	2	2	2	1	2	2	2	2	2	1	2	2	2	2	2	2	3	1	2	1	2	1	2	2	1	2	1	2	2	1	1	1	1	2	2	1	2	2	1	1	1
DO42544	2	2	3	2	2	2	2	2	2	2	2	2	2	2	2	2	2	2	2	2	2	2	2	2	2	2	2	2	2	1	2	2	2	2	2	2	2	2	2	2	2	2
DO42881	2	2	2	2	2	1	2	2	1	2	2	2	2	2	2	2	2	2	2	2	2	2	2	2	2	2	2	1	1	1	2	2	2	2	2	3	2	2	1	2	2	2
DO42937	2	2	2	2	2	2	2	2	2	2	2	2	2	2	2	2	2	2	1	2	1	2	2	3	2	1	2	1	2	1	2	1	1	1	1	2	2	2	2	1	2	2
DO43074	2	2	2	3	2	2	3	2	2	2	2	2	2	2	2	1	2	2	2	2	2	2	2	2	2	2	2	2	3	1	2	2	2	2	2	1	2	2	2	2	2	2
DO43162	4	3	5	4	4	4	5	3	2	6	5	3	5	3	3	2	3	2	4	2	4	2	2	2	3	3	2	2	3	2	2	5	2	2	3	4	4	6	4	5	4	2
DO43210	2	2	3	2	2	2	2	2	1	2	2	2	2	2	2	1	4	1	1	1	2	1	2	2	2	2	2	1	2	1	1	1	2	1	2	1	2	2	2	1	2	1
DO43314	2	2	2	2	2	1	2	2	2	2	2	2	2	2	2	2	2	2	2	2	2	2	1	1	2	2	2	1	2	2	1	2	2	2	2	2	2	2	2	2	2	2
DO43338	2	1	3	2	2	2	2	2	2	2	2	1	2	2	2	1	3	1	2	2	2	2	2	2	2	2	2	2	2	1	1	1	2	2	3	2	2	2	2	2	2	2
DO43378	2	2	2	2	2	2	2	1	2	2	2	2	2	2	2	2	2	2	1	3	2	2	2	2	2	2	2	1	2	1	1	3	2	3	3	2	2	2	2	2	1	1
DO43506	4	2	2	3	3	2	4	2	2	3	3	2	2	4	4	4	4	2	2	2	2	2	2	3	3	2	2	3	2	2	2	2	2	2	2	2	4	4	2	2	3	3
DO43514	2	2	2	2	2	2	2	2	2	2	2	2	2	2	2	2	2	2	2	1	2	2	2	2	2	2	2	2	2	1	2	2	2	2	2	2	2	2	2	2	2	2
DO4359	2	2	3	2	2	2	3	1	1	2	1	2	2	2	2	1	3	1	2	2	2	3	3	2	2	2	1	2	2	2	1	2	2	2	3	2	3	3	1	2	2	2
DO43658	4	3	4	4	4	3	4	4	3	5	2	4	4	2	4	2	3	1	2	3	4	3	4	3	3	2	2	4	3	2	2	3	5	3	2	4	3	4	3	4	3	4
DO43739	4	4	3	3	3	4	4	1	1	2	2	4	2	2	2	3	4	4	2	2	2	4	4	4	4	2	4	3	4	4	2	2	4	1	2	4	3	4	4	3	2	2
DO43811	2	2	2	2	2	2	2	2	1	3	1	2	2	2	1	1	3	2	1	2	2	2	2	2	2	2	1	1	1	1	1	2	2	2	2	2	2	2	2	2	2	2
DO43859	4	3	4	3	3	4	4	2	2	5	5	3	2	4	2	1	3	4	2	3	3	3	3	5	3	2	3	2	4	2	2	4	3	4	3	3	4	4	3	2	1	2
DO44086	4	3	5	5	5	4	4	3	3	4	4	4	4	5	5	5	5	4	4	4	4	3	3	4	4	8	3	4	3	3	4	4	3	3	4	4	8	8	3	3	3	3
DO44087	2	2	2	2	2	2	2	1	1	2	2	2	2	2	2	1	2	2	2	3	1	2	2	2	2	3	1	1	2	2	1	2	1	1	1	2	3	3	1	1	1	1
DO44088	4	3	5	4	4	3	3	3	3	3	3	4	4	4	4	4	4	6	4	4	4	4	4	4	4	6	4	4	4	4	2	3	2	2	4	4	6	8	2	3	4	4
DO44089	2	2	2	3	3	2	2	3	3	3	3	2	2	4	4	3	3	3	3	2	2	2	2	2	2	3	2	2	2	2	1	3	1	1	3	3	4	5	2	2	2	2
DO44091	4	3	3	3	3	3	3	3	3	3	3	4	4	5	5	5	5	4	4	4	4	3	3	3	3	4	3	3	4	4	3	3	2	2	3	3	7	7	3	3	5	5
DO44092	2	2	2	2	2	2	2	2	2	2	2	2	2	3	3	2	2	2	2	2	2	2	2	3	3	2	2	2	2	2	2	2	2	2	2	2	2	2	2	2	2	2
DO44093	2	2	2	3	3	2	2	2	2	2	2	2	2	2	2	3	3	2	2	2	2	2	2	2	2	2	2	2	2	2	1	3	1	1	2	2	3	3	2	2	2	1
DO44094	2	2	2	2	2	2	2	2	2	2	2	2	2	2	2	1	2	2	2	2	2	2	2	2	2	3	1	1	2	2	1	2	2	1	2	2	1	3	3	1	1	1
DO44095	4	2	4	3	3	3	3	2	2	3	3	5	3	6	3	1	3	4	3	3	2	8	4	3	2	5	3	1	3	3	3	3	2	2	5	3	3	8	3	2	1	2
DO44097	4	4	2	4	3	3	4	3	3	8	2	5	3	4	3	2	3	7	3	4	3	4	5	4	3	6	3	3	2	4	4	3	5	3	3	4	4	3	3	4	2	2
DO44103	4	3	7	3	3	2	2	3	3	2	2	4	3	3	3	2	9	2	2	3	3	2	2	2	2	2	2	2	4	4	3	3	4	4	2	4	3	4	4	3	3	2
DO44111	2	2	2	2	2	3	2	1	2	2	1	2	2	1	2	1	3	2	2	2	1	2	2	2	1	2	1	1	1	1	1	2	2	2	2	2	2	2	2	2	2	2
DO44273	4	4	3	4	3	3	3	4	3	3	3	4	3	3	5	2	6	3	4	5	3	2	2	5	2	1	2	2	3	3	2	3	4	3	4	4	4	3	2	3	2	2
DO44285	2	2	2	2	2	1	2	1	1	3	1	3	2	3	1	2	2	2	2	1	1	2	3	2	2	2	2	2	2	2	2	2	2	2	2	3	2	2	1	2	2	2
DO4449	4	3	4	3	3	2	3	4	4	4	4	3	3	4	3	3	4	2	4	4	3	2	2	4	4	1	4	2	4	4	2	2	2	2	2	4	4	4	4	4	2	4
DO4473	4	4	6	3	3	4	4	3	3	4	4	3	2	3	3	2	4	2	4	4	4	4	4	4	4	4	4	3	4	3	2	2	4	4	2	2	4	4	3	2	3	3
DO44740	2	2	4	2	2	3	3	3	3	3	3	2	2	4	4	2	6	3	3	2	3	2	2	2	2	2	2	2	2	2	2	2	2	2	2	2	3	3	2	2	1	4
DO44744	4	4	2	4	4	3	3	3	3	6	4	4	2	3	3	4	4	2	2	3	3	3	3	2	2	2	3	3	2	2	2	6	4	4	4	4	3	5	3	3	2	2
DO44806	2	2	2	2	2	2	2	2	2	2	2	2	2	2	2	2	2	2	2	2	2	2	2	2	2	2	2	2	2	2	2	2	2	2	2	2	2	2	2	2	1	1
DO44828	2	2	3	2	2	2	2	2	2	2	2	3	1	2	2	2	2	2	2	2	2	2	2	2	2	2	2	2	2	2	2	2	2	2	2	2	2	2	2	2	2	2
DO44832	2	2	5	2	2	2	2	2	2	3	3	4	1	3	3	2	2	2	2	3	2	2	2	2	2	2	2	3	2	2	1	2	2	2	2	2	3	3	2	2	2	2
DO44872	2	1	3	2	2	2	2	2	2	2	2	2	1	2	2	2	2	2	2	2	2	2	2	2	2	2	2	2	1	1	1	2	2	2	2	2	3	3	1	2	2	2
DO44875	2	2	2	2	2	2	2	2	2	2	2	2	2	2	2	2	2	2	3	2	2	2	2	2	2	2	2	2	2	2	2	2	2	2	2	2	2	2	2	1	2	2
DO44877	2	2	2	2	2	2	2	2	2	3	3	4	2	2	2	1	5	2	2	3	3	3	2	2	2	2	2	3	2	2	2	2	2	2	2	3	4	4	2	2	1	1
DO44883	2	2	4	2	2	2	2	2	2	2	1	3	1	2	2	1	4	2	2	2	2	2	2	2	2	2	2	2	2	2	2	2	2	2	2	2	2	2	2	2	1	1
DO44885	2	1	3	2	2	2	2	2	2	2	2	4	1	2	3	1	4	2	2	3	3	2	2	2	2	1	2	2	2	2	2	2	2	2	2	2	3	3	1	2	1	1
DO44888	4	2	8	5	5	3	4	4	3	4	4	6	6	4	4	2	3	3	3	5	5	4	4	4	4	2	3	4	3	3	4	5	4	2	4	5	5	5	4	4	3	3
DO44889	2	2	2	2	2	2	2	2	2	3	2	4	2	2	2	1	2	2	1	2	2	3	1	2	2	2	2	3	2	1	2	2	2	1	2	2	1	2	2	2	2	2
DO44890	2	2	3	2	2	2	2	2	2	3	3	2	2	2	2	1	2	2	2	2	2	2	2	2	2	1	2	2	2	1	1	3	2	2	2	2	2	2	2	2	2	2
DO44919	2	1	3	2	2	2	2	2	2	2	2	2	2	2	2	1	4	1	1	2	2	2	2	2	2	2	2	2	2	2	2	2	2	2	2	2	2	2	2	2	1	1
DO44930	4	4	4	5	4	2	3	4	4	4	4	4	2	5	5	2	2	4	3	4	4	4	4	2	4	2	4	3	4	4	2	4	4	4	4	4	4	4	4	4	4	4
DO44966	4	3	6	4	4	4	3	4	3	3	3	4	4	5	2	4	4	4	4	4	2	3	4	3	4	4	4	2	3	4	4	4	3	2	3	4	4	4	4	4	1	2
DO44974	8	11	11	6	6	8	8	7	4	10	9	8	4	8	13	6	10	6	4	10	6	8	8	8	8	4	4	7	12	4	4	8	5	5	7	7	8	8	4	6	9	9
DO44978	2	2	3	2	2	2	2	2	2	2	2	5	1	3	2	1	7	2	2	2	2	2	2	2	2	2	2	2	2	2	1	3	2	2	2	2	2	2	2	2	1	1
DO44982	4	2	5	2	2	2	2	2	2	4	4	3	2	4	2	1	2	3	2	2	2	2	2	1	4	3	3	2	2	2	1	4	2	2	3	2	2	3	1	2	1	1
DO44986	2	2	2	2	2	2	2	2	1	3	3	2	2	3	1	1	3	1	2	2	2	3	1	2	3	2	3	2	1	1	2	2	2	2	3	3	3	3	2	3	2	2
DO44994	2	2	2	2	2	3	3	2	2	2	3	3	1	3	3	1	3	2	1	2	2	2	2	1	2	1	2	2	1	1	2	2	2	2	2	2	3	3	2	2	1	1
DO45009	4	4	5	5	5	3	5	5	5	7	5	8	3	5	5	2	6	5	3	4	4	5	5	7	7	7	6	5	4	4	4	4	5	3	6	6	5	5	6	6	4	4
DO45029	2	2	2	2	2	2	2	2	1	2	2	2	2	2	2	1	9	2	4	2	2	2	2	1	2	2	2	2	1	1	1	3	1	1	1	2	2	2	2	2	2	1
DO45035	2	2	5	2	2	2	2	2	1	3	3	3	3	2	3	1	2	1	1	2	2	2	2	1	2	3	2	2	2	1	2	3	2	2	2	2	2	2	2	1	1	1
DO45037	2	2	3	2	2	1	2	1	1	2	2	2	2	2	2	1	3	2	2	2	2	2	2	2	2	2	1	1	2	2	1	2	2	2	2	2	2	2	2	2	2	1
DO45039	2	2	2	2	2	2	2	1	1	2	2	2	2	2	2	2	2	1	2	2	2	2	1	2	2	2	2	1	1	2	1	3	2	2	2	3	3	3	2	2	1	1
DO45041	2	2	3	1	2	2	2	2	2	2	2	2	2	2	2	2	4	2	2	2	2	2	2	1	2	1	2	2	1	2	1	2	1	1	2	2	2	2	2	1	2	2
DO45043	2	2	3	2	2	2	2	1	0	2	2	2	2	2	2	2	3	1	1	2	2	3	1	3	1	2	1	2	2	2	2	2	2	2	2	2	2	2	2	2	1	2
DO45045	2	1	4	2	4	1	3	2	2	4	2	2	2	3	3	3	5	1	2	2	2	2	2	1	2	2	2	2	2	2	2	2	2	2	2	2	4	2	2	2	1	1
DO45047	4	3	10	4	4	3	3	4	2	4	4	4	4	4	4	4	8	3	3	4	4	4	4	3	3	3	2	3	5	4	3	4	4	2	4	7	4	7	2	5	2	3
DO45049	4	2	3	2	2	3	2	2	2	3	3	3	2	4	4	2	2	2	2	3	2	3	3	2	2	2	3	3	2	2	2	2	2	2	3	3	3	3	3	3	2	2
DO45051	2	1	4	2	2	2	2	5	1	2	2	2	1	2	2	1	3	2	2	2	2	2	2	2	2	1	2	2	1	2	1	2	2	2	2	2	2	2	2	2	1	2
DO45055	2	1	4	3	2	2	2	3	1	3	2	3	2	2	2	2	2	2	2	2	2	2	2	1	2	2	1	2	1	1	2	2	2	2	2	2	3	2	2	2	2	2
DO45057	2	3	2	2	2	2	2	2	2	2	2	2	2	2	2	1	2	2	2	2	2	2	2	2	2	1	2	2	1	1	1	2	2	2	1	2	2	2	2	2	1	1
DO45059	4	1	7	4	4	3	3	6	1	3	3	10	1	4	4	1	6	3	3	4	4	4	4	3	3	2	3	3	1	1	1	3	3	3	4	4	4	4	4	4	1	2
DO45061	2	1	3	2	2	2	2	2	1	2	2	3	1	2	2	1	2	2	1	2	2	2	2	2	2	1	2	2	1	1	2	2	2	2	2	2	3	3	2	2	1	1
DO45064	2	2	4	3	3	2	2	3	3	3	3	3	1	3	3	3	3	2	2	2	2	2	3	2	2	2	2	3	2	2	1	3	2	2	2	2	2	2	2	2	1	1
DO45065	2	2	2	2	2	2	2	2	1	4	2	2	2	2	2	1	3	1	1	2	1	1	1	1	2	2	1	2	1	1	1	2	2	2	1	1	2	2	1	2	1	1
DO45067	2	2	3	2	2	3	3	2	2	3	3	4	2	5	3	3	3	2	2	2	2	2	2	2	2	2	2	2	2	2	2	2	2	2	3	3	3	3	2	2	1	1
DO45069	2	2	3	2	2	2	2	2	2	2	2	2	2	2	2	1	2	2	2	2	2	2	2	2	2	2	2	2	2	2	2	2	2	2	2	2	2	2	2	2	1	1
DO45071	4	3	4	3	4	3	3	6	2	4	4	6	3	5	4	3	4	2	4	5	4	3	3	4	3	4	4	6	4	4	4	4	3	2	2	2	4	4	4	4	2	1
DO45073	2	2	3	2	2	2	2	2	2	2	2	3	2	3	3	2	2	2	2	2	2	2	1	2	2	2	2	2	2	2	2	2	2	2	2	2	2	2	2	2	1	1
DO45075	2	2	2	2	1	2	2	2	2	2	2	2	1	2	3	2	2	1	1	2	2	2	2	2	2	2	1	2	2	2	1	2	2	2	2	2	2	2	2	1	1	1
DO45077	4	3	5	4	4	4	4	4	2	5	5	4	4	4	4	2	6	3	3	4	4	3	5	4	4	2	4	4	4	4	2	4	4	2	2	6	4	4	2	4	2	2
DO45079	2	2	2	2	2	2	2	2	1	2	2	3	2	2	2	2	2	2	2	2	2	2	2	2	3	2	2	2	2	2	2	2	2	2	2	2	2	2	2	2	1	1
DO45081	4	3	5	4	4	4	4	3	3	3	3	4	4	3	3	4	5	3	3	3	3	3	3	3	3	2	3	3	2	2	3	3	3	3	3	3	5	5	3	4	2	2
DO45083	4	3	5	3	2	5	5	3	3	3	3	7	2	4	4	4	4	3	3	3	3	2	2	3	3	2	3	4	3	3	2	5	3	3	3	3	4	4	4	2	2	2
DO45085	4	4	3	3	3	3	4	5	4	4	4	8	3	4	4	1	10	3	3	5	3	3	2	4	4	3	3	3	4	2	3	6	4	3	3	3	4	4	3	2	2	2
DO45087	2	2	4	2	2	2	2	2	2	2	2	2	2	2	3	2	3	2	2	2	2	2	2	2	2	2	2	2	2	2	2	2	2	2	2	2	2	2	2	2	1	2
DO45089	4	4	4	3	2	3	3	3	2	4	4	5	2	4	4	2	4	3	3	2	2	3	3	3	4	3	3	4	4	2	2	4	7	2	3	3	4	4	4	2	2	2
DO45092	2	2	3	2	2	2	2	2	1	2	2	2	2	2	2	1	2	1	1	2	2	2	2	1	2	1	1	2	1	1	1	2	2	2	1	2	2	2	2	2	1	1
DO45094	2	2	3	2	2	2	2	2	2	2	2	2	2	2	2	1	2	2	2	2	2	2	2	2	2	2	2	2	2	2	2	2	2	2	2	2	2	2	2	2	1	2
DO45095	2	2	4	2	2	2	2	2	2	3	3	2	2	3	3	1	9	2	2	2	2	2	2	2	2	2	2	2	2	2	2	2	2	2	2	2	2	2	2	2	2	2
DO45097	2	2	3	2	2	2	2	2	2	3	3	4	1	3	3	1	5	2	2	2	2	2	2	2	2	2	2	2	2	2	2	2	2	2	2	2	2	2	2	2	1	2
DO45099	2	2	3	2	2	2	2	2	2	4	4	2	2	2	2	1	3	2	2	2	2	2	2	2	2	2	2	2	2	2	2	2	2	2	2	4	3	3	2	2	2	2
DO45101	2	2	2	2	2	2	2	2	2	3	3	2	2	3	3	1	3	2	2	2	2	2	2	2	2	2	2	2	2	2	2	2	2	2	2	2	2	2	2	2	1	1
DO45103	4	2	7	3	3	2	3	3	2	6	6	4	2	4	4	2	8	3	3	4	4	3	3	3	3	3	3	3	3	3	3	3	3	3	3	3	4	4	2	2	2	2
DO45109	2	2	2	2	2	2	2	2	2	2	3	2	2	2	2	1	3	2	2	2	2	2	2	2	2	2	2	2	2	2	2	2	2	2	2	2	2	2	2	2	1	1
DO45111	4	4	4	4	4	4	4	4	2	3	4	5	4	5	5	3	3	4	4	4	2	4	2	4	3	4	3	4	4	3	2	4	4	4	4	6	4	4	3	2	1	2
DO45113	2	2	2	2	2	2	2	1	2	2	2	2	1	2	2	1	3	2	1	3	1	2	2	1	2	1	2	2	1	1	1	2	1	1	1	2	2	2	1	2	1	1
DO45115	2	1	2	2	2	2	2	2	1	2	2	2	2	2	2	1	3	2	2	2	2	2	1	2	2	2	1	2	2	1	1	2	2	1	2	2	2	2	2	2	1	1
DO45117	2	2	4	3	3	2	2	2	2	3	3	3	3	3	3	2	2	2	2	2	2	2	2	2	2	2	3	2	2	2	1	3	2	2	2	2	3	3	2	2	2	2
DO45119	2	2	2	2	2	2	2	3	1	2	3	3	1	2	3	1	3	1	1	3	2	2	2	2	2	2	2	2	2	1	2	3	2	3	2	2	2	2	2	2	1	1
DO45121	2	1	4	2	2	2	2	2	2	2	2	2	2	2	2	1	4	2	1	3	3	2	2	2	2	1	2	2	1	1	2	2	2	2	2	2	2	2	2	2	1	1
DO45123	4	4	8	4	5	4	4	4	4	4	4	4	2	4	4	2	6	4	4	4	4	4	4	4	4	4	4	4	3	4	2	6	4	4	3	4	4	4	4	4	3	3
DO45125	2	2	3	2	2	2	2	2	2	2	2	2	2	3	3	1	3	2	2	2	1	2	2	1	2	2	2	2	2	2	1	2	2	2	2	2	2	2	2	2	1	1
DO45127	4	2	3	3	3	2	5	3	2	4	3	3	2	5	2	2	3	2	3	3	2	2	3	4	4	2	2	2	4	3	2	6	3	3	2	3	7	7	2	3	1	2
DO45129	2	2	3	2	2	2	2	2	2	2	2	2	2	2	2	2	2	2	2	2	2	2	2	2	2	2	2	2	2	2	2	2	2	2	2	2	2	2	2	2	1	1
DO45133	2	2	3	2	2	2	2	2	2	4	4	3	3	3	4	1	4	2	2	3	2	2	2	2	2	2	2	2	2	2	1	3	2	2	2	2	2	2	2	2	1	1
DO45135	4	3	4	3	3	4	4	4	4	4	4	4	4	4	4	5	5	3	3	3	3	4	4	4	4	3	3	3	3	3	2	3	2	2	4	4	5	5	2	4	2	2
DO45137	2	1	3	2	2	2	2	2	1	2	2	2	2	2	2	2	2	1	1	1	1	2	2	2	1	1	2	4	2	1	1	2	2	1	2	2	2	2	2	2	1	1
DO45139	2	2	3	2	2	2	2	2	2	2	2	3	1	2	2	1	2	1	1	2	2	2	2	2	2	1	2	2	2	2	2	3	2	2	1	2	3	3	2	2	1	1
DO45143	2	2	2	2	2	2	2	2	2	3	3	2	2	2	2	1	6	2	2	2	2	2	2	1	2	2	2	2	2	2	1	2	2	2	2	2	2	2	1	2	1	1
DO45145	2	2	2	2	2	2	2	2	2	2	2	2	2	2	2	2	3	2	2	2	1	2	2	2	2	2	1	2	2	2	1	2	2	2	1	1	2	2	2	1	1	1
DO45147	2	1	3	2	2	2	2	1	2	2	2	2	2	2	2	1	3	1	2	2	2	2	1	2	2	1	2	2	1	1	2	2	2	1	2	2	2	2	2	3	1	1
DO45149	2	2	2	2	1	2	2	1	1	2	2	2	2	2	2	1	2	2	2	2	1	2	2	1	2	2	2	2	1	1	1	2	1	1	2	2	2	2	1	1	2	3
DO45153	2	2	3	2	2	2	2	2	2	2	2	2	1	2	2	1	4	2	2	2	2	2	2	2	2	1	1	2	2	2	0	2	1	2	1	1	2	2	2	1	2	2
DO45155	2	2	3	2	2	2	2	1	1	3	1	2	2	2	2	1	3	1	2	3	1	2	2	2	2	2	2	2	2	2	2	2	2	1	2	2	2	2	2	3	1	1
DO45157	2	2	4	2	2	2	2	2	2	3	3	2	2	3	3	2	4	2	2	2	2	2	2	2	2	2	2	1	2	2	1	2	2	2	2	2	2	2	2	2	1	1
DO45159	2	2	5	2	2	2	2	2	2	3	3	2	2	5	5	1	3	2	2	3	3	2	2	2	2	2	2	2	2	2	2	2	2	2	2	2	3	3	2	4	2	2
DO45161	2	2	2	2	2	2	2	2	2	3	3	3	1	2	2	1	9	2	2	2	2	2	2	2	2	1	2	2	2	2	1	2	2	2	2	2	2	2	2	2	1	1
DO45163	2	2	5	2	2	3	3	2	2	4	4	4	4	3	3	1	5	2	2	2	2	2	2	2	2	2	2	2	2	2	1	3	2	2	2	2	2	2	2	2	1	1
DO45167	2	2	2	2	2	2	2	2	2	2	2	2	2	2	2	2	2	2	2	2	2	2	2	2	2	2	2	2	2	2	2	2	2	2	2	2	2	2	2	2	1	1
DO45169	2	2	3	2	2	3	3	2	2	3	3	2	2	3	3	1	8	2	2	2	2	2	2	2	2	2	2	2	2	2	1	2	2	2	1	3	2	2	2	2	1	1
DO45171	2	2	4	2	2	2	2	2	2	3	3	2	2	3	3	1	5	2	2	3	3	2	2	2	2	2	2	2	2	2	2	2	2	2	2	2	2	2	2	2	2	2
DO45173	2	2	2	2	2	2	2	2	1	2	2	2	2	2	2	1	3	2	2	2	2	2	2	1	2	2	1	2	1	1	1	2	2	2	1	2	2	2	2	2	1	1
DO45177	2	2	3	2	2	2	2	2	2	2	2	2	2	3	3	1	2	2	2	2	2	2	2	2	2	2	2	2	2	2	2	2	2	2	2	2	2	2	2	2	2	2
DO45179	4	2	4	3	3	3	3	2	2	3	3	4	4	2	2	2	2	2	2	3	3	3	3	3	3	2	2	2	3	3	3	3	2	2	3	3	3	3	2	3	2	2
DO45181	2	2	2	2	2	2	2	2	2	2	3	2	2	2	2	2	2	2	2	2	2	2	2	2	2	2	2	2	2	2	2	2	2	2	2	2	3	3	2	2	2	2
DO45183	2	1	3	2	2	2	2	3	1	2	2	2	2	2	2	1	3	2	2	2	2	2	2	2	2	2	2	2	1	1	2	2	2	2	2	2	2	2	2	2	2	2
DO45185	2	2	2	2	2	2	2	2	1	2	2	2	2	2	2	1	2	2	2	2	2	1	1	2	2	2	2	2	2	2	1	3	2	2	2	2	2	2	2	2	1	1
DO45187	2	1	4	2	2	2	2	3	1	2	2	4	1	2	2	3	3	2	2	2	2	2	2	2	2	2	2	2	1	1	2	2	2	2	2	2	2	2	1	2	2	2
DO45189	2	1	3	2	2	2	2	2	1	2	2	3	2	2	2	1	2	2	1	2	2	2	2	2	2	2	2	1	1	1	1	2	2	2	2	2	2	2	2	2	1	1
DO45191	2	2	2	2	2	2	2	2	1	2	2	2	2	2	2	1	3	2	2	2	2	2	1	2	2	2	2	2	1	1	2	2	2	2	2	2	2	2	2	2	2	2
DO45193	4	4	9	6	6	6	6	3	3	5	3	5	5	6	6	7	6	4	5	4	4	5	5	4	4	5	3	4	4	4	2	5	8	8	3	3	5	5	2	2	2	4
DO45197	2	2	3	1	2	2	2	2	2	2	2	2	1	3	2	1	2	2	2	2	2	2	2	1	2	2	2	3	2	1	1	2	2	1	2	2	3	3	3	2	1	1
DO45201	2	3	3	2	2	2	2	2	2	2	2	2	2	3	5	2	4	2	2	2	2	2	2	2	2	2	2	2	2	2	1	2	2	1	2	2	2	3	2	2	1	1
DO45203	4	3	7	4	4	3	3	5	2	3	4	5	5	4	4	2	4	3	2	6	5	3	5	3	3	2	2	4	3	3	3	3	2	2	4	4	4	4	3	5	4	4
DO45205	2	2	3	2	2	2	2	1	2	2	1	2	2	2	2	1	3	2	2	4	1	2	2	2	2	2	2	2	2	2	1	2	2	2	2	2	2	2	2	2	2	2
DO45207	2	2	3	2	2	2	2	2	1	2	2	2	2	3	2	2	2	2	2	2	1	2	2	2	2	1	2	2	2	1	2	2	2	2	2	2	3	3	2	2	1	1
DO45209	2	2	3	2	2	2	2	2	1	2	1	2	2	2	2	1	1	2	2	3	2	1	2	1	2	1	2	1	1	1	1	2	3	1	2	2	2	2	2	2	1	1
DO45211	4	4	4	3	3	4	6	4	2	6	4	4	4	4	4	6	6	2	4	3	4	4	4	6	3	4	3	3	5	5	4	4	5	5	3	5	5	5	4	3	2	2
DO45213	2	2	4	2	2	2	2	1	1	2	2	2	2	2	2	1	2	2	2	2	2	2	2	2	2	1	1	2	1	1	1	3	2	2	2	2	2	2	2	2	1	1
DO45215	2	2	2	2	2	2	2	2	2	2	3	2	2	2	2	2	2	2	2	2	2	2	2	2	2	2	2	2	2	2	2	2	2	2	2	2	2	2	2	2	1	1
DO45217	4	3	4	4	4	4	4	4	2	4	3	4	3	4	4	2	8	2	4	5	4	6	4	3	4	3	4	3	3	3	2	4	4	4	5	5	7	6	2	4	2	2
DO45219	2	2	2	2	2	2	2	1	1	2	2	2	3	2	2	1	2	1	1	2	2	2	2	1	1	2	1	2	1	1	1	2	1	1	1	2	2	2	2	2	1	1
DO45221	4	3	4	3	3	3	3	4	2	4	4	4	4	4	4	5	7	5	3	3	3	4	4	3	3	5	2	3	3	3	2	4	4	4	4	4	4	4	2	3	3	3
DO45223	2	2	3	2	2	2	2	2	2	2	2	2	2	2	2	1	5	1	1	2	2	2	2	1	2	1	2	2	2	2	1	2	2	1	1	2	2	2	1	2	1	1
DO45225	4	4	4	4	4	4	4	2	3	4	5	6	3	3	3	2	5	3	3	3	3	3	3	3	3	2	4	3	4	2	1	5	4	4	3	3	4	4	4	3	2	2
DO45227	4	3	4	4	2	3	3	3	2	4	4	4	4	3	3	4	4	2	2	4	4	4	4	4	3	2	3	3	3	3	2	4	3	3	3	3	4	4	3	2	2	2
DO45229	2	2	3	2	2	2	2	2	1	2	2	2	2	2	2	1	3	2	1	2	2	2	2	1	1	2	2	2	2	2	1	2	2	2	1	2	2	3	2	2	1	1
DO45231	2	2	3	2	2	2	2	2	2	2	2	2	2	2	2	1	3	2	2	2	2	2	2	2	2	1	2	2	2	1	2	3	2	2	2	2	2	2	2	2	1	1
DO45233	2	2	2	2	2	2	2	2	2	2	2	2	2	2	2	1	2	2	2	2	1	2	2	2	2	1	2	2	2	2	2	2	2	2	2	2	2	2	2	2	1	1
DO45235	2	2	3	2	2	2	2	2	2	2	3	2	2	2	2	1	3	2	2	2	2	2	2	2	3	1	1	2	2	1	1	3	2	2	1	2	2	2	2	1	2	2
DO45237	4	4	7	6	4	4	3	2	2	4	3	4	4	4	5	4	4	4	4	4	2	2	2	4	4	2	4	2	3	2	2	5	4	2	4	4	4	5	2	3	2	3
DO45239	2	1	3	2	2	2	2	1	1	2	2	2	2	2	2	1	4	2	2	2	2	2	3	2	2	2	2	2	2	1	1	2	2	1	2	2	2	2	1	2	1	1
DO45241	2	2	4	2	2	2	2	2	2	3	3	3	2	3	3	1	3	2	2	2	2	2	2	2	2	2	2	2	2	2	1	3	2	2	2	2	2	2	2	2	1	1
DO45243	2	2	4	2	2	2	2	2	2	2	2	3	3	3	3	1	5	2	2	2	2	3	3	2	2	2	2	2	2	2	1	2	1	1	2	2	2	2	2	2	2	3
DO45245	4	2	3	4	2	3	3	3	2	9	2	2	2	4	3	2	2	2	3	4	2	3	3	8	2	3	2	2	4	2	2	4	4	2	2	7	4	4	2	3	2	2
DO45247	2	2	3	2	2	2	2	2	2	2	2	5	1	2	2	1	5	2	2	2	2	2	2	2	2	2	2	3	1	1	2	2	2	2	2	2	2	2	2	2	1	1
DO45249	2	2	2	2	2	2	2	2	2	2	2	2	1	2	2	2	2	1	2	2	2	2	2	2	2	1	1	2	2	2	2	2	2	2	2	2	2	2	2	2	1	1
DO45251	2	1	5	2	2	2	2	2	2	2	2	2	1	2	2	1	5	2	2	2	2	2	2	2	2	2	2	2	2	2	2	2	2	2	2	2	2	2	2	2	2	2
DO45253	2	2	2	2	2	2	2	1	2	2	2	2	1	2	2	1	4	2	2	1	2	2	2	2	2	1	2	2	2	1	1	3	2	2	2	2	2	2	2	2	1	1
DO45255	2	2	2	2	2	2	2	2	2	2	2	4	2	2	2	2	2	2	2	2	2	2	2	2	2	2	2	2	2	2	2	2	2	2	2	2	2	2	2	2	1	1
DO45257	4	6	9	3	3	4	4	4	2	5	5	6	2	4	4	2	9	4	4	4	4	4	4	3	6	2	4	4	3	3	4	4	3	3	4	4	4	4	3	4	2	2
DO45259	4	3	5	4	3	3	3	3	3	3	3	4	4	4	4	3	5	4	4	4	4	4	2	4	4	3	4	3	4	2	4	4	4	4	6	4	4	6	4	3	2	2
DO45263	2	2	3	2	2	1	2	2	1	2	2	2	2	2	2	2	3	2	1	2	1	1	1	1	2	1	2	2	2	1	1	2	2	2	2	2	2	2	2	1	1	1
DO45265	4	4	5	4	4	4	4	6	2	4	4	3	3	4	4	2	6	2	6	3	3	3	5	4	4	4	4	4	2	4	2	3	4	4	2	6	4	4	2	3	2	2
DO45267	2	2	3	2	2	2	2	2	2	2	2	3	3	2	2	1	5	1	2	2	2	2	2	2	2	2	2	2	2	2	1	2	1	1	2	1	2	2	2	2	1	2
DO45269	4	4	4	4	4	4	4	4	4	5	3	4	4	2	4	2	15	2	4	5	3	3	4	2	4	3	4	4	4	2	2	4	2	4	2	4	5	5	2	3	1	1
DO45277	2	2	4	2	2	1	2	2	1	4	2	4	1	2	2	1	2	1	2	3	2	2	2	2	2	3	1	2	2	2	2	2	3	1	1	2	2	2	1	1	1	1
DO45283	4	3	5	5	4	2	7	4	3	6	3	4	2	4	4	2	3	4	3	3	4	3	3	4	2	3	3	3	4	3	2	5	3	4	3	4	3	4	3	3	3	2
DO45289	2	2	2	2	2	1	2	2	2	2	2	2	2	2	2	1	2	1	1	2	2	2	1	2	1	2	2	2	2	1	2	2	1	2	2	3	2	2	2	2	2	2
DO45291	2	1	3	2	3	1	2	2	1	2	2	2	1	2	2	1	2	1	1	2	2	2	2	2	2	1	2	2	2	2	2	2	2	2	2	2	2	2	2	2	1	1
DO45293	4	3	5	3	3	4	4	3	2	4	2	4	4	3	3	3	5	3	3	4	3	3	3	4	2	4	4	3	4	4	2	4	4	4	3	3	4	6	4	4	2	2
DO45297	2	2	2	2	2	1	2	2	1	3	2	2	2	2	2	1	1	1	1	2	1	2	1	2	2	1	2	2	2	2	1	2	2	2	2	2	1	2	2	2	2	2
DO45299	2	2	2	2	2	1	2	2	2	3	1	2	2	2	2	1	3	2	2	2	2	2	2	2	2	2	2	2	2	2	2	2	2	2	2	4	2	2	2	2	2	2
DO45301	2	2	4	2	2	2	2	3	2	2	2	3	1	2	2	1	2	1	2	2	2	2	2	3	2	2	2	2	2	2	2	2	2	1	2	2	2	2	2	2	1	1
DO45305	2	2	2	2	2	1	2	2	1	2	2	2	1	3	3	2	2	1	2	2	2	2	2	2	2	2	1	2	2	2	2	2	2	2	2	2	2	2	1	2	1	1
DO45307	4	4	6	6	6	4	4	4	4	5	5	5	2	8	8	5	8	3	3	5	5	6	4	4	4	4	3	4	3	3	4	6	5	4	3	5	5	5	6	3	4	6
DO46325	2	2	2	2	2	2	3	2	1	2	3	3	2	2	3	1	4	1	2	2	2	2	2	2	1	2	2	2	2	2	1	2	1	1	3	2	2	4	2	2	2	3
DO46327	4	3	4	3	2	3	5	2	2	3	2	2	2	3	3	3	5	3	2	3	3	2	5	2	2	2	2	2	2	2	2	4	2	2	3	2	2	2	2	2	1	1
DO46328	4	3	4	3	3	3	2	3	3	2	2	3	3	2	4	4	3	3	2	5	2	2	3	4	4	2	2	2	2	3	2	3	2	2	2	2	3	4	2	2	2	3
DO46329	2	2	2	2	2	1	1	2	1	2	1	2	2	2	2	1	3	1	1	1	1	2	3	2	2	2	3	1	2	1	2	1	1	2	2	2	2	2	2	1	2	1
DO46330	4	7	6	5	4	3	5	3	3	5	3	5	5	5	6	1	4	3	2	4	5	3	3	4	3	3	2	3	2	2	3	2	3	3	2	3	6	6	5	4	3	3
DO46331	2	2	2	2	2	2	4	1	1	3	2	2	2	2	2	1	3	1	1	2	2	1	4	5	2	2	2	2	2	1	1	1	2	2	4	2	2	2	2	1	1	1
DO46333	2	1	2	2	1	1	2	1	1	2	1	2	1	2	3	1	3	6	2	1	2	2	2	2	2	2	2	2	2	2	1	1	2	2	2	2	2	2	2	1	1	1
DO46334	4	3	4	4	4	3	5	1	1	5	3	3	2	3	3	2	4	3	2	5	3	2	4	5	3	2	3	2	3	3	2	4	2	1	3	3	4	4	4	2	1	1
DO46336	4	3	5	5	3	3	4	2	2	3	2	4	3	3	2	1	3	2	2	3	3	3	4	3	3	2	2	3	2	2	3	3	2	2	3	2	3	3	3	2	1	2
DO46338	4	3	3	4	4	3	5	3	3	3	2	4	2	2	3	4	4	2	2	3	3	3	3	7	3	3	3	2	3	3	2	2	3	2	3	2	4	3	2	2	3	3
DO46340	2	2	2	2	2	2	2	1	2	1	2	2	2	2	2	1	5	1	2	2	2	2	2	2	1	1	2	2	2	2	1	4	2	1	2	1	2	2	2	1	2	2
DO46342	4	3	3	2	5	3	4	4	3	4	3	3	3	3	4	3	4	2	2	3	3	2	5	5	2	2	3	3	2	3	2	2	2	2	3	2	3	3	2	3	3	3
DO46344	2	3	2	2	2	2	2	3	2	3	1	2	1	2	2	2	2	2	2	2	2	2	2	2	2	1	2	2	2	1	1	1	1	1	1	1	2	3	2	1	1	2
DO46346	2	2	2	2	1	1	2	1	1	3	1	2	1	1	2	1	3	1	1	2	2	1	2	2	2	1	2	2	1	1	1	1	1	1	1	1	2	2	2	1	1	1
DO4635	2	2	2	2	2	2	2	2	1	3	1	4	2	2	1	1	3	2	2	2	2	1	1	3	1	1	1	1	2	1	1	1	1	2	1	2	1	1	2	2	1	2
DO46350	4	7	7	5	4	4	8	3	5	4	4	6	4	6	7	4	4	3	2	7	4	3	5	5	4	3	6	4	3	3	4	4	4	4	2	4	6	6	4	4	1	3
DO46352	4	4	4	5	4	5	8	5	3	4	4	4	4	5	5	1	5	8	3	6	4	4	4	7	3	3	3	4	4	2	5	2	4	4	2	3	8	4	4	2	4	4
DO46354	2	2	2	2	2	1	2	1	1	2	1	1	1	2	3	1	2	2	2	1	2	1	2	2	2	1	1	1	1	2	1	1	1	1	2	2	1	2	2	2	1	1
DO46356	4	2	6	4	4	3	4	2	2	3	2	3	2	2	5	3	4	2	2	4	3	2	2	3	2	3	3	2	4	2	2	2	2	4	2	2	5	5	3	3	1	1
DO46358	4	3	3	3	2	2	3	2	2	4	2	2	2	3	3	2	4	2	2	3	3	2	2	4	3	2	3	2	2	1	2	3	3	3	2	2	4	4	3	2	1	2
DO46360	4	5	5	3	5	4	4	3	3	6	5	6	4	5	5	4	8	4	3	6	4	4	4	12	4	4	3	3	2	2	2	3	2	2	3	4	4	4	4	4	2	2
DO46362	4	4	3	4	3	3	4	2	2	11	2	4	2	4	4	3	3	4	3	4	3	3	3	8	4	3	3	2	2	2	2	2	3	3	2	2	5	3	3	2	1	1
DO46364	2	2	2	2	2	1	3	2	1	2	2	2	1	2	2	2	2	2	2	2	2	2	2	2	2	2	1	2	2	1	1	2	2	2	2	2	3	3	2	1	2	2
DO46366	4	4	4	3	3	3	3	4	2	6	4	4	4	2	4	2	10	4	3	3	3	2	2	4	2	2	3	4	3	1	2	3	3	3	2	4	4	3	4	2	3	4
DO46368	2	2	2	2	2	1	3	2	2	2	2	2	2	1	2	2	2	2	1	2	2	2	3	2	2	2	2	2	2	1	1	3	2	1	2	1	2	2	2	2	1	1
DO46370	4	3	4	2	3	2	3	2	2	4	4	2	2	3	3	1	3	4	2	1	2	3	2	3	3	2	2	1	3	2	2	3	2	2	2	2	3	3	2	2	2	2
DO46372	4	3	2	3	3	2	3	4	3	4	2	4	2	4	5	1	8	2	3	4	4	4	4	4	4	3	3	3	3	1	2	2	5	1	2	3	2	2	4	5	4	1
DO46374	4	4	6	3	4	3	8	3	3	5	5	4	3	5	5	2	6	2	2	4	3	3	6	4	3	5	3	2	4	4	3	3	2	2	3	6	6	6	4	3	1	2
DO46376	2	2	2	2	2	2	2	2	2	2	1	2	2	2	2	1	2	2	2	2	2	1	3	2	1	1	2	2	2	2	1	1	2	2	2	2	2	3	1	1	1	1
DO46378	4	4	2	2	2	2	4	2	2	2	3	5	2	3	3	2	3	2	2	3	3	2	2	4	4	2	3	2	2	2	2	2	2	2	2	2	6	3	2	4	1	1
DO46380	2	2	2	2	2	2	2	2	2	2	2	2	1	1	2	1	3	1	2	2	2	2	3	2	2	1	2	2	1	1	1	1	1	1	2	2	1	2	2	1	1	2
DO46382	4	4	4	4	4	3	4	2	2	12	3	3	3	5	6	4	4	2	2	4	4	2	5	3	3	5	2	2	2	2	2	2	3	3	2	5	4	7	4	3	1	2
DO46384	2	2	3	2	2	2	2	1	1	2	2	1	1	2	2	2	2	1	1	2	2	2	2	2	2	2	2	3	2	2	1	1	1	1	2	2	2	2	2	1	2	2
DO46386	2	2	2	2	2	2	2	2	1	2	2	2	1	1	1	2	4	2	2	2	2	2	2	2	2	1	2	2	2	1	1	2	2	2	2	2	2	3	2	1	2	2
DO46388	2	2	3	2	2	2	3	1	1	2	1	2	2	2	2	1	2	2	2	2	2	2	2	2	1	2	1	2	2	1	1	2	1	1	1	2	2	2	2	1	2	2
DO46390	4	2	3	4	2	3	3	3	2	5	2	4	2	2	4	2	4	2	2	4	3	2	4	3	3	2	3	2	3	1	2	3	3	3	2	2	3	5	2	2	2	2
DO46392	4	4	4	4	3	4	4	4	4	4	4	4	2	2	4	4	10	3	3	4	4	4	4	4	4	4	3	2	3	3	3	3	5	2	4	4	4	4	4	2	2	2
DO46394	4	4	5	4	3	2	4	3	3	6	3	6	4	3	5	2	4	3	5	6	4	3	4	4	2	3	2	2	3	3	2	3	2	3	3	3	4	5	3	3	2	2
DO46398	4	3	4	3	4	2	5	2	2	3	3	3	3	4	3	3	5	5	2	3	2	2	2	3	3	3	3	2	3	2	2	2	2	2	2	2	4	4	3	2	1	0
DO46400	4	5	7	5	4	3	8	2	2	5	5	5	2	7	6	1	6	3	2	5	3	2	5	6	3	4	4	2	3	2	3	3	5	4	2	4	6	6	3	3	1	2
DO46402	4	4	8	6	6	6	6	2	3	4	4	6	5	5	6	3	5	3	3	6	6	3	3	4	4	3	4	3	4	4	3	3	4	2	3	4	5	6	5	5	1	2
DO46404	2	2	2	2	1	2	2	1	1	2	2	2	2	2	2	2	2	1	2	2	1	1	2	2	1	1	1	2	2	2	1	1	1	1	1	1	2	2	1	1	2	2
DO46408	2	2	2	2	2	1	2	1	1	2	2	1	2	2	2	2	2	2	2	2	1	2	1	2	2	1	2	1	2	1	1	2	2	1	2	2	2	2	1	1	1	1
DO46412	4	2	3	3	2	2	2	3	5	3	3	4	3	2	2	2	3	2	2	3	3	3	3	2	3	2	3	3	2	2	3	3	3	2	3	2	4	4	3	2	1	1
DO46416	4	4	4	3	3	3	4	2	3	7	3	3	4	2	3	2	5	4	3	3	3	4	4	4	4	3	3	2	2	1	1	3	2	2	3	2	2	5	1	2	3	4
DO46420	4	4	3	3	5	4	4	2	2	4	2	2	4	4	4	3	3	4	4	4	2	3	3	3	3	2	4	4	4	2	3	4	5	3	2	3	4	5	3	4	2	2
DO46424	4	3	2	2	2	3	3	2	2	5	2	3	3	3	3	1	3	2	2	4	2	2	3	4	2	2	2	2	4	3	2	3	4	1	2	2	2	3	4	4	2	3
DO46448	4	3	3	3	4	2	4	3	3	5	2	3	2	3	3	2	5	3	3	3	1	2	5	5	3	2	4	2	4	3	3	2	2	1	4	4	3	4	4	4	3	3
DO46488	2	2	2	2	1	2	2	1	2	2	2	2	2	2	2	1	3	2	2	1	2	2	2	1	2	1	2	2	1	1	2	1	1	1	2	1	2	2	2	1	2	2
DO46493	4	3	3	3	3	3	3	3	2	4	3	3	2	4	3	1	3	6	6	2	3	2	5	3	3	3	3	3	2	1	2	3	3	3	2	3	2	4	3	3	2	2
DO46498	4	2	3	3	3	2	5	1	2	3	3	2	3	3	3	2	3	2	2	4	3	2	1	4	3	2	2	2	2	2	2	3	2	2	2	2	4	4	3	2	2	2
DO46503	4	3	5	4	2	3	4	2	2	5	3	4	2	5	4	2	4	3	3	5	2	2	3	4	3	2	2	2	2	3	4	2	4	2	4	5	2	4	3	3	1	2
DO46542	4	3	3	3	3	4	4	4	3	6	2	3	4	2	4	2	4	2	4	4	4	4	4	3	4	2	2	4	3	3	2	3	5	4	4	4	3	5	3	4	1	2
DO46551	2	2	2	2	2	2	4	2	2	2	1	2	1	2	2	1	3	2	2	2	2	2	3	2	1	1	2	2	2	2	1	3	1	1	2	2	2	2	2	2	1	1
DO46556	2	2	2	3	2	1	4	2	1	2	2	1	1	2	2	1	2	2	2	1	2	1	2	2	2	2	2	2	2	2	1	2	2	2	2	2	2	2	3	1	2	2
DO46560	2	2	2	2	2	2	3	1	1	2	2	1	1	2	2	1	2	2	1	2	2	1	2	1	2	2	2	1	2	2	2	1	1	1	2	2	2	2	2	1	2	2
DO46561	2	2	2	2	2	2	2	1	1	2	1	1	3	1	2	2	2	1	2	1	2	1	1	2	2	2	2	2	2	1	1	2	2	1	2	2	1	4	1	2	1	2
DO46566	4	3	3	3	3	3	3	2	3	4	3	3	3	3	3	3	3	2	2	4	4	3	3	3	3	2	2	3	6	2	3	2	2	1	3	4	4	4	2	2	1	1
DO46568	2	2	2	2	2	2	2	1	1	2	1	1	1	2	2	2	3	1	1	2	2	2	2	2	2	2	2	2	2	1	1	2	2	2	2	2	2	2	2	1	1	1
DO46571	4	2	3	2	2	2	5	2	2	4	2	4	2	2	1	2	4	2	2	3	3	2	2	2	2	3	2	2	2	1	2	2	2	1	2	2	2	3	3	2	1	1
DO46576	4	3	5	3	3	5	4	2	2	4	2	4	2	3	5	2	4	4	3	4	4	4	4	3	3	3	3	2	2	2	2	3	4	4	2	2	6	6	4	2	2	2
DO46581	4	5	5	3	3	3	5	3	2	4	4	4	4	3	3	3	3	5	3	3	3	3	3	4	3	2	3	3	2	2	1	3	3	3	1	1	3	3	3	2	2	2
DO46586	2	3	2	2	2	2	3	2	1	4	3	2	1	2	3	1	2	2	2	2	2	2	2	2	2	1	2	2	2	1	1	2	2	1	1	1	2	2	2	1	1	2
DO46588	4	3	4	4	4	2	3	2	2	4	2	4	3	3	3	4	2	2	2	3	3	2	2	4	3	2	3	2	3	3	2	4	3	2	2	2	2	3	2	1	1	1
DO46591	4	4	4	5	5	3	4	4	3	4	3	2	4	4	4	3	3	3	2	3	4	3	2	5	4	4	3	2	2	2	3	3	3	3	3	2	4	3	3	3	3	3
DO46593	2	2	2	2	2	2	3	2	2	3	2	3	1	2	3	2	2	2	2	2	2	2	2	2	2	1	1	2	3	2	1	2	2	2	2	2	2	3	2	1	1	1
DO46597	4	2	4	4	4	3	5	2	2	6	4	3	3	4	4	3	4	2	2	4	4	2	3	4	4	2	3	2	3	3	2	2	4	4	2	3	5	5	3	2	2	2
DO46602	2	2	2	2	2	2	2	1	1	2	2	2	2	2	2	1	2	2	2	2	2	2	2	1	2	1	2	2	2	1	1	1	1	1	2	2	2	2	2	1	2	2
DO46606	4	4	4	6	4	4	6	4	4	4	4	4	4	4	4	4	4	4	4	2	3	2	4	3	3	3	2	4	3	3	2	3	4	4	4	2	3	2	3	2	4	4
DO46611	2	2	3	2	2	2	2	1	2	2	1	2	1	2	2	2	2	1	2	2	2	2	2	1	2	2	1	1	2	1	1	1	1	1	2	2	2	2	2	2	2	2
DO46744	2	2	2	2	2	2	2	2	2	2	2	2	2	2	2	2	2	2	2	2	1	1	1	2	2	2	2	2	2	2	2	2	2	2	2	2	2	2	2	2	1	1
DO46745	2	2	2	2	2	2	2	3	3	3	3	2	2	3	3	2	2	2	2	2	2	1	1	2	2	2	2	3	2	2	2	2	3	3	2	2	2	2	2	2	1	1
DO46747	2	1	1	1	1	1	1	2	2	2	2	1	1	2	2	1	1	2	2	1	1	1	1	1	2	2	2	2	1	1	2	2	2	2	2	2	2	2	1	1	1	1
DO46749	2	2	2	2	2	2	2	2	2	2	2	2	2	2	2	2	2	2	2	1	2	2	2	2	2	2	2	2	2	2	2	2	2	2	2	2	2	2	2	2	1	1
DO46751	2	1	1	1	1	1	1	2	2	2	2	1	1	2	2	1	1	2	2	1	1	1	1	2	2	2	2	1	1	1	2	2	2	2	2	2	2	2	1	1	1	1
DO46753	2	1	1	1	1	1	1	2	2	2	2	1	1	2	2	1	1	1	1	1	1	1	1	2	2	1	2	1	1	1	1	1	1	1	2	2	2	1	2	2	2	2
DO46755	4	2	2	3	3	2	2	3	3	3	3	2	2	4	4	4	4	3	3	2	2	2	2	3	3	3	4	2	3	3	3	3	1	1	3	3	3	3	2	3	2	2
DO46757	4	4	2	4	3	2	2	4	4	4	4	3	2	4	4	4	4	4	4	2	2	2	2	3	4	4	3	4	2	2	4	4	5	5	4	4	4	4	3	3	2	2
DO46759	2	1	1	1	1	1	1	2	2	2	2	1	1	2	2	1	1	1	2	1	1	1	1	2	2	2	2	1	1	1	1	2	2	2	2	2	2	2	2	1	1	1
DO46761	4	2	2	2	2	3	3	3	3	4	4	2	2	3	3	5	6	3	3	2	2	2	2	4	4	4	4	2	2	2	3	3	3	3	4	4	4	4	3	2	1	1
DO46763	2	2	2	2	2	2	2	2	2	3	3	1	1	2	2	2	2	2	2	2	2	1	1	2	2	2	2	2	2	2	2	2	2	2	3	3	3	3	2	1	1	1
DO46767	2	2	2	2	2	2	2	2	2	3	3	2	2	3	3	2	2	2	2	2	2	2	2	2	2	2	2	2	2	2	2	2	2	2	2	2	2	2	2	1	2	2
DO46769	4	3	4	4	4	4	4	4	4	6	6	3	3	7	6	4	4	6	6	4	4	2	2	3	4	2	5	2	4	4	4	4	4	4	6	6	4	4	4	4	2	2
DO46771	4	2	2	3	3	2	2	3	3	3	3	2	2	3	3	2	2	2	2	3	3	2	2	3	3	3	2	2	3	3	2	2	2	2	3	3	4	4	3	2	1	1
DO46773	2	2	2	2	2	2	2	2	2	2	2	1	1	2	2	2	2	2	2	2	2	1	1	2	2	2	2	2	2	2	2	2	2	2	2	2	2	2	2	1	1	1
DO46777	2	2	2	2	2	2	2	2	2	2	2	2	2	2	2	2	2	2	2	2	2	1	1	2	2	2	2	2	2	2	2	2	2	2	2	2	2	2	2	2	1	1
DO46779	2	1	1	1	1	1	1	1	1	2	2	1	1	2	2	1	1	2	2	1	1	1	1	2	2	2	2	2	1	1	2	2	2	2	2	2	2	2	2	1	1	1
DO46781	2	2	2	2	2	2	2	3	3	2	2	1	1	2	2	2	2	2	2	2	2	1	1	2	2	3	2	2	2	2	2	2	2	2	2	2	2	2	2	1	1	1
DO46785	2	2	2	2	2	1	1	2	2	2	2	2	2	2	2	1	1	2	2	2	1	1	1	2	2	2	2	2	2	2	1	2	2	2	2	2	2	2	2	2	1	1
DO46788	2	2	2	2	2	2	2	2	2	2	2	2	1	2	2	1	3	2	2	2	2	2	2	2	2	1	2	2	2	2	2	2	2	2	2	2	2	2	2	2	1	1
DO46790	2	2	2	2	2	2	2	2	2	2	2	2	2	2	2	2	2	2	2	2	2	2	2	2	2	2	2	2	2	2	2	2	2	2	2	2	2	2	2	2	1	1
DO46792	2	2	2	2	2	2	2	2	2	2	2	2	1	3	3	1	2	2	2	2	2	2	2	2	2	2	2	2	2	2	2	2	2	2	2	2	2	2	2	2	1	1
DO46793	2	2	2	2	2	2	2	2	2	2	2	2	2	2	2	1	2	2	2	2	2	2	2	2	2	2	2	2	2	2	2	2	2	2	2	2	2	2	2	2	1	1
DO46795	2	2	2	2	2	2	2	2	2	2	2	2	2	2	2	1	2	2	2	2	2	2	2	2	2	2	2	2	2	2	2	2	2	2	2	2	2	2	2	2	1	1
DO46796	2	2	2	2	2	2	2	2	2	2	2	3	3	3	3	3	3	3	3	2	2	2	2	2	2	2	3	2	3	3	2	2	2	2	2	2	3	3	2	2	1	1
DO46813	2	2	2	2	2	2	2	2	2	2	2	2	2	2	2	2	2	2	2	2	2	2	2	2	2	2	2	2	2	2	2	2	2	2	2	2	2	2	2	2	1	1
DO46827	2	2	2	2	2	1	2	2	2	2	2	2	2	2	2	2	2	2	2	2	2	2	2	2	2	2	2	2	2	2	2	2	2	2	2	2	2	2	1	2	1	1
DO46830	2	2	2	2	2	1	2	2	2	2	2	2	2	2	2	2	2	2	2	2	1	2	2	2	2	2	1	2	2	2	2	2	2	2	2	2	2	2	2	2	1	1
DO46832	2	2	2	2	2	1	2	2	2	2	2	1	1	2	2	1	3	2	2	2	2	2	2	2	2	2	1	2	2	2	2	2	2	2	2	2	2	2	2	2	1	1
DO46834	4	4	4	4	4	4	4	4	4	4	4	4	4	4	4	4	4	4	4	3	4	4	4	4	4	4	4	4	4	4	3	3	4	4	1	1	4	4	4	3	4	4
DO46836	2	2	2	2	2	1	2	2	2	3	3	2	2	2	2	2	2	2	2	2	2	2	2	3	3	2	1	2	2	2	2	2	1	1	2	2	2	2	2	2	1	1
DO46838	2	2	2	2	2	1	2	2	2	2	3	2	2	3	3	2	2	2	2	2	2	2	2	2	2	2	1	2	2	2	2	2	2	2	2	2	2	2	2	2	1	1
DO46844	2	2	2	2	3	1	2	2	2	3	3	2	2	2	2	1	2	2	2	2	2	2	2	2	2	2	2	2	2	2	2	2	2	2	2	2	2	2	2	2	2	2
DO46847	4	4	4	5	5	3	5	4	4	4	4	4	2	5	5	3	4	3	3	5	3	4	2	5	5	3	3	4	5	5	3	5	4	4	4	4	6	6	4	4	5	5
DO46850	2	2	2	2	2	1	1	2	2	2	2	2	2	2	2	2	2	2	2	2	1	2	2	2	2	2	2	2	2	2	2	2	2	2	2	2	2	2	2	2	1	1
DO46853	2	2	2	2	2	1	2	2	2	2	2	2	2	2	2	2	2	2	2	2	2	2	2	2	2	2	2	2	2	2	2	2	2	2	2	2	2	2	2	2	2	2
DO46856	4	2	2	4	4	2	2	2	2	4	4	2	2	4	4	2	2	2	2	2	2	3	3	3	3	2	2	3	2	3	2	2	2	2	2	2	4	4	3	3	2	2
DO46859	2	2	2	2	2	1	1	2	2	2	3	2	2	2	2	2	2	1	1	2	2	2	2	2	2	2	2	2	2	2	2	2	2	2	2	2	2	2	2	2	2	2
DO46869	2	2	2	2	2	1	2	2	2	2	3	2	2	2	2	2	2	2	2	2	2	2	2	2	2	2	2	2	2	2	2	2	2	2	2	2	2	2	2	2	1	1
DO46873	2	2	2	2	2	1	2	2	2	2	2	2	2	2	2	2	2	2	2	2	2	2	2	2	2	2	2	2	2	2	2	2	2	2	2	2	2	2	2	2	1	1
DO46877	2	2	2	2	2	1	2	2	2	2	3	2	2	3	3	1	1	2	2	2	2	2	2	2	2	2	1	2	2	2	2	2	2	2	2	2	2	2	2	2	1	1
DO46881	4	3	3	3	3	2	4	3	3	4	6	3	3	4	4	2	4	3	3	3	3	4	4	4	4	4	3	3	4	4	2	2	3	3	2	2	4	4	4	4	4	4
DO46885	2	2	2	2	2	1	2	2	2	3	3	2	2	3	3	2	2	2	2	2	2	2	2	2	2	2	2	2	2	2	2	2	2	2	2	2	2	2	2	2	1	1
DO46889	2	2	2	2	2	1	2	2	2	3	3	2	2	2	2	2	2	2	2	2	2	2	2	2	2	2	2	2	2	2	2	2	2	2	2	2	2	2	2	2	1	1
DO46893	2	2	2	2	2	1	2	2	2	2	3	2	2	2	2	2	2	2	2	2	2	2	2	2	2	2	2	2	2	2	2	2	2	2	2	2	2	2	2	2	1	1
DO46897	2	2	2	2	2	1	2	2	2	2	3	2	2	2	2	2	2	2	2	2	2	2	2	2	2	2	2	2	2	2	2	2	2	2	2	2	2	2	2	2	2	2
DO46901	4	4	4	4	4	2	2	4	4	4	4	4	4	4	4	4	4	4	4	4	4	4	4	4	4	4	4	4	3	4	3	3	4	4	2	3	4	4	4	4	4	4
DO46905	2	2	2	2	2	1	2	2	2	2	3	2	2	2	2	2	2	1	1	2	2	2	2	2	2	2	1	2	2	2	2	2	2	2	2	2	2	3	2	2	1	1
DO46909	2	2	2	2	2	1	2	2	2	2	3	2	2	2	2	2	2	2	2	2	2	2	2	2	2	2	2	2	2	2	2	2	2	2	2	2	2	2	2	2	1	1
DO46913	4	4	4	3	3	2	6	3	3	4	4	2	2	4	4	2	6	3	3	3	3	4	4	3	3	4	2	4	3	4	2	2	4	4	1	2	4	4	3	3	4	4
DO46917	4	2	2	2	2	1	3	2	2	4	4	3	3	5	5	2	2	2	2	2	2	3	2	3	3	3	2	2	3	4	2	2	2	2	2	2	4	4	3	2	2	2
DO46921	2	2	2	2	2	1	1	2	2	3	3	2	2	2	2	2	2	2	2	2	2	2	2	2	2	2	2	2	2	2	2	2	2	2	2	2	2	2	2	2	2	2
DO46925	4	3	3	4	4	2	4	3	3	4	6	3	3	4	4	3	3	4	4	3	3	3	3	4	4	3	3	4	6	6	3	3	3	3	4	4	4	4	4	3	4	4
DO46929	2	2	2	2	2	1	2	2	2	2	2	2	2	2	2	1	2	2	2	2	2	2	2	2	2	2	2	2	2	2	2	2	2	2	2	2	2	2	2	2	1	1
DO46933	2	2	2	2	2	1	3	2	2	2	2	2	2	3	3	2	2	2	2	2	2	2	2	2	2	2	2	2	2	2	2	2	1	1	2	2	2	2	2	2	1	1
DO46937	2	2	2	3	3	1	3	2	2	2	2	2	2	3	3	2	2	2	2	2	2	3	3	4	4	3	2	2	3	3	2	2	2	2	3	3	3	3	2	2	1	1
DO46945	2	2	3	2	2	1	2	2	2	2	2	2	2	2	2	1	2	2	2	2	2	2	2	2	2	2	1	2	2	2	2	2	2	2	2	2	2	2	2	2	2	2
DO4695	2	2	2	2	2	1	2	1	1	1	1	1	1	2	2	2	1	1	1	2	1	2	2	1	1	1	1	1	1	1	1	1	2	2	2	1	2	2	7	1	1	1
DO46953	2	2	2	2	2	1	2	2	2	2	3	2	2	2	2	2	2	2	2	2	2	2	2	2	2	2	1	2	2	2	2	2	1	1	2	2	2	2	2	2	1	1
DO46957	2	2	2	2	2	1	2	2	2	2	2	2	2	2	2	2	2	2	2	2	2	2	2	2	2	2	2	2	2	2	2	2	2	2	2	2	2	2	2	2	2	2
DO46961	2	2	2	2	2	1	2	2	2	2	2	1	1	2	2	2	2	2	2	2	2	2	2	2	2	1	2	2	2	2	2	2	2	2	2	2	2	2	2	2	1	1
DO46973	2	2	2	2	2	1	1	2	2	2	2	2	1	2	2	2	3	1	1	2	1	2	2	2	2	2	2	2	2	1	2	2	2	2	2	2	2	2	2	2	1	1
DO46977	2	2	2	2	2	1	2	2	2	2	3	2	2	2	2	1	2	2	2	2	2	2	2	2	2	2	2	2	2	2	2	2	2	2	2	2	2	2	2	2	1	1
DO46980	2	2	2	2	2	1	2	2	1	2	3	2	2	3	3	1	2	2	2	2	2	2	2	2	2	2	1	2	2	2	2	2	2	2	2	2	2	2	2	2	2	2
DO46984	2	2	2	2	2	1	2	2	2	2	3	2	2	2	2	2	2	2	2	2	2	2	2	2	2	2	2	2	2	2	2	2	2	2	2	2	2	2	2	2	1	1
DO46988	2	2	2	2	2	1	2	2	2	2	2	2	2	2	2	2	2	2	2	2	2	2	2	2	2	2	2	2	2	2	2	2	2	2	2	2	2	2	2	2	2	2
DO46992	2	2	2	2	2	1	2	2	2	2	3	2	2	2	2	2	2	2	2	2	2	2	2	2	2	2	2	2	2	2	2	2	2	2	2	2	2	2	2	2	1	1
DO47000	2	2	2	3	3	1	2	2	2	2	2	2	2	2	2	2	2	2	2	2	2	2	2	2	2	2	1	2	2	2	2	2	2	2	2	2	2	2	2	2	2	2
DO47004	2	2	2	2	2	1	2	2	2	2	2	2	1	2	2	2	2	2	2	2	2	2	2	2	2	2	2	2	2	2	2	2	2	2	2	2	2	2	2	2	1	1
DO47016	2	2	2	2	2	1	1	2	2	4	4	1	1	2	2	1	2	1	1	2	2	2	2	3	3	2	1	2	2	2	2	2	2	2	2	2	2	2	2	2	1	1
DO47048	2	2	2	2	2	1	2	2	2	2	2	2	2	2	2	2	2	2	2	2	2	2	2	2	2	2	2	2	2	2	2	2	2	2	2	2	2	2	2	2	2	2
DO47052	2	1	2	2	2	1	2	2	2	2	2	2	2	2	2	2	2	2	2	2	2	2	2	2	2	2	1	2	2	2	2	2	2	2	2	2	2	2	2	2	1	1
DO47056	2	2	2	3	3	1	2	2	2	3	4	2	2	3	3	2	2	2	2	2	2	2	2	2	2	2	2	2	3	3	2	2	2	2	3	3	3	3	2	3	1	1
DO47060	2	2	2	2	2	1	2	2	2	2	2	2	2	3	3	1	2	2	2	2	2	2	2	2	2	2	2	2	2	2	2	2	2	2	1	2	2	2	2	2	1	1
DO47064	2	2	2	2	2	2	2	2	2	2	2	2	2	2	2	2	2	2	2	2	2	2	2	2	2	2	2	2	2	2	2	2	2	2	2	2	2	2	2	2	1	1
DO47068	2	2	2	2	2	1	2	2	2	2	3	2	2	2	2	2	2	2	2	2	2	2	2	2	2	2	2	2	2	2	2	2	2	2	2	2	2	2	2	2	1	1
DO47072	2	2	2	2	2	1	2	2	2	3	4	2	2	3	3	1	2	2	2	2	2	2	2	3	3	2	2	2	3	3	2	2	2	1	3	3	4	4	2	2	2	2
DO47076	2	2	2	2	2	1	2	2	2	2	2	2	2	2	2	2	2	2	2	2	2	2	2	2	2	2	2	2	2	2	2	2	2	2	2	2	2	2	2	2	2	2
DO47080	2	2	2	2	2	1	2	2	2	2	3	2	2	2	2	2	2	2	2	2	2	2	2	2	2	2	2	2	2	2	2	2	3	3	2	2	2	2	2	2	2	2
DO47088	2	2	2	2	2	1	2	2	2	2	3	2	2	2	2	2	2	1	1	2	2	2	2	2	2	2	1	2	2	2	2	2	2	2	2	2	2	2	2	2	1	1
DO47092	4	3	3	6	3	1	4	4	4	4	4	4	3	4	4	2	3	4	4	2	2	4	4	4	4	4	4	4	4	4	4	4	3	3	3	4	4	4	4	4	2	2
DO47096	2	2	2	2	2	1	2	2	2	2	2	2	2	2	2	2	2	2	2	2	2	2	2	2	2	2	2	2	2	2	2	2	2	2	2	2	2	2	1	2	2	2
DO47100	4	4	4	3	3	2	4	2	2	4	4	2	4	4	4	3	3	2	2	5	2	4	4	4	4	3	2	2	3	3	3	3	4	4	4	4	4	4	4	4	2	2
DO47104	2	2	2	2	2	1	1	2	2	3	3	2	2	2	2	2	2	2	2	2	1	2	2	2	2	2	2	2	2	1	2	2	2	2	2	2	2	2	2	2	1	1
DO47108	2	1	1	2	2	2	2	1	1	2	2	1	1	2	2	1	1	1	1	2	2	1	1	2	2	1	1	1	2	2	2	2	2	2	2	2	2	2	1	1	2	2
DO47116	4	2	4	4	4	2	5	3	3	4	4	3	3	4	2	2	3	2	2	2	2	3	3	3	4	3	2	3	3	2	1	6	3	2	1	2	3	6	4	3	2	2
DO47124	4	4	4	4	4	2	4	3	3	4	6	4	4	4	4	4	4	2	2	3	3	4	4	4	4	4	3	4	4	4	3	3	4	4	4	4	4	4	2	3	2	2
DO47128	4	4	4	4	4	2	4	3	3	4	5	4	4	4	4	4	4	3	3	2	2	4	4	4	4	4	4	3	3	4	3	3	3	3	2	2	4	4	4	3	2	2
DO47132	2	2	2	2	2	1	2	2	2	2	2	2	1	2	2	2	2	2	2	2	2	2	2	2	2	2	2	2	2	2	2	2	2	2	2	2	2	2	2	2	2	2
DO47150	2	2	2	2	2	1	2	2	2	2	3	2	2	2	2	2	2	2	2	2	2	2	2	2	2	2	1	2	2	2	2	2	2	2	2	2	2	2	2	2	1	1
DO47153	4	4	4	4	4	2	4	4	4	4	4	4	4	6	6	3	4	4	4	3	4	4	4	4	4	4	4	4	3	4	3	2	4	4	1	1	4	4	4	2	2	2
DO47156	2	2	2	2	2	1	2	2	2	2	2	2	2	2	2	1	1	2	2	2	2	2	2	2	2	2	2	2	2	2	2	2	1	1	2	2	2	2	2	2	2	2
DO47159	2	2	3	2	2	1	2	2	2	2	2	2	1	2	2	1	2	2	2	1	1	2	2	2	2	2	2	2	2	2	2	2	2	2	2	2	2	2	2	2	2	2
DO47162	2	2	2	2	2	1	2	2	2	2	2	2	2	3	3	2	2	2	1	2	2	2	2	3	3	2	2	2	2	2	2	2	2	2	2	2	2	2	2	2	1	1
DO47165	2	2	2	2	2	1	2	2	2	2	3	2	2	2	2	2	2	2	2	2	2	2	2	2	2	2	2	2	2	2	2	2	2	2	2	2	2	2	2	2	2	2
DO47171	2	2	2	2	2	1	4	2	2	3	4	2	2	2	2	2	2	2	2	2	2	2	2	2	2	2	1	2	3	3	2	2	2	2	2	2	2	2	2	2	1	1
DO47174	2	1	2	2	2	1	2	1	1	2	2	1	1	2	2	2	2	1	1	1	1	1	1	2	2	1	1	2	2	2	2	2	2	1	2	2	2	2	2	2	1	1
DO4719	2	2	2	2	2	2	2	2	2	2	2	2	2	2	2	1	6	2	2	2	2	2	2	2	2	2	2	2	5	1	3	3	2	2	2	2	2	2	2	2	2	2
DO472	4	3	3	4	3	5	6	4	3	3	3	3	2	3	3	3	6	3	2	4	4	2	2	4	4	3	3	3	3	3	3	4	3	3	3	4	3	6	3	4	2	2
DO47234	2	2	2	2	2	2	2	2	2	2	2	2	2	2	2	1	1	2	2	2	2	2	2	2	2	2	2	2	2	2	2	2	2	2	2	2	2	2	2	2	1	1
DO47243	2	2	2	2	2	1	2	2	2	2	2	2	2	2	2	2	2	2	2	2	2	2	2	2	2	2	2	2	2	2	2	2	2	2	2	2	2	2	2	2	1	1
DO47249	2	2	2	2	2	1	3	2	2	2	2	2	2	2	2	1	2	2	1	2	2	2	2	2	2	2	1	2	2	2	2	2	2	2	1	1	2	2	2	2	2	2
DO47255	2	2	4	2	2	2	2	1	2	2	2	4	1	2	2	2	2	2	2	2	2	2	2	2	2	3	2	2	2	1	2	2	2	2	2	2	2	2	2	2	1	1
DO47268	4	4	3	4	4	4	3	4	3	4	4	4	3	3	3	3	3	2	2	3	3	4	4	4	2	4	3	4	2	2	3	4	3	3	4	4	4	4	4	3	2	2
DO47331	2	2	3	2	2	2	2	2	2	1	1	2	2	2	3	2	2	2	1	1	1	1	1	2	2	1	1	2	1	1	1	3	2	2	1	1	2	2	1	2	1	1
DO47451	2	2	3	2	2	2	2	2	2	2	2	3	1	2	2	1	4	3	3	2	2	2	4	2	2	2	2	2	2	2	2	2	2	2	2	2	2	2	3	3	1	1
DO47542	4	3	4	4	4	3	2	2	2	3	3	6	2	6	5	1	3	2	3	2	2	3	3	2	2	4	2	3	2	2	3	4	2	3	3	3	2	3	2	2	2	1
DO4766	4	3	4	4	3	4	4	4	4	4	4	4	2	4	3	1	12	2	3	4	4	3	3	4	4	3	4	3	4	6	3	3	2	3	3	3	2	6	3	3	4	4
DO477	4	3	3	3	3	4	3	4	3	3	2	4	3	4	2	2	4	2	2	4	2	2	2	3	4	3	2	4	3	3	2	3	2	3	2	3	4	4	3	3	2	3
DO47737	2	2	2	2	2	2	2	2	2	2	2	2	2	3	3	1	3	2	3	3	3	2	2	2	2	4	2	2	2	2	1	2	2	2	2	2	2	4	2	2	1	1
DO47747	4	3	3	4	4	2	4	3	3	3	3	3	3	4	4	4	4	5	5	3	4	3	3	3	3	5	3	3	3	3	3	3	2	2	3	3	5	5	3	3	3	3
DO47753	4	3	4	3	3	3	3	2	3	3	2	4	3	3	4	3	3	4	3	2	3	3	3	3	3	5	3	3	3	4	2	3	6	2	3	3	4	5	3	4	2	2
DO47785	4	4	4	5	5	3	5	3	3	5	3	4	4	5	5	4	5	10	3	4	4	3	3	4	4	4	3	3	4	4	2	4	3	3	3	5	6	6	4	3	2	2
DO47817	2	2	4	2	2	2	2	2	2	2	2	2	2	3	3	3	3	2	2	2	2	2	2	2	3	2	2	2	2	2	2	2	2	2	2	2	3	3	2	2	1	1
DO47841	2	2	2	2	2	2	2	2	2	2	2	2	2	2	2	2	2	2	2	2	2	2	2	2	2	2	2	2	2	2	2	2	2	1	2	2	3	3	2	2	1	1
DO47859	4	3	3	3	3	4	4	2	2	6	2	4	4	3	3	3	3	3	3	3	3	3	3	3	3	4	2	2	2	2	2	2	3	3	2	2	4	6	2	3	2	2
DO47863	4	5	6	5	5	4	4	4	4	5	4	3	4	7	6	5	6	3	5	3	4	5	4	9	5	3	5	5	6	6	5	5	5	3	5	5	6	6	3	6	8	9
DO479	4	3	3	2	2	5	5	3	3	4	4	3	3	3	3	3	3	2	2	4	4	2	2	3	5	3	3	3	3	3	4	4	3	3	4	4	4	4	3	5	2	2
DO47911	4	3	3	3	3	2	3	2	3	2	2	4	3	4	3	3	7	2	3	2	3	3	3	3	3	4	3	2	3	3	2	3	2	2	2	4	4	6	0	2	2	3
DO47929	2	2	2	2	2	1	2	1	1	3	1	2	2	2	2	1	3	1	2	2	2	1	2	1	2	2	1	2	1	1	1	2	1	2	1	2	3	3	2	2	1	1
DO4796	4	2	7	2	2	3	4	3	3	3	3	4	3	3	3	1	12	3	3	4	4	3	3	4	4	2	4	2	4	2	2	5	2	2	2	4	5	5	4	3	3	3
DO47997	2	2	2	2	2	2	2	2	2	2	2	2	2	3	3	3	3	2	2	2	2	2	2	2	2	2	2	2	2	2	2	2	1	1	2	2	3	3	2	2	1	1
DO48040	2	2	3	2	2	2	3	2	2	5	1	2	1	3	3	1	3	2	2	1	2	2	2	2	2	2	2	2	2	2	2	2	2	2	2	4	4	4	2	2	1	1
DO48065	2	2	2	2	2	2	2	2	2	2	2	2	2	2	2	2	2	2	2	2	2	2	2	2	2	2	2	2	2	2	2	2	2	2	2	2	2	2	2	2	2	2
DO48084	2	2	2	2	2	2	2	2	2	2	2	2	2	2	2	2	2	2	2	2	2	2	2	2	2	2	2	2	2	2	2	2	2	2	2	2	2	2	2	2	1	1
DO48103	2	2	2	2	2	2	2	2	2	2	2	2	2	2	2	2	2	2	2	2	2	2	2	2	2	2	2	2	2	2	2	2	2	2	2	2	2	2	2	2	2	2
DO48159	2	2	2	2	2	2	2	2	2	2	2	2	2	2	2	2	2	2	2	2	2	2	2	2	2	2	2	2	2	2	2	2	2	2	2	2	2	2	2	2	2	2
DO483	4	3	3	4	2	3	4	2	2	2	3	4	2	3	3	1	4	3	4	3	2	2	3	3	2	2	3	2	4	3	2	5	2	2	3	5	3	5	4	4	1	1
DO48505	2	2	3	2	2	2	2	2	2	2	2	2	2	2	2	2	2	1	2	2	2	2	2	2	2	2	2	2	2	2	2	2	2	2	1	2	2	2	2	2	1	1
DO48518	4	4	7	4	4	4	4	4	3	4	4	7	3	4	4	2	10	4	3	4	3	4	4	3	3	5	3	4	4	4	2	3	4	4	3	4	5	5	3	4	2	2
DO48520	4	2	2	2	2	2	2	3	3	4	4	2	2	3	3	3	3	2	2	2	2	2	2	2	2	3	4	2	3	3	3	3	3	3	4	4	3	3	3	3	1	1
DO48541	2	2	2	2	2	1	1	2	2	2	2	1	1	2	2	2	2	2	2	2	2	1	1	2	2	2	2	2	2	2	2	2	2	2	3	3	2	2	1	1	1	1
DO48545	4	2	2	2	2	3	3	3	3	3	3	3	3	3	3	2	2	4	4	3	3	2	2	3	3	4	3	2	4	4	2	2	2	2	3	3	3	3	3	3	1	1
DO48552	4	4	5	4	4	4	4	4	4	3	3	4	4	4	4	4	4	4	4	4	4	3	3	4	4	4	2	4	4	4	3	3	2	2	4	4	4	4	2	3	2	2
DO48553	2	2	2	2	2	2	2	2	2	2	2	2	2	2	2	2	2	2	2	2	2	1	1	2	2	2	2	2	2	2	2	2	2	2	2	2	2	2	2	2	1	1
DO48554	4	2	2	2	2	3	3	4	4	4	4	2	2	2	2	3	3	4	4	2	2	2	2	3	3	2	3	2	2	2	3	3	3	3	3	3	4	4	3	2	1	1
DO48557	2	1	2	2	2	2	2	2	2	3	2	2	2	2	2	2	2	2	2	2	2	2	2	2	2	2	2	2	2	2	2	2	1	1	2	2	2	2	2	2	1	1
DO48573	2	1	1	1	1	1	1	2	2	2	2	1	1	2	2	1	1	1	2	1	1	1	1	2	2	1	2	1	1	1	1	2	2	2	2	2	2	2	1	1	1	1
DO48578	2	2	1	2	1	2	2	2	2	2	2	1	1	2	2	2	2	1	1	1	1	1	1	2	2	2	2	2	1	1	2	2	2	2	2	2	2	2	2	1	1	1
DO48581	2	1	1	1	1	1	1	2	2	2	2	1	1	1	1	1	1	1	1	1	1	1	1	2	2	1	2	1	1	1	2	2	2	2	1	1	2	2	2	1	1	1
DO48672	2	2	3	2	2	2	2	2	2	2	2	4	1	2	2	1	8	2	2	2	2	2	2	2	2	2	2	2	2	1	1	2	2	2	1	1	2	2	2	2	1	1
DO48674	2	3	3	3	2	2	2	2	2	2	2	2	2	2	3	2	3	2	2	2	2	2	2	1	2	2	2	2	2	2	2	3	2	1	2	2	2	2	2	2	1	1
DO48677	2	2	3	2	2	2	2	2	2	2	2	3	1	3	3	1	3	2	2	2	2	2	2	2	2	2	2	2	2	2	2	2	2	2	2	2	2	2	2	2	1	1
DO48679	4	4	6	4	4	4	4	3	3	5	5	5	5	5	5	2	5	4	4	4	4	4	4	4	4	2	3	4	5	5	3	5	3	3	5	5	5	5	5	3	2	2
DO48681	2	2	2	3	2	2	2	2	1	2	2	2	2	2	2	2	2	1	2	2	1	1	1	2	2	2	2	2	2	2	1	2	2	2	2	2	2	2	1	2	1	1
DO48682	2	2	3	2	2	2	2	2	2	2	2	2	2	3	3	1	2	2	2	2	2	2	2	2	2	2	2	3	2	2	1	2	2	2	2	2	2	2	1	2	2	2
DO48684	2	1	2	2	2	2	2	4	2	2	2	2	1	2	2	1	3	2	2	2	2	2	2	2	2	2	1	2	2	2	1	2	2	2	1	2	2	2	1	2	1	2
DO48686	2	1	3	2	2	2	2	2	2	3	2	2	1	2	2	1	3	1	1	2	2	2	2	2	2	2	1	2	2	2	1	3	2	1	2	2	2	2	2	2	1	1
DO48687	4	5	5	5	5	4	4	2	3	5	5	6	3	4	4	4	4	3	3	4	4	3	3	4	4	3	3	4	3	3	4	4	3	3	3	7	9	6	3	4	3	3
DO48689	2	2	3	2	2	2	2	2	2	2	2	2	2	2	2	2	2	2	2	2	2	2	2	2	2	2	2	2	2	2	2	2	2	2	2	1	2	2	2	2	1	1
DO48691	2	2	3	2	1	2	2	2	2	2	2	2	1	2	2	1	2	2	2	3	2	2	2	2	2	2	2	2	2	2	2	2	2	1	0	3	2	2	2	2	1	1
DO48692	2	2	3	2	2	3	3	2	2	2	2	3	1	2	3	1	3	2	2	2	2	2	2	2	2	2	2	2	2	2	2	2	2	2	2	2	2	2	2	2	2	2
DO48694	2	2	4	2	2	2	2	3	2	2	2	4	1	3	3	1	5	2	2	2	2	2	2	2	2	2	2	2	2	2	2	2	2	2	2	2	2	2	2	2	1	1
DO48695	4	3	5	3	2	3	3	3	3	4	4	4	4	4	3	1	5	3	3	4	3	3	3	3	3	3	4	3	4	4	3	3	2	3	3	3	4	4	4	3	2	2
DO48697	4	3	7	4	4	4	4	3	2	4	4	4	4	4	4	2	7	2	2	6	6	4	2	4	4	4	4	4	2	3	2	4	4	2	4	4	6	6	3	4	4	4
DO48700	2	3	4	2	2	2	2	2	2	3	3	2	2	2	2	1	5	2	2	2	2	2	2	1	2	2	2	2	2	2	2	2	2	2	2	2	2	2	2	2	2	2
DO48701	2	2	3	2	2	2	2	2	1	2	2	2	1	3	3	1	2	2	2	2	1	2	2	2	2	2	2	2	3	1	1	2	2	2	2	2	2	2	2	2	1	1
DO48703	2	2	2	2	2	2	2	2	2	2	3	2	2	2	2	1	4	2	2	2	2	2	2	2	2	2	2	2	2	2	1	3	2	2	2	2	2	2	2	2	1	1
DO48704	2	2	5	2	2	2	3	2	2	2	2	2	1	2	2	1	4	2	2	2	2	2	2	2	2	2	2	2	2	2	1	3	2	2	2	2	2	2	2	2	2	2
DO48706	2	2	4	2	2	2	2	2	2	2	3	3	3	3	3	1	4	1	2	2	3	2	2	2	2	2	2	2	1	2	1	2	2	2	2	2	2	2	2	2	1	1
DO48709	4	3	6	4	4	4	4	4	3	4	4	4	4	6	6	2	7	3	3	5	5	4	4	4	4	4	3	4	3	3	2	4	4	2	5	5	5	5	4	4	2	2
DO48712	4	4	4	3	3	4	4	3	3	6	4	4	4	4	4	2	5	2	2	4	4	4	4	4	4	2	4	4	4	2	2	4	4	4	3	2	2	5	4	3	2	2
DO48715	2	1	2	2	2	3	2	2	2	2	2	2	2	2	2	1	2	2	2	2	2	2	2	2	2	2	2	2	1	1	1	2	2	2	2	2	2	2	2	2	1	1
DO48716	2	2	2	2	2	2	2	1	2	2	2	3	1	2	3	2	4	2	2	2	1	2	2	2	2	3	1	2	2	2	2	2	2	2	2	2	2	2	2	2	1	1
DO48717	2	2	2	2	2	2	2	2	2	3	2	2	2	2	2	2	2	2	2	2	2	2	2	2	2	2	2	2	1	2	1	1	2	2	1	1	2	2	2	2	1	1
DO48719	2	2	2	2	2	2	2	2	2	2	2	2	2	2	2	2	4	2	2	2	2	2	2	2	2	2	2	2	2	2	2	2	2	2	2	2	2	2	2	2	1	1
DO48720	2	2	2	2	2	2	2	2	1	2	2	2	2	2	2	1	4	1	1	2	2	2	2	2	3	1	1	2	1	1	1	3	2	2	2	2	2	2	1	2	2	2
DO48721	4	2	4	3	2	3	3	2	1	4	4	3	3	3	3	3	3	2	4	4	3	2	2	2	2	4	4	2	3	3	2	4	2	3	3	3	4	4	2	2	4	4
DO48723	2	2	3	2	2	2	2	2	2	3	3	3	1	2	2	2	4	2	2	2	2	2	2	2	2	1	1	2	2	2	1	2	2	2	1	2	2	2	2	2	1	1
DO48725	2	1	3	2	2	2	2	2	1	3	3	3	3	2	2	5	5	2	2	2	2	2	2	2	2	2	2	2	1	2	0	1	2	1	0	3	2	4	1	2	1	1
DO48727	2	2	2	3	2	2	2	2	2	2	2	2	1	2	2	1	3	2	1	2	2	2	2	2	2	2	2	2	2	2	1	2	2	2	2	2	1	2	2	2	2	2
DO48728	2	2	2	2	2	2	2	5	1	2	2	2	2	3	2	1	4	2	2	2	2	2	2	3	3	2	1	2	2	2	1	2	1	1	1	2	3	3	1	2	1	1
DO48730	2	2	2	2	2	2	2	2	2	2	2	2	1	2	2	1	4	2	2	2	2	2	2	2	2	2	2	2	1	2	1	2	2	2	2	2	2	2	1	3	1	1
DO48732	4	4	3	4	4	4	4	3	3	4	4	6	4	4	4	4	4	4	2	3	3	5	3	4	4	3	4	4	4	4	2	5	4	4	4	4	4	4	4	4	2	2
DO48733	2	2	4	2	2	2	2	2	2	2	2	3	1	3	3	1	4	2	2	2	2	2	4	2	2	2	2	2	2	2	2	2	2	2	2	2	2	2	2	2	1	2
DO48736	2	1	4	2	2	2	2	2	2	2	2	2	2	2	2	1	4	2	2	2	2	2	2	2	2	2	2	2	1	1	2	2	2	2	2	2	2	2	2	2	2	2
DO48737	4	3	8	4	4	3	3	3	4	6	4	5	5	6	6	4	5	5	5	4	5	5	3	5	5	3	3	3	4	4	4	7	3	3	4	4	6	6	2	3	3	3
DO48741	2	2	3	2	2	2	2	1	1	2	2	2	2	2	3	1	3	2	3	3	1	2	1	2	2	1	2	2	1	1	1	3	2	2	2	2	2	2	2	1	1	1
DO48742	2	2	2	2	2	2	3	2	2	3	3	3	3	3	3	2	2	2	2	2	2	2	2	2	3	2	2	4	2	2	2	2	2	2	2	3	2	2	2	2	1	1
DO48743	2	2	3	2	2	2	2	2	1	2	1	2	1	2	2	1	4	1	2	2	2	2	2	2	2	1	2	2	1	1	1	2	2	2	1	2	2	2	1	2	1	1
DO48751	2	2	3	2	2	2	2	2	2	2	2	2	2	2	2	1	3	2	2	2	2	2	2	2	2	2	2	2	2	2	1	2	2	2	2	2	2	2	1	2	1	1
DO48753	2	1	3	3	1	2	2	2	2	2	4	2	2	2	2	2	2	2	2	2	2	2	2	2	2	2	2	2	2	2	2	2	2	2	2	2	2	2	2	2	1	1
DO48757	4	3	5	4	4	3	3	3	3	4	2	3	3	3	3	2	4	4	4	4	4	4	4	3	3	3	4	2	4	4	2	4	4	4	2	4	4	4	2	3	4	4
DO48759	8	5	7	6	6	7	7	6	6	7	7	11	4	6	6	4	8	5	5	6	6	5	5	7	5	5	5	8	7	7	5	7	5	5	6	6	8	8	5	6	3	3
DO48760	2	2	3	2	2	2	2	2	2	2	2	2	2	2	2	2	2	2	2	2	2	2	2	2	2	2	2	2	2	2	2	2	2	2	2	2	2	2	2	2	2	2
DO48761	2	2	2	2	2	2	2	2	2	2	2	2	2	2	2	2	2	2	2	2	2	2	2	1	3	2	2	2	2	2	2	2	2	2	2	2	2	2	2	2	1	1
DO48977	4	5	5	3	3	3	3	2	2	6	3	6	2	3	3	3	3	4	4	3	3	3	3	3	3	2	2	3	3	3	3	3	2	2	2	6	3	3	2	2	2	2
DO48987	4	3	2	3	3	2	4	2	2	3	3	3	2	3	2	2	4	4	4	1	2	2	4	2	3	2	4	2	3	3	3	3	2	3	3	3	4	3	2	3	1	3
DO48991	2	2	3	2	2	1	2	2	2	2	2	2	2	2	2	2	2	2	2	2	2	2	1	2	2	2	2	2	2	2	1	2	2	2	2	3	2	2	2	1	2	2
DO48993	2	2	2	2	1	1	3	2	2	2	2	1	1	2	2	1	2	2	2	2	2	1	1	1	2	2	2	2	2	2	2	2	2	2	2	2	2	2	2	2	1	1
DO49001	4	4	6	4	4	3	3	3	3	6	6	4	2	4	4	2	4	4	3	3	4	3	3	3	3	3	4	3	5	3	3	5	3	3	4	5	4	4	4	2	4	2
DO49009	2	2	2	2	2	2	3	1	2	3	1	2	2	2	2	2	2	1	2	2	2	2	3	2	2	1	2	2	2	2	1	2	1	2	2	2	2	2	2	2	2	2
DO49014	4	4	4	4	4	4	4	4	4	3	3	4	4	3	3	2	4	3	3	4	4	4	4	3	3	4	3	3	3	3	4	4	4	2	3	3	4	4	3	4	3	3
DO49074	4	3	5	4	6	3	6	4	4	4	4	4	4	4	4	3	5	2	2	5	5	4	4	12	3	6	4	4	4	4	2	5	4	2	4	4	2	6	2	4	2	2
DO49076	4	2	4	4	4	2	4	4	2	3	3	3	3	3	3	4	4	2	2	3	3	4	4	4	4	4	3	2	2	2	3	3	4	4	4	4	2	4	3	2	2	2
DO49078	4	3	4	3	4	2	4	3	3	5	3	4	3	5	3	2	4	2	2	2	2	2	4	3	2	4	3	2	4	2	2	3	6	2	2	3	2	4	2	2	1	2
DO49079	2	2	2	2	2	1	2	2	2	2	2	2	1	3	1	1	2	2	2	1	2	2	2	4	2	1	2	2	2	2	1	2	2	1	1	2	1	2	1	2	1	1
DO49080	2	2	3	2	2	1	3	2	2	2	2	2	1	3	3	2	4	2	3	2	2	2	2	2	2	2	2	3	2	2	1	2	3	1	2	2	2	2	2	1	1	1
DO49087	4	3	4	3	3	3	3	4	4	4	2	3	2	5	3	2	8	3	4	2	2	3	2	3	3	3	3	2	3	4	2	3	4	4	3	3	6	5	2	2	3	3
DO49090	2	2	2	2	2	2	2	3	2	2	2	1	1	2	2	2	2	1	1	2	2	2	2	2	2	2	2	2	2	2	1	2	3	1	2	2	2	2	1	2	2	1
DO49113	2	2	2	2	2	2	2	2	2	3	1	1	1	2	2	1	2	1	2	2	2	2	2	1	2	2	2	1	2	2	1	1	2	2	1	2	2	3	1	1	1	2
DO49127	2	2	2	2	2	2	2	2	2	2	2	1	1	2	2	2	2	1	2	2	2	2	2	2	2	2	2	2	2	2	1	2	2	1	2	2	2	2	2	2	1	1
DO49129	2	2	3	2	2	2	2	1	2	2	2	2	2	2	2	1	2	1	2	2	2	2	2	1	2	3	2	1	2	2	2	2	2	1	2	2	1	2	2	1	1	1
DO49135	2	2	2	2	2	1	3	2	2	2	2	1	2	2	2	1	3	2	2	2	2	2	2	2	3	3	2	2	2	2	1	1	2	2	2	2	2	2	1	1	1	1
DO49137	4	3	3	3	3	3	3	3	2	3	3	3	3	3	3	4	4	2	2	4	4	3	3	3	3	4	2	3	2	3	2	4	5	1	4	4	4	4	3	3	3	4
DO49138	2	1	2	2	2	1	2	1	1	2	2	2	2	2	2	1	1	1	1	2	2	2	2	1	3	2	2	1	2	2	1	1	1	1	1	2	1	2	1	1	1	1
DO49166	2	2	2	2	2	2	2	2	2	2	2	1	2	2	2	2	2	1	1	2	2	2	2	2	2	2	2	2	2	2	1	2	1	1	2	2	2	2	1	2	1	2
DO49168	4	2	6	3	3	3	4	3	2	3	3	3	3	3	3	3	5	3	5	4	4	3	3	2	6	4	2	2	4	4	2	4	5	2	4	3	4	4	2	4	2	2
DO49172	2	1	2	2	2	2	2	2	2	2	2	2	1	2	2	1	3	1	1	2	2	2	2	1	2	2	2	2	2	2	1	1	1	1	2	2	2	2	2	2	2	2
DO49178	2	1	2	2	2	1	2	2	1	2	2	2	1	2	2	1	2	1	2	2	2	2	2	1	1	2	1	2	2	2	1	1	2	1	2	2	2	2	2	1	1	1
DO49181	2	2	2	2	2	2	2	2	2	2	2	1	1	2	2	1	2	1	2	2	2	2	2	2	2	2	2	2	2	2	1	1	3	1	2	2	1	2	2	1	1	2
DO49183	8	5	7	8	7	8	8	6	6	8	4	6	6	9	4	3	7	7	7	4	4	8	8	8	8	7	7	5	8	8	4	7	12	4	6	6	8	8	4	4	4	6
DO49184	4	2	5	4	4	2	3	2	2	4	4	5	4	4	4	2	5	2	2	4	4	3	4	3	3	5	4	3	5	5	2	2	3	2	3	2	4	4	4	3	2	2
DO49193	2	2	3	2	2	2	2	2	2	2	2	1	1	2	2	2	2	1	1	1	1	2	2	2	1	1	2	2	2	2	1	2	1	1	2	2	2	2	2	2	1	1
DO49204	4	5	4	4	4	3	5	4	4	6	5	4	4	5	5	3	6	3	5	3	3	5	5	7	5	3	4	4	5	5	3	4	2	2	4	5	4	5	3	3	2	2
DO49418	2	2	2	3	3	2	2	2	2	2	2	2	2	3	3	2	2	2	2	2	2	2	2	3	3	3	2	2	2	2	2	2	2	2	2	2	3	3	2	2	1	1
DO49419	2	2	3	2	2	2	2	2	2	2	2	2	2	2	2	2	2	2	2	2	2	2	2	2	2	2	1	2	2	2	1	2	2	1	2	2	1	3	2	2	1	1
DO49420	2	2	3	2	2	1	1	2	2	2	2	1	1	2	2	2	2	1	2	2	1	2	2	1	1	2	2	2	2	2	1	1	2	1	1	1	2	2	1	1	1	1
DO49421	2	2	2	2	2	2	4	2	2	2	2	2	2	2	2	1	2	2	2	2	2	2	2	2	2	2	2	2	2	3	1	2	2	1	2	3	2	2	2	3	2	2
DO49422	2	2	3	2	2	2	2	2	2	2	2	2	2	2	2	2	2	2	2	2	2	2	2	2	2	3	2	1	2	2	2	3	2	1	2	3	2	2	2	1	1	1
DO49424	4	4	4	4	4	3	3	2	4	4	2	3	3	5	3	1	5	2	3	2	3	3	3	5	3	3	3	2	3	3	2	2	2	1	3	3	3	4	2	3	2	2
DO49427	2	2	4	2	2	2	2	2	2	2	2	2	2	4	3	1	3	2	2	2	2	2	2	1	2	2	2	2	2	3	1	1	2	1	2	2	2	2	1	2	2	2
DO49430	4	3	5	2	3	2	2	5	2	3	3	3	3	3	3	3	5	2	2	3	2	3	3	3	3	5	3	4	4	4	3	3	3	2	4	6	4	4	3	2	2	2
DO49433	2	2	2	2	2	2	2	2	1	2	2	2	1	2	2	1	2	1	2	1	2	2	2	2	1	1	2	2	2	2	2	2	2	1	2	2	2	2	2	2	1	1
DO49436	4	4	6	6	5	3	3	5	5	5	6	6	6	6	6	4	4	3	3	3	3	5	5	5	4	6	4	5	7	5	3	5	5	3	5	5	7	7	5	5	6	7
DO49439	2	2	2	2	2	2	2	2	2	2	1	2	1	2	2	2	2	2	2	2	2	2	2	2	2	2	2	2	2	2	1	3	3	1	2	2	2	2	2	2	2	2
DO49442	2	1	5	2	2	2	2	2	2	2	2	2	2	2	2	2	2	1	1	2	2	2	2	1	1	2	1	1	2	2	2	2	3	3	2	2	2	2	2	1	1	1
DO49445	2	2	3	2	2	2	2	2	2	2	2	2	2	2	3	2	2	2	2	2	2	2	2	2	2	3	2	2	2	2	2	2	2	1	2	3	2	2	2	2	2	2
DO49448	4	3	4	4	4	3	3	3	3	4	4	4	4	5	3	4	4	2	2	3	3	3	3	3	3	4	2	4	4	4	2	4	3	1	4	4	4	4	4	2	2	2
DO49451	4	3	5	4	4	2	2	3	3	3	2	3	3	6	2	2	2	2	2	2	3	3	3	3	3	4	2	3	3	3	2	2	9	1	2	4	3	3	2	2	1	2
DO49454	2	2	3	2	2	2	2	2	2	2	2	1	1	2	2	2	3	1	2	2	2	2	2	2	1	2	3	2	3	2	1	2	3	1	2	2	2	2	2	2	2	2
DO49457	2	2	2	2	2	2	2	2	2	2	2	1	1	2	2	1	3	2	2	2	2	2	2	2	2	2	2	2	2	2	1	2	2	1	2	2	2	2	2	1	2	2
DO49460	2	2	3	2	2	1	2	2	2	2	2	1	1	3	2	1	3	1	2	2	2	2	2	2	2	2	2	2	2	2	1	2	2	1	2	2	2	2	2	2	1	1
DO49463	4	3	4	3	3	3	4	4	3	4	4	3	4	4	4	1	3	2	4	3	3	3	2	2	2	5	3	5	5	4	2	3	5	3	2	3	2	2	2	2	2	4
DO49466	4	1	7	4	4	4	4	3	3	6	2	2	1	4	4	2	6	1	8	4	4	2	2	4	4	5	4	4	4	4	1	4	2	1	4	4	6	6	2	2	2	2
DO49478	2	2	2	2	2	2	2	2	2	1	2	2	2	2	2	2	2	2	2	2	2	2	2	2	1	2	2	2	2	2	1	1	2	1	1	3	2	2	2	2	1	1
DO49484	2	2	2	1	2	2	2	2	2	2	2	1	1	2	2	2	2	2	2	1	1	2	2	2	1	2	2	1	2	2	1	2	2	1	2	2	2	2	2	2	1	1
DO496	4	3	5	4	3	3	3	2	2	3	2	4	3	4	4	1	3	5	2	4	3	2	2	3	3	3	3	3	3	8	3	3	4	3	4	4	4	4	4	5	1	2
DO49659	4	4	4	2	2	4	4	2	2	4	4	5	5	5	5	4	4	2	2	2	2	5	5	3	3	2	2	2	2	2	0	4	2	2	2	2	3	3	4	0	1	1
DO49695	2	2	4	2	2	2	2	2	2	3	3	2	2	2	2	1	7	2	2	2	2	2	2	2	2	2	2	2	2	2	2	2	2	2	2	2	2	2	2	2	2	2
DO498	2	2	2	2	2	2	3	2	2	2	2	2	2	2	2	2	2	2	2	2	2	2	2	2	2	2	2	2	2	2	2	3	2	3	2	2	2	2	2	2	1	1
DO49815	2	2	2	2	2	2	2	2	2	2	2	2	2	2	2	2	2	2	2	2	2	2	2	2	2	2	2	2	2	2	2	2	2	2	2	2	2	2	2	2	1	1
DO49880	4	3	3	5	3	4	8	2	2	10	4	3	3	4	4	3	3	6	6	3	3	4	5	4	4	3	4	4	3	3	3	3	6	2	4	6	5	5	2	3	6	6
DO49954	2	2	3	2	2	2	4	2	2	2	2	2	2	2	2	2	2	2	2	2	2	2	1	2	2	2	2	2	3	2	2	2	2	2	2	2	2	2	1	2	2	2
DO49956	4	4	6	6	4	4	8	3	2	4	2	4	2	4	2	3	3	4	3	3	2	2	3	3	3	5	3	3	2	5	2	4	4	2	3	5	4	3	5	4	5	3
DO50306	4	4	4	4	4	4	4	3	3	5	4	4	4	5	5	3	8	3	2	4	4	5	5	4	4	4	3	3	4	4	4	3	4	3	3	6	8	8	3	3	2	2
DO50307	4	2	3	2	3	2	3	2	2	2	3	2	2	3	4	3	4	3	3	3	3	3	3	3	3	2	2	2	3	3	1	3	4	1	3	2	4	4	2	2	2	2
DO50309	4	4	6	5	4	4	3	3	3	3	3	4	5	5	5	5	7	5	4	4	3	4	5	6	4	4	4	5	3	4	4	5	7	6	4	3	6	7	3	5	1	3
DO50311	2	2	2	1	2	2	2	2	2	1	1	2	2	2	2	2	2	1	1	2	2	2	3	2	2	1	2	1	2	2	1	2	1	1	2	2	1	2	1	2	1	1
DO50314	4	4	3	3	3	2	2	2	2	3	2	3	3	4	2	3	3	1	2	4	4	3	4	2	3	2	2	3	2	2	3	3	2	1	2	7	4	6	4	2	2	2
DO50315	4	2	4	3	4	2	2	2	1	6	2	4	4	5	3	2	3	2	2	4	3	3	2	3	2	3	2	2	2	2	2	2	4	1	1	3	4	4	1	2	2	2
DO50316	4	2	2	2	2	2	2	3	2	3	2	2	2	2	2	2	4	2	3	2	2	2	3	6	3	2	2	2	3	3	2	2	2	2	3	3	2	6	2	2	2	2
DO50318	4	6	6	5	5	5	5	6	6	6	5	4	4	7	7	5	5	5	6	5	5	5	5	7	6	2	5	4	5	4	3	6	6	6	6	6	6	6	4	5	3	3
DO50319	4	6	6	6	6	6	6	4	3	7	4	5	6	7	4	5	7	5	5	6	6	5	5	5	5	5	4	5	4	4	5	5	5	5	5	6	6	10	4	4	2	2
DO50320	4	2	3	2	2	3	3	2	1	2	1	3	4	3	2	3	3	3	2	2	2	2	3	2	2	3	2	2	2	2	2	3	1	1	2	2	3	3	2	2	1	1
DO50321	2	1	2	2	2	2	2	3	2	1	1	2	2	2	2	2	2	2	2	1	1	2	2	2	2	3	1	2	2	2	2	2	1	1	2	2	3	3	2	2	1	1
DO50323	4	3	3	3	2	2	2	3	2	2	3	2	4	2	3	2	4	3	3	3	3	2	2	2	3	3	2	3	2	2	3	2	3	1	2	2	2	2	2	1	3	2
DO50325	2	2	2	2	2	2	2	2	2	2	2	2	2	2	2	2	2	2	2	2	2	2	2	2	2	2	2	2	2	2	2	2	2	2	2	2	2	2	1	2	1	1
DO50326	4	2	4	3	3	2	2	2	2	3	2	4	2	5	3	3	3	1	3	3	3	3	3	2	2	4	2	5	4	2	3	2	2	2	3	3	5	5	2	2	2	2
DO50327	4	4	4	4	4	3	5	3	4	4	3	6	3	4	4	4	5	4	4	4	5	5	5	5	4	4	3	3	4	3	3	4	4	4	2	3	6	5	3	3	3	3
DO50328	4	3	3	3	3	2	3	3	2	3	2	2	2	6	4	2	3	1	4	2	3	2	2	2	2	5	2	2	3	2	1	2	2	2	2	4	5	4	3	3	1	2
DO50329	4	3	4	3	3	3	3	3	2	3	3	4	4	3	2	6	4	3	2	3	3	3	3	3	3	3	3	3	2	2	3	4	6	2	3	3	6	5	2	2	2	2
DO50330	4	3	5	4	4	4	4	4	3	2	3	4	2	7	7	7	7	4	4	5	5	4	4	3	4	6	2	4	5	4	2	3	4	5	3	3	8	11	0	3	2	2
DO50331	4	4	8	4	4	3	5	6	2	7	4	3	3	5	6	5	6	3	3	4	4	3	3	5	4	3	4	3	3	4	3	4	8	5	5	4	3	9	4	4	2	3
DO50332	4	3	3	4	4	3	5	2	2	2	2	4	4	5	3	4	4	4	4	3	3	3	3	3	3	3	3	2	2	2	3	4	2	2	4	4	6	6	2	3	2	2
DO50336	4	3	3	3	3	4	4	2	3	3	3	3	3	4	2	4	6	2	3	3	3	4	4	5	3	3	2	3	4	4	3	5	3	3	3	3	5	5	2	4	2	2
DO50337	4	2	3	3	2	3	3	2	2	3	2	3	3	4	2	2	3	1	3	2	2	3	3	3	3	2	3	3	2	2	2	3	3	3	3	4	5	5	2	2	1	1
DO50338	4	5	5	5	5	4	4	4	2	3	3	5	6	6	3	5	5	2	3	4	4	4	4	4	4	8	3	3	4	4	2	3	3	3	4	4	5	5	4	4	4	4
DO50340	4	3	5	5	5	4	5	3	4	5	4	5	2	6	11	5	5	3	3	5	6	4	2	3	3	5	6	3	6	6	4	5	3	3	4	4	5	6	3	3	2	2
DO50341	2	2	2	3	2	3	3	2	2	2	2	1	3	2	1	3	2	2	2	6	2	2	2	2	2	2	2	2	2	2	2	2	3	1	2	2	2	2	2	2	1	1
DO50342	4	3	3	2	2	3	3	2	2	2	2	3	3	3	2	4	4	2	4	4	4	2	2	3	3	2	3	3	3	3	2	3	3	3	3	3	3	3	2	2	2	2
DO50343	4	2	4	3	3	2	3	2	2	4	2	4	4	3	4	1	5	2	2	3	2	2	2	2	2	7	2	2	2	2	2	2	2	2	2	2	5	5	2	2	3	3
DO50345	4	3	3	4	4	2	3	2	2	4	3	6	2	3	2	3	4	2	2	4	5	3	3	5	5	3	3	2	3	3	3	3	3	3	3	3	7	7	3	3	2	2
DO50346	4	4	3	3	3	3	3	2	2	3	2	1	4	3	4	2	3	2	3	3	3	4	3	3	3	3	2	2	3	2	1	2	4	3	2	2	5	5	1	2	2	2
DO50348	4	3	3	3	3	2	3	2	3	1	2	2	3	3	2	3	4	2	4	3	3	3	3	5	2	3	3	3	4	3	2	4	3	2	2	4	2	3	3	2	1	2
DO50349	4	3	3	3	3	3	3	2	2	3	2	2	2	4	4	2	6	2	4	3	3	4	4	4	4	6	2	3	4	2	2	4	2	2	4	4	4	4	3	2	2	2
DO50354	2	2	2	2	2	1	2	1	1	3	2	1	1	3	1	2	2	1	1	1	2	2	2	1	1	2	2	2	2	1	1	3	2	1	1	2	1	3	1	1	1	1
DO50357	4	2	4	3	4	2	4	2	2	4	3	2	2	4	3	2	5	4	4	4	4	3	3	3	3	5	2	3	4	2	2	2	3	2	3	4	4	4	2	2	1	2
DO50362	2	2	2	1	2	2	2	2	2	2	2	3	3	2	2	3	3	2	2	3	3	2	2	2	2	1	2	2	2	2	1	2	1	1	2	2	2	2	1	2	1	1
DO50364	4	3	4	2	2	2	2	3	3	2	2	4	2	3	2	3	3	2	4	2	2	3	3	2	2	3	2	3	2	2	2	2	2	2	2	3	4	4	2	2	2	2
DO50365	2	1	2	2	2	2	2	2	1	1	2	2	1	2	2	2	2	2	2	2	1	2	2	1	1	2	1	2	2	2	1	2	2	1	2	2	1	2	2	1	1	2
DO50367	4	2	3	4	2	2	4	3	3	3	2	2	2	4	5	1	3	2	2	2	2	3	2	2	2	4	3	2	2	3	2	4	2	2	2	4	1	3	1	4	2	2
DO50374	4	3	4	4	2	2	3	3	2	3	3	1	2	5	3	2	3	1	2	2	2	3	2	3	3	4	3	4	3	3	2	4	3	1	3	4	3	4	2	2	1	2
DO50381	4	7	6	6	7	5	6	5	4	5	5	8	6	5	5	5	7	7	6	9	5	7	5	5	5	6	6	5	5	7	5	7	5	3	5	6	9	10	5	5	3	3
DO50382	2	2	2	2	2	3	2	2	2	2	2	2	2	2	2	1	3	2	1	2	2	2	2	2	2	2	2	2	2	2	2	3	2	2	2	2	2	2	2	2	1	1
DO50383	4	2	3	2	3	2	2	2	2	2	2	2	2	3	3	1	5	2	2	2	2	3	2	3	2	3	2	2	2	2	2	2	1	1	2	3	2	5	2	2	1	1
DO50384	2	2	3	2	2	2	2	2	2	3	1	2	2	3	2	2	4	2	3	2	2	3	3	2	3	1	2	2	2	2	2	2	2	1	2	3	3	3	2	2	2	2
DO50385	4	5	5	3	2	3	4	4	3	4	3	3	3	6	5	2	6	3	3	3	4	3	3	4	4	5	4	4	3	3	4	3	2	2	3	4	3	8	3	3	2	2
DO50387	4	2	3	3	2	2	3	2	2	2	2	2	2	6	2	3	3	1	2	2	2	2	2	2	2	3	2	3	3	2	2	2	2	1	2	2	2	4	2	2	2	2
DO50388	4	3	4	2	2	2	3	2	2	3	2	2	2	3	3	2	2	3	3	3	2	3	3	3	2	1	3	2	2	1	2	3	2	2	2	2	2	5	2	2	2	2
DO50389	4	2	3	3	4	3	5	4	4	4	3	2	3	5	6	3	7	2	3	4	4	4	4	3	3	7	3	3	3	3	3	3	3	3	2	6	5	7	2	2	2	2
DO50392	4	2	3	3	3	2	3	2	3	3	3	3	2	4	2	3	3	1	3	3	3	3	4	3	3	6	2	2	3	2	2	4	3	2	3	4	3	4	2	4	2	2
DO50393	4	3	3	4	3	3	3	2	2	3	1	3	2	5	4	2	4	2	3	3	3	3	3	3	2	5	2	3	3	3	2	2	2	2	2	2	5	5	2	3	2	2
DO50398	4	2	5	3	3	3	3	3	3	7	2	4	3	4	4	3	2	4	4	3	3	4	3	3	3	4	3	3	3	3	2	3	3	3	3	3	3	4	3	3	3	3
DO50399	4	4	3	3	3	1	2	2	2	2	2	3	3	4	3	2	2	1	2	2	2	3	3	2	2	2	3	2	3	3	2	3	2	2	2	2	2	3	2	2	2	2
DO50401	4	5	6	5	5	5	5	3	3	6	4	3	4	7	6	5	6	3	3	5	5	6	3	4	4	4	5	5	7	5	3	4	5	3	4	4	9	9	5	5	3	3
DO50402	2	1	2	2	2	2	2	1	1	3	1	2	2	2	2	2	3	1	2	2	2	3	2	2	2	2	2	1	2	1	1	2	4	1	1	2	2	2	1	1	1	1
DO50403	4	4	5	6	5	4	4	5	4	5	4	6	4	6	4	2	8	4	4	4	4	7	7	5	5	9	5	4	4	4	6	6	5	5	8	8	8	8	3	4	2	2
DO50406	4	2	3	2	2	2	2	4	2	3	1	2	2	4	3	3	3	2	2	3	3	5	3	2	3	5	2	2	3	3	2	2	2	3	2	4	5	5	2	3	2	2
DO50407	4	3	3	3	4	2	4	2	2	2	3	3	2	4	2	1	2	3	2	3	2	3	2	3	2	3	3	3	2	2	2	3	9	1	1	3	2	3	2	2	1	1
DO50408	4	4	6	4	4	5	4	4	2	4	3	6	3	5	3	3	6	4	6	5	5	6	6	6	4	3	4	4	6	3	3	4	4	2	4	6	5	6	3	5	3	2
DO50409	2	2	2	3	3	1	2	2	2	2	2	2	2	3	2	1	2	2	2	1	2	2	2	1	2	2	2	2	2	2	1	3	2	1	2	2	2	2	2	2	1	1
DO50410	2	2	3	2	2	2	3	2	1	2	3	2	2	2	2	1	3	2	2	2	2	2	2	3	2	2	3	2	2	2	2	2	3	1	2	2	2	2	2	1	1	1
DO50411	2	2	2	2	2	2	2	1	1	2	1	2	2	2	2	3	3	1	3	2	2	2	2	2	2	3	2	2	2	2	2	2	1	1	2	2	3	3	1	2	1	1
DO50412	4	2	4	3	3	4	4	2	2	7	4	3	3	4	4	2	4	2	4	4	4	4	4	3	3	3	4	2	4	4	2	4	4	2	2	4	4	4	2	2	2	2
DO50416	2	2	2	2	2	2	2	2	2	2	2	2	2	2	2	2	3	2	2	2	2	2	2	2	2	2	2	2	2	2	2	2	2	2	2	2	2	2	2	2	1	1
DO50417	2	2	2	2	2	2	2	2	2	2	2	2	2	2	2	2	2	2	2	2	2	2	2	2	2	2	2	2	2	2	2	2	2	2	2	2	2	2	2	2	1	1
DO50419	2	2	2	2	2	2	2	2	2	2	2	2	2	2	2	1	2	2	2	2	2	2	1	2	2	2	2	2	2	2	2	2	2	2	2	2	2	2	2	2	1	1
DO50422	2	2	2	2	2	2	2	2	2	2	2	2	2	2	2	1	2	2	2	2	2	2	2	2	2	2	2	2	2	2	2	2	1	1	2	2	2	2	2	2	1	1
DO50423	2	2	2	2	2	2	2	2	2	2	2	2	2	2	2	2	2	2	2	2	2	2	2	2	2	2	2	2	2	2	2	2	2	2	2	2	2	2	2	2	1	1
DO50424	2	2	2	2	2	2	2	2	2	2	2	2	2	2	2	1	2	2	2	2	2	2	2	2	2	2	2	2	2	2	2	2	2	1	2	2	2	2	2	2	1	1
DO50428	2	2	2	2	2	2	2	2	2	2	2	2	2	2	2	1	3	2	2	2	2	2	3	2	2	1	2	2	2	2	2	2	2	2	2	2	2	2	2	1	1	1
DO50430	2	2	2	2	2	2	2	2	2	2	2	2	1	2	2	2	2	2	2	2	2	2	2	2	2	2	2	2	2	2	2	2	2	2	2	2	2	2	2	2	1	1
DO50431	2	2	2	2	2	2	2	2	2	2	2	2	2	2	2	1	2	2	2	2	2	2	2	2	2	2	2	2	2	2	2	2	2	2	2	2	2	2	2	2	1	1
DO50432	2	2	2	2	2	2	2	2	2	2	2	2	2	2	2	1	3	2	2	2	2	2	2	2	2	2	2	2	2	1	2	2	2	2	2	2	2	2	2	2	1	1
DO50434	4	3	4	4	4	2	2	4	4	3	2	4	4	8	8	4	4	1	3	3	2	3	4	3	3	4	4	4	4	4	3	2	2	3	3	3	8	7	2	3	2	2
DO50435	4	2	3	3	3	2	2	2	2	2	2	3	2	5	2	1	4	2	3	4	2	2	2	2	2	5	2	2	3	2	2	2	2	1	2	3	2	3	1	1	1	2
DO50437	2	2	2	2	2	2	2	2	2	2	1	2	2	3	2	1	3	1	3	2	2	2	2	2	1	4	2	2	1	2	1	2	2	2	2	2	2	2	2	2	1	1
DO50438	4	5	6	5	5	5	5	7	2	4	5	5	5	6	6	6	6	4	6	3	3	3	3	6	4	5	4	5	6	2	4	4	6	4	4	6	7	7	4	4	2	2
DO50439	4	3	3	3	3	2	4	2	2	3	2	3	2	4	2	2	4	1	2	4	4	2	3	2	2	2	3	2	2	4	2	2	2	2	3	4	4	4	1	2	2	2
DO50440	4	3	3	3	3	3	3	3	3	3	1	2	2	3	3	2	4	2	3	3	2	3	3	3	3	4	2	3	2	2	2	3	3	3	2	2	3	6	2	2	1	1
DO50441	4	5	4	5	4	4	4	3	3	5	3	4	5	5	4	1	5	3	4	4	4	4	5	6	4	4	4	4	4	4	4	6	4	2	4	6	5	6	2	4	2	2
DO50442	2	2	2	2	2	4	2	2	2	3	2	3	2	2	2	3	3	2	2	2	2	2	2	2	2	2	2	2	2	2	2	2	1	2	2	1	3	3	1	1	1	1
DO50443	4	3	4	4	3	3	4	2	2	6	2	4	3	7	2	1	5	2	3	3	2	3	2	3	3	4	2	2	2	2	2	4	4	2	3	3	4	4	2	2	2	2
DO50444	4	2	2	3	3	3	3	3	3	3	2	2	4	4	2	4	3	4	2	3	3	3	3	2	3	3	3	2	4	2	2	3	2	1	2	3	3	3	1	2	2	2
DO50445	4	3	5	3	3	5	5	2	2	4	2	5	3	3	3	4	4	4	4	4	4	3	3	3	3	4	3	4	2	2	2	5	2	2	3	3	6	6	2	2	4	4
DO50446	2	2	2	2	2	2	2	1	1	3	1	2	2	2	3	1	3	1	1	3	1	2	2	1	2	4	3	2	2	2	1	2	1	1	2	1	3	3	3	2	1	1
DO50447	4	2	3	3	3	2	3	2	2	2	2	2	4	4	3	3	4	2	2	2	2	3	3	3	2	3	3	2	5	2	2	2	6	2	3	3	2	4	3	2	1	1
DO50448	2	2	2	2	2	2	2	2	2	2	2	1	2	2	2	2	2	2	2	1	1	2	2	2	2	2	2	2	2	2	1	2	1	1	2	2	2	2	2	1	1	1
DO50449	4	2	4	3	3	2	2	2	2	2	2	3	3	6	3	1	3	2	3	3	3	3	4	2	2	2	2	2	2	2	2	2	3	1	3	3	2	3	2	2	2	2
DO50450	4	3	2	3	3	2	3	3	2	6	2	3	2	3	2	2	5	2	2	2	2	2	2	4	2	3	2	2	2	2	2	3	2	3	2	5	3	3	2	3	1	1
DO50451	2	3	2	1	2	2	2	2	2	2	2	1	2	2	2	2	2	2	2	2	2	2	2	2	2	2	1	2	2	2	1	2	3	1	2	2	1	3	1	2	2	2
DO50452	2	2	3	2	2	2	3	2	2	2	2	2	2	2	2	2	2	2	2	3	3	2	2	2	2	2	2	1	2	2	2	2	2	2	2	2	2	2	2	2	1	1
DO50453	2	2	2	2	2	1	2	1	1	4	1	2	2	2	2	1	2	1	2	2	2	2	2	2	2	2	2	2	2	2	1	2	1	1	2	2	1	3	2	2	1	1
DO50454	4	3	3	4	4	3	3	3	3	3	2	5	3	6	3	2	4	2	3	3	3	5	5	6	3	4	3	3	3	3	5	3	4	2	4	5	6	7	2	3	2	4
DO5046	2	2	2	2	2	2	2	2	2	2	2	2	2	2	2	2	2	2	2	2	2	2	2	2	2	2	2	2	4	1	2	2	2	2	2	2	2	2	2	2	2	2
DO50772	2	1	3	2	2	2	2	2	1	2	2	2	2	2	2	2	2	1	1	2	2	1	1	2	2	2	2	2	1	1	2	2	3	1	2	2	3	3	1	2	1	1
DO50774	2	2	2	2	2	2	2	2	2	2	2	2	2	2	2	2	2	1	2	2	1	2	2	2	2	2	2	2	1	1	1	2	2	2	2	2	2	2	2	2	2	2
DO50776	4	3	6	3	3	3	3	2	2	4	4	3	3	4	4	0	6	1	1	4	4	3	3	4	4	4	4	4	4	4	2	3	3	3	3	4	4	4	3	4	2	2
DO50778	4	4	4	2	4	4	4	3	3	4	3	4	2	5	4	1	5	2	2	3	3	3	3	2	3	2	3	4	2	2	2	4	3	3	2	4	4	4	2	4	1	1
DO50780	4	4	8	4	4	3	3	3	3	6	4	7	2	4	4	1	3	3	2	5	4	3	3	2	4	4	2	3	4	2	3	5	4	4	2	4	4	4	3	3	2	2
DO50783	2	2	5	2	2	2	2	2	2	3	3	4	1	2	2	2	3	2	2	2	2	2	2	2	2	2	2	2	2	2	2	2	2	2	2	2	2	2	2	2	2	2
DO50785	4	3	4	4	4	4	4	4	4	3	3	6	2	4	4	2	14	2	4	4	4	3	3	2	5	2	2	4	2	2	2	4	4	2	3	3	4	4	3	4	2	2
DO50787	2	2	2	2	2	2	2	2	2	2	2	2	2	2	2	2	2	2	2	2	2	2	2	2	2	2	2	2	2	2	2	2	2	2	2	2	3	3	1	2	1	1
DO50789	2	1	2	2	2	2	2	3	1	2	2	2	1	2	2	2	2	2	2	2	2	2	2	2	1	2	1	2	1	1	1	1	1	1	2	2	2	2	2	2	2	2
DO50791	2	2	3	2	2	2	2	2	2	2	2	2	2	2	2	1	3	2	2	3	1	2	2	2	2	2	2	2	2	2	1	2	2	2	2	2	2	2	2	2	2	2
DO50796	2	1	4	2	2	2	2	3	1	2	2	4	2	2	2	2	5	1	1	2	2	2	2	2	2	1	2	2	1	1	2	2	2	2	2	2	3	3	1	1	2	2
DO50798	2	2	3	2	2	2	3	2	2	2	2	3	3	3	5	1	3	3	2	3	2	2	2	2	2	2	2	2	2	1	1	3	3	3	1	2	2	2	3	2	1	2
DO50799	2	2	3	2	2	2	2	2	2	2	1	2	2	2	2	1	3	2	2	2	2	2	2	2	2	2	2	2	2	2	1	2	2	2	1	3	2	2	2	1	1	1
DO50800	2	2	2	2	2	2	2	2	2	2	2	2	2	2	2	2	2	2	2	2	2	2	2	2	2	2	2	2	2	2	2	2	2	2	2	2	2	2	2	2	1	1
DO50802	2	2	2	2	2	2	2	2	2	2	2	2	2	2	2	1	2	2	2	2	2	2	2	2	2	2	2	2	2	2	2	2	2	2	2	2	2	2	1	2	1	1
DO50803	2	2	3	2	2	2	2	2	2	2	2	3	2	2	2	2	2	2	2	2	2	2	2	2	2	2	1	2	2	2	1	2	2	2	2	2	2	2	2	2	2	2
DO50804	2	2	3	2	2	2	2	2	2	2	2	3	2	4	4	1	3	2	2	2	2	3	2	1	2	2	2	2	2	2	2	2	2	2	2	2	2	2	1	2	1	1
DO50805	2	2	3	2	2	2	2	2	2	3	3	2	2	2	2	1	11	2	2	2	2	2	2	2	2	2	2	2	2	2	2	2	2	2	2	2	2	2	2	2	1	2
DO50806	4	3	4	3	3	4	4	4	2	4	2	4	3	4	4	1	9	2	2	3	3	3	4	4	3	2	3	4	2	2	2	4	4	4	3	3	4	4	2	5	2	2
DO50807	2	2	2	2	2	2	2	2	2	2	2	2	2	2	2	2	2	2	2	2	2	2	2	1	2	1	2	2	2	2	1	2	2	2	2	2	2	2	2	2	1	1
DO50808	2	2	2	2	2	2	2	2	2	2	2	2	2	2	2	2	2	1	1	3	1	2	2	2	2	2	2	2	2	2	1	2	2	2	1	2	2	2	1	2	1	1
DO50811	2	2	4	2	2	2	2	2	2	3	3	5	1	2	2	1	9	2	2	2	2	2	2	2	2	2	2	2	2	2	2	2	2	2	2	2	2	2	2	3	1	1
DO50813	2	2	2	2	2	2	2	2	2	2	2	2	2	2	2	2	2	2	2	2	2	2	2	2	2	2	2	2	2	2	2	4	2	2	2	2	2	2	2	2	1	1
DO50815	4	3	3	4	4	3	4	4	3	4	3	3	3	4	4	3	3	4	4	4	3	4	4	5	4	4	4	4	2	2	2	3	4	4	2	5	4	4	2	4	1	1
DO50816	2	2	3	2	2	2	2	2	2	2	2	2	2	3	5	1	5	2	2	2	2	2	2	2	2	2	2	3	2	1	2	2	2	2	2	2	2	2	2	2	1	2
DO50817	2	2	3	2	2	2	2	2	2	2	2	4	1	2	3	2	3	2	2	2	2	2	2	2	2	2	2	2	2	2	2	2	2	2	2	2	2	2	2	2	1	2
DO50818	2	2	2	2	2	2	2	2	2	2	2	2	2	2	2	1	3	2	2	2	2	2	2	1	2	2	2	2	2	2	2	3	2	2	2	2	2	2	2	2	1	1
DO50819	2	2	2	2	2	2	2	2	1	1	2	2	2	2	2	2	2	1	2	2	1	2	1	2	2	2	2	2	2	1	1	2	2	2	2	2	2	2	1	2	1	1
DO50820	2	1	3	2	2	2	2	2	1	2	2	2	2	2	2	2	2	2	2	2	2	2	2	2	2	2	2	2	1	1	2	2	2	2	2	2	2	2	2	2	2	2
DO50822	2	2	4	2	2	2	2	2	2	2	2	2	2	2	2	1	5	2	2	2	2	2	2	2	2	2	2	2	2	2	2	2	2	2	2	2	2	2	2	2	1	1
DO50825	4	6	6	5	5	3	3	3	3	7	7	6	6	4	4	3	6	3	3	6	6	4	4	4	4	5	3	4	4	4	5	5	5	5	4	8	6	6	4	5	3	3
DO50827	2	2	6	2	2	2	2	3	1	2	1	2	2	2	2	1	1	2	2	2	2	2	2	2	2	1	1	2	2	1	2	2	2	2	2	3	2	2	1	2	2	2
DO50829	2	2	2	2	2	2	2	3	1	2	1	2	2	2	2	1	2	2	1	2	2	2	2	1	3	1	1	2	2	1	1	2	2	2	1	2	1	1	2	1	1	1
DO50831	2	2	3	2	2	3	2	1	1	1	1	2	2	2	2	1	2	2	1	2	1	2	2	2	2	2	1	2	1	1	1	2	2	2	1	2	2	2	2	2	1	1
DO50832	4	4	4	4	4	4	4	4	2	5	5	4	2	3	5	4	6	2	4	3	2	4	4	2	4	3	5	3	3	3	2	7	4	4	4	4	5	5	4	2	3	3
DO50834	4	3	10	2	5	5	5	2	2	6	6	12	3	5	5	4	4	4	4	3	3	2	2	3	2	2	3	3	2	2	0	5	3	3	2	5	4	4	2	3	1	1
DO50839	2	2	4	2	2	2	2	3	2	3	2	3	2	3	3	1	4	2	2	2	2	3	2	2	2	3	2	2	2	2	2	2	2	2	2	2	2	2	2	2	2	2
DO50840	2	2	3	2	2	2	2	1	2	2	2	2	2	2	1	1	2	2	2	1	2	2	2	2	2	3	1	2	2	2	1	4	2	2	2	2	2	3	2	2	1	1
DO50845	2	2	2	2	2	2	2	2	2	2	2	3	2	4	4	1	2	2	2	2	2	2	2	2	2	2	2	2	2	2	2	2	2	2	2	2	2	2	2	2	1	1
DO50848	2	2	3	2	2	2	2	2	2	2	3	2	2	3	3	2	3	2	2	2	2	2	2	2	2	2	2	2	2	2	1	2	2	2	3	3	2	2	2	2	1	1
DO50850	2	2	4	2	2	3	3	2	2	3	3	3	3	3	3	1	6	2	2	2	2	3	3	2	2	2	2	2	2	2	1	2	3	3	2	2	2	2	2	2	1	1
DO50851	2	2	2	2	2	2	2	2	2	2	2	4	1	2	2	1	3	2	2	2	2	2	2	2	2	2	2	2	2	2	1	3	2	2	2	2	2	2	2	2	1	1
DO50855	2	1	2	2	2	2	2	1	1	2	2	3	1	3	3	1	2	2	2	2	2	2	2	2	2	1	2	4	3	1	1	2	1	1	1	2	2	2	2	2	1	1
DO50857	4	1	7	3	3	2	2	2	1	3	6	4	4	3	3	3	3	4	4	2	2	2	2	3	3	2	3	2	2	2	3	3	2	2	5	5	5	5	2	2	2	2
DO50859	4	2	4	3	3	3	3	2	2	4	4	3	3	3	3	2	8	3	3	3	3	2	2	3	3	4	2	2	2	2	3	3	3	3	3	3	3	3	2	3	2	2
DO51044	2	2	2	2	2	2	2	2	2	2	2	2	2	2	2	2	2	2	2	2	2	2	2	2	2	2	2	2	2	2	2	2	2	2	2	2	2	2	2	2	1	1
DO51046	2	2	2	2	2	2	2	2	2	2	2	2	2	2	2	2	2	2	2	2	2	2	2	2	2	2	2	2	2	2	2	2	2	2	2	2	2	2	2	2	1	1
DO51047	2	2	2	2	2	2	2	2	2	2	2	2	2	2	2	1	2	2	2	2	2	2	2	2	2	2	2	2	2	1	2	2	2	2	2	2	2	2	2	2	1	1
DO51048	2	2	2	2	2	2	2	2	2	2	2	2	2	2	2	1	2	2	2	2	2	2	2	2	2	1	2	2	2	1	1	2	1	1	2	2	2	2	2	2	1	1
DO51049	4	3	4	3	3	3	6	3	3	3	3	3	3	4	3	1	8	3	4	3	3	3	3	3	3	3	3	3	3	3	3	3	3	3	3	3	3	3	3	3	1	1
DO51050	2	2	2	2	2	2	2	2	2	2	2	2	2	2	2	1	2	2	2	2	2	2	2	2	2	2	2	2	2	2	2	2	1	1	2	2	2	2	2	2	1	1
DO51051	2	2	2	2	2	2	2	2	2	3	2	2	2	2	3	1	4	2	4	2	2	2	2	2	2	2	2	2	2	2	2	2	2	2	2	2	2	2	2	2	2	1
DO51052	2	2	2	2	2	2	2	2	2	2	2	2	2	2	2	1	3	2	2	2	2	2	2	2	2	2	2	2	3	1	2	2	2	2	2	2	2	2	2	2	1	1
DO51053	2	2	2	2	2	2	2	2	2	2	2	2	2	2	2	1	3	2	2	2	2	2	2	2	2	2	2	2	2	1	1	2	2	2	2	2	2	2	2	2	1	1
DO51054	2	2	2	2	2	2	2	2	2	2	2	2	2	2	2	1	2	2	2	2	2	2	2	2	2	2	2	2	2	2	2	2	2	2	2	2	2	2	1	1	1	1
DO51055	2	2	2	1	2	2	2	2	2	2	2	2	1	2	2	2	2	2	2	1	1	2	2	2	2	1	2	2	2	2	2	2	2	2	2	2	2	2	2	2	1	1
DO51056	2	2	2	2	2	2	2	2	2	2	2	2	2	2	2	2	2	3	2	2	2	2	2	2	2	2	2	2	2	2	2	2	2	2	2	2	2	2	2	2	1	1
DO51057	2	2	2	2	2	2	2	2	2	3	2	2	2	2	2	1	2	2	2	2	2	2	2	1	2	2	2	2	2	2	2	2	2	2	2	2	3	3	2	2	1	1
DO51060	2	2	2	2	2	2	2	2	2	2	2	2	2	2	2	1	2	2	2	2	2	2	2	2	2	2	2	2	2	1	2	2	1	1	2	2	2	2	2	2	1	1
DO51061	2	2	2	2	2	2	2	2	2	2	2	2	2	2	2	1	2	2	2	2	2	2	2	2	2	2	2	2	2	2	2	2	2	2	2	2	1	2	2	2	1	1
DO51062	2	2	2	2	2	2	2	2	2	2	2	2	2	2	2	2	2	1	2	2	2	2	2	2	2	2	2	2	2	2	2	2	2	2	2	2	2	2	2	2	1	1
DO51063	2	2	2	2	2	2	2	2	2	2	2	2	2	2	2	2	2	2	2	2	2	2	2	2	2	2	2	2	2	2	2	2	2	2	2	2	2	2	2	2	1	1
DO51064	2	2	2	2	2	2	2	2	2	2	2	2	2	2	2	2	2	2	2	2	2	2	2	2	2	2	2	2	2	2	2	2	2	2	2	2	2	2	2	2	1	1
DO51065	2	2	2	2	2	2	2	2	2	2	2	2	2	2	2	2	2	2	2	2	2	2	2	2	2	2	2	2	2	2	2	2	2	2	2	2	2	2	2	2	1	1
DO51066	2	2	2	2	2	3	2	2	2	2	2	2	2	3	3	2	2	2	2	1	1	2	2	2	2	2	2	2	2	2	1	2	2	2	2	2	2	2	2	2	1	1
DO51067	2	2	2	2	2	2	2	2	2	2	2	2	2	2	2	2	2	2	2	2	2	2	2	2	2	1	2	2	2	2	2	2	1	1	2	2	2	2	2	2	1	1
DO51068	2	2	2	2	2	2	2	2	2	2	2	2	2	2	2	2	2	2	2	2	2	2	2	2	2	2	2	2	2	2	2	2	2	2	2	2	2	2	2	2	1	1
DO51069	2	2	2	2	2	2	2	2	2	2	2	2	2	2	2	1	2	2	2	2	2	2	2	2	2	2	2	2	2	2	2	2	2	1	2	2	2	2	2	2	1	1
DO51070	2	2	2	2	2	2	2	2	2	2	2	2	2	2	2	1	2	2	2	2	2	2	2	2	2	2	1	2	2	2	1	2	2	2	2	2	2	2	2	2	1	1
DO51072	2	2	2	2	2	2	2	2	2	2	2	2	2	2	2	2	2	2	2	2	2	2	2	2	2	2	2	2	2	2	2	2	2	1	2	2	2	2	2	1	1	1
DO51073	2	2	2	2	2	2	2	2	2	2	2	2	2	2	2	2	2	2	2	2	2	2	2	2	2	2	2	2	2	2	2	2	2	2	2	2	2	2	2	2	1	1
DO51074	2	2	2	2	2	2	2	2	2	2	2	2	1	2	2	1	2	2	2	2	2	2	2	2	2	2	2	2	2	2	2	2	2	2	2	2	2	2	2	2	1	1
DO51075	2	2	2	2	2	2	2	1	2	2	2	2	1	2	2	2	2	2	2	2	2	2	2	2	2	2	2	2	2	2	2	2	1	1	2	2	2	2	1	2	1	1
DO51078	2	2	2	2	2	2	2	2	2	2	2	2	2	2	2	1	3	2	2	2	2	2	3	2	2	2	2	2	2	2	2	2	2	2	2	2	2	2	2	2	1	1
DO51079	2	2	2	2	2	2	2	2	2	2	2	2	2	2	2	1	2	2	2	2	2	2	2	2	2	2	2	2	2	2	2	2	2	2	2	2	2	2	2	2	1	1
DO51080	2	2	2	2	2	2	2	2	2	2	2	2	2	2	2	1	2	2	2	2	2	2	2	2	2	2	2	2	2	2	2	2	2	2	2	2	2	2	2	2	1	1
DO51081	2	2	2	2	2	2	2	2	2	2	2	2	2	2	2	1	2	2	2	2	2	2	2	2	2	2	2	2	2	2	2	2	1	2	2	2	2	2	2	2	1	1
DO51083	2	2	2	2	2	2	2	2	2	2	2	2	2	2	2	1	2	2	2	2	1	2	2	2	2	2	2	2	2	2	2	2	2	2	2	2	2	2	2	2	1	1
DO51084	2	2	2	2	2	2	2	2	2	2	2	2	2	2	2	2	2	2	2	2	2	2	2	2	2	2	2	2	2	2	2	2	2	2	2	2	2	2	2	2	1	1
DO51085	2	2	2	2	2	2	2	2	2	2	2	2	1	2	2	1	2	2	2	1	2	2	2	2	2	2	2	2	2	2	2	2	2	2	2	2	2	2	2	2	1	1
DO51086	2	2	2	2	2	2	3	2	2	2	2	2	2	2	2	1	2	2	2	2	2	2	2	1	2	2	2	2	2	2	2	2	2	2	2	2	2	2	2	2	1	1
DO51088	2	2	2	2	2	2	2	2	2	2	2	2	2	2	2	2	2	2	2	2	2	2	2	2	2	2	2	2	2	2	2	2	2	2	2	2	2	2	2	2	1	1
DO51089	2	2	2	2	2	2	2	2	2	2	2	2	2	2	2	1	2	2	2	2	2	2	2	2	2	2	2	2	2	2	1	2	2	2	2	2	2	2	2	2	1	1
DO51090	2	2	2	2	2	2	3	2	2	2	2	2	2	2	2	1	2	2	2	2	2	2	2	2	2	2	2	2	2	2	2	2	2	2	2	2	2	2	2	2	1	1
DO51091	2	2	2	2	2	2	2	2	2	2	2	2	2	2	2	2	2	2	2	2	2	2	2	2	2	2	2	2	2	2	2	2	2	2	2	2	2	2	2	2	1	1
DO51092	2	2	2	2	2	2	2	2	2	2	2	2	2	2	2	2	2	2	2	2	2	2	2	2	2	2	2	2	2	2	2	2	2	2	2	2	2	2	2	2	1	1
DO51093	2	2	2	2	2	2	2	2	2	2	2	2	2	2	2	1	2	2	2	2	2	2	2	1	2	2	2	2	2	2	2	2	2	2	2	2	2	2	2	2	1	1
DO51094	2	2	2	2	2	2	2	2	2	2	2	2	2	2	2	2	2	2	2	2	2	2	2	2	2	2	2	2	2	2	2	2	2	2	2	2	2	2	2	2	1	1
DO51095	2	2	2	2	2	2	2	2	2	2	2	2	2	2	2	2	2	2	2	2	2	2	2	2	2	2	2	2	2	2	2	2	2	2	2	2	2	2	2	2	1	1
DO51096	2	2	2	2	2	2	2	2	2	2	2	2	2	2	2	2	2	2	2	2	2	2	2	2	2	2	2	2	2	2	2	2	2	2	2	2	2	2	2	2	1	1
DO51097	2	2	2	2	2	2	2	2	2	2	2	2	2	2	2	2	2	2	2	2	2	2	2	2	2	1	2	2	2	2	2	2	2	2	2	2	2	2	2	2	1	1
DO51098	2	2	2	2	2	2	2	2	2	2	2	2	2	2	2	2	2	2	2	2	2	2	2	2	2	2	2	2	2	2	2	2	2	2	2	2	2	2	2	2	1	1
DO51099	2	2	2	2	2	2	2	2	2	2	2	2	2	2	2	1	2	2	2	2	2	2	2	2	2	2	2	2	2	2	2	2	2	2	2	2	2	2	2	2	1	1
DO51100	2	2	2	2	2	2	2	2	2	2	2	2	2	2	2	2	2	2	2	2	2	2	2	2	2	2	2	2	2	2	2	2	2	2	2	2	2	2	2	2	1	1
DO51102	2	2	2	2	2	2	2	2	2	2	2	2	2	3	2	1	2	2	2	2	2	2	2	2	2	2	2	2	2	2	2	2	2	2	2	2	2	2	2	2	1	1
DO51103	4	4	4	4	4	4	5	4	4	4	4	4	4	6	4	2	4	4	4	5	5	4	4	4	4	3	4	4	4	2	4	4	4	4	4	4	4	4	3	4	1	1
DO51104	2	2	2	2	2	2	2	2	2	2	2	2	2	2	2	1	2	2	2	2	2	2	2	1	2	2	2	2	2	2	2	2	2	2	2	2	2	2	2	2	1	1
DO51105	2	2	2	2	2	2	2	2	2	2	2	2	2	2	2	1	2	2	2	2	2	2	2	2	2	2	2	2	2	2	2	2	2	2	2	2	2	2	2	2	1	1
DO51106	2	2	2	2	2	2	2	2	2	2	2	2	2	2	2	2	2	2	2	2	2	2	2	2	2	2	2	2	2	2	2	2	2	2	2	2	2	2	2	2	1	1
DO51107	2	3	3	2	2	2	2	2	2	2	2	3	2	2	2	2	2	2	2	2	2	2	2	2	2	2	3	3	3	3	3	3	3	2	3	3	2	3	2	3	1	1
DO51108	2	2	2	2	2	2	2	2	2	2	2	2	2	2	2	2	2	2	2	2	2	2	2	2	2	2	2	2	2	2	2	2	2	2	2	2	2	2	2	2	1	1
DO51109	2	2	2	2	2	2	2	2	2	2	2	2	2	2	2	1	2	2	2	2	2	2	2	2	2	2	2	2	2	1	2	2	2	2	2	2	2	2	2	2	1	1
DO51110	2	2	2	2	2	2	2	2	2	2	2	2	2	2	2	2	2	2	2	2	2	2	2	2	2	2	2	2	2	2	2	2	2	2	2	2	2	2	2	2	1	1
DO51112	2	2	2	2	2	2	2	2	2	2	2	2	2	2	2	2	2	2	2	2	2	2	2	2	2	2	2	2	2	2	2	2	2	2	2	2	2	2	2	2	1	1
DO51113	4	4	4	4	4	4	4	4	4	4	4	4	4	4	4	4	4	4	4	4	4	3	4	4	4	3	4	5	4	4	4	4	4	4	4	4	4	4	4	4	2	1
DO51114	2	2	2	2	2	2	2	2	2	2	1	2	2	2	2	2	2	2	2	2	2	2	2	2	2	2	2	2	2	2	2	2	2	2	2	2	2	2	2	2	1	1
DO51115	2	2	2	2	2	2	2	2	2	2	2	2	2	2	2	1	2	2	2	2	2	2	2	2	2	2	2	2	2	2	2	2	2	2	2	2	2	2	2	2	1	1
DO51116	2	2	2	2	2	2	2	2	2	2	2	2	2	2	2	2	2	2	2	2	2	2	2	2	2	2	2	2	2	2	2	2	2	2	2	2	2	2	2	2	1	1
DO51117	2	2	2	2	2	2	2	2	2	2	2	2	2	2	2	2	2	2	2	2	2	2	2	2	2	2	2	2	2	2	2	2	2	2	2	2	2	2	2	2	1	1
DO51118	2	2	2	2	2	2	2	2	2	2	2	2	2	3	3	3	3	3	3	2	2	2	2	3	3	2	2	2	2	2	2	2	2	2	2	2	2	2	2	2	1	1
DO51120	2	2	2	2	2	2	2	2	2	2	2	2	2	2	2	1	2	2	2	2	2	2	2	2	2	2	2	2	2	1	2	2	2	2	2	2	2	2	2	2	1	1
DO51121	2	2	2	2	2	2	2	2	2	2	2	2	2	2	2	2	2	2	2	2	2	2	2	2	2	2	2	2	2	2	2	2	2	2	2	2	2	2	2	2	1	1
DO51122	2	2	2	2	2	2	2	2	2	2	2	2	2	2	2	1	2	2	2	2	2	2	2	2	2	1	2	2	2	2	2	2	2	2	2	2	2	2	2	2	1	1
DO51124	2	2	2	2	2	2	2	2	2	2	2	2	2	2	2	1	2	2	2	2	2	2	2	2	2	2	2	2	2	2	2	2	2	2	2	2	2	2	2	2	1	1
DO51126	2	2	2	2	2	2	2	2	2	2	2	2	2	2	2	1	2	2	2	2	2	2	2	2	2	2	2	2	2	2	2	2	2	2	2	2	2	2	2	2	1	1
DO51127	2	2	2	2	2	2	2	2	2	2	2	2	2	2	2	2	2	2	2	2	2	2	2	2	2	1	2	2	2	2	2	2	2	2	2	2	2	2	2	2	1	1
DO51128	2	2	2	2	2	2	2	2	2	2	2	2	2	2	2	2	2	2	2	2	2	2	2	2	2	1	2	2	2	1	1	2	1	1	1	1	2	2	2	2	1	1
DO51129	2	2	2	2	2	2	2	2	2	2	2	2	1	2	2	2	2	2	2	2	2	2	2	2	2	2	2	2	2	2	2	2	2	1	2	2	2	2	2	2	1	1
DO51131	2	2	2	2	2	2	2	2	2	2	2	2	2	2	2	1	2	2	2	2	2	2	2	2	2	2	2	2	2	2	2	2	2	2	2	2	2	2	2	2	1	1
DO51133	2	2	2	2	2	2	2	2	2	2	2	2	2	2	2	2	2	2	2	2	2	2	2	2	2	2	2	2	2	2	2	2	2	2	2	2	2	2	2	2	1	1
DO51134	2	2	2	2	2	2	2	2	2	2	2	2	2	2	2	2	2	2	2	2	2	2	2	2	2	2	2	2	2	2	2	2	2	2	2	2	2	2	2	2	1	1
DO51135	2	2	2	2	2	2	2	2	2	2	2	2	2	2	2	1	2	2	2	2	2	2	2	2	2	2	2	2	2	2	2	2	2	2	2	2	1	2	2	2	1	1
DO51137	2	2	2	2	2	2	2	2	2	2	2	2	2	2	2	1	2	2	2	2	2	2	2	1	2	2	2	2	2	1	2	2	2	2	2	2	2	2	2	2	1	1
DO51138	2	2	2	2	2	2	2	2	2	2	2	2	2	2	2	2	2	2	2	2	2	2	2	2	2	2	2	2	2	1	2	2	2	1	2	2	2	2	2	2	1	1
DO51139	2	2	2	2	2	2	2	2	2	2	2	2	2	2	2	2	2	2	2	2	2	2	2	2	2	1	2	2	2	2	2	2	2	2	2	2	2	2	2	2	1	1
DO51141	2	2	2	2	2	2	2	2	2	2	2	2	1	3	3	2	2	2	2	2	2	2	2	2	2	2	2	2	2	2	2	2	2	2	2	2	2	2	2	2	1	1
DO51142	2	2	2	2	2	2	2	2	2	2	2	2	1	2	2	2	2	2	2	2	2	2	2	2	2	2	2	2	2	2	2	2	2	2	2	2	2	2	2	2	1	1
DO51143	2	2	2	2	2	2	2	2	2	2	2	2	2	2	2	2	2	2	2	2	2	2	2	2	2	2	2	2	2	2	2	2	2	1	2	2	2	2	2	2	1	1
DO51144	2	2	2	2	2	2	2	2	2	2	2	2	2	2	2	1	3	2	2	2	2	2	2	2	2	2	1	2	2	1	1	1	2	2	2	2	2	2	2	2	1	1
DO51145	2	2	2	2	2	2	2	2	2	2	2	2	2	2	2	1	3	2	2	2	2	2	2	2	2	2	2	2	2	2	2	2	2	2	2	2	2	2	2	2	1	1
DO51147	2	2	2	2	2	2	2	2	2	2	2	2	2	2	2	2	2	2	2	2	2	2	2	2	2	2	2	2	2	2	2	2	2	2	2	2	2	2	2	2	1	1
DO51148	2	2	2	2	2	2	2	2	2	2	2	2	1	2	2	1	2	2	2	2	2	2	2	2	2	2	2	2	2	2	2	2	2	2	2	2	2	2	2	2	1	1
DO51150	2	2	2	2	2	2	2	2	2	2	1	2	2	2	2	2	2	2	2	2	2	2	2	1	2	2	2	2	2	2	2	2	2	2	2	2	2	2	2	2	1	1
DO51152	2	2	2	2	2	2	2	2	2	2	2	2	1	3	3	2	2	2	2	2	2	2	2	2	2	2	2	2	2	2	2	2	2	2	2	2	2	2	2	2	1	1
DO51153	2	2	2	2	2	2	2	2	2	2	2	2	2	2	2	2	2	2	2	2	2	2	2	2	2	2	2	2	2	2	2	2	2	2	2	2	2	2	2	2	1	1
DO51154	2	2	2	2	2	2	2	2	2	2	2	2	2	2	2	2	2	2	2	2	2	2	2	2	2	2	2	2	2	2	2	2	2	2	2	2	2	2	2	2	1	1
DO51155	2	2	2	2	2	2	2	2	2	2	2	2	2	2	2	1	2	1	2	2	2	2	2	2	2	2	2	2	2	2	1	2	2	2	2	2	2	2	2	2	1	1
DO51157	2	2	2	2	2	2	2	2	2	2	2	2	2	2	2	1	2	2	2	1	1	2	2	2	2	1	2	2	2	1	2	2	2	2	2	2	2	2	2	2	1	1
DO51158	2	2	2	2	2	2	2	2	2	2	2	2	2	2	2	2	2	2	2	2	2	2	2	2	2	2	2	2	2	2	2	2	2	2	2	2	2	2	2	2	1	1
DO51159	2	2	2	2	2	2	2	2	2	2	2	2	2	2	2	2	2	2	2	2	2	2	2	2	2	2	2	2	2	2	2	2	2	2	2	2	2	2	2	2	1	1
DO51169	2	2	2	2	2	2	2	2	2	2	2	2	2	2	2	2	2	2	2	2	2	2	2	2	2	2	2	2	2	2	2	2	1	1	2	2	2	2	2	2	1	1
DO51170	4	2	2	2	2	2	2	3	3	3	3	2	2	3	3	2	2	2	2	3	2	2	2	3	3	3	3	2	2	2	3	3	2	2	3	3	3	3	2	1	1	1
DO51171	2	1	1	1	1	1	1	2	2	2	2	1	1	2	2	1	1	1	3	1	1	1	1	2	2	2	2	1	1	1	2	2	2	2	2	2	2	2	1	1	1	1
DO51172	2	2	2	2	2	2	2	2	2	2	2	2	1	3	3	2	2	2	2	2	2	2	2	2	2	2	2	2	2	2	2	2	2	2	2	2	2	2	2	2	1	1
DO51173	2	2	2	2	2	2	2	2	2	2	2	1	1	2	2	2	2	2	2	2	2	1	1	2	2	2	2	2	2	2	2	2	2	2	2	2	2	2	2	2	2	2
DO51174	2	2	2	2	2	2	2	2	2	4	4	2	2	3	3	2	2	3	3	2	2	1	1	2	2	2	2	2	2	2	2	2	2	2	3	3	3	2	2	2	1	1
DO51175	2	2	2	2	2	2	2	2	2	2	2	2	2	2	2	2	2	2	2	2	2	1	1	2	2	2	2	2	2	2	2	2	2	2	3	3	2	2	2	1	2	2
DO51176	4	2	2	2	2	3	3	4	3	6	6	2	2	4	4	2	2	2	2	3	3	2	2	4	4	4	4	2	2	2	4	4	4	4	4	4	4	4	4	2	1	1
DO51177	4	2	2	2	2	3	3	3	3	4	4	2	2	3	3	2	2	4	4	3	3	2	2	3	3	2	3	2	2	2	4	4	2	2	2	2	3	3	2	2	1	1
DO51178	2	1	1	1	1	1	1	2	2	1	2	1	1	2	2	1	1	2	2	1	1	1	1	2	2	2	2	1	1	1	2	2	2	2	2	2	2	2	1	1	1	1
DO51179	2	2	2	2	2	2	2	2	2	2	2	2	2	2	2	2	2	2	2	2	2	1	1	2	2	2	2	2	2	2	2	2	2	2	2	2	2	2	2	2	1	1
DO51180	2	1	1	1	1	1	1	2	2	2	2	1	1	2	2	1	1	2	2	1	1	1	1	2	2	2	2	1	1	1	2	2	2	2	2	2	2	2	1	1	1	1
DO51181	4	2	2	2	2	3	3	3	3	3	3	3	3	4	4	3	3	2	2	3	3	2	2	3	3	3	4	3	3	3	3	3	1	1	3	3	3	3	2	2	3	3
DO51182	2	1	1	1	1	1	1	2	2	2	2	1	1	2	2	1	1	1	2	1	1	1	1	2	2	2	2	1	1	1	2	2	1	1	2	2	2	2	1	1	1	1
DO51184	2	2	2	2	2	1	1	2	2	2	2	2	2	2	2	2	2	2	2	2	2	2	1	2	2	2	2	2	2	2	2	2	2	2	2	2	2	2	2	2	2	2
DO51185	4	2	2	2	2	2	2	4	4	3	3	2	2	2	2	2	2	2	2	2	2	2	2	2	2	2	3	2	2	2	2	2	4	4	4	4	4	4	3	2	1	1
DO51187	2	1	1	1	1	1	1	2	2	2	2	1	1	2	2	1	1	2	2	1	1	1	1	2	2	2	2	1	1	1	2	2	2	2	2	2	1	1	1	1	1	1
DO51251	4	2	4	3	3	3	2	4	3	4	4	4	2	4	4	2	5	2	2	4	2	4	2	2	3	4	3	2	2	2	3	4	3	2	3	3	4	4	4	2	2	2
DO51466	2	2	2	2	2	2	2	2	2	2	2	2	1	2	2	2	3	1	1	2	2	2	3	2	2	2	2	1	2	2	1	2	1	1	2	2	1	2	2	1	1	1
DO51467	4	3	4	4	4	3	3	2	2	4	2	4	3	3	3	2	4	2	3	2	2	2	1	2	3	4	3	3	3	3	1	3	2	1	2	4	4	4	2	2	2	1
DO51468	2	2	3	2	2	1	3	1	2	2	2	2	2	2	2	1	2	2	2	1	2	1	1	2	2	2	2	1	2	2	1	2	2	1	1	2	1	2	1	1	1	1
DO51469	4	2	6	3	3	2	4	3	2	3	2	3	3	4	4	3	3	3	2	3	3	2	3	3	3	3	3	3	3	3	2	2	5	2	3	3	2	4	3	2	3	4
DO51470	2	2	2	2	2	2	2	2	2	2	2	1	1	2	2	2	2	1	1	2	2	2	2	2	2	2	2	1	2	2	1	2	2	1	2	2	2	2	2	2	1	1
DO51472	4	2	4	3	3	2	2	3	3	3	3	3	3	3	3	3	3	2	2	3	3	3	3	2	3	3	3	4	3	3	2	3	4	1	3	2	3	3	2	2	3	3
DO51473	4	3	4	3	4	3	3	4	3	3	3	3	2	4	4	4	4	2	2	2	3	4	4	4	3	4	4	2	3	3	2	3	9	1	4	4	4	4	2	4	1	2
DO51474	2	2	2	2	2	2	2	2	2	2	2	2	1	2	2	2	2	2	2	2	2	2	2	3	2	1	1	2	2	2	1	2	3	1	2	2	2	3	2	3	1	1
DO51476	4	2	2	3	3	3	3	3	2	5	2	3	2	2	2	2	2	2	2	1	2	3	3	5	2	2	2	2	3	3	2	3	2	2	2	2	3	4	2	2	2	3
DO51477	2	2	2	2	2	3	2	2	2	2	2	2	2	2	2	1	2	1	2	2	2	2	2	2	2	2	2	2	2	2	1	2	1	1	2	2	1	2	2	2	1	1
DO51478	2	2	2	2	2	2	2	2	2	2	2	2	1	2	1	2	2	1	2	2	2	2	2	2	2	2	2	2	2	2	1	2	2	2	1	3	1	2	1	1	1	1
DO51479	2	2	2	2	2	2	2	2	2	2	2	2	2	2	2	2	2	1	1	2	2	2	2	2	2	2	2	1	2	2	1	2	1	1	1	2	2	3	2	2	1	1
DO51480	2	1	2	2	2	2	2	1	1	2	2	2	2	2	1	1	3	1	2	2	2	2	2	2	2	2	2	2	2	2	1	2	2	1	2	2	2	2	2	2	2	2
DO51481	2	2	3	2	2	1	3	1	2	2	2	2	2	2	2	2	2	1	1	2	2	1	1	2	2	2	2	2	2	2	1	2	1	1	2	2	1	2	2	2	2	1
DO51483	2	2	2	1	2	1	2	2	2	2	2	2	2	2	2	1	2	1	2	2	2	2	2	2	2	2	2	3	2	2	1	2	1	1	2	2	2	2	1	2	2	2
DO51484	2	1	2	2	2	2	2	2	2	2	2	2	1	2	2	1	2	1	2	2	2	2	2	2	2	2	2	2	2	2	1	2	2	1	2	1	2	2	2	1	2	2
DO51485	2	3	3	2	2	2	2	3	1	2	2	2	2	2	2	1	2	1	1	2	2	2	2	2	2	2	2	2	2	2	1	2	2	1	2	2	2	3	2	2	2	2
DO51487	4	2	5	2	4	2	2	2	2	2	2	4	2	4	4	3	3	2	2	3	3	3	3	3	3	2	2	2	2	2	3	3	2	2	3	3	5	3	3	4	2	2
DO51489	4	2	3	2	3	2	4	2	2	3	1	4	3	3	2	2	2	5	2	2	2	3	3	1	3	2	3	2	2	2	2	3	3	3	2	3	3	5	3	2	2	2
DO51490	2	1	2	2	2	2	2	2	2	2	2	1	1	2	2	3	3	1	2	2	2	2	2	2	2	2	3	2	2	2	1	2	1	1	2	2	2	2	2	2	2	2
DO51491	4	2	3	2	4	2	2	2	2	5	2	3	3	5	5	1	5	3	2	2	2	3	3	2	2	3	3	2	2	4	2	2	2	1	2	3	4	4	2	1	2	2
DO51492	4	3	4	4	4	4	4	4	3	3	3	5	2	6	2	4	4	3	3	3	3	4	4	4	4	3	3	3	3	4	2	4	6	2	3	3	5	5	3	4	1	2
DO51493	4	4	3	2	3	3	5	2	3	3	2	4	2	4	4	2	2	2	2	3	3	2	3	2	2	3	2	2	3	3	2	4	3	1	3	3	2	5	2	4	1	1
DO51494	4	3	3	3	3	3	3	4	2	3	3	3	3	3	3	4	4	3	3	2	2	3	3	3	3	4	3	2	3	3	2	3	4	2	2	5	3	3	4	2	2	2
DO51495	2	2	3	2	2	2	3	1	2	2	1	2	2	2	2	1	2	1	2	2	2	2	2	5	2	2	2	2	2	2	2	3	3	1	2	2	2	3	2	1	1	1
DO51496	2	2	2	2	2	2	2	1	2	2	2	2	1	3	3	1	1	2	2	2	2	2	2	2	2	2	2	3	2	2	1	2	2	1	2	2	2	2	2	1	2	2
DO51497	2	2	2	2	2	2	2	2	2	2	2	1	1	2	1	2	4	1	2	2	2	2	2	2	2	2	2	2	2	2	1	2	2	2	2	2	2	2	2	2	2	2
DO51498	2	2	2	2	2	1	3	1	1	2	2	2	1	2	2	2	2	1	1	2	2	1	2	2	2	2	2	2	2	2	1	2	2	1	2	2	1	2	2	2	1	1
DO51499	2	2	2	2	2	1	2	2	2	2	2	1	1	2	2	3	3	2	2	2	2	2	2	2	1	2	2	2	2	2	1	2	2	1	2	2	2	2	2	2	1	1
DO51500	2	2	2	2	2	2	2	2	2	2	2	2	1	2	2	2	2	2	2	2	2	2	2	2	2	2	2	2	2	2	2	2	2	2	2	2	2	2	2	2	2	2
DO51501	2	2	2	2	2	1	3	2	2	2	2	2	2	3	2	1	2	1	2	1	2	2	2	2	2	2	2	2	2	2	1	1	2	1	1	3	1	2	2	2	1	1
DO51502	2	2	2	2	2	1	2	2	2	2	1	2	2	2	2	2	2	1	2	2	2	1	2	2	1	2	2	2	2	2	1	2	1	1	1	2	1	2	2	2	1	1
DO51503	2	1	3	2	2	2	2	1	1	2	2	1	1	2	2	2	2	1	1	2	2	2	2	1	1	3	2	2	2	2	1	2	2	1	1	1	2	2	2	2	1	1
DO51504	4	3	5	2	3	2	3	3	4	3	3	3	3	2	3	1	3	1	4	1	2	3	3	4	2	4	2	2	4	4	2	3	3	1	3	3	4	6	3	2	2	2
DO51505	4	4	5	6	6	3	6	3	3	5	5	4	2	7	7	5	5	4	6	3	3	4	4	6	4	4	6	6	4	4	3	6	4	1	5	7	6	6	3	4	2	2
DO51506	2	2	2	2	3	2	2	2	2	2	2	2	1	2	2	1	3	1	2	2	2	2	2	2	2	3	1	2	2	2	1	2	2	1	2	3	2	2	2	2	2	2
DO51507	2	2	2	1	3	1	2	1	1	2	2	2	1	2	2	1	2	1	2	2	2	2	2	2	1	2	1	2	2	2	1	2	2	1	1	3	2	2	1	2	1	1
DO51509	2	2	2	2	2	2	2	2	2	2	2	2	1	2	2	2	2	1	2	3	1	2	2	1	1	1	2	2	2	2	1	3	3	1	2	2	2	2	1	2	1	1
DO51510	2	2	3	2	2	2	2	2	2	2	1	2	1	2	2	2	2	1	2	2	3	2	2	3	2	3	2	2	2	2	2	2	2	1	2	2	1	3	2	2	1	1
DO51511	2	2	2	2	2	2	2	1	2	2	2	2	1	2	2	1	2	1	3	2	2	2	2	1	2	2	3	2	2	2	1	2	2	1	2	2	2	2	2	1	3	3
DO51512	4	3	3	3	3	2	3	3	3	6	2	3	2	3	3	3	4	3	3	3	3	3	5	3	3	3	2	2	3	3	2	4	2	2	4	2	4	4	2	3	1	1
DO51513	2	2	2	2	2	2	2	2	2	2	2	1	1	2	2	2	2	1	2	1	1	2	2	2	2	2	2	2	2	2	1	2	1	1	2	2	2	2	2	1	1	1
DO51514	2	2	3	1	2	2	2	2	2	2	2	2	2	3	2	2	2	2	1	2	2	2	2	2	2	2	2	2	2	2	1	2	2	1	2	2	2	2	2	2	1	1
DO51515	4	4	4	4	4	4	4	4	4	3	3	6	2	7	7	3	3	4	4	3	3	4	4	4	4	4	4	3	6	4	4	4	4	4	3	3	5	5	3	4	2	2
DO51518	4	3	5	4	4	3	6	4	4	3	4	2	2	5	4	3	3	5	3	4	5	4	4	5	5	4	4	3	4	4	3	5	3	2	3	2	4	4	4	4	1	3
DO51519	2	2	2	2	2	2	2	2	2	2	2	2	1	4	2	1	5	2	2	2	2	2	2	1	2	2	2	2	2	2	1	2	2	1	2	2	2	2	2	2	2	2
DO51520	2	2	2	2	2	1	2	1	1	2	1	1	1	2	2	1	1	1	2	2	2	2	2	2	2	2	1	1	2	2	1	1	2	1	1	2	2	3	1	1	1	1
DO51522	4	3	5	4	4	4	4	3	3	3	3	3	3	4	4	4	4	2	2	4	2	4	4	5	3	4	4	3	3	4	2	4	3	1	4	4	4	4	3	4	2	2
DO51523	4	2	3	3	4	4	5	2	2	3	3	2	3	5	3	2	5	2	2	3	3	4	4	4	3	4	3	2	3	4	2	3	1	1	3	2	2	4	2	2	1	1
DO51524	2	2	2	2	2	2	2	1	1	2	2	2	2	2	2	1	3	1	2	2	2	1	2	2	2	3	2	2	2	2	1	1	1	1	1	2	2	2	2	1	1	2
DO51525	2	2	2	2	2	2	2	2	2	2	2	2	1	2	2	2	3	1	1	2	2	2	2	2	2	2	2	2	2	2	1	2	2	1	2	2	3	3	2	2	1	1
DO51527	2	2	2	2	2	2	2	2	2	3	2	1	1	2	2	2	2	2	2	2	2	2	2	2	2	1	2	1	2	2	1	3	2	1	2	2	2	2	1	2	3	3
DO51528	4	3	3	4	4	3	3	2	2	4	4	4	2	4	4	1	3	3	3	3	3	3	3	2	2	4	3	3	4	2	2	4	4	1	2	6	4	4	3	4	1	2
DO51529	4	2	4	3	4	3	3	3	2	4	4	3	3	4	4	1	8	1	2	3	3	3	2	3	4	3	5	2	4	4	2	2	3	1	3	2	2	3	2	2	1	1
DO51530	2	2	3	2	2	2	2	2	2	2	2	2	2	2	2	2	2	2	2	2	3	2	2	1	2	2	2	2	2	2	1	2	2	1	2	2	2	2	2	2	2	2
DO51531	2	2	3	2	2	2	2	2	2	2	2	2	2	2	2	1	2	1	2	2	2	2	2	2	2	2	2	2	2	2	1	1	2	1	2	2	1	3	2	1	1	1
DO51532	2	2	2	2	2	1	2	2	2	2	2	1	3	2	2	1	2	1	1	2	2	2	2	2	2	2	2	2	3	2	1	2	2	1	2	2	2	2	2	1	2	1
DO51533	4	4	5	4	4	3	4	4	4	5	3	2	2	5	5	4	6	3	3	4	4	3	3	4	4	5	4	4	3	3	2	4	3	3	3	4	4	4	2	4	2	2
DO51534	2	1	3	2	2	2	2	2	1	2	2	1	1	2	2	2	2	2	2	1	2	2	2	1	1	2	2	2	2	2	2	2	2	1	2	2	2	2	2	1	1	1
DO51535	4	4	6	5	5	4	3	3	6	4	4	3	3	6	4	3	4	4	3	4	5	5	3	6	5	4	3	5	3	6	3	4	6	2	4	5	6	7	5	4	4	3
DO51536	2	2	3	2	2	2	2	2	2	2	2	1	1	2	2	2	2	1	2	1	2	2	1	2	1	2	2	1	2	2	1	2	2	1	2	2	1	3	1	2	2	2
DO51537	2	2	2	2	2	2	2	2	2	2	2	1	1	2	2	2	2	2	2	2	2	2	2	2	2	2	2	2	2	2	1	2	2	1	2	3	2	2	2	1	1	1
DO51538	2	2	2	2	2	1	3	2	2	2	2	3	2	2	2	1	2	1	2	2	2	1	2	2	1	2	2	2	2	2	1	2	3	1	1	2	2	2	2	2	2	2
DO51540	2	2	2	2	2	2	2	2	2	2	2	2	2	2	2	2	2	1	1	2	2	2	2	2	2	2	2	2	2	2	1	2	2	1	1	2	2	2	2	2	1	1
DO51541	4	3	4	4	3	3	3	3	3	4	4	2	2	5	3	3	2	2	2	4	3	2	4	5	2	2	3	2	4	4	2	3	2	2	3	3	2	2	2	2	2	2
DO51542	4	4	4	4	4	3	4	4	4	4	4	3	3	5	5	4	4	3	3	4	3	3	3	3	3	5	4	2	4	4	2	3	4	2	3	3	4	4	3	3	2	2
DO51543	2	2	3	2	2	2	2	2	2	2	2	1	1	2	3	2	2	1	2	2	2	2	2	2	2	2	2	2	2	2	1	2	2	1	2	2	2	2	2	2	3	3
DO51544	2	2	3	2	2	2	2	2	2	2	2	2	2	2	2	1	3	2	2	2	2	2	2	2	2	3	2	2	2	2	1	2	2	1	1	3	2	2	2	2	1	1
DO51548	2	2	3	2	2	2	2	2	2	2	2	2	2	2	2	2	2	2	2	2	2	2	2	2	1	2	2	2	2	2	2	2	1	1	2	2	1	3	2	2	2	2
DO51549	2	2	2	2	2	2	2	2	2	2	2	2	2	2	2	2	2	2	2	2	2	2	2	2	2	2	2	2	2	2	2	2	2	2	2	2	2	2	2	2	2	2
DO51592	4	5	5	4	4	2	4	3	3	5	5	5	5	4	4	3	3	4	4	2	2	3	3	4	4	4	4	2	3	3	4	4	3	3	3	3	4	4	4	4	4	4
DO51594	2	2	2	2	2	1	3	1	1	2	2	1	1	2	2	1	2	1	1	1	1	2	2	1	2	1	1	2	3	2	1	2	2	2	2	2	3	4	1	1	1	1
DO51953	2	2	2	3	2	2	2	2	3	2	2	2	2	2	2	2	3	2	2	1	1	2	2	2	2	1	2	2	2	2	2	2	2	2	2	2	2	2	2	2	1	1
DO51958	4	3	4	4	4	4	4	2	4	4	3	3	4	4	4	2	5	5	5	4	4	4	3	4	5	2	4	3	5	2	2	5	4	4	3	3	3	4	4	4	3	3
DO51960	2	2	3	2	2	3	3	1	2	2	1	2	2	3	2	3	2	2	2	2	2	2	2	2	2	2	2	2	3	2	1	2	2	2	2	2	2	2	2	2	1	1
DO51962	2	1	3	2	2	2	2	2	1	2	2	2	2	3	2	2	3	2	2	1	2	2	1	2	2	2	2	2	2	2	1	3	2	1	2	2	2	2	2	2	2	1
DO51965	2	2	2	2	2	2	2	2	2	2	2	2	1	2	2	1	3	1	2	2	3	2	4	2	2	1	2	2	2	2	1	2	2	3	1	2	2	3	2	1	1	1
DO5200	4	3	8	5	5	7	7	3	3	8	6	7	5	4	5	4	7	2	5	5	5	5	8	4	5	3	4	4	8	3	4	7	4	3	4	6	9	9	5	7	5	7
DO52029	2	2	2	2	2	2	4	2	2	2	2	2	2	2	1	2	2	2	2	2	2	2	1	3	1	1	1	2	1	1	1	2	2	2	2	2	2	2	2	2	1	1
DO52122	2	1	1	1	1	1	1	2	2	2	2	1	1	2	2	1	1	2	2	1	1	1	1	2	2	2	2	1	1	1	2	2	2	2	2	2	2	2	1	1	2	2
DO52123	2	1	1	1	1	1	1	2	2	1	1	1	1	2	2	1	1	2	2	1	1	1	1	2	2	2	2	1	1	1	2	2	2	2	2	2	2	2	1	1	1	1
DO52124	2	1	1	1	1	1	1	2	2	2	2	1	1	2	2	2	2	2	2	1	1	1	2	2	2	2	2	1	1	1	2	2	2	2	2	2	2	2	1	1	1	1
DO52125	2	2	3	2	2	2	2	2	2	2	2	2	2	3	3	2	2	2	2	2	2	2	2	2	2	2	2	2	2	2	1	2	1	1	2	2	2	2	2	2	1	1
DO52126	2	1	3	2	2	2	2	4	2	2	2	2	2	3	1	2	2	1	2	2	2	2	2	2	2	1	2	1	1	1	2	2	1	1	2	2	2	2	2	1	1	1
DO52127	2	1	1	1	1	1	1	2	2	2	2	1	1	2	2	1	1	1	1	1	1	1	1	2	2	2	2	1	1	1	2	2	2	2	2	2	2	2	1	1	1	1
DO52128	2	2	2	2	2	2	2	2	2	2	2	2	2	2	2	2	2	2	2	2	2	2	2	2	2	2	2	2	2	2	2	2	2	2	2	2	2	2	2	2	1	1
DO52129	2	1	1	1	1	1	1	2	2	2	2	1	1	2	2	1	1	1	1	1	1	1	1	2	2	2	2	2	1	1	2	2	1	1	2	2	2	2	1	1	1	1
DO52131	2	2	2	2	2	2	2	2	2	2	2	2	2	2	2	2	2	2	2	2	2	2	2	2	2	1	2	2	2	2	2	2	2	1	2	2	2	2	2	2	1	1
DO52132	2	2	2	2	2	2	2	2	2	2	2	2	2	2	2	2	2	2	2	2	2	2	2	3	3	2	2	2	2	2	2	2	1	5	2	2	2	2	2	2	2	2
DO52134	2	2	2	2	2	2	2	2	2	3	3	1	1	2	2	2	2	3	3	2	2	1	1	2	2	4	3	2	2	2	2	2	2	2	2	2	2	2	2	2	1	1
DO52135	2	1	1	1	1	1	1	2	2	2	2	1	1	2	2	1	1	1	1	1	1	1	1	2	2	2	2	1	1	1	1	2	2	2	2	2	2	2	1	1	1	1
DO52136	2	2	2	3	3	1	1	3	3	2	2	2	2	5	5	2	2	2	2	3	3	2	2	2	2	2	2	3	2	2	2	2	2	2	2	2	2	2	2	3	3	3
DO52137	2	2	2	2	2	2	2	2	2	2	2	2	2	2	2	2	2	2	2	2	2	2	2	2	2	2	2	2	2	2	2	2	2	2	2	2	2	1	2	2	2	1
DO52139	2	2	2	2	2	2	2	2	2	2	2	2	2	2	2	2	2	2	2	2	2	2	2	2	2	2	2	2	2	2	2	2	2	2	2	2	2	2	2	2	2	2
DO52141	2	1	2	2	2	1	1	1	1	2	2	2	1	2	2	2	2	1	1	1	1	1	1	2	2	2	2	2	2	2	2	2	2	2	2	2	2	2	2	2	2	2
DO52142	2	1	1	1	1	1	1	2	2	2	2	1	1	2	2	1	1	2	2	1	1	1	1	2	1	2	2	1	1	1	2	2	2	2	2	2	2	2	1	1	2	2
DO52143	2	1	1	1	1	1	1	2	2	2	2	1	1	2	2	1	1	1	2	1	1	1	1	2	2	2	2	1	1	1	2	2	1	1	2	2	2	2	1	2	1	1
DO52146	2	1	1	1	1	2	2	2	2	2	2	1	1	2	2	2	2	2	2	1	1	1	1	2	2	2	2	1	1	1	2	2	2	2	2	2	2	2	1	1	1	1
DO52147	2	1	1	1	1	1	1	1	1	2	2	2	2	2	2	1	1	2	2	1	1	1	1	2	2	2	2	1	1	1	2	2	1	1	2	2	1	1	1	1	1	1
DO52148	2	2	1	2	1	2	2	2	2	2	2	2	2	2	2	2	2	2	2	2	2	2	2	2	2	2	2	2	2	2	2	2	2	2	2	2	2	2	2	1	1	1
DO52149	2	1	1	1	1	1	1	1	1	2	2	1	1	2	2	1	1	2	2	1	1	1	1	2	2	3	2	2	1	1	2	2	1	1	2	2	2	2	1	1	1	1
DO52150	2	1	2	1	1	1	1	2	2	2	2	1	1	2	2	1	1	2	2	1	1	1	1	2	2	2	2	1	1	1	2	2	2	2	2	2	2	2	2	1	1	1
DO52151	2	1	1	1	1	1	1	2	2	2	2	1	1	2	2	2	2	2	2	1	1	1	1	2	2	2	2	2	1	1	2	2	2	2	2	2	2	2	1	2	1	1
DO52152	4	3	3	3	3	4	4	3	3	4	4	4	4	4	4	4	4	4	4	4	4	2	2	4	4	4	3	3	3	3	3	3	3	3	5	5	4	4	4	3	3	3
DO52153	4	2	2	2	2	3	3	4	4	3	3	3	3	4	4	3	3	2	2	3	3	2	2	4	4	4	3	2	2	2	3	3	2	2	2	2	3	3	4	2	1	1
DO52154	2	1	2	2	2	2	2	2	2	2	2	2	2	2	2	2	2	1	1	2	2	1	1	2	2	2	2	2	2	1	2	2	1	1	2	2	1	2	2	2	1	1
DO52155	2	2	2	2	2	2	2	2	2	3	3	2	2	3	2	2	2	2	1	2	2	2	2	2	2	3	2	3	2	1	2	2	2	2	2	2	2	2	3	2	1	1
DO52156	4	2	2	2	2	3	2	3	3	3	3	2	2	3	3	3	3	4	2	2	2	2	3	3	3	2	4	2	2	2	3	3	2	2	2	2	3	3	3	1	1	1
DO52158	4	2	2	2	2	3	2	3	3	3	3	3	3	3	3	4	4	4	4	3	3	2	2	3	3	3	2	2	2	2	3	3	3	3	3	3	3	3	3	2	1	1
DO52159	2	1	1	1	1	1	1	2	2	2	2	1	1	2	2	1	1	2	2	1	1	1	1	2	2	2	2	1	1	1	2	2	2	2	2	2	2	2	1	1	1	1
DO52161	2	2	2	1	1	2	2	1	1	3	1	2	1	2	2	2	2	1	2	1	1	1	1	2	2	1	2	1	1	1	1	1	3	1	1	1	2	2	2	2	1	1
DO52162	4	2	2	2	2	2	2	3	3	4	4	2	2	3	3	2	2	4	3	2	2	2	2	3	3	4	4	2	2	2	3	3	4	4	3	4	3	3	3	2	2	2
DO52164	2	1	1	1	1	1	1	2	2	2	2	1	1	2	2	1	1	2	2	1	1	1	1	2	2	2	2	1	1	1	2	2	2	2	2	2	2	2	1	1	1	1
DO52171	4	4	4	3	3	4	4	1	1	3	3	4	3	3	3	1	1	3	3	3	1	3	3	4	7	1	3	3	2	1	1	4	4	4	4	4	3	9	4	4	1	4
DO52172	2	1	3	2	3	2	2	2	1	2	2	3	1	2	2	1	2	2	2	2	2	2	2	1	2	2	2	2	1	1	2	2	1	1	2	2	3	1	1	2	2	2
DO522	4	5	5	5	5	3	6	3	3	8	3	4	3	5	5	2	8	4	6	3	3	3	4	5	5	5	3	3	5	6	3	7	5	3	4	7	8	8	6	4	2	2
DO52307	2	2	2	2	2	2	3	1	2	2	2	2	2	2	2	1	2	2	2	2	1	2	2	2	2	2	2	2	2	2	1	2	2	2	2	2	2	3	2	2	2	2
DO5249	2	2	1	2	2	2	2	2	2	2	2	3	1	2	1	1	2	2	2	2	2	2	2	2	2	1	2	2	2	2	2	2	1	1	2	2	3	3	2	2	2	2
DO52499	2	2	2	2	2	2	2	2	2	2	2	2	2	2	2	2	2	2	2	2	2	2	2	1	2	2	2	2	2	2	2	2	2	2	2	2	2	2	2	2	1	1
DO52500	2	2	2	2	2	2	2	2	2	2	2	2	2	2	2	2	2	2	2	2	2	2	2	2	2	2	2	2	2	2	1	2	2	2	2	2	2	2	2	2	1	1
DO52501	2	2	2	2	2	2	2	2	2	2	2	2	2	2	2	1	2	2	2	2	2	2	2	1	2	2	2	2	2	2	2	2	2	2	2	2	2	2	2	2	1	1
DO52502	2	2	2	2	2	2	2	2	2	2	2	2	2	2	2	1	2	2	2	1	1	2	2	1	2	1	2	2	2	2	2	2	2	1	2	2	2	2	2	2	1	1
DO52503	2	2	2	2	2	2	2	2	2	2	2	2	2	2	2	2	2	2	2	2	2	2	2	2	2	2	2	2	2	2	2	2	2	2	2	2	2	2	2	2	1	1
DO52504	2	2	2	2	2	2	2	2	2	2	2	2	2	3	3	2	2	2	3	2	2	2	2	2	2	2	2	2	2	2	2	2	2	2	2	2	2	2	2	2	1	1
DO52505	2	2	2	2	2	2	2	2	2	2	2	2	2	2	2	2	4	2	2	2	2	2	2	2	2	2	2	2	2	2	2	2	2	2	2	2	2	2	2	1	1	1
DO52506	2	2	2	2	2	2	2	2	2	2	2	2	2	2	2	1	2	2	2	2	2	2	2	1	1	2	2	2	2	1	0	2	1	1	1	1	2	2	1	2	1	1
DO52508	2	2	2	2	2	2	2	2	2	3	2	2	2	2	2	2	2	2	2	2	2	2	2	2	2	2	2	2	2	2	2	2	3	1	2	2	2	2	2	2	1	1
DO52510	2	2	2	2	2	2	2	2	2	2	2	2	2	2	2	1	3	2	2	2	2	2	2	2	2	1	2	2	2	1	1	2	2	2	2	2	2	2	2	2	1	1
DO52516	4	3	4	5	4	5	5	2	2	4	2	3	3	6	5	5	4	3	3	3	3	3	3	4	4	3	4	3	2	2	2	3	3	3	3	3	4	4	4	2	2	2
DO52520	2	2	2	2	2	2	2	2	2	2	2	2	2	2	2	1	2	2	2	2	2	2	2	2	2	2	2	2	2	2	1	2	2	2	2	2	2	2	2	2	1	1
DO52522	2	2	2	2	2	2	2	2	2	2	2	2	2	2	2	2	2	2	2	2	2	2	2	2	2	2	2	2	2	2	2	2	2	2	2	2	2	2	2	2	1	1
DO52524	2	2	2	2	2	2	2	2	2	2	2	2	2	2	2	2	2	2	2	2	2	2	2	2	2	2	2	2	2	2	2	2	1	1	2	2	2	2	2	2	1	1
DO52526	2	2	2	2	2	2	2	2	2	2	2	2	1	2	2	1	2	2	2	2	2	2	2	2	2	2	2	2	2	2	2	2	2	2	2	2	2	2	2	2	1	1
DO52532	2	2	2	2	2	2	2	2	2	2	2	2	2	2	2	1	2	2	2	2	2	2	2	2	2	2	2	2	2	2	2	2	2	2	2	2	2	2	2	2	1	1
DO52538	4	3	2	3	3	2	2	2	2	3	2	3	4	3	3	1	5	5	2	4	3	2	2	2	2	2	2	2	2	1	2	2	2	2	3	2	3	2	4	2	2	2
DO52539	2	2	3	2	2	2	2	1	1	2	1	2	2	2	2	2	3	2	2	5	1	2	1	1	1	2	1	2	3	1	2	1	2	1	2	2	1	2	2	1	1	1
DO52540	4	2	5	3	3	2	2	1	2	3	2	3	3	4	4	1	2	4	2	11	2	2	4	2	2	2	2	2	2	2	2	3	6	2	2	2	3	3	3	2	2	2
DO52542	2	1	3	2	2	1	2	1	1	3	1	2	1	2	1	2	2	1	1	2	2	2	2	3	1	1	1	1	2	1	1	1	2	2	1	2	2	2	1	1	2	2
DO52543	4	4	4	4	4	2	4	2	3	4	2	4	3	2	4	2	4	2	3	4	2	3	4	3	4	2	2	3	2	2	2	4	2	4	2	4	3	3	2	3	3	2
DO52544	4	5	7	7	3	4	6	3	3	7	4	4	10	7	7	5	16	7	3	8	4	4	4	6	3	3	3	5	4	4	5	5	4	4	7	5	3	7	7	7	2	4
DO52545	4	3	6	4	4	3	5	2	2	3	2	5	6	4	4	8	7	4	2	6	4	4	4	3	3	4	3	2	3	4	2	3	5	5	4	3	4	5	3	3	2	2
DO52546	4	3	6	4	3	3	3	3	3	4	2	3	2	4	3	3	7	3	3	4	2	3	3	3	2	3	2	3	4	4	3	3	5	4	2	2	6	6	6	3	6	3
DO52548	4	3	6	3	3	4	2	3	3	4	3	2	2	6	6	5	5	2	2	6	2	2	2	4	3	2	3	3	4	2	2	2	2	2	3	3	4	3	2	3	3	3
DO52549	4	2	6	3	6	4	3	3	2	3	2	8	4	2	3	2	6	2	2	3	3	2	2	2	2	2	2	2	3	3	3	3	2	2	2	3	2	4	4	3	2	2
DO52550	4	2	6	3	2	2	3	2	2	2	2	3	2	2	2	2	7	5	2	3	2	2	1	1	2	2	3	1	3	3	1	2	3	2	3	2	2	3	1	3	1	1
DO52551	4	2	3	3	3	2	2	2	2	3	2	3	2	2	4	2	5	5	2	4	3	2	2	5	2	2	2	2	2	2	2	2	4	4	3	3	3	3	4	2	2	2
DO52552	4	2	4	3	2	2	2	2	1	2	1	3	3	2	3	1	2	2	2	3	2	2	2	2	2	1	2	1	2	2	2	2	4	2	4	2	3	3	2	3	2	1
DO52553	2	2	2	2	1	1	2	1	1	2	2	2	2	2	1	1	2	1	1	2	1	2	2	2	1	2	1	2	2	2	1	1	3	1	2	1	2	2	2	2	1	1
DO52554	4	4	4	4	4	4	4	2	2	5	2	2	4	4	4	2	4	2	4	4	4	4	2	11	2	3	2	3	4	4	2	2	4	2	4	4	3	3	4	4	2	2
DO52555	2	2	2	2	1	1	3	1	1	1	1	1	2	2	1	1	1	2	1	2	1	3	2	2	1	1	1	1	1	1	1	1	2	2	2	1	2	2	1	2	2	1
DO52556	4	3	6	3	4	2	2	4	4	2	2	5	4	4	2	2	6	2	2	2	2	2	2	7	4	2	2	2	4	2	2	3	3	4	4	3	4	2	4	2	2	2
DO52557	2	2	3	2	2	1	3	1	1	2	1	2	2	2	2	1	3	2	1	3	1	2	2	2	1	2	1	2	1	1	1	1	2	1	2	2	2	2	2	2	1	2
DO52558	4	4	4	4	3	2	4	4	3	4	4	3	2	4	2	2	3	4	2	4	2	4	4	3	3	2	4	2	4	2	2	3	4	2	3	4	3	3	4	3	4	4
DO52559	4	3	3	2	3	2	2	1	3	6	2	3	2	2	2	3	3	3	3	2	2	3	2	4	3	2	2	2	3	3	2	2	2	2	5	2	2	2	3	4	2	1
DO52560	4	3	3	3	3	2	4	2	3	2	2	3	2	4	4	1	7	3	3	4	2	2	2	2	2	3	2	2	3	2	1	3	5	2	3	2	3	3	2	3	1	1
DO52561	4	2	4	2	2	2	2	2	2	5	1	2	2	2	2	1	5	1	2	2	1	2	2	2	2	1	1	1	3	2	2	2	2	2	1	1	3	3	1	3	3	2
DO52562	4	3	5	3	2	2	4	1	2	3	3	3	3	3	3	3	5	4	2	5	2	2	3	8	2	3	2	2	2	2	2	3	3	3	2	2	2	2	2	2	2	2
DO52647	2	2	3	2	2	2	2	2	2	2	2	2	2	2	2	2	2	2	2	2	2	2	2	3	3	2	2	2	2	2	2	2	2	2	2	2	2	2	2	2	1	1
DO52649	2	2	2	2	2	4	4	2	2	2	2	2	2	2	2	2	2	2	1	2	2	2	2	3	2	2	2	2	2	2	2	2	3	3	2	2	2	2	2	2	2	2
DO52650	4	2	4	2	4	4	4	2	2	4	4	4	3	3	3	4	4	4	4	3	3	4	4	3	3	4	3	4	3	3	2	4	2	2	4	4	4	4	4	3	3	2
DO52651	2	2	2	2	2	2	2	2	2	2	2	2	2	2	2	2	2	2	2	2	2	2	2	2	2	2	2	2	2	2	2	2	3	3	2	2	2	2	3	2	3	3
DO52652	2	2	3	2	2	2	2	2	2	2	2	2	2	3	3	2	2	2	2	2	2	2	2	2	2	2	2	2	2	2	2	2	2	2	2	2	2	2	2	2	2	2
DO52653	2	2	2	2	2	2	2	2	2	2	2	2	2	2	2	2	2	2	2	2	2	2	2	2	2	2	2	2	2	2	2	2	2	2	2	2	2	2	2	2	2	2
DO52654	4	2	4	4	4	3	3	3	2	4	4	4	4	5	5	2	4	2	5	3	3	4	4	5	5	3	3	3	5	5	2	3	5	5	5	3	5	5	4	3	3	3
DO52655	2	2	2	2	2	2	2	2	2	2	2	3	2	2	2	2	3	2	2	2	2	2	2	4	2	2	2	2	2	2	2	2	2	2	2	2	2	1	2	2	1	1
DO52656	2	2	2	3	3	2	2	2	2	2	2	2	1	2	2	2	2	2	2	2	2	2	2	2	2	2	2	2	2	2	2	2	3	3	2	2	2	2	2	2	1	1
DO52657	2	2	2	2	2	3	3	2	2	2	2	2	2	2	2	2	2	2	2	2	2	2	2	2	2	2	2	2	2	2	2	2	2	9	2	2	2	2	2	2	1	1
DO52658	2	2	3	2	2	3	3	2	2	2	2	2	2	3	3	2	2	2	2	2	2	2	2	2	2	2	2	2	2	2	2	2	2	3	1	2	2	2	2	2	1	1
DO52659	2	2	2	2	2	2	2	2	2	2	2	2	2	2	3	2	3	2	2	1	2	2	4	2	2	2	2	2	2	2	1	2	3	3	2	2	2	2	2	2	3	3
DO52661	2	2	2	2	2	2	2	2	2	2	2	2	2	3	3	2	2	2	2	2	2	2	4	3	3	2	2	2	2	2	1	2	2	2	2	2	2	2	2	2	2	2
DO52662	2	2	2	2	2	2	2	2	2	2	2	2	1	2	2	2	2	2	2	2	2	2	2	2	2	2	2	2	2	2	2	2	2	2	2	2	2	2	2	2	1	1
DO52663	2	2	2	2	2	2	2	2	2	2	2	2	2	2	2	2	2	2	2	2	2	4	2	2	2	2	2	2	2	1	2	2	2	2	2	2	2	2	3	2	2	2
DO52664	2	2	2	4	2	2	2	2	2	3	2	2	2	2	2	3	3	2	2	2	2	2	2	3	3	2	2	2	3	3	1	3	2	2	2	2	2	2	2	2	1	1
DO52665	2	2	2	2	2	2	3	2	2	2	2	2	1	2	2	2	2	2	2	2	2	3	2	2	2	2	2	2	2	2	2	2	2	3	3	3	2	2	2	2	1	1
DO52666	4	3	6	3	5	3	3	3	3	5	5	3	2	5	5	3	3	4	4	4	4	5	5	4	4	3	4	3	3	4	2	4	4	4	3	3	5	5	5	4	8	8
DO52667	2	2	2	2	2	2	2	2	2	2	2	2	2	2	2	2	2	2	2	2	1	2	2	2	2	2	2	2	2	2	2	3	2	2	2	2	2	2	2	2	1	1
DO52668	2	2	3	2	2	2	2	2	2	2	2	2	2	2	2	2	2	2	2	2	2	2	2	2	2	2	2	2	2	2	2	2	2	2	2	2	2	2	2	2	1	1
DO52669	2	2	2	2	2	2	2	2	2	2	2	3	1	2	2	2	2	2	2	2	2	2	2	2	2	2	2	2	2	2	2	2	2	2	2	2	2	2	2	2	3	3
DO52670	4	3	3	3	3	4	4	4	4	4	4	6	4	4	4	4	4	6	6	4	4	3	3	4	4	5	4	4	4	4	3	3	4	4	3	5	4	4	3	4	3	3
DO52671	2	2	2	2	2	2	2	2	2	2	2	2	2	3	3	3	3	2	2	2	2	2	2	2	2	2	2	2	2	2	2	3	2	2	2	2	2	2	2	2	2	2
DO52672	4	2	2	3	2	2	2	2	2	3	3	3	3	2	2	1	2	4	3	3	3	2	2	3	3	3	3	2	2	2	2	2	3	3	2	3	2	2	2	3	3	3
DO52673	2	2	2	2	2	2	2	2	2	2	2	2	2	2	2	2	2	2	2	2	2	2	2	3	2	2	2	2	2	2	2	2	2	2	2	2	2	2	2	2	2	2
DO52674	2	2	2	2	2	2	2	2	2	2	2	2	2	1	2	2	2	2	1	2	2	2	2	2	2	2	2	2	2	2	2	2	2	2	2	2	2	2	2	2	1	1
DO52675	4	4	6	4	4	3	3	4	4	4	4	4	4	5	5	4	4	4	4	3	3	4	4	4	4	3	4	4	4	4	3	3	4	4	4	4	4	4	4	4	4	4
DO52676	2	2	2	2	2	2	2	2	2	2	2	2	2	2	1	3	3	2	2	2	2	2	2	2	2	2	2	2	1	2	1	1	2	2	1	1	2	1	2	1	2	2
DO52677	2	2	2	2	2	2	2	1	2	2	2	2	2	2	1	2	2	2	2	2	2	2	2	2	2	2	2	2	2	2	2	2	3	3	2	2	2	2	2	2	2	2
DO52679	2	2	3	2	2	2	2	2	2	2	2	2	2	2	2	2	2	4	2	2	2	2	2	2	2	2	2	2	2	2	2	2	2	2	2	2	2	2	2	2	2	2
DO52680	2	2	2	2	2	2	2	2	2	2	2	2	2	2	2	2	2	2	2	2	2	2	2	3	3	2	2	2	2	2	2	2	2	2	2	2	2	2	2	2	2	2
DO52681	2	2	2	2	2	2	2	2	2	2	2	2	1	2	1	3	3	2	2	2	2	2	2	3	3	2	2	2	2	2	2	2	3	3	2	2	2	2	2	2	1	1
DO52682	2	2	2	2	3	2	2	2	2	2	2	1	1	2	2	3	3	2	2	2	2	2	2	2	2	2	2	1	2	2	2	2	4	2	2	2	2	2	2	2	1	1
DO52683	4	2	4	3	3	3	3	2	2	3	3	3	2	4	4	2	2	3	3	4	4	4	4	3	3	3	4	2	3	3	2	2	4	4	3	3	3	3	2	3	4	4
DO52684	2	2	2	2	2	2	2	2	1	2	2	2	2	2	2	2	2	2	2	2	2	2	2	2	2	3	2	2	2	2	1	2	2	2	2	2	2	2	2	2	1	1
DO52685	2	2	3	2	2	2	2	2	2	2	2	4	2	2	2	2	2	2	2	2	2	2	2	2	2	1	3	2	2	2	2	2	2	2	2	2	2	2	2	2	2	2
DO52686	2	2	3	2	2	2	2	2	2	2	2	2	2	2	4	4	3	2	2	2	2	3	2	3	3	2	3	3	2	2	2	2	2	2	2	2	2	2	2	2	2	2
DO52687	4	2	4	3	3	2	3	3	3	4	4	4	2	5	5	3	4	4	4	5	3	4	3	4	2	3	4	2	3	2	2	5	5	5	3	4	4	4	5	4	3	6
DO52688	2	2	2	2	2	2	2	2	2	4	2	2	2	3	3	2	2	2	2	2	2	2	2	2	2	2	2	2	2	2	2	2	2	2	2	2	2	2	2	2	2	2
DO52689	2	2	2	2	2	2	2	2	2	2	2	3	1	2	2	2	2	2	2	2	2	2	2	2	2	1	2	2	2	2	2	2	2	2	2	2	2	2	2	2	1	1
DO52690	2	2	2	2	2	2	2	2	2	2	2	2	2	2	2	2	2	2	2	2	2	3	3	2	3	1	2	2	2	2	2	2	2	2	2	2	2	2	2	2	1	1
DO52691	2	2	3	2	2	2	2	2	2	2	2	2	2	2	2	2	2	2	2	2	2	2	2	2	2	2	2	2	2	2	2	2	2	2	2	2	2	2	2	2	1	1
DO52692	4	3	7	4	4	4	5	3	3	5	5	4	3	4	4	4	4	5	4	2	4	4	4	3	3	4	4	4	3	3	2	4	3	3	4	4	4	4	4	4	5	6
DO52693	2	2	2	2	2	2	2	2	2	2	2	2	2	2	2	2	2	2	2	2	2	2	2	2	2	2	2	2	2	2	2	2	2	2	2	2	2	2	2	2	2	2
DO52694	2	2	2	2	2	2	2	2	2	2	2	2	2	2	2	2	2	2	2	2	2	2	2	2	2	2	2	2	2	2	2	2	2	2	2	2	2	2	2	2	2	2
DO52695	2	2	2	2	2	2	2	2	2	2	2	2	2	2	2	2	2	2	2	2	2	2	2	2	2	2	2	2	2	2	2	2	2	2	2	2	2	2	2	2	2	2
DO52696	2	2	2	2	2	2	2	2	2	2	2	2	2	2	2	2	2	2	2	2	2	2	2	2	2	2	2	2	2	2	2	2	2	2	2	2	2	2	2	2	1	1
DO5347	4	3	5	4	4	2	4	4	4	4	4	3	3	3	3	2	12	4	4	3	2	4	2	2	4	2	2	4	4	2	2	4	2	4	2	4	4	4	4	3	4	4
DO536	4	3	3	4	4	4	4	3	3	3	3	3	3	4	4	2	5	3	3	5	3	2	3	3	4	2	3	3	2	5	3	4	3	3	4	4	4	4	7	2	1	2
DO548	2	2	2	2	2	2	2	2	2	2	2	2	2	2	2	2	2	1	1	2	2	2	2	2	2	2	2	2	2	2	2	2	2	2	2	2	2	2	2	2	1	1
DO555	4	3	3	3	3	3	3	3	3	3	3	2	2	4	4	2	2	3	3	4	2	2	4	2	3	4	3	3	4	4	2	3	3	2	2	4	6	6	4	3	5	5
DO561	4	4	4	3	2	4	4	3	3	5	3	2	4	4	4	3	4	3	4	2	3	4	2	2	3	2	3	3	5	4	2	2	3	3	4	2	3	3	4	3	2	2
DO5626	4	3	5	3	3	2	2	2	4	4	3	4	3	3	3	2	4	3	3	3	3	3	3	3	3	2	5	4	4	3	2	3	3	3	2	2	4	4	4	3	3	2
DO5661	4	3	3	5	3	4	4	3	4	2	3	6	3	3	4	2	10	6	6	6	3	2	4	4	4	3	3	2	3	2	3	5	9	4	4	7	2	3	5	2	2	3
DO5696	2	2	2	2	2	1	1	1	1	2	1	2	1	1	1	1	1	1	1	2	1	1	2	2	1	2	1	2	2	2	1	1	2	4	1	2	1	2	1	2	1	2
DO5745	2	2	2	2	2	1	2	1	1	2	1	2	2	1	2	1	2	2	1	3	1	2	2	4	1	2	1	1	2	2	1	2	2	1	2	2	2	2	1	2	1	2
DO575	2	2	2	2	2	2	2	2	2	2	2	2	2	2	2	2	4	2	2	2	2	2	2	2	2	2	2	2	2	2	2	2	2	2	2	2	2	2	2	2	2	2
DO5808	4	2	5	3	3	3	3	2	2	3	3	5	3	5	5	2	3	3	3	2	4	3	3	4	4	2	4	3	6	2	2	2	2	2	3	3	4	4	4	3	3	2
DO6144	2	2	5	2	2	2	2	2	2	2	2	2	1	2	2	1	2	2	2	2	2	2	1	2	2	2	2	2	2	1	1	3	2	2	2	2	3	3	2	2	2	2
DO6231	4	3	6	4	3	3	8	2	2	9	4	3	3	3	3	4	7	6	4	4	4	3	3	8	3	2	3	2	3	3	3	6	3	3	2	3	6	6	4	3	4	4
DO6249	4	2	4	3	3	2	3	2	2	2	2	4	4	2	2	3	3	2	2	2	2	2	2	3	3	3	4	3	3	3	3	3	2	2	2	5	5	5	4	3	3	3
DO6252	2	2	3	3	2	1	2	1	1	2	1	3	2	2	1	2	2	2	2	2	2	1	2	2	2	2	2	2	2	2	1	2	2	2	2	3	2	2	2	2	2	2
DO6255	4	4	4	4	4	1	6	2	1	11	1	4	4	2	2	4	4	4	4	2	2	2	2	4	4	2	4	5	4	4	2	4	4	4	4	4	4	4	5	4	4	2
DO6314	2	2	3	2	2	2	2	2	2	2	2	3	2	3	3	1	2	2	2	2	2	2	2	2	2	2	2	2	2	2	2	2	1	1	2	3	2	2	2	3	3	3
DO6332	2	2	2	2	2	2	2	1	2	2	1	2	2	2	2	2	3	2	2	2	2	2	2	1	2	2	2	2	2	2	1	2	2	2	2	2	2	2	2	2	2	2
DO639	4	3	3	3	3	2	4	3	3	6	2	4	3	3	4	2	3	5	3	2	2	3	3	3	3	4	4	3	3	3	3	3	4	4	3	3	4	3	3	2	2	2
DO669	4	3	3	4	2	4	4	3	2	5	3	3	3	3	1	1	4	2	2	4	4	2	2	1	4	2	3	2	2	4	3	3	3	2	3	2	2	3	3	3	1	1
DO675	2	2	2	2	2	2	2	2	2	3	3	2	2	2	2	2	2	2	1	2	2	2	2	2	3	2	2	2	2	2	1	3	2	2	2	2	1	3	2	2	2	2
DO689	4	3	4	6	2	2	6	2	2	9	2	3	2	4	3	2	5	2	3	4	2	2	2	5	4	2	2	3	4	3	3	3	5	4	2	4	3	3	2	3	3	3
DO695	2	2	2	2	2	2	2	2	2	2	2	2	2	2	2	2	2	1	1	2	2	2	2	2	2	3	2	3	2	2	1	3	2	2	2	2	2	3	2	2	1	1
DO720	4	2	3	4	2	4	2	2	2	4	3	3	2	5	3	2	4	2	2	4	2	2	2	2	2	2	2	2	3	3	3	3	2	2	3	3	3	3	2	2	2	1
DO7801	2	2	2	3	2	2	2	2	2	2	2	2	2	2	2	2	3	2	2	2	2	2	2	2	2	2	2	2	2	2	2	2	2	2	2	2	2	2	2	2	1	1
DO7822	2	2	2	2	2	2	2	2	2	2	2	2	2	2	2	2	2	2	2	2	2	2	2	2	2	2	2	2	2	2	2	2	2	2	2	2	2	2	2	2	1	1
DO7831	2	2	3	2	2	2	2	2	2	2	2	2	2	4	2	2	3	2	2	2	2	2	2	2	2	3	2	2	2	2	2	2	2	1	2	2	2	3	2	2	1	2
DO7858	2	2	3	2	2	2	2	2	2	2	2	2	2	3	3	2	2	2	2	2	2	2	2	3	3	3	2	2	2	2	2	2	2	2	2	2	3	3	2	2	2	2
DO7990	4	3	5	4	4	3	4	3	3	4	4	4	4	4	4	2	5	4	4	4	4	4	3	4	4	6	3	3	5	5	2	4	2	2	4	5	6	6	4	3	5	5
DO8004	4	2	6	4	4	3	3	2	2	3	3	2	2	4	4	3	3	3	3	2	2	3	3	3	3	3	2	2	3	3	3	3	2	2	2	2	4	4	3	2	2	2
DO804	2	2	3	2	2	1	2	2	2	2	2	2	2	2	2	2	2	1	1	2	2	1	2	2	2	2	1	2	2	2	1	2	2	2	2	2	2	2	2	2	1	1
DO8047	4	2	3	3	3	3	3	3	2	4	3	2	2	5	4	1	3	2	2	2	2	2	3	4	2	4	2	2	2	2	2	2	2	2	3	3	4	6	2	2	2	2
DO822	2	2	2	2	2	2	2	2	2	2	2	2	2	2	2	2	2	1	1	2	2	2	2	2	2	2	2	2	2	2	2	2	2	2	2	2	2	2	2	2	1	1
DO8264	2	2	2	2	2	2	2	2	2	2	2	2	2	2	2	2	2	2	2	2	2	2	2	2	2	2	2	2	2	2	2	2	2	2	2	2	2	2	2	2	1	1
DO828	2	2	2	2	2	2	2	2	2	2	2	2	2	2	2	2	2	1	1	2	2	1	2	2	2	2	2	2	2	2	1	2	2	2	2	2	2	2	2	2	1	1
DO8360	2	2	2	2	2	2	2	2	2	2	2	2	2	2	2	2	2	2	2	2	2	2	2	2	2	2	2	2	2	2	2	2	2	2	2	2	2	2	2	2	1	1
DO856	4	4	4	4	2	5	5	3	3	3	3	3	3	4	4	4	4	4	4	4	5	3	2	4	4	3	4	4	2	4	2	4	4	4	3	3	4	4	4	4	2	2
DO8658	2	2	3	2	2	2	2	2	2	2	2	2	2	3	3	2	2	3	3	2	2	2	2	2	2	3	2	2	2	2	2	2	2	2	3	2	2	2	2	2	1	1
DO8730	2	2	2	2	2	2	2	2	2	2	2	2	2	2	2	2	2	2	2	2	2	2	2	2	2	2	2	2	2	2	2	2	2	2	2	2	2	2	2	2	1	1
DO8858	4	4	4	4	4	4	4	4	3	4	4	4	4	4	4	6	6	4	4	4	4	4	4	4	4	4	4	4	4	3	4	4	4	4	4	4	4	4	3	4	7	8
DO8898	2	2	2	2	2	2	2	2	2	2	2	2	2	2	2	2	2	2	2	2	2	2	2	2	2	2	2	2	2	2	2	2	2	2	2	2	2	2	2	2	2	2
DO9034	4	3	3	3	4	2	3	3	3	3	3	3	3	5	3	2	3	3	3	3	3	3	3	2	2	7	2	2	3	3	2	3	2	2	2	3	4	5	3	2	3	3
DO9042	4	3	4	3	2	3	4	2	2	4	3	3	2	4	4	1	3	3	3	3	2	2	2	2	3	6	2	2	2	3	2	2	1	1	3	2	4	5	3	2	2	2
DO9074	4	2	4	3	3	3	3	2	2	3	3	3	3	4	4	2	3	3	3	3	3	3	3	3	3	7	2	3	4	4	2	3	2	2	3	3	5	5	3	2	3	2
DO9106	2	2	2	3	3	2	2	2	2	2	2	2	2	2	2	1	4	2	2	2	2	2	2	2	2	2	2	2	2	2	1	3	1	1	2	2	2	3	2	2	2	2
DO9226	2	2	2	2	2	2	2	2	2	2	2	2	2	3	3	3	3	2	2	2	2	2	2	3	3	2	3	2	2	2	2	2	2	1	3	3	3	3	2	2	2	2
DO9700	2	2	2	2	2	2	2	2	2	2	2	2	2	2	2	1	5	2	2	2	2	2	2	2	2	3	2	2	2	2	1	3	1	1	2	2	4	4	2	2	2	2
DO9732	2	2	2	2	2	2	2	2	2	2	2	2	2	3	2	1	5	2	2	2	2	2	3	3	3	2	2	2	2	2	2	2	2	2	2	3	3	3	2	2	2	2
DO9788	4	3	5	3	3	3	3	4	4	4	4	3	3	5	5	2	4	3	3	2	3	3	3	2	4	6	4	2	4	4	2	3	2	2	5	4	5	6	3	2	4	6
DO9876	2	2	2	2	2	2	2	2	2	2	2	2	2	2	2	2	2	2	2	2	2	2	2	2	2	2	2	2	2	2	2	2	2	2	2	2	2	2	2	2	1	1
DO9940	4	2	2	3	3	2	2	2	2	2	2	3	3	3	3	3	3	3	3	2	2	2	2	3	3	3	2	3	2	2	2	2	2	2	2	2	3	3	2	2	2	2

## Sheet: metastatic_karyotype
sample_id	genome	chr1p	chr1q	chr2p	chr2q	chr3p	chr3q	chr4p	chr4q	chr5p	chr5q	chr6p	chr6q	chr7p	chr7q	chr8p	chr8q	chr9p	chr9q	chr10p	chr10q	chr11p	chr11q	chr12p	chr12q	chr13q	chr14q	chr15q	chr16p	chr16q	chr17p	chr17q	chr18p	chr18q	chr19p	chr19q	chr20p	chr20q	chr21q	chr22q	chrXp	chrXq
HMF000135A	2	2	3	2	2	1	2	1	2	2	2	2	1	2	2	1	5	1	2	2	2	1	1	1	2	2	1	2	2	1	1	4	2	1	2	2	2	2	2	2	2	2
HMF000775A	2	1	2	2	2	1	4	1	1	3	2	2	2	2	2	1	2	1	2	2	2	2	2	4	2	1	2	2	2	2	1	2	2	2	2	2	3	2	2	3	1	1
HMF001983A	2	1	3	2	2	1	2	1	2	2	2	2	2	2	2	2	2	1	2	2	2	2	2	2	2	2	2	2	2	2	1	2	1	2	1	2	2	2	2	2	1	1
HMF001552A	2	2	3	2	2	1	3	1	1	4	1	2	2	2	2	2	4	2	2	2	2	2	2	1	2	1	2	2	2	2	2	2	2	2	2	3	3	3	2	2	2	2
HMF002906A	4	3	2	3	3	4	3	4	1	3	2	4	3	3	2	2	4	2	2	4	4	2	2	3	3	2	3	2	2	3	3	3	1	1	3	6	2	4	3	3	2	2
HMF002074A	4	4	7	6	4	3	3	4	4	6	3	7	4	8	8	2	9	4	4	5	5	5	6	6	6	3	7	3	5	5	3	5	7	6	4	8	11	3	5	4	3	3
HMF001563A	2	2	3	2	2	1	2	2	1	3	1	2	1	2	2	1	4	1	1	2	2	1	2	2	2	2	2	1	1	1	1	2	2	1	1	1	2	2	2	2	1	1
HMF001528A	4	3	3	3	3	2	2	2	3	3	2	3	3	2	2	2	5	2	2	4	4	4	3	2	3	2	2	2	3	3	3	3	2	2	2	2	2	2	2	2	1	1
HMF002943A	4	7	7	6	4	6	7	5	3	6	2	5	3	8	6	3	8	2	7	7	7	4	5	3	6	4	4	4	6	3	3	5	7	4	5	5	8	7	3	4	4	2
HMF001216A	4	3	4	2	2	3	3	3	3	4	2	3	3	3	3	1	4	3	4	4	3	3	3	3	3	2	2	3	4	2	2	4	3	3	2	3	4	4	3	3	2	3
HMF000335A	2	2	2	2	2	2	2	2	2	2	2	2	2	3	3	1	2	2	2	2	2	2	2	2	2	1	2	2	2	2	2	2	2	2	2	2	3	3	2	2	1	1
HMF001222A	2	2	2	2	2	2	2	2	2	1	2	2	2	2	1	1	2	2	2	2	2	2	2	2	2	2	2	3	2	2	2	2	2	1	2	2	6	6	3	2	2	2
HMF002317A	4	3	4	3	2	4	4	3	2	3	3	3	3	3	4	1	3	3	3	2	2	5	3	3	3	3	3	3	4	2	2	3	4	2	3	3	3	3	4	3	3	1
HMF000798A	4	2	2	2	2	3	4	2	2	3	4	2	3	3	3	4	4	5	4	2	2	2	2	2	2	3	4	5	4	2	4	2	2	2	5	3	4	3	4	3	4	2
HMF000812B	2	2	3	2	2	2	2	2	2	2	2	2	2	2	2	1	3	2	2	2	2	2	2	2	2	2	2	2	3	1	2	2	2	2	2	2	2	2	2	1	1	1
HMF000615B	4	3	5	4	4	4	5	3	5	3	3	5	2	6	6	2	7	7	7	3	3	2	5	4	4	2	3	3	5	5	4	5	5	3	4	4	6	8	3	3	2	2
HMF001631A	2	1	2	2	2	3	2	2	2	2	2	2	2	2	3	1	4	2	3	2	2	2	2	2	3	2	2	2	2	2	2	2	2	2	2	2	2	2	2	2	2	2
HMF003471A	4	2	4	3	2	2	3	2	3	3	2	2	2	3	3	1	4	2	4	5	2	2	2	2	3	2	2	2	3	3	2	2	2	2	2	3	4	4	2	3	3	2
HMF002852B	4	3	4	4	2	2	7	5	2	3	3	4	2	4	2	1	5	2	3	3	3	3	3	2	4	2	2	2	4	3	2	3	4	1	2	2	4	4	4	2	3	3
HMF003307A	4	2	5	3	3	2	2	2	2	4	3	3	2	4	4	3	5	2	2	3	3	3	3	4	2	2	2	2	3	2	3	3	3	3	2	2	3	4	2	2	2	3
HMF003797A	4	2	4	3	4	2	2	1	1	3	2	4	4	3	3	2	2	2	2	3	2	3	3	4	3	2	2	3	3	3	2	3	4	2	4	4	4	3	2	2	1	2
HMF002464B	2	1	3	2	2	2	2	2	2	2	2	2	2	2	2	3	4	2	2	2	2	2	1	2	2	2	2	2	2	1	2	2	2	2	2	2	2	2	2	1	2	2
HMF003318A	4	3	4	3	4	3	3	2	3	3	2	3	3	5	6	1	4	2	3	7	3	3	5	2	3	2	5	3	4	4	4	3	3	3	2	3	8	7	3	3	4	7
HMF000834A	2	1	4	2	2	2	2	2	2	3	3	2	2	2	2	2	2	2	2	2	2	2	1	2	2	2	2	2	2	1	2	2	2	2	2	2	2	2	2	1	2	2
HMF002116A	2	2	4	2	2	3	3	2	2	2	2	2	2	3	3	2	3	3	3	2	2	2	2	2	2	2	2	2	4	2	2	2	2	2	3	3	2	3	2	2	3	3
HMF003692A	2	2	2	1	2	2	2	2	2	2	2	2	2	2	2	1	4	1	2	2	1	2	2	2	2	1	2	2	2	2	1	2	2	2	2	2	2	2	2	2	1	1
HMF003050A	2	2	2	2	2	2	2	2	2	2	2	2	2	2	2	2	4	2	2	2	2	2	2	2	2	2	2	2	2	2	2	2	2	2	2	2	2	2	2	2	1	1
HMF003502A	2	2	2	2	2	2	2	1	2	3	2	2	1	2	2	1	2	1	1	2	2	2	1	2	2	2	2	2	2	2	1	4	2	1	2	2	2	2	2	2	3	2
HMF003734A	2	1	1	1	1	1	1	2	2	2	2	1	1	2	2	1	1	1	2	1	1	1	1	2	2	2	2	1	1	1	1	2	1	1	1	1	1	1	1	1	1	1
HMF000479A	4	4	7	2	3	2	4	2	2	2	3	3	3	3	3	4	3	2	3	6	2	4	2	2	2	2	3	3	3	4	2	2	2	2	4	3	3	3	4	3	3	2
HMF002457A	4	3	6	3	3	3	4	3	3	4	5	4	4	3	3	1	7	3	3	3	2	2	2	4	4	2	3	3	4	3	2	2	4	2	2	3	3	3	3	2	3	2
HMF002035A	4	2	2	4	3	3	2	1	2	3	1	3	2	2	4	1	6	2	2	2	3	3	2	6	2	2	2	2	2	1	2	2	3	2	2	4	3	2	4	3	1	2
HMF002392A	4	4	4	3	2	2	3	2	2	5	2	3	3	4	4	1	4	2	2	4	2	3	3	2	2	3	2	2	2	2	3	2	3	2	2	2	4	4	5	2	3	3
HMF000338A	4	2	2	2	2	2	2	2	2	4	2	3	2	5	3	3	3	2	2	3	1	3	2	2	2	3	4	2	2	2	1	3	2	2	2	2	3	5	1	2	2	2
HMF000560A	2	2	2	3	2	2	2	1	2	2	2	2	2	5	3	1	3	3	2	2	2	2	2	2	2	4	2	2	3	2	2	2	2	2	2	2	4	4	2	2	2	2
HMF000886B	2	2	2	2	2	2	2	2	2	2	2	3	2	2	2	1	6	2	2	2	2	2	2	2	2	1	2	2	2	1	2	2	3	3	2	2	2	2	2	1	2	2
HMF001008A	4	2	2	2	2	2	2	4	4	3	3	2	2	4	4	2	2	2	4	2	2	2	1	4	4	4	4	3	2	2	3	4	4	4	4	4	4	4	2	2	2	2
HMF002687A	2	2	2	2	2	1	2	1	2	2	2	2	2	2	2	2	2	2	2	2	2	2	2	2	2	2	2	2	2	2	2	2	2	2	2	2	2	2	2	2	2	2
HMF003202A	2	2	3	2	2	1	3	1	1	3	1	2	2	2	2	1	2	2	1	2	2	1	2	2	2	1	2	2	2	2	1	1	2	2	1	1	2	2	1	1	1	1
HMF000856B	2	2	2	2	2	2	2	2	2	2	2	2	2	2	2	2	2	1	2	2	2	1	2	2	2	3	2	2	2	3	5	2	2	2	2	2	1	1	2	2	2	1
HMF002764A	4	4	4	2	2	2	3	1	2	3	2	2	2	3	3	1	3	2	3	4	2	2	3	5	2	2	2	2	2	3	2	3	4	1	2	3	4	3	2	2	1	2
HMF003787A	2	2	4	2	2	2	2	2	2	2	2	2	1	2	2	3	3	1	2	1	2	2	2	2	2	2	2	2	2	2	2	1	2	2	1	1	2	2	2	1	1	1
HMF001423B	4	3	3	3	3	2	2	2	3	1	2	4	3	2	3	2	6	2	2	2	2	3	2	3	3	2	2	2	3	2	3	3	4	3	3	2	2	2	2	1	2	2
HMF000332A	4	3	4	4	3	4	5	5	5	4	4	4	4	5	4	2	7	4	4	5	3	4	4	5	5	2	4	4	4	2	5	6	6	4	4	4	4	4	4	5	2	3
HMF002377A	4	2	2	3	2	3	2	2	1	2	2	3	1	2	2	1	3	2	4	1	2	2	3	2	2	2	2	2	2	2	2	3	2	2	2	3	1	3	4	2	2	1
HMF000256A	2	2	2	1	1	2	2	2	2	2	1	2	1	2	2	2	2	1	2	1	1	2	2	2	2	1	2	2	2	2	2	2	3	1	2	2	2	2	2	2	2	1
HMF001013A	4	6	7	3	3	2	3	3	3	3	3	6	6	5	5	3	8	3	3	2	2	3	3	3	3	5	3	4	2	2	3	3	4	4	3	3	4	3	4	3	3	3
HMF002729A	4	2	2	3	3	2	2	2	2	2	2	2	2	3	3	1	4	2	1	2	3	3	2	4	2	1	2	2	2	3	2	2	1	1	2	3	1	3	2	2	1	2
HMF000459A	4	2	6	3	4	4	4	3	3	4	4	4	3	4	4	2	5	4	4	4	4	3	3	4	4	2	3	4	5	2	2	2	2	2	4	4	4	4	4	4	4	4
HMF000662A	4	3	3	3	2	3	4	3	3	4	3	4	3	4	4	2	4	2	4	3	3	2	3	4	4	4	4	3	4	4	4	4	3	3	4	4	2	4	4	4	2	2
HMF001024A	2	2	2	2	2	2	2	2	2	2	2	2	2	2	2	2	3	2	2	2	2	2	2	2	2	1	2	2	2	2	2	2	2	2	2	2	2	2	2	2	1	1
HMF000299A	4	6	7	4	4	5	5	7	7	4	4	9	7	6	6	6	6	4	4	3	3	5	5	6	6	5	7	7	4	4	6	6	3	3	5	5	7	7	4	4	5	5
HMF002027A	4	3	5	2	4	2	2	3	3	3	5	2	5	5	4	1	5	2	4	3	3	3	3	4	3	3	3	4	4	5	2	2	3	1	3	3	5	5	2	2	1	2
HMF001885A	2	2	2	2	2	2	3	2	2	2	3	2	1	2	2	1	2	2	3	2	2	2	2	2	2	2	3	2	2	1	2	2	2	2	2	2	2	2	2	2	1	1
HMF003422A	4	2	6	3	3	2	3	3	3	4	4	4	2	4	2	2	6	2	3	4	4	3	4	3	4	4	3	4	5	5	3	3	4	3	2	3	4	6	3	2	2	2
HMF001977B	2	2	3	2	2	1	1	4	2	3	3	3	1	3	3	1	6	2	2	2	2	2	2	2	2	2	2	2	2	2	2	2	2	2	2	2	3	3	3	2	1	1
HMF003439A	4	3	5	3	4	4	3	2	3	6	2	2	2	4	4	2	2	3	3	5	2	2	4	2	2	2	4	2	3	3	2	4	4	2	2	1	2	3	2	3	3	3
HMF003068B	4	2	6	5	2	4	4	3	3	3	3	2	2	4	4	6	4	5	5	3	4	4	2	5	5	3	2	3	2	2	4	4	3	3	3	4	4	4	2	3	2	2
HMF000059A	4	3	3	3	3	4	4	3	2	7	3	3	3	3	2	3	3	1	4	2	3	2	3	3	3	3	2	4	3	3	2	3	3	2	2	2	3	3	2	3	2	2
HMF001965A	4	2	3	3	3	2	4	2	2	2	2	4	4	3	4	2	4	3	3	2	3	4	2	3	3	4	3	2	3	3	3	3	3	3	3	3	5	5	2	2	2	2
HMF001250A	2	1	2	2	2	2	2	2	2	2	2	2	2	2	2	1	2	2	3	2	2	2	2	2	2	2	2	2	2	1	2	2	2	2	2	2	2	2	2	2	1	1
HMF001916C	2	2	2	2	2	2	2	2	2	3	2	2	2	2	2	1	6	1	2	2	2	1	2	2	3	1	2	2	3	2	1	3	2	2	1	2	2	5	2	2	2	1
HMF002324A	2	2	2	2	2	1	3	2	2	1	1	3	1	2	2	1	2	2	2	2	2	2	1	2	2	1	2	1	3	1	1	3	2	2	2	2	2	2	2	2	2	1
HMF002210A	4	4	4	4	3	4	4	4	2	7	4	4	4	4	2	4	6	4	5	3	3	4	2	3	3	4	4	5	4	3	6	2	6	4	4	4	4	5	3	4	2	4
HMF003684A	2	2	3	2	2	1	3	2	2	1	2	2	1	1	1	2	2	2	2	2	2	2	1	1	2	2	2	2	2	2	2	2	2	2	2	2	2	2	2	2	2	2
HMF001401A	4	3	4	3	3	4	4	3	3	4	4	3	3	4	3	2	4	3	3	4	2	4	2	4	2	4	3	3	5	4	2	5	3	2	2	3	4	4	3	3	4	4
HMF001390A	2	1	3	2	2	1	1	2	2	2	2	2	2	2	2	1	2	2	2	2	2	2	1	1	2	1	2	2	2	1	1	2	2	2	2	2	2	2	2	2	2	2
HMF000880A	4	4	5	3	3	4	4	5	3	4	4	7	3	7	7	4	9	3	3	3	3	3	3	5	4	3	3	4	4	4	4	4	4	4	4	4	5	5	4	4	2	2
HMF000639A	2	2	2	2	2	2	2	2	2	2	2	3	1	2	2	2	4	1	1	1	1	2	2	2	2	2	2	2	2	1	2	2	2	2	2	2	2	2	2	1	1	1
HMF002774A	4	3	4	3	3	3	3	3	3	4	4	3	3	2	4	3	3	2	2	2	2	4	4	2	2	4	3	4	4	3	3	3	3	3	2	2	4	4	4	3	4	4
HMF002735A	2	1	2	2	1	1	2	1	2	2	2	2	2	2	1	1	3	1	1	3	2	2	1	2	2	2	2	2	2	1	1	1	1	1	1	2	2	2	1	1	2	2
HMF000854B	4	3	3	4	3	3	4	3	4	5	3	4	2	5	9	2	5	2	2	3	3	3	5	3	4	4	4	2	3	3	3	3	2	2	3	3	2	4	0	3	1	3
HMF003769A	2	2	2	2	2	1	2	2	2	2	2	2	1	2	2	2	2	1	1	2	2	2	2	1	2	1	2	2	2	2	1	3	1	1	2	2	2	2	2	2	1	1
HMF003554A	4	3	5	4	4	3	5	3	3	4	4	3	3	7	4	4	4	4	4	2	2	3	3	3	3	4	3	4	4	4	4	4	6	2	3	3	4	4	3	4	2	2
HMF003138A	2	2	4	2	2	2	2	2	2	4	4	2	2	2	2	2	2	2	3	2	2	3	3	2	2	2	1	2	3	3	3	3	2	2	2	2	2	2	3	2	2	2
HMF002394A	4	2	4	4	2	2	2	3	3	3	3	2	2	4	4	2	4	2	2	3	3	2	2	4	4	3	4	5	4	2	4	4	3	3	3	3	4	4	3	3	2	2
HMF000987A	8	6	10	8	6	4	4	3	6	4	4	7	8	4	6	6	8	7	4	13	6	5	3	14	6	5	5	4	10	6	6	5	5	5	6	5	6	9	9	6	2	2
HMF003586A	4	2	4	4	4	2	4	2	3	4	2	2	4	4	4	1	6	1	4	3	3	2	2	3	3	2	2	2	4	4	2	2	2	2	2	2	2	4	2	4	2	2
HMF003112A	2	2	2	3	3	2	2	2	2	2	2	4	2	3	3	2	3	1	1	2	2	2	2	2	2	2	2	2	2	2	1	3	1	1	2	2	2	2	2	4	1	1
HMF000957A	4	3	3	3	3	2	2	3	3	3	2	4	4	6	4	2	2	3	2	4	4	4	4	4	2	4	3	2	2	4	3	3	2	2	3	3	5	5	2	2	2	2
HMF002994A	4	2	4	3	3	2	2	2	2	3	2	6	4	5	3	1	5	3	3	2	2	3	3	2	2	2	2	2	3	3	2	2	3	2	4	3	3	5	3	2	1	1
HMF002776A	4	2	4	3	3	3	3	2	2	3	3	3	4	5	5	1	5	4	4	3	3	3	3	5	3	5	2	2	5	3	2	2	2	1	4	4	4	4	3	2	1	3
HMF002816A	4	4	4	5	5	3	4	4	4	5	3	4	4	7	2	2	7	2	4	3	3	3	5	4	3	4	3	3	3	3	3	6	4	4	3	3	7	6	5	6	3	4
HMF001288A	2	2	2	2	2	2	2	2	2	2	2	2	2	2	2	2	2	2	2	2	2	2	2	2	2	2	2	2	2	2	2	2	2	2	2	2	2	2	2	2	1	1
HMF001566A	4	4	7	4	4	4	4	4	4	6	5	4	4	5	5	3	4	2	2	3	3	2	4	4	3	2	4	4	3	3	4	4	4	2	2	3	2	4	4	2	5	5
HMF002800A	4	2	4	2	2	3	2	1	2	3	2	3	3	2	2	3	4	4	4	4	3	3	3	4	3	2	3	1	3	3	2	2	2	1	3	4	4	4	2	2	1	2
HMF002273A	4	3	3	3	3	3	3	3	3	3	3	4	4	4	4	2	6	4	4	4	3	4	4	3	3	4	3	3	6	2	4	4	2	2	3	3	4	5	3	3	3	3
HMF001185A	2	1	1	1	1	1	1	1	1	2	2	1	1	2	2	1	1	2	2	1	1	1	1	1	1	1	2	2	1	1	1	1	1	1	1	1	2	2	1	1	2	2
HMF000882A	2	2	2	3	3	2	2	2	2	2	2	2	2	3	3	2	2	3	3	2	2	2	2	3	3	2	2	3	2	2	2	2	2	2	3	3	3	3	2	2	1	1
HMF001938A	4	2	3	4	2	4	4	2	2	4	3	3	2	3	3	1	4	2	3	2	2	2	3	5	4	3	4	2	4	2	2	4	3	1	3	2	4	4	2	1	3	3
HMF002740A	2	2	3	2	2	2	2	1	2	2	1	2	2	3	3	2	2	1	1	1	1	2	1	2	2	2	2	3	2	2	2	2	1	1	2	2	2	2	2	2	2	2
HMF003298A	4	3	3	4	4	3	3	2	2	3	3	4	4	4	4	2	4	3	3	3	3	3	3	3	3	6	2	3	4	4	2	3	2	2	3	3	2	4	4	3	5	5
HMF003897A	4	3	2	3	3	2	2	3	3	4	4	3	3	4	4	3	3	2	2	3	3	4	4	4	3	2	2	3	3	2	2	3	2	2	2	4	2	3	2	3	3	3
HMF001114A	2	2	4	2	2	2	2	2	2	2	2	4	2	3	3	2	2	2	2	2	2	2	2	2	2	2	2	2	2	2	2	2	2	2	2	2	2	2	2	2	1	1
HMF001272B	4	3	4	2	3	4	2	3	2	4	2	4	4	4	4	3	3	3	3	3	2	3	3	4	2	4	2	2	3	2	2	2	5	3	3	2	4	4	3	4	2	2
HMF001774A	4	3	4	3	2	2	3	3	2	4	2	3	2	2	2	4	9	3	3	4	2	2	2	4	2	2	2	2	3	2	2	2	3	3	2	2	2	4	2	3	3	4
HMF000750A	2	1	2	2	2	1	2	1	1	2	2	2	1	2	3	1	2	1	1	2	1	1	1	2	1	1	2	1	2	2	1	2	1	1	2	2	2	2	2	2	1	1
HMF001060A	4	2	2	2	2	2	3	2	2	3	2	3	3	4	3	1	5	2	2	2	2	3	4	2	2	3	2	2	3	3	2	3	2	2	2	2	3	6	3	2	1	2
HMF002855A	4	3	5	3	3	2	3	3	3	5	2	4	2	8	4	1	4	2	2	3	3	5	4	2	3	3	2	2	3	3	2	5	2	2	2	3	4	3	2	4	4	4
HMF003726A	4	2	4	3	3	2	4	3	3	3	3	4	2	3	3	2	5	2	2	4	2	4	2	4	4	2	4	4	6	2	2	5	2	4	2	4	4	4	3	2	4	4
HMF000273A	4	4	3	3	3	2	6	3	2	4	2	4	4	3	3	1	8	3	3	4	4	3	2	3	2	3	4	2	4	4	2	2	3	2	3	3	5	5	5	4	2	2
HMF000272A	4	3	3	3	3	3	3	2	2	6	3	4	4	6	3	1	5	3	2	3	3	3	3	2	3	4	2	2	5	4	2	2	2	2	2	3	4	4	3	2	1	1
HMF001438A	2	2	2	2	2	1	2	1	2	2	2	2	1	3	3	1	3	1	2	2	2	2	2	3	2	2	2	2	2	2	1	2	1	1	2	2	2	2	2	2	2	2
HMF003399A	2	2	2	2	2	2	2	2	2	2	2	1	2	2	2	1	4	2	2	2	1	2	1	2	1	2	1	2	2	1	2	2	2	2	1	2	2	2	2	2	2	1
HMF000922A	4	3	9	3	3	4	4	3	3	4	4	4	4	3	3	2	2	4	4	3	3	2	2	4	4	2	4	2	4	2	2	3	2	2	3	3	4	4	3	2	3	2
HMF002560A	2	1	7	2	2	2	2	2	2	2	2	2	2	2	2	2	2	1	2	2	2	2	1	2	2	2	2	1	2	1	1	2	1	1	2	2	2	2	2	2	2	2
HMF002270A	4	3	6	3	3	3	3	4	3	5	4	3	3	3	3	2	11	2	3	3	3	3	2	5	5	2	2	3	5	2	2	4	3	3	2	4	5	4	3	2	2	2
HMF001784A	4	3	3	3	3	3	3	2	4	5	3	5	2	5	3	1	7	2	2	2	2	3	4	2	3	2	4	2	3	3	2	3	2	3	2	2	5	2	2	2	4	4
HMF003714A	2	2	2	2	2	2	2	2	2	2	2	2	2	2	2	2	2	1	2	2	2	2	1	2	2	2	2	2	2	2	2	2	2	2	2	2	2	2	2	3	1	1
HMF000769A	2	1	2	2	2	1	2	1	2	3	2	2	1	2	2	2	2	1	2	2	2	2	2	2	2	3	2	2	2	2	1	4	1	1	2	2	2	2	2	2	2	2
HMF003717A	4	2	4	4	4	3	3	2	2	4	3	4	4	4	4	1	5	5	4	3	2	3	3	4	4	4	3	2	4	4	2	3	2	1	4	4	5	4	1	2	2	2
HMF000161A	4	3	4	2	3	1	3	2	2	4	2	3	3	3	2	2	4	3	2	1	1	4	3	3	3	4	2	1	2	2	3	3	3	3	2	4	3	3	2	2	4	3
HMF000539A	2	3	3	2	2	2	2	2	2	2	2	2	1	2	2	2	2	1	1	1	1	2	1	2	2	2	2	2	2	2	1	3	2	2	2	2	2	2	2	1	2	2
HMF002369A	4	2	3	2	3	1	3	1	2	2	3	3	2	4	3	1	3	5	3	2	3	2	3	2	2	2	2	2	2	2	2	2	3	1	2	3	3	3	3	2	4	4
HMF001507A	4	2	5	3	3	3	3	4	4	4	3	7	2	4	4	7	7	2	2	3	3	4	4	3	3	4	3	3	2	2	4	4	4	4	4	4	4	4	4	5	2	2
HMF000710A	2	2	3	2	2	2	2	2	2	2	2	2	2	2	2	2	2	2	2	2	2	2	2	2	2	2	2	2	3	1	1	2	2	2	2	2	2	2	2	1	2	2
HMF000347A	4	2	3	4	3	4	3	3	3	2	3	4	4	3	3	4	4	3	3	3	3	3	3	5	4	4	4	4	3	4	2	3	4	4	3	2	3	4	3	4	2	2
HMF002094A	4	2	5	3	3	4	4	2	3	5	4	3	2	4	3	1	7	4	3	4	4	4	3	2	4	1	3	3	3	3	3	3	4	4	4	4	3	4	3	2	2	1
HMF002302A	4	2	4	2	3	2	2	2	2	2	2	3	3	4	5	1	7	3	3	3	3	4	2	4	2	4	2	3	3	2	2	2	2	2	2	3	3	3	2	3	2	3
HMF001840A	4	2	3	3	3	3	3	2	2	3	3	3	2	4	4	1	3	4	3	3	3	3	2	5	2	3	2	2	4	2	2	2	3	1	3	3	3	4	2	2	2	2
HMF001838A	4	3	3	3	4	3	3	2	2	5	2	3	5	6	6	1	3	5	5	3	2	3	3	3	2	5	3	2	4	2	2	2	2	2	3	3	4	4	2	2	2	2
HMF000405A	2	2	4	2	2	2	2	2	2	3	2	2	2	2	2	2	1	2	2	2	2	2	2	2	1	2	2	2	2	1	1	2	2	3	2	2	2	2	2	3	2	3
HMF002503A	4	3	3	3	3	3	3	3	3	3	3	3	3	4	4	3	3	2	4	2	2	3	3	4	4	4	2	2	3	3	4	4	4	4	4	4	4	4	3	4	2	2
HMF002358A	2	2	3	2	2	2	2	2	2	2	2	2	2	2	2	1	2	2	2	2	2	3	1	3	3	2	2	2	3	1	2	2	2	2	2	2	2	2	2	2	2	2
HMF001585A	4	3	4	4	3	4	3	3	3	4	4	4	2	4	4	2	6	3	4	4	4	4	2	4	4	3	3	4	6	4	2	3	3	3	3	3	2	4	4	4	4	3
HMF001367A	4	3	5	3	3	4	4	2	2	3	3	4	2	3	3	2	4	2	2	2	2	3	3	3	3	4	2	3	3	3	4	4	2	2	4	4	4	4	2	2	4	4
HMF002879A	4	4	4	4	4	4	4	3	3	4	2	4	4	4	4	3	3	4	3	2	2	4	4	2	3	3	3	4	5	4	2	3	4	4	3	3	4	4	3	4	1	1
HMF003648B	4	3	4	2	2	3	3	2	2	3	3	3	2	4	4	1	2	3	2	3	3	2	3	3	3	2	3	2	4	3	2	3	2	2	3	2	1	3	3	2	2	2
HMF000732A	4	2	3	3	3	3	3	2	2	2	2	3	2	4	3	1	3	3	3	2	2	4	3	2	2	2	3	2	3	3	2	2	2	2	3	3	4	4	2	2	2	2
HMF001764A	4	3	6	3	3	5	5	5	5	5	5	2	2	6	6	2	14	5	5	4	4	6	2	4	4	4	4	3	5	2	3	3	4	4	3	3	4	4	4	4	4	4
HMF002627A	2	2	2	2	2	2	2	1	1	2	1	2	2	2	2	2	3	2	2	2	2	2	2	2	2	2	2	2	2	2	1	1	3	2	2	3	2	2	2	2	2	2
HMF001815A	2	1	2	1	1	1	1	2	2	2	2	1	1	2	2	2	2	1	2	2	1	1	1	2	2	2	2	2	1	1	2	3	2	2	2	2	2	2	2	1	1	1
HMF001704A	4	2	4	3	3	3	3	2	2	3	3	3	3	4	4	1	4	5	3	3	2	3	3	3	3	3	3	2	3	3	2	2	2	1	2	3	2	6	3	2	1	2
HMF000609A	4	4	6	4	4	4	8	4	4	5	3	5	4	4	4	1	10	6	6	5	3	3	4	4	4	3	4	3	4	4	5	5	5	3	4	5	4	4	3	2	3	3
HMF000814A	4	2	3	3	2	2	3	2	2	4	2	4	3	3	3	1	3	3	3	2	2	2	2	3	2	5	2	2	5	2	2	2	2	1	3	3	2	3	2	2	2	2
HMF003111A	2	1	1	1	1	1	1	2	2	2	2	1	1	2	2	2	2	1	1	1	1	1	1	2	2	2	2	2	1	1	2	2	2	2	1	2	2	2	1	1	1	1
HMF000020B	2	2	2	2	2	3	3	2	2	2	2	2	2	2	2	1	5	2	2	2	2	2	2	2	2	4	2	2	2	2	1	3	1	1	2	2	3	4	2	2	1	2
HMF001007A	4	3	2	2	3	3	3	3	3	3	3	3	3	4	4	2	4	2	2	2	2	3	3	3	2	3	2	2	3	2	2	2	3	2	2	2	4	6	2	2	2	2
HMF000761A	2	2	2	2	2	2	2	1	2	3	1	2	2	2	2	2	3	2	1	3	2	2	1	2	2	1	2	2	2	2	2	3	1	1	2	2	1	2	1	2	2	2
HMF000349A	4	3	3	3	3	3	3	2	2	3	3	4	4	3	3	2	3	3	5	3	3	4	4	3	3	4	4	3	4	4	2	3	3	4	4	4	7	7	2	3	4	4
HMF001287A	4	2	4	3	3	2	3	3	3	2	2	4	3	3	3	1	5	2	3	2	2	4	2	3	2	8	3	2	4	3	2	2	1	2	3	3	2	4	2	2	2	2
HMF001658A	2	2	2	2	2	2	2	2	2	2	2	2	2	3	3	1	3	2	2	2	2	2	2	3	3	3	1	2	2	2	1	3	1	1	2	2	4	4	2	2	4	4
HMF002136A	4	4	4	4	3	2	5	4	4	7	2	4	4	3	3	2	5	2	2	2	3	4	4	4	4	4	3	4	4	4	2	4	3	4	2	6	4	4	4	5	4	3
HMF003234A	4	2	2	3	3	2	2	2	2	4	2	3	3	3	4	1	7	3	3	3	3	3	3	2	2	3	4	2	4	2	2	3	2	2	2	3	5	5	3	2	2	2
HMF001303A	4	2	3	4	4	3	5	2	2	3	3	3	3	6	4	2	8	4	3	3	3	3	3	4	3	5	3	3	3	4	2	3	2	2	3	5	5	9	3	4	2	2
HMF000094A	2	2	2	2	2	2	2	2	2	2	2	2	2	1	1	1	2	1	2	2	2	2	2	1	3	2	2	2	2	1	2	2	2	2	2	2	2	2	2	2	1	1
HMF000610A	2	1	2	2	2	1	4	1	1	2	2	2	2	2	4	2	2	1	3	2	1	1	1	2	2	2	2	2	2	2	2	2	1	1	2	2	3	2	2	2	1	3
HMF001927A	4	2	4	3	3	3	3	2	2	3	3	3	4	3	3	1	4	4	4	5	3	3	4	3	2	6	2	4	4	3	2	3	2	2	3	3	3	5	1	3	3	3
HMF000167A	4	3	3	3	3	3	4	3	3	4	3	4	3	4	4	2	3	4	3	3	3	3	3	3	4	4	4	2	3	3	2	3	3	2	2	3	2	3	2	2	2	2
HMF000577A	2	2	4	2	2	2	2	1	2	2	2	2	1	2	2	1	5	1	1	2	2	1	3	2	2	1	2	2	3	1	1	4	2	2	2	2	1	2	1	1	2	2
HMF003638A	4	4	4	3	3	4	5	4	3	4	4	2	3	4	4	2	4	3	4	4	2	3	4	2	4	4	4	3	4	2	4	4	4	4	3	3	2	6	3	3	2	2
HMF001736A	2	2	5	2	2	2	2	2	2	2	2	2	1	3	3	2	2	2	2	2	2	1	2	2	2	1	2	2	3	1	1	2	2	2	2	2	2	2	2	2	2	2
HMF000411B	2	2	2	2	2	2	2	2	2	2	1	2	2	5	2	1	3	1	2	2	2	2	2	2	2	2	2	2	2	1	1	2	3	2	2	2	2	2	2	2	1	1
HMF001822B	4	5	4	2	3	3	4	3	3	4	3	4	5	2	4	4	4	5	3	4	4	3	5	4	4	4	4	4	5	2	2	4	2	3	3	3	4	5	4	8	2	2
HMF000331A	2	3	4	2	2	2	2	2	2	2	2	3	3	3	3	1	2	1	3	2	2	1	1	2	2	2	2	3	3	3	1	2	1	1	1	2	3	2	2	2	2	2
HMF002289A	4	3	4	2	3	4	4	4	3	4	4	3	4	4	2	4	3	2	4	4	2	2	3	3	4	2	4	4	3	2	2	3	3	3	2	4	4	4	2	2	6	2
HMF000445A	2	2	2	2	2	2	2	2	2	2	2	2	2	2	2	2	2	2	2	2	2	2	2	2	2	2	2	2	2	2	2	2	2	2	2	2	2	2	2	2	1	1
HMF002736A	2	2	3	2	2	1	3	2	2	2	1	2	2	2	2	2	2	1	1	1	2	2	1	2	2	2	1	2	2	2	2	2	2	2	2	1	2	2	1	2	1	2
HMF003314A	2	1	3	2	2	2	2	2	1	2	2	1	2	2	2	1	3	1	2	2	1	1	1	1	2	1	2	2	2	2	1	1	1	2	2	2	2	3	1	1	2	1
HMF003113A	4	3	6	4	3	5	5	4	3	6	3	5	4	4	5	2	8	3	6	5	2	4	2	3	3	4	3	3	6	5	4	4	2	2	4	4	5	8	5	3	3	2
HMF001562A	4	3	3	5	4	2	6	3	3	3	3	3	3	4	2	1	5	2	3	4	2	4	3	4	4	3	2	3	3	3	2	4	2	3	2	3	5	3	3	3	1	1
HMF000531A	4	2	4	3	3	2	3	2	3	3	2	2	2	2	2	2	2	2	2	4	2	3	4	3	2	3	2	2	2	4	2	2	3	2	2	3	1	3	2	2	1	1
HMF003543A	2	2	4	3	3	2	2	2	2	2	2	3	3	3	3	2	2	2	2	3	3	2	2	3	3	4	2	2	3	3	2	2	2	2	2	2	4	4	2	2	3	3
HMF003085A	4	3	4	3	3	2	3	4	3	8	2	3	2	4	2	2	4	2	3	7	3	3	3	3	3	2	2	2	3	3	2	2	2	2	2	2	4	4	2	2	2	1
HMF003777A	2	2	2	3	3	2	2	2	2	2	2	3	3	3	3	1	4	2	2	2	2	2	2	3	2	2	2	2	2	2	2	2	2	1	2	2	2	2	2	2	1	1
HMF002838A	2	1	2	2	2	2	2	2	2	3	1	2	2	2	2	2	2	1	1	2	2	2	2	2	2	2	2	2	2	2	2	2	2	2	2	2	2	2	2	2	2	2
HMF001122A	2	2	2	2	2	2	2	2	2	2	2	2	2	2	2	2	2	2	2	2	2	2	2	2	2	2	2	2	2	2	2	2	2	2	2	2	2	2	2	2	2	2
HMF000632A	4	2	4	2	2	2	2	2	2	2	2	2	2	3	3	2	2	2	2	2	2	2	2	2	3	1	4	2	4	2	2	2	2	2	2	2	4	4	2	2	4	4
HMF003700A	4	3	5	6	4	4	4	5	3	5	5	6	3	7	3	2	5	1	3	3	3	4	6	6	3	3	4	4	6	3	3	5	4	3	3	5	4	4	7	3	1	2
HMF002080A	4	3	4	3	3	4	3	4	2	4	4	4	5	5	3	1	7	4	3	2	2	2	3	3	3	2	4	4	4	4	2	2	2	3	2	2	3	4	4	5	2	1
HMF002347A	4	2	2	2	2	2	2	3	3	3	2	2	2	4	4	2	2	2	3	3	1	2	2	4	4	4	4	2	2	2	2	3	3	3	3	3	3	3	4	1	1	1
HMF000600A	4	2	6	3	3	3	3	4	4	4	3	5	5	7	4	1	4	2	3	3	3	6	3	8	4	5	7	5	7	6	3	6	4	2	4	4	7	6	3	4	2	4
HMF001244A	4	3	8	3	3	2	6	2	2	5	3	5	3	3	3	2	5	3	2	4	2	3	4	4	3	2	2	3	4	2	1	4	3	2	2	3	3	4	4	5	3	3
HMF001410B	2	2	2	2	2	2	4	1	1	2	1	2	2	2	2	1	2	2	2	2	2	2	2	2	2	1	2	1	2	1	1	2	2	1	2	2	2	3	2	2	2	1
HMF001540A	4	2	4	2	2	3	3	2	2	2	2	2	2	3	3	3	3	3	3	3	3	2	2	3	3	2	3	2	3	1	3	3	2	2	3	3	4	4	3	2	3	3
HMF000079A	4	3	4	4	4	4	3	3	5	4	3	4	4	5	4	1	8	5	11	3	3	3	4	3	3	2	4	4	4	2	2	4	4	3	4	3	2	3	3	3	1	2
HMF002620A	4	2	3	3	3	2	2	3	3	3	3	3	3	4	4	2	3	3	3	4	4	2	2	2	3	6	2	4	3	3	2	2	2	2	3	3	2	4	4	2	2	2
HMF001393A	2	2	4	2	2	1	1	2	2	3	1	2	2	3	2	2	4	2	2	2	2	2	2	2	2	2	2	2	2	2	2	3	2	1	1	1	2	2	2	2	1	2
HMF001851A	4	3	3	2	4	2	3	2	4	4	2	4	2	3	5	2	4	3	2	2	2	3	2	4	2	2	2	2	4	2	2	2	4	4	2	4	3	3	2	3	4	4
HMF001164A	2	2	3	1	2	1	4	1	1	2	2	2	2	2	2	1	1	2	2	2	2	2	1	1	2	1	1	2	2	2	1	3	2	1	5	2	1	2	2	2	1	1
HMF000983A	2	2	2	2	2	2	2	2	2	2	2	2	2	2	2	1	3	2	2	2	2	2	2	2	3	2	2	2	2	2	2	2	2	2	2	2	2	2	2	2	1	2
HMF001100A	2	2	3	2	2	2	2	2	2	2	2	3	3	3	1	2	2	2	2	2	2	2	2	2	2	3	2	2	2	2	2	3	3	3	2	2	2	2	2	2	1	1
HMF002935A	4	3	6	3	3	3	3	3	3	4	4	3	3	3	3	5	5	2	2	4	4	3	3	4	4	3	5	3	5	2	3	3	3	3	4	4	5	5	4	2	4	4
HMF003168A	4	3	7	4	4	3	3	3	3	3	3	4	4	5	5	4	4	3	3	4	4	3	3	5	5	2	3	3	6	2	4	4	4	4	4	4	4	4	4	2	3	3
HMF000203A	4	4	7	5	5	4	12	2	4	8	4	9	4	9	4	3	6	2	5	7	2	6	2	2	4	4	5	4	6	2	3	7	5	3	4	4	6	9	4	6	2	2
HMF001428A	2	2	4	2	2	2	2	2	2	2	2	2	1	2	2	1	2	2	2	2	2	2	2	2	2	2	2	2	2	1	2	2	2	2	2	2	2	2	2	2	2	2
HMF000448A	4	3	3	3	3	2	3	3	2	3	2	2	2	3	3	3	4	2	2	3	2	2	4	3	2	2	3	3	2	3	3	3	2	2	2	2	3	3	2	3	1	1
HMF002811A	4	2	2	2	2	3	3	1	2	4	2	4	3	4	3	1	2	2	2	2	2	3	3	3	3	4	2	2	3	2	2	2	2	1	3	2	2	4	1	2	2	3
HMF002642A	2	2	4	2	2	1	2	2	2	2	2	2	2	2	2	2	2	2	2	2	2	2	2	2	2	2	2	1	2	1	1	1	2	2	2	2	2	2	2	2	2	2
HMF001583A	4	3	2	4	3	2	3	2	2	2	2	3	2	4	3	1	3	4	3	1	2	2	1	3	3	4	3	2	3	4	1	2	5	1	3	4	3	3	3	2	4	4
HMF001648A	4	4	7	3	3	5	5	3	3	4	3	5	3	4	4	3	6	3	4	2	6	4	6	4	4	2	2	3	3	3	2	6	4	4	4	4	3	4	4	3	1	3
HMF000128A	4	2	3	3	3	1	3	4	2	3	3	3	3	5	3	1	5	1	3	1	2	3	3	4	3	2	3	2	5	4	2	2	3	1	3	2	3	2	4	2	4	2
HMF002865A	4	4	6	4	4	2	3	2	2	8	4	3	2	4	4	2	4	4	4	7	7	3	3	4	4	6	2	4	4	4	2	4	3	1	2	4	7	7	3	3	2	2
HMF003669A	2	2	2	2	2	2	2	2	2	2	2	2	2	3	3	2	2	2	2	2	2	2	2	2	2	2	2	2	2	2	2	2	2	2	2	2	3	3	2	2	2	2
HMF001163A	2	2	3	2	2	3	3	2	2	2	2	3	3	3	1	2	2	1	1	2	2	2	2	1	3	2	2	2	3	2	2	2	1	1	1	2	2	4	2	1	1	2
HMF000606A	2	2	2	2	2	2	2	2	2	3	2	2	2	3	2	1	4	1	1	2	2	2	2	2	2	3	2	2	2	2	1	2	1	1	2	2	1	7	1	2	1	1
HMF003653B	2	2	2	2	2	2	2	1	2	2	1	2	2	2	2	1	3	2	2	2	2	2	2	2	2	3	2	2	2	2	1	1	1	1	2	2	3	4	1	2	2	2
HMF003137A	4	2	3	3	3	4	4	2	2	3	3	4	4	4	4	2	4	4	4	3	3	4	4	4	3	6	3	2	5	5	2	4	2	2	3	4	5	5	3	3	2	2
HMF002033A	4	2	3	3	2	2	4	3	2	2	2	3	4	5	2	2	2	2	2	5	2	2	2	3	3	3	2	2	3	3	3	3	2	2	1	2	3	3	5	2	2	2
HMF003798A	4	3	4	4	4	3	3	4	4	4	2	3	3	4	4	1	6	3	2	3	3	3	3	3	3	1	3	4	4	2	2	3	4	4	4	4	3	6	2	2	3	3
HMF002636B	4	4	4	4	4	4	4	4	4	3	3	3	3	4	5	4	4	2	2	2	3	2	2	4	3	4	4	3	3	2	2	6	4	4	4	4	4	4	4	4	2	2
HMF001697A	4	3	3	4	5	4	4	4	4	4	4	4	4	5	6	3	5	4	4	4	4	4	4	5	4	4	4	4	4	4	4	4	4	4	4	4	6	4	4	4	2	2
HMF001654A	4	3	3	3	2	3	4	2	2	3	2	4	3	4	4	2	6	3	3	3	3	3	3	2	2	2	2	2	3	2	2	2	2	2	5	3	3	4	2	2	2	2
HMF000021A	2	2	3	2	1	1	1	1	1	2	1	2	2	2	3	1	2	1	2	2	2	2	2	2	3	1	1	2	1	1	1	1	1	2	2	1	2	2	2	1	2	3
HMF003611A	4	2	3	2	3	2	2	1	2	3	1	3	2	2	2	2	2	1	2	2	2	3	3	3	2	4	2	2	3	2	3	2	3	1	2	2	3	3	2	2	1	1
HMF002896A	2	2	2	2	2	1	2	2	2	2	2	2	2	1	2	1	2	1	2	2	2	2	1	2	2	2	2	2	2	1	2	3	2	2	2	2	2	2	1	1	2	2
HMF002454A	4	2	3	3	2	2	2	2	2	5	3	3	2	4	3	1	3	2	2	4	2	2	2	4	3	2	2	3	3	2	2	4	2	1	2	2	2	2	2	2	1	1
HMF000350B	4	4	7	4	4	2	3	3	3	4	3	3	3	5	4	1	7	3	2	2	4	4	5	3	3	2	3	3	6	4	5	3	2	2	2	3	4	5	6	7	2	2
HMF002144A	2	2	2	2	2	2	2	2	2	2	2	2	2	2	2	2	2	2	2	2	2	2	2	2	2	2	2	2	2	2	2	2	2	2	3	3	2	3	2	2	2	2
HMF003376A	2	2	3	2	2	1	2	2	2	1	2	2	1	3	2	2	3	1	1	2	1	1	1	2	2	1	2	2	2	1	1	4	1	1	1	2	2	4	1	1	2	2
HMF001933A	4	3	3	3	2	3	3	3	3	4	4	3	3	4	4	2	7	4	4	4	4	3	2	3	3	3	4	3	6	2	3	4	6	4	2	2	4	4	3	2	2	2
HMF000418A	4	3	2	2	3	3	3	3	3	2	3	3	3	3	3	2	2	1	2	3	2	4	3	2	2	1	4	2	2	2	1	3	3	3	3	2	4	5	3	4	2	2
HMF000127A	4	2	3	3	3	2	3	1	2	5	2	2	2	4	3	3	4	4	4	2	2	1	2	4	4	3	4	4	2	4	3	3	3	2	2	3	2	3	2	3	1	2
HMF000592A	4	4	5	5	5	3	3	4	4	4	4	5	3	4	4	4	4	4	4	2	2	4	4	4	4	3	4	4	5	2	4	6	6	6	4	4	4	4	2	4	4	4
HMF001848A	4	2	2	2	2	3	3	2	3	4	4	4	3	3	3	2	2	3	3	3	3	2	1	2	3	4	4	2	2	2	4	4	2	1	4	2	2	2	2	3	2	2
HMF002842A	4	2	2	3	3	2	4	2	3	5	4	3	2	5	5	2	4	2	2	3	3	3	3	4	4	2	3	2	4	3	2	4	2	2	2	2	2	2	2	2	2	2
HMF003622A	4	2	2	2	2	2	3	3	2	3	2	3	2	4	3	2	2	2	2	3	3	2	3	3	4	1	2	2	2	2	3	3	3	2	2	2	2	3	1	2	1	2
HMF001892A	4	3	3	3	4	4	5	3	3	4	5	2	3	4	2	2	5	3	3	3	3	2	2	4	2	2	2	3	4	4	2	2	3	5	2	5	4	4	1	2	1	2
HMF000344A	4	3	4	3	4	3	4	3	3	6	2	5	4	3	3	3	6	4	3	3	4	3	5	5	4	4	4	3	3	4	3	4	10	3	2	2	6	7	5	4	3	3
HMF002568A	4	4	4	3	3	2	2	2	4	6	2	4	2	2	8	1	5	5	4	2	3	3	2	4	4	1	4	3	3	2	2	2	2	4	3	2	5	4	3	2	2	2
HMF000415A	2	2	4	2	2	2	2	2	2	2	2	1	2	2	2	3	3	1	1	2	2	2	1	2	2	2	2	2	4	1	1	4	2	2	2	2	2	2	2	2	2	2
HMF002378A	4	2	4	3	3	2	3	2	2	6	2	2	3	4	3	2	4	1	3	5	3	2	2	2	2	3	2	2	2	2	2	2	5	1	2	3	3	4	2	2	1	2
HMF003067A	4	2	3	3	3	3	3	2	2	3	2	3	3	4	4	1	4	2	2	5	2	4	3	3	3	3	3	3	3	3	2	2	2	1	3	3	3	5	3	4	2	2
HMF002655A	2	1	3	2	2	2	2	2	2	2	2	1	1	2	2	1	3	2	2	1	1	3	1	2	2	1	2	2	3	1	1	2	2	2	2	2	3	3	2	2	2	2
HMF000008B	2	2	2	2	2	2	2	2	2	2	2	2	2	3	3	2	3	3	3	2	2	2	2	2	2	2	2	2	2	2	2	2	2	2	2	2	2	2	2	2	2	2
HMF001925B	2	2	2	1	2	1	3	1	2	2	2	2	2	2	2	1	3	2	2	3	1	2	3	2	2	1	2	2	2	1	1	2	2	2	2	2	2	2	2	2	1	1
HMF003786A	4	2	3	2	2	2	3	2	2	4	2	3	3	3	3	1	5	2	3	2	2	4	2	3	3	4	2	3	3	3	2	2	2	2	3	3	4	4	2	2	2	2
HMF000262A	4	3	4	2	3	2	2	3	3	3	3	3	2	6	3	1	5	2	3	3	3	3	5	2	3	2	4	2	4	4	2	3	2	4	4	4	3	3	2	3	3	3
HMF000624A	2	2	4	2	2	1	4	2	2	3	2	2	2	2	2	1	2	2	2	2	2	2	2	1	1	2	2	1	2	2	1	2	2	1	2	2	2	3	2	2	1	2
HMF001958A	4	2	4	4	3	1	3	2	2	3	2	2	2	2	2	2	3	1	2	2	2	2	2	3	4	2	3	3	3	3	2	4	3	3	2	4	4	4	2	2	2	2
HMF003327A	4	4	4	4	3	2	5	4	2	6	2	4	2	5	3	1	5	2	2	1	2	3	2	2	3	4	3	2	3	2	5	3	2	2	2	2	4	5	3	5	2	2
HMF002512A	4	3	3	3	5	3	5	2	2	10	2	3	3	3	3	3	3	2	2	4	3	3	3	3	3	3	2	4	3	3	2	4	3	3	2	4	6	4	2	4	2	2
HMF003441A	2	2	2	2	2	1	2	2	2	3	1	2	2	2	2	1	2	1	2	2	2	4	2	1	2	1	2	2	3	2	2	2	2	1	2	3	2	2	2	2	3	2
HMF001923A	4	3	3	3	2	3	3	3	3	5	2	4	2	3	2	2	4	3	3	3	4	4	2	4	3	3	3	4	3	3	3	5	3	2	3	3	3	3	2	3	2	1
HMF001494A	4	3	4	4	4	3	5	3	3	4	2	3	3	4	4	1	7	2	4	3	2	2	3	3	3	2	4	2	2	2	2	4	7	1	3	4	2	2	3	3	2	2
HMF002779A	2	2	2	2	2	2	2	3	3	6	3	2	1	2	2	1	4	1	2	2	2	2	3	2	2	5	2	2	3	3	2	2	2	2	2	2	2	2	2	2	2	2
HMF002579A	2	2	2	2	2	1	2	2	2	1	1	2	1	1	2	1	2	1	1	2	2	1	1	2	2	1	1	1	1	1	1	1	2	2	2	1	2	2	1	1	1	1
HMF002911A	2	2	2	2	2	2	2	2	2	2	2	2	1	2	2	2	2	2	2	2	2	2	2	1	2	2	2	2	2	2	2	2	2	2	2	2	2	2	2	2	2	2
HMF003604A	4	4	4	4	4	2	3	4	4	3	3	3	2	5	4	3	4	2	3	4	4	3	5	4	4	2	4	2	4	5	4	4	3	3	2	3	3	4	2	4	2	2
HMF003169A	2	1	3	2	2	2	2	2	2	2	2	2	2	2	2	2	2	2	2	2	2	2	2	2	2	3	2	2	2	2	2	2	1	1	2	2	3	3	2	1	2	2
HMF001039A	4	4	8	4	5	5	8	5	5	4	5	3	3	5	5	1	13	4	6	4	5	4	6	3	7	3	7	3	6	3	3	5	6	6	9	9	5	6	5	5	3	4
HMF002337A	4	3	4	4	3	4	4	2	2	5	4	2	2	4	3	1	6	4	3	3	3	3	3	2	4	2	4	2	3	3	2	3	4	2	3	3	3	5	3	2	3	3
HMF003048A	4	4	6	6	6	3	6	5	5	5	5	7	7	6	6	3	4	6	5	6	6	3	3	4	4	9	3	4	6	4	4	4	3	3	6	6	8	8	3	4	3	3
HMF002128A	4	2	4	4	3	2	3	2	2	4	4	3	3	4	4	2	3	2	2	3	3	2	2	3	3	5	2	3	4	4	2	2	2	1	2	3	5	5	2	2	3	5
HMF001295A	2	3	4	2	2	2	2	2	2	2	4	2	1	3	2	1	4	2	2	2	2	2	3	2	4	1	2	2	2	2	2	2	2	1	2	2	2	2	2	2	1	1
HMF000701A	2	1	3	1	1	2	2	2	2	2	1	2	1	2	1	1	3	2	2	2	2	2	2	1	2	1	2	1	2	1	1	1	1	1	1	1	2	1	2	1	2	2
HMF000464A	2	2	2	2	2	2	2	1	2	2	2	2	2	2	2	2	4	1	3	2	2	2	2	2	2	1	2	2	2	2	1	1	2	2	2	2	2	2	2	1	2	1
HMF002846A	2	2	2	2	1	1	2	1	2	3	1	2	1	2	2	1	3	1	1	2	1	2	2	2	2	2	2	3	2	2	2	2	2	2	2	2	2	2	2	2	2	2
HMF000907A	2	2	3	2	2	2	2	2	2	4	4	2	2	2	2	1	3	2	2	2	2	3	1	2	2	2	2	2	2	1	2	2	2	2	2	2	2	2	2	2	2	2
HMF000028B	4	2	2	1	2	1	3	2	3	2	2	2	2	4	5	1	4	1	2	1	2	2	3	3	2	2	3	2	3	3	1	3	2	2	2	2	2	2	2	2	3	2
HMF002944A	4	2	3	3	3	2	4	2	2	8	2	2	2	2	2	3	3	1	3	6	5	4	4	2	2	2	2	3	2	2	2	4	2	2	2	4	5	7	2	3	2	2
HMF001327A	4	2	3	3	2	3	3	4	3	5	3	3	3	3	3	2	9	3	3	4	2	4	3	5	4	2	2	3	4	3	2	6	3	2	2	3	3	5	3	3	3	3
HMF002246A	2	2	2	2	1	1	3	2	2	2	2	2	1	2	2	2	4	1	1	2	2	1	2	2	2	2	2	2	2	2	2	2	2	2	2	2	2	2	2	2	1	1
HMF000727A	2	2	3	2	2	1	2	2	1	2	1	2	2	2	2	1	4	1	3	2	2	2	2	1	1	2	2	2	2	2	1	1	2	3	2	1	2	2	2	1	1	1
HMF003231A	2	2	3	2	2	1	2	1	2	2	2	2	2	2	2	1	6	2	2	4	2	1	1	2	2	2	2	2	2	1	2	4	2	2	1	2	2	4	2	2	2	1
HMF002039A	4	5	6	4	4	4	4	4	4	4	4	4	4	5	5	4	6	4	4	5	5	4	4	4	4	4	4	4	5	5	4	5	4	4	4	4	5	5	4	4	2	2
HMF002157A	4	5	5	5	5	4	6	4	6	7	4	11	5	5	5	4	4	6	3	8	5	4	4	7	6	4	6	6	8	4	4	6	5	4	4	8	4	6	5	6	2	3
HMF001447A	2	2	2	2	2	1	2	2	2	1	3	2	2	2	2	2	2	2	2	2	2	2	2	2	2	2	2	2	2	2	1	1	1	1	1	2	2	2	2	2	2	2
HMF000018A	4	4	4	3	3	2	3	2	3	3	2	4	3	3	4	2	6	7	2	4	2	3	4	3	4	2	5	2	3	3	3	4	5	5	2	6	4	4	2	3	4	4
HMF000505A	4	3	5	4	4	2	2	2	2	6	2	3	2	5	4	2	4	2	2	3	3	4	4	4	3	2	3	3	3	3	2	3	4	3	4	3	4	4	3	3	1	2
HMF000520A	4	4	5	4	5	2	4	3	4	5	3	4	4	5	5	2	2	2	3	3	3	5	3	3	4	4	8	2	4	3	1	4	4	3	3	4	5	6	3	5	3	5
HMF004382A	4	3	3	3	3	2	4	3	2	4	2	3	2	7	2	2	4	3	2	2	2	4	3	3	2	4	4	2	4	3	2	3	4	3	3	4	4	3	3	3	1	2
HMF000690B	4	3	4	3	3	2	3	3	2	4	2	3	4	4	3	4	5	2	2	7	2	2	3	3	4	3	2	5	3	3	2	3	5	3	3	3	3	4	2	3	1	1
HMF000719A	2	1	2	1	1	1	2	1	1	2	1	1	1	2	1	1	3	1	1	1	1	2	1	2	2	1	1	1	1	1	1	1	2	1	1	1	2	2	1	1	2	2
HMF002195A	4	3	4	3	3	2	2	2	2	3	2	2	2	4	3	2	2	1	3	2	2	3	4	2	2	2	2	2	4	1	2	2	3	2	3	3	3	3	5	3	2	1
HMF000319B	4	4	4	6	6	3	6	7	2	6	5	6	5	9	7	5	10	2	3	6	3	5	6	7	7	5	5	4	6	8	2	6	5	4	6	6	7	8	5	4	2	2
HMF001138A	2	2	2	2	2	2	2	1	2	3	1	2	2	3	2	1	1	1	2	2	1	2	1	2	2	1	3	2	2	2	1	2	3	2	3	2	2	2	1	2	3	3
HMF003528A	4	2	4	3	3	2	5	3	3	5	2	4	4	3	2	2	4	2	3	4	4	2	3	3	2	4	3	2	2	2	2	3	4	2	1	2	4	3	4	2	3	4
HMF000514A	2	2	3	2	2	2	2	2	2	2	2	2	2	2	2	2	2	2	2	2	2	3	1	2	2	2	2	2	2	1	1	1	2	2	2	2	2	2	3	2	2	2
HMF003162A	2	2	4	2	2	2	2	3	3	2	2	3	1	2	2	3	3	2	2	2	2	2	2	2	1	2	2	2	2	2	2	2	2	2	2	2	2	2	2	2	2	2
HMF000703B	4	4	3	4	4	2	3	4	5	7	2	5	4	6	5	2	7	3	3	3	3	3	5	7	4	3	2	3	4	4	2	4	3	1	3	3	4	6	2	5	1	3
HMF000061B	4	4	5	3	3	4	4	3	3	9	3	3	2	4	4	1	3	3	3	2	2	2	2	2	3	3	4	2	2	4	3	3	3	3	2	5	3	5	3	2	2	2
HMF003024A	4	2	3	2	2	2	2	1	2	4	2	3	2	4	2	2	3	4	3	3	2	2	2	2	2	3	2	2	2	2	2	2	1	1	2	3	1	3	2	2	1	1
HMF000879A	2	2	2	2	2	2	2	2	2	2	2	2	1	4	2	1	3	2	1	2	2	2	2	1	2	1	2	2	3	1	4	2	2	2	2	2	2	2	3	2	1	1
HMF001050A	4	4	7	5	5	4	4	3	3	4	4	5	3	9	4	3	9	4	4	4	4	5	5	4	4	3	4	3	5	5	2	6	4	4	4	4	5	5	4	4	4	4
HMF004202A	4	3	4	4	3	3	7	6	4	4	4	5	3	6	8	1	8	4	3	2	5	4	5	4	4	3	4	2	4	3	3	4	2	2	3	4	4	4	4	3	2	3
HMF003407A	2	2	2	2	2	2	3	2	3	2	2	2	2	2	2	2	3	2	2	2	2	2	2	2	2	2	2	2	3	3	1	3	4	1	2	2	2	2	2	1	2	2
HMF001286B	4	3	3	3	3	4	3	2	2	4	2	3	3	3	3	2	4	3	3	3	3	4	2	2	3	4	4	2	2	2	4	3	4	3	2	2	2	4	4	3	3	2
HMF001567A	4	2	4	3	3	3	2	3	3	4	5	3	3	6	2	1	4	1	2	2	2	4	4	4	4	3	2	3	7	2	2	5	2	1	6	3	4	4	2	2	2	4
HMF001245B	4	5	6	6	6	3	11	6	7	7	6	4	2	5	5	6	4	3	6	4	4	5	5	3	5	4	4	4	7	6	3	9	2	4	6	6	6	6	3	5	3	3
HMF002191A	4	3	6	4	4	4	4	4	4	6	2	2	3	5	5	4	4	4	4	6	3	3	3	3	3	3	4	2	3	3	2	5	2	1	3	1	3	2	4	3	2	2
HMF001459A	2	1	3	1	2	2	2	2	2	2	2	2	2	2	1	2	2	2	2	2	2	2	1	2	2	2	2	1	3	1	2	2	2	2	2	2	2	2	2	1	2	2
HMF001398A	2	2	2	2	2	2	2	2	2	2	2	2	2	2	2	1	2	2	2	2	2	2	2	2	2	2	2	2	2	2	1	2	2	2	2	2	1	2	2	2	1	1
HMF000942A	4	2	3	4	3	3	3	3	3	3	2	3	3	3	4	2	5	2	3	3	3	2	3	3	2	2	4	3	3	3	2	2	2	2	2	3	2	3	2	2	2	2
HMF001456A	2	2	2	2	2	2	2	2	2	2	2	2	2	2	2	1	2	2	2	2	2	2	2	2	2	2	2	2	2	2	2	2	2	2	2	2	2	2	2	2	1	1
HMF002165A	4	2	3	3	3	2	2	3	2	4	3	3	2	4	4	2	4	2	2	2	3	2	3	3	3	2	2	3	3	2	2	4	2	2	3	2	2	2	2	3	1	2
HMF002964A	4	3	3	2	3	3	3	2	2	3	2	3	3	5	3	1	3	4	4	3	4	4	4	2	2	2	2	2	3	2	2	3	3	3	3	3	3	4	2	2	2	2
HMF000111A	4	2	5	3	3	2	6	2	2	4	3	3	3	4	4	3	3	2	3	2	2	3	2	6	3	4	3	3	3	3	2	4	4	2	2	4	3	3	2	3	2	2
HMF000307C	4	3	3	3	3	2	3	5	5	4	4	3	3	2	2	2	13	2	2	4	4	4	4	3	4	2	3	2	3	4	2	4	3	2	2	2	3	3	2	2	2	2
HMF002668A	4	4	9	4	4	2	4	4	4	8	4	3	3	11	8	4	6	3	3	4	4	4	4	4	4	2	8	3	6	6	2	4	3	3	5	3	2	5	4	2	2	4
HMF001792A	4	3	4	3	3	2	2	3	3	5	3	5	2	3	3	3	5	2	2	3	3	3	3	3	3	2	2	2	3	3	2	2	2	2	2	4	5	4	2	3	3	2
HMF002500A	4	3	3	4	3	2	4	2	2	7	2	4	3	4	4	2	5	2	4	3	3	4	4	3	3	2	4	3	3	3	2	2	4	3	2	4	6	4	2	2	2	2
HMF000315A	4	2	3	3	3	3	3	3	3	4	4	3	2	3	3	3	3	2	2	2	2	3	3	3	3	3	3	3	3	2	4	4	2	2	3	3	3	3	2	2	1	1
HMF001737A	4	7	7	4	4	4	4	5	5	5	5	5	3	8	3	2	16	4	4	3	3	8	6	3	3	3	7	3	7	7	3	3	4	4	3	4	8	7	8	4	3	4
HMF001313A	2	1	2	1	2	1	2	2	2	2	1	1	2	2	1	1	2	1	2	1	1	3	2	2	2	2	1	2	3	2	1	1	1	1	1	2	2	2	1	2	1	1
HMF002243A	2	2	2	2	1	3	3	3	1	2	2	2	2	2	2	2	3	1	2	2	2	2	2	2	2	2	2	2	2	2	2	2	2	2	2	2	2	2	2	2	1	1
HMF001037A	2	2	4	2	2	2	2	2	2	2	3	3	2	2	2	1	7	2	2	2	2	2	2	2	2	2	2	2	2	1	2	2	2	2	2	2	2	2	2	1	1	1
HMF000574A	4	3	3	6	4	3	4	3	3	5	3	3	1	4	5	1	4	3	2	3	4	3	3	4	4	3	5	3	4	4	4	4	4	3	3	3	6	6	4	3	3	3
HMF002264A	2	2	2	2	2	2	2	2	2	2	2	2	2	2	2	2	2	2	2	2	2	2	3	2	2	2	2	2	2	2	2	2	2	2	2	2	2	2	2	2	2	2
HMF002187A	4	5	5	4	2	4	3	3	3	4	4	3	4	5	4	1	5	4	4	3	3	3	3	3	3	3	4	3	3	2	3	3	3	3	3	3	5	5	2	2	3	2
HMF000384A	2	2	2	2	2	2	3	2	2	2	2	2	2	2	2	2	4	2	2	2	1	1	2	2	2	2	2	2	2	2	2	3	2	2	2	2	2	2	1	2	2	1
HMF002425A	4	5	5	6	5	3	6	5	5	5	5	5	4	5	5	4	5	3	3	7	5	6	5	5	6	4	5	5	4	5	4	5	5	5	2	6	8	4	3	5	3	4
HMF003959A	4	2	4	3	2	3	5	2	2	9	3	3	2	2	3	3	4	3	4	2	2	2	2	2	4	2	3	3	4	2	3	4	2	2	3	2	4	4	2	3	2	2
HMF000340A	4	3	5	3	3	2	4	2	4	4	2	4	4	5	5	2	4	1	2	3	4	2	3	2	2	3	2	2	3	4	2	4	4	4	2	4	5	5	3	2	2	2
HMF001676A	4	6	5	5	5	4	6	4	4	4	4	4	4	11	4	4	8	4	6	4	6	6	4	8	5	6	4	5	4	4	4	7	9	2	5	8	4	11	4	9	2	5
HMF001495A	2	2	2	1	2	2	2	2	2	2	2	2	2	1	2	1	5	1	1	2	2	2	2	2	2	2	2	2	2	2	1	2	2	2	2	2	2	2	2	2	1	1
HMF003192A	4	4	6	7	6	4	7	4	4	11	5	4	6	8	4	4	10	8	7	7	4	7	5	4	4	5	5	8	8	2	4	4	4	2	4	4	6	5	4	6	5	2
HMF001113A	2	2	2	2	2	2	2	2	2	2	2	2	2	2	2	1	2	2	2	2	2	2	2	2	3	2	2	2	2	2	2	2	2	2	2	2	2	2	2	2	1	1
HMF004170A	4	3	5	3	3	3	3	3	3	5	5	3	3	4	4	5	5	4	4	4	4	3	2	2	3	2	4	4	9	2	2	4	4	4	4	4	6	6	3	2	3	3
HMF004359A	4	3	4	3	3	2	6	4	2	3	2	3	2	3	5	2	2	4	2	4	4	2	3	3	3	2	2	3	3	2	3	3	3	3	3	3	3	4	3	3	1	2
HMF004226A	4	3	3	3	3	2	2	3	2	3	2	3	3	4	3	2	4	2	2	3	3	2	3	3	3	3	3	3	2	4	2	3	2	2	2	4	2	4	4	2	2	2
HMF004388A	4	3	4	4	3	2	6	3	3	7	3	4	3	2	5	2	5	2	4	3	4	3	3	7	4	4	2	2	4	2	2	4	3	2	2	2	2	4	4	2	2	3
HMF001746A	2	2	3	2	2	2	2	2	2	2	2	2	1	2	2	1	2	1	2	2	2	2	1	2	2	2	2	2	2	2	2	2	2	2	2	2	2	2	2	2	1	1
HMF004219A	4	4	4	3	3	2	3	3	3	4	4	4	2	6	3	2	2	2	2	2	2	4	4	3	4	2	4	3	6	4	4	4	2	2	5	2	4	4	3	3	5	8
HMF004137B	4	4	4	4	4	4	4	4	6	6	5	3	4	5	4	3	5	3	3	4	4	4	4	4	4	3	4	3	4	4	3	4	3	3	4	4	3	4	4	4	5	6
HMF004011A	4	3	3	2	2	4	4	4	4	3	3	5	2	4	5	4	4	2	2	3	1	4	5	4	2	4	4	3	3	2	2	2	4	4	3	3	2	4	4	3	2	2
HMF004134A	4	3	3	3	3	2	4	3	3	5	3	3	3	4	4	2	4	2	2	2	2	2	4	2	2	2	2	2	2	2	2	3	1	2	3	2	4	4	3	3	2	2
HMF004122A	2	2	2	2	2	1	2	2	2	2	1	1	1	1	1	2	3	2	2	1	2	2	2	2	2	1	2	2	2	2	1	2	1	1	1	2	2	2	1	2	1	1
HMF004369A	4	6	7	4	4	4	5	3	3	5	5	5	2	9	4	3	11	3	4	5	5	4	4	3	3	2	8	3	7	6	3	3	3	3	4	4	7	6	6	5	4	5
HMF003916A	2	1	3	2	2	1	1	2	2	2	2	2	2	2	2	2	2	1	1	2	2	2	2	2	2	2	2	2	2	2	2	2	2	1	1	2	2	2	2	1	2	2
HMF004370A	4	3	3	3	3	2	6	2	2	3	2	3	4	5	3	3	3	6	4	2	2	3	2	3	4	3	3	2	3	2	4	4	4	4	3	2	3	4	3	4	1	2
HMF004230A	4	3	3	3	3	4	4	3	3	4	4	3	3	2	3	2	4	3	3	4	2	4	3	3	3	4	3	1	3	2	2	5	3	2	3	4	3	3	2	3	2	2
HMF003880B	2	2	2	2	2	2	2	2	2	2	2	2	2	2	2	2	2	2	2	2	2	2	2	2	2	2	2	2	2	2	2	2	2	2	2	2	2	2	2	2	2	2
HMF003827A	8	7	10	5	6	5	7	5	4	11	5	8	7	8	6	2	4	6	4	4	4	6	5	4	4	5	7	4	8	3	6	7	7	7	5	4	6	7	7	5	10	9
HMF003844A	4	4	5	6	5	4	4	3	3	9	4	5	5	9	9	2	8	4	4	6	6	6	6	4	4	2	4	6	6	5	4	5	3	3	3	4	9	10	4	5	3	4
HMF003830A	4	4	6	5	4	6	6	6	5	9	6	6	6	6	6	7	7	6	6	7	4	5	5	6	6	3	6	4	6	6	4	6	4	4	5	5	7	7	5	3	3	3
HMF004336A	4	5	5	5	4	3	4	6	5	5	3	4	3	9	9	2	4	2	3	5	5	3	5	4	4	3	5	3	5	4	4	5	4	4	4	4	3	5	4	3	2	4
HMF004161A	2	2	2	2	2	2	2	2	2	2	2	3	2	2	2	2	2	1	2	1	1	2	2	2	2	2	2	2	2	2	2	2	2	2	2	2	2	2	2	2	1	1
HMF004190A	4	4	6	4	6	4	4	2	3	12	3	5	4	5	4	4	4	4	3	3	3	3	4	4	3	3	4	2	5	2	2	6	4	4	3	5	6	6	4	4	1	2
HMF004149A	4	4	4	4	4	4	4	4	5	4	4	3	4	4	4	3	4	4	4	4	4	4	4	5	5	4	6	4	4	4	4	4	3	3	4	4	4	4	3	4	2	2
HMF004159A	4	3	4	6	5	2	4	3	4	5	4	3	3	11	4	1	8	7	4	3	4	4	5	4	3	3	4	3	7	5	2	5	6	2	2	4	3	3	8	6	3	4
HMF004320A	4	3	4	4	4	3	3	4	4	5	5	3	2	4	4	4	4	6	3	3	3	4	7	3	4	3	4	2	4	4	2	5	2	2	2	4	4	4	2	3	2	2
HMF003966A	4	2	5	4	4	3	4	4	4	4	4	4	2	6	5	4	4	3	4	4	4	3	3	3	5	2	3	2	4	4	2	4	2	2	3	3	3	3	3	4	2	2
HMF004139A	4	2	4	3	3	2	2	3	3	4	2	3	2	3	2	2	2	1	2	4	3	2	1	3	3	2	2	3	3	3	2	3	5	1	2	2	3	5	1	2	2	2
HMF003859A	4	3	5	4	2	2	3	2	3	8	3	4	3	8	3	1	7	3	2	3	3	3	5	2	6	2	3	3	3	1	4	4	2	2	3	3	4	6	4	2	3	5
HMF004275A	2	1	2	3	2	1	3	2	2	3	1	2	2	3	3	1	2	1	1	2	2	2	2	2	2	3	3	2	2	2	2	2	3	1	2	2	2	2	2	2	1	1
HMF004039A	4	4	8	6	6	6	6	4	4	9	9	7	3	6	6	4	8	4	4	6	6	6	2	6	6	4	9	5	8	4	4	9	7	6	6	6	4	10	6	7	4	2
HMF004247A	4	3	6	3	3	3	2	3	3	8	3	4	4	8	4	2	2	4	3	4	3	2	2	2	2	3	3	2	4	2	2	4	4	4	3	2	4	4	2	3	2	2
HMF003813A	4	2	3	3	3	1	2	2	2	2	1	3	2	4	1	1	2	1	2	1	2	2	2	2	2	2	2	2	2	2	2	3	2	2	1	2	3	3	1	1	1	1
HMF004344A	4	3	4	3	3	4	4	2	2	4	3	4	4	4	4	3	7	3	3	4	3	3	3	2	3	2	5	2	3	2	2	4	2	2	3	3	1	4	3	3	4	4
HMF003973A	4	3	3	4	4	4	4	4	4	4	4	3	3	5	8	3	5	1	4	3	3	4	4	4	4	3	5	2	3	2	2	5	3	3	4	4	3	3	4	3	2	2
HMF004008A	4	4	5	6	7	4	3	5	3	9	5	5	4	8	8	2	5	6	3	4	4	4	4	16	4	3	5	4	6	4	3	5	3	3	2	5	4	4	6	6	4	4
HMF004103A	4	4	7	5	3	3	7	3	4	8	3	4	5	10	4	2	3	4	4	3	3	3	3	2	3	3	5	4	5	2	3	4	3	3	2	3	4	3	4	3	2	2
HMF003952A	4	4	5	4	4	2	2	4	4	9	2	4	2	5	3	2	4	4	4	2	2	4	4	4	4	4	4	2	5	3	2	4	2	2	4	4	3	3	4	4	4	4
HMF003956A	2	2	2	2	2	2	2	2	2	2	2	2	2	2	2	1	3	2	2	2	2	2	1	2	2	2	2	2	2	1	1	2	2	2	2	2	2	2	2	1	2	2
HMF004153A	4	6	7	6	6	5	4	5	5	9	6	6	3	11	9	3	5	5	4	5	3	8	8	5	5	4	8	4	7	6	4	7	6	5	5	6	6	7	5	5	2	4
HMF004299A	2	2	4	2	2	2	2	2	2	3	3	2	1	3	3	1	2	2	2	2	2	2	2	2	2	2	2	2	2	1	2	2	2	2	2	2	1	1	2	1	1	1
HMF003920A	4	3	4	3	4	4	4	5	3	4	4	2	2	4	4	2	5	4	3	3	3	1	3	4	4	2	3	5	4	3	2	4	2	2	2	3	3	3	3	5	4	5
HMF004273A	2	2	2	2	2	2	2	2	2	2	2	1	2	2	2	3	3	2	2	2	2	2	2	2	2	2	2	2	2	2	2	2	2	2	2	2	2	2	2	2	2	2
HMF003982A	2	2	2	3	2	1	2	1	1	5	1	2	2	2	2	1	2	1	1	2	1	2	3	2	2	2	1	2	2	1	2	3	2	1	3	3	2	2	1	2	1	1
HMF004022A	4	2	1	3	2	2	6	1	2	5	1	3	2	2	2	1	3	2	2	2	2	3	2	3	2	2	3	2	3	2	2	2	4	1	2	3	4	4	2	2	1	1
HMF004177B	4	2	3	3	3	2	2	2	2	4	2	3	2	4	3	2	6	2	2	3	3	3	5	4	4	3	4	3	2	2	4	4	2	2	2	2	3	2	3	4	1	1
HMF004102A	4	3	3	3	3	2	5	2	4	9	3	3	3	4	4	3	3	2	3	3	2	3	2	4	3	3	3	3	2	2	2	5	6	4	4	5	5	4	2	4	2	2
HMF004168A	4	2	4	3	3	2	3	4	3	4	2	3	2	7	8	1	4	2	2	2	2	3	3	3	2	2	4	2	4	4	2	3	2	2	4	2	3	4	3	3	1	2
HMF004195A	2	1	2	2	2	1	3	1	2	3	1	2	2	1	2	2	2	1	2	2	1	1	1	2	2	1	1	2	1	1	1	3	2	2	1	4	1	2	2	1	2	1
HMF004319A	4	2	4	4	3	3	3	3	3	5	2	4	3	4	3	2	3	5	2	4	2	3	3	3	3	3	3	2	4	2	2	4	5	3	3	3	2	4	3	2	1	2
HMF004282A	4	3	3	2	3	2	3	2	2	3	2	3	3	2	2	2	2	1	2	3	2	1	4	4	2	2	6	2	2	3	3	3	3	2	3	3	2	2	1	3	1	1
HMF003912A	4	3	3	4	4	4	4	3	3	2	3	3	3	4	4	1	5	2	4	3	2	2	2	3	3	3	2	3	5	3	2	4	2	3	3	3	4	4	4	4	2	2
HMF002491A	2	2	3	2	2	1	2	2	3	2	2	2	2	2	2	1	4	1	2	2	2	2	1	1	2	2	2	2	3	1	2	2	3	1	2	1	1	3	2	1	1	2
HMF001551A	2	2	2	2	2	2	2	2	2	2	2	3	1	3	3	3	3	1	1	2	1	2	2	2	2	2	2	3	2	2	2	2	2	2	2	2	2	2	2	2	1	2
HMF000688A	4	3	6	3	3	4	3	3	3	6	6	4	5	2	3	2	7	3	3	2	2	4	2	4	4	2	3	3	7	2	2	6	4	4	4	4	5	5	4	2	7	7
HMF001317A	2	2	2	2	2	1	2	2	2	1	2	2	2	2	2	1	2	1	2	2	1	2	2	1	1	2	1	3	2	2	1	2	2	1	2	2	3	3	2	2	2	2
HMF000233A	4	2	5	2	2	2	2	2	2	4	4	3	3	3	3	2	2	2	2	2	2	3	3	3	3	2	3	3	5	2	2	2	4	4	2	2	3	3	2	1	3	3
HMF002900A	2	2	2	2	2	2	2	2	2	2	2	2	2	2	2	1	7	2	2	2	2	2	2	2	2	1	2	2	5	1	1	3	2	2	2	2	2	2	2	2	2	2
HMF001364A	4	2	4	3	3	3	3	3	2	3	2	2	6	2	3	2	3	3	2	3	3	2	2	4	4	2	2	3	2	2	2	4	3	3	3	3	4	3	2	2	3	3
HMF002259A	2	2	2	2	2	2	2	2	2	1	2	2	2	2	2	2	2	2	2	1	1	2	2	2	2	2	2	2	2	2	2	2	2	2	2	2	2	2	2	2	1	1
HMF002542A	4	2	5	2	2	3	3	2	2	5	5	2	2	3	3	4	4	3	3	3	2	3	3	3	3	2	2	2	5	2	3	3	2	2	3	3	4	4	2	3	3	3
HMF003477A	4	3	3	4	2	3	3	2	3	4	4	4	3	5	2	1	5	2	3	3	3	4	2	4	2	3	5	3	4	3	4	2	4	2	2	4	6	2	2	3	4	4
HMF001642A	2	2	2	2	2	1	2	1	2	2	2	2	2	3	2	1	3	2	2	2	2	2	2	1	2	4	1	2	2	1	1	2	2	1	2	1	3	3	2	1	2	2
HMF003705A	4	3	4	3	3	4	4	2	2	3	3	5	2	5	4	3	3	3	3	2	2	3	3	3	3	3	3	4	3	3	2	2	4	4	2	4	4	4	3	3	4	4
HMF001850A	4	3	4	3	3	3	3	2	3	4	4	3	5	4	4	3	6	4	4	3	3	3	3	4	4	1	3	3	4	2	2	3	5	2	3	3	3	4	3	4	4	4
HMF003098A	2	2	2	2	2	1	2	1	2	2	2	2	2	2	2	2	2	2	2	2	2	2	2	2	2	2	2	2	2	2	2	2	2	2	2	2	2	2	2	2	1	1
HMF002428B	2	2	5	2	2	2	2	2	2	2	2	3	3	3	3	1	2	2	2	3	2	2	1	2	2	2	2	2	3	1	1	2	1	1	2	2	2	2	2	2	2	2
HMF000783A	2	1	1	1	1	1	1	2	2	2	2	1	1	2	2	1	1	2	2	1	1	1	1	2	2	2	2	1	1	1	1	2	2	1	2	2	2	2	1	1	1	1
HMF003510A	4	4	6	3	3	2	6	4	4	4	4	5	2	4	2	4	4	2	2	3	4	3	3	3	5	2	4	4	6	2	2	5	4	4	3	3	4	4	4	2	2	4
HMF002581B	4	3	4	5	2	4	4	3	3	4	4	4	4	4	4	1	9	6	5	2	2	4	6	2	4	2	4	2	4	2	2	4	3	2	3	4	4	4	3	2	2	1
HMF002557A	2	2	3	2	2	2	2	2	2	2	1	2	2	2	2	2	2	1	1	2	2	2	2	2	2	2	2	2	2	2	2	2	2	2	2	2	2	2	2	2	1	1
HMF000288A	4	3	3	4	4	2	4	3	2	2	4	2	2	5	4	3	3	3	2	3	3	4	4	4	4	2	3	3	5	3	2	4	4	2	3	3	5	7	3	4	4	2
HMF002169A	2	2	2	2	2	2	2	2	2	2	2	2	1	1	4	3	3	1	1	3	2	2	2	2	2	2	2	3	2	2	2	1	1	2	2	2	2	2	3	1	1	1
HMF000899A	2	3	3	2	2	2	2	2	2	1	2	2	2	2	2	2	2	2	2	2	2	2	1	2	2	1	2	2	2	2	2	2	2	2	2	2	2	2	2	2	1	1
HMF001183A	2	2	2	2	2	1	2	2	2	2	2	2	2	2	2	2	2	2	2	2	2	2	2	2	2	2	2	2	2	2	2	2	2	2	2	2	2	2	2	2	1	1
HMF000117A	2	2	4	2	2	1	2	1	1	2	2	3	1	2	2	2	2	2	2	2	2	1	1	2	2	1	2	2	2	1	1	1	3	3	2	2	2	2	2	1	2	2
HMF002442A	2	2	2	2	2	2	2	2	2	3	3	2	1	2	2	1	7	1	1	1	2	1	1	2	2	1	2	2	2	2	1	2	1	1	2	2	1	3	2	1	2	2
HMF001110A	2	1	2	1	1	1	1	2	2	1	1	2	2	2	2	2	2	1	1	1	1	1	1	3	1	2	2	1	2	2	2	2	1	1	2	2	2	2	2	2	1	1
HMF001089C	2	2	2	2	2	2	2	3	3	2	2	2	2	2	2	1	3	2	2	2	2	2	2	2	2	2	2	2	3	1	2	2	2	2	2	2	2	2	2	2	2	2
HMF001480A	2	2	2	2	2	2	2	2	2	2	2	2	2	2	2	2	2	1	2	1	1	2	2	2	2	2	1	2	2	1	1	2	2	2	2	2	1	2	2	2	3	2
HMF000665A	2	2	3	2	2	2	2	2	2	2	2	2	2	2	2	2	2	2	2	2	2	2	2	2	2	2	2	2	3	2	2	2	2	2	2	2	2	2	2	2	1	1
HMF001560A	4	2	2	2	2	2	2	4	4	4	4	2	2	4	3	2	2	4	2	2	2	2	2	4	4	6	4	3	2	2	4	4	4	3	3	4	4	4	2	2	1	2
HMF000427A	2	2	2	2	2	1	1	3	2	2	2	3	1	2	3	2	2	1	3	3	1	2	2	2	2	2	2	2	2	2	2	1	3	1	2	2	2	3	2	3	2	2
HMF000016A	4	3	4	3	4	3	4	3	3	4	3	4	3	4	4	2	7	2	4	3	3	3	2	2	4	1	3	4	3	2	4	4	4	1	4	4	4	4	3	2	2	2
HMF002493A	4	3	12	4	5	4	7	3	5	6	6	4	4	5	5	7	10	2	6	4	4	5	3	6	6	3	6	3	6	6	3	7	6	6	6	3	6	6	6	3	6	6
HMF002372A	2	2	2	2	2	3	2	2	2	2	2	2	2	3	3	1	3	2	2	2	2	2	2	2	2	2	2	2	2	2	1	2	2	1	2	2	2	5	2	2	3	3
HMF000074C	4	3	3	5	4	5	5	3	3	4	4	5	5	7	3	3	5	3	5	5	5	5	5	4	4	9	3	4	4	4	3	5	3	3	5	5	4	4	4	4	3	3
HMF001662A	4	2	2	2	2	2	3	2	3	2	2	3	2	3	4	3	2	2	2	1	2	2	2	2	2	1	2	2	2	2	2	3	2	2	2	2	2	3	2	2	1	2
HMF000304A	2	2	2	2	2	2	2	2	2	1	1	2	2	1	1	2	2	2	2	1	1	1	1	1	1	2	2	1	2	2	1	2	2	2	2	2	2	2	1	2	1	1
HMF001890A	4	3	3	4	2	4	4	3	3	2	2	3	3	4	4	1	4	3	3	2	4	4	4	4	3	2	2	2	5	2	2	5	4	3	4	4	1	4	3	2	4	4
HMF003677A	4	2	6	3	2	2	4	2	3	3	3	3	2	2	2	2	4	2	2	3	3	3	2	4	4	2	2	2	6	2	3	4	2	2	2	2	2	3	3	2	2	2
HMF000865A	2	2	2	2	2	2	2	2	2	2	2	2	1	4	4	2	2	3	3	1	1	2	2	2	2	2	2	2	2	1	2	2	2	2	2	2	2	2	2	2	1	1
HMF003309A	4	3	5	4	5	4	3	3	3	4	3	4	4	4	4	1	3	4	3	4	2	3	3	4	4	2	4	4	4	4	2	4	4	4	4	4	4	4	4	4	2	2
HMF002607A	2	1	1	1	1	1	1	2	2	2	2	1	1	2	2	2	2	2	2	1	1	1	1	2	2	2	2	1	1	1	2	1	2	2	2	1	2	2	1	1	1	1
HMF002583A	2	2	2	2	2	2	2	2	2	2	2	2	2	2	2	1	2	2	2	2	2	2	1	2	2	2	2	2	2	2	2	2	2	2	2	2	2	2	2	2	2	2
HMF001132A	4	2	6	2	2	3	3	3	3	3	3	3	2	3	3	4	4	2	2	2	2	3	2	3	3	2	2	3	6	2	2	4	2	2	3	3	3	3	2	2	3	3
HMF000904A	2	2	2	1	2	2	2	1	2	2	1	2	2	2	2	1	2	2	2	1	2	2	2	1	2	2	2	1	2	2	1	1	2	2	1	3	2	2	1	1	2	2
HMF002870A	4	4	4	2	2	2	3	2	3	2	2	3	2	4	4	4	4	2	2	1	3	4	2	6	2	2	3	4	4	2	2	3	3	3	2	2	3	3	3	4	2	2
HMF000529A	4	3	3	2	2	2	4	2	3	3	3	3	4	2	2	1	2	2	2	3	3	2	4	2	2	2	3	2	6	2	2	3	4	2	3	2	4	4	3	2	2	2
HMF000536A	2	2	2	2	2	2	2	2	2	2	2	2	2	2	2	1	2	2	2	2	2	2	2	1	2	2	2	2	2	2	2	2	2	2	2	2	2	2	2	2	1	1
HMF002778A	2	2	3	2	2	2	2	2	2	4	4	2	1	2	2	1	2	2	2	2	2	2	2	2	2	2	2	2	2	2	1	2	2	2	2	1	2	2	2	2	2	2
HMF001437A	4	4	5	6	4	3	3	3	2	6	2	2	2	3	3	4	4	4	3	3	3	3	3	3	4	2	4	2	3	2	2	2	3	3	2	2	4	4	3	1	3	4
HMF001179A	2	2	2	2	2	1	2	2	2	2	2	2	2	3	2	2	2	1	1	2	2	2	2	2	2	2	1	2	2	2	2	2	1	1	2	2	2	2	2	2	2	2
HMF002989A	4	3	5	4	4	4	6	4	2	3	3	4	2	4	4	2	8	3	3	3	3	4	5	5	5	3	4	2	3	3	2	4	4	4	3	3	4	4	4	2	4	4
HMF001476A	2	2	3	2	2	3	3	2	2	4	3	2	2	2	3	3	4	2	2	2	2	2	2	2	3	2	2	2	3	2	2	3	2	2	2	2	3	3	2	2	1	1
HMF001298A	2	2	4	2	2	2	2	2	2	3	3	2	2	2	2	1	2	1	2	2	2	1	1	2	3	2	3	2	4	2	2	3	2	2	2	2	4	4	2	2	2	2
HMF000270A	4	3	9	4	4	4	4	3	3	4	4	4	4	7	7	2	8	4	4	4	4	3	3	4	4	3	3	3	4	4	4	4	4	4	3	3	4	4	2	4	2	4
HMF001548A	2	2	2	2	2	2	2	2	2	2	2	2	2	3	2	1	4	3	3	2	2	2	2	2	2	2	2	2	2	2	2	2	1	1	2	2	3	3	2	2	1	1
HMF001743A	2	2	2	2	2	2	2	2	2	2	2	2	2	3	3	1	4	2	2	2	2	2	2	2	2	2	2	2	2	2	2	2	2	2	3	2	2	3	2	2	1	1
HMF001443A	4	4	4	4	4	4	4	4	4	5	5	3	3	4	4	3	3	4	4	4	4	4	2	5	5	4	4	3	8	3	2	4	4	4	4	4	5	5	4	3	4	4
HMF000995A	2	2	2	2	2	2	2	2	2	2	2	2	2	2	2	2	2	2	2	2	2	2	2	2	2	2	2	2	2	2	2	2	2	2	2	2	2	2	2	2	1	1
HMF000700A	2	2	3	2	2	2	2	2	2	2	2	2	2	2	2	1	3	2	2	2	2	2	2	2	2	2	2	2	2	2	2	3	2	2	2	2	2	2	2	2	2	3
HMF001395A	2	1	4	2	2	3	2	2	2	4	3	5	2	2	3	1	3	2	2	2	2	2	2	2	2	2	2	2	2	2	1	3	2	2	2	2	3	3	1	2	1	1
HMF001093A	4	2	3	3	2	3	2	3	3	3	3	3	3	3	5	1	3	3	3	3	3	3	3	6	3	1	3	3	4	1	2	4	2	2	3	2	4	4	3	2	2	4
HMF003724A	2	2	2	2	2	1	2	2	2	2	2	2	1	3	3	1	2	2	2	2	2	2	2	2	2	2	2	2	2	2	2	2	2	2	2	2	2	2	2	2	1	2
HMF000997A	2	3	3	2	2	2	2	2	2	2	2	2	2	2	2	1	2	1	2	1	2	3	1	2	2	1	2	2	3	3	1	4	2	2	2	2	2	4	2	2	2	2
HMF003635A	2	2	2	2	2	2	1	2	2	2	2	2	2	2	2	2	2	2	2	3	1	2	2	2	1	2	2	2	2	2	1	2	2	2	2	2	2	2	2	2	1	1
HMF002585A	2	1	2	2	2	2	2	2	2	4	3	2	1	2	2	2	2	1	2	2	2	2	3	2	2	2	2	2	3	3	1	3	1	1	2	2	2	2	2	1	1	1
HMF003072A	4	2	5	2	2	3	3	2	2	3	3	4	2	3	3	1	5	2	2	2	2	2	2	3	3	1	2	2	4	2	3	3	2	2	2	2	4	4	2	2	3	3
HMF003062A	4	2	7	4	3	3	4	4	4	5	5	5	5	4	4	2	5	4	4	4	4	4	4	4	3	3	5	4	7	3	3	3	3	3	4	4	5	5	4	3	5	5
HMF000085A	4	3	9	4	4	4	4	3	3	5	5	3	3	4	4	4	4	3	3	5	5	5	2	4	4	2	4	4	6	3	4	4	3	3	4	4	5	5	4	4	3	3
HMF002297A	4	5	5	4	4	4	5	4	6	5	5	3	2	9	9	2	17	6	6	5	5	6	6	6	6	3	4	5	7	3	4	4	4	3	4	8	6	6	4	6	3	3
HMF001766A	2	2	2	2	2	1	1	2	2	2	2	1	1	2	2	2	2	2	2	2	2	1	1	2	2	1	1	2	2	2	1	1	3	3	2	2	2	2	1	2	1	1
HMF000679B	4	4	5	4	3	4	4	4	3	3	4	4	4	4	4	1	6	4	4	4	4	4	4	3	3	2	4	3	4	2	2	3	5	4	3	3	3	4	4	3	2	3
HMF002269A	4	2	3	4	3	2	4	2	2	9	3	4	4	3	4	3	4	2	4	2	2	2	4	4	2	3	3	3	2	2	3	3	4	2	3	4	3	3	2	3	3	3
HMF002046A	2	2	2	2	2	2	2	2	2	2	2	2	2	2	2	2	3	2	2	2	1	2	2	2	2	2	1	2	2	1	1	2	2	3	2	2	2	2	2	2	2	2
HMF003733A	2	2	2	2	2	2	3	2	2	2	2	2	1	2	2	2	2	1	2	2	2	2	2	2	2	1	2	1	2	1	1	2	2	1	2	2	1	2	3	1	1	1
HMF003659A	4	5	6	6	6	7	7	4	4	4	4	5	3	7	7	3	9	3	3	4	4	4	4	4	4	5	5	5	4	4	4	4	3	3	6	6	4	4	6	5	4	4
HMF001283A	2	2	3	2	2	2	3	2	2	2	2	4	2	2	2	3	3	3	2	2	2	2	1	2	3	3	2	3	2	2	2	2	2	1	2	3	2	3	2	2	1	1
HMF002765B	4	2	4	2	2	2	4	3	3	3	2	3	2	3	3	2	7	2	2	4	2	2	3	2	2	4	2	3	3	3	2	3	2	2	3	3	4	4	4	2	4	4
HMF002110A	4	3	4	4	4	4	4	4	3	3	4	4	4	4	4	2	6	4	4	4	4	4	4	3	3	2	3	2	4	4	3	3	4	2	6	4	4	4	3	2	2	3
HMF003771A	2	2	3	2	2	1	2	2	1	2	1	2	2	2	2	1	1	2	2	2	1	1	3	1	1	2	1	2	2	2	1	2	2	3	2	2	2	2	3	1	2	2
HMF000792A	4	2	3	3	3	4	4	5	2	6	2	3	3	4	5	5	6	3	3	2	2	2	2	3	4	2	2	3	3	3	3	3	3	3	3	3	3	5	4	4	3	4
HMF003077A	4	2	5	2	2	2	2	2	2	3	3	2	2	3	3	3	3	3	3	3	3	2	2	3	3	2	3	3	6	3	2	2	4	4	2	2	4	5	2	2	2	2
HMF003020A	4	2	3	3	2	3	3	2	4	3	2	3	1	4	3	1	9	3	3	2	2	3	2	3	3	2	2	2	4	2	2	4	4	2	2	3	4	4	3	2	2	2
HMF000589B	4	5	5	4	2	5	4	3	5	5	6	5	3	7	7	1	5	4	4	2	3	5	4	5	3	4	5	4	5	3	3	3	4	4	4	4	4	4	4	5	3	1
HMF002350B	4	3	6	3	3	2	5	2	3	1	3	4	3	6	3	1	8	5	3	4	3	3	4	3	3	5	2	3	5	3	3	4	2	2	3	3	4	7	4	3	4	3
HMF001724A	4	3	4	4	4	4	3	3	3	4	3	4	4	5	3	2	7	3	4	3	3	4	3	3	3	7	2	3	3	4	2	3	2	2	3	3	5	10	1	3	1	3
HMF002775A	4	4	4	3	3	3	5	3	3	4	3	3	2	7	4	1	6	4	3	4	3	3	4	2	3	2	2	2	3	5	2	3	5	2	4	4	5	5	7	4	3	2
HMF001547A	4	3	6	3	3	4	5	3	3	4	3	3	3	3	4	3	6	3	3	3	3	3	4	4	4	4	3	3	4	2	2	4	4	4	2	4	4	3	4	4	1	2
HMF002029A	4	3	3	3	3	3	3	4	2	4	2	4	3	4	5	1	5	3	3	3	3	3	3	3	4	2	3	3	3	2	2	3	3	3	2	3	4	3	2	4	2	2
HMF003585A	4	3	4	4	3	4	4	3	4	5	3	3	4	4	7	2	14	4	4	3	2	4	4	4	4	1	5	3	3	3	5	6	3	3	4	4	3	3	4	4	3	2
HMF001824A	4	2	2	3	3	2	4	2	2	4	2	3	3	3	3	1	4	3	3	2	2	4	4	3	3	3	4	2	3	3	2	3	3	2	2	2	2	3	3	3	2	2
HMF002427A	2	2	2	2	2	2	2	1	1	2	2	2	2	3	3	3	3	2	2	2	2	2	2	2	2	2	2	2	2	2	1	3	2	2	2	2	2	2	1	2	2	2
HMF002042A	2	1	2	2	2	1	2	2	2	1	2	2	1	2	3	1	3	2	2	2	2	2	1	2	2	1	2	2	2	1	1	2	2	1	1	1	3	3	1	1	2	2
HMF000749A	2	2	2	2	2	2	2	2	2	2	2	3	2	2	3	1	2	2	2	2	2	2	1	2	2	2	2	2	2	2	2	2	2	2	2	2	2	3	2	1	1	1
HMF000295A	4	2	6	3	3	3	7	2	2	3	3	4	2	3	3	4	3	2	2	3	3	3	2	4	4	3	4	2	4	3	2	4	4	4	4	4	4	5	4	3	3	3
HMF002661A	4	6	4	4	4	4	4	4	4	4	4	5	2	5	5	3	6	1	2	2	2	2	2	3	3	3	3	3	5	2	3	4	2	4	4	4	5	5	4	6	4	4
HMF003341A	4	3	5	4	3	6	6	4	4	4	3	3	3	4	4	3	9	3	3	2	2	3	3	3	4	1	3	4	4	3	3	4	2	3	3	4	3	5	4	3	2	1
HMF002749A	2	2	2	2	2	2	2	2	2	1	1	2	1	2	2	1	3	1	1	2	1	2	2	2	2	1	2	2	2	2	1	2	1	1	1	1	1	2	2	3	1	1
HMF003094A	2	1	2	1	1	2	2	2	2	2	2	3	1	2	2	2	2	1	1	2	2	2	2	2	2	2	2	2	2	2	2	2	2	2	2	2	2	2	2	2	1	1
HMF002471A	4	3	3	4	4	2	4	2	2	4	4	3	3	4	4	4	4	3	3	2	2	3	3	4	4	5	3	3	4	4	2	4	3	3	3	7	5	5	3	4	2	2
HMF003457A	4	2	5	3	3	2	3	8	2	4	3	4	2	3	3	2	5	2	3	2	3	3	2	3	3	3	3	3	3	3	3	2	3	4	2	3	3	3	2	2	2	2
HMF000565A	4	3	4	3	3	5	6	2	2	3	4	4	4	3	4	1	5	2	6	4	4	3	3	2	3	3	3	3	3	3	1	3	4	2	3	3	2	4	4	3	2	1
HMF000280A	2	1	3	2	2	2	3	2	2	2	2	2	2	2	2	1	3	2	2	2	2	1	1	3	2	2	2	1	2	2	2	2	1	1	2	2	1	2	2	2	1	1
HMF000484A	4	4	4	4	4	3	3	3	3	3	3	3	3	4	4	2	14	4	4	3	3	5	3	3	4	2	3	3	4	4	2	4	3	3	2	4	4	4	2	4	2	2
HMF003028A	4	4	6	4	3	4	5	2	4	4	3	3	4	6	7	2	7	4	3	4	4	3	3	4	4	1	3	2	4	2	4	4	4	4	4	4	5	5	4	3	2	2
HMF002815A	2	2	3	2	2	2	2	2	2	2	2	4	2	2	2	2	2	2	2	2	2	2	2	2	2	2	2	2	2	2	1	5	2	2	2	2	2	2	2	2	1	1
HMF003330A	4	4	4	5	4	5	5	5	5	3	3	5	3	6	6	5	5	4	4	4	4	4	4	4	3	4	4	4	4	4	4	5	5	5	6	2	4	8	4	6	6	5
HMF001629A	4	3	4	4	3	2	4	3	3	5	2	3	3	6	3	2	5	3	2	4	2	4	3	3	3	3	4	3	3	3	2	3	3	3	2	5	3	4	3	4	1	2
HMF001224A	4	3	6	4	3	2	5	2	2	3	3	4	2	3	4	5	3	3	2	5	3	3	2	4	3	2	4	2	2	2	2	3	8	2	1	2	6	6	3	2	1	2
HMF003753A	4	2	5	2	3	3	3	3	2	4	3	4	2	4	2	2	9	3	3	5	3	4	4	1	5	2	4	3	4	2	2	4	3	1	3	4	5	5	4	2	4	2
HMF002787A	4	3	3	3	3	3	3	2	2	3	3	3	3	3	3	1	3	3	3	3	3	3	3	4	3	4	2	2	3	2	2	2	2	2	2	2	3	5	2	3	3	5
HMF003032A	4	2	2	2	2	2	2	3	3	4	4	2	2	4	4	2	2	2	2	2	2	3	3	2	3	1	4	2	2	2	2	2	2	2	3	3	3	2	3	1	1	1
HMF002333A	2	2	3	2	2	2	2	3	3	2	2	2	2	3	3	2	2	2	2	2	2	2	2	2	2	4	2	2	3	2	2	2	2	2	2	2	2	2	2	2	2	2
HMF003647A	4	3	4	4	3	4	5	2	2	5	3	2	2	5	4	2	5	2	2	2	5	4	4	2	4	2	4	2	4	4	4	2	3	1	3	3	5	5	4	2	2	2
HMF003355A	2	2	2	2	2	1	1	1	1	4	1	3	2	2	2	1	2	1	1	1	1	1	2	2	2	1	1	2	1	1	1	2	2	2	1	1	2	1	0	1	1	1
HMF000756A	2	1	2	2	2	2	2	2	2	2	2	2	2	2	2	1	2	2	2	2	1	2	1	2	2	2	2	2	2	2	1	2	1	1	2	2	1	4	2	1	2	2
HMF003603A	2	2	2	2	2	1	2	2	2	3	1	1	1	2	2	2	2	1	1	2	2	1	1	2	2	1	3	2	2	2	2	2	2	2	2	2	2	2	1	2	2	2
HMF003335A	4	3	3	3	3	3	3	2	2	4	3	2	3	1	3	4	2	1	3	3	2	4	4	3	4	2	4	3	2	1	2	2	2	1	3	2	4	5	3	2	4	2
HMF001876A	2	2	2	2	2	1	2	1	2	2	2	2	1	3	3	2	2	2	1	2	2	2	2	2	2	2	2	2	2	2	2	3	2	2	2	2	2	2	2	2	2	2
HMF002527A	4	2	2	3	3	2	4	3	3	2	2	4	4	3	3	4	4	2	2	2	2	3	3	4	4	2	4	4	4	4	2	2	3	3	4	4	3	3	3	4	2	2
HMF003084A	2	2	2	2	2	2	3	2	1	2	1	5	1	2	3	1	2	2	2	2	2	2	2	3	2	1	2	2	1	1	1	2	1	1	2	2	2	2	2	2	2	2
HMF003090A	2	2	2	2	1	2	2	2	2	2	2	2	2	2	2	1	3	1	1	3	2	2	1	2	2	1	2	2	2	2	1	2	2	2	1	1	1	2	1	1	2	2
HMF002389A	2	2	3	2	2	2	2	2	2	2	2	2	2	2	2	1	4	2	2	2	2	2	2	1	3	2	2	2	2	2	2	2	2	2	2	2	2	2	2	2	3	1
HMF001418A	4	4	8	6	6	4	5	6	6	4	4	7	9	5	5	3	10	4	3	10	8	8	7	4	5	7	3	4	4	5	7	3	7	4	5	4	4	9	5	4	3	3
HMF002469A	2	2	2	2	2	1	2	2	2	2	2	3	2	2	2	1	2	2	2	2	2	2	2	2	2	2	2	2	2	2	2	2	2	2	2	2	2	2	2	2	1	1
HMF003553A	2	2	2	2	2	1	3	2	1	3	1	2	2	2	2	1	3	1	1	1	1	2	2	2	2	2	2	2	2	2	1	1	2	1	2	1	2	2	2	1	1	2
HMF001874A	8	6	6	7	7	5	7	6	6	11	4	4	5	7	7	8	8	2	6	6	7	4	8	5	5	2	7	6	7	7	4	7	4	4	5	8	8	8	6	4	4	4
HMF002419A	4	2	3	2	2	2	4	3	2	6	2	2	2	8	3	1	2	1	2	2	2	2	2	2	2	2	3	2	2	1	2	3	2	2	2	2	2	2	3	5	1	1
HMF001856A	2	2	2	1	2	1	2	1	2	2	2	2	2	2	2	1	3	1	2	2	2	2	2	2	2	3	2	3	2	2	1	1	2	1	2	2	2	2	2	2	2	3
HMF001473A	2	2	3	2	2	1	3	1	1	2	1	2	2	2	2	1	2	1	1	2	2	2	2	3	2	1	1	1	2	2	2	2	1	2	2	2	2	2	1	2	1	1
HMF001940A	4	3	3	2	2	2	2	3	2	2	2	2	3	2	2	4	4	3	3	4	2	4	2	3	3	1	3	2	4	2	2	3	3	3	3	3	4	4	2	2	4	4
HMF000343A	4	3	4	3	3	2	5	2	3	4	2	3	2	4	4	2	3	2	2	3	2	3	2	2	3	3	5	3	4	3	2	4	2	2	2	5	3	5	3	2	3	2
HMF000195A	2	2	2	2	2	2	2	2	3	3	2	2	1	2	2	2	5	1	1	2	2	2	2	2	3	2	1	2	2	1	1	3	2	2	1	2	2	3	2	3	3	2
HMF000847A	2	2	2	2	2	2	2	2	2	2	2	2	2	2	2	2	3	2	2	2	2	2	2	2	2	2	2	2	2	1	2	2	2	2	2	2	2	2	2	1	1	1
HMF001543A	2	2	2	2	2	2	2	2	2	2	2	2	2	3	2	1	4	1	2	2	2	2	2	2	2	1	2	1	2	2	1	2	2	2	1	1	2	2	2	2	1	1
HMF001047A	4	2	4	4	2	4	4	4	3	3	3	3	3	3	4	2	6	4	4	3	3	4	4	2	4	4	3	4	3	2	2	4	2	2	3	3	4	4	4	3	2	2
HMF002547A	2	2	2	2	2	2	2	1	2	2	2	2	1	2	2	1	2	2	2	2	2	2	2	2	2	1	2	2	2	1	1	2	2	1	2	2	1	2	1	2	1	1
HMF000905A	4	3	3	4	4	3	3	3	3	2	3	2	2	5	5	4	7	4	4	3	3	2	4	3	3	3	4	4	3	3	3	3	3	3	2	2	2	5	4	2	1	3
HMF001090A	2	2	2	2	2	2	2	2	2	3	3	3	3	2	2	2	2	2	2	2	2	2	2	3	3	2	2	2	2	1	2	2	2	2	2	2	2	2	2	2	1	1
HMF002591A	2	2	2	2	2	2	2	2	2	2	1	3	2	2	2	2	2	2	2	3	2	2	2	3	3	2	3	2	2	2	2	2	2	2	2	2	2	3	2	3	1	1
HMF002985A	4	2	4	4	2	2	4	2	2	3	3	4	3	3	2	2	6	2	3	4	2	2	2	2	3	2	3	3	4	4	2	3	2	2	3	3	4	5	4	3	2	3
HMF001898A	2	2	2	2	2	2	1	2	2	2	2	2	2	2	2	1	5	2	2	1	1	2	2	2	2	2	2	2	2	2	2	3	2	2	2	2	2	2	2	2	1	1
HMF002134A	2	2	3	2	2	2	2	2	2	2	2	4	1	3	3	2	2	2	2	2	2	2	2	2	2	3	2	3	2	2	2	2	2	2	2	2	1	3	2	3	1	1
HMF000883A	2	2	2	2	2	1	2	2	2	3	2	2	2	2	3	2	3	1	1	2	2	2	2	2	2	2	2	2	1	2	2	2	4	1	1	2	1	2	1	1	2	2
HMF002038A	2	2	3	2	2	2	2	2	2	2	2	2	2	2	2	1	5	2	2	2	2	2	2	2	2	2	2	2	2	1	3	3	2	2	3	2	2	2	2	2	2	2
HMF002355A	2	1	2	1	2	2	2	1	1	2	2	2	1	2	2	1	2	1	2	2	2	2	1	2	2	1	2	2	2	1	1	2	2	2	2	2	2	2	2	2	2	2
HMF000613B	2	2	2	2	2	2	2	2	2	2	2	2	1	2	2	1	1	2	2	2	2	2	2	2	2	2	2	1	2	2	1	2	2	2	3	2	2	2	2	1	1	2
HMF000782A	4	3	7	4	4	4	4	3	3	4	4	3	3	6	6	2	6	2	4	4	4	3	3	4	4	4	4	3	4	4	3	3	4	4	3	3	4	4	3	4	2	2
HMF000743A	2	2	2	2	2	2	2	1	1	3	2	2	2	2	4	2	3	1	1	1	1	2	2	2	2	2	1	2	1	1	2	2	2	3	2	2	1	2	2	2	1	1
HMF001748A	4	5	3	3	3	2	4	4	4	3	3	4	3	6	4	5	2	4	4	4	2	2	2	2	2	4	3	3	4	4	3	3	6	6	4	4	4	4	4	4	2	2
HMF001297A	2	2	2	2	2	2	2	2	2	2	2	2	2	2	2	3	3	2	2	2	2	2	2	2	2	4	2	1	2	2	2	2	2	1	2	2	1	3	1	2	1	1
HMF002630A	4	3	2	4	4	3	4	4	4	4	4	2	2	4	4	1	9	2	4	2	2	3	3	4	4	2	3	2	5	3	2	4	3	3	3	4	4	4	4	3	2	2
HMF001003A	4	2	4	4	2	2	4	2	2	4	2	2	2	4	3	2	2	2	3	3	2	2	2	3	3	2	2	3	3	3	3	3	2	2	3	2	3	3	2	5	1	2
HMF003640A	4	3	4	4	3	2	6	3	3	3	2	2	2	7	2	2	3	2	3	1	2	2	2	3	3	2	2	2	2	2	4	3	2	1	3	3	5	3	2	1	1	3
HMF003194A	2	2	2	2	2	2	2	2	2	2	1	2	2	2	2	2	2	1	1	2	2	2	2	2	2	1	1	2	2	2	1	2	1	1	1	2	1	2	2	1	2	2
HMF002946A	4	2	3	3	2	2	3	2	2	4	2	2	2	3	3	2	2	2	2	2	2	2	2	3	2	2	3	2	3	1	2	2	3	2	3	3	1	2	2	2	1	1
HMF002443B	4	2	2	4	2	4	3	2	2	2	3	3	4	4	3	2	5	2	2	6	2	2	4	4	3	2	3	2	3	2	2	3	2	1	2	6	3	3	3	2	1	1
HMF002086A	4	3	5	3	3	4	4	3	3	5	3	5	3	4	3	2	4	3	4	3	3	4	3	4	4	3	3	2	4	2	2	4	2	2	4	3	3	3	4	4	4	3
HMF002307A	4	3	5	3	3	2	4	4	4	4	4	3	2	6	2	3	6	3	3	4	4	3	3	4	4	5	5	4	6	4	2	4	3	3	3	3	4	4	3	4	4	4
HMF000076A	4	3	3	4	4	3	3	4	2	3	3	3	3	3	3	1	7	2	2	2	2	3	3	3	2	2	2	2	3	2	3	3	3	3	3	3	5	4	5	3	2	2
HMF000050A	4	3	3	4	4	4	4	3	4	3	2	3	2	6	4	2	6	3	3	2	2	2	4	2	4	2	2	2	4	2	3	4	4	2	2	3	3	3	3	3	1	2
HMF000194A	2	2	3	2	3	2	2	1	1	2	2	2	1	2	3	1	3	2	2	2	2	2	2	3	2	1	2	2	2	1	1	2	2	2	2	1	2	2	2	1	2	2
HMF000314A	4	2	5	3	3	3	4	3	3	3	3	4	5	6	4	2	5	3	3	3	3	2	3	2	4	3	3	3	5	3	2	2	2	2	2	3	4	4	4	3	4	4
HMF000259A	4	2	6	4	4	3	3	4	2	4	4	3	2	5	4	2	4	4	4	4	4	3	3	4	4	2	4	2	2	2	2	4	4	4	3	4	3	4	4	4	2	2
HMF002141A	2	2	2	2	2	1	2	1	2	2	2	2	1	2	2	2	2	1	2	2	2	2	2	2	2	2	2	2	2	2	1	2	2	2	2	2	2	2	1	2	1	1
HMF002492A	4	3	4	3	3	2	4	2	2	5	2	3	2	3	3	1	5	4	2	3	3	3	4	3	4	4	3	2	3	3	2	3	3	3	2	3	2	4	2	2	1	2
HMF001482A	4	2	2	3	2	1	4	3	2	3	3	3	3	2	2	3	2	1	3	1	2	2	1	5	3	2	3	2	4	4	2	3	2	4	2	3	2	3	2	2	2	2
HMF001189A	4	3	4	5	5	5	5	6	6	5	5	4	4	4	5	2	4	5	5	4	2	3	5	7	7	4	4	4	6	6	4	6	5	4	5	5	6	6	4	4	3	2
HMF003456A	2	2	4	2	2	2	2	1	2	3	2	2	2	2	2	1	2	1	2	2	2	2	1	1	2	2	2	2	2	2	2	2	2	1	1	2	2	2	2	2	2	2
HMF000544A	4	3	3	4	2	2	4	3	3	3	2	5	2	4	4	2	2	3	3	1	3	3	3	2	2	2	3	2	2	2	3	3	2	2	2	5	3	6	5	2	2	2
HMF003668A	2	2	2	2	2	1	4	1	2	2	1	1	2	2	2	1	4	2	2	2	2	1	2	2	2	1	2	2	2	2	1	1	2	1	2	1	2	2	2	2	2	2
HMF001147A	2	2	3	1	2	1	2	2	2	2	2	2	2	3	3	2	2	1	2	1	1	1	1	2	2	2	1	2	2	2	2	2	2	2	2	2	2	2	2	3	2	3
HMF002868A	2	2	3	2	2	1	1	2	2	2	2	2	2	2	2	3	7	1	2	2	2	2	2	2	2	2	2	2	2	2	2	2	2	2	2	2	2	2	2	2	1	1
HMF001321A	4	2	6	3	3	3	3	4	2	3	3	4	2	4	4	2	6	2	3	4	3	3	3	4	4	3	3	3	3	3	3	3	2	4	4	4	4	4	4	4	4	5
HMF000253A	2	2	1	2	1	2	2	2	2	2	2	3	1	2	2	2	2	1	1	2	2	2	1	2	1	2	2	2	1	1	2	2	2	2	2	2	2	2	2	2	1	1
HMF000739A	2	2	3	2	2	1	3	2	2	2	2	2	2	2	2	2	2	2	2	2	2	2	2	2	2	1	2	2	2	2	2	2	2	2	2	2	2	2	2	2	2	2
HMF000611A	4	4	4	3	3	3	5	2	2	3	5	3	3	4	4	2	4	2	4	5	3	2	3	3	3	2	2	2	4	4	2	4	3	3	4	4	3	3	2	4	2	2
HMF001240A	4	2	2	2	2	2	2	2	2	3	3	2	2	3	3	2	2	3	3	2	2	2	2	3	3	3	3	2	2	1	3	3	3	3	4	4	3	3	2	1	1	1
HMF002597A	4	3	2	4	3	3	4	2	2	3	3	2	2	3	2	2	2	3	2	4	2	3	2	2	2	4	3	2	3	3	2	4	3	3	2	2	3	3	5	1	2	2
HMF003636A	2	1	1	1	1	1	1	2	2	2	2	1	1	2	2	1	1	2	2	1	1	1	1	2	2	2	2	1	1	1	1	2	2	2	2	2	2	2	1	1	1	1
HMF001889B	2	2	4	2	3	1	2	2	2	4	2	2	1	2	2	2	3	2	2	2	2	2	2	4	2	2	2	2	2	2	2	2	2	2	2	2	2	2	1	2	2	2
HMF001820A	2	2	4	2	2	1	2	1	2	2	2	2	1	2	2	2	2	2	2	2	2	2	2	2	2	2	2	2	2	2	2	2	2	2	2	2	2	2	2	1	2	2
HMF001554A	2	2	2	2	2	1	3	2	2	1	3	2	2	2	2	2	2	2	1	2	2	2	2	2	2	2	1	2	2	2	2	2	2	2	2	2	2	2	1	2	1	1
HMF000243A	4	2	2	3	3	2	2	2	2	6	2	3	2	3	6	1	3	2	2	4	3	3	3	4	3	3	3	2	2	2	2	3	4	4	2	2	4	5	2	2	1	2
HMF000475A	4	3	3	4	4	3	4	3	4	3	3	3	3	4	4	1	7	3	3	3	3	3	4	3	3	3	3	5	3	2	5	5	2	2	4	3	2	3	4	3	1	2
HMF000718C	4	3	4	3	3	2	4	3	3	2	2	3	2	4	3	2	4	2	2	4	3	2	2	3	3	3	2	2	4	3	1	3	3	2	3	3	3	2	2	2	5	3
HMF000250A	4	3	4	3	3	3	4	3	3	3	3	3	3	5	4	3	3	4	2	4	4	4	3	4	4	3	3	2	4	3	2	3	3	3	3	5	5	5	3	3	1	2
HMF000713A	4	3	4	4	3	3	3	2	3	3	4	4	2	3	3	3	4	2	3	3	2	3	2	5	5	3	4	3	3	3	4	3	3	2	2	3	3	4	3	2	2	3
HMF000999A	4	3	3	3	3	3	3	2	3	4	2	3	3	4	4	2	4	2	3	3	3	2	3	2	2	5	2	3	2	2	2	3	3	3	1	5	2	4	3	3	2	4
HMF002866A	4	6	8	7	5	5	4	5	6	3	4	6	5	6	5	4	4	5	4	3	3	4	3	5	5	2	6	5	4	4	5	4	3	4	4	4	5	6	3	4	3	3
HMF002260A	2	2	2	2	2	2	2	2	2	2	2	2	2	2	2	1	2	2	2	2	2	2	2	2	2	2	2	2	2	2	1	2	2	2	2	2	2	2	1	2	2	1
HMF001832B	4	3	5	5	5	3	6	3	3	5	5	4	4	6	6	2	8	5	6	4	4	4	4	5	5	9	4	4	4	4	3	6	6	2	4	4	2	5	4	4	1	5
HMF001523A	4	2	2	3	2	2	4	3	3	3	2	2	3	2	2	2	3	2	2	4	2	2	3	3	3	3	3	2	3	2	3	3	3	2	3	3	3	4	4	2	2	2
HMF001120A	2	2	4	2	2	2	2	2	2	1	2	3	2	3	3	1	3	2	2	2	2	2	2	2	2	4	2	2	2	2	2	2	2	2	2	2	2	2	3	3	1	1
HMF003392A	2	1	3	2	2	1	3	2	2	1	2	2	2	2	2	1	4	1	2	2	3	2	2	2	2	2	2	2	2	2	1	2	1	1	1	2	2	2	2	1	1	1
HMF002518A	4	4	5	3	2	4	4	3	2	4	3	3	2	4	3	1	6	2	3	3	2	3	4	4	3	2	4	2	3	2	2	3	4	1	3	4	4	3	2	2	2	2
HMF000516B	8	6	6	6	5	10	7	5	5	8	4	6	5	7	7	6	5	4	4	8	4	4	7	5	5	6	6	3	17	7	4	7	5	6	5	5	7	7	9	5	2	2
HMF001397A	4	4	4	7	5	5	5	3	4	6	3	7	4	5	6	4	4	3	3	5	3	3	3	6	7	9	7	4	3	3	4	4	4	2	4	7	4	7	4	4	1	2
HMF001705A	2	2	2	2	2	1	2	2	2	2	2	1	1	2	2	2	2	2	2	2	2	2	2	2	2	1	2	2	2	2	2	2	2	2	2	2	2	2	2	2	2	2
HMF000844A	4	2	4	3	3	4	4	3	3	3	3	5	2	4	4	3	5	3	3	2	2	2	2	3	3	3	2	3	2	2	4	4	2	2	3	3	4	4	2	4	4	4
HMF001129A	4	3	3	4	4	5	5	2	3	4	5	3	3	4	4	3	5	5	5	4	3	4	4	4	4	3	3	3	4	2	2	5	4	4	4	4	3	3	4	4	2	2
HMF002829A	4	2	3	4	3	2	3	3	2	7	2	2	2	3	4	1	3	2	2	2	2	2	2	3	2	2	2	3	2	2	3	3	4	3	2	3	4	5	2	2	1	2
HMF003499A	4	5	3	4	4	5	7	3	3	4	3	3	3	3	3	3	3	2	4	6	3	3	3	4	3	4	3	3	4	4	3	5	4	2	3	3	4	5	5	4	2	2
HMF003280B	4	3	3	3	3	3	3	3	3	6	2	3	3	7	3	5	5	5	2	3	3	3	3	4	4	3	5	3	3	3	2	5	3	3	2	3	5	5	2	3	2	2
HMF002099A	2	1	3	2	2	2	3	2	2	3	3	2	1	2	2	1	5	2	2	2	2	1	1	1	2	2	2	2	2	1	2	2	2	2	2	2	3	3	2	2	2	2
HMF003040A	2	2	2	2	2	2	2	2	2	2	2	2	2	2	2	2	2	2	2	1	1	2	1	2	2	2	2	2	2	2	1	2	2	2	2	2	2	2	2	2	2	2
HMF001969A	4	2	6	2	3	4	4	3	3	4	4	4	2	5	3	2	6	2	2	4	2	4	4	4	5	3	2	4	3	2	2	4	2	2	2	2	2	6	3	2	4	4
HMF002909B	4	5	4	6	3	6	8	4	3	5	3	5	3	6	7	2	8	6	6	5	4	5	3	4	6	4	6	5	4	5	4	5	6	5	6	5	8	8	5	6	3	3
HMF001605B	2	2	2	2	2	2	2	2	2	3	1	3	2	3	4	2	2	2	1	2	2	2	2	2	2	2	2	2	2	2	2	2	2	2	2	2	2	2	2	2	1	1
HMF000227A	8	6	5	8	4	4	6	4	4	16	4	6	5	10	7	4	8	5	6	9	3	4	7	4	4	6	5	4	4	4	4	7	10	3	5	5	3	6	6	4	4	2
HMF001951A	4	4	4	4	4	3	3	3	3	4	3	5	5	3	4	1	6	3	3	4	4	4	3	4	4	5	3	5	3	3	2	3	2	2	3	3	2	6	3	2	2	2
HMF001682B	2	2	2	2	2	2	2	2	2	2	2	2	2	2	2	1	2	2	2	2	2	2	2	2	3	1	2	2	2	1	1	2	2	2	2	2	2	2	2	2	1	1
HMF000114A	2	2	2	2	2	2	2	2	2	2	1	2	2	2	2	1	2	2	2	2	2	1	2	2	2	2	1	2	2	2	2	2	1	1	2	2	2	2	2	2	1	1
HMF000676A	4	4	4	3	3	3	4	2	2	3	3	2	2	4	3	2	6	3	3	3	3	2	4	3	2	4	2	2	2	1	2	4	2	2	3	3	3	3	2	2	2	2
HMF001914A	2	1	2	1	1	2	2	1	1	2	2	2	2	2	2	2	2	1	1	1	1	2	1	2	2	2	2	2	2	2	1	1	1	1	2	2	2	2	2	2	1	1
HMF000962A	2	2	4	2	2	1	4	2	2	2	2	2	1	3	1	2	3	2	1	2	2	2	1	1	1	1	2	2	2	2	2	2	2	1	1	1	4	3	2	2	2	2
HMF000725A	2	2	2	2	2	2	2	3	2	3	2	3	2	2	4	2	2	2	2	2	2	2	2	2	2	2	2	2	3	3	2	2	2	2	2	2	3	3	2	1	1	1
HMF000374A	2	2	4	2	2	2	3	2	2	2	2	2	1	2	2	1	2	2	2	2	2	2	1	2	2	2	2	2	2	2	2	2	2	2	2	2	3	3	2	2	2	2
HMF001827A	4	6	6	5	5	2	3	4	2	4	6	4	4	6	6	3	3	2	2	4	4	4	2	4	4	2	3	3	4	4	3	5	4	4	4	4	4	4	4	4	2	2
HMF002506B	2	2	2	2	2	3	3	2	2	2	2	3	1	3	3	2	2	2	2	2	2	2	2	2	2	2	2	2	2	2	2	2	2	2	3	3	3	3	2	3	1	1
HMF000519A	4	3	5	3	3	3	4	4	3	7	3	4	4	5	3	2	8	3	3	5	3	2	3	2	3	3	5	3	3	3	3	4	6	2	2	4	6	5	4	8	3	2
HMF003657A	2	2	3	2	2	2	2	2	2	2	2	3	1	2	2	2	3	1	2	2	1	2	2	2	2	2	2	2	2	1	2	2	2	2	2	2	1	1	1	2	1	1
HMF002434A	2	2	4	3	2	2	4	2	2	2	2	2	2	2	2	1	4	2	2	2	2	2	2	1	2	2	2	2	2	1	2	3	2	2	2	2	2	2	2	2	1	2
HMF002663B	2	2	2	2	2	2	2	2	2	3	2	2	1	2	2	1	3	2	2	2	2	1	2	1	2	2	2	2	2	1	2	2	2	2	2	2	2	2	2	2	1	1
HMF002272A	2	2	2	2	2	1	2	2	2	2	2	2	2	2	2	1	2	2	2	3	2	2	1	2	2	1	2	2	2	1	1	2	2	2	1	2	2	2	1	2	1	1
HMF002300A	4	3	4	3	3	2	5	4	2	6	2	4	2	3	4	2	4	4	3	2	2	2	2	3	3	3	2	2	3	3	2	4	3	2	2	3	4	4	4	2	4	4
HMF003770A	2	2	2	2	2	2	2	2	2	2	2	2	2	2	2	2	2	2	2	2	2	2	2	2	2	2	2	2	2	2	2	2	2	2	3	1	2	2	2	2	1	1
HMF002813A	4	2	5	2	2	2	2	3	3	4	4	3	2	5	2	4	4	2	2	3	3	3	2	4	4	2	3	2	3	2	2	3	2	3	2	2	3	4	3	2	3	3
HMF002690A	2	2	3	2	2	2	2	2	2	2	2	2	2	3	3	2	5	2	2	2	2	2	2	2	2	2	2	2	2	2	2	2	2	2	2	2	2	2	2	2	1	1
HMF001641A	4	4	5	3	3	3	3	2	3	7	2	2	2	4	4	1	4	3	3	7	2	2	2	3	3	3	2	3	4	4	2	2	5	5	3	2	4	4	4	4	5	5
HMF002635A	2	2	2	2	2	2	2	1	2	2	1	3	1	2	2	2	2	2	2	2	2	2	1	2	2	2	2	2	1	1	1	2	2	2	2	2	2	2	2	2	1	1
HMF002796A	4	2	6	3	3	3	3	3	3	4	4	3	2	4	4	2	10	3	2	4	2	3	2	1	4	2	4	2	6	2	2	7	2	2	3	3	4	4	3	4	2	3
HMF002743A	2	1	3	2	1	1	1	1	2	2	1	4	2	2	2	1	3	1	1	2	1	1	2	1	1	2	1	1	1	1	1	1	2	2	2	1	1	2	2	1	1	2
HMF003281A	4	3	4	3	3	4	5	4	4	3	2	5	3	4	4	4	4	2	2	2	2	2	2	3	3	3	3	3	3	2	4	4	3	3	3	3	5	5	4	5	2	2
HMF003805A	2	1	3	2	2	2	2	1	2	2	2	2	2	2	2	2	2	2	2	2	2	2	2	2	2	3	2	2	2	2	1	2	1	1	2	2	2	2	2	2	1	1
HMF002566A	2	2	3	2	2	2	2	2	2	2	2	1	1	2	2	2	2	1	2	2	2	2	1	2	2	4	2	3	2	2	2	2	2	2	2	2	2	2	2	3	1	1
HMF003356A	4	3	5	4	2	3	4	1	2	3	2	2	2	3	3	2	3	4	4	3	3	2	3	3	4	3	2	3	3	2	4	4	3	4	4	3	4	3	2	5	1	1
HMF003074B	2	2	2	2	2	2	2	2	2	2	2	2	2	2	2	2	2	2	2	2	2	2	2	2	2	2	2	2	2	2	2	2	2	2	2	2	2	2	2	2	1	1
HMF002025A	2	2	3	2	2	2	2	2	2	2	2	2	2	4	2	1	3	2	2	2	2	2	1	2	2	2	2	2	3	2	1	5	3	2	2	2	1	3	1	1	2	1
HMF000481A	4	4	4	3	3	4	4	2	2	3	3	2	4	4	4	4	6	2	4	4	4	4	2	4	6	2	3	4	4	4	3	3	4	2	2	3	4	6	2	3	2	2
HMF002015A	4	4	5	3	4	4	4	4	4	3	2	6	2	4	8	5	5	2	2	3	3	3	3	4	4	4	5	3	3	3	3	5	3	3	4	3	4	4	3	4	2	2
HMF001913A	2	2	3	2	2	2	3	1	2	2	2	2	2	2	3	2	2	1	2	2	2	2	2	2	2	2	2	2	2	2	1	2	2	2	2	2	1	2	2	1	3	1
HMF003612A	2	2	2	3	2	1	2	2	2	3	1	2	2	2	2	1	2	1	2	2	2	2	3	2	2	1	2	2	2	2	2	2	2	2	2	2	2	2	2	3	2	1
HMF002912A	4	3	5	3	2	4	4	2	3	3	2	4	3	3	3	1	5	1	2	2	2	2	2	2	2	4	2	4	2	2	2	3	3	3	3	3	4	4	2	5	3	3
HMF002531A	2	2	3	2	2	1	2	2	2	2	2	2	2	2	2	1	2	1	1	2	2	2	2	2	2	2	1	2	2	2	2	2	2	2	2	2	2	2	2	2	1	1
HMF003518A	4	2	3	3	4	2	3	2	2	4	2	3	3	3	5	1	5	3	2	3	2	1	2	5	2	2	2	4	2	2	2	2	3	2	2	2	2	3	1	2	1	1
HMF000668A	4	2	7	3	3	3	4	2	4	4	4	4	4	4	4	4	4	3	3	3	3	3	3	3	3	2	3	2	6	2	2	6	4	4	3	3	9	4	3	3	3	3
HMF001809A	4	2	4	2	2	2	2	3	3	2	2	2	2	4	3	3	4	2	2	2	2	2	2	4	2	3	4	3	2	2	2	3	4	2	2	2	2	4	3	3	1	1
HMF001623A	4	2	4	3	3	4	3	3	2	5	2	3	3	4	4	2	6	3	3	3	3	3	3	2	3	2	4	2	3	3	2	3	3	2	3	3	4	4	3	3	2	1
HMF003532A	2	2	2	2	2	1	6	1	1	2	2	2	1	2	2	2	2	2	2	1	1	2	2	2	2	1	2	2	2	2	2	2	2	2	2	2	2	2	2	2	2	2
HMF003011A	2	2	2	2	2	2	1	2	2	2	2	2	2	3	3	1	2	2	2	1	1	2	2	3	2	3	2	2	2	2	1	2	2	2	2	2	1	2	1	2	1	1
HMF002849A	2	2	3	3	2	2	2	3	3	2	2	2	2	2	2	2	2	2	2	2	2	2	2	3	3	2	2	2	2	2	2	2	3	3	2	2	3	3	2	2	1	1
HMF000884A	2	2	2	2	2	1	1	1	2	3	1	2	2	2	1	1	2	1	1	2	2	2	2	2	1	1	2	2	1	1	1	1	2	2	1	1	2	1	2	2	2	1
HMF001208A	2	2	2	2	1	2	2	1	1	2	2	1	1	2	2	2	2	2	1	1	1	2	1	1	1	1	2	1	1	1	1	1	2	2	2	2	2	3	2	1	2	2
HMF001441A	4	3	3	3	3	4	4	3	3	4	2	3	2	4	4	4	4	2	3	2	2	3	3	3	3	3	3	3	4	4	2	3	4	4	3	3	3	3	2	3	2	2
HMF000785A	4	4	7	3	4	3	4	3	3	2	3	7	3	5	5	1	9	4	4	5	4	3	2	4	4	2	4	2	5	4	4	3	5	5	4	5	8	6	4	4	3	3
HMF000047A	2	2	2	3	3	1	3	2	2	2	2	2	2	3	3	2	3	2	2	2	2	4	2	2	2	2	1	2	3	3	2	2	2	2	3	3	2	4	2	3	1	1
HMF003289A	4	3	3	5	4	3	3	2	3	6	4	4	4	6	5	1	7	3	5	5	3	3	3	5	4	7	3	4	4	3	4	4	4	3	3	4	7	7	4	4	6	6
HMF003177A	2	2	2	2	2	2	2	2	2	2	2	2	2	2	2	2	2	2	2	2	2	2	2	2	2	2	2	2	2	2	2	2	2	2	2	2	3	3	2	2	2	2
HMF002190A	4	4	6	4	4	4	4	4	3	5	5	4	4	4	4	2	9	4	4	4	4	4	4	2	4	3	2	2	4	4	1	5	4	4	3	4	4	4	4	2	2	2
HMF002699A	2	2	2	2	2	2	3	2	2	2	2	2	2	2	2	1	3	2	2	2	2	2	2	2	2	2	2	2	2	1	2	2	2	2	2	2	2	2	2	2	1	1
HMF003076A	2	1	2	2	2	1	2	2	2	2	2	2	1	2	2	1	2	1	1	2	2	1	2	2	1	1	1	2	2	1	1	2	2	2	1	2	1	1	1	2	1	1
HMF002486A	2	2	2	2	2	1	2	2	2	2	3	2	2	2	2	2	2	2	2	2	2	2	2	2	2	2	1	2	2	2	2	2	2	2	2	2	2	2	2	2	2	2
HMF003712A	2	1	2	2	2	2	3	1	1	2	2	2	2	1	2	1	2	2	2	2	1	2	1	2	2	2	1	2	2	1	1	1	2	1	2	2	2	2	2	1	2	2
HMF003524A	4	3	5	4	4	4	6	2	4	9	4	5	3	9	8	4	8	5	3	5	4	5	5	6	3	6	4	3	3	5	5	3	5	3	3	6	6	6	4	7	5	4
HMF000599A	2	2	2	2	2	3	3	2	3	2	2	2	2	3	3	3	7	2	2	2	2	2	2	3	3	2	3	1	2	2	2	2	2	2	1	1	2	2	2	2	1	1
HMF002288A	4	3	5	3	3	2	3	2	2	3	2	2	3	4	3	3	3	2	2	4	2	2	3	2	2	5	2	2	1	3	2	4	3	1	2	2	3	5	4	2	2	2
HMF000976A	4	3	3	4	3	2	4	3	3	5	3	2	2	6	3	4	4	2	3	2	4	3	3	5	2	2	3	2	5	4	2	2	1	2	4	3	3	3	2	4	4	4
HMF000083A	4	4	4	3	3	4	4	3	3	3	3	5	3	4	4	3	3	4	2	2	2	4	4	4	2	3	3	3	3	3	3	4	2	2	3	3	2	4	3	4	2	2
HMF000912A	4	2	2	4	3	2	3	2	2	2	2	3	2	4	2	1	4	2	2	2	2	2	2	1	3	1	3	2	2	2	2	3	2	2	2	2	2	3	2	2	1	2
HMF000804A	4	4	3	4	3	4	4	1	2	4	3	4	3	3	2	2	2	4	4	4	4	3	3	2	2	3	3	3	2	2	4	4	4	2	4	4	4	4	4	3	2	2
HMF000625A	2	2	3	3	2	2	2	2	2	2	2	2	2	2	2	1	3	1	1	2	2	2	2	4	2	1	1	2	2	2	2	2	2	2	2	2	2	2	2	2	2	2
HMF003679A	2	2	2	2	2	2	2	2	2	2	2	2	2	1	2	2	2	1	2	1	1	2	2	2	2	1	2	2	2	1	1	3	2	2	2	2	2	2	2	2	1	1
HMF000988A	4	2	4	3	3	2	2	2	2	3	3	3	2	4	4	2	3	3	4	2	2	4	2	3	3	2	4	3	3	3	2	3	4	4	3	3	4	4	2	2	3	3
HMF000711A	4	3	3	4	3	2	4	2	2	9	3	4	2	4	3	2	3	3	3	7	3	3	2	4	3	4	3	2	2	3	2	3	4	3	4	4	5	4	3	3	1	1
HMF002359A	4	3	4	4	4	2	4	4	4	3	3	2	2	3	3	2	10	2	2	3	3	2	2	2	4	2	2	3	6	2	2	6	4	4	2	4	2	4	3	2	2	2
HMF000231A	2	1	2	2	2	2	2	2	2	2	2	2	2	2	3	1	2	2	2	2	2	2	2	2	2	3	2	2	3	2	1	2	1	1	2	2	3	4	1	1	2	2
HMF000279A	2	3	3	2	2	3	3	2	2	2	2	2	3	2	3	1	3	1	2	1	2	3	1	2	2	2	2	2	2	2	2	2	2	2	2	2	2	3	2	2	1	1
HMF002196A	4	3	5	3	3	3	3	4	4	4	4	4	2	3	2	2	4	2	2	3	3	3	2	4	4	4	3	4	4	4	2	4	4	4	4	4	2	3	3	2	4	4
HMF002150A	2	2	2	2	2	1	3	1	2	3	1	2	2	3	3	1	3	2	2	2	2	1	2	2	2	2	2	2	2	2	1	3	1	1	2	2	2	2	1	1	2	2
HMF003680A	2	2	2	2	2	2	2	2	2	2	2	1	1	2	3	2	2	1	1	1	1	1	1	1	2	1	2	2	2	1	1	2	2	2	1	1	2	2	2	2	1	1
HMF003762A	4	4	5	4	4	4	4	3	3	7	2	4	3	7	6	4	5	2	3	2	2	2	3	2	4	3	4	4	4	4	4	4	2	2	3	4	4	4	5	4	1	2
HMF003571A	4	4	4	4	4	4	4	4	4	3	3	3	3	5	5	3	3	4	2	4	4	3	3	4	4	4	3	3	4	4	3	4	4	4	3	3	6	6	4	4	2	2
HMF001449A	2	2	2	1	1	1	2	2	2	2	2	3	2	2	2	2	3	1	1	1	1	2	2	3	1	2	2	2	2	2	1	2	2	2	2	2	2	2	2	2	1	1
HMF001308A	8	6	10	8	8	6	6	7	7	8	6	7	7	6	6	6	6	4	4	4	4	7	7	6	6	5	6	7	8	8	5	5	6	6	6	6	6	8	8	8	7	7
HMF001445A	4	3	4	3	3	2	4	3	3	4	4	3	2	5	4	8	8	2	3	4	2	2	2	6	2	4	2	3	3	3	2	4	3	3	4	4	2	4	3	2	2	3
HMF003701A	4	3	4	3	3	2	3	4	4	4	2	3	2	4	3	2	4	2	3	4	3	3	2	4	3	2	2	3	4	3	2	2	3	3	2	4	3	5	3	4	3	2
HMF001866A	2	3	2	2	2	2	2	2	2	2	2	2	2	2	2	1	2	2	2	2	2	3	3	2	2	1	2	2	3	1	2	2	2	2	2	2	2	2	2	2	2	1
HMF002142A	2	2	2	2	2	2	2	2	2	1	1	2	2	2	2	1	5	1	2	2	1	2	1	2	1	2	1	2	2	2	2	2	2	2	2	2	2	2	2	1	1	1
HMF003519A	4	4	4	2	3	3	4	4	4	4	4	3	2	4	4	1	5	2	3	3	3	4	2	4	3	1	4	3	5	2	2	5	4	4	3	3	2	3	3	2	3	5
HMF003236A	4	2	6	3	3	3	5	2	2	4	4	3	2	4	4	4	4	4	4	3	3	3	3	5	5	3	4	2	4	2	4	4	3	3	3	3	5	5	2	2	3	2
HMF000172A	2	1	3	2	2	2	2	2	2	2	2	2	4	1	2	2	3	2	2	1	2	2	1	2	2	1	1	2	2	2	2	2	2	2	2	2	2	2	2	3	1	1
HMF001253B	2	2	2	2	2	1	1	2	1	2	2	2	1	2	2	1	2	1	1	1	1	2	1	2	1	2	2	2	2	2	2	1	2	2	2	1	2	2	2	2	1	1
HMF003516A	2	2	2	2	2	2	2	2	2	2	2	2	2	2	2	2	2	2	2	2	2	2	2	2	2	2	2	2	2	2	2	2	2	2	2	2	2	2	2	2	2	2
HMF003223A	4	3	3	5	3	4	4	3	3	3	2	2	2	5	4	1	5	1	2	3	2	3	4	4	4	2	4	4	4	2	2	4	3	2	4	4	3	2	4	2	1	1
HMF001412A	2	2	3	2	2	2	2	2	2	2	2	2	2	2	2	1	3	2	4	2	2	2	3	2	2	1	2	2	2	2	1	2	2	2	2	2	2	2	2	2	2	1
HMF002920A	4	3	6	4	3	3	4	3	2	3	3	8	4	3	4	2	3	4	3	6	4	6	2	5	5	5	3	3	4	4	4	4	2	3	4	4	5	6	3	3	2	2
HMF000027A	4	3	3	3	3	2	2	4	4	3	3	3	1	4	4	6	6	2	2	2	2	3	3	3	3	2	2	4	3	3	3	4	5	2	3	3	4	4	4	2	2	2
HMF000183A	4	3	5	4	4	4	4	3	4	3	3	4	3	4	6	3	4	3	4	3	3	3	3	4	4	3	3	4	3	4	3	4	4	3	2	3	4	4	4	4	2	2
HMF000734A	2	2	2	2	1	1	2	3	1	2	2	2	2	2	2	1	2	2	1	1	1	2	1	2	1	2	2	2	2	2	1	1	2	2	2	2	2	2	2	2	1	2
HMF001887A	4	2	3	5	3	2	6	2	2	4	2	4	4	3	4	1	3	3	3	3	2	2	3	4	4	3	4	2	3	4	3	4	8	3	3	7	4	4	4	3	1	2
HMF001565A	2	2	4	2	2	2	3	1	1	3	3	3	3	3	3	2	2	2	2	2	2	2	2	2	2	2	1	1	2	2	1	2	2	2	2	1	2	2	2	1	1	1
HMF000878A	4	3	6	4	4	4	4	3	3	2	2	3	2	3	3	4	4	2	2	3	3	2	3	4	4	4	2	4	3	3	4	3	2	2	4	4	4	4	3	4	2	2
HMF003525A	2	2	2	2	2	1	1	2	2	3	3	1	1	2	2	2	2	1	1	2	2	2	2	2	2	2	1	2	2	1	2	2	2	2	2	2	2	2	2	2	1	1
HMF001638A	4	4	5	6	5	3	8	5	5	9	5	5	2	4	4	3	8	5	6	7	3	3	5	4	5	4	8	3	5	6	2	7	8	2	5	6	7	6	6	6	3	3
HMF000846A	2	1	2	2	2	1	2	2	2	2	1	2	2	2	2	2	2	1	1	1	1	2	2	2	2	2	2	2	2	2	2	2	2	2	2	2	2	2	2	2	1	1
HMF004024A	4	3	4	3	4	3	3	3	4	4	2	4	3	4	2	2	6	2	3	3	3	3	4	4	3	2	2	4	4	4	2	4	3	2	2	3	5	5	3	4	1	1
HMF004310A	4	1	3	4	4	2	2	3	4	3	3	3	3	4	3	2	6	4	3	2	2	4	2	2	2	3	3	4	4	4	2	2	4	4	2	2	4	4	3	2	2	2
HMF004001A	2	2	2	2	2	3	4	2	2	2	2	2	1	3	3	2	3	2	2	1	2	2	2	2	2	2	2	1	2	2	2	2	2	2	2	2	2	2	2	2	1	1
HMF004301A	2	2	2	2	2	1	1	2	2	1	1	2	2	3	3	2	2	1	1	1	1	2	2	2	2	1	2	2	2	2	1	2	2	2	2	2	1	2	2	3	1	1
HMF003967A	2	2	3	2	2	2	2	2	2	3	2	2	1	3	2	2	2	1	1	1	2	3	2	2	2	2	2	2	2	2	1	2	2	2	2	2	2	2	2	2	2	2
HMF004332A	4	4	8	5	5	6	6	4	4	9	5	6	5	3	8	5	8	4	5	3	3	5	6	8	4	9	4	7	8	4	4	5	4	4	7	7	8	8	6	6	3	3
HMF004042A	4	2	6	3	3	3	3	3	3	4	4	3	3	4	4	4	4	3	2	3	3	3	3	3	3	3	3	3	6	2	3	3	4	4	4	4	4	4	4	2	3	3
HMF004167A	2	2	2	2	2	2	2	2	2	2	2	3	1	2	2	1	4	1	2	2	2	2	1	2	2	2	2	2	2	2	2	2	2	2	2	2	2	3	2	1	1	1
HMF003863A	4	3	4	4	4	4	4	2	4	5	4	3	4	5	5	4	4	3	3	4	4	3	3	5	5	5	6	3	3	3	4	4	4	4	3	5	5	6	4	5	2	2
HMF004281A	4	3	3	3	3	2	3	3	3	3	3	3	2	4	3	2	5	3	3	3	3	4	6	2	3	4	3	4	3	3	2	3	3	3	3	2	2	3	3	3	2	2
HMF003852A	2	3	2	2	2	2	2	3	3	2	2	3	1	4	4	2	2	1	2	2	2	2	1	2	2	2	2	3	2	2	2	2	2	2	2	2	3	3	2	4	2	2
HMF004243A	4	4	4	4	4	2	4	2	2	8	2	4	2	4	4	1	7	2	4	4	4	3	3	4	4	4	4	5	3	3	2	4	4	3	3	3	3	3	2	3	2	3
HMF003894A	2	2	2	2	2	2	2	2	2	2	2	4	2	2	3	2	2	2	2	1	1	2	2	2	2	2	2	2	2	2	2	2	2	2	2	2	2	2	2	2	1	1
HMF003891A	2	3	2	2	2	2	2	2	2	2	1	2	1	3	1	1	2	1	1	2	2	1	1	2	2	2	2	2	1	2	1	2	2	2	2	2	2	2	2	2	1	1
HMF004337A	4	3	4	3	3	4	3	2	2	6	2	3	2	6	4	1	4	2	3	5	3	2	4	2	2	3	2	3	3	2	2	3	3	3	3	3	4	4	2	3	2	2
HMF004373B	4	3	5	8	6	7	7	4	4	4	4	4	4	5	5	2	6	6	6	3	5	6	4	4	5	6	3	4	4	2	4	4	6	6	5	3	4	4	4	4	5	2
HMF003886A	4	2	3	3	3	4	4	2	2	2	2	3	3	4	6	3	3	2	2	4	2	2	2	2	2	3	2	4	3	3	2	2	3	3	3	3	3	3	2	3	2	2
HMF004047B	4	2	3	3	3	3	3	2	2	4	2	2	2	4	4	2	5	2	2	1	2	3	2	2	4	2	4	3	4	2	2	2	4	2	2	2	3	4	4	2	2	1
HMF004304A	4	2	2	2	2	2	2	2	3	5	3	2	2	3	2	1	6	1	2	2	2	2	3	2	3	3	3	2	2	2	3	3	2	2	2	2	3	3	2	2	1	1
HMF004217A	2	2	2	2	2	2	2	2	2	2	1	2	2	2	2	1	3	1	2	2	2	1	2	2	1	1	2	2	3	2	2	2	2	2	1	2	2	2	1	2	1	1
HMF004113A	4	3	3	3	3	3	5	2	3	3	3	4	4	5	3	2	4	4	2	2	2	3	3	3	2	3	3	2	4	3	2	4	4	4	3	3	4	4	3	2	2	1
HMF004392A	2	2	3	2	2	2	2	2	2	1	1	2	2	2	3	3	3	2	2	1	1	2	2	2	2	2	2	2	2	2	2	2	2	2	3	2	2	2	2	2	1	1
HMF004108A	2	2	3	2	2	4	1	2	2	2	2	2	2	4	4	1	3	2	2	3	2	2	2	2	2	2	2	2	2	1	1	2	3	3	2	2	2	4	2	2	1	1
HMF004221B	2	2	2	2	2	2	2	2	2	2	2	2	2	2	2	2	2	2	2	2	2	2	2	2	2	2	2	2	2	2	2	3	2	2	2	2	1	2	2	1	1	1
HMF004274A	4	4	5	4	4	4	4	4	4	2	4	7	4	4	8	3	5	3	3	4	4	4	4	4	4	3	4	4	4	4	2	4	3	4	4	4	7	7	4	5	2	2
HMF003901A	2	2	2	2	2	1	3	1	2	2	2	2	2	2	2	2	2	1	1	2	2	2	2	2	2	2	1	2	3	3	1	3	2	2	1	2	1	3	1	2	1	1
HMF003885A	4	3	5	3	3	4	4	3	4	4	4	4	4	4	4	1	6	4	4	2	2	4	4	4	4	3	3	3	3	2	3	3	3	3	3	3	4	4	4	2	2	3
HMF004157A	4	4	2	3	3	4	4	4	3	4	2	4	3	3	4	4	3	3	3	1	2	4	4	4	3	3	4	3	4	3	2	3	4	3	5	6	3	3	3	3	5	3
HMF003093B	2	2	4	2	2	2	2	2	2	2	2	2	2	2	2	2	2	2	2	3	3	2	2	2	2	2	2	2	2	2	2	2	2	2	2	2	3	3	2	1	1	1
HMF004314A	4	2	4	2	2	3	3	1	1	3	3	2	2	4	4	2	2	2	2	1	1	3	2	2	2	2	3	3	2	2	2	2	1	1	2	2	2	5	2	2	1	1
HMF003976A	2	2	2	2	2	1	2	2	2	2	2	2	2	2	2	1	2	2	1	2	2	2	2	2	2	2	1	2	2	2	2	2	2	2	2	2	2	2	2	2	1	1
HMF003915B	2	2	2	2	1	2	2	1	1	2	2	2	2	2	2	1	2	2	2	1	1	1	1	2	1	2	2	2	2	1	1	2	3	2	2	2	2	2	2	1	1	1
HMF004291A	4	3	7	3	3	2	2	4	4	2	2	6	2	5	4	4	4	2	2	2	2	3	3	4	4	4	4	4	4	4	4	4	3	3	4	4	4	4	4	4	4	4
HMF004146A	4	3	3	3	4	3	3	4	4	3	3	3	2	3	5	4	4	2	2	2	2	2	3	3	3	2	2	4	4	4	4	4	2	2	2	3	4	6	3	4	3	1
HMF004124A	2	2	2	2	2	1	3	1	2	3	1	2	3	2	2	1	2	1	1	1	1	1	1	2	2	1	1	2	2	1	1	2	2	2	2	2	2	2	2	1	1	1
HMF004172A	2	2	3	2	2	2	2	2	2	2	2	2	2	3	3	1	4	1	2	2	2	2	1	2	2	2	3	2	2	1	1	2	2	1	2	2	4	2	2	1	2	2
HMF004100A	4	3	4	3	3	4	3	3	3	4	4	4	4	3	2	3	3	5	5	5	3	4	3	4	4	4	3	4	3	2	2	4	5	3	3	4	3	5	2	5	2	2
HMF003992A	4	2	3	3	3	2	3	3	3	3	3	3	2	4	4	1	7	2	2	2	2	4	2	3	3	2	3	3	3	1	2	4	3	3	2	2	3	5	2	2	3	3
HMF001344B	2	2	2	2	2	2	2	1	2	3	3	2	2	2	2	4	4	3	3	2	2	3	2	2	2	1	2	2	2	2	2	2	2	2	2	2	2	2	2	2	1	1
HMF004013A	2	2	2	2	2	2	2	2	2	2	2	2	2	2	1	2	2	2	2	2	2	2	2	2	2	2	2	2	2	2	2	2	2	2	2	2	2	2	2	1	1	1
HMF004220A	4	3	3	5	3	3	3	5	5	3	4	2	2	5	5	1	8	4	4	3	3	3	3	4	4	3	3	3	2	2	2	3	3	3	3	3	5	5	3	3	2	2
HMF003814A	4	3	4	3	3	4	4	3	3	9	2	2	3	4	4	1	6	4	4	5	2	2	3	2	3	4	3	3	2	2	4	4	4	4	2	3	6	3	3	2	1	2
HMF004443A	2	2	2	2	2	2	2	2	2	2	2	2	2	2	2	1	2	2	2	2	1	1	2	2	2	1	1	2	2	1	1	2	2	1	2	2	1	2	2	2	1	1
HMF003862A	2	1	2	2	2	2	2	2	2	2	2	2	1	2	2	2	2	1	2	1	1	2	2	2	2	2	2	2	2	2	2	2	1	1	1	2	2	2	2	2	1	1
HMF003908A	4	3	4	6	5	3	12	4	3	6	3	4	2	6	5	4	10	3	7	9	4	4	5	5	5	3	5	3	3	5	3	6	5	2	3	3	6	6	4	5	5	4
HMF003816A	4	4	4	2	4	4	4	4	4	4	2	3	2	4	4	2	4	2	4	3	3	4	4	4	4	3	3	4	3	3	4	4	4	4	4	4	4	4	4	3	2	2
HMF004441A	2	1	2	2	2	3	2	2	2	2	2	2	2	3	3	1	3	2	2	2	2	2	2	2	2	2	2	2	2	1	2	2	2	2	1	2	2	2	2	3	1	1
HMF004325A	4	3	4	4	2	5	4	2	2	4	3	3	2	5	5	2	6	3	2	4	2	2	4	3	3	4	2	3	2	2	4	4	5	2	3	3	4	3	3	2	2	2
HMF004422A	4	4	4	3	2	3	6	4	4	6	2	4	2	4	4	3	3	2	2	4	3	2	3	3	3	2	2	4	3	3	3	4	3	3	3	2	2	3	3	3	1	3
HMF004529A	4	4	4	3	3	4	4	4	4	4	4	4	4	4	4	4	4	2	2	4	4	2	2	4	4	3	4	4	3	3	4	4	4	4	3	3	4	4	4	4	2	2
HMF004723A	4	4	3	4	4	3	4	2	2	5	2	3	3	4	4	1	4	4	3	3	2	4	4	3	4	4	2	3	4	3	2	4	3	2	3	3	4	4	6	3	1	1
HMF004710A	4	3	2	4	3	3	4	3	3	4	3	5	2	4	3	2	2	2	3	3	3	3	3	3	3	3	3	2	2	3	2	3	2	4	3	2	2	4	3	3	3	3
HMF004400A	4	3	3	2	3	2	3	2	2	4	2	4	2	3	3	2	4	2	2	5	2	3	3	4	4	3	3	2	3	2	2	4	4	2	2	2	3	3	3	3	1	1
HMF004975A	4	3	4	3	3	3	4	2	2	3	3	3	3	3	3	1	5	3	3	3	2	4	3	4	3	3	3	2	2	3	2	2	3	1	2	2	3	3	3	2	1	1
HMF005176A	2	2	2	2	2	1	2	2	2	2	2	2	1	2	2	1	2	1	1	2	2	2	2	2	2	2	2	2	2	2	2	2	2	1	2	2	2	2	2	1	1	1
HMF000973A	4	3	4	2	2	2	2	4	3	2	4	4	2	4	4	3	4	3	3	2	2	3	2	3	3	4	2	3	3	3	5	5	3	5	4	4	5	5	3	3	5	5
HMF003037A	4	2	6	3	3	3	3	3	3	3	4	4	4	6	2	4	3	3	3	2	2	3	2	4	4	3	2	3	7	2	2	2	2	2	3	3	3	3	4	2	2	2
HMF001046B	4	3	7	4	4	4	4	4	4	4	4	4	4	4	4	4	4	4	4	3	3	4	4	3	4	3	3	5	6	6	4	4	3	3	4	4	4	4	3	4	4	4
HMF000044A	4	4	4	2	2	3	2	5	5	2	4	4	4	5	5	1	3	3	3	3	3	4	2	5	5	4	2	3	5	2	2	4	4	4	3	3	4	4	4	4	2	4
HMF001086A	4	2	4	3	3	4	4	3	3	4	4	4	4	5	2	2	7	2	2	3	3	3	3	4	4	4	3	3	6	2	2	4	2	3	2	2	3	3	4	3	2	2
HMF000278B	4	2	4	2	3	2	3	1	3	2	2	3	2	2	2	2	5	2	2	3	3	2	2	4	2	2	2	2	2	2	2	2	3	2	2	4	2	2	2	2	3	2
HMF000518A	2	2	2	2	2	2	2	2	2	2	2	2	2	3	3	2	2	1	1	2	2	2	2	2	2	2	2	2	2	2	2	2	2	2	2	2	2	2	2	4	1	1
HMF002820A	2	2	2	2	2	2	1	2	2	2	2	4	1	2	2	2	2	2	1	2	1	2	2	2	2	2	2	2	2	2	2	2	2	2	1	1	2	2	3	2	2	2
HMF001614A	2	2	2	2	2	2	2	1	2	3	1	2	2	2	2	1	3	1	2	2	2	1	2	1	2	2	2	2	2	2	1	3	2	2	1	2	2	2	2	2	2	2
HMF002921A	2	2	2	2	2	2	4	2	2	2	2	2	2	1	1	2	2	2	2	2	2	2	1	2	2	1	2	2	2	2	2	2	2	3	2	2	2	2	2	2	1	2
HMF000724A	4	3	4	3	4	3	3	3	2	4	3	4	2	2	3	2	9	2	3	4	3	3	2	4	5	4	3	3	3	2	3	3	4	3	4	3	4	5	3	2	3	2
HMF003461A	2	2	2	2	2	2	2	1	2	2	2	2	2	3	3	1	3	3	3	3	3	2	2	2	2	2	2	2	2	2	1	2	1	1	2	2	2	2	2	2	2	2
HMF000156A	4	2	2	3	3	3	3	2	2	4	2	4	4	3	3	1	3	3	3	4	2	3	3	3	2	5	2	2	3	2	2	2	2	1	2	2	3	5	2	2	2	2
HMF003527A	4	3	3	3	3	3	3	4	3	3	4	3	3	4	3	1	5	2	3	3	3	4	3	4	4	2	3	3	4	3	3	2	2	2	2	3	1	4	1	3	2	4
HMF001439A	2	2	2	2	2	1	2	2	2	2	2	2	2	2	2	2	3	1	1	2	2	2	2	2	2	2	1	2	2	2	1	2	2	1	2	2	2	3	2	2	1	1
HMF000357A	4	3	4	3	2	2	4	2	2	2	1	4	2	3	4	2	4	3	2	1	3	4	2	4	3	1	2	3	2	2	4	4	4	2	4	2	5	3	2	4	2	4
HMF000714A	4	3	4	3	3	4	4	4	2	9	4	3	4	4	2	3	2	4	4	4	3	5	2	2	2	4	4	3	2	2	4	4	4	4	4	4	5	6	3	4	4	2
HMF002314A	2	2	3	2	2	3	3	2	2	2	2	5	1	3	3	2	2	1	2	1	1	2	3	1	2	2	2	2	2	2	2	2	2	3	2	2	3	3	1	2	1	1
HMF001368A	2	2	3	2	2	2	2	2	2	2	2	2	2	3	3	2	2	2	2	3	1	2	2	2	2	2	2	2	2	2	2	2	2	2	2	2	2	2	2	2	2	2
HMF003385A	4	3	2	2	3	2	3	3	3	4	3	4	3	4	4	2	3	2	2	2	3	3	2	2	3	1	3	2	2	2	2	3	2	1	2	2	2	4	1	2	2	2
HMF000817A	4	3	5	3	3	4	3	3	3	5	4	4	2	4	4	4	4	3	4	4	2	3	2	2	3	2	3	2	4	3	3	2	3	4	3	3	5	7	3	2	1	1
HMF001102B	4	3	4	3	3	4	5	3	3	4	2	4	3	4	4	1	3	5	4	6	3	2	3	2	3	3	3	2	2	2	3	4	3	3	2	3	3	3	3	2	1	3
HMF002608A	2	2	2	2	1	1	3	4	1	2	2	2	2	4	2	1	3	1	2	2	1	2	2	1	3	1	2	2	3	1	1	2	3	1	2	2	2	2	2	1	1	1
HMF002336A	4	3	3	4	4	3	3	3	2	3	2	3	2	3	3	1	4	1	2	2	2	2	3	3	2	3	4	4	3	3	2	2	3	3	2	3	3	4	3	3	1	1
HMF002360A	2	2	3	2	2	2	2	2	2	2	2	2	1	2	2	2	2	2	2	2	2	2	2	2	3	2	2	2	2	1	1	1	2	2	2	2	2	2	2	2	2	2
HMF002573A	2	2	3	2	2	2	2	2	2	2	2	2	2	2	2	2	2	2	2	2	2	2	2	2	2	2	2	2	2	1	1	1	1	1	2	2	2	2	2	2	2	2
HMF001387A	2	2	3	2	2	2	2	1	2	2	2	3	1	2	2	1	6	1	2	2	2	1	1	2	2	3	2	2	2	2	1	2	2	2	2	2	2	1	2	2	1	1
HMF000309A	4	3	7	3	3	5	6	3	4	5	5	3	5	4	4	2	3	4	4	4	3	3	3	3	3	4	4	2	2	2	2	3	5	3	3	3	4	4	4	2	4	3
HMF000897A	4	4	6	2	4	4	4	4	4	3	3	3	3	4	4	4	6	2	4	2	2	2	2	2	3	4	3	4	4	4	3	3	4	4	3	4	4	4	4	4	4	4
HMF000515A	4	3	3	3	3	2	3	3	3	4	3	4	2	3	3	4	4	3	3	4	4	2	3	4	4	3	3	3	3	2	2	2	3	3	3	3	3	5	2	3	2	2
HMF003022A	2	2	2	2	2	1	3	1	1	2	2	2	2	2	2	2	2	2	2	2	2	2	1	2	2	1	1	2	2	2	2	2	2	2	2	2	2	2	2	2	1	1
HMF003368A	4	3	5	4	3	3	3	4	4	5	4	3	3	3	3	2	4	4	3	3	3	2	2	4	5	2	3	3	4	2	3	3	4	4	2	4	2	3	3	2	3	3
HMF000774A	4	3	4	3	3	2	6	2	2	4	2	2	3	3	2	3	4	2	3	2	3	2	3	4	2	3	3	2	2	2	2	3	4	2	2	3	3	6	2	3	2	2
HMF002251A	2	2	2	2	2	2	2	1	1	3	2	2	1	2	2	1	2	2	2	2	2	2	2	1	1	1	1	1	2	1	1	1	2	3	2	2	2	2	2	1	2	1
HMF000274A	2	1	2	2	2	2	2	2	2	1	1	3	1	2	2	2	3	1	1	1	1	2	2	2	1	2	2	2	2	2	2	2	1	1	2	2	1	2	2	2	2	2
HMF003430A	2	1	2	2	2	2	3	2	1	3	1	2	2	1	2	1	4	2	1	2	1	3	2	2	2	1	2	2	1	1	2	2	2	2	2	2	2	2	1	2	2	1
HMF003258A	2	2	2	2	2	2	2	2	2	2	2	5	1	3	3	3	4	1	2	2	1	2	2	2	2	2	2	2	2	2	2	2	3	3	2	2	2	2	2	2	1	1
HMF003598A	2	2	2	2	2	2	2	2	2	2	2	2	2	3	2	2	3	2	2	2	2	2	2	2	2	2	2	2	2	1	1	4	2	2	2	2	2	2	2	2	1	1
HMF002948A	8	5	8	8	8	5	8	5	5	5	5	7	5	5	6	9	9	5	6	6	6	6	6	6	9	5	9	6	8	6	6	9	4	4	6	6	6	12	4	6	3	3
HMF000889C	2	1	3	2	2	3	2	1	1	4	2	2	2	2	2	3	3	2	2	2	1	2	2	2	2	2	2	2	2	1	1	2	2	1	2	2	3	3	2	1	1	1
HMF002574A	2	1	2	2	1	2	2	2	1	2	2	1	1	2	2	1	2	1	2	1	2	1	1	2	3	1	1	1	1	1	1	1	2	2	2	1	2	2	1	1	1	1
HMF001154A	4	4	3	4	4	3	4	4	4	3	3	6	2	4	4	2	4	4	4	3	3	2	2	3	2	3	2	3	4	2	2	4	4	4	4	4	4	4	4	5	2	2
HMF003365A	4	4	4	3	3	4	5	3	3	2	2	4	4	4	4	2	6	4	4	3	3	3	3	6	2	3	4	3	3	3	3	3	4	4	4	4	5	5	4	2	1	1
HMF000316B	4	2	3	4	3	2	7	2	3	3	5	3	2	5	2	3	3	2	2	3	3	2	2	5	3	3	3	3	3	3	3	4	3	2	3	2	2	3	3	3	1	3
HMF002413A	2	2	2	2	2	1	2	1	1	1	1	2	1	1	2	1	6	2	2	2	1	1	1	1	2	1	1	1	1	1	1	2	1	1	2	2	2	2	2	1	2	2
HMF003260A	4	3	4	4	4	3	7	5	2	6	4	4	2	3	3	2	6	4	4	2	3	4	2	5	2	2	4	4	4	2	2	4	2	1	2	4	4	5	3	4	1	2
HMF001731A	4	3	3	3	3	4	3	4	4	4	4	5	3	6	6	2	5	3	3	4	4	4	5	5	4	3	4	4	4	3	3	3	3	3	4	4	4	6	4	3	3	2
HMF001141A	2	2	2	2	2	2	6	2	2	2	2	1	1	2	2	2	2	2	2	2	2	2	2	2	2	2	2	2	2	2	1	3	2	2	2	2	2	2	2	2	1	1
HMF000508A	4	2	3	3	2	3	6	2	3	3	3	3	4	2	2	1	3	1	3	2	3	3	7	4	2	2	3	3	3	2	3	2	2	2	3	3	2	5	3	2	1	2
HMF002490A	2	2	2	2	2	2	3	2	2	2	1	2	2	2	2	3	3	1	2	2	2	1	2	2	2	1	1	2	2	2	2	2	2	2	2	1	1	3	2	2	2	3
HMF002267A	2	2	3	2	2	2	2	2	2	3	2	2	2	2	2	1	3	2	2	2	3	2	1	2	2	2	2	2	3	1	2	2	2	2	2	2	2	2	2	2	2	2
HMF002606A	4	2	2	3	3	2	3	2	2	2	2	3	3	4	4	2	2	2	2	3	3	4	3	3	3	4	2	4	2	2	2	4	2	2	2	2	4	5	2	4	2	2
HMF003491A	4	2	4	4	4	3	3	2	3	8	2	4	4	7	2	2	3	2	2	4	2	3	3	2	4	4	3	4	4	2	2	5	5	2	4	6	7	7	4	4	2	2
HMF001074A	4	2	4	2	2	2	2	2	2	3	1	3	2	3	2	2	2	2	3	3	2	2	2	2	2	2	2	2	4	4	2	2	2	2	2	3	3	3	1	2	2	2
HMF001588A	2	2	3	2	3	1	2	2	2	2	1	2	1	2	2	1	3	2	2	1	2	2	2	1	2	2	2	1	2	2	2	2	2	1	2	2	2	2	2	1	1	1
HMF002880A	4	2	3	3	4	2	4	2	3	3	2	2	2	4	4	1	2	1	3	3	1	2	2	3	2	2	2	2	1	3	2	3	3	1	2	3	2	6	2	3	2	2
HMF002555A	4	3	4	3	3	3	4	2	2	4	2	5	3	6	6	2	9	3	3	4	4	4	4	3	3	4	4	3	4	4	2	4	2	2	4	4	6	7	3	4	2	2
HMF002482A	4	2	2	3	3	2	4	2	2	3	3	3	2	3	3	2	2	3	2	2	2	2	2	3	3	3	3	3	2	2	2	3	2	2	3	3	3	3	3	3	2	3
HMF001871A	4	3	4	4	4	3	3	4	4	4	3	4	5	4	5	3	4	3	3	3	3	3	4	4	4	6	3	4	4	4	2	4	2	2	3	3	4	8	4	4	4	6
HMF003381A	4	3	5	2	2	3	4	2	2	2	2	2	2	2	3	2	2	3	2	1	2	2	1	3	3	2	2	2	2	2	2	3	2	2	3	3	3	2	2	2	3	2
HMF002131A	2	2	2	2	2	2	3	3	1	4	2	1	3	2	2	2	2	1	3	2	2	2	2	2	2	2	2	3	3	1	2	2	4	2	2	2	1	2	2	1	2	2
HMF000409A	4	2	3	3	2	2	4	2	2	3	2	2	4	3	3	1	3	2	2	2	2	3	2	4	3	2	2	2	3	2	2	3	3	1	2	3	3	3	3	3	3	2
HMF003548A	4	6	4	4	4	3	4	4	4	5	3	5	4	7	5	3	5	4	4	4	4	4	3	4	3	3	5	3	3	6	2	3	4	4	3	4	4	5	4	4	3	2
HMF000355A	4	2	3	3	3	2	2	1	2	2	2	2	2	4	4	2	2	3	3	2	2	2	2	2	2	3	3	3	3	3	2	2	4	2	3	3	5	5	2	2	2	2
HMF000857A	2	2	2	2	2	2	3	2	2	2	2	2	1	2	2	1	4	1	2	1	1	2	2	1	2	1	1	2	2	2	1	3	2	2	2	2	2	2	2	1	1	1
HMF000557A	4	2	2	4	2	2	4	2	2	4	2	3	3	4	3	2	5	1	2	2	2	2	1	6	3	2	3	3	2	2	2	3	2	2	2	3	2	3	3	3	1	1
HMF001142A	4	3	3	4	4	4	4	2	2	3	3	4	3	7	5	1	7	2	3	3	3	4	4	3	3	5	3	3	4	4	2	4	2	2	4	2	2	8	4	3	3	3
HMF001722A	2	2	2	2	2	1	3	2	2	3	5	2	2	3	3	2	2	2	2	2	2	2	2	3	3	1	1	2	2	2	2	2	2	2	3	3	3	3	2	2	2	2
HMF001329A	4	3	3	3	4	2	4	3	2	3	2	6	3	4	3	3	3	1	3	3	3	2	4	5	3	4	4	4	3	4	3	4	3	1	2	3	4	8	3	3	1	1
HMF002675A	4	2	4	4	4	4	4	3	4	6	5	4	4	4	4	2	10	5	5	5	3	3	3	4	4	4	3	3	4	4	2	5	3	3	3	4	6	6	1	3	5	3
HMF001515B	2	2	2	2	2	1	2	2	2	2	2	1	1	2	2	1	3	1	2	2	2	2	2	2	2	2	2	1	3	2	1	2	1	2	1	3	3	1	2	1	2	2
HMF002603A	4	3	4	3	3	4	4	2	2	4	4	4	2	5	6	4	4	2	5	4	2	2	2	4	4	4	3	4	3	3	4	4	4	3	4	2	4	4	2	2	3	3
HMF003670A	2	1	5	2	2	2	2	2	2	2	2	2	1	2	2	2	2	2	2	2	2	2	1	2	2	1	2	2	3	1	1	3	2	2	2	2	2	2	2	2	1	1
HMF002777A	4	2	3	2	2	3	2	2	2	2	2	2	2	3	3	1	4	3	3	2	2	2	2	4	3	2	3	3	3	2	2	2	4	2	3	3	4	3	2	2	2	2
HMF001981A	2	2	2	2	2	2	2	2	2	2	2	2	2	2	2	2	2	2	2	2	2	2	2	2	2	2	2	2	2	2	2	2	2	2	2	2	2	2	1	2	1	1
HMF001795A	4	3	4	3	4	3	3	4	4	3	3	5	2	2	3	4	4	2	3	3	3	4	2	3	3	2	4	3	4	4	3	3	4	4	4	4	3	7	3	9	2	2
HMF000633A	4	4	3	3	3	2	4	3	3	5	3	4	3	5	4	2	5	3	5	2	3	2	3	5	3	3	4	3	3	3	4	4	6	2	4	3	5	3	3	3	1	2
HMF000457A	4	3	4	4	3	3	3	2	2	3	3	4	4	3	2	3	4	3	2	3	3	2	4	4	3	4	2	2	3	2	2	4	4	2	4	3	4	6	4	2	2	1
HMF003329A	2	2	2	2	2	2	2	2	2	2	2	2	2	2	2	1	2	1	1	1	1	2	1	2	2	1	1	2	3	1	1	2	2	2	3	1	2	2	2	2	2	2
HMF001181A	2	2	2	2	2	1	2	2	2	2	3	2	2	2	2	2	2	2	2	2	2	2	2	2	2	2	1	2	2	2	2	2	2	2	2	2	2	2	2	2	1	1
HMF001107B	2	2	2	2	2	2	2	2	2	2	2	2	2	2	2	2	2	2	2	2	2	2	2	2	2	2	2	2	2	2	2	2	2	2	2	2	2	2	2	2	1	1
HMF002612A	4	2	4	3	4	4	4	3	2	3	3	6	5	6	4	2	6	3	4	5	4	4	4	4	4	6	4	2	3	3	4	3	2	2	4	4	2	8	4	3	2	2
HMF003608A	2	2	2	1	2	2	3	2	2	2	2	1	2	3	4	1	2	1	2	2	2	2	2	2	2	2	2	2	2	2	2	2	1	1	1	2	3	3	1	2	1	1
HMF001814A	4	2	4	4	4	2	4	3	2	2	2	3	2	3	3	2	4	2	4	2	4	3	3	6	5	4	3	4	4	4	2	4	4	1	4	4	4	4	2	2	2	1
HMF000192A	4	2	4	2	2	2	2	3	3	3	3	3	3	3	3	5	5	2	2	3	2	5	1	4	3	2	3	2	5	2	2	3	2	2	2	2	3	6	3	2	2	2
HMF002254A	4	2	3	2	3	2	2	2	2	3	2	2	2	5	5	1	3	2	2	2	3	2	2	3	3	3	2	2	3	3	3	3	2	2	4	4	4	4	4	3	2	2
HMF003627A	4	3	4	4	4	3	3	2	2	3	3	7	4	4	4	2	4	2	3	4	4	3	4	4	4	7	3	4	4	3	3	4	3	3	4	5	8	8	4	5	3	3
HMF003686A	4	4	4	4	4	5	5	5	5	5	5	4	4	6	6	5	5	5	5	3	3	4	4	3	3	3	5	4	5	5	3	3	4	4	4	4	5	5	6	4	3	3
HMF001855A	2	2	2	2	2	2	2	2	2	2	2	2	2	3	3	2	2	2	2	1	1	2	2	2	2	2	2	2	2	2	2	2	2	2	2	2	2	2	2	2	2	2
HMF000590A	4	3	3	3	3	3	5	2	2	2	2	3	3	6	3	2	2	2	2	3	3	3	4	3	3	2	2	3	3	2	3	3	3	3	4	4	4	4	2	3	1	1
HMF003379A	2	2	2	2	1	2	2	2	2	2	2	2	1	2	2	1	4	2	2	2	2	2	2	2	3	1	2	2	2	2	2	3	2	2	2	2	2	2	2	2	2	1
HMF000199A	4	2	6	3	3	3	3	2	2	4	4	3	3	4	4	4	4	2	2	4	4	2	2	3	3	3	2	2	3	3	3	3	3	3	3	3	4	4	4	3	3	3
HMF002194A	4	3	3	3	3	2	3	2	2	5	2	4	2	4	3	2	2	3	2	4	3	3	5	3	3	2	3	2	2	3	2	3	4	1	2	2	2	2	2	2	1	2
HMF001478A	2	1	2	2	2	2	2	2	2	2	1	2	2	2	2	1	2	1	2	2	2	2	1	2	2	2	2	2	2	2	2	2	1	1	2	2	2	3	2	2	2	2
HMF001730A	2	2	7	2	2	2	2	2	2	2	2	2	2	2	2	2	2	2	2	2	2	2	2	2	2	2	2	2	2	2	2	2	2	2	2	2	2	2	2	2	1	1
HMF000925A	2	2	2	2	2	2	2	1	2	2	2	2	1	2	2	2	2	1	2	1	1	2	2	2	2	2	2	2	2	2	1	2	2	2	2	2	2	2	2	2	1	1
HMF003406A	2	2	2	2	2	2	2	2	2	2	2	2	2	3	3	2	2	1	2	1	1	2	2	2	2	2	2	2	1	1	2	2	2	2	3	2	2	2	2	2	2	2
HMF002371A	2	2	3	2	2	2	2	2	2	2	2	2	2	3	3	2	2	2	2	1	1	2	2	2	2	2	3	2	2	2	2	2	2	2	2	2	3	3	2	1	2	2
HMF003589A	2	3	3	2	2	1	2	2	2	2	2	2	2	2	2	2	2	2	2	2	2	2	2	2	2	1	1	2	2	2	2	2	2	2	2	2	2	2	2	2	2	2
HMF001725A	2	1	4	2	2	2	2	2	2	2	2	2	2	2	1	1	2	1	2	2	2	1	1	2	2	1	2	2	2	1	2	2	2	2	2	2	2	2	2	1	2	2
HMF002478A	2	2	2	2	2	2	2	2	2	2	2	2	2	3	3	2	2	2	2	1	1	2	2	2	2	2	2	2	2	2	2	2	2	2	3	3	5	3	2	2	1	1
HMF000245A	4	3	4	4	4	2	4	3	3	3	3	2	2	4	4	2	7	2	3	4	3	4	2	5	2	2	4	4	4	3	2	3	3	1	2	4	4	4	3	3	4	3
HMF002651A	2	2	2	2	2	2	2	2	2	2	2	2	2	3	3	2	2	1	2	1	1	2	2	2	2	2	2	2	2	2	2	2	2	2	3	3	2	2	2	2	1	1
HMF003405A	2	3	3	2	2	2	2	2	2	2	2	2	2	2	3	2	2	1	2	1	1	2	2	2	2	2	2	2	2	2	2	2	2	2	3	3	4	4	2	2	2	2
HMF003217A	4	3	4	2	2	4	4	2	2	4	4	2	2	3	2	1	4	2	2	3	3	2	3	3	3	3	2	3	2	2	2	2	2	2	6	3	3	3	3	2	3	3
HMF001782A	2	2	3	2	2	2	2	2	2	2	1	2	2	2	2	2	2	1	2	2	2	2	2	2	3	2	2	2	2	1	1	2	2	2	1	2	2	2	2	2	2	2
HMF002266A	4	6	6	4	4	5	5	4	4	5	5	5	5	7	7	5	5	4	4	2	2	5	5	5	5	4	4	5	4	4	6	6	5	5	6	6	6	6	4	5	3	3
HMF003204A	4	2	3	2	2	2	2	2	2	2	2	2	2	3	3	2	2	2	2	2	2	2	2	2	2	2	2	2	2	2	2	2	3	3	2	2	2	3	3	2	1	1
HMF003026A	2	2	2	2	2	2	2	2	2	2	2	2	2	3	3	2	2	2	2	1	1	2	2	2	2	1	2	2	2	2	2	2	2	2	2	2	2	2	2	1	2	2
HMF001624A	4	5	5	4	4	4	4	4	4	4	4	3	3	8	8	4	4	4	4	3	2	2	2	3	3	2	4	3	4	5	2	2	2	2	4	4	4	4	4	3	5	5
HMF000649A	2	2	2	2	2	2	2	2	2	1	2	2	2	4	4	2	2	1	2	1	1	2	2	2	2	1	2	1	1	2	2	2	2	2	2	2	2	2	2	1	1	1
HMF002633A	2	1	2	2	2	2	2	2	2	2	2	2	2	2	2	2	2	2	2	2	2	2	3	2	2	2	1	1	2	2	2	3	2	2	2	1	2	2	3	1	2	2
HMF000570A	2	2	2	2	2	2	2	2	2	2	2	2	2	4	4	2	2	2	2	1	1	2	2	2	2	2	2	2	2	2	2	2	2	2	2	2	2	2	2	2	1	1
HMF002756A	2	2	4	2	2	2	2	2	2	2	2	2	1	2	3	2	2	2	2	2	2	2	2	2	2	2	2	2	3	1	1	2	2	2	2	2	2	2	1	2	3	3
HMF003436A	2	2	2	2	2	2	2	2	2	2	2	2	2	2	2	2	2	2	1	2	2	2	2	2	2	2	2	2	2	2	2	4	1	2	2	2	2	2	2	3	2	2
HMF000190A	2	1	2	2	2	1	2	3	1	4	2	2	2	2	2	2	2	2	2	2	2	2	2	2	2	2	1	1	2	2	2	3	2	1	2	3	2	2	2	1	1	1
HMF001167A	2	3	3	2	2	2	3	2	2	3	2	3	2	4	3	2	3	1	3	3	2	2	2	2	2	2	2	2	3	3	2	2	2	2	2	2	2	2	2	2	1	1
HMF001444A	4	2	3	2	3	2	2	2	2	4	2	3	3	4	5	1	4	2	3	6	2	2	2	3	2	6	2	1	4	3	2	2	2	2	4	2	4	7	3	2	1	2
HMF003718A	4	2	4	2	2	3	3	4	4	2	2	4	1	5	5	4	4	2	2	2	2	4	4	4	4	4	4	4	3	3	3	3	2	2	3	3	6	6	2	5	2	2
HMF003496A	4	3	3	3	3	2	4	2	2	6	3	3	2	4	3	2	3	2	2	5	2	2	2	3	3	2	2	2	3	2	2	4	2	2	3	2	3	5	6	2	2	1
HMF000329A	2	2	2	2	2	3	3	2	2	2	2	2	2	3	3	2	2	2	2	1	1	2	2	2	2	2	2	2	2	2	2	2	2	2	3	3	2	2	2	2	2	2
HMF002429A	4	2	3	3	2	2	3	2	2	2	2	3	3	4	3	2	4	2	2	4	2	3	2	2	2	6	2	3	2	2	2	2	4	1	2	2	6	4	3	2	1	2
HMF002679A	4	2	2	3	3	4	4	2	2	4	2	4	4	5	3	1	4	3	3	3	2	4	5	3	3	6	2	3	3	3	3	3	1	2	3	3	5	6	3	2	3	3
HMF000043A	2	2	2	2	2	2	2	2	2	2	2	2	2	2	2	1	1	1	2	1	1	2	2	2	2	1	2	2	2	2	2	2	2	2	2	2	2	2	2	1	1	1
HMF003783A	2	2	3	2	2	1	3	2	2	2	2	2	2	2	2	1	2	1	1	2	2	2	1	2	2	2	2	2	2	2	1	3	2	2	2	2	1	1	2	2	1	1
HMF002244A	2	2	2	2	2	1	2	1	1	3	1	1	1	2	2	1	3	1	1	2	2	2	1	2	2	1	2	1	2	1	1	2	1	1	1	1	2	2	1	2	1	2
HMF002354A	2	1	1	1	1	1	1	2	1	3	2	1	1	2	2	2	2	2	2	2	1	1	1	2	2	2	2	2	1	1	2	2	2	2	3	2	2	2	1	1	1	1
HMF001271A	2	2	2	2	2	2	2	2	2	2	2	2	2	2	1	1	3	1	2	2	2	1	1	2	2	1	2	2	4	2	1	3	2	2	2	2	2	2	2	1	2	2
HMF003044A	2	2	2	2	2	2	2	2	2	2	2	2	1	3	2	2	2	1	2	1	1	2	2	2	2	1	2	2	2	2	2	2	2	2	3	3	3	3	2	2	1	1
HMF000037A	4	3	3	5	3	3	3	2	2	3	3	7	3	3	2	1	3	3	3	5	2	3	3	4	3	5	2	3	4	4	2	3	2	1	3	3	6	6	2	2	5	3
HMF000509A	4	6	7	4	4	4	7	3	4	7	4	9	6	8	8	4	8	7	8	6	6	4	6	6	5	2	4	5	4	4	4	4	7	5	8	4	6	6	5	4	2	2
HMF000214A	2	3	3	2	2	2	2	2	2	2	2	3	1	2	2	1	3	1	2	1	1	1	1	2	2	2	2	2	1	1	3	3	1	2	1	2	3	3	2	3	1	1
HMF003754A	2	1	3	2	2	1	1	2	2	2	2	2	1	2	2	2	2	1	2	2	2	1	1	1	3	1	2	1	2	2	1	2	2	2	2	1	2	2	2	1	2	2
HMF003449A	4	2	5	4	3	4	4	3	3	3	3	3	4	5	4	2	6	3	3	3	2	3	3	4	4	3	4	4	4	3	4	3	4	3	4	4	2	4	3	3	2	2
HMF000921A	2	2	2	2	2	2	2	2	2	2	2	2	2	3	3	2	2	1	2	1	1	2	2	2	2	1	2	1	2	2	2	2	2	2	2	2	2	2	2	2	1	1
HMF003001A	2	2	2	2	2	2	2	2	2	2	2	2	2	3	3	2	2	2	2	1	1	2	2	2	2	2	2	2	2	2	2	2	2	2	3	3	2	2	2	2	2	2
HMF001070A	2	2	2	2	2	2	1	2	2	3	3	2	2	4	4	2	2	2	2	1	1	2	2	3	3	2	2	2	2	2	2	2	2	2	2	2	3	3	2	2	2	2
HMF002768A	2	2	5	2	2	2	2	2	2	2	2	5	2	1	1	1	3	2	2	2	2	2	2	2	2	2	2	3	2	2	2	2	2	2	2	2	2	2	2	2	2	2
HMF002758A	2	1	1	1	1	1	1	1	1	2	2	1	1	2	2	1	1	2	2	1	1	1	1	2	2	2	2	2	1	1	1	2	1	1	2	2	2	2	1	1	1	1
HMF003374A	4	2	6	4	3	3	3	3	3	4	3	3	3	3	3	2	2	3	3	3	3	3	2	3	3	3	3	3	4	2	2	3	1	2	2	3	4	4	2	3	3	3
HMF003504A	2	2	2	2	2	2	2	2	2	2	2	2	2	3	3	2	2	2	2	2	1	2	2	2	2	2	2	2	2	2	2	2	1	2	3	2	3	3	2	2	1	1
HMF000941A	4	2	6	3	3	4	4	4	2	4	4	3	2	2	3	2	12	4	4	4	4	4	3	4	3	3	3	2	4	2	3	2	6	3	4	2	4	4	4	3	3	3
HMF002379A	2	2	2	2	2	2	2	2	2	2	3	3	1	2	2	2	2	1	2	2	2	2	2	1	1	2	2	2	2	2	1	2	2	2	2	2	3	3	1	2	1	1
HMF000449A	2	2	2	2	2	2	2	1	1	2	2	2	1	2	3	3	3	1	1	2	2	2	2	2	2	2	2	2	1	1	1	1	1	1	2	2	4	4	2	1	1	1
HMF002343A	4	4	4	3	3	3	4	4	4	6	5	2	2	5	5	4	3	2	3	2	2	2	2	3	3	2	4	2	4	4	4	4	4	4	3	3	3	3	3	4	2	2
HMF002073A	4	3	4	3	3	4	4	3	3	4	4	3	3	4	3	1	11	4	4	4	4	3	3	2	4	2	3	4	4	2	2	5	3	3	2	3	3	5	3	2	4	4
HMF001235A	2	2	2	2	2	2	2	2	2	2	2	2	2	3	3	2	2	2	2	1	1	2	2	2	2	1	2	2	2	1	2	2	3	3	2	2	2	2	2	2	1	1
HMF002853A	4	3	3	4	4	4	4	4	4	4	4	3	3	3	3	2	5	3	3	2	4	4	4	2	5	2	3	3	4	4	4	3	3	3	3	3	4	4	3	2	3	3
HMF003196A	4	3	5	2	2	2	3	4	4	3	3	4	2	6	6	1	5	3	3	2	2	3	2	3	3	5	2	4	4	3	2	3	2	2	3	3	4	5	3	3	2	2
HMF002954A	4	2	3	4	3	2	4	2	3	3	2	4	2	4	3	1	7	2	2	4	2	2	5	3	3	2	2	2	3	2	2	3	5	2	2	2	2	4	3	2	1	1
HMF000852A	4	2	4	3	3	3	3	2	2	2	2	3	3	5	4	1	4	3	3	3	3	4	3	2	2	5	2	3	3	3	2	2	2	2	3	3	5	6	2	2	1	1
HMF001136A	4	2	3	2	2	3	4	2	2	2	3	3	3	3	2	1	3	2	2	3	2	2	2	4	3	2	2	2	2	1	4	3	3	1	2	3	4	3	1	2	2	1
HMF000535A	2	2	3	2	2	2	2	2	2	2	2	4	2	4	4	3	3	2	1	1	1	2	2	2	2	2	2	2	2	2	2	2	3	3	2	2	2	2	2	3	1	1
HMF003547A	4	3	9	4	4	4	4	3	3	5	5	3	3	5	5	4	4	4	3	2	2	5	6	4	4	3	3	4	7	7	3	5	3	3	3	3	4	6	4	4	1	5
HMF001312A	2	2	2	2	2	2	2	2	2	2	2	2	2	2	2	2	5	2	2	3	1	2	2	2	2	2	2	1	1	1	1	2	2	2	2	2	2	2	2	2	1	1
HMF001888A	2	2	2	2	2	2	2	2	2	2	2	2	2	3	3	2	2	2	2	1	1	2	2	2	2	2	1	2	3	2	2	2	2	2	2	1	3	3	2	2	1	1
HMF002825A	4	3	4	4	4	2	5	4	4	3	3	4	4	2	4	1	9	3	5	4	4	2	3	3	3	2	3	3	4	2	2	4	2	2	5	4	4	5	3	4	3	3
HMF002152A	2	2	2	2	2	2	2	2	2	2	2	2	2	2	2	2	2	2	2	1	1	2	2	2	2	1	1	2	2	2	2	2	2	2	2	2	2	2	2	1	1	1
HMF002281A	4	2	2	2	3	2	2	3	2	2	2	4	4	4	4	2	7	3	3	3	2	3	3	4	2	2	5	2	2	2	2	3	2	2	2	2	2	8	3	2	2	2
HMF001434A	2	2	2	2	2	2	2	2	2	2	2	2	2	3	3	2	2	2	2	1	1	2	2	2	2	2	2	2	2	2	2	2	2	2	2	2	2	2	2	1	1	1
HMF001177A	2	2	2	2	2	2	4	1	2	3	1	2	2	2	2	2	2	2	2	2	2	2	2	2	2	2	2	2	2	2	3	2	2	2	2	1	2	2	2	2	2	2
HMF000177A	4	2	4	3	3	2	2	2	2	3	2	3	3	4	4	3	3	2	2	2	2	2	2	4	2	2	2	2	3	2	3	3	3	2	2	2	4	4	3	3	1	1
HMF002657A	4	3	3	3	3	2	4	2	2	4	2	3	4	4	4	2	6	3	3	5	2	2	1	2	2	2	2	3	2	2	2	3	3	4	4	4	2	3	3	3	1	3
HMF003362A	2	2	2	2	2	2	2	2	2	3	2	2	2	1	1	1	3	1	1	2	2	2	1	2	3	2	2	2	3	2	2	2	1	1	2	2	2	4	2	2	1	1
HMF002532A	4	3	3	3	4	3	3	2	2	4	2	4	2	5	4	1	5	2	2	1	3	3	3	3	3	4	3	3	3	4	2	2	4	3	2	4	3	6	2	2	2	2
HMF000842A	2	2	2	2	2	2	2	2	2	2	2	2	1	3	3	2	2	1	2	1	1	2	2	2	2	2	2	2	2	2	2	2	2	2	2	2	2	2	2	2	2	2
HMF002509A	2	2	3	2	2	2	2	2	2	2	2	2	2	2	2	2	2	2	2	2	2	2	2	2	2	2	2	2	2	2	2	2	2	2	2	2	2	2	2	2	2	2
HMF000294A	2	2	2	2	2	4	3	2	2	2	2	2	2	3	3	2	2	2	2	1	1	2	2	2	2	2	2	2	2	2	2	2	2	2	2	2	2	2	2	2	1	1
HMF001853A	4	3	3	5	4	2	4	4	3	4	6	3	3	4	4	2	4	3	3	2	2	4	3	4	4	3	2	4	4	4	3	3	4	4	3	3	4	4	2	4	2	2
HMF002730A	2	2	2	2	2	2	3	2	1	2	3	2	1	5	2	1	2	2	2	2	2	2	1	1	2	1	2	2	2	2	1	2	2	2	2	2	1	2	1	1	1	1
HMF001067A	4	4	4	3	3	4	4	3	3	4	4	5	2	5	5	3	5	2	2	2	2	4	4	3	3	4	3	3	3	3	3	3	2	2	3	4	3	5	4	4	2	2
HMF003740A	2	2	3	2	2	2	2	2	2	2	2	4	2	2	2	3	4	2	1	1	1	1	1	2	2	1	2	2	2	1	2	2	2	2	2	2	2	3	2	2	1	1
HMF002432A	4	2	3	2	2	2	2	4	3	4	4	3	3	5	3	3	3	2	3	3	3	2	2	4	4	2	3	3	4	2	2	2	3	2	3	3	3	4	4	2	3	5
HMF002179A	4	3	4	3	2	3	3	4	4	4	4	3	3	3	3	3	6	3	3	5	3	2	2	2	4	2	2	2	5	2	2	4	4	2	3	3	5	6	2	2	2	2
HMF002835B	4	2	5	4	3	2	7	2	2	4	4	3	2	4	4	4	4	2	2	3	3	2	2	4	4	2	2	3	3	2	3	3	3	3	2	2	3	3	2	4	2	2
HMF002808A	2	2	4	2	2	2	2	2	2	2	2	3	1	3	3	2	2	2	1	3	1	1	2	2	2	1	2	2	2	1	2	3	2	2	2	2	3	3	2	3	2	2
HMF002956A	2	3	3	2	2	2	2	2	2	2	2	2	2	2	2	2	2	1	1	2	2	2	2	2	2	2	2	2	2	2	1	4	2	2	2	2	1	2	2	2	2	2
HMF004169A	2	2	3	2	2	2	2	2	2	2	2	2	1	2	3	2	2	1	2	2	2	2	1	2	2	2	2	2	2	2	1	2	2	2	2	2	2	2	2	2	1	1
HMF004331A	2	2	2	2	2	2	4	2	2	4	2	3	2	2	2	1	3	2	2	2	2	2	2	2	2	2	2	2	2	2	2	2	2	2	2	4	2	2	3	3	1	1
HMF003721A	4	3	4	3	3	2	4	2	3	3	4	3	2	4	4	2	4	2	3	3	2	3	2	2	4	2	2	2	4	4	2	4	2	2	3	2	3	4	3	2	3	3
HMF001211A	2	1	2	2	2	1	2	2	2	3	2	2	1	2	1	2	2	1	2	2	2	2	1	1	2	2	2	1	2	1	1	2	1	2	2	2	3	3	2	2	2	2
HMF001489A	2	2	2	2	2	1	2	2	2	3	2	2	2	3	3	2	3	2	2	2	2	2	2	2	2	1	1	2	2	2	2	2	1	1	2	2	2	2	2	1	1	1
HMF001881A	4	3	4	4	4	2	4	3	2	3	3	4	3	4	4	3	11	4	5	3	2	3	3	4	4	4	4	3	3	3	2	4	4	4	2	5	4	5	2	4	2	2
HMF000556A	4	3	4	3	3	3	4	4	4	4	4	4	3	4	4	5	5	3	3	4	4	3	3	4	4	2	4	4	5	3	2	2	2	4	3	3	4	4	4	2	4	4
HMF003418A	4	2	4	3	3	2	3	2	2	5	3	3	3	4	4	2	3	4	5	5	2	3	3	3	2	6	2	3	4	2	2	3	3	3	4	2	2	6	2	2	2	2
HMF001347A	2	2	2	2	2	2	2	2	2	2	2	2	2	3	1	2	2	2	2	2	2	2	2	2	2	2	2	2	3	1	2	2	2	2	2	2	2	2	2	2	2	2
HMF003106A	4	3	3	4	4	2	3	2	2	3	2	4	4	5	4	2	4	3	3	5	2	3	4	3	3	5	3	3	4	4	3	3	2	2	3	3	4	8	2	3	2	2
HMF002645A	4	2	4	3	3	3	3	2	2	4	4	4	1	4	4	3	3	3	3	3	2	2	2	3	3	2	2	2	3	3	2	2	2	2	3	2	5	5	2	3	2	2
HMF000753B	2	1	2	2	2	2	2	2	2	2	2	2	2	2	2	1	3	2	2	2	2	2	2	3	3	3	2	2	2	2	1	2	2	1	2	2	1	3	2	2	2	2
HMF000760A	4	3	5	4	4	3	3	3	3	3	3	5	3	5	5	2	6	4	4	3	5	4	4	4	4	5	3	3	4	4	3	3	3	3	4	4	6	6	4	3	3	3
HMF001533A	4	3	6	3	3	3	3	4	3	4	2	3	3	5	5	5	10	5	3	4	4	3	4	3	3	2	4	4	4	3	2	4	5	2	3	3	4	6	3	3	1	3
HMF002744A	2	2	3	2	2	2	2	2	2	2	2	2	2	2	2	2	2	2	2	2	2	2	2	2	2	1	2	2	3	1	1	3	2	2	2	2	2	2	2	1	2	2
HMF000558A	2	2	5	2	2	2	2	2	2	3	3	3	2	3	2	2	2	2	2	2	2	2	2	3	3	2	2	2	3	3	2	2	2	2	2	2	3	3	2	2	2	2
HMF000223A	4	3	3	3	3	3	4	2	3	4	2	3	3	3	3	2	4	2	2	2	3	3	3	2	2	1	2	2	3	1	2	3	4	2	2	3	3	3	6	3	1	1
HMF002164A	4	2	4	2	3	2	2	2	2	3	2	2	2	3	3	3	3	2	2	3	3	3	3	2	2	3	2	3	3	3	2	3	1	1	3	3	3	3	2	2	3	3
HMF000036A	4	2	4	2	2	3	3	2	2	3	3	3	3	4	4	1	3	4	4	4	4	3	3	5	2	4	3	3	3	3	2	3	4	2	3	3	4	3	0	3	4	4
HMF003222A	4	6	4	4	4	5	5	3	3	3	3	6	7	3	3	4	4	6	6	4	4	3	3	3	4	4	5	5	5	4	4	5	6	6	4	4	6	6	3	5	2	2
HMF000024A	2	2	3	2	2	2	1	2	2	2	2	2	2	2	2	1	2	2	2	2	2	2	2	2	2	2	2	2	2	2	2	2	1	2	2	2	2	2	2	2	2	2
HMF001477A	4	2	2	3	2	2	3	2	2	2	3	3	2	3	5	1	3	2	3	2	2	3	3	4	3	3	3	4	3	3	3	3	5	3	2	5	3	3	2	2	1	1
HMF003509A	4	2	3	4	3	2	3	3	2	3	2	5	2	4	3	2	7	1	3	4	3	1	2	4	3	2	3	3	4	4	2	3	4	4	4	4	3	3	9	3	3	2
HMF003060A	2	1	3	2	2	2	2	1	1	2	2	1	1	2	2	1	3	2	2	2	2	2	2	2	2	2	1	1	2	2	2	2	2	2	2	2	3	3	2	1	1	1
HMF003403A	4	5	4	6	4	5	8	4	4	6	3	6	4	4	5	2	6	4	4	7	4	3	2	4	5	4	4	3	6	4	4	4	4	3	3	3	3	4	5	7	3	4
HMF001290A	2	2	4	2	2	2	2	2	2	2	2	3	1	2	2	1	4	2	2	2	2	2	2	2	2	2	2	2	2	2	2	2	2	2	1	1	2	2	2	2	2	2
HMF002958A	2	2	2	2	2	1	2	2	2	2	2	2	2	2	2	1	2	2	2	1	2	2	4	2	2	1	2	2	2	2	1	2	2	2	2	2	1	2	2	2	2	2
HMF002461A	4	2	2	3	2	2	3	3	2	4	2	2	4	3	3	1	4	2	2	2	2	2	3	7	3	2	2	2	2	1	2	2	3	3	2	2	3	3	2	2	1	1
HMF000869A	4	2	3	4	4	3	3	2	2	5	3	4	3	4	4	2	3	1	4	4	4	2	3	3	2	7	3	3	4	2	3	5	3	1	3	3	4	4	1	2	1	2
HMF001022A	4	3	5	4	4	3	4	3	3	3	3	3	3	3	3	3	3	4	4	3	3	3	3	5	3	7	3	3	3	3	2	4	2	2	3	3	2	6	3	3	2	2
HMF000217A	4	3	3	3	4	2	4	5	5	4	3	5	3	4	7	2	9	2	3	5	2	3	3	4	4	2	4	3	3	3	2	3	3	3	3	3	4	4	3	5	2	2
HMF000011A	2	1	3	2	2	2	2	1	2	2	2	2	2	2	2	1	2	2	2	2	2	2	2	2	2	4	2	2	2	2	2	2	1	2	2	2	3	4	1	2	1	1
HMF000166A	4	2	3	3	3	2	3	2	2	2	2	3	3	3	3	1	4	2	2	3	2	3	2	4	2	5	3	3	4	2	3	3	2	1	5	3	2	6	1	2	2	2
HMF001061A	4	2	4	2	3	3	2	2	2	4	3	4	4	4	2	1	8	3	3	3	2	2	2	4	4	2	2	4	4	2	2	2	5	1	2	3	4	4	4	3	2	2
HMF003252A	4	2	5	3	3	2	6	3	2	4	4	3	3	4	2	4	4	3	3	3	3	3	2	2	3	2	4	3	4	2	2	3	2	2	2	3	3	3	4	3	4	4
HMF001902A	4	2	6	4	4	4	5	4	4	4	4	6	2	4	5	2	14	3	3	4	4	4	2	3	5	3	4	4	6	2	3	6	4	4	2	4	4	4	4	2	2	2
HMF003723A	2	2	2	1	2	2	2	2	2	2	2	1	2	1	2	2	2	2	2	2	1	1	2	2	2	1	2	2	2	1	2	2	1	1	2	2	1	2	2	1	2	2
HMF001205A	4	2	3	3	3	3	3	2	2	2	2	4	4	4	4	1	3	2	3	4	3	3	3	3	2	5	4	4	3	4	3	3	2	2	3	3	2	3	2	2	2	2
HMF000818A	4	3	8	3	3	2	4	2	2	3	3	4	4	3	3	3	3	2	2	2	3	3	3	4	4	2	3	2	4	4	2	2	3	3	3	3	4	7	4	4	2	3
HMF001934A	4	2	4	3	3	2	3	2	2	3	3	3	3	3	3	2	5	1	2	3	3	2	2	1	2	2	3	3	3	3	2	4	3	2	2	3	4	4	2	2	1	1
HMF000144A	2	2	4	2	2	2	2	2	2	2	1	2	2	2	2	1	3	2	2	2	2	2	2	2	2	1	2	2	2	2	2	2	2	2	2	2	2	2	1	2	2	2
HMF002970A	2	1	1	1	1	1	1	1	1	1	1	1	1	1	1	2	2	1	1	1	1	1	1	1	1	1	2	1	1	1	1	1	1	1	1	1	1	1	1	1	2	2
HMF000207A	2	2	2	2	2	2	2	2	2	3	3	3	3	3	3	1	3	2	2	2	2	2	2	2	2	3	2	2	3	3	1	2	1	2	2	2	3	4	2	2	3	3
HMF000225A	4	4	6	5	6	4	5	5	4	15	3	5	4	12	7	2	6	3	3	3	3	4	7	3	3	6	7	4	5	4	2	6	4	4	4	9	9	9	5	5	2	6
HMF003224A	4	3	3	4	4	2	7	2	2	5	2	3	2	3	5	4	4	2	3	3	2	3	2	3	3	2	3	5	3	3	3	4	2	2	4	2	5	3	2	4	1	2
HMF003172A	4	3	4	4	5	5	7	5	4	6	5	4	4	4	4	4	6	6	4	6	4	3	5	10	4	5	4	5	3	3	3	5	3	3	3	9	6	12	5	3	4	2
HMF003446A	4	2	2	3	2	3	3	2	2	5	3	4	3	3	3	2	4	2	3	2	2	2	3	3	4	5	4	2	3	2	1	2	4	2	4	3	2	4	4	2	1	1
HMF001869A	4	3	4	3	3	3	3	2	2	4	2	3	3	5	2	2	4	3	3	3	2	6	3	3	3	4	2	2	3	3	2	2	2	2	3	3	4	6	3	2	4	4
HMF000348A	4	4	6	5	6	5	5	4	4	8	4	7	7	7	7	1	10	7	5	6	6	6	6	7	5	9	3	4	5	5	3	5	2	3	5	5	5	7	6	4	5	5
HMF003609A	4	3	4	3	3	2	3	2	2	4	1	3	3	3	2	1	3	1	2	3	2	3	3	3	3	2	2	3	2	2	2	3	3	1	1	4	3	4	2	2	1	2
HMF000060A	4	3	3	4	3	2	4	3	2	4	4	3	4	6	5	2	4	4	4	2	5	3	2	4	4	4	3	3	4	6	3	3	5	3	4	4	3	4	4	3	2	2
HMF000208A	4	2	3	4	4	2	7	2	2	4	4	4	4	3	2	2	4	2	3	2	2	3	4	3	3	2	2	2	4	2	2	4	4	4	4	2	2	4	2	3	2	2
HMF002065A	2	2	3	2	2	1	2	1	1	2	1	2	2	2	2	2	2	2	2	1	1	2	2	2	2	1	2	1	2	1	2	2	2	1	2	2	2	2	2	1	1	1
HMF001831A	4	3	3	4	4	3	3	2	2	6	2	4	3	6	2	2	3	2	2	4	4	4	4	5	3	4	2	2	2	2	2	3	4	4	2	2	4	4	4	2	2	2
HMF003498A	4	2	3	2	2	2	3	1	1	5	2	3	3	4	2	2	3	2	2	2	2	2	3	4	2	2	4	1	2	3	2	2	2	3	3	3	3	6	4	4	2	1
HMF002763A	4	3	3	4	4	3	3	3	3	11	3	4	4	4	3	2	6	3	2	4	4	5	5	4	4	5	2	3	3	2	2	5	8	3	3	3	3	3	3	2	1	2
HMF001738A	4	2	3	3	4	2	7	2	2	8	2	2	3	3	3	1	4	2	2	8	6	3	3	7	2	2	4	3	4	2	2	3	4	4	2	3	3	2	2	2	4	3
HMF002001A	4	2	4	2	3	3	4	2	2	2	2	2	2	4	3	1	3	1	3	1	2	2	3	2	2	3	3	3	3	3	2	2	3	1	2	4	3	3	2	3	1	2
HMF001026A	4	3	4	4	3	4	3	3	3	3	3	3	3	4	3	2	4	3	3	3	3	3	3	3	3	4	2	3	3	3	3	3	2	2	3	3	2	8	2	3	4	4
HMF000077A	2	2	3	2	2	2	2	2	2	2	2	1	2	2	2	2	2	1	2	2	2	2	1	2	2	3	2	2	2	2	1	1	2	2	1	2	3	3	4	1	2	2
HMF002780A	4	5	5	4	6	4	6	5	4	3	2	6	7	4	4	4	6	4	3	7	4	4	5	6	5	3	3	4	4	3	5	5	6	5	3	4	5	6	1	5	3	3
HMF000119A	4	3	3	3	3	3	3	1	2	3	2	3	3	4	4	4	4	2	2	3	3	2	2	4	2	2	2	2	3	2	2	2	4	2	3	3	3	3	3	3	1	2
HMF002311A	2	2	3	2	2	2	2	1	1	2	2	2	2	2	2	2	3	2	2	2	2	2	1	2	2	2	2	2	2	2	1	2	2	2	2	2	2	2	2	1	2	2
HMF001653A	4	2	3	3	5	3	3	3	2	4	2	3	3	3	4	1	4	3	3	2	2	3	2	3	2	6	2	2	4	4	2	3	1	1	3	3	4	7	3	2	2	2
HMF000608A	2	2	3	2	2	2	2	2	1	2	1	2	1	2	3	2	2	1	1	1	1	1	1	2	2	2	1	2	2	1	2	1	2	1	2	2	2	2	2	2	1	1
HMF002158A	4	3	3	3	2	2	3	2	2	2	2	2	2	4	4	1	3	3	2	2	2	2	2	3	2	1	2	1	2	2	2	2	2	3	2	3	2	2	2	2	1	2
HMF002905A	4	2	2	2	3	3	5	3	2	2	2	2	3	2	2	1	2	1	2	5	2	2	2	2	2	2	2	2	2	2	3	3	3	3	3	2	2	2	2	2	1	1
HMF002554A	4	3	5	3	3	2	5	4	4	4	4	3	4	4	4	2	5	4	2	4	3	2	3	3	4	3	4	3	7	2	2	4	4	4	4	4	3	5	6	4	3	2
HMF000853A	4	2	3	3	4	2	2	4	2	5	2	2	2	4	2	2	2	2	3	1	3	2	1	6	2	3	3	2	4	5	2	3	5	4	3	2	2	5	2	2	1	2
HMF002005A	8	6	6	7	7	6	6	5	5	6	6	7	6	8	8	2	13	5	5	7	4	5	7	6	6	6	5	5	6	6	3	6	7	3	6	5	12	12	7	7	3	3
HMF003188A	4	3	3	2	2	2	2	1	2	6	2	3	3	4	5	1	4	2	2	3	2	2	3	3	3	5	2	3	3	3	1	2	2	2	2	2	3	6	2	2	2	3
HMF002626A	4	2	3	5	4	5	5	3	3	5	2	5	2	4	4	1	5	2	2	4	4	3	3	5	3	3	6	4	4	4	3	4	4	2	2	4	2	4	2	4	2	2
HMF000103A	4	4	6	5	4	3	5	4	3	8	5	4	4	7	4	3	6	6	5	6	4	6	6	5	4	7	6	6	4	5	5	5	5	2	3	6	12	12	4	5	2	2
HMF003027A	4	4	5	3	5	2	2	3	3	5	5	3	3	3	3	2	4	2	2	3	3	3	3	3	3	2	4	2	5	3	1	3	2	2	3	2	2	5	5	2	5	6
HMF001190A	4	3	6	3	3	3	3	4	4	3	3	4	3	4	4	3	8	2	3	3	3	3	2	5	3	3	4	3	6	5	3	3	3	3	3	2	5	5	5	3	3	3
HMF001488A	4	5	8	5	4	7	6	5	4	7	4	2	4	6	8	3	8	5	6	9	4	6	4	4	7	6	4	4	5	8	6	8	9	3	4	4	4	8	7	4	4	4
HMF003267A	4	3	5	5	5	3	3	4	4	3	3	4	4	5	5	5	5	4	4	4	4	4	4	4	4	5	3	3	4	4	5	5	3	3	3	3	4	11	2	4	3	3
HMF002854A	4	2	2	3	3	2	3	3	3	5	2	3	2	4	1	1	4	2	2	4	4	3	3	5	5	3	2	2	2	3	2	3	4	1	2	3	4	4	2	2	3	4
HMF002713A	2	2	2	2	2	2	2	2	2	2	2	3	2	2	2	2	2	1	2	2	2	2	2	2	2	2	2	2	2	2	2	2	2	1	1	2	2	4	1	1	2	2
HMF001124A	4	2	3	3	3	2	4	3	3	4	2	2	3	4	3	3	6	3	3	4	3	2	3	3	3	2	4	3	3	3	2	4	4	2	3	3	6	3	1	4	1	2
HMF001637A	2	1	3	2	2	1	1	2	2	2	2	1	1	2	2	1	2	1	1	2	2	2	2	2	2	1	2	2	2	2	1	2	2	2	1	1	1	2	2	1	2	2
HMF003166A	4	5	5	5	5	4	4	4	4	6	5	3	3	7	7	2	10	3	3	5	3	4	4	6	6	3	4	3	5	3	5	5	3	3	6	6	6	11	3	4	3	3
HMF000741A	4	4	4	4	5	6	6	4	4	6	6	3	3	4	4	5	5	4	3	5	6	4	4	3	4	3	3	6	5	5	3	9	6	3	5	6	7	7	5	3	2	4
HMF000595A	4	2	3	4	4	4	4	2	2	2	2	4	4	5	5	1	3	6	4	2	3	4	2	2	2	6	2	2	3	3	2	3	2	2	3	3	6	6	2	3	1	2
HMF001341A	4	2	3	3	3	3	3	1	3	2	2	3	2	2	3	2	5	2	4	2	3	3	3	3	2	2	3	3	3	2	1	4	2	2	3	2	3	3	3	3	2	2
HMF002173A	2	2	2	2	2	1	2	1	1	2	1	3	2	2	2	1	5	2	2	2	2	2	2	3	2	1	2	1	2	1	1	3	2	2	2	2	2	2	1	1	2	2
HMF003681A	4	2	2	3	2	2	3	2	2	2	1	4	3	3	3	2	4	1	3	3	2	2	1	3	2	4	2	3	3	3	2	2	3	2	3	2	4	5	2	3	1	2
HMF002631A	4	2	5	4	3	2	4	2	2	4	2	3	2	3	3	1	3	2	2	2	2	2	3	3	2	2	2	2	3	1	2	4	2	3	1	2	1	3	2	2	2	1
HMF000789A	4	3	3	2	2	2	3	1	2	2	4	3	3	4	2	2	2	2	2	2	2	3	1	3	3	2	5	3	2	2	2	4	4	3	4	2	3	3	1	3	2	2
HMF000786A	2	1	2	2	2	1	3	1	1	2	1	1	2	2	2	1	2	2	2	1	1	2	2	1	1	2	1	2	2	2	1	1	1	1	2	2	2	2	1	1	1	1
HMF000401A	4	3	3	4	4	3	3	3	3	2	2	4	4	5	3	3	3	3	3	3	3	5	3	2	2	6	2	2	3	3	2	3	2	2	3	3	2	8	2	2	2	2
HMF000614A	4	4	4	4	4	4	4	3	3	3	3	5	5	5	5	1	8	4	4	3	3	5	5	4	4	7	3	4	4	4	3	4	2	2	4	3	6	9	4	3	3	3
HMF001125A	4	2	5	2	3	3	3	2	2	4	4	4	2	3	4	4	4	4	4	4	3	4	2	4	4	4	4	3	4	4	2	4	2	2	4	4	4	4	4	2	3	3
HMF000866A	2	2	2	2	2	1	4	2	2	2	2	2	2	2	2	2	4	2	1	2	2	2	2	3	3	3	2	3	2	2	1	4	2	1	2	3	3	3	2	2	3	3
HMF002862A	4	2	6	3	3	3	3	3	3	5	5	4	4	3	3	4	4	3	3	4	4	4	2	4	4	4	3	4	6	2	2	3	2	2	2	2	5	5	3	2	4	4
HMF003660A	4	2	2	3	3	2	2	2	3	5	3	5	3	3	2	3	4	3	3	3	2	2	2	2	3	2	2	3	3	2	2	3	2	2	2	2	2	2	3	3	2	2
HMF000654A	4	2	5	3	3	2	4	2	2	3	3	5	3	3	4	1	2	2	2	4	3	1	2	2	2	2	2	2	4	2	2	2	1	2	2	3	3	4	2	3	1	1
HMF000586A	4	2	5	4	5	4	5	3	2	7	5	4	3	5	3	1	2	3	2	5	3	2	4	4	3	2	2	2	4	3	2	3	4	2	6	6	6	6	5	3	1	2
HMF002748A	4	3	3	3	3	3	3	3	3	3	3	3	3	5	6	1	3	3	3	3	3	5	2	3	3	4	3	3	3	3	2	2	1	1	3	3	4	4	2	3	2	2
HMF003590A	2	1	2	2	2	1	1	2	2	2	1	2	2	2	2	2	2	1	1	1	1	2	2	1	2	2	2	2	2	2	2	3	5	3	2	2	2	2	2	2	2	2
HMF002747A	4	3	7	3	3	4	4	3	3	5	5	3	3	4	4	3	10	3	3	4	4	4	4	4	3	4	4	4	6	2	4	4	2	3	4	3	4	4	4	2	3	3
HMF001391A	4	3	4	3	3	4	4	5	5	3	3	3	2	4	4	2	12	5	2	7	4	4	2	4	3	4	8	2	4	2	2	4	3	3	4	4	2	7	3	3	4	4
HMF003497A	2	3	3	2	2	2	2	2	2	2	2	3	1	2	2	2	2	1	2	1	1	2	2	2	2	3	2	2	2	2	1	2	2	2	2	2	2	3	2	2	1	1
HMF002117A	4	3	3	4	4	2	3	3	3	3	3	2	2	4	4	3	4	2	2	2	3	4	4	4	6	2	3	3	4	4	2	4	6	2	2	2	3	3	2	2	2	2
HMF003424A	4	3	5	4	4	3	5	4	3	3	3	1	3	4	4	2	6	7	3	2	2	4	3	5	4	2	3	5	3	3	3	6	4	2	2	4	4	4	3	2	5	3
HMF000090A	4	4	5	3	3	4	5	3	3	3	3	5	2	3	4	2	4	4	4	2	3	4	2	3	3	4	3	3	3	2	4	4	4	4	3	3	4	4	3	4	2	2
HMF002860A	2	1	3	2	2	1	2	1	1	2	2	2	2	2	2	2	2	1	1	2	2	2	2	2	2	2	1	1	2	2	2	2	1	1	2	2	2	2	2	1	1	1
HMF000414A	4	6	10	6	8	9	9	3	3	7	5	6	4	7	5	5	12	6	5	5	5	4	4	3	5	3	9	5	8	3	6	7	7	7	8	7	6	8	5	4	3	3
HMF002995A	4	2	2	3	2	2	2	3	3	3	4	2	2	3	3	1	6	1	3	3	2	2	2	1	3	2	2	3	4	4	1	2	1	2	2	5	4	2	2	2	2	2
HMF003602A	4	2	2	3	2	2	6	2	2	3	2	3	3	4	2	2	4	4	2	2	2	3	2	4	2	2	3	3	2	2	2	2	6	2	2	3	5	2	3	3	2	2
HMF001671A	4	2	6	2	2	3	5	2	2	2	2	3	3	2	2	3	3	3	3	2	2	3	3	2	2	3	2	3	4	2	1	3	1	1	2	2	3	3	4	2	3	3
HMF003146A	4	3	3	3	3	2	4	3	3	5	3	4	3	6	4	1	5	3	3	3	3	5	3	3	2	6	2	2	3	2	2	3	2	2	3	3	4	5	2	2	3	3
HMF003533A	4	4	4	5	3	3	4	3	3	4	4	4	4	6	4	4	4	6	6	4	4	4	4	5	5	6	3	4	4	4	2	3	2	2	4	4	6	6	2	4	8	9
HMF002414A	4	3	5	3	3	3	3	3	3	5	3	3	4	4	4	4	6	2	4	6	3	2	2	3	4	3	3	4	3	2	2	4	2	3	3	4	4	4	4	4	1	2
HMF003450A	4	3	7	3	3	4	4	4	4	5	5	3	4	5	5	2	5	4	4	4	3	4	2	4	4	4	3	4	5	2	4	4	4	4	4	6	5	4	4	2	2	2
HMF002998A	2	2	2	2	2	1	2	1	1	3	2	2	2	3	3	1	3	2	2	2	2	2	2	2	2	3	2	2	2	2	1	1	1	1	1	1	3	3	1	2	1	1
HMF003656A	2	2	2	2	2	2	2	2	2	2	2	2	1	2	2	2	2	2	2	2	2	2	2	2	2	2	2	2	2	2	2	2	2	2	2	2	2	2	2	2	5	5
HMF001442A	2	2	2	2	2	2	2	2	2	2	2	2	2	2	2	1	3	2	2	2	2	2	3	2	2	2	2	2	2	1	2	2	2	2	2	2	2	2	2	2	1	1
HMF000275A	4	3	6	4	4	5	4	5	5	4	4	4	2	5	3	3	8	3	3	5	5	5	2	5	5	4	4	3	4	3	3	7	4	2	3	5	6	6	1	5	3	4
HMF003130A	2	2	3	2	2	2	2	2	2	2	2	2	2	3	2	1	3	2	2	2	2	2	2	2	2	2	2	2	2	2	2	2	2	2	2	2	2	2	2	2	1	1
HMF002894A	8	7	8	7	6	10	6	8	6	9	6	10	6	5	5	7	9	4	6	7	6	6	12	13	12	5	6	6	6	7	6	9	4	8	6	7	7	13	6	8	6	6
HMF002494A	2	2	4	2	2	2	2	2	2	3	3	2	2	3	3	1	2	2	2	2	2	2	2	2	2	2	2	2	3	1	1	2	1	1	3	3	3	3	2	2	2	2
HMF003382A	2	2	3	2	2	2	2	2	2	2	2	2	2	2	2	1	3	2	2	2	1	1	1	1	2	2	2	2	2	1	1	2	2	1	2	2	2	2	2	1	2	2
HMF003271A	2	1	2	2	2	1	1	1	2	2	2	2	1	2	2	2	2	2	2	1	2	2	2	2	2	1	1	2	2	2	1	2	3	1	2	2	2	2	2	2	2	2
HMF000755A	4	4	5	3	3	4	3	3	3	4	4	2	4	4	4	3	9	3	3	3	5	2	4	4	4	2	4	3	4	2	3	2	4	2	3	4	2	2	4	3	2	2
HMF000875A	2	2	2	2	2	2	2	2	3	3	3	2	2	2	2	1	5	2	2	1	1	2	2	2	2	2	2	2	2	1	1	2	1	1	2	2	2	2	2	1	2	2
HMF000271B	4	2	3	3	3	2	3	2	2	5	2	4	2	7	3	3	2	2	1	2	3	2	3	2	2	2	2	2	2	2	2	4	2	2	2	3	3	3	2	2	1	1
HMF003545A	2	2	2	2	2	2	2	2	2	2	2	2	2	2	2	2	2	2	2	2	2	3	1	2	2	2	2	2	3	1	2	2	2	2	2	2	2	2	2	2	2	2
HMF004121A	2	2	2	1	1	2	2	1	1	2	2	2	1	2	2	2	2	2	2	2	1	2	2	2	2	2	2	2	2	1	1	2	1	2	2	2	2	2	2	2	1	1
HMF003963A	4	3	6	5	3	4	4	3	3	2	3	3	3	3	3	2	4	3	2	3	3	3	3	3	3	5	4	3	5	2	3	5	3	2	3	3	1	3	6	3	2	2
HMF004115A	2	2	5	2	2	2	2	2	2	2	2	2	1	2	2	2	3	1	1	2	2	2	2	2	2	2	3	2	2	2	2	2	2	2	2	2	3	3	2	2	2	2
HMF003969A	4	3	3	4	4	3	3	5	4	7	3	4	3	3	5	2	12	4	4	4	2	3	4	3	3	2	4	4	4	2	3	3	4	3	3	3	4	4	3	2	2	2
HMF004342A	4	2	4	4	4	2	7	1	2	3	2	4	2	6	4	1	3	3	3	3	2	3	3	2	3	3	2	2	2	3	4	4	2	2	3	5	5	2	3	3	2	2
HMF004071A	4	2	3	3	2	3	5	2	2	4	2	3	3	3	3	2	4	1	3	3	2	3	3	4	3	3	3	2	2	2	2	3	4	4	3	3	4	3	5	2	1	2
HMF003871A	4	2	6	4	4	3	3	4	4	4	4	4	4	6	2	2	8	4	4	3	3	4	4	4	4	2	3	3	8	2	4	4	4	4	4	4	4	4	4	2	4	4
HMF003861A	4	2	6	2	2	3	3	3	3	4	4	3	3	4	4	5	5	3	2	3	3	3	2	4	4	3	3	2	4	2	2	4	2	2	2	2	4	4	3	2	2	2
HMF004098A	4	3	3	4	2	3	3	2	3	4	4	4	4	4	4	2	5	2	4	3	2	5	2	3	3	5	3	3	4	2	2	2	2	3	2	4	2	7	5	2	4	2
HMF004355A	4	4	4	4	4	4	4	4	4	5	5	4	4	4	4	4	4	6	4	4	4	4	4	4	4	4	3	4	4	2	2	4	4	4	4	4	4	4	4	4	2	2
HMF004277A	2	2	2	2	2	1	2	2	2	2	2	2	2	2	2	2	4	2	2	2	1	2	1	1	2	1	2	2	2	1	1	4	3	3	1	2	2	3	2	1	2	2
HMF004350A	2	3	3	2	2	1	2	2	2	4	2	2	1	5	3	1	3	1	1	1	2	2	2	2	1	2	2	2	3	3	2	3	2	2	2	2	1	3	3	2	4	3
HMF003932A	4	4	4	4	4	3	3	4	4	8	7	4	4	3	3	3	5	3	4	4	4	6	6	4	4	4	6	4	7	8	3	4	2	2	3	3	5	5	5	5	4	4
HMF003899A	2	2	3	2	2	2	3	2	2	2	2	2	2	4	4	5	5	2	2	2	2	2	2	1	2	1	2	2	2	2	1	2	2	2	2	2	2	2	2	2	1	1
HMF004160A	2	2	2	2	2	2	2	2	2	2	2	2	2	2	2	1	2	2	2	2	2	2	2	2	2	2	2	2	2	2	1	2	2	2	2	2	2	2	2	2	1	1
HMF000072A	2	2	4	2	2	1	2	2	2	2	3	2	2	3	3	2	3	2	2	2	2	2	2	2	2	2	1	1	2	2	1	2	2	2	1	2	2	2	2	2	2	2
HMF000149A	2	2	3	2	2	2	2	2	2	2	2	2	2	3	2	2	2	2	2	2	2	2	2	2	2	2	2	2	2	2	2	2	2	2	2	2	2	2	2	2	1	1
HMF001188A	4	3	3	3	3	4	3	4	1	3	3	3	2	6	3	1	3	1	3	2	2	2	3	6	2	2	3	2	3	2	3	2	3	3	3	3	4	4	2	3	2	2
HMF002387A	4	5	3	4	4	3	3	2	2	3	2	3	3	3	3	3	3	1	2	2	2	3	1	3	3	2	3	2	2	4	2	2	3	2	2	3	3	3	2	3	1	1
HMF000160A	2	2	2	2	2	2	2	2	2	2	2	2	2	2	1	1	4	1	2	2	2	2	2	2	2	2	2	1	2	2	2	2	2	2	2	2	2	2	2	2	2	2
HMF001451A	2	2	2	2	2	2	2	2	2	2	2	2	2	2	2	2	2	2	2	2	2	2	2	2	2	2	2	2	2	2	2	2	2	2	2	2	2	2	2	2	1	1
HMF002295A	2	2	2	2	2	2	2	2	1	2	1	2	2	2	2	1	4	2	2	1	2	2	2	2	2	2	2	1	2	2	2	2	1	1	2	2	2	3	2	1	1	1
HMF002682A	4	3	3	3	3	3	3	3	3	2	2	4	3	5	3	2	5	2	2	4	2	3	3	2	2	4	3	2	4	4	2	4	2	1	3	3	3	8	3	2	2	2
HMF002123A	2	2	2	1	2	2	2	1	2	2	2	2	2	2	2	2	2	1	1	3	1	2	1	2	2	2	2	2	2	1	1	2	1	1	2	1	2	2	2	1	1	1
HMF000206A	4	2	3	2	2	3	3	2	2	4	3	4	2	3	6	4	4	2	2	2	2	3	3	1	3	4	2	4	2	2	3	3	3	3	3	3	4	4	4	2	2	2
HMF002240A	2	2	2	2	2	2	2	2	2	2	2	2	2	3	3	2	2	3	3	2	2	2	2	2	2	4	2	2	2	2	1	3	2	1	2	2	2	3	2	2	2	2
HMF003378A	4	2	2	3	3	2	2	2	2	2	2	2	3	3	2	1	5	2	2	2	2	2	2	2	2	3	2	2	2	2	2	2	2	2	2	2	4	4	2	2	2	2
HMF001791A	2	2	2	2	2	2	2	2	2	2	1	3	3	2	2	1	5	2	2	2	2	1	1	2	2	1	1	2	2	1	1	1	1	1	2	3	2	2	1	2	1	1
HMF003455A	2	2	3	2	2	2	2	2	2	2	2	2	1	2	2	1	2	2	2	2	2	2	2	2	2	2	3	2	2	2	2	2	2	2	2	2	2	2	1	2	1	1
HMF003779A	2	2	3	3	2	2	3	2	2	2	2	2	2	3	3	2	2	3	3	2	2	2	2	2	2	3	2	2	3	2	2	2	2	2	2	2	2	2	2	2	2	1
HMF000342B	2	2	2	2	2	2	2	2	2	2	2	2	2	2	2	1	4	1	2	2	1	2	1	2	3	2	2	2	2	2	1	2	1	1	2	2	2	2	0	2	1	1
HMF003584A	4	4	4	5	4	4	6	7	7	8	5	8	6	8	9	4	10	6	5	3	4	7	4	6	6	3	4	5	6	7	3	7	6	7	6	6	8	8	4	4	4	4
HMF003526A	4	3	4	3	3	3	3	3	2	3	3	3	4	4	3	1	3	3	3	3	3	3	2	3	3	2	2	3	3	2	2	3	4	2	3	3	4	4	2	4	2	2
HMF002969A	4	2	2	2	2	3	2	2	2	3	2	3	3	3	3	4	4	2	2	2	2	3	3	3	3	2	2	3	4	4	3	3	3	3	2	2	4	4	2	3	1	1
HMF003494A	2	2	2	2	2	1	2	2	2	2	2	2	2	3	3	2	2	1	1	2	2	2	2	2	2	2	1	2	2	2	2	2	1	1	2	2	2	2	2	2	1	1
HMF002182A	4	3	6	3	3	3	3	2	4	3	3	3	3	6	6	2	4	2	2	3	3	4	2	3	3	4	4	3	4	4	3	3	2	2	3	3	4	4	4	3	2	1
HMF001257A	4	2	2	3	3	2	3	2	2	2	2	3	2	4	2	2	3	2	2	3	1	2	3	3	2	2	2	2	2	2	2	3	2	1	2	4	3	3	2	2	1	1
HMF003695A	2	2	2	2	2	2	2	2	2	2	2	3	2	2	4	1	3	1	1	1	1	2	2	1	2	2	2	2	2	2	2	2	2	2	2	2	1	2	2	2	1	1
HMF003261A	2	2	2	1	2	2	3	1	1	2	1	2	2	2	2	2	2	1	2	1	1	2	2	2	2	2	2	2	2	2	2	2	2	2	2	2	2	2	2	2	1	1
HMF002587A	2	2	3	2	2	2	2	2	2	3	3	4	2	3	3	2	2	2	2	2	2	2	2	2	2	3	3	4	2	2	1	3	2	2	2	2	2	2	3	2	1	1
HMF000744A	8	6	9	7	5	10	6	11	4	4	4	5	4	5	11	4	6	5	6	6	4	3	2	8	8	5	6	6	6	5	6	6	3	3	5	5	4	12	6	6	2	4
HMF003061A	4	2	3	4	4	2	3	3	3	5	2	4	3	4	5	1	4	3	3	3	3	3	2	5	3	5	2	3	4	3	2	3	2	2	4	4	5	5	4	2	1	3
HMF002903A	4	4	4	4	3	2	6	3	3	4	6	4	4	6	5	2	6	4	4	4	4	4	2	6	6	4	2	3	4	4	4	6	2	2	4	3	4	6	4	4	2	2
HMF000078B	2	2	2	2	2	2	2	1	2	2	2	2	2	3	5	2	2	1	2	1	1	1	1	2	2	2	1	2	2	2	2	2	1	1	2	2	2	2	2	2	1	1
HMF002063A	4	3	5	3	4	2	4	2	3	2	3	4	3	4	4	2	5	3	2	4	4	2	4	3	3	4	3	2	4	3	2	3	3	3	2	3	3	5	4	2	2	3
HMF000004A	4	4	4	3	4	2	2	4	3	2	2	3	2	4	8	6	6	2	2	2	2	2	2	3	3	3	2	3	4	4	2	3	3	3	3	3	4	6	3	4	3	1
HMF003079A	4	2	5	2	2	3	3	3	3	4	3	5	2	4	4	5	5	2	2	3	2	3	3	3	3	4	3	4	4	4	3	5	3	4	4	4	5	5	4	2	4	4
HMF003322A	4	3	3	4	4	2	4	2	3	3	3	3	3	5	5	2	5	2	5	4	4	5	5	2	4	4	3	4	3	3	2	3	2	2	3	3	4	4	2	2	4	4
HMF001546A	4	5	5	6	5	2	4	6	5	5	5	5	5	11	3	2	4	3	5	6	3	4	5	4	4	6	3	6	6	3	3	3	3	3	3	4	5	5	6	3	4	4
HMF000559A	4	2	3	3	3	3	3	2	2	3	3	4	3	4	4	1	6	3	3	4	4	4	4	3	3	3	3	3	4	4	2	3	2	2	4	2	4	6	3	3	2	2
HMF003675A	4	3	5	5	5	4	4	3	4	6	4	7	6	8	8	2	5	4	4	6	6	5	5	4	4	11	3	4	7	5	4	4	3	4	5	6	11	11	5	4	4	4
HMF000808A	2	2	3	2	2	2	2	2	2	2	2	2	2	2	2	1	2	2	2	2	2	3	1	1	2	4	2	2	2	1	1	2	2	1	2	2	2	2	2	1	1	1
HMF002290A	4	2	2	3	3	2	3	2	2	2	2	3	2	2	3	1	2	2	3	3	3	3	2	2	3	2	3	3	2	2	2	2	1	2	2	3	4	2	1	2	2	3
HMF000300B	2	2	2	2	2	2	2	2	2	1	2	2	2	3	2	2	2	1	1	2	2	2	2	2	2	2	2	2	2	2	1	2	2	2	2	2	2	2	2	2	2	2
HMF000806A	4	2	4	2	2	3	2	2	2	3	3	2	2	3	3	3	3	2	2	2	2	2	1	3	3	2	3	3	3	1	2	2	2	2	2	2	3	3	2	1	2	2
HMF001590A	4	2	3	3	3	3	3	2	2	3	2	4	3	6	3	1	5	3	2	3	3	3	4	3	3	3	2	2	3	2	2	3	2	2	4	3	3	6	3	3	2	3
HMF002487A	2	2	2	2	2	1	2	1	1	3	3	1	1	3	3	2	2	1	1	2	2	2	2	2	2	1	1	2	2	2	1	2	2	1	1	1	2	2	1	2	1	1
HMF002681A	2	2	3	2	2	2	2	2	2	2	2	2	2	2	2	2	4	1	1	2	2	2	2	2	2	2	2	2	2	2	2	2	2	2	2	2	2	2	2	2	1	1
HMF002199A	2	2	4	2	2	2	2	2	2	2	2	3	1	2	2	3	3	2	2	2	2	2	2	2	2	1	2	2	2	2	2	3	2	2	2	2	2	2	2	2	2	2
HMF003218A	4	3	4	4	4	3	4	3	3	3	5	4	4	4	4	1	8	4	4	4	4	4	4	4	4	3	3	3	4	3	2	4	2	2	3	3	2	8	3	4	4	4
HMF002352A	4	6	6	4	4	2	5	5	2	5	8	4	4	5	5	3	6	2	5	5	5	4	4	5	5	5	2	5	8	5	2	5	4	4	4	4	5	5	6	5	3	3
HMF001323A	4	2	6	3	3	3	3	3	3	4	4	3	3	3	3	3	3	3	3	3	3	3	3	4	4	4	3	3	6	2	3	3	3	3	2	2	3	3	3	2	3	3
HMF003012A	2	2	3	2	2	1	3	1	2	2	2	2	2	2	2	1	2	2	2	2	2	2	2	1	2	2	2	2	2	2	1	2	2	1	2	1	2	3	2	2	1	1
HMF003572A	4	3	5	4	4	4	4	4	4	3	3	4	2	4	3	4	4	2	2	6	2	4	4	4	2	2	4	3	3	3	2	4	4	2	2	5	4	4	2	4	4	2
HMF002346A	2	2	2	2	2	3	2	2	2	2	2	2	2	2	4	1	6	3	2	2	2	2	2	2	2	3	2	2	2	2	2	2	2	2	2	2	4	4	3	5	2	2
HMF001505A	2	2	2	2	2	2	2	2	2	2	2	2	2	4	3	1	4	2	2	2	2	2	2	2	2	2	2	2	2	2	2	2	1	2	2	2	2	5	1	2	1	1
HMF002441B	4	4	4	3	3	4	4	4	2	4	2	4	4	4	4	2	5	2	4	2	4	5	3	4	4	4	4	3	4	4	2	3	2	2	3	3	4	5	3	3	5	3
HMF003241A	2	2	2	2	1	1	3	1	1	1	1	2	1	1	1	2	3	2	1	1	1	2	2	3	1	2	2	1	2	1	1	1	2	2	2	2	2	2	1	3	2	1
HMF000032A	2	1	2	2	2	2	2	2	2	2	2	1	1	2	2	2	2	2	2	2	2	2	2	2	2	2	2	1	2	2	1	2	2	1	2	2	2	2	2	1	2	2
HMF002054A	4	3	3	3	3	4	4	2	3	3	3	3	3	4	4	3	3	2	2	2	3	3	3	3	3	3	3	3	3	3	2	3	4	2	2	2	3	3	2	3	2	2
HMF001804A	8	6	6	4	8	6	7	5	5	7	6	7	7	8	8	2	11	6	5	4	4	6	9	6	6	8	6	4	8	8	4	6	6	4	5	5	10	14	6	4	4	4
HMF002978A	4	3	5	4	3	3	3	2	2	4	3	2	2	5	5	3	3	3	3	3	3	3	3	4	4	3	3	4	4	3	4	3	3	3	2	4	2	3	2	3	1	2
HMF003576A	2	1	2	2	2	2	2	2	1	2	2	2	2	2	2	1	2	2	2	2	2	2	2	2	2	3	1	2	2	2	1	2	1	1	2	2	4	4	2	2	2	2
HMF000046A	2	2	3	2	2	2	3	2	2	1	2	2	2	2	4	1	4	2	3	2	2	2	2	2	2	2	2	2	2	2	2	2	2	2	2	2	2	3	2	2	1	1
HMF000196A	2	2	2	2	2	2	2	2	2	2	2	2	1	2	2	1	3	2	2	2	2	2	1	2	2	2	2	2	2	1	1	1	2	2	4	2	2	2	1	2	2	2
HMF003039A	4	3	3	2	3	2	4	2	2	3	2	3	2	3	2	1	2	2	2	2	2	3	2	2	2	2	4	2	2	2	3	3	2	2	3	3	4	4	2	3	1	1
HMF002719A	4	3	3	3	3	2	3	2	3	4	4	3	3	6	4	4	4	3	3	3	3	4	3	4	2	4	2	2	4	4	2	3	2	2	4	4	2	8	2	2	2	2
HMF001049A	4	2	4	3	3	3	3	2	2	3	3	4	4	3	3	1	3	3	3	4	2	3	3	2	2	4	3	3	3	3	2	3	2	2	2	4	5	5	3	2	3	2
HMF003324A	4	4	4	4	4	4	4	3	3	6	3	4	4	6	6	2	4	4	4	4	3	4	4	4	4	3	4	4	4	4	2	4	4	4	3	6	6	6	4	3	2	2
HMF002932A	2	2	2	2	2	2	2	2	2	2	2	2	1	2	2	1	3	1	2	2	2	2	3	2	2	1	1	2	2	1	1	3	1	1	1	2	1	2	1	1	1	1
HMF002057A	4	2	3	3	3	2	3	2	3	3	3	3	3	7	3	1	4	3	3	4	3	4	4	3	3	5	2	4	4	2	3	4	2	2	3	3	6	7	2	4	2	4
HMF000323C	4	5	6	5	4	3	7	5	5	8	4	7	4	7	7	3	4	3	7	12	4	5	3	6	6	3	4	3	7	7	4	3	6	4	4	6	4	7	2	4	5	5
HMF000819A	4	4	3	3	3	3	3	2	2	5	3	4	3	4	4	2	3	3	4	3	3	3	4	3	3	4	3	3	3	3	4	3	3	3	3	3	4	4	3	3	2	2
HMF003507A	2	1	4	2	2	2	2	2	2	2	2	2	2	2	2	3	3	2	2	2	2	2	2	2	2	2	2	2	2	1	2	2	1	1	2	2	2	2	2	1	2	2
HMF001783A	2	2	2	2	2	2	2	2	2	2	2	2	2	3	3	1	5	2	2	3	3	2	2	2	2	2	2	2	2	2	2	2	2	1	2	2	3	3	2	3	2	2
HMF002440A	4	2	5	2	3	2	3	2	2	3	2	4	4	4	4	2	2	1	3	3	3	3	3	5	3	2	5	2	3	3	2	4	3	3	3	5	4	4	2	4	2	2
HMF003175A	4	3	3	3	5	2	4	2	2	4	2	5	2	2	2	2	3	2	4	3	2	2	2	6	3	2	3	3	3	4	3	4	2	1	3	3	2	5	3	2	1	2
HMF000492A	2	2	4	2	2	1	2	1	1	2	2	2	2	3	2	2	2	2	2	2	2	2	3	2	2	1	2	1	2	2	2	1	1	1	2	2	2	2	2	2	2	2
HMF001498A	4	2	3	3	2	2	3	2	2	2	2	3	3	3	3	1	3	3	4	5	2	3	2	3	2	5	2	2	3	2	2	2	2	1	2	3	4	4	2	2	2	3
HMF002130A	2	2	3	2	2	2	2	2	2	2	2	3	1	2	2	2	2	2	2	2	2	2	2	4	2	2	2	2	2	2	2	2	2	2	2	2	2	2	2	2	2	1
HMF001466A	4	4	4	3	4	4	4	4	4	4	4	3	2	3	3	2	10	2	4	3	3	4	2	2	4	2	2	4	4	2	2	5	2	3	2	4	3	5	3	4	4	4
HMF003206A	2	2	4	2	2	2	2	2	2	4	1	2	2	2	2	1	7	2	2	2	2	2	1	2	2	1	2	2	2	1	1	2	2	2	2	2	2	2	2	2	2	2
HMF001527A	4	2	4	3	3	3	3	2	2	5	2	3	3	3	3	3	3	2	2	4	3	3	3	3	3	3	2	3	2	2	3	3	1	1	2	2	6	4	2	3	2	2
HMF001277A	2	2	2	2	2	2	2	2	2	3	1	2	2	3	3	1	6	2	2	2	2	2	2	2	2	2	2	1	2	2	1	2	3	1	2	2	1	2	2	1	1	1
HMF000855A	4	4	5	3	3	3	3	6	3	4	4	5	2	4	4	2	7	2	2	3	3	2	2	4	3	2	3	4	4	3	3	2	8	2	3	4	2	6	4	4	2	2
HMF000138A	2	2	2	2	2	1	3	3	2	2	3	2	2	2	2	2	2	2	2	2	2	2	1	2	2	2	1	2	3	1	1	2	2	2	2	2	3	3	2	2	1	1
HMF002501A	4	3	10	3	3	3	3	3	3	5	5	4	4	5	3	3	3	2	3	4	3	4	4	4	4	4	4	4	11	4	3	5	4	2	2	4	5	7	3	2	4	4
HMF003096A	4	4	4	3	3	2	3	4	4	4	4	4	4	4	2	1	6	3	4	3	3	2	3	3	3	2	4	3	4	4	2	2	5	4	2	4	3	5	3	2	5	4
HMF000173A	4	4	4	4	4	3	3	4	4	4	3	4	3	7	7	4	4	2	2	2	2	3	3	4	4	4	4	3	4	4	3	3	2	3	4	4	4	4	4	4	2	2
HMF002234A	4	3	4	3	3	3	3	3	3	4	4	7	3	6	6	2	6	2	2	2	2	4	4	3	3	4	4	4	3	3	4	4	4	4	3	4	4	4	4	4	2	2
HMF000982A	4	5	7	5	4	3	3	3	4	5	5	5	2	6	3	3	6	4	4	8	3	4	4	6	4	2	4	4	4	8	4	4	3	3	6	4	4	5	9	8	2	1
HMF001268B	2	2	3	2	2	1	3	2	2	2	2	2	2	2	2	2	2	2	2	2	2	2	2	2	2	1	2	2	3	3	2	2	2	2	1	3	2	2	2	2	2	1
HMF000692A	4	2	4	3	4	3	3	3	3	3	2	3	2	6	4	2	5	2	2	2	3	2	3	3	3	2	3	3	3	4	2	3	10	4	2	4	3	3	3	3	1	1
HMF002135A	4	2	4	3	3	3	3	2	2	3	3	4	4	4	4	2	4	4	4	4	4	4	2	5	5	3	3	3	6	2	2	3	2	2	4	3	5	6	4	3	3	3
HMF002759A	4	3	7	3	3	3	3	4	4	6	6	3	3	3	3	2	8	3	3	3	3	3	3	3	3	2	3	5	7	3	2	4	3	3	3	3	6	6	4	3	3	3
HMF002791A	4	3	3	2	2	4	4	2	2	4	4	6	2	5	5	3	3	7	3	2	2	4	4	5	5	4	3	4	3	2	3	3	2	2	3	2	5	5	2	2	2	2
HMF001534A	2	2	2	2	2	2	1	2	2	2	2	2	1	2	2	3	4	2	2	1	1	2	2	2	2	1	2	2	2	2	2	2	3	3	2	2	2	2	2	2	2	2
HMF002066B	4	3	4	5	5	3	8	2	2	4	3	3	3	5	6	2	7	2	4	3	4	3	4	6	5	2	5	4	4	4	3	6	5	2	3	4	4	4	5	4	1	2
HMF002076A	4	3	4	2	4	3	3	3	3	4	4	4	3	5	5	2	2	3	4	4	4	3	3	2	2	3	4	4	3	3	4	4	6	4	3	3	4	4	4	2	5	6
HMF002361B	4	4	4	3	4	4	4	3	3	4	4	4	4	5	5	2	4	5	4	3	3	4	4	4	4	6	4	3	6	5	2	3	2	2	4	4	2	5	4	4	6	6
HMF003339A	4	4	4	4	3	4	3	4	3	3	2	4	3	3	4	4	4	6	4	4	2	4	4	4	4	3	3	3	4	2	4	4	4	4	5	3	3	3	4	3	2	2
HMF003257A	4	3	3	3	3	2	3	3	2	3	2	3	3	5	3	4	3	3	3	3	3	2	4	4	3	2	3	2	3	3	1	2	2	2	2	2	3	3	2	3	2	1
HMF000553A	4	3	3	4	4	4	4	3	3	4	4	4	5	4	4	2	5	4	4	5	3	3	5	3	4	5	5	2	4	4	2	6	3	2	3	3	2	5	3	4	4	4
HMF001035A	2	3	3	2	2	1	2	2	2	3	2	2	2	3	3	2	2	1	2	2	2	2	1	2	2	1	2	2	2	2	2	3	2	2	2	2	2	2	2	2	1	1
HMF002578A	4	2	6	3	3	5	5	3	3	4	4	4	3	7	2	2	5	3	3	3	3	3	3	3	3	2	4	2	6	2	2	4	3	3	3	3	4	4	3	2	3	3
HMF000628C	4	4	5	4	4	3	5	3	3	7	2	5	3	5	6	5	5	3	3	2	5	4	3	2	4	8	5	3	4	4	3	3	4	4	4	5	10	10	3	5	3	3
HMF003259A	4	3	3	4	3	2	4	2	3	4	3	3	3	3	3	2	4	2	3	4	3	2	2	4	3	3	4	2	2	3	3	3	2	3	3	3	2	3	1	3	2	2
HMF003759A	4	2	3	3	3	3	3	3	2	3	3	5	3	4	3	1	6	4	3	4	3	3	3	3	3	6	4	3	4	4	1	2	2	2	3	3	4	4	4	2	3	3
HMF003755A	2	2	3	2	2	2	2	2	2	2	2	3	1	2	2	2	2	1	2	1	1	2	1	2	2	3	2	2	2	2	1	3	2	2	2	2	2	2	2	2	2	2
HMF002006A	2	2	2	2	2	2	2	2	2	3	2	3	1	2	4	1	3	1	2	1	1	2	2	2	1	2	2	2	2	2	2	2	2	2	2	2	2	2	2	2	1	1
HMF002322A	2	2	3	2	3	2	2	2	2	2	1	2	2	2	2	2	2	1	2	2	2	2	1	2	1	2	2	2	2	2	1	2	1	1	1	2	2	2	1	2	1	2
HMF000630A	4	2	4	4	4	2	4	2	2	4	4	5	3	3	3	2	7	5	5	3	3	3	3	3	3	7	3	2	3	3	2	4	2	2	4	4	4	6	2	2	2	2
HMF000019B	4	2	2	2	3	2	5	4	3	5	2	3	1	2	3	1	5	2	3	3	2	2	5	4	3	1	2	2	3	2	2	2	2	2	2	2	2	3	4	2	2	3
HMF002692A	4	3	2	3	2	2	3	2	2	3	4	3	3	3	2	2	2	1	4	2	3	3	2	4	3	1	2	2	4	4	2	2	3	4	3	3	4	2	2	2	2	2
HMF000781A	2	2	5	2	2	1	4	2	2	3	3	3	1	2	2	2	3	1	1	2	2	2	1	2	2	2	2	3	2	2	1	2	2	2	2	2	2	2	3	2	2	2
HMF003361A	2	2	2	2	2	2	2	2	2	2	2	2	2	2	2	2	2	2	2	2	2	2	2	2	2	2	2	2	2	2	2	2	2	2	2	2	2	2	2	2	1	1
HMF000346A	2	2	2	2	2	2	2	2	2	2	2	2	1	3	4	3	3	2	2	2	2	2	2	2	2	2	2	2	2	2	2	2	2	2	2	2	2	2	2	2	1	1
HMF002678A	4	2	6	4	6	2	2	4	2	4	4	6	2	4	4	3	3	2	2	4	4	4	4	4	4	2	4	4	4	4	4	4	4	4	6	4	4	2	4	2	2	2
HMF001828A	2	2	3	2	2	2	2	2	2	2	2	3	2	2	2	2	2	1	2	1	2	1	1	2	2	2	2	3	2	2	1	3	2	2	2	2	2	2	1	3	1	1
HMF001384A	4	2	4	3	2	2	2	2	2	2	3	3	2	2	3	2	8	2	2	6	3	2	2	4	2	2	2	2	3	2	2	2	3	1	5	2	3	3	4	2	1	4
HMF002305A	2	2	3	2	2	1	3	1	1	2	2	2	2	3	3	2	2	2	2	2	2	2	2	2	2	2	1	2	2	2	2	2	2	2	2	2	2	2	2	1	1	1
HMF001846A	2	2	2	2	2	2	2	2	2	2	2	2	1	4	4	2	2	1	1	2	1	2	2	2	2	2	2	2	2	2	2	2	2	2	2	2	2	2	2	1	2	2
HMF002093A	2	2	2	2	2	2	2	2	2	2	2	2	2	2	2	2	2	2	2	2	2	1	1	2	2	1	2	2	2	2	1	2	2	2	2	2	1	1	2	1	2	2
HMF000369A	4	3	3	4	4	3	4	3	2	3	3	4	4	4	5	2	4	2	4	3	3	3	4	2	4	7	4	4	4	3	2	2	3	1	2	2	5	5	3	2	2	2
HMF002700A	2	2	2	2	2	1	2	2	2	2	2	2	1	2	2	2	2	2	2	1	2	1	2	3	3	1	1	2	2	2	1	2	2	1	2	2	2	2	1	1	1	1
HMF000048A	2	2	2	2	2	2	2	2	2	3	3	2	1	2	2	2	2	2	2	2	2	2	2	2	2	1	2	2	2	2	1	3	1	1	2	2	2	2	1	2	1	1
HMF002213A	2	2	2	3	3	1	3	3	2	2	2	3	2	2	2	1	3	1	2	2	2	3	2	2	2	3	1	2	2	2	1	2	2	2	2	2	3	3	2	1	2	2
HMF000640A	2	2	2	1	1	2	2	2	2	2	1	3	1	2	1	2	2	1	2	2	1	2	2	2	2	1	2	2	1	1	2	2	2	2	2	2	2	2	2	1	1	1
HMF002908B	4	2	2	2	2	1	2	1	2	2	2	2	2	3	2	1	3	1	2	2	1	2	2	2	2	2	2	2	1	2	2	2	4	2	1	2	2	4	2	2	1	2
HMF002000A	2	2	2	2	2	2	2	2	2	2	2	2	2	2	2	1	6	3	3	2	2	2	2	2	2	6	2	2	2	2	1	2	2	2	2	2	3	3	2	2	2	2
HMF000584A	2	2	2	2	2	2	2	2	2	1	1	2	2	2	3	1	2	2	2	1	2	2	2	2	3	1	1	2	2	2	2	2	4	1	2	2	2	2	2	2	1	1
HMF000367A	2	2	2	2	2	2	2	2	2	2	2	2	2	2	2	2	3	2	2	2	2	2	2	2	2	3	2	3	2	2	2	2	2	2	2	2	2	2	2	2	1	1
HMF002082A	2	1	2	2	2	2	2	1	1	3	2	2	2	2	2	2	2	2	2	2	2	2	2	2	2	3	2	2	2	2	1	2	1	1	2	2	3	3	2	2	1	1
HMF002572A	2	2	2	2	2	2	2	2	2	2	2	2	2	3	3	2	2	2	2	2	2	2	2	3	3	1	2	2	2	2	2	2	2	2	2	2	1	1	2	2	2	2
HMF000285A	4	2	3	3	2	3	3	2	2	3	2	2	2	5	2	2	2	3	3	2	2	2	2	2	2	4	2	2	2	2	2	2	2	1	3	2	5	4	2	2	2	2
HMF002180A	2	2	4	2	2	2	2	2	2	2	2	4	2	2	2	3	5	1	1	1	1	2	2	2	2	2	2	3	2	2	2	2	2	2	2	2	2	2	2	2	2	2
HMF003613A	4	3	3	4	4	3	4	4	4	4	4	3	3	7	2	5	5	3	4	4	4	5	5	4	4	4	3	4	5	5	2	4	3	2	3	5	6	6	3	4	2	2
HMF001353A	2	2	3	2	2	2	1	1	2	2	2	2	2	3	3	2	2	2	2	1	1	2	2	2	2	2	2	2	2	1	2	2	2	2	2	2	2	2	1	2	1	1
HMF003693A	2	2	2	2	2	2	3	2	2	2	2	1	2	3	3	1	3	3	2	1	3	3	3	3	3	2	2	1	2	2	1	1	1	1	2	1	1	2	2	2	1	2
HMF002545A	4	3	6	5	4	4	5	4	4	4	5	6	2	4	4	3	6	3	3	1	2	4	4	6	4	4	4	2	3	2	2	6	4	4	3	5	3	3	5	4	2	2
HMF003426A	2	1	2	2	2	2	2	2	1	2	2	2	2	2	2	1	3	2	2	2	1	2	2	1	2	2	2	2	2	2	1	2	1	1	2	2	2	2	2	2	1	1
HMF002992A	2	1	3	2	2	1	2	1	1	2	2	2	1	2	2	1	3	1	1	2	2	2	2	2	2	1	2	2	2	2	2	2	2	2	2	2	2	2	2	2	2	2
HMF001474A	2	2	2	2	2	2	2	2	2	2	2	2	2	3	3	2	2	1	2	1	1	2	2	2	2	2	2	2	2	2	2	2	2	2	3	3	4	3	2	1	2	2
HMF001270A	2	2	2	2	2	1	2	2	2	2	2	2	2	2	2	1	4	2	2	2	2	2	2	2	2	2	2	2	2	1	1	3	1	1	2	2	3	4	2	2	1	2
HMF003610A	4	3	3	4	4	3	3	5	4	4	4	4	2	4	4	3	3	4	4	4	4	4	4	4	4	6	3	4	4	4	2	4	2	2	4	4	2	5	3	4	4	6
HMF001830A	4	3	3	4	4	6	4	3	2	4	2	5	5	4	4	2	4	4	4	4	4	4	4	3	4	3	4	3	4	4	2	4	2	2	4	4	6	8	2	3	3	3
HMF001408A	2	1	3	3	2	2	2	2	2	2	2	2	2	3	3	2	2	2	2	2	2	2	2	2	2	4	1	2	2	2	2	2	1	1	2	2	3	3	2	2	5	5
HMF002750A	4	3	3	4	4	2	4	3	3	5	2	5	4	6	6	1	8	3	3	4	4	4	4	4	4	4	3	4	4	4	3	4	3	3	3	3	3	11	3	3	4	4
HMF001759A	4	2	4	3	3	2	4	2	3	4	3	2	2	3	3	1	3	3	2	3	2	2	3	3	2	3	3	2	3	3	2	3	3	2	2	2	4	4	3	2	2	2
HMF000376B	4	3	5	4	4	3	4	3	3	4	3	4	3	4	5	1	7	3	4	5	3	4	4	5	3	2	3	3	5	2	3	4	3	3	2	3	4	4	3	4	2	2
HMF003305A	4	2	3	3	3	2	3	2	2	3	3	4	4	4	4	1	3	2	2	3	3	3	3	4	4	4	2	4	3	3	2	2	2	2	2	2	4	6	2	2	2	2
HMF002383A	4	4	3	3	3	2	4	2	2	2	2	4	2	3	3	2	2	3	3	2	2	2	2	3	2	2	2	3	2	3	2	3	3	3	3	3	4	4	2	3	5	4
HMF001238A	4	3	4	4	4	4	4	4	4	5	5	6	3	5	5	3	3	5	5	4	4	4	4	6	4	6	4	3	4	4	3	3	3	2	2	5	6	6	3	2	3	3
HMF000512B	2	2	2	2	2	2	2	2	2	2	2	2	2	2	2	2	2	2	2	2	2	2	2	2	2	2	2	2	2	2	2	2	2	2	2	2	2	2	2	2	1	1
HMF000642A	2	2	2	2	2	2	2	2	2	2	2	2	2	3	3	1	3	2	2	2	2	2	2	2	2	3	1	2	2	2	1	2	1	1	2	2	3	3	2	2	3	4
HMF003109A	4	4	4	6	6	5	5	5	5	3	3	7	3	7	7	7	6	4	4	4	4	4	4	8	8	5	7	5	6	6	3	4	6	6	4	4	4	7	3	7	2	2
HMF003181A	2	1	3	3	2	1	2	2	3	2	2	2	1	3	3	1	3	1	2	2	2	2	2	2	2	1	2	2	2	2	1	2	2	2	2	2	2	2	2	2	1	1
HMF002507A	2	2	2	2	1	1	2	2	3	2	1	2	1	2	2	1	2	1	2	2	2	1	2	2	2	1	2	1	2	1	1	2	2	1	1	3	2	2	1	1	2	1
HMF001374A	4	2	3	3	4	2	3	2	2	5	2	2	2	2	2	4	4	2	2	2	2	4	3	2	3	3	2	3	2	2	2	3	3	2	2	2	3	4	2	2	1	1
HMF000901A	4	2	6	3	3	2	2	2	2	4	4	3	3	4	3	2	2	2	2	3	2	2	1	4	4	2	4	3	4	2	3	3	2	2	3	3	4	4	2	2	2	2
HMF002728A	2	2	2	2	2	2	2	2	2	3	1	2	2	2	2	1	5	2	1	2	2	2	1	2	2	2	2	2	2	1	1	2	2	2	2	2	2	2	2	2	1	1
HMF002458A	2	2	2	2	2	1	3	2	2	2	2	2	2	2	4	2	4	1	2	2	2	2	2	2	2	2	1	2	2	2	2	2	1	1	2	2	2	2	2	2	1	1
HMF001677A	4	3	3	4	4	2	3	3	3	4	4	3	2	5	4	4	4	4	4	3	4	4	3	5	5	2	3	3	4	4	4	4	4	3	3	3	3	4	0	3	1	3
HMF003672A	2	2	4	2	2	2	2	2	2	1	3	4	1	2	2	1	5	1	2	2	2	2	2	2	2	2	2	2	2	2	2	4	2	2	2	2	3	3	2	2	1	1
HMF002949A	4	2	4	4	4	3	5	3	4	3	4	4	2	5	5	1	6	4	4	5	2	3	4	2	4	4	2	4	3	3	2	3	2	2	2	4	5	5	3	3	4	4
HMF002163B	2	2	2	2	2	2	2	1	2	2	1	2	2	2	3	1	3	2	2	2	2	2	1	2	2	2	2	2	2	2	1	2	2	2	1	1	3	2	2	2	1	1
HMF003802A	2	2	3	2	2	2	2	2	2	2	2	2	2	2	2	1	2	2	2	2	2	1	1	2	2	1	2	2	2	2	1	2	1	2	2	2	2	2	2	2	2	1
HMF002897A	4	2	3	4	3	2	2	2	2	3	3	3	3	4	4	1	5	3	3	5	2	4	2	4	2	5	2	2	4	4	3	3	2	2	3	4	5	8	2	2	3	3
HMF002856A	4	3	3	3	3	4	4	3	3	3	3	4	2	6	6	4	4	2	2	2	2	2	2	3	3	2	2	4	3	3	3	3	4	4	3	3	4	4	4	4	3	3
HMF002219A	4	4	4	3	3	4	4	4	4	4	4	5	3	4	6	4	8	4	4	4	4	4	4	3	2	4	4	4	4	4	2	4	4	4	4	4	4	4	6	4	2	2
HMF000527A	2	1	2	2	2	2	2	1	1	2	2	2	2	2	2	1	2	2	1	2	2	2	2	2	2	3	1	3	2	2	1	2	2	1	1	1	2	4	2	1	1	1
HMF000525A	2	2	2	2	2	2	2	2	2	2	2	2	1	2	2	2	2	1	1	1	1	2	2	2	2	1	1	2	2	2	2	2	2	2	2	2	2	3	2	2	1	1
HMF001684A	4	3	5	3	3	4	4	3	4	4	4	4	4	3	3	6	6	2	2	3	3	3	3	4	4	4	3	2	4	4	2	6	2	6	2	6	3	3	4	4	4	4
HMF002997A	4	3	2	2	2	3	3	3	2	3	2	3	2	3	3	4	2	1	3	1	2	2	3	2	2	2	2	2	2	2	2	2	2	2	3	2	3	3	2	3	4	3
HMF000102A	2	2	2	2	2	2	2	2	2	2	2	1	1	2	1	1	3	1	2	2	2	2	2	1	1	1	2	2	2	2	1	2	2	2	2	2	2	2	2	2	1	1
HMF002634B	4	2	3	4	4	3	4	3	2	8	4	3	2	4	2	2	3	2	2	2	3	3	4	5	5	2	3	3	3	5	4	4	2	2	2	3	2	4	2	3	2	2
HMF001435A	2	2	2	2	1	2	2	2	2	2	2	2	2	2	2	3	3	2	2	2	2	2	2	2	2	2	2	2	3	3	2	2	2	2	2	2	4	4	2	2	1	1
HMF003170A	4	3	3	3	3	2	2	3	3	4	3	4	4	7	6	2	2	3	3	3	3	2	2	2	4	4	2	4	4	4	2	2	3	3	4	2	3	3	4	4	3	3
HMF001978A	4	3	3	3	3	5	5	3	3	2	2	3	4	4	4	3	3	2	2	2	2	4	4	3	3	4	3	4	3	3	2	2	3	3	3	3	4	4	4	3	2	2
HMF003125A	4	3	6	5	5	4	4	3	3	4	4	6	6	5	4	7	7	5	5	5	5	5	5	5	4	11	5	3	4	5	3	5	3	3	5	5	4	8	3	6	2	3
HMF000566A	2	2	3	2	2	2	2	1	2	2	2	2	2	3	2	1	5	2	2	2	2	3	2	2	2	1	2	2	2	2	1	2	1	1	3	2	1	3	2	2	1	1
HMF000752A	4	2	2	4	3	2	2	2	3	4	2	4	3	3	3	2	4	2	2	3	3	3	3	3	3	3	2	2	4	4	2	4	2	2	3	2	3	8	3	3	2	2
HMF000811B	2	2	2	2	2	1	3	1	2	4	1	2	2	2	2	2	4	2	2	2	2	2	1	2	2	2	3	2	2	2	2	2	1	2	3	3	3	2	2	2	1	1
HMF001324A	4	4	4	3	3	2	5	4	4	3	3	3	3	6	6	6	6	4	4	10	3	3	3	6	3	3	4	6	4	3	3	6	4	4	4	4	4	7	3	6	1	1
HMF001230A	4	3	6	3	4	4	3	3	2	4	2	4	2	6	4	2	5	3	3	2	2	4	4	4	4	3	4	4	4	4	3	3	4	3	3	3	4	6	1	4	2	2
HMF001405A	4	4	5	4	4	4	4	3	3	4	2	6	3	3	4	2	11	3	3	7	2	2	4	4	2	2	4	3	5	3	4	4	2	2	3	4	5	6	8	4	2	1
HMF003100A	4	2	3	4	4	4	4	2	2	3	3	4	4	4	4	2	2	4	4	3	2	4	4	2	2	6	2	2	3	3	4	2	2	2	3	2	5	5	2	2	6	6
HMF003666A	4	3	5	5	3	3	3	2	2	3	2	4	3	4	3	1	6	9	3	5	2	3	3	3	2	2	3	2	3	3	3	3	2	3	2	4	3	4	3	3	3	4
HMF001066A	2	1	5	2	2	1	1	2	2	2	2	2	3	1	2	2	2	1	1	2	2	1	2	2	2	1	1	1	2	2	1	2	2	2	2	1	2	2	2	1	1	2
HMF001683A	4	3	5	7	3	2	5	3	4	3	3	4	4	4	4	4	4	2	2	2	4	4	4	5	5	3	2	3	4	4	4	4	2	2	4	4	4	4	3	5	2	2
HMF003402A	4	3	3	3	3	2	2	2	3	4	2	2	2	3	2	2	2	2	2	1	2	2	2	4	2	2	2	3	3	2	2	2	3	2	3	2	2	2	2	3	2	4
HMF001920A	4	3	3	3	3	3	3	3	3	3	3	3	3	5	4	3	3	3	3	3	3	3	3	3	3	3	3	4	3	3	3	3	4	4	3	3	3	3	3	3	2	2
HMF001894A	4	4	4	4	4	5	5	4	3	4	4	4	4	4	4	4	4	4	4	4	4	4	4	4	4	4	4	4	4	4	4	4	4	4	4	4	4	4	4	4	3	3
HMF001719B	4	4	5	5	4	5	6	3	4	4	5	5	4	9	6	2	6	6	4	3	3	4	4	4	4	4	4	4	4	4	4	6	6	2	6	6	6	7	4	4	2	3
HMF003445A	4	2	5	3	3	3	3	2	2	6	2	3	3	4	2	2	2	3	3	5	3	3	3	3	3	4	2	4	3	3	2	4	2	2	3	3	2	6	2	3	2	2
HMF003690A	2	2	2	2	2	2	2	1	1	2	2	3	3	3	3	1	2	2	2	2	2	2	2	2	2	5	1	2	2	2	2	2	1	1	2	2	2	4	2	2	3	3
HMF002847A	4	4	5	7	4	3	6	3	2	4	4	6	6	8	4	2	6	4	5	4	4	3	4	6	4	6	4	5	4	4	3	5	4	4	4	3	3	5	4	4	3	3
HMF001937A	4	3	3	3	3	4	3	2	3	3	2	2	4	4	2	2	6	3	3	4	3	3	6	6	3	5	5	3	4	6	2	4	5	2	2	4	5	6	3	4	2	1
HMF000845A	4	2	3	4	2	2	3	2	2	3	3	1	3	6	4	3	4	2	3	3	3	3	2	3	3	3	2	3	3	3	4	3	2	2	3	3	3	5	2	2	2	2
HMF001191A	2	1	4	2	2	2	2	2	2	2	2	2	2	2	2	2	2	2	2	2	2	3	1	1	2	1	2	2	2	1	1	2	1	1	2	2	2	2	2	1	1	1
HMF000757A	2	2	3	2	2	1	3	2	2	2	2	2	2	3	2	1	1	2	2	2	1	2	1	2	2	2	2	2	2	2	1	2	2	2	2	2	2	2	2	2	2	2
HMF001365A	4	3	3	3	3	3	3	2	2	2	2	3	2	4	4	2	3	1	2	3	3	2	2	3	2	4	4	6	4	2	2	2	1	2	2	5	4	4	3	3	2	2
HMF003429A	4	3	6	3	3	3	3	3	3	3	3	3	2	3	3	4	4	3	3	4	3	2	2	3	3	2	3	3	6	3	2	5	3	3	3	3	2	4	3	2	3	3
HMF002996A	4	2	2	2	2	3	3	3	3	2	2	2	2	3	3	3	3	2	2	2	2	4	4	2	2	4	2	2	2	2	4	4	2	2	3	3	3	3	4	2	2	2
HMF003245A	2	2	2	2	2	3	3	2	2	3	3	2	2	3	3	3	3	2	2	2	2	2	2	2	2	3	3	3	3	3	2	2	2	2	2	2	3	3	2	2	2	2
HMF000389A	4	4	3	3	3	5	4	4	4	3	3	3	3	4	4	4	4	2	4	3	3	4	4	4	3	4	2	4	3	3	4	4	4	4	6	4	4	4	5	4	3	4
HMF003185A	4	3	6	3	3	4	4	3	3	4	2	5	2	4	2	2	2	4	2	6	2	2	3	2	2	2	3	3	4	2	2	4	3	3	2	3	3	3	3	2	2	2
HMF001014A	2	2	4	2	2	2	2	2	2	2	2	2	2	2	2	3	3	1	2	1	1	1	1	2	2	2	2	2	2	2	2	2	2	2	2	2	2	2	2	2	1	1
HMF002332A	4	4	4	4	4	5	5	4	4	6	3	7	7	6	6	3	6	4	4	5	4	5	5	4	4	7	6	3	5	5	4	4	3	3	4	4	3	11	3	4	5	4
HMF002188A	2	2	2	2	2	2	2	2	2	2	2	4	2	2	2	2	4	1	2	1	1	2	2	2	2	2	1	2	1	1	2	2	2	2	2	2	1	2	2	2	1	1
HMF002024A	4	6	5	4	8	4	4	4	3	5	4	6	6	5	3	2	4	4	4	4	5	4	3	4	5	4	5	3	5	4	2	4	6	2	3	3	3	4	2	3	1	2
HMF001708A	2	2	3	2	2	2	2	2	2	2	2	2	1	3	3	2	2	2	2	2	2	2	2	2	2	2	2	2	2	1	1	1	1	1	2	2	2	2	2	2	2	2
HMF000704A	4	2	3	3	2	2	2	2	2	2	2	2	2	5	3	1	3	4	4	4	3	4	2	3	3	5	2	3	3	3	3	2	3	1	3	2	4	4	2	3	2	2
HMF002446A	4	3	3	4	2	2	3	2	2	6	3	4	3	3	3	2	3	3	3	1	3	4	4	4	2	3	2	3	2	3	3	3	4	3	2	3	4	3	2	2	2	2
HMF003117A	2	2	3	2	2	2	2	2	2	3	3	2	2	4	3	2	2	2	2	2	2	2	3	2	2	2	2	2	2	2	1	2	2	2	1	2	3	5	2	2	2	2
HMF001370A	2	2	2	2	2	2	2	2	2	2	2	2	2	4	2	2	2	2	2	2	2	2	2	2	2	3	2	2	2	2	2	2	2	2	2	2	2	2	2	2	2	2
HMF001571A	2	2	2	2	2	2	2	2	2	2	2	2	1	2	2	1	2	2	2	2	2	2	2	1	2	2	2	2	2	2	2	2	1	1	2	2	1	2	2	2	2	1
HMF003795A	4	5	4	3	3	3	4	5	3	4	4	4	4	4	5	5	4	3	4	2	2	3	3	4	3	3	4	2	4	3	5	5	4	3	6	3	3	4	4	3	3	4
HMF001726A	4	2	3	3	3	2	3	2	3	4	3	3	2	3	3	1	7	4	4	2	2	3	2	3	3	3	4	2	6	2	4	4	4	2	3	5	3	4	2	2	3	1
HMF000188A	2	2	2	2	2	2	3	2	2	2	2	3	1	2	2	2	2	2	2	2	2	2	2	2	2	2	2	2	2	2	2	2	2	2	1	2	3	3	1	1	1	1
HMF000672A	2	2	2	2	2	1	2	2	2	2	2	2	2	2	2	2	2	1	3	2	2	1	2	5	1	1	2	2	2	2	2	2	2	2	2	2	1	2	2	2	2	2
HMF002276A	4	3	3	4	4	3	3	3	3	3	3	4	4	5	5	4	5	3	3	3	3	4	4	3	3	10	2	2	4	4	2	4	4	4	3	3	6	6	5	3	2	2
HMF002848A	2	1	3	2	2	2	2	2	2	2	2	2	1	3	3	1	3	2	2	2	2	2	2	2	2	3	2	2	2	2	1	2	1	1	2	2	1	3	1	2	1	1
HMF002231A	2	2	2	2	2	2	2	1	2	2	2	2	1	1	2	1	2	1	2	1	2	4	1	2	2	2	2	2	2	1	2	2	2	3	1	2	2	2	2	1	1	1
HMF003760A	4	3	5	4	4	6	6	3	3	6	6	7	4	7	7	8	8	4	4	3	3	7	2	4	4	4	5	9	4	4	5	5	4	4	5	2	7	7	4	5	2	2
HMF003226A	4	3	4	4	4	2	3	3	3	4	3	2	2	3	2	4	4	2	2	3	3	4	4	4	4	2	2	2	3	3	2	3	3	2	2	2	4	4	2	5	1	2
HMF001057A	2	2	4	2	2	2	1	2	2	2	2	2	2	2	2	2	3	2	2	2	2	2	1	2	2	3	2	2	1	2	1	2	2	2	2	2	3	3	2	2	1	1
HMF002683A	4	2	2	3	3	3	3	2	3	2	2	2	2	4	4	3	3	2	2	2	2	2	2	2	2	3	2	2	2	2	2	2	2	2	2	2	2	2	3	2	1	1
HMF003395A	4	3	4	4	4	2	4	4	4	3	6	3	3	4	4	3	4	2	2	3	3	3	3	4	4	3	2	3	4	4	2	4	3	3	4	4	4	4	3	4	2	2
HMF001575A	2	2	3	2	2	2	2	2	3	2	2	2	2	2	2	1	5	1	2	2	2	2	1	2	2	1	2	2	3	1	2	2	2	2	2	2	1	4	2	2	2	1
HMF003184A	4	3	4	4	4	4	4	4	4	3	3	4	3	5	6	2	2	3	3	3	3	4	2	4	4	3	4	3	3	2	3	3	1	3	2	2	4	4	4	6	1	2
HMF000455A	4	4	5	6	6	4	4	3	3	8	3	6	4	6	6	2	10	4	4	15	4	5	5	4	4	8	3	5	4	7	3	4	5	5	4	12	12	11	3	4	3	3
HMF000107A	4	2	6	2	3	3	3	3	3	5	3	5	2	3	3	3	4	2	2	2	2	2	2	2	2	2	2	3	2	2	3	3	2	2	2	2	3	4	2	4	3	3
HMF004216A	4	2	5	3	3	4	4	3	3	3	2	3	3	4	3	1	7	3	3	3	3	3	3	3	3	2	3	2	4	2	3	3	4	2	4	4	3	3	4	2	3	1
HMF001173A	4	4	4	2	2	2	2	3	3	4	3	4	3	3	3	2	2	2	3	2	2	3	3	3	3	2	2	1	3	2	2	3	4	3	4	4	2	2	4	2	1	2
HMF003930A	4	4	4	4	4	4	4	3	3	3	4	6	5	4	4	3	3	3	2	3	4	3	4	3	3	2	4	3	4	3	3	4	4	4	4	4	4	4	4	4	2	2
HMF004191A	4	3	6	3	3	2	5	3	2	3	3	4	4	3	4	2	2	4	3	2	3	3	2	7	4	2	2	2	2	2	3	3	2	3	3	3	4	4	2	3	2	2
HMF004386A	4	2	4	4	4	4	2	2	2	6	4	4	4	4	4	4	4	4	2	4	4	2	4	4	4	2	2	3	2	2	2	4	2	2	4	2	4	4	2	4	2	2
HMF004250A	2	2	2	2	2	2	2	2	2	2	2	3	1	2	2	2	2	2	2	2	2	2	2	2	2	2	2	2	2	2	2	1	2	2	2	2	2	2	2	2	2	2
HMF003921A	2	2	4	2	2	2	2	2	2	2	2	2	2	2	2	1	3	1	2	2	2	2	2	2	2	1	2	1	3	1	1	2	1	1	1	1	2	2	2	1	2	1
HMF004106A	4	5	4	3	2	4	4	2	2	5	4	4	2	3	4	3	3	3	3	4	3	2	2	2	2	3	3	4	3	3	4	4	4	4	2	3	4	4	4	3	1	3
HMF003996A	4	4	3	3	3	4	4	3	3	6	3	4	3	3	3	3	3	3	3	3	3	3	3	4	4	4	2	4	2	4	2	4	3	3	3	3	4	4	6	3	2	2
HMF004352A	4	5	5	4	4	5	5	3	3	5	3	8	2	5	5	5	5	2	2	3	3	4	4	5	3	5	4	4	4	4	4	6	3	3	5	5	4	4	4	4	3	3
HMF004207A	4	3	3	2	2	2	4	3	3	3	3	5	2	4	4	3	3	2	2	2	2	3	3	3	3	4	3	5	3	3	3	3	2	2	3	3	4	4	2	2	4	4
HMF003835A	2	2	2	2	2	3	2	2	2	2	2	3	2	2	2	1	2	2	2	2	2	2	2	1	2	2	2	2	2	2	2	2	2	2	2	2	1	2	2	2	2	2
HMF003936A	4	3	5	3	3	3	3	4	3	4	2	3	4	4	4	2	8	4	4	4	4	4	4	4	3	3	3	4	3	3	2	2	2	4	3	3	3	3	3	2	2	2
HMF004300A	2	2	3	2	2	2	4	2	2	2	2	2	1	3	3	2	2	2	2	2	2	2	2	2	2	2	2	2	2	1	2	2	2	2	2	2	2	2	2	2	2	1
HMF004506A	2	2	2	2	2	2	2	2	2	3	1	2	2	2	2	2	2	1	1	2	2	1	2	1	1	2	2	2	2	2	2	2	2	2	2	2	2	2	2	2	1	1
HMF004548A	2	2	2	2	2	1	3	2	2	2	2	2	1	2	2	1	2	1	1	2	2	2	2	3	2	1	1	2	2	2	1	2	1	1	1	3	2	2	1	2	2	2
HMF003212A	2	2	4	2	2	3	2	2	2	2	2	3	3	2	2	1	4	2	2	2	3	2	1	2	2	2	2	2	2	2	2	2	1	2	2	4	1	3	2	2	1	1
HMF000807A	4	3	2	4	2	2	5	3	3	4	3	3	3	4	3	3	4	2	3	6	6	3	6	4	5	4	4	3	5	4	2	2	2	3	2	2	2	2	2	2	2	2
HMF001201A	4	4	4	4	3	3	5	4	2	6	2	3	3	3	3	2	4	2	3	9	2	2	2	4	4	3	4	3	4	4	3	3	5	4	2	6	7	8	2	2	4	4
HMF001085A	2	2	2	2	2	2	2	2	2	2	2	2	2	3	3	3	3	3	3	2	2	2	2	3	3	2	2	2	2	2	2	2	2	2	2	2	2	2	2	2	1	1
HMF000330A	4	6	4	6	3	4	5	5	7	5	5	2	3	5	4	4	6	3	4	3	4	4	4	4	4	7	5	4	4	4	7	4	4	2	5	4	3	5	4	4	3	2
HMF001976A	2	1	2	2	2	2	2	2	2	2	1	1	2	2	2	1	3	2	2	2	1	2	2	2	2	2	2	2	1	1	2	2	2	1	2	1	2	2	3	2	1	1
HMF000049A	2	2	3	2	2	1	4	2	2	2	2	2	2	2	2	2	3	1	1	1	2	1	1	2	2	2	2	2	2	2	2	2	1	2	2	2	2	2	2	2	1	1
HMF000810A	2	2	3	2	2	2	3	1	2	3	2	3	1	2	3	2	4	2	2	2	2	1	2	1	2	1	2	4	2	2	2	2	2	2	2	1	3	2	2	2	2	1
HMF001771A	2	2	3	2	2	1	2	2	2	2	2	1	1	3	3	2	2	2	2	2	2	2	2	2	2	2	2	2	2	2	2	2	2	2	2	2	2	2	2	2	1	1
HMF001135A	2	1	3	2	2	1	1	2	2	2	2	2	2	3	3	1	1	2	1	2	2	2	2	2	2	2	2	2	2	1	2	3	2	2	2	2	2	2	2	2	1	1
HMF003124A	2	2	2	1	2	1	2	2	2	1	1	2	1	2	1	1	2	1	2	1	1	2	2	2	2	1	2	2	2	1	1	2	2	2	2	2	2	2	2	2	2	2
HMF003801A	4	3	5	3	1	4	4	3	3	4	4	3	3	4	4	2	7	4	4	4	3	3	4	4	4	2	3	3	3	2	3	3	2	2	2	3	3	3	4	3	2	2
HMF001921A	2	2	4	2	2	3	3	2	2	3	3	2	2	2	2	3	3	2	2	2	2	2	2	2	2	2	3	2	2	2	2	2	2	2	2	2	3	3	2	2	2	2
HMF003438A	2	1	4	2	2	2	2	2	2	3	3	2	2	3	3	3	3	2	2	2	2	2	2	2	2	2	2	2	3	1	1	2	2	2	2	2	3	3	2	2	2	2
HMF002139A	2	2	4	2	2	2	2	2	2	2	2	2	2	3	3	3	3	2	2	2	2	3	1	3	3	2	2	2	2	2	2	2	2	2	2	2	3	3	1	2	1	1
HMF000860A	2	1	2	2	2	1	2	2	2	2	3	2	2	3	3	1	2	2	2	2	2	2	2	2	2	2	1	2	2	1	2	2	2	2	2	1	1	2	2	2	2	2
HMF000142A	2	2	3	2	2	2	2	2	2	2	2	2	2	4	2	1	4	2	2	2	2	2	2	2	2	2	2	2	2	2	1	2	2	2	2	2	2	2	2	1	1	1
HMF001394A	4	2	4	4	4	4	5	4	2	4	2	2	2	3	3	2	2	2	4	3	3	4	4	5	4	4	4	3	3	5	2	4	4	1	4	4	4	4	2	2	2	2
HMF000372B	4	2	6	3	2	2	4	2	2	2	4	4	2	4	3	2	2	4	4	2	2	3	2	4	4	2	4	3	4	2	2	4	2	2	2	3	4	4	4	2	4	4
HMF001930A	2	2	2	2	2	1	2	2	2	2	2	2	2	3	2	1	2	1	2	1	2	1	2	1	2	2	1	2	2	2	1	2	2	2	2	2	2	2	2	1	2	1
HMF003208A	4	2	3	4	4	3	3	2	3	3	3	3	3	3	3	1	3	3	3	4	3	3	3	4	4	4	2	3	4	3	2	3	3	2	2	3	2	5	2	3	3	5
HMF002386A	4	5	9	4	4	5	5	2	2	6	5	6	4	6	4	4	11	6	4	9	3	5	3	2	3	4	3	2	5	5	3	3	4	3	5	3	6	7	4	4	2	2
HMF001692A	4	3	3	3	3	3	3	2	2	3	2	2	2	2	3	2	2	2	2	2	2	2	2	3	3	1	2	2	2	2	2	3	3	1	2	2	3	3	2	2	1	1
HMF002520B	2	2	2	2	2	2	2	2	2	2	2	2	2	2	2	2	2	2	2	2	2	2	2	2	2	2	2	2	2	2	2	2	2	2	2	2	2	2	2	2	2	2
HMF001182A	2	2	3	2	2	1	2	2	2	2	1	2	1	2	2	3	2	1	2	1	1	2	1	2	2	2	2	2	2	2	1	2	1	2	2	2	2	2	2	2	2	1
HMF001454A	2	2	4	2	2	1	3	2	2	4	2	2	1	2	2	1	2	2	2	2	2	2	2	2	2	2	2	2	2	1	1	2	2	2	2	2	2	2	2	1	2	2
HMF001292A	2	2	2	2	2	2	2	2	2	2	2	2	2	2	2	1	3	2	2	2	1	2	3	2	2	2	2	2	2	1	1	2	2	2	1	1	2	2	2	1	2	2
HMF000015A	4	4	4	4	4	2	4	2	2	3	3	4	4	5	5	1	4	4	4	4	4	3	3	4	3	4	3	4	4	4	2	2	2	2	4	4	4	4	4	2	4	4
HMF001176A	4	2	4	3	3	2	2	2	2	3	3	3	2	6	3	1	5	1	4	3	3	2	2	3	2	2	3	2	2	2	2	2	4	1	4	4	2	4	2	2	2	4
HMF000571B	2	2	2	2	2	2	2	2	2	2	2	2	2	2	2	2	2	2	2	2	2	2	2	2	2	2	2	2	2	2	2	2	2	2	2	2	2	2	3	2	2	2
HMF003536A	4	3	3	3	4	2	3	2	2	3	3	3	3	6	1	1	3	1	2	3	2	4	2	4	2	3	3	2	4	3	2	2	10	1	4	2	4	4	2	2	2	2
HMF002659A	2	1	3	3	3	2	2	2	2	2	2	2	2	3	3	3	3	2	2	1	2	2	2	4	2	3	3	2	2	2	2	2	3	1	2	2	2	2	2	3	1	1
HMF000034A	2	1	3	2	2	2	2	2	2	2	2	2	2	2	2	2	2	1	1	2	2	2	2	2	2	2	2	2	2	2	2	2	2	2	2	2	2	2	1	2	2	2
HMF000971A	2	2	2	2	2	2	5	2	2	2	2	3	1	2	2	2	2	1	2	2	1	2	2	2	2	1	2	2	2	2	1	2	1	1	2	2	2	2	2	2	2	2
HMF001311B	4	3	5	3	3	3	2	3	2	4	3	3	3	3	3	2	3	3	3	2	2	3	3	6	3	2	3	2	2	2	2	3	3	3	3	6	2	3	2	2	1	2
HMF002445A	4	2	3	3	3	2	3	2	2	2	2	1	2	3	3	1	3	3	3	4	4	3	3	4	2	2	2	3	2	2	2	3	3	1	2	2	2	2	2	2	1	4
HMF002632A	2	2	3	2	2	1	3	1	2	2	1	2	2	2	2	2	2	1	2	2	2	1	1	2	2	2	2	2	2	2	2	2	2	2	2	2	2	2	2	2	2	2
HMF002595A	4	3	3	2	2	2	3	2	2	2	2	3	3	2	3	3	2	2	2	4	2	2	2	2	2	2	4	2	2	2	4	2	4	1	3	2	3	3	3	2	3	3
HMF002316A	4	5	5	5	5	4	5	4	4	8	2	6	4	5	5	2	9	3	5	4	4	2	5	4	5	5	5	4	5	3	3	4	5	3	8	4	5	5	5	5	5	5
HMF003440A	4	3	3	5	4	2	4	3	4	4	3	3	2	6	5	1	6	9	4	4	4	4	4	3	3	3	3	4	3	1	3	4	5	6	4	4	5	5	3	3	3	2
HMF001424A	4	2	2	3	3	1	3	3	2	6	2	3	2	3	2	2	3	2	2	2	2	2	2	2	2	3	4	2	2	2	2	3	2	2	2	2	3	3	3	2	2	2
HMF003423A	2	2	3	2	2	2	2	2	2	2	2	4	2	2	2	2	4	2	2	2	2	2	1	2	2	2	2	4	2	2	2	3	2	2	2	2	2	2	2	3	1	1
HMF002484A	4	3	3	3	3	3	4	4	4	3	3	4	4	5	3	1	6	2	2	3	3	3	2	4	4	2	6	3	4	4	3	7	4	4	3	3	1	4	2	2	4	3
HMF001615A	4	3	8	3	3	6	6	4	4	5	5	4	4	4	4	3	3	5	5	3	3	3	3	4	4	4	5	3	7	2	4	4	4	4	4	4	5	5	4	2	4	4
HMF001645A	2	1	2	2	2	2	2	2	2	2	2	3	1	2	2	2	4	1	2	2	2	2	2	2	2	2	1	2	2	2	2	2	2	2	2	2	2	2	2	2	2	2
HMF000022A	4	3	3	4	4	4	3	3	2	4	4	4	4	4	4	2	4	3	3	3	3	4	2	3	3	5	2	4	3	3	2	4	3	3	3	3	3	7	2	3	2	2
HMF000169A	4	4	5	6	4	5	6	3	3	3	4	6	5	7	7	3	7	4	4	4	4	5	4	4	4	7	4	4	6	6	3	5	6	2	5	5	8	9	4	4	5	5
HMF000070A	2	2	2	2	3	2	2	2	1	2	2	1	1	1	2	1	2	2	2	2	3	2	2	3	2	1	1	2	2	1	1	1	2	1	2	2	2	2	2	1	1	2
HMF002085A	2	2	2	2	2	2	2	2	2	2	2	2	2	3	2	2	2	1	2	1	1	2	2	2	2	2	2	2	2	2	2	2	2	2	3	2	3	3	2	1	1	1
HMF001709A	4	3	3	3	3	2	3	2	2	2	2	2	2	3	3	1	2	2	2	3	2	3	3	4	4	2	2	2	3	3	3	3	2	2	3	3	6	4	3	3	2	2
HMF002725A	8	7	13	6	6	6	6	5	5	10	6	10	7	10	10	3	15	7	7	7	7	6	6	3	7	5	5	5	8	4	2	6	3	3	6	6	4	10	5	8	6	5
HMF001946A	4	3	4	4	4	4	4	4	4	4	4	4	4	4	5	4	4	5	3	4	3	4	5	4	4	8	3	3	5	4	3	4	4	2	4	4	5	9	4	4	5	5
HMF003332A	2	2	4	3	3	2	4	2	2	2	3	2	2	3	3	2	9	2	2	3	3	2	2	2	2	2	2	2	2	2	2	2	2	2	2	2	2	2	2	2	2	2
HMF003349A	4	3	4	4	4	5	5	3	3	3	3	3	4	6	6	2	6	4	4	4	4	4	4	3	3	12	3	3	3	3	3	3	2	2	4	4	5	7	3	3	2	2
HMF001701A	2	2	2	2	2	2	2	2	2	2	2	2	2	3	3	2	2	2	2	1	1	2	2	2	2	1	1	1	2	1	2	2	1	1	2	2	2	2	2	1	2	2
HMF000564A	2	2	3	2	2	1	1	2	2	2	3	3	1	3	3	1	8	2	2	2	2	2	2	2	2	1	2	2	2	1	1	2	4	2	2	2	2	2	3	2	2	2
HMF002793A	4	3	3	4	4	2	4	6	2	4	4	4	4	5	3	2	6	4	4	4	4	4	4	3	3	4	2	2	4	3	2	4	4	2	4	4	4	4	2	3	2	2
HMF002008A	2	2	2	1	2	2	2	1	2	2	2	2	2	2	2	1	1	1	2	2	2	2	2	2	2	2	2	2	2	2	1	2	3	1	1	1	2	2	1	2	1	1
HMF002416A	2	2	3	2	2	2	2	1	1	2	2	2	2	2	2	2	2	2	2	2	2	2	2	2	2	2	2	2	1	1	1	1	2	2	3	2	2	2	2	1	2	2
HMF002342A	4	3	6	5	4	4	5	3	3	7	5	4	4	4	3	3	4	2	4	4	3	3	2	4	5	2	5	4	7	2	2	4	6	3	4	4	4	4	3	5	2	2
HMF003122A	2	2	2	1	2	2	2	2	2	4	2	2	2	2	2	2	1	2	3	2	1	2	2	2	2	2	3	3	2	1	1	2	2	2	2	2	2	2	2	2	2	2
HMF000038A	4	4	6	4	5	3	3	3	3	4	4	5	5	6	5	5	6	3	3	5	3	3	5	4	4	5	3	4	5	6	3	3	4	2	3	4	9	9	3	5	5	5
HMF000517A	4	3	3	2	2	3	3	2	2	4	3	4	4	3	3	4	2	2	3	2	2	3	3	2	4	2	3	3	3	2	6	4	2	2	3	3	4	4	3	3	2	2
HMF001375A	4	3	4	3	3	3	3	2	2	4	1	2	2	3	3	2	4	3	2	3	3	3	4	3	2	2	2	2	2	2	2	2	2	2	3	3	5	4	4	2	1	1
HMF003745A	4	2	8	3	3	3	3	3	3	4	4	4	2	4	4	3	3	3	3	3	3	3	2	4	4	2	3	3	5	2	3	3	4	2	3	3	6	6	4	3	3	3
HMF002953A	2	2	2	2	2	1	2	2	1	3	1	2	2	2	2	2	2	1	1	2	1	2	1	2	1	2	2	2	2	2	2	2	3	1	1	3	2	2	1	2	1	1
HMF000958A	4	2	3	3	2	2	3	2	2	2	1	2	2	4	3	1	3	1	2	3	2	2	2	3	3	3	2	3	3	3	2	3	3	3	2	2	2	4	2	2	1	1
HMF000386A	4	2	3	4	4	2	3	4	3	4	4	3	4	7	2	2	4	2	4	2	4	3	4	4	4	2	2	4	6	4	2	2	5	3	3	3	4	2	2	2	2	2
HMF000868A	4	3	5	4	4	2	6	3	3	3	3	1	3	4	4	3	5	3	4	2	4	4	4	6	3	2	2	2	3	3	2	4	5	1	4	4	3	4	2	3	2	2
HMF001032A	4	2	2	2	2	3	3	2	2	3	2	3	3	3	3	1	3	2	4	3	2	4	3	3	2	2	3	2	4	2	3	3	3	3	4	3	4	3	2	4	2	2
HMF000824A	4	3	3	4	4	3	3	2	2	3	2	3	3	4	2	3	3	2	3	3	2	4	2	2	2	4	4	3	2	2	3	3	6	3	3	4	3	3	2	2	1	2
HMF000317A	4	3	5	4	4	2	3	3	3	4	4	4	2	6	4	4	4	2	2	3	3	4	4	4	3	2	3	4	3	4	2	5	4	3	4	4	4	4	4	4	2	3
HMF001729A	2	2	4	2	2	2	2	2	2	2	2	2	1	2	3	2	2	2	2	2	2	2	2	2	2	2	2	2	2	1	1	2	3	3	2	2	2	2	2	1	2	2
HMF001837A	4	4	4	4	4	3	3	4	4	4	4	3	3	5	5	4	4	4	4	2	2	2	2	2	2	2	3	2	4	4	2	2	2	2	4	4	4	4	3	2	2	2
HMF002830A	2	2	2	2	2	2	2	2	2	2	2	2	2	3	3	2	2	1	2	1	1	2	2	2	2	2	2	2	2	2	2	2	2	2	2	2	3	3	2	2	1	1
HMF001389A	4	2	3	2	2	2	2	2	2	3	2	2	2	2	3	2	4	2	2	3	2	2	3	3	3	2	2	2	2	3	2	2	2	2	1	1	3	3	2	2	1	1
HMF000232A	2	2	2	2	2	2	2	2	2	2	2	2	1	2	2	1	2	1	1	3	2	3	2	2	2	2	2	2	2	2	2	2	2	2	2	2	1	2	2	2	3	2
HMF002450A	4	4	5	6	6	4	4	5	5	6	6	9	6	7	7	2	8	7	7	5	5	8	5	5	5	8	5	4	6	6	3	6	5	4	4	4	4	10	4	4	4	3
HMF003239A	2	1	1	1	1	1	1	2	2	2	2	1	1	2	2	2	2	2	2	1	1	1	1	2	2	2	1	1	1	1	1	1	2	2	2	2	2	2	1	1	1	1
HMF001023A	4	2	3	3	3	2	2	3	3	3	3	2	3	6	4	2	2	1	3	3	3	3	4	5	3	3	2	3	3	2	3	4	4	2	3	3	4	3	3	2	2	3
HMF003209A	2	2	5	2	2	2	2	2	2	2	2	3	1	4	4	1	3	2	2	2	1	2	2	1	2	2	3	3	2	2	1	2	2	2	2	2	2	2	2	2	1	2
HMF001568A	2	2	2	1	2	2	2	2	3	2	2	2	2	2	2	1	2	1	2	2	1	2	2	2	2	1	2	3	2	2	2	2	1	2	3	2	1	1	2	2	2	1
HMF003773A	2	2	2	2	2	2	2	2	2	2	2	2	2	2	2	2	2	1	2	3	1	2	2	2	2	2	1	2	2	2	2	2	2	2	2	2	2	2	2	2	1	1
HMF000224A	2	2	2	2	2	2	2	2	2	2	2	2	1	3	3	2	2	1	2	1	1	2	2	2	2	2	2	2	2	2	2	2	2	2	3	3	2	2	2	2	1	1
HMF003148A	4	3	5	3	2	2	5	2	2	3	3	4	2	5	5	3	3	4	4	4	4	3	3	2	2	3	2	2	3	3	2	3	4	4	2	2	4	2	2	4	2	2
HMF003159A	4	3	4	3	3	3	4	3	2	2	3	4	3	3	3	2	6	4	3	2	2	3	3	4	4	1	2	2	3	2	2	3	3	2	3	3	2	2	3	2	2	1
HMF001854A	4	3	3	3	3	4	4	4	2	4	4	4	4	4	4	2	4	4	4	4	2	4	2	4	4	2	4	4	3	2	4	4	4	4	4	4	4	4	4	4	4	2
HMF000406A	4	2	4	3	3	3	5	2	2	3	2	2	2	3	3	1	4	3	3	3	2	2	3	3	3	2	2	2	4	3	2	3	2	1	2	4	3	3	2	2	2	2
HMF000030A	2	1	2	2	2	2	2	2	2	1	1	2	2	2	2	2	2	2	2	1	1	2	2	2	2	2	2	2	2	2	2	3	2	2	2	2	3	3	2	2	1	1
HMF003873A	4	3	4	4	4	3	3	3	3	4	5	4	4	6	6	1	6	3	3	4	4	2	3	3	3	4	3	2	4	3	2	2	3	2	3	3	2	4	4	2	3	3
HMF000788A	2	2	2	2	2	2	2	2	2	2	2	2	2	3	3	2	2	2	2	1	1	2	2	2	2	2	2	2	2	2	2	2	2	2	3	3	3	3	3	2	3	3
HMF004309A	4	2	4	4	4	2	4	3	3	3	3	2	2	3	3	4	4	1	3	4	4	3	3	4	4	2	3	2	5	5	3	3	3	3	2	2	3	3	3	2	2	2
HMF000204A	4	3	6	4	4	2	4	3	3	6	6	4	4	4	4	4	4	4	4	4	4	4	4	4	4	4	2	4	5	4	4	4	4	4	4	4	4	4	4	4	2	2
HMF002119A	4	4	8	2	2	4	4	3	3	4	4	4	4	4	4	3	3	4	4	4	4	3	3	4	4	2	4	2	6	2	3	3	3	3	4	4	4	4	4	2	4	4
HMF003601A	4	4	6	3	3	3	3	4	3	6	4	3	3	4	4	2	8	2	4	4	4	3	3	4	4	3	4	4	4	4	4	4	4	4	2	4	4	4	3	4	1	1
HMF001966A	2	2	2	2	2	3	2	2	2	2	2	2	1	2	2	1	2	2	2	2	2	2	1	2	3	3	2	2	2	1	1	2	2	2	2	2	2	2	2	2	2	2
HMF002125A	4	2	4	3	2	3	4	3	3	3	3	4	2	5	4	1	7	2	2	4	3	3	3	2	3	3	3	3	3	2	2	2	3	2	2	4	1	3	3	2	3	3
HMF004381A	4	3	3	3	3	2	3	3	3	5	2	4	3	3	3	1	3	2	2	3	2	3	3	3	3	1	2	3	4	2	2	2	4	3	2	2	3	4	3	2	2	1
HMF004094A	2	2	2	2	2	2	2	2	2	3	3	2	2	2	2	2	2	2	2	2	1	2	2	1	2	1	1	2	2	2	1	2	1	1	2	2	2	2	2	1	2	2
HMF003864A	2	1	3	2	2	2	2	2	2	2	2	3	2	2	2	2	2	1	2	2	2	1	1	2	2	2	2	2	2	2	2	2	2	2	2	1	2	2	2	2	2	2
HMF004235A	4	2	3	3	3	3	3	2	2	3	2	4	2	7	7	3	5	3	3	2	2	3	3	3	3	2	2	2	2	2	2	2	2	2	4	4	4	4	3	4	2	2
HMF003825A	4	3	3	4	3	2	6	3	3	4	3	3	3	3	3	1	5	3	3	2	2	3	3	4	4	4	3	2	4	4	2	2	3	3	2	4	4	5	2	2	3	4
HMF003856A	2	2	2	2	2	1	1	2	2	2	2	2	1	3	3	2	2	2	1	2	2	2	2	2	2	1	1	3	2	2	2	2	1	1	2	2	3	3	1	2	1	1
HMF003903A	2	2	3	2	2	2	2	2	2	2	2	2	1	3	3	2	2	2	2	2	2	2	2	3	3	2	2	2	3	2	2	2	2	2	2	2	3	3	2	2	2	2
HMF000334A	2	2	2	2	2	2	2	2	2	2	2	2	2	2	2	2	2	2	2	2	2	2	2	2	2	2	2	2	2	2	2	2	3	3	2	2	2	2	1	2	1	1
HMF000108A	4	4	4	6	4	6	6	3	4	4	4	7	6	7	7	3	5	2	4	8	4	4	5	5	7	8	4	5	3	2	3	8	9	3	4	4	3	8	4	5	4	4
HMF002537A	2	2	2	2	2	2	1	2	2	2	2	2	2	1	2	1	2	2	3	2	1	2	2	2	2	1	2	2	2	1	2	2	2	1	2	2	2	2	2	2	1	1
HMF000458B	4	3	4	2	2	4	4	3	3	3	3	4	3	4	4	3	6	4	3	3	3	3	3	4	4	1	4	3	4	2	2	3	2	1	3	3	3	3	3	3	2	2
HMF002468A	2	2	2	2	2	2	2	2	2	2	2	2	2	2	2	1	2	2	2	1	2	2	2	2	2	2	2	2	2	1	2	2	2	2	2	2	2	2	2	2	1	1
HMF002092A	2	2	2	2	2	2	3	2	2	2	2	2	2	3	3	1	2	1	2	2	2	2	2	2	2	2	2	2	2	2	1	2	2	1	2	1	2	2	2	1	1	1
HMF000551B	2	1	2	2	2	2	2	2	2	2	2	1	2	1	1	1	2	1	2	2	1	2	2	1	2	2	2	2	2	2	1	3	2	2	2	2	2	2	1	2	1	2
HMF001078A	4	4	7	5	6	3	5	4	3	8	3	7	4	6	4	2	6	3	5	5	6	4	6	7	5	5	4	3	4	6	5	4	7	3	3	4	8	7	4	3	3	4
HMF000474A	8	4	5	8	5	9	9	5	5	7	7	5	5	6	8	2	9	6	6	8	4	5	7	4	7	4	6	5	6	6	4	6	8	4	7	7	4	4	6	4	4	3
HMF000312A	4	3	4	3	3	4	3	3	2	5	2	4	2	5	5	3	4	3	3	3	3	3	2	2	3	4	3	4	5	3	3	3	3	3	3	3	4	4	3	2	3	1
HMF000002A	2	2	2	2	2	2	2	2	2	2	2	1	1	3	3	1	3	2	2	2	2	2	2	1	2	2	2	2	3	1	1	2	2	2	2	2	3	3	2	2	1	1
HMF000748A	2	2	2	2	2	1	4	2	2	4	2	2	2	2	2	1	2	1	1	3	1	2	1	2	2	1	2	1	2	2	1	2	2	1	2	2	1	2	1	2	1	1
HMF000394A	2	2	2	2	2	2	2	2	2	2	2	2	2	2	2	2	2	2	2	2	2	2	2	2	2	2	2	2	2	2	2	2	2	2	2	2	2	2	2	2	1	1
HMF001716A	2	2	2	2	1	1	2	1	1	3	2	2	1	2	2	1	3	2	2	2	2	2	1	2	2	1	2	2	1	2	2	2	2	2	1	2	2	2	1	2	2	2
HMF001539A	2	2	2	2	2	2	3	3	3	2	2	2	2	2	2	1	5	2	2	2	2	2	2	1	2	2	2	2	2	2	2	2	2	2	2	2	2	2	2	2	1	1
HMF002207A	4	3	4	4	4	3	2	3	2	3	3	3	3	3	4	2	5	3	3	4	4	3	4	3	4	3	3	3	3	3	2	2	4	4	3	2	3	3	2	3	2	1
HMF000075A	4	2	3	3	3	2	3	2	2	3	3	3	3	5	5	2	2	3	3	2	2	3	3	3	3	3	2	3	4	4	2	2	5	2	2	2	4	5	2	2	3	4
HMF001553A	2	2	2	2	2	2	2	2	2	2	2	2	2	2	2	2	2	2	2	2	2	2	2	2	2	2	2	2	2	2	2	2	2	2	2	2	2	2	2	2	1	1
HMF003631A	2	2	2	2	2	2	2	2	2	2	2	2	2	2	2	2	2	2	2	2	2	2	2	2	2	2	2	2	3	3	1	2	2	2	2	2	2	2	2	2	2	2
HMF000222B	4	2	3	4	3	3	4	2	3	4	3	3	2	6	5	1	5	4	4	4	2	4	3	2	3	3	2	3	3	3	2	3	2	3	2	2	4	3	3	2	3	2
HMF003054A	4	3	3	4	3	4	5	4	3	5	3	3	2	7	4	2	5	2	3	6	5	2	3	5	3	5	3	3	4	4	2	5	4	2	3	7	3	3	6	4	1	1
HMF001728A	2	1	2	1	2	2	3	1	1	2	2	2	3	2	2	2	2	2	1	2	2	2	2	4	2	1	2	2	2	2	1	2	1	1	2	3	1	2	2	2	1	1
HMF001789A	4	3	3	4	3	3	3	2	2	4	2	4	2	2	3	3	3	2	3	2	2	2	2	2	3	4	3	3	4	4	2	3	3	3	2	2	5	5	2	2	2	1
HMF001867A	4	4	4	3	2	3	4	4	2	5	3	4	3	4	4	4	4	4	4	4	4	4	4	4	4	2	4	4	4	4	3	4	7	4	4	4	4	4	4	3	2	2
HMF003716A	2	2	2	2	2	2	2	2	2	2	2	2	2	2	2	2	2	2	3	2	2	2	1	2	2	2	2	2	3	3	2	2	2	2	2	2	2	2	2	2	1	1
HMF002810B	8	8	8	8	8	8	6	6	6	10	6	9	9	11	11	8	16	7	6	8	8	7	8	7	7	6	7	6	7	7	5	7	8	6	5	13	15	15	8	6	8	6
HMF001720A	4	4	3	3	5	6	6	5	5	6	2	4	4	3	4	1	7	5	5	2	5	3	3	4	4	2	3	3	3	3	8	5	3	3	4	6	2	3	5	3	3	2
HMF001636B	2	2	2	2	2	2	2	2	2	2	2	2	2	2	2	1	3	2	2	2	2	2	2	2	2	1	2	2	2	2	1	2	2	2	2	2	1	2	2	2	1	1
HMF001773A	4	2	3	3	3	2	3	2	2	4	2	2	5	6	3	1	6	1	3	2	2	3	3	2	2	4	4	2	4	3	2	2	2	2	2	2	2	4	2	2	1	1
HMF000421A	4	2	4	2	2	3	3	2	2	3	3	3	3	2	2	1	3	3	3	2	2	2	2	3	3	2	3	3	2	2	2	4	2	2	3	3	2	3	2	2	3	1
HMF002498A	2	2	2	2	2	2	2	2	2	2	1	2	2	3	2	1	4	2	2	2	2	2	2	2	2	1	2	2	2	2	1	2	2	2	1	2	2	2	2	1	2	2
HMF001455A	4	3	3	3	2	2	2	2	2	2	2	2	2	3	2	1	3	3	2	4	2	2	2	2	2	2	2	2	2	2	3	4	3	1	3	3	2	4	2	2	3	3
HMF002340A	4	3	4	3	3	3	3	2	3	3	3	2	2	5	5	2	6	5	5	3	3	2	4	5	5	3	3	3	4	2	2	4	4	2	4	4	3	3	4	4	2	2
HMF000351A	4	3	4	4	4	2	4	3	4	4	4	4	4	4	5	2	7	3	2	4	4	4	4	4	3	1	4	3	4	3	4	2	3	2	3	4	3	3	4	2	4	4
HMF000832C	4	3	7	6	6	5	6	4	5	6	2	6	7	3	6	4	10	6	6	6	4	4	4	5	6	2	6	6	4	4	4	7	4	5	6	6	6	6	3	4	3	2
HMF003597A	2	2	2	2	2	2	2	2	2	2	1	2	2	2	2	1	3	2	2	2	1	2	2	2	3	1	2	2	2	1	2	2	2	1	2	2	2	2	2	1	1	1
HMF001239A	4	2	3	3	2	4	6	2	2	3	2	1	3	5	4	2	4	2	2	2	2	3	3	3	3	2	3	2	2	1	2	2	4	2	3	3	3	3	3	2	2	1
HMF000960A	4	7	7	8	4	7	6	3	3	6	5	3	5	6	6	6	5	7	4	3	6	5	5	4	4	5	7	3	7	4	3	5	4	5	4	5	6	8	4	5	6	6
HMF003434A	4	3	3	4	4	3	4	3	2	3	2	2	2	2	3	2	4	3	3	3	3	2	4	3	2	3	3	2	4	4	2	4	2	2	3	4	4	5	6	3	2	2
HMF003751A	4	3	3	5	3	4	3	3	2	2	2	2	3	3	4	2	3	3	3	3	2	3	3	3	3	2	2	3	3	2	3	3	3	3	4	3	4	4	4	2	1	2
HMF002018A	4	4	4	3	3	4	4	4	4	4	4	2	4	4	4	5	3	2	3	2	2	4	2	4	4	2	3	4	5	2	2	4	4	4	6	4	2	3	4	3	4	2
HMF001485A	2	2	3	2	2	2	2	2	3	2	2	2	1	2	2	1	5	2	2	2	2	1	2	2	2	1	2	2	2	2	1	2	1	1	2	2	1	2	2	2	1	1
HMF001378B	4	2	4	4	4	4	4	2	4	4	4	3	3	4	4	2	6	4	8	3	2	4	4	5	4	1	2	2	4	2	2	4	3	6	4	2	3	4	5	3	2	2
HMF002465A	4	4	5	3	4	4	3	3	2	4	2	4	3	4	4	3	5	5	3	4	2	2	2	3	3	2	2	2	3	4	3	3	2	2	2	2	6	5	4	4	2	2
HMF000945A	4	2	3	3	3	4	4	3	3	3	3	3	2	6	4	1	9	3	3	3	3	4	5	2	4	3	3	2	5	2	2	3	3	3	2	3	5	5	3	3	2	2
HMF002299A	2	2	3	2	2	2	2	2	2	2	2	2	2	4	3	2	3	2	2	2	2	2	2	2	2	2	2	2	2	1	2	2	2	2	2	2	2	2	2	2	1	2
HMF000790B	4	3	4	3	3	4	4	2	2	3	3	2	2	4	4	1	3	4	4	3	3	4	4	4	4	4	3	3	5	2	2	4	3	3	3	2	4	4	4	3	4	2
HMF001101B	2	2	3	2	2	2	2	2	2	2	2	2	2	2	2	2	2	2	2	2	2	2	2	2	2	2	2	2	2	2	2	2	2	1	2	2	2	2	1	1	1	1
HMF001609A	4	3	3	5	5	2	4	3	3	4	3	5	3	5	4	4	4	3	3	4	4	3	3	4	4	3	3	4	2	4	2	6	5	3	2	2	3	3	2	2	2	2
HMF000364A	4	2	4	3	3	2	3	2	2	3	3	3	3	3	4	3	3	3	3	4	3	2	3	3	3	5	2	3	3	3	2	3	2	2	3	3	4	5	2	3	3	3
HMF002127A	4	2	4	3	2	2	4	3	3	2	2	3	3	3	2	4	5	2	3	4	2	3	2	4	2	2	2	3	4	2	3	2	4	3	2	2	3	3	4	2	2	3
HMF001817A	4	3	5	3	3	4	4	4	4	4	4	4	4	4	4	2	11	4	4	1	3	2	6	4	4	3	4	4	4	2	4	4	2	2	3	3	4	4	4	4	2	2
HMF000472B	2	2	2	2	2	2	2	2	2	2	2	2	2	2	2	2	2	2	2	2	2	2	2	2	2	2	2	2	2	2	2	2	2	2	3	3	2	2	2	3	2	2
HMF000162A	8	7	7	6	6	6	7	6	6	7	7	6	6	8	8	4	8	6	6	4	8	6	6	8	8	8	8	5	6	6	7	8	6	6	8	8	4	8	7	6	4	4
HMF001186A	2	2	2	2	2	2	2	2	2	2	2	2	2	2	2	1	2	2	2	2	2	2	2	2	2	2	2	2	3	3	2	2	1	1	2	2	3	3	2	2	2	2
HMF000607A	2	1	2	2	2	1	3	1	1	1	1	2	2	2	2	2	3	1	1	1	3	2	2	3	2	1	2	1	1	2	1	2	1	1	1	1	2	3	1	2	1	1
HMF003178A	2	2	2	2	2	2	3	2	3	3	3	2	2	2	2	1	4	2	2	1	1	2	2	2	2	2	2	2	2	2	1	2	1	1	2	2	2	2	2	2	1	1
HMF003161A	2	2	3	1	2	3	2	2	2	2	2	2	2	2	2	2	5	2	2	2	2	2	1	2	2	2	2	2	2	2	1	2	2	2	2	2	3	2	2	2	1	1
HMF002421A	2	2	2	2	2	2	2	2	2	2	2	2	2	2	2	1	3	2	3	2	2	2	2	1	2	1	2	2	2	2	2	3	2	2	2	2	2	2	2	2	3	1
HMF003006A	4	2	3	2	2	3	3	2	3	3	3	3	3	4	4	3	6	2	2	2	2	2	2	3	3	2	4	2	2	2	2	2	2	2	2	2	2	3	3	2	1	1
HMF001596B	2	2	2	2	2	2	2	2	2	2	2	2	2	2	2	1	2	2	2	2	2	2	2	2	2	2	2	2	2	2	2	2	2	2	2	2	2	2	2	2	1	1
HMF000377A	2	2	2	2	2	2	3	2	2	2	2	2	2	2	2	1	3	1	2	2	2	2	2	2	2	2	2	2	2	2	2	2	2	2	2	2	2	2	2	2	1	1
HMF001572A	2	2	2	2	1	2	2	2	2	2	2	2	2	3	3	1	3	1	2	2	2	2	2	1	2	1	2	2	2	1	2	2	4	1	2	1	1	2	2	1	1	1
HMF000956A	2	2	2	2	2	2	2	2	2	2	2	2	2	2	2	2	2	2	2	1	1	2	2	1	2	2	2	2	2	2	2	2	2	2	2	2	3	3	2	2	1	1
HMF000197A	2	2	2	2	2	2	2	2	2	2	2	2	2	2	2	1	3	2	2	2	1	2	1	2	2	1	3	2	2	1	1	1	2	2	2	2	2	2	2	2	1	1
HMF002771A	4	4	6	5	3	4	5	4	4	9	3	4	4	10	4	4	5	3	4	5	4	4	5	4	6	7	5	5	4	7	4	4	5	4	4	7	5	8	5	4	3	4
HMF000996B	4	3	3	3	2	4	7	3	3	4	2	3	3	4	4	2	3	4	4	4	3	3	3	2	3	4	4	3	3	3	1	3	3	3	2	3	4	5	3	2	2	1
HMF002536A	2	2	2	2	2	2	2	2	2	2	2	2	1	2	2	1	3	2	2	2	2	2	2	2	2	1	2	2	2	2	1	2	2	2	2	2	2	2	2	2	1	1
HMF003667A	4	3	4	3	3	2	3	4	3	13	3	3	2	5	3	2	5	1	2	3	3	2	6	5	4	1	3	3	4	5	3	4	2	3	3	5	5	5	6	4	2	2
HMF001071A	2	2	2	2	2	2	2	2	2	2	2	2	2	3	3	1	2	3	3	2	2	2	3	2	2	2	2	2	2	2	2	2	2	2	2	2	2	2	2	2	1	1
HMF003617A	2	2	3	2	2	2	2	2	2	2	2	2	2	3	3	1	3	2	2	2	2	2	2	1	3	2	2	2	2	2	2	2	2	2	2	2	2	2	2	2	2	2
HMF002211A	4	3	3	2	2	2	4	3	3	4	3	5	4	4	4	3	3	3	6	2	2	3	3	3	3	2	4	2	2	3	2	3	5	1	2	3	5	5	2	2	3	4
HMF003110A	4	3	2	4	3	4	2	4	3	4	3	4	3	4	4	1	4	3	3	2	2	2	4	6	3	4	5	2	4	4	3	4	5	4	4	5	3	5	4	4	1	2
HMF001526A	2	2	2	2	2	2	2	2	2	2	2	2	2	2	1	1	3	2	2	1	1	2	2	2	5	2	2	2	2	2	2	2	2	2	2	2	2	2	2	2	1	1
HMF002941A	2	2	3	2	2	1	2	2	1	2	2	2	2	3	3	1	3	2	2	2	2	1	1	2	2	1	2	2	2	2	1	2	2	2	2	2	2	2	2	2	2	3
HMF001112A	4	2	4	2	2	3	3	3	2	3	2	3	3	3	2	3	4	3	3	2	2	2	2	2	2	4	2	2	2	2	3	3	2	2	2	2	4	4	2	2	2	2
HMF001687A	4	4	4	4	4	2	4	2	2	4	2	4	3	6	4	3	3	4	4	4	4	3	3	4	4	3	4	3	4	4	2	4	3	4	2	4	3	3	2	2	2	2
HMF000881C	2	2	2	1	2	2	2	2	2	2	2	2	2	3	3	2	4	2	2	2	2	2	2	2	3	2	3	2	2	2	2	2	2	2	2	2	2	2	2	2	1	1
HMF003139A	4	4	4	4	4	3	3	3	3	4	4	5	5	5	5	2	4	4	4	4	4	4	4	4	4	6	3	4	4	4	2	4	3	3	3	3	2	9	4	3	5	5
HMF001160A	2	2	4	2	2	1	2	1	1	2	3	2	2	2	2	2	2	2	2	2	2	2	2	1	2	2	2	2	2	2	1	2	1	1	1	2	2	2	2	1	2	3
HMF000895A	2	2	2	2	2	1	2	2	2	3	3	2	2	2	2	2	2	2	2	2	2	2	2	2	2	2	1	2	2	2	2	2	2	2	2	2	2	2	2	2	2	2
HMF000764A	4	4	5	4	4	4	4	2	4	4	2	4	2	4	4	2	4	2	4	4	4	2	4	3	3	2	2	4	4	4	4	4	6	4	4	4	3	3	4	4	3	3
HMF002145B	4	3	3	4	4	4	4	3	3	4	3	3	3	4	3	1	6	2	6	3	3	4	3	2	3	2	3	2	4	2	2	3	2	2	4	4	4	4	4	3	3	3
HMF000796A	4	3	3	3	3	3	3	2	2	3	3	3	2	4	4	2	3	1	2	2	5	4	4	4	4	2	2	3	3	3	2	2	2	2	2	4	3	3	3	4	1	1
HMF003478A	4	2	5	4	4	4	4	4	4	4	3	4	4	6	6	3	7	4	4	4	4	5	5	3	4	2	5	3	4	3	4	4	4	4	3	4	5	5	5	4	3	3
HMF002309A	4	3	3	3	4	4	4	3	3	4	4	5	4	4	4	2	6	3	4	3	3	4	3	3	3	6	2	5	4	4	2	6	2	2	3	3	2	9	3	4	3	3
HMF003687A	2	2	2	2	3	2	3	2	2	2	2	2	1	2	2	1	3	1	2	1	2	2	2	3	2	2	2	2	2	2	1	2	2	1	2	2	1	2	2	2	1	1
HMF002553A	4	2	2	4	3	2	5	2	2	6	1	4	2	3	2	1	2	2	2	2	2	2	3	4	3	3	2	2	3	2	2	4	2	1	2	3	3	4	2	2	2	2
HMF000501C	2	2	2	2	2	2	2	2	2	2	2	2	2	2	2	1	2	2	2	2	2	2	2	2	2	2	2	2	2	2	1	2	2	2	2	2	2	2	2	2	1	1
HMF003642A	4	3	3	3	3	4	3	4	5	4	3	3	2	4	4	1	3	2	6	4	3	4	4	3	4	3	4	2	3	2	2	3	3	3	4	2	4	4	5	3	2	1
HMF002732B	4	3	3	3	3	4	4	3	3	4	3	2	3	3	4	2	4	2	4	4	2	1	3	3	3	3	4	3	4	4	3	4	4	3	4	3	3	3	4	4	2	2
HMF002106A	4	3	5	4	2	4	4	3	4	3	3	3	3	7	3	3	8	4	4	3	3	4	3	2	4	3	4	2	5	2	3	3	5	3	4	4	4	4	4	2	2	2
HMF000677A	2	2	2	2	2	2	2	2	2	2	2	2	2	2	2	1	2	2	2	2	2	2	2	1	2	2	3	2	2	2	2	2	2	2	2	2	2	2	2	2	2	1
HMF003444A	4	4	5	5	5	4	3	4	4	10	3	6	6	6	7	2	9	3	4	5	3	7	6	4	4	3	3	4	6	4	4	4	4	4	4	4	4	12	4	4	2	3
HMF003537A	4	4	4	4	4	4	4	3	4	4	4	4	4	3	3	4	4	4	3	5	2	4	4	3	4	2	3	4	4	2	4	3	4	4	4	4	3	4	4	4	4	2
HMF003268A	4	2	4	4	4	5	4	3	4	3	3	4	4	4	3	1	6	4	3	4	2	3	4	3	3	4	3	3	5	2	3	4	4	3	3	3	3	3	4	2	3	2
HMF003275A	4	2	3	3	3	4	4	3	2	5	3	4	2	8	3	2	5	4	4	4	3	3	2	2	3	3	2	2	3	4	4	3	3	2	2	4	5	3	3	3	3	3
HMF003088A	4	3	4	4	2	4	4	4	4	6	3	4	5	4	3	2	7	4	4	2	3	3	4	4	4	3	4	3	3	1	2	4	3	3	3	2	3	4	3	4	1	2
HMF000007A	4	2	4	4	4	4	4	4	4	2	2	3	2	4	4	2	4	3	4	3	2	4	4	4	4	4	3	4	4	2	3	3	8	3	4	4	4	4	4	4	2	1
HMF003081A	4	4	4	3	3	3	5	3	2	3	5	4	3	3	3	2	6	4	4	4	2	4	4	2	8	4	4	3	5	5	2	4	2	4	4	4	4	4	4	4	3	5
HMF003114A	2	2	2	2	2	1	2	1	1	2	2	2	2	2	2	1	2	3	1	2	2	2	2	1	2	2	2	2	2	2	3	2	2	2	2	2	2	2	2	1	1	1
HMF001220A	4	3	4	5	5	7	5	6	5	2	3	5	4	6	5	5	6	4	8	5	5	3	6	4	5	2	8	3	9	2	7	7	4	3	6	3	5	8	5	5	4	4
HMF003582A	2	2	2	2	2	2	2	2	2	2	2	2	2	2	2	2	3	2	3	2	2	2	2	2	2	1	2	2	2	2	1	2	2	1	2	2	3	3	2	1	3	1
HMF002582A	4	3	3	3	3	4	3	2	3	3	4	4	2	3	3	2	8	3	2	5	3	3	3	3	3	2	5	3	3	2	2	2	3	3	3	3	3	3	3	2	2	4
HMF002390A	2	2	2	2	2	2	3	2	2	2	2	3	1	3	3	1	3	2	2	2	2	2	2	2	2	2	2	2	2	2	2	2	2	2	1	2	2	2	2	2	1	1
HMF003707A	2	2	2	2	2	2	2	2	2	2	2	2	2	2	2	1	2	2	2	2	2	2	2	3	3	2	3	2	2	2	2	2	2	2	2	2	2	2	2	2	1	1
HMF000825A	2	2	4	3	3	2	2	1	2	3	4	2	2	3	3	3	3	2	2	2	2	3	3	3	2	3	2	2	2	2	3	3	2	2	2	2	2	2	1	2	1	1
HMF000363A	4	3	3	4	4	3	3	3	3	4	2	3	2	4	3	2	4	2	3	4	2	3	2	4	4	4	2	2	2	4	2	3	3	2	2	2	4	4	2	5	1	2
HMF002660A	4	3	3	4	4	4	4	3	3	4	4	5	5	7	7	3	5	4	4	3	3	4	4	4	4	5	3	4	6	2	4	4	2	2	4	4	8	8	4	4	3	3
HMF002189A	2	2	2	2	2	2	2	2	2	2	2	2	2	2	2	1	2	1	3	2	2	2	2	2	2	1	2	2	2	2	1	2	3	2	2	2	2	2	2	1	1	1
HMF002802A	2	2	2	2	2	2	2	2	2	2	2	2	2	2	2	1	2	2	2	2	2	2	2	2	2	2	2	2	2	2	1	2	2	2	2	2	2	2	2	2	1	1
HMF003152A	4	3	4	3	3	4	4	3	3	4	2	3	3	4	4	1	5	4	4	2	3	3	3	4	4	2	4	3	4	3	2	4	3	3	2	5	4	4	4	3	2	1
HMF002564A	4	4	6	5	5	6	6	3	5	5	5	6	2	8	8	5	5	7	8	6	4	5	5	4	4	4	5	4	6	4	4	4	6	6	5	5	7	6	4	4	5	3
HMF003655A	4	4	6	6	4	3	4	4	3	7	4	9	5	9	4	3	7	2	6	6	4	3	5	4	3	4	4	4	4	4	4	6	11	2	4	2	4	7	4	4	4	4
HMF003565A	2	1	2	2	2	2	2	2	1	2	2	2	2	2	2	2	2	2	2	2	2	2	2	2	2	4	2	2	2	2	1	2	1	1	2	2	2	2	2	2	1	1
HMF002279A	8	6	8	7	7	6	6	8	4	6	6	6	5	7	7	3	8	3	8	4	4	7	8	7	7	8	5	4	7	3	4	4	4	2	8	9	5	6	8	4	3	4
HMF000109A	4	3	5	3	3	3	3	4	4	2	2	4	2	3	3	4	4	2	2	2	2	2	2	3	3	4	2	3	4	4	3	3	4	4	3	3	4	4	3	4	2	2
HMF000803A	4	4	4	3	3	3	3	3	3	3	3	4	2	4	4	1	7	4	4	2	2	4	4	2	3	2	3	3	4	1	2	4	3	3	4	4	4	3	3	2	2	2
HMF003244A	4	4	4	4	4	5	4	4	4	6	2	4	3	5	4	2	4	7	4	4	3	4	4	4	4	2	4	3	3	3	2	4	3	4	4	2	4	4	4	3	2	2
HMF003551A	2	2	2	2	2	2	2	1	2	3	3	2	2	2	2	1	3	2	2	2	2	2	2	1	2	2	2	2	2	1	2	2	1	1	2	2	2	2	2	2	2	2
HMF000652A	4	5	8	6	6	6	6	3	5	6	6	5	5	6	6	3	6	6	6	5	5	6	5	5	6	3	5	6	5	5	5	6	5	5	6	6	6	6	5	5	3	3
HMF001985A	4	3	6	2	2	3	3	4	4	4	3	3	4	4	3	2	4	3	3	3	2	4	3	3	4	3	3	2	4	3	3	4	3	3	2	4	3	4	2	2	2	3
HMF003515A	2	2	2	2	2	2	2	1	2	2	2	2	2	3	4	1	2	2	2	2	2	2	2	2	2	4	2	2	2	2	1	1	1	1	2	2	1	3	2	2	1	1
HMF000115A	4	6	6	6	5	3	6	3	3	8	2	3	3	7	5	3	7	2	4	8	8	3	3	4	4	2	4	4	4	2	3	6	7	2	4	4	3	3	6	4	4	3
HMF001758A	4	4	5	4	4	4	4	3	6	2	4	4	4	6	6	1	8	5	5	4	4	4	4	4	3	5	4	2	5	3	3	3	4	4	4	4	4	4	4	3	2	2
HMF001839A	2	2	2	2	2	3	2	2	2	3	3	2	2	2	2	2	6	2	2	2	2	2	2	3	3	2	2	2	2	1	2	2	3	3	2	2	2	2	2	2	1	1
HMF000121A	4	2	4	3	3	3	3	2	4	2	2	3	3	3	3	3	6	5	3	3	2	2	3	3	3	2	4	2	3	3	4	3	3	4	3	2	5	2	3	3	3	1
HMF000822A	4	3	3	3	3	4	4	3	3	3	3	3	3	3	4	2	4	3	3	2	2	3	5	3	3	1	3	3	3	2	2	3	4	3	3	3	4	4	3	2	2	2
HMF000705A	4	3	6	4	4	4	4	4	4	5	5	4	3	5	4	6	6	4	4	2	2	4	4	2	4	3	4	3	5	3	4	4	2	2	4	4	7	7	4	2	3	3
HMF002594A	4	4	2	3	3	4	4	2	2	3	3	2	3	3	3	3	5	3	3	3	3	4	4	4	4	4	3	3	4	2	4	3	5	2	3	5	3	4	4	2	2	1
HMF002694A	2	2	2	2	2	2	2	1	1	2	2	2	2	3	2	1	2	2	2	2	2	2	2	2	2	2	2	1	2	2	1	1	1	1	2	2	1	3	2	1	2	2
HMF001058A	2	2	2	2	2	2	2	2	2	1	1	1	1	3	3	1	4	1	3	2	2	2	2	2	2	2	2	1	2	2	1	2	2	1	2	2	2	2	2	1	1	1
HMF002177A	2	2	2	2	2	2	2	2	2	2	2	2	2	2	2	1	3	2	2	2	2	2	2	2	2	2	2	2	3	1	2	2	2	2	2	2	2	2	2	2	1	1
HMF000473A	4	3	3	3	3	2	4	3	3	3	3	3	3	5	4	2	3	2	2	2	2	3	3	3	3	3	3	2	4	4	2	3	3	3	2	3	3	6	2	3	1	1
HMF002674A	2	2	2	2	2	2	2	1	2	2	2	2	2	2	2	1	3	2	2	2	2	2	3	2	2	1	2	1	2	1	2	2	1	1	2	2	1	2	2	2	2	1
HMF003179A	4	5	2	3	3	4	4	4	4	4	3	4	2	2	3	6	4	4	4	3	2	2	3	2	3	5	3	4	3	3	2	4	6	4	5	4	4	4	6	3	4	2
HMF002313A	4	3	3	3	3	4	4	3	4	4	2	3	3	4	4	1	3	4	3	3	3	4	4	4	4	2	3	3	4	4	4	4	3	3	4	4	4	4	4	3	2	2
HMF003299A	4	3	4	3	3	4	4	4	3	4	3	3	4	3	4	1	6	3	4	3	3	2	3	3	3	4	3	3	3	1	4	3	4	3	3	3	4	4	3	2	2	1
HMF001098A	4	3	4	3	3	4	4	5	4	4	4	3	3	6	6	2	5	3	4	3	3	3	2	4	4	2	4	4	3	3	4	4	4	3	4	4	4	4	4	4	2	2
HMF000762A	4	3	3	3	4	3	2	2	2	3	2	3	3	3	3	3	5	2	2	3	2	2	4	6	3	4	3	3	2	3	3	3	3	3	2	4	2	4	2	2	1	2
HMF001399A	4	5	7	3	3	5	3	3	3	6	2	4	2	4	4	2	3	4	4	5	2	2	3	4	4	5	4	3	2	4	2	4	4	4	3	4	5	4	3	4	3	2
HMF000174A	2	2	2	2	2	2	2	1	2	2	2	2	2	2	2	1	3	2	2	2	2	2	2	2	2	2	2	2	2	2	2	2	1	1	2	2	2	2	2	2	1	1
HMF003732A	2	2	2	2	2	2	2	1	1	1	1	2	2	2	2	1	3	2	2	2	1	2	2	2	2	2	2	2	2	1	1	2	1	2	2	2	2	2	2	2	1	1
HMF001627A	4	3	6	4	3	4	4	3	3	2	4	4	4	6	6	2	5	3	4	4	2	4	3	5	4	4	4	3	4	4	4	4	3	3	4	4	4	7	3	4	2	2
HMF000902A	4	2	4	2	2	3	3	2	3	2	2	3	3	4	4	1	6	3	3	3	2	3	3	2	5	3	4	2	3	1	3	5	2	1	4	3	2	4	5	2	1	1
HMF000687A	4	2	4	3	3	2	2	1	2	5	3	2	2	4	4	1	5	3	3	2	2	2	2	2	2	4	2	2	2	2	2	2	2	4	2	4	3	2	2	2	1	1
HMF002476A	4	3	5	4	3	4	3	3	3	6	4	4	3	4	4	1	5	4	4	2	3	3	4	4	4	2	2	3	4	2	4	4	3	3	3	3	4	4	3	2	1	2
HMF001899A	4	3	4	3	5	4	4	4	4	4	3	4	4	4	3	1	6	4	6	3	4	4	4	2	4	2	3	3	4	2	3	4	4	3	4	4	3	3	3	4	4	2
HMF000430A	4	4	4	3	3	3	5	2	2	4	2	4	2	3	4	4	4	2	2	6	4	3	5	2	2	4	4	3	4	2	2	4	6	4	2	2	6	6	3	2	2	2
HMF001929A	2	2	2	2	2	2	2	2	2	3	2	2	2	2	2	2	2	1	2	1	1	2	2	2	1	2	2	2	2	2	2	2	2	2	2	2	2	2	2	1	2	2
HMF001897A	4	4	3	3	3	4	4	4	3	4	3	4	3	4	4	2	7	5	3	2	5	3	4	2	4	2	3	2	3	2	4	4	3	1	3	3	4	4	3	3	3	1
HMF001054A	4	4	3	4	4	2	4	4	4	6	2	4	2	4	6	4	4	2	4	4	2	3	4	3	3	4	6	3	3	5	2	4	3	3	2	6	4	4	2	2	4	2
HMF002217A	4	2	3	3	3	4	4	2	3	5	2	4	3	4	4	4	4	3	4	2	4	3	3	4	4	4	2	3	5	4	4	4	4	3	3	2	4	4	4	4	2	1
HMF002930A	4	3	4	3	3	4	5	3	3	5	3	2	3	4	4	9	9	3	3	3	3	5	5	2	4	3	3	3	5	2	2	6	5	2	4	3	4	4	4	3	4	4
HMF000993A	4	3	3	3	3	2	2	2	2	2	2	4	2	4	4	1	5	3	3	8	4	2	2	2	2	4	2	4	3	3	2	4	3	3	2	4	6	6	2	3	2	2
HMF000371A	4	3	2	3	3	3	3	3	3	6	6	3	2	5	3	2	4	3	3	5	2	4	2	3	3	3	4	6	5	5	3	5	6	6	3	3	5	5	4	4	4	4
HMF000391B	4	3	3	3	4	4	4	4	4	4	2	4	4	4	3	2	10	3	4	3	3	2	4	4	4	4	5	3	4	3	2	4	4	4	3	4	5	4	4	2	2	1
HMF001229A	4	4	6	5	3	3	6	3	3	5	3	4	3	5	5	4	8	3	3	4	3	3	3	5	5	3	4	3	4	2	4	4	3	3	3	6	6	6	4	2	3	3
HMF003004A	2	2	2	2	2	2	2	2	2	3	2	1	1	2	2	2	3	2	2	2	2	2	2	3	3	2	2	2	2	1	2	2	2	2	1	1	2	3	2	1	2	2
HMF000975A	2	2	2	2	2	2	2	2	2	2	1	1	2	2	2	1	3	1	2	2	1	2	2	1	2	1	2	1	2	1	1	2	1	2	2	2	1	2	2	1	2	1
HMF002680A	2	2	4	2	2	1	2	2	1	2	2	2	2	2	2	1	2	1	1	2	2	2	2	2	2	2	2	2	2	1	1	2	1	2	1	2	2	2	1	2	2	2
HMF001939A	4	3	3	2	4	3	3	3	3	4	4	4	4	4	4	4	4	2	2	4	4	4	4	4	4	3	4	4	5	4	4	4	4	4	4	4	4	4	4	4	2	2
HMF000892A	4	3	3	4	4	6	6	3	3	4	4	6	4	4	4	2	4	3	5	3	3	4	4	4	4	3	3	3	4	4	2	5	2	2	2	2	4	5	3	2	2	2
HMF002580A	2	1	2	2	2	2	2	2	2	2	2	2	1	2	2	1	2	2	2	2	2	2	1	2	2	2	2	2	2	2	2	2	2	2	2	2	2	2	2	2	1	1
HMF002625A	2	2	4	2	2	2	2	3	1	2	2	2	2	2	3	1	7	2	2	1	1	2	2	2	2	2	2	2	2	1	1	1	2	2	2	2	2	4	2	1	2	1
HMF001137A	2	2	2	2	2	2	2	2	2	2	2	2	2	2	3	1	5	2	2	2	2	2	1	2	4	1	2	2	2	2	1	3	2	2	2	2	2	3	2	2	1	1
HMF002925A	2	2	2	2	2	2	2	2	2	2	2	2	2	2	2	2	2	2	2	2	2	2	2	2	2	2	2	2	2	2	1	1	2	2	2	2	2	2	2	1	1	1
HMF003103A	2	2	2	2	2	2	2	2	2	2	2	2	2	2	2	1	5	2	4	2	3	2	2	2	2	1	2	2	2	2	1	3	2	1	2	2	2	2	2	2	1	1
HMF001712A	2	2	2	2	2	2	2	2	2	2	3	2	1	2	2	2	2	2	2	2	2	2	2	2	2	2	2	2	2	2	2	2	2	2	2	2	2	2	2	2	1	1
HMF002235A	4	4	3	4	4	4	6	3	3	4	3	3	3	4	4	1	4	3	4	3	2	4	4	4	4	4	5	2	4	2	2	4	5	2	4	4	4	4	5	3	4	3
HMF002067A	4	3	4	4	3	5	5	2	2	3	2	3	3	4	4	3	5	2	4	3	5	4	4	3	4	2	4	2	5	3	4	3	2	2	3	3	3	5	4	4	3	3
HMF000429A	4	3	5	4	4	4	4	4	3	4	4	5	3	4	4	2	4	3	6	2	4	3	4	4	4	2	3	4	6	2	4	4	4	4	3	4	4	4	4	4	2	4
HMF002156A	4	3	3	4	3	4	6	2	2	4	3	4	3	4	4	2	8	2	2	3	3	3	3	3	3	3	3	3	2	2	2	2	3	3	3	4	3	3	3	2	2	2
HMF001241A	4	3	4	3	3	4	4	2	2	3	3	2	2	4	4	2	3	2	3	4	2	3	3	5	5	3	3	2	4	1	2	3	3	1	3	3	3	3	2	2	3	2
HMF001168B	2	2	3	2	1	2	2	2	2	2	2	2	1	3	3	2	2	1	1	2	2	2	2	3	3	1	3	2	2	2	2	2	1	1	2	2	2	2	2	1	2	2
HMF003541A	4	3	3	2	3	2	3	2	4	3	3	3	3	4	4	4	6	6	6	2	2	4	4	2	5	1	3	4	3	2	2	3	4	2	3	3	4	4	4	3	2	4
HMF000823A	2	1	3	3	2	2	2	2	2	2	2	2	2	4	1	2	2	2	2	3	2	3	2	3	3	2	2	2	3	3	1	3	2	2	2	2	3	3	2	2	2	3
HMF001691A	4	3	4	2	3	2	3	4	3	3	4	3	3	4	5	1	8	2	3	4	4	3	3	3	5	2	3	3	4	2	2	3	4	4	3	5	3	3	3	2	2	1
HMF000918A	4	4	2	3	4	5	3	3	4	3	4	4	3	3	5	2	8	4	4	3	3	4	3	2	4	2	4	3	4	4	3	3	3	4	3	3	2	4	4	4	2	2
HMF000740A	4	3	4	3	3	3	3	2	4	5	4	4	4	4	4	1	4	4	6	3	3	4	4	3	4	1	4	4	4	2	3	3	2	2	4	4	4	4	3	2	4	2
HMF000017A	2	2	2	2	2	2	2	2	2	2	2	2	2	2	2	1	2	2	2	2	2	2	2	2	2	2	2	1	2	2	1	2	4	1	2	2	2	2	2	2	1	1
HMF003036A	2	2	4	2	2	3	4	2	3	2	2	2	1	5	5	1	3	2	3	3	3	2	3	2	3	2	2	2	2	2	2	2	3	2	2	2	2	2	2	2	1	1
HMF002717A	2	2	2	2	2	2	2	2	2	2	2	2	1	2	2	1	2	1	2	2	2	2	2	2	2	2	2	2	2	2	1	2	2	2	2	1	2	2	2	1	2	2
HMF002198A	4	2	3	4	4	5	4	2	3	4	2	2	2	4	5	2	10	3	4	2	4	4	4	3	3	4	5	3	4	2	4	3	4	4	3	3	3	3	4	3	3	1
HMF002262A	2	2	2	2	1	2	2	2	2	2	2	2	1	2	2	1	4	2	2	2	2	2	2	2	4	1	2	2	2	2	2	2	2	1	2	2	2	2	2	2	2	1
HMF003489A	4	2	2	2	2	2	2	2	1	3	2	2	3	4	4	1	3	2	2	2	2	3	3	2	2	3	2	2	3	3	2	2	2	1	2	2	5	4	2	3	3	3
HMF003789A	2	2	3	2	2	2	2	2	2	2	2	2	1	2	2	2	2	2	2	2	2	2	2	1	2	2	2	2	2	2	2	2	2	2	2	2	2	2	2	1	2	1
HMF000678A	4	4	4	4	3	3	5	2	3	4	2	4	4	4	5	4	4	4	4	4	3	3	3	4	4	3	4	3	3	3	3	3	4	4	4	4	3	4	3	3	2	2
HMF000986A	2	2	3	2	2	2	3	2	2	3	2	2	2	2	2	3	3	2	2	2	2	2	2	3	3	2	2	2	2	2	2	2	2	2	2	2	2	2	2	2	1	1
HMF001304A	2	2	2	2	2	2	2	2	2	2	2	2	2	2	2	1	2	2	2	2	2	2	2	2	2	2	2	2	2	2	2	2	1	2	2	2	2	2	2	2	1	1
HMF000123A	2	2	2	2	2	1	2	1	1	3	1	1	1	2	2	2	2	1	1	2	2	1	1	2	2	2	1	2	1	1	1	1	2	2	2	2	2	3	2	1	1	1
HMF004351A	2	2	2	2	2	2	3	2	2	2	2	2	2	2	3	2	4	2	2	2	2	2	2	2	2	2	2	2	3	1	1	2	2	2	2	2	1	2	2	2	2	2
HMF003850A	2	2	2	2	2	1	2	2	2	2	2	2	2	2	2	1	3	1	1	2	2	2	2	2	2	2	2	2	2	2	1	4	2	2	1	3	2	2	2	1	2	1
HMF003826A	4	3	3	2	3	2	4	3	3	4	4	3	2	4	4	2	4	4	4	4	4	3	3	4	4	1	4	2	3	4	2	4	4	4	4	4	4	4	3	4	3	3
HMF003948A	4	4	4	4	4	4	3	4	3	4	4	4	5	6	4	2	6	4	4	4	4	4	3	2	3	2	2	4	4	2	2	4	4	4	3	4	4	4	2	2	3	1
HMF004057A	2	2	2	2	2	3	5	2	2	2	2	3	3	3	3	2	3	3	3	2	2	2	2	3	3	3	3	2	2	2	2	2	2	2	2	2	2	2	2	2	1	1
HMF003918A	4	3	4	3	3	3	4	2	2	4	4	3	3	4	3	2	5	4	4	4	4	2	3	2	4	3	3	2	3	2	2	3	3	2	3	4	2	4	3	2	2	1
HMF004396A	2	2	2	2	1	2	2	2	2	2	2	1	2	2	2	2	2	2	2	2	2	2	2	2	2	1	1	1	2	1	1	1	1	1	3	1	3	3	2	1	2	2
HMF004176A	4	2	3	3	2	2	4	3	3	3	5	2	2	3	6	2	3	2	2	4	1	3	1	4	3	2	2	2	2	2	4	4	2	2	4	3	4	3	4	2	2	3
HMF004295B	4	2	4	4	4	3	5	4	3	3	3	3	3	4	4	2	6	4	4	4	4	3	4	4	5	4	3	2	4	2	3	4	4	4	3	3	3	4	4	3	1	2
HMF003925A	2	2	2	2	2	1	2	1	1	2	2	2	2	2	2	3	3	2	2	1	1	2	2	2	2	2	2	2	2	2	1	2	2	2	2	3	2	2	2	2	1	1
HMF004049A	2	2	4	3	3	3	3	2	2	3	3	2	2	4	4	4	6	3	3	2	2	2	2	2	2	2	3	2	3	1	2	2	2	2	2	2	3	3	2	2	1	2
HMF004070A	2	2	4	4	2	3	5	2	2	2	2	2	2	2	2	1	3	3	3	1	2	2	2	2	2	3	2	2	2	2	2	2	2	2	2	2	2	2	2	2	2	2
HMF004363A	4	3	4	3	3	4	4	5	3	5	2	4	3	6	6	2	6	3	3	3	3	3	2	3	4	2	3	3	3	2	3	3	4	3	3	3	4	4	4	3	2	1
HMF003822A	4	3	5	6	3	4	4	4	4	3	3	4	4	4	4	2	4	5	5	3	3	4	5	3	3	4	5	4	4	3	4	4	6	6	5	5	5	5	4	3	3	3
HMF004258A	4	3	4	3	3	4	4	4	3	4	4	2	2	4	4	2	4	2	4	3	2	3	3	4	4	2	3	4	4	3	4	4	4	4	3	3	2	4	4	4	2	2
HMF004189A	2	2	2	2	2	2	3	2	2	2	2	2	2	2	2	2	2	2	2	2	2	2	1	2	2	1	2	2	2	2	2	2	2	2	2	2	2	2	2	2	1	1
HMF004050A	2	2	2	2	2	2	2	2	2	3	2	2	2	2	2	1	2	2	2	2	2	2	2	3	3	2	2	2	2	2	2	2	2	2	2	2	2	2	2	2	1	1
HMF004228A	2	2	2	2	2	2	2	2	2	2	2	2	1	2	2	1	4	2	2	2	2	2	2	2	2	1	2	1	2	1	1	2	3	2	2	2	1	2	2	2	1	1
HMF004269A	4	3	4	3	3	3	3	3	3	4	4	3	3	4	4	3	3	3	3	4	4	3	3	4	4	3	3	3	4	4	3	3	3	3	3	4	4	4	3	4	3	3
HMF004118A	2	2	2	2	2	2	2	2	2	2	2	2	2	2	2	1	2	2	2	2	2	2	2	2	2	2	2	2	2	1	2	2	2	2	2	2	1	2	2	2	1	1
HMF003893A	2	2	2	2	2	2	2	2	2	2	2	2	1	2	2	1	5	2	2	2	2	2	3	2	2	2	2	2	2	1	1	2	2	2	1	2	2	2	2	2	1	1
HMF003914A	4	4	4	4	3	4	7	3	3	3	4	3	3	4	4	1	3	4	4	4	4	4	4	4	4	4	3	2	4	2	2	4	4	2	2	4	4	4	4	4	2	2
HMF003944A	2	2	2	2	2	3	3	2	2	2	2	2	2	3	3	1	2	2	2	2	2	2	2	2	2	2	2	2	2	2	1	2	2	1	2	2	2	2	2	1	1	1
HMF003853A	4	3	4	4	3	2	5	3	2	5	3	3	4	4	4	3	4	2	3	4	3	3	3	3	3	2	3	3	4	3	3	3	4	3	2	3	3	3	3	2	1	3
HMF003984A	2	2	2	2	2	2	3	2	2	2	1	2	2	3	3	2	2	2	2	2	2	2	2	2	2	1	2	2	2	2	1	2	2	1	2	2	2	2	2	1	1	1
HMF003937A	4	4	5	4	4	4	4	3	3	3	3	3	3	4	4	2	3	4	3	2	2	3	3	4	4	2	4	2	4	4	2	4	2	2	3	3	3	3	2	3	3	3
HMF003887A	2	2	2	2	2	2	2	2	2	2	2	2	2	2	1	1	4	2	2	2	2	2	2	3	2	3	2	2	2	2	2	2	2	2	1	2	1	2	2	2	2	1
HMF004208A	4	4	4	7	4	5	6	3	4	6	3	4	5	5	7	4	3	7	4	4	3	3	3	4	5	4	5	4	3	4	4	6	10	4	5	7	7	5	5	5	2	2
HMF004109A	2	2	3	2	2	2	2	2	2	2	2	2	1	3	2	1	2	2	2	2	2	2	2	2	2	2	2	2	2	2	2	2	2	3	2	2	2	3	2	1	2	1
HMF004002A	4	3	7	5	7	5	7	4	4	10	6	4	4	6	9	4	4	4	8	4	4	5	6	5	5	3	4	4	7	3	3	6	7	7	4	3	7	7	4	4	2	2
HMF003942A	4	3	3	4	3	3	4	3	2	4	4	3	3	7	3	1	5	3	3	2	5	4	4	4	4	2	3	3	4	3	2	3	4	3	3	3	3	4	4	4	2	1
HMF004864A	4	2	4	3	3	3	3	2	2	4	2	3	2	5	2	2	2	2	3	3	3	3	3	2	3	2	2	2	3	5	2	3	2	2	2	5	3	3	2	2	2	2
HMF003479A	4	2	4	2	2	3	3	2	2	3	2	2	2	4	4	4	4	3	5	4	2	3	3	3	3	2	4	2	4	2	2	2	2	2	2	2	3	3	3	2	2	2
HMF001587A	2	2	3	2	2	2	2	2	2	3	2	2	2	2	2	1	3	2	2	2	2	3	1	2	2	2	2	2	3	1	2	2	2	2	2	2	2	2	2	2	2	2
HMF000341A	2	2	3	2	2	1	2	2	2	2	2	2	2	3	2	2	3	2	2	2	3	2	1	3	4	2	2	2	3	2	1	2	2	2	2	2	1	3	2	2	2	2
HMF000646A	2	2	2	2	2	2	2	2	2	2	2	1	2	2	2	1	5	2	2	1	2	2	2	2	2	1	2	2	4	1	1	2	2	1	2	2	3	3	2	1	2	1
HMF000771B	4	2	7	3	3	3	4	3	3	4	4	3	3	4	3	3	3	2	3	3	2	4	2	4	4	2	4	4	12	2	3	3	3	3	3	3	6	6	3	2	3	3
HMF001293A	4	3	7	3	3	2	7	3	3	4	4	4	3	3	3	4	4	3	3	4	4	4	3	2	5	2	3	3	7	2	2	4	2	2	3	3	4	4	4	2	3	3
HMF000656A	4	3	5	3	3	3	5	2	3	4	3	3	2	2	3	1	3	3	3	3	3	3	3	2	5	4	3	3	4	2	2	3	3	2	2	3	3	5	3	4	2	5
HMF002529A	2	2	3	2	2	2	2	2	1	2	2	2	2	3	3	1	2	2	2	1	2	2	1	2	2	1	2	2	3	1	2	2	2	2	2	2	2	2	2	1	2	2
HMF002184A	4	2	3	4	2	2	4	2	2	3	3	3	2	2	2	1	2	2	2	2	3	2	2	3	3	3	2	2	2	2	2	3	2	2	2	2	4	4	3	2	1	1
HMF002397A	4	2	5	3	3	4	5	3	2	3	3	3	3	4	3	3	3	3	3	3	3	3	2	3	3	3	3	2	5	2	2	3	3	2	4	3	4	4	3	2	3	2
HMF001962A	4	2	4	4	2	3	4	2	2	4	3	3	2	3	2	1	3	2	2	4	2	4	2	3	4	3	2	4	4	3	1	4	3	2	2	4	2	4	4	1	2	1
HMF000476B	4	3	4	3	3	2	2	2	2	4	2	3	3	4	2	3	3	2	2	4	2	3	2	2	4	2	2	3	5	5	2	2	4	4	2	3	4	4	3	2	3	3
HMF000145A	2	2	3	2	2	2	2	2	2	2	2	2	1	2	2	3	6	1	1	2	2	2	2	2	2	2	1	2	2	2	1	2	2	1	1	1	2	2	2	1	2	2
HMF002431A	2	2	4	2	2	2	2	2	2	2	2	2	2	2	2	2	2	2	2	2	2	2	2	2	2	2	2	2	2	2	2	2	2	2	2	2	2	2	2	2	2	2
HMF001718A	4	2	5	2	2	2	3	2	2	3	2	3	3	3	3	2	5	3	3	5	2	3	5	3	2	2	2	2	2	2	2	2	4	3	2	2	3	3	2	3	4	3
HMF003703A	2	1	2	2	2	1	2	2	2	2	2	2	1	3	3	2	2	2	2	2	2	1	2	1	2	2	2	2	2	1	2	2	2	1	2	2	2	2	2	2	2	2
HMF002031A	4	3	5	3	3	2	6	2	2	5	2	4	2	4	4	3	2	2	2	2	2	3	3	4	4	2	4	3	4	4	4	4	3	3	4	4	4	4	4	3	3	3
HMF003351A	4	2	2	2	2	3	2	3	3	3	3	2	2	3	3	2	2	3	3	2	2	2	2	4	4	3	3	2	2	2	3	3	3	3	3	3	2	3	3	1	2	2
HMF000745A	2	1	2	2	2	2	2	2	2	2	2	2	2	2	2	2	2	2	2	2	2	1	2	2	2	3	2	1	2	2	2	2	1	1	2	4	2	3	1	2	1	1
HMF000693B	4	2	5	2	2	2	3	2	2	4	2	2	2	1	3	1	4	1	2	2	2	2	2	3	3	2	2	2	3	3	2	3	2	2	2	2	4	4	3	2	1	2
HMF003323A	2	2	2	2	2	2	2	2	2	2	2	2	2	2	2	2	2	2	2	2	2	2	2	2	2	2	2	2	2	2	2	2	2	2	2	2	2	2	2	2	1	1
HMF000919A	4	3	4	4	3	3	3	3	3	3	3	2	3	2	3	1	3	3	2	4	3	3	3	4	4	2	3	3	4	4	2	3	4	4	3	2	2	5	3	3	4	4
HMF002650A	2	2	4	2	2	2	2	2	2	3	2	4	4	4	4	2	2	2	2	3	3	2	3	3	3	2	2	2	4	4	2	2	2	2	2	2	2	2	2	2	1	1
HMF001094A	2	1	4	2	2	1	2	2	2	2	2	2	2	4	2	2	2	2	2	2	2	2	2	3	3	1	2	2	2	1	2	2	1	1	3	3	2	2	2	2	2	2
HMF001143A	2	2	2	2	2	2	2	2	2	3	3	2	2	2	2	3	3	2	2	2	2	2	2	2	2	2	2	3	2	2	1	5	2	2	2	2	3	3	2	2	1	1
HMF001689A	2	2	2	2	2	2	2	2	2	2	2	2	2	3	3	1	3	2	2	3	3	2	2	2	2	2	3	2	2	1	1	1	2	2	2	1	2	2	2	3	2	2
HMF000579B	4	4	8	6	5	4	7	4	4	3	5	6	6	5	6	2	4	7	4	4	7	5	5	5	4	4	5	4	9	4	3	5	6	4	5	5	6	6	4	5	2	4
HMF000153A	2	2	2	2	2	1	2	2	1	2	2	1	2	2	2	2	2	2	2	2	2	2	2	1	2	2	2	2	2	2	1	2	3	1	1	2	2	3	2	1	1	1
HMF001204A	2	2	2	2	1	2	2	1	1	2	2	2	1	3	2	2	2	2	1	2	2	1	2	2	2	1	1	2	2	1	1	1	2	1	2	1	2	2	1	2	2	2
HMF003197A	2	2	2	2	2	2	2	2	2	2	2	2	2	2	2	1	2	2	2	2	2	2	2	2	2	2	2	2	2	1	1	2	2	2	2	2	2	3	2	2	1	1
HMF000950A	4	3	4	4	4	4	4	3	3	4	4	4	2	3	3	2	6	2	3	4	4	2	3	5	5	2	4	4	4	4	2	6	3	3	2	3	6	6	2	2	4	4
HMF001780A	2	1	2	2	2	2	2	2	2	2	2	2	2	3	3	2	3	2	2	2	2	3	1	2	2	2	2	2	2	2	2	2	2	2	2	2	2	2	2	2	2	2
HMF002312A	2	2	3	2	2	2	2	1	2	2	2	2	2	2	2	2	2	2	2	2	2	2	1	2	2	1	2	3	2	2	1	2	2	2	2	2	2	2	2	2	2	2
HMF000397A	2	2	3	2	2	1	2	2	2	3	3	1	2	2	2	2	2	2	2	2	1	2	1	2	2	2	2	2	2	1	1	3	1	1	2	2	2	2	2	1	2	2
HMF000403B	4	4	6	4	3	4	5	5	3	4	4	5	4	5	5	1	15	5	4	3	3	4	5	2	3	4	4	3	3	2	3	3	3	2	4	4	6	6	9	5	4	5
HMF000650A	4	3	3	4	4	3	4	2	2	3	3	4	4	3	3	2	5	3	3	3	3	3	3	3	3	5	3	4	3	2	2	2	2	2	3	3	2	4	3	2	1	3
HMF002965A	4	2	3	2	2	3	2	1	3	2	2	2	2	2	2	1	6	3	3	4	2	2	3	3	2	3	4	2	3	3	3	2	4	2	2	3	3	3	2	3	2	2
HMF001905A	2	2	2	3	2	1	2	3	2	2	2	2	2	3	3	1	7	1	3	2	2	2	2	2	2	2	1	2	3	1	1	1	2	1	2	2	2	2	2	1	3	1
HMF001942A	2	2	2	2	3	2	2	1	2	1	2	2	2	2	2	1	2	2	2	1	1	2	1	2	2	2	2	2	2	2	1	2	3	1	2	2	1	3	2	2	1	1
HMF001516A	2	2	6	2	2	2	2	2	2	2	2	2	1	2	2	2	2	2	2	2	2	3	2	2	2	2	2	2	2	2	2	2	2	2	3	3	2	2	2	2	2	2
HMF002834A	4	4	5	4	4	4	5	3	5	11	3	4	4	6	7	2	7	5	6	4	4	4	3	8	4	3	5	3	4	5	3	4	5	1	4	8	6	7	3	4	2	2
HMF001450A	4	2	6	4	4	5	5	3	3	4	4	4	2	5	5	1	14	6	6	2	1	4	6	5	5	2	4	3	4	1	4	4	3	5	4	4	4	4	4	2	2	1
HMF001879A	2	2	2	2	2	2	2	2	2	3	3	2	2	3	3	3	3	2	2	2	2	3	3	3	3	2	2	2	2	2	2	2	2	2	2	2	2	2	3	4	2	2
HMF002204A	4	2	4	3	3	3	4	2	2	3	3	4	3	5	3	2	4	4	3	4	2	3	3	4	3	6	2	3	3	3	2	2	2	2	2	3	4	6	2	2	2	2
HMF002957A	4	2	3	4	4	4	4	3	2	3	3	3	3	3	3	2	3	6	3	3	2	4	4	3	3	4	2	3	3	3	2	3	4	1	3	3	4	6	2	3	3	3
HMF000645A	2	2	2	2	2	1	2	2	2	2	2	2	2	3	1	1	2	1	2	2	2	2	2	3	3	2	2	2	2	2	2	2	2	1	1	1	2	2	2	2	1	1
HMF001019A	2	2	2	2	2	2	2	2	1	2	3	2	1	2	2	1	3	1	2	2	2	1	1	1	3	2	2	2	2	2	2	1	2	2	2	3	1	1	2	1	3	2
HMF000040A	2	2	2	2	2	1	2	2	2	9	2	2	2	2	2	1	3	2	2	1	2	2	2	2	2	2	2	2	2	2	2	2	2	1	2	2	2	2	2	2	1	1
HMF001569A	4	3	3	3	3	3	3	3	3	4	4	2	4	3	3	2	4	2	2	3	3	4	2	4	4	4	2	4	6	2	2	4	2	2	2	4	4	4	2	2	5	5
HMF002918A	2	1	5	2	2	2	2	2	2	2	2	2	2	3	3	2	2	2	2	2	2	3	3	2	2	2	2	2	2	2	2	2	2	2	3	3	3	3	2	2	2	2
HMF001362B	4	4	3	3	3	2	4	2	2	2	2	2	2	4	2	4	4	2	2	3	3	2	2	3	3	2	2	2	2	2	2	2	2	2	2	4	3	4	3	2	3	3
HMF002596A	4	2	6	3	3	2	3	3	3	2	2	4	4	3	4	2	5	3	3	3	2	3	3	4	4	2	3	2	3	3	1	2	4	1	3	3	5	5	3	3	2	3
HMF000887A	2	1	2	2	2	1	1	1	1	2	1	2	2	2	2	2	2	1	1	2	1	1	1	3	1	1	1	1	2	2	1	1	2	2	2	2	1	2	2	1	1	2
HMF001337A	2	2	2	2	2	2	2	2	2	2	2	2	2	4	3	2	3	2	2	2	2	2	2	2	2	2	2	2	2	2	2	2	2	2	2	2	2	2	2	2	1	1
HMF001431A	2	2	2	2	2	1	2	1	1	2	2	1	1	2	2	1	1	1	1	2	2	1	1	3	2	1	1	1	2	2	1	2	1	1	2	2	2	2	2	1	1	1
HMF002600A	4	3	9	3	3	3	4	2	4	9	2	4	3	3	7	1	6	4	3	4	3	4	4	1	2	3	2	2	2	2	2	2	10	3	4	2	3	4	3	3	2	3
HMF003121A	2	2	2	2	2	2	2	2	2	2	2	2	2	2	2	3	4	1	2	2	2	2	2	2	2	2	2	2	2	2	1	2	2	2	2	2	2	2	2	2	2	2
HMF003171A	4	3	4	4	3	4	4	3	3	2	5	5	2	5	4	4	4	2	3	2	2	3	2	4	3	3	3	3	3	2	3	4	4	4	3	3	3	4	2	3	2	2
HMF003220A	2	1	4	2	2	1	2	2	2	4	4	2	2	4	4	3	3	2	2	2	2	2	2	2	2	2	2	2	3	1	1	2	1	1	2	2	2	2	2	1	2	2
HMF000140A	4	3	3	3	3	4	3	2	2	3	2	3	3	4	3	2	5	3	2	6	2	2	3	2	3	2	2	2	4	3	2	3	3	1	3	3	4	4	5	2	1	1
HMF002030A	2	2	3	2	2	1	3	2	2	2	2	2	3	2	2	2	2	2	2	2	2	2	1	2	2	2	1	2	2	2	1	2	2	2	2	2	2	2	2	2	1	1
HMF003599A	4	3	8	5	7	5	4	5	4	4	4	7	7	5	6	3	10	5	5	7	7	3	3	6	5	3	5	3	5	4	4	5	4	5	7	6	8	9	3	2	5	4
HMF000597A	2	2	3	2	2	2	2	2	2	4	1	2	2	3	3	2	2	2	2	2	2	2	2	2	2	2	2	2	2	2	2	2	2	2	2	2	3	3	2	2	2	2
HMF001280A	2	2	5	2	2	2	5	2	2	2	2	2	2	3	1	1	3	2	2	2	2	2	1	1	2	2	2	1	2	1	1	2	2	2	2	2	2	2	2	2	3	2
HMF001655A	4	2	4	3	3	2	3	3	2	4	3	3	3	4	4	1	4	3	3	3	3	3	3	3	3	4	2	3	3	3	2	2	2	2	3	3	4	4	2	2	2	2
HMF000395A	4	2	7	3	4	2	5	3	3	3	2	3	3	3	3	2	10	3	3	6	2	2	2	3	2	2	2	2	4	4	2	2	3	3	3	3	4	4	4	2	4	4
HMF000937A	2	1	2	2	2	2	2	1	1	2	1	2	3	2	1	2	2	2	2	2	2	2	1	2	2	1	1	2	2	1	1	2	2	2	2	1	1	2	1	1	2	2
HMF001845A	4	2	3	3	2	2	4	2	3	3	2	3	4	4	3	1	2	2	2	3	3	2	2	3	2	4	2	3	2	2	2	3	2	2	2	2	3	6	2	2	1	1
HMF000930A	4	2	4	3	3	3	3	3	3	3	3	5	3	4	4	4	4	4	4	3	3	3	3	3	3	6	3	3	3	3	3	3	2	2	4	4	4	4	3	3	5	5
HMF001950A	4	4	4	3	4	2	4	3	3	4	4	4	3	4	3	2	7	4	4	2	3	6	6	4	4	3	5	3	4	4	4	4	4	1	3	2	7	6	3	4	1	2
HMF001643A	4	3	3	3	3	3	3	3	2	2	2	4	4	3	4	1	10	4	4	4	4	4	4	3	3	3	4	3	2	4	2	2	7	2	3	3	4	4	2	2	2	2
HMF003490A	4	3	3	4	2	3	3	2	2	3	3	3	3	4	4	4	5	4	4	3	4	2	2	3	3	5	3	2	4	2	3	3	3	3	5	5	6	6	2	2	3	3
HMF000545A	2	2	3	2	2	2	2	2	2	5	1	2	2	2	2	1	1	1	3	2	2	2	1	2	2	2	2	2	2	2	1	1	2	1	2	2	2	2	1	2	2	3
HMF003240B	2	2	3	2	2	2	2	2	2	2	2	2	2	2	2	2	2	2	2	2	2	2	2	2	2	2	2	2	2	1	2	2	2	2	2	2	2	2	2	2	2	2
HMF001351A	2	2	3	2	2	2	2	2	2	2	2	2	2	2	2	2	2	2	2	2	2	2	1	2	2	2	2	2	2	1	2	2	2	2	2	2	2	2	2	2	3	2
HMF000434A	4	3	4	4	4	2	6	3	3	5	3	4	4	3	4	2	5	4	4	3	3	3	3	4	3	4	2	3	4	4	4	4	5	2	2	3	4	4	3	4	2	2
HMF003396A	2	2	2	2	2	1	1	2	2	2	2	2	2	1	1	2	2	1	2	2	2	2	2	2	2	1	2	2	2	2	1	2	2	2	2	2	2	2	2	2	1	1
HMF001973A	4	3	3	3	3	3	4	5	3	3	3	3	2	2	4	3	9	2	5	3	3	3	3	2	4	4	2	2	2	2	2	3	3	2	3	3	3	4	2	4	3	4
HMF001180A	2	2	2	3	3	2	2	2	2	3	2	2	2	4	4	2	2	2	3	2	2	2	2	2	2	2	2	2	2	2	1	3	2	2	2	2	2	2	3	2	1	1
HMF002101A	2	2	3	2	2	1	1	2	2	2	2	2	1	2	2	2	5	2	2	2	2	2	2	2	2	2	2	2	3	1	2	2	2	2	2	2	2	2	2	3	1	1
HMF000339A	2	2	2	2	2	1	2	2	2	2	2	2	2	3	3	2	2	1	1	1	2	2	2	2	2	2	2	2	2	2	1	2	1	1	2	2	2	2	2	2	1	1
HMF000733A	4	5	6	4	4	4	4	6	6	6	5	4	3	5	4	1	12	3	3	5	5	4	4	6	4	3	4	4	6	3	3	6	5	5	5	6	5	6	5	3	4	4
HMF002045A	2	1	2	2	2	2	2	2	2	2	2	2	2	2	2	1	2	2	2	2	1	2	1	2	2	3	1	2	2	2	2	2	1	1	2	2	1	4	2	1	1	1
HMF002522A	4	4	4	4	7	7	6	5	4	7	7	5	4	4	8	6	7	8	8	7	3	4	3	3	4	4	7	7	11	4	9	6	7	7	11	4	7	4	4	7	2	4
HMF002563A	4	3	5	4	4	2	4	4	3	4	4	3	4	4	4	2	6	2	2	4	4	4	4	6	6	4	2	4	4	4	2	5	2	2	3	3	2	5	4	3	2	2
HMF003628A	4	2	5	3	3	2	2	4	3	5	4	5	3	5	6	2	4	3	3	3	3	3	3	2	4	4	4	3	4	2	4	4	5	5	4	4	4	4	3	2	1	1
HMF003295B	2	2	2	2	1	2	1	2	2	5	3	2	2	3	2	2	2	1	1	2	2	2	1	2	2	2	1	1	2	2	2	2	1	2	2	2	2	3	2	2	1	2
HMF003003A	2	2	3	2	2	2	2	1	2	3	3	2	2	4	3	1	2	2	2	2	2	2	1	2	2	2	2	2	2	1	1	2	2	2	1	2	2	2	2	1	2	2
HMF001711A	4	2	7	4	2	2	4	3	2	2	4	3	3	5	2	2	9	2	2	2	4	3	2	3	4	2	2	2	4	2	2	4	2	3	2	3	2	5	4	2	3	3
HMF003709A	4	2	4	3	2	3	5	2	2	3	2	3	3	3	3	5	5	4	4	3	3	4	4	4	4	2	4	3	3	3	3	3	2	4	3	4	4	4	3	4	4	3
HMF003366A	2	2	4	2	2	2	2	2	2	2	2	3	2	2	2	1	6	2	2	2	2	2	2	2	2	2	2	2	2	2	2	2	2	2	2	2	2	2	2	2	1	2
HMF003688A	2	2	2	2	2	2	3	2	2	3	1	1	2	1	1	1	2	1	1	2	1	2	1	1	1	1	1	2	1	1	2	2	1	1	2	1	2	2	2	2	1	1
HMF003410A	2	2	2	2	2	1	3	1	2	3	1	2	2	3	1	1	2	1	2	2	2	2	1	2	2	2	2	2	2	2	2	2	2	1	1	2	2	2	1	2	1	1
HMF002147A	2	2	3	2	2	2	2	2	2	3	3	2	2	3	3	2	2	2	2	2	2	2	2	2	2	2	2	2	3	2	2	2	3	3	2	2	3	3	2	2	2	2
HMF001140A	4	2	3	2	2	2	3	2	3	3	3	3	2	4	4	2	5	2	2	3	3	3	3	4	2	3	3	3	3	3	2	2	2	2	3	3	2	7	2	4	1	2
HMF000643A	2	1	3	2	2	2	2	2	2	2	2	2	1	2	2	2	3	1	2	2	2	2	2	2	2	2	2	2	2	2	2	2	2	2	2	2	2	2	2	2	1	1
HMF002562A	2	2	2	2	2	2	2	2	2	2	2	2	2	3	1	2	3	1	2	2	2	2	1	3	3	1	2	2	3	1	1	2	2	2	2	2	1	3	2	1	2	2
HMF000653A	2	1	1	1	1	2	2	2	2	2	2	2	2	2	2	1	1	1	1	2	2	2	2	2	2	2	2	2	2	2	2	2	2	2	2	2	2	2	2	1	1	1
HMF001878A	2	2	2	2	2	2	2	2	2	2	2	2	2	2	2	3	3	2	2	2	2	2	2	2	2	2	2	2	2	2	2	2	2	2	2	2	2	2	2	2	2	2
HMF001620A	4	2	6	3	3	3	3	3	3	11	3	5	3	8	4	5	6	2	4	2	2	4	2	3	3	3	2	3	3	2	2	5	2	2	3	3	6	6	2	4	2	2
HMF002727A	2	1	2	2	2	1	3	2	2	2	2	2	1	2	1	2	2	2	2	2	2	2	2	2	2	2	1	2	2	2	2	2	1	1	2	2	2	2	2	2	1	1
HMF003662A	2	2	4	2	2	2	2	2	2	2	2	3	1	2	2	2	2	2	2	2	1	2	2	2	2	2	2	2	2	2	1	3	2	2	1	2	2	3	2	1	2	2
HMF003370A	4	2	3	4	3	2	3	2	2	4	2	2	2	4	3	2	3	5	2	4	3	3	3	4	2	2	2	2	2	2	2	2	2	3	4	2	3	2	3	2	1	4
HMF001407A	4	3	4	4	4	2	4	4	3	4	3	4	2	2	3	4	4	2	2	3	3	4	4	8	4	2	2	4	4	4	2	4	3	2	2	2	4	4	2	2	2	2
HMF000440A	2	3	5	2	2	1	3	2	2	4	4	2	2	2	2	2	2	3	3	1	1	2	2	2	2	2	2	2	2	2	2	2	3	2	2	2	3	3	2	2	2	2
HMF003176A	4	3	3	4	4	3	3	4	4	3	3	5	2	4	4	5	8	3	3	3	3	4	3	3	3	3	4	3	3	3	3	3	4	4	3	3	4	4	5	4	1	3
HMF001355A	2	1	2	2	2	2	2	2	2	2	2	2	1	3	2	1	2	1	2	1	2	2	2	2	2	1	2	2	1	1	2	3	2	1	2	2	2	2	2	1	1	1
HMF002705A	4	4	4	3	3	2	4	3	3	4	4	4	2	4	3	2	4	2	2	3	4	2	2	4	4	2	2	2	4	3	3	3	4	4	4	4	4	4	2	2	2	4
HMF001799A	2	2	2	2	2	2	2	2	2	3	3	2	2	4	3	2	2	2	2	1	1	2	2	2	2	1	2	2	2	2	2	2	1	2	2	3	2	2	2	2	1	1
HMF001564A	4	2	5	4	3	3	5	3	3	5	4	3	5	3	3	3	3	2	3	3	3	2	3	5	4	4	3	4	3	3	3	3	3	3	3	4	3	5	3	4	2	2
HMF002304A	8	9	4	7	8	7	6	10	7	7	7	8	3	12	8	3	6	13	10	7	6	5	5	8	4	4	6	6	8	4	7	7	7	8	6	8	4	6	7	7	6	3
HMF000735A	4	2	6	2	2	3	3	3	3	4	4	3	3	3	3	3	5	3	3	3	3	3	3	4	4	3	4	3	5	2	2	5	3	3	2	3	4	5	3	2	3	3
HMF000543A	4	2	3	4	4	3	6	3	3	3	3	4	3	3	3	2	6	3	2	5	3	3	4	4	3	3	3	3	2	2	2	2	6	1	3	4	3	6	3	2	3	3
HMF001865A	4	3	4	4	4	3	4	2	3	4	4	3	2	6	3	1	4	2	2	2	4	4	4	5	3	4	3	6	3	3	3	3	4	2	4	4	3	3	3	3	2	2
HMF002095A	2	2	2	2	2	2	1	2	2	2	2	3	2	3	3	2	2	2	2	1	1	2	2	2	2	2	2	2	2	2	2	2	2	2	2	2	2	2	2	2	1	1
HMF001448A	4	4	4	4	3	4	4	2	2	3	3	4	2	4	4	4	4	2	2	2	2	3	3	3	3	4	3	2	4	2	2	3	3	3	3	3	4	4	4	3	3	3
HMF003581A	4	3	5	3	3	2	4	2	4	4	3	3	3	4	3	2	4	3	3	4	2	2	1	3	2	2	5	3	2	2	2	3	5	3	4	3	3	4	4	4	3	4
HMF003215A	4	4	5	5	5	5	5	3	4	7	3	7	5	6	6	2	8	4	4	6	4	6	6	6	4	7	4	4	5	5	3	4	3	3	5	5	3	15	5	4	5	5
HMF000133A	4	3	5	2	2	3	3	2	2	2	2	3	3	3	3	2	7	8	2	3	2	2	3	4	2	2	2	3	2	3	2	2	2	3	3	3	2	3	4	3	2	3
HMF001582A	4	3	3	3	2	2	4	3	2	7	4	4	3	5	3	3	6	2	5	2	3	2	3	4	3	2	3	5	4	3	3	3	3	2	2	4	7	3	2	2	2	2
HMF001263A	4	5	2	3	3	3	3	3	2	9	4	6	4	3	3	2	6	3	2	3	3	3	3	4	3	2	3	3	3	4	3	3	3	3	3	3	3	2	3	3	2	2
HMF001970A	2	2	3	1	2	2	2	2	2	2	2	2	2	2	2	1	4	2	2	2	2	2	1	2	2	2	2	2	2	1	2	2	2	2	2	2	1	2	2	2	2	2
HMF000157A	4	3	3	3	3	4	4	3	2	3	3	3	5	5	3	5	3	2	3	4	2	4	4	3	3	4	4	3	3	3	4	5	3	2	2	4	3	4	2	3	2	2
HMF002754A	2	2	2	2	2	2	2	2	2	2	2	2	2	2	2	2	2	2	2	2	2	2	2	2	2	2	2	2	2	2	2	2	2	2	2	2	2	2	2	2	1	1
HMF000979A	4	5	5	5	5	6	6	9	4	5	5	7	5	6	6	3	7	3	3	5	3	7	7	6	4	5	4	6	6	5	4	6	4	4	5	5	7	7	6	5	5	5
HMF000502A	4	2	4	2	2	2	2	4	4	4	3	4	2	2	2	3	3	2	2	3	3	3	2	4	5	3	3	3	4	2	4	4	2	2	3	3	3	3	3	2	4	4
HMF000876B	2	1	2	2	2	2	2	2	1	1	2	2	2	2	4	2	2	1	3	1	1	2	1	3	2	2	2	2	2	2	2	2	2	3	3	2	3	3	2	2	1	1
HMF002321A	4	5	3	3	2	3	3	3	3	2	2	3	2	5	4	3	3	3	2	2	2	2	2	3	2	2	2	5	3	2	3	3	2	2	4	3	4	7	3	3	2	2
HMF000097A	2	2	4	2	2	2	2	2	2	2	2	3	1	3	3	2	2	2	2	2	2	2	2	2	2	2	2	2	2	2	1	4	2	2	2	2	2	2	2	2	1	1
HMF001162A	4	3	6	4	4	4	3	4	4	4	4	4	2	6	6	3	3	3	3	3	3	3	3	4	3	2	3	3	3	3	4	4	4	4	3	3	3	5	4	6	3	3
HMF003421A	4	3	5	3	3	4	4	4	4	3	3	3	3	4	5	5	5	3	3	4	3	4	4	5	3	4	4	2	5	3	3	5	4	4	4	4	4	6	3	5	2	3
HMF004329A	4	4	7	6	6	4	8	4	4	12	4	5	5	12	12	6	6	4	4	6	6	6	6	6	6	4	5	5	7	7	5	5	3	4	6	5	8	7	7	7	6	6
HMF004242A	4	4	4	3	3	4	4	4	4	3	3	2	3	2	5	1	4	2	5	4	4	5	5	2	4	4	4	3	4	3	4	3	4	2	4	4	4	4	4	3	2	2
HMF003806A	2	2	2	2	2	2	2	2	2	2	2	3	1	3	1	3	3	2	2	1	1	2	2	3	3	2	2	2	2	2	2	2	2	2	2	2	3	3	2	2	1	1
HMF004206A	4	2	3	3	3	3	4	3	3	5	4	4	4	3	3	2	6	2	2	3	3	3	3	3	2	6	2	3	3	3	2	3	2	2	3	3	2	6	2	2	2	2
HMF004343A	2	2	2	2	2	2	2	2	2	2	2	2	1	2	2	2	2	2	1	1	1	2	2	2	2	2	1	2	2	2	2	2	2	1	2	2	2	2	2	2	1	2
HMF004010A	2	1	4	2	2	2	2	2	2	2	2	3	1	2	2	1	2	2	2	3	3	2	2	2	2	2	2	2	2	2	2	2	2	2	1	2	3	3	2	2	2	2
HMF004080A	4	3	7	3	3	4	4	2	3	3	3	4	2	6	6	6	7	2	4	2	2	3	3	3	3	4	2	3	4	4	3	3	3	3	3	3	4	6	4	4	2	2
HMF004030A	4	4	6	5	5	5	5	5	5	7	7	4	4	7	5	2	11	4	4	4	4	10	3	5	5	5	6	5	7	3	4	6	4	4	5	5	6	6	6	5	4	4
HMF001982B	2	2	3	2	2	1	3	2	2	2	3	2	2	2	2	1	2	2	2	2	2	2	2	1	2	1	1	1	2	2	1	1	1	1	2	1	2	2	1	2	2	2
HMF004173A	2	2	2	2	2	2	2	2	2	2	2	1	1	2	2	2	2	1	2	2	2	2	2	2	2	2	2	2	2	2	1	2	3	1	2	2	2	2	2	2	1	1
HMF003922A	2	2	3	2	2	2	2	3	3	1	2	4	1	3	3	2	2	2	2	2	2	2	2	2	2	2	2	2	2	2	2	2	1	3	2	2	2	2	2	2	1	1
HMF004084A	2	2	2	2	2	2	2	2	2	2	2	2	2	2	2	2	2	2	2	2	2	2	2	2	2	2	2	2	2	2	2	2	2	2	2	2	2	2	2	2	2	2
HMF003849A	2	2	2	2	3	2	2	2	1	3	2	2	2	2	2	1	3	1	2	2	2	1	1	2	2	2	2	2	2	1	1	2	2	1	2	2	2	2	2	2	1	1
HMF004335A	2	2	2	1	2	2	2	2	2	2	2	2	2	2	2	2	2	2	2	1	1	2	1	2	2	1	2	2	2	1	2	1	2	2	2	2	2	2	2	2	1	1
HMF004276A	2	2	4	2	2	2	2	2	2	2	2	2	2	3	3	3	3	2	2	3	3	3	1	2	2	1	2	2	3	1	2	2	1	2	2	2	3	3	3	2	2	2
HMF003947A	2	2	2	2	2	1	2	2	2	3	3	2	2	3	3	2	2	1	1	2	2	2	2	3	3	1	1	1	2	2	2	2	1	1	2	2	3	3	2	2	1	1
HMF004340A	2	2	2	2	2	2	2	2	2	2	2	2	2	3	3	3	3	1	1	1	1	2	2	2	2	2	1	2	2	2	2	2	1	1	2	2	3	3	2	2	3	3
HMF004204A	8	11	11	7	7	7	7	7	7	2	9	12	4	10	10	14	14	4	6	6	6	5	7	9	4	10	5	11	8	8	4	9	9	9	8	8	8	8	4	8	4	4
HMF003924A	4	3	3	4	4	2	4	4	2	4	3	3	2	5	6	5	6	2	2	2	2	3	3	3	3	2	3	3	2	2	4	3	2	2	3	3	5	5	2	6	3	3
HMF003840A	2	2	2	2	2	2	1	2	2	1	1	3	2	2	2	1	2	1	1	1	1	1	1	1	1	2	1	2	2	1	1	2	2	2	2	2	2	2	2	2	1	1
HMF003860A	2	2	2	3	3	2	2	3	3	2	2	2	2	4	4	2	2	1	2	1	1	2	2	2	2	2	2	2	2	2	2	2	2	2	1	2	3	3	2	2	1	1
HMF004163A	2	3	3	2	2	2	2	2	2	2	2	2	2	3	3	2	5	2	2	2	2	2	2	2	2	2	2	2	4	1	3	3	2	2	2	2	2	2	2	2	2	2
HMF004125A	4	4	3	3	3	4	2	4	3	2	3	5	3	3	3	2	3	3	3	2	2	3	2	4	3	4	4	3	3	4	4	6	3	3	2	4	4	6	2	3	2	1
HMF003890A	2	2	2	2	2	2	2	2	2	2	2	2	1	4	3	2	3	1	1	1	1	1	1	1	1	1	1	2	2	1	1	1	2	1	2	1	2	2	2	2	1	2
HMF004255A	4	4	3	3	2	2	3	2	2	5	2	3	2	4	2	2	3	2	3	3	3	2	2	3	2	3	2	3	3	4	2	3	3	3	2	3	4	4	3	2	2	2
HMF002328A	4	3	3	3	3	5	3	3	3	3	3	3	2	6	6	3	3	2	3	2	2	2	2	4	3	2	3	3	3	3	3	3	3	3	3	3	5	5	3	4	2	2
HMF001212A	4	3	4	4	4	3	3	3	3	3	3	6	5	7	3	1	5	3	3	4	3	4	4	4	3	6	3	4	5	5	2	4	2	2	3	3	8	8	3	3	4	5
HMF002178A	4	3	5	3	3	3	3	3	3	2	2	4	4	3	3	3	3	2	2	2	2	2	2	3	3	2	2	3	3	3	4	4	4	4	3	3	3	5	2	3	1	1
HMF002753A	2	1	2	2	2	1	1	2	2	2	2	2	2	3	3	2	2	1	1	2	2	2	2	2	2	1	2	2	2	2	2	2	2	2	2	2	2	2	1	2	1	1
HMF002286A	2	2	4	2	2	2	1	2	2	3	3	2	2	2	2	2	2	1	1	2	2	2	2	2	2	2	2	3	2	2	1	2	1	2	2	2	2	2	3	4	1	2
HMF002872A	2	2	2	1	2	2	2	2	2	3	2	2	1	2	2	2	2	2	2	1	1	2	1	2	1	1	1	1	2	1	2	2	2	2	2	2	2	2	2	2	2	2
HMF000751A	4	6	6	5	5	3	5	4	4	8	7	6	3	4	4	2	16	6	6	5	4	4	4	4	4	3	4	5	5	4	5	5	4	3	4	4	5	5	3	5	2	3
HMF001584A	4	2	4	3	3	3	5	4	3	4	2	4	3	3	3	1	4	5	3	1	3	2	3	3	3	3	3	2	3	2	2	3	4	2	2	2	3	4	3	2	3	3
HMF003205A	4	2	4	3	3	2	4	3	2	3	3	2	3	2	2	1	2	2	2	3	3	2	2	5	2	1	2	1	4	2	2	2	2	1	2	2	2	3	2	3	1	1
HMF002534A	2	1	3	2	2	2	2	2	1	2	2	2	1	2	2	2	2	1	2	2	2	1	2	2	2	2	2	2	1	1	2	2	2	2	2	2	2	2	2	1	2	2
HMF000843A	4	3	3	4	4	2	4	4	4	4	6	3	3	4	4	2	2	3	3	4	4	4	4	4	4	4	3	4	4	4	4	4	3	3	4	4	4	4	2	4	2	2
HMF001027A	4	2	4	3	3	2	3	2	3	3	3	2	2	3	3	1	2	4	4	3	3	4	2	3	2	4	2	3	3	3	2	3	2	2	3	3	3	3	2	2	4	3
HMF000924A	4	3	5	4	4	4	5	4	3	6	4	4	5	5	2	4	5	6	3	4	3	4	3	3	4	5	3	3	3	4	3	4	11	3	4	4	4	5	4	3	2	2
HMF002981A	2	2	2	2	2	1	2	1	1	2	1	2	2	2	2	1	3	1	2	2	2	2	2	2	2	1	2	2	1	2	1	2	2	1	1	2	1	2	1	1	2	2
HMF002942A	4	2	4	2	2	2	2	2	2	4	2	2	2	4	2	1	3	1	3	4	2	4	4	2	2	3	2	3	3	3	2	3	1	3	2	3	2	7	2	2	2	2
HMF000488A	4	2	4	4	4	2	6	3	2	4	3	4	3	4	5	1	3	5	5	2	2	3	3	5	3	5	4	4	3	3	2	3	4	2	2	3	3	4	3	5	1	2
HMF001111A	2	2	2	2	2	2	2	2	2	2	2	2	2	2	2	2	2	2	2	1	1	2	2	2	2	2	2	2	2	2	2	2	2	1	2	2	2	2	2	2	1	1
HMF002081A	2	2	2	2	2	2	2	2	2	4	2	2	2	2	2	2	2	2	2	2	2	2	1	2	2	1	2	2	4	2	1	2	1	2	2	2	2	2	2	1	2	2
HMF002040A	2	2	2	2	2	2	2	2	2	2	2	3	2	2	2	2	2	2	2	2	2	2	2	2	2	2	2	3	2	2	2	2	2	2	2	2	2	2	2	2	1	1
HMF001315A	4	3	3	3	3	2	3	3	3	5	2	4	4	3	3	7	7	4	4	4	2	3	3	3	3	2	2	3	2	2	4	3	2	2	2	3	4	4	3	3	2	2
HMF000603A	2	2	2	2	2	2	2	2	2	2	2	2	1	2	2	1	3	1	2	2	2	2	2	2	2	2	2	2	2	2	1	2	1	1	2	2	1	2	1	2	1	1
HMF000375A	2	2	3	2	2	2	2	2	2	2	2	2	2	2	2	2	2	2	2	2	2	2	2	2	2	2	2	2	2	2	2	2	2	2	2	2	2	2	2	2	2	2
HMF003150A	4	3	2	4	4	2	3	2	3	3	3	2	2	6	2	2	8	2	3	2	2	2	4	6	2	2	2	4	2	2	2	3	2	2	3	4	4	4	3	4	2	2
HMF001097B	4	2	4	4	4	2	2	2	2	3	2	3	3	6	4	1	3	2	3	4	3	2	2	4	2	3	2	3	4	3	2	2	1	1	3	2	4	4	3	2	1	2
HMF002209A	4	3	5	6	6	3	5	4	4	4	4	6	6	5	5	5	7	5	4	7	3	5	5	3	3	10	4	4	5	5	3	5	2	2	5	5	3	14	3	6	3	3
HMF002571A	2	2	1	2	2	2	2	2	2	2	2	2	2	2	2	2	2	1	2	2	2	2	2	2	2	2	2	2	2	2	2	2	2	2	2	2	2	2	2	2	2	2
HMF000010A	2	2	2	2	2	2	2	2	2	3	3	2	2	3	3	2	2	2	2	2	2	2	2	2	2	2	2	2	2	2	2	2	2	2	2	2	2	2	2	2	1	1
HMF001520A	4	4	4	4	4	4	3	3	4	4	3	6	6	4	4	2	5	3	5	5	3	5	4	3	5	5	3	4	3	3	3	3	4	2	3	5	4	6	4	3	5	7
HMF000636A	4	3	3	4	4	3	3	3	2	4	1	4	4	3	3	2	4	2	2	3	3	2	4	2	3	4	3	4	3	3	4	2	4	4	2	6	4	4	2	2	2	2
HMF000251A	4	2	4	4	4	2	2	3	3	3	3	4	4	4	4	1	5	3	3	4	4	2	2	3	3	1	3	3	4	2	2	4	3	3	3	3	3	3	2	2	4	4
HMF001646A	4	3	5	3	2	4	3	4	4	3	3	3	3	3	3	3	6	2	2	3	3	3	2	3	3	4	3	3	5	2	3	5	4	3	3	3	3	5	3	3	3	3
HMF002960A	2	2	3	2	2	2	2	2	2	2	3	2	1	2	2	2	2	2	2	2	2	2	1	2	2	1	2	2	2	1	2	1	1	2	2	2	2	3	2	3	1	1
HMF001678A	4	2	5	3	3	2	5	4	4	4	4	3	3	3	3	1	5	3	2	3	3	3	3	4	4	2	3	2	6	2	3	3	2	2	2	3	3	3	4	4	2	2
HMF003595A	4	2	5	3	3	3	3	4	4	2	2	4	4	3	3	6	6	3	3	4	4	3	3	2	3	5	3	3	3	3	2	4	3	3	3	3	2	6	3	4	2	2
HMF003531A	2	2	3	2	2	1	2	2	2	2	3	2	1	2	2	2	2	2	2	2	2	2	2	1	2	2	2	2	3	2	2	2	2	2	2	2	2	2	2	1	2	2
HMF000152B	4	2	2	2	2	3	2	2	2	2	2	2	3	3	3	1	4	3	3	3	2	2	2	4	2	4	2	2	2	2	2	3	2	1	2	3	1	3	2	2	2	1
HMF002559A	4	2	6	3	3	2	4	2	2	2	3	3	3	5	2	2	4	2	2	3	3	2	2	2	4	4	3	3	4	4	2	2	3	4	2	2	4	4	5	3	3	3
HMF000318A	2	2	2	2	2	2	2	2	2	2	2	2	2	3	3	2	2	2	2	2	2	2	2	2	2	2	2	2	2	2	2	2	3	2	2	4	1	2	2	2	1	1
HMF002391A	2	1	1	1	1	1	1	1	1	2	1	1	1	2	1	1	3	1	1	1	1	1	1	1	1	1	1	1	1	1	1	1	1	1	1	1	1	2	1	1	1	1
HMF000228A	4	3	3	4	2	4	4	3	3	4	4	2	3	4	2	3	3	3	4	3	3	4	2	2	4	2	3	3	4	4	2	4	4	4	3	3	3	5	4	2	2	3
HMF000408A	4	2	4	4	4	3	3	2	3	3	3	4	3	3	3	1	5	3	3	4	4	4	4	4	4	2	4	2	4	2	3	3	2	3	2	4	4	4	3	3	4	4
HMF001607A	4	3	8	4	3	4	5	4	4	4	4	3	4	2	5	2	4	4	4	6	3	2	3	5	5	2	6	4	5	2	3	9	4	4	2	3	2	6	3	3	4	5
HMF000969A	4	4	3	3	3	2	4	4	3	5	3	3	2	3	3	3	4	2	4	5	2	3	3	3	3	4	3	2	4	4	2	4	2	2	3	4	4	4	3	3	1	1
HMF001219A	2	2	5	2	2	3	3	2	2	2	2	3	2	2	2	1	3	3	3	2	2	2	2	2	3	2	2	2	3	1	1	2	2	2	2	2	2	2	2	2	2	2
HMF001721A	4	2	2	2	2	1	4	2	2	3	3	2	2	2	2	1	4	2	1	2	2	1	3	2	2	3	1	2	2	2	1	2	2	2	1	2	4	4	2	1	1	1
HMF001157A	4	3	3	2	3	3	5	3	5	3	2	4	2	3	5	1	5	3	3	3	2	3	3	2	3	2	4	4	4	2	2	4	3	3	3	4	4	4	2	2	2	3
HMF000242A	4	3	3	2	2	2	3	2	2	2	2	4	2	4	4	3	3	2	2	2	2	2	1	2	2	2	2	2	2	2	3	2	3	3	2	3	3	3	2	3	1	1
HMF002192A	4	2	2	3	3	2	6	2	2	3	2	2	2	3	3	3	4	2	3	2	2	3	2	3	3	2	2	2	3	2	3	3	3	4	3	3	2	3	3	3	1	2
HMF003350A	2	2	3	2	2	2	2	2	2	2	2	2	1	2	2	2	2	2	2	2	2	1	1	2	2	2	2	1	2	1	1	4	2	2	2	2	2	2	2	2	1	1
HMF000381A	4	3	3	3	2	2	3	2	2	3	2	2	2	4	2	1	4	3	3	2	2	2	3	3	2	1	2	2	4	3	2	3	3	2	4	3	2	5	3	3	4	2
HMF001210A	2	1	2	2	2	1	2	1	1	2	2	1	1	3	2	1	2	2	2	2	2	2	2	2	2	2	1	2	2	1	1	2	2	1	2	2	2	2	1	1	1	1
HMF001860A	4	3	5	3	3	3	3	4	4	4	4	4	2	3	3	2	4	2	2	3	3	4	4	4	4	1	3	3	6	2	2	5	4	2	2	4	4	4	2	4	3	3
HMF003756A	4	4	4	4	4	4	4	3	3	4	4	4	4	4	4	1	5	4	4	2	2	4	4	4	4	4	3	4	4	2	3	3	4	2	4	4	2	4	4	2	2	3
HMF001388A	4	3	3	4	4	3	3	2	3	3	3	3	3	6	5	1	3	4	5	3	3	3	3	3	3	6	3	3	2	3	2	3	2	2	3	3	2	5	2	2	2	2
HMF002201A	2	2	3	2	2	2	2	2	2	2	2	2	2	2	2	1	2	2	2	2	2	2	1	2	2	2	2	2	3	1	2	2	1	1	2	2	2	2	2	2	2	2
HMF003091A	4	2	2	3	3	2	5	2	2	2	2	2	2	4	4	1	3	2	3	3	3	4	3	3	3	2	2	4	2	2	3	3	2	2	2	3	2	5	2	2	2	2
HMF001430A	4	4	3	3	4	4	4	3	3	3	2	3	2	2	3	3	5	3	3	3	4	2	4	5	2	2	3	2	4	3	3	5	4	4	2	5	6	5	2	3	1	1
HMF002589A	4	2	3	5	3	2	2	2	3	8	3	3	2	3	5	2	5	3	4	1	3	2	3	4	3	2	3	2	2	5	2	2	1	3	4	2	2	4	2	3	3	2
HMF003264A	2	2	2	2	2	2	2	2	2	3	3	2	2	2	2	1	2	2	2	2	2	3	1	2	2	1	2	2	3	1	1	2	1	2	2	2	2	2	1	2	2	2
HMF003417A	2	2	6	2	2	2	2	2	2	2	2	2	2	2	2	1	3	2	2	2	2	2	2	2	2	2	2	2	2	1	2	2	2	2	2	2	2	2	2	2	2	2
HMF002003A	4	3	7	4	4	3	4	4	4	4	4	4	3	4	3	1	3	2	3	2	4	3	2	4	4	3	3	4	4	4	2	2	2	3	4	4	4	4	4	4	2	3
HMF002898A	4	4	5	3	4	2	3	2	2	4	3	3	3	5	3	3	5	2	3	3	3	2	3	2	3	2	3	3	4	4	2	2	2	2	3	4	4	3	2	3	3	3
HMF002703A	4	2	2	2	3	3	3	2	2	2	2	2	2	3	3	1	3	2	2	3	3	2	2	3	2	3	2	2	3	2	2	2	2	1	3	3	5	5	2	2	2	2
HMF002619A	4	2	4	4	4	4	4	2	2	5	2	4	4	6	4	3	3	4	3	4	4	3	3	3	3	6	2	4	4	4	2	3	2	2	3	3	2	8	3	4	3	3
HMF003173A	4	2	4	3	3	2	4	3	3	4	4	2	2	4	3	3	3	2	3	4	4	3	4	3	3	4	3	4	4	4	2	4	3	2	2	3	7	5	2	3	2	2
HMF003778A	4	3	3	2	4	2	4	2	2	4	3	1	3	4	4	2	4	2	2	2	2	4	2	4	2	3	3	2	4	3	2	3	4	2	3	3	4	4	3	3	2	1
HMF002329A	2	2	3	3	2	2	2	2	2	2	2	3	1	2	2	2	2	2	2	2	2	2	2	3	3	1	2	2	2	2	1	3	1	1	3	3	2	2	2	3	2	2
HMF001145B	4	3	6	4	3	3	3	3	3	4	4	4	2	4	4	3	8	4	4	4	3	4	2	4	6	3	3	3	4	4	3	4	3	3	3	3	2	4	3	4	3	3
HMF003227A	4	3	5	3	3	3	3	2	2	3	3	3	3	5	5	2	3	4	3	4	3	2	2	2	4	2	4	4	3	4	2	2	4	4	2	2	5	4	4	4	2	2
HMF003083A	4	3	5	2	2	3	4	2	2	5	2	2	3	4	3	2	3	2	2	2	2	3	3	4	2	3	3	3	2	3	2	3	3	2	2	2	2	3	4	3	1	2
HMF002041A	4	4	4	6	5	4	4	6	4	5	4	5	4	4	4	2	3	4	5	5	4	3	3	7	4	4	3	3	5	4	4	3	3	2	3	3	4	6	6	4	3	3
HMF003562A	2	2	2	2	2	2	2	2	2	2	2	2	2	2	2	1	3	2	2	2	2	2	1	2	2	1	2	2	2	1	1	2	2	2	1	1	1	3	2	2	2	2
HMF003793A	2	2	2	2	2	2	2	2	2	2	2	2	2	3	3	2	2	2	2	1	1	2	2	2	2	2	2	2	2	2	2	2	2	2	2	2	1	2	2	2	1	1
HMF002335A	2	2	2	2	2	2	2	2	2	2	2	2	2	3	3	3	3	3	2	1	1	1	1	2	2	2	1	2	2	2	2	2	2	2	2	2	2	2	2	2	1	1
HMF001333A	2	2	2	2	2	2	2	2	2	2	2	2	2	4	4	2	2	1	2	1	1	2	2	2	2	2	2	2	2	2	2	2	2	2	2	2	2	2	2	2	2	3
HMF003029A	2	2	2	2	2	2	2	1	1	2	2	2	2	2	2	1	3	2	2	2	2	2	2	2	1	3	1	1	2	2	1	2	1	1	2	2	2	4	2	1	1	1
HMF003300A	2	1	3	2	2	2	2	2	2	2	2	2	2	2	3	1	2	1	2	1	2	2	2	2	2	2	1	2	2	2	2	2	2	2	2	1	1	2	2	2	1	1
HMF003517A	2	2	2	2	2	2	2	2	2	2	2	2	2	3	3	2	2	2	2	1	1	2	2	2	2	2	2	2	2	2	2	2	2	2	3	3	3	3	2	1	1	1
HMF000977B	2	2	3	2	1	2	2	1	1	2	1	1	2	2	2	2	2	2	2	2	1	2	1	2	2	1	1	2	2	1	2	2	2	2	2	1	2	2	2	1	1	2
HMF001338A	2	2	2	2	2	2	2	2	2	2	2	2	2	3	3	2	2	2	2	1	1	2	2	3	3	2	2	2	2	2	2	2	2	2	3	3	3	3	2	2	1	1
HMF000239A	2	2	3	2	2	2	2	2	2	2	2	2	2	2	2	2	2	2	2	2	2	2	2	2	2	1	2	2	2	1	1	1	1	1	2	2	2	2	2	2	2	2
HMF002474A	4	4	4	4	3	4	4	4	4	3	4	4	4	4	6	6	7	4	4	3	4	4	4	4	3	2	4	3	4	4	4	4	3	3	4	3	4	4	4	4	4	3
HMF000420A	4	2	3	2	2	1	3	2	2	6	2	2	2	3	4	2	6	2	2	2	2	1	2	2	2	5	2	2	2	2	2	2	1	1	2	2	2	2	3	3	1	2
HMF001910A	2	2	2	2	2	2	2	2	1	2	1	2	2	1	2	2	2	1	2	2	2	2	2	2	2	2	1	2	2	2	2	2	1	2	2	2	2	2	2	3	2	2
HMF000184A	4	3	4	3	3	3	3	5	5	5	5	4	4	3	3	1	7	3	3	3	3	3	3	4	4	4	4	3	8	2	4	4	3	3	4	4	4	4	3	4	4	4
HMF003049A	2	2	4	2	2	2	2	2	2	2	2	2	1	2	2	2	2	2	2	2	2	2	2	2	2	2	2	2	2	2	2	2	2	2	2	3	2	2	2	2	2	2
HMF003473A	2	1	3	2	2	1	2	2	2	2	2	2	1	2	2	1	4	2	2	2	2	2	1	2	2	1	2	2	2	1	1	3	1	2	2	2	1	2	2	2	1	1
HMF002549A	2	2	2	2	2	2	2	2	2	2	2	2	2	3	3	1	2	2	2	2	2	2	2	2	2	4	2	2	2	3	1	2	1	1	2	2	1	5	2	2	2	2
HMF002113A	2	2	3	2	2	1	3	1	1	5	5	2	2	3	3	1	1	1	1	2	2	2	2	2	2	2	1	2	3	2	1	3	2	2	2	2	3	3	2	2	1	1
HMF003232A	2	2	2	2	2	2	2	2	2	2	2	2	2	2	3	2	2	2	2	3	2	1	2	3	2	3	2	2	2	2	2	2	2	2	2	2	2	2	2	1	1	1
HMF002122A	4	3	3	5	3	2	4	2	3	2	1	4	2	3	3	2	7	3	2	5	2	2	3	3	3	5	3	3	2	5	3	3	6	4	2	3	3	3	3	3	2	2
HMF002670A	4	3	6	4	4	5	5	4	3	5	4	8	3	4	6	3	8	4	2	4	4	3	4	6	5	3	4	3	6	2	3	5	5	3	6	4	5	5	3	2	1	1
HMF000255A	2	1	3	2	2	1	2	2	2	2	2	2	1	2	2	1	3	2	2	2	2	3	1	2	2	2	2	2	3	1	2	2	1	1	2	2	2	2	2	1	2	2
HMF000655A	2	2	2	2	2	2	2	2	2	2	2	2	2	3	3	2	2	2	2	1	1	2	2	2	2	2	2	2	2	2	2	2	2	2	3	3	2	2	2	2	2	2
HMF000731A	4	2	3	4	2	2	3	2	3	4	2	6	4	3	3	3	2	2	2	6	4	3	2	3	3	2	2	2	3	2	2	3	3	2	2	4	3	2	2	2	2	3
HMF002648A	4	4	4	3	3	2	2	2	2	4	3	3	3	4	4	3	3	2	2	3	3	2	2	3	3	2	2	2	3	1	2	3	3	3	4	4	4	4	3	2	1	2
HMF002696A	4	3	3	4	4	5	4	2	2	5	2	3	3	4	4	2	4	6	6	3	3	3	3	2	4	5	4	3	3	3	2	3	10	2	4	4	3	5	3	3	3	3
HMF002784A	2	2	2	2	2	2	2	2	2	2	2	2	2	3	3	2	2	2	2	1	1	2	2	2	2	2	2	2	2	2	2	2	2	2	3	3	3	3	2	2	2	2
HMF002393A	2	2	2	2	2	2	2	2	2	2	2	2	1	3	3	2	2	1	1	1	1	2	2	2	2	1	1	2	2	2	2	2	2	2	2	2	2	2	2	1	1	1
HMF000354A	2	2	3	2	2	2	3	2	2	2	2	2	2	2	2	1	2	2	2	2	2	2	1	2	2	2	2	2	4	1	2	2	2	2	2	2	2	3	2	1	2	2
HMF002530A	4	3	3	3	3	3	4	2	3	4	2	2	3	4	2	3	5	2	4	4	3	4	3	2	3	4	3	4	2	2	2	2	2	2	2	2	4	4	3	3	2	2
HMF001975A	4	2	4	3	3	2	5	2	3	4	2	5	3	6	3	2	3	4	2	4	2	4	3	4	3	3	2	2	3	3	4	4	2	2	2	2	4	5	3	2	2	3
HMF001787A	2	2	2	2	2	1	2	2	2	2	2	2	2	3	3	2	2	2	2	1	1	2	2	2	2	2	1	2	2	2	2	2	2	2	2	2	2	2	2	2	1	1
HMF003468A	2	2	2	2	2	2	2	2	2	3	2	2	2	3	4	2	2	2	2	2	2	2	3	2	2	2	2	2	2	2	2	2	2	2	2	2	2	3	2	2	1	1
HMF003634A	4	2	2	3	3	3	3	2	2	3	3	4	4	5	3	1	6	5	3	3	3	4	3	3	3	3	4	2	4	3	2	3	2	2	3	3	3	7	2	2	2	2
HMF003303A	2	2	4	2	2	2	2	2	2	2	2	2	2	2	2	1	3	2	2	2	2	2	1	2	2	2	2	2	2	1	2	1	2	2	2	2	2	2	2	1	2	2
HMF003256A	4	3	4	4	4	2	3	4	2	4	4	3	2	4	4	2	6	2	3	3	3	2	2	3	3	2	2	2	2	2	2	4	4	3	3	3	2	4	2	2	3	3
HMF001020A	2	2	2	2	2	2	2	2	2	2	2	2	2	3	3	3	3	2	3	3	2	1	2	3	2	1	2	2	1	2	2	2	2	2	2	1	2	2	2	2	2	1
HMF000120A	2	1	3	2	2	2	2	2	2	2	2	1	1	2	2	2	2	1	2	2	2	2	2	1	1	2	2	2	2	2	1	1	2	1	2	2	2	2	2	2	2	2
HMF000238A	2	2	2	2	2	2	2	2	2	2	2	2	2	2	2	1	2	2	2	2	2	2	2	2	2	2	2	2	3	1	2	2	2	1	2	2	2	2	2	1	1	1
HMF003621A	4	2	2	3	3	2	4	2	2	3	3	2	2	4	6	2	4	2	2	2	2	4	4	4	4	2	2	2	4	4	2	2	2	2	3	3	4	4	4	2	2	2
HMF001767A	2	2	2	2	2	2	2	1	1	2	2	2	2	2	2	2	4	2	2	3	3	2	2	2	2	2	2	1	2	1	1	3	1	1	2	2	2	2	2	2	1	1
HMF002772A	4	4	3	4	4	3	3	3	3	7	3	4	4	4	4	2	6	2	4	4	4	4	4	3	3	4	4	4	4	4	2	4	2	2	4	4	4	4	3	4	4	4
HMF001847A	4	3	3	3	3	3	4	2	2	3	3	3	3	4	3	1	3	2	2	5	3	2	4	4	3	3	3	3	4	3	4	4	2	2	2	3	3	4	4	3	1	1
HMF001131B	4	2	3	3	3	2	3	2	2	3	3	5	3	5	3	1	4	2	2	3	3	3	3	3	3	3	3	3	3	5	2	3	3	1	3	3	4	3	3	3	3	4
HMF000913A	2	2	2	2	2	2	2	2	2	2	2	2	1	3	3	2	2	1	2	1	1	2	2	2	2	2	2	2	2	2	2	2	2	2	3	2	3	3	2	2	1	1
HMF003157A	2	2	2	2	2	2	2	2	2	2	2	2	2	3	3	1	2	1	2	1	1	2	1	2	2	2	2	2	2	2	2	2	2	2	3	3	2	2	2	2	1	1
HMF002598A	4	3	3	3	2	5	6	2	2	3	2	3	3	2	4	3	3	3	3	3	2	2	2	3	2	2	3	2	2	2	2	2	4	1	2	2	3	5	3	4	2	2
HMF001331A	2	2	2	2	2	2	2	2	2	2	2	2	2	3	3	2	2	2	2	1	1	2	2	2	2	2	2	2	2	2	1	2	2	2	3	3	3	3	2	2	1	1
HMF000426A	2	2	2	2	2	2	2	2	2	2	2	2	2	3	1	1	3	2	2	2	2	2	2	1	1	3	1	2	2	1	1	2	2	2	1	2	2	2	2	1	1	1
HMF003800A	4	3	5	3	3	3	3	2	2	4	4	4	2	4	4	4	4	1	3	4	4	2	3	3	4	3	3	4	5	3	3	5	2	3	3	3	4	5	3	3	4	2
HMF003727A	4	2	3	3	3	3	3	2	2	5	2	3	3	4	4	2	3	3	3	2	2	3	3	2	2	7	2	3	4	4	2	2	3	1	2	3	5	5	2	2	2	2
HMF000068A	4	3	3	3	3	4	4	2	4	4	2	3	3	4	4	3	5	3	3	7	3	3	3	2	2	3	4	3	2	3	2	3	4	2	3	3	6	4	2	3	1	3
HMF002721A	4	3	4	4	2	3	3	2	3	2	2	3	2	3	4	1	5	4	2	6	2	2	3	2	3	3	3	2	2	2	2	3	5	2	2	4	2	4	5	3	2	2
HMF002623A	2	2	2	3	2	2	2	2	2	2	2	2	2	2	2	2	3	2	2	2	2	2	2	3	1	2	2	2	2	2	2	2	2	1	2	2	2	2	2	2	1	1
HMF000813A	4	3	5	3	3	2	3	2	3	3	3	4	4	4	4	3	3	3	4	4	4	3	3	3	3	4	2	2	4	4	2	4	2	2	4	4	4	4	3	2	2	3
HMF003229A	4	3	3	4	3	2	4	2	2	4	3	2	2	4	3	1	6	2	2	4	2	3	3	3	3	2	2	2	4	4	2	2	4	2	2	2	4	4	4	4	2	2
HMF003095A	4	2	3	3	3	2	4	2	3	4	2	2	3	3	3	2	4	2	2	3	2	2	3	3	2	4	2	2	2	3	2	2	2	2	2	2	4	4	1	2	2	4
HMF001363A	4	2	4	3	2	2	3	2	3	4	2	3	3	4	3	2	3	2	2	2	3	3	3	2	3	2	2	3	3	4	2	3	2	3	2	3	4	5	3	3	1	1
HMF001538A	4	4	4	3	3	4	4	3	4	5	3	4	4	4	4	2	4	3	3	4	4	3	3	4	4	3	4	2	4	2	2	3	6	2	4	4	4	4	4	3	2	2
HMF001115A	4	4	4	5	5	4	4	2	2	3	3	4	4	4	4	2	2	4	4	1	3	4	4	5	5	3	2	3	4	4	2	4	3	2	2	6	6	4	2	4	2	2
HMF002368A	2	2	3	2	2	2	2	2	2	2	2	2	2	2	2	2	2	2	2	2	2	2	2	2	2	2	2	2	3	1	2	2	2	2	1	2	2	2	2	2	2	2
HMF003764A	2	2	3	2	1	2	2	1	1	2	1	2	2	2	2	1	3	2	2	1	2	2	2	2	2	1	2	1	1	1	2	2	2	2	2	2	2	2	2	2	1	2
HMF004387A	4	4	4	4	4	3	4	4	5	4	4	3	2	5	7	4	8	2	2	3	2	3	3	3	3	3	2	4	6	4	3	3	4	4	3	4	3	5	3	3	2	2
HMF004062A	4	3	9	4	4	4	4	4	4	5	5	4	4	4	4	4	4	4	4	5	5	4	4	4	4	4	4	4	8	2	4	4	4	4	4	4	6	6	4	4	2	2
HMF004179A	2	2	2	2	2	1	2	1	2	2	2	2	2	2	2	2	2	1	1	2	2	2	2	2	2	2	2	2	2	2	2	2	2	2	2	2	2	2	2	2	2	2
HMF003883A	4	5	6	5	5	7	6	5	5	8	6	6	7	5	5	3	7	5	5	5	3	6	3	6	5	2	4	5	5	6	4	6	6	3	5	5	6	7	6	3	3	2
HMF003923A	4	3	3	4	2	4	4	3	3	2	2	3	3	5	7	2	5	3	3	3	2	4	4	4	3	3	2	3	7	2	3	4	2	2	5	3	3	4	3	3	2	2
HMF005023A	4	2	2	2	2	3	3	2	2	3	3	2	2	4	4	2	4	2	3	2	2	2	2	3	4	2	3	2	2	2	2	3	4	4	3	3	3	3	2	2	2	2
HMF003782A	4	2	5	4	4	3	3	2	2	4	4	4	4	4	4	4	4	2	2	3	4	3	3	3	3	8	2	3	3	3	2	3	2	2	3	3	2	9	4	3	4	4
HMF002068A	2	2	2	2	2	1	2	2	2	2	2	1	1	3	3	1	3	1	2	1	1	2	1	2	2	1	2	2	2	2	1	2	2	2	2	2	2	2	2	1	1	1
HMF002239A	4	4	6	4	4	4	4	3	3	6	2	4	4	5	4	4	6	4	4	4	4	5	2	3	3	8	3	3	2	2	4	4	6	3	4	4	4	6	5	3	2	2
HMF000098A	4	2	3	3	3	3	3	2	2	3	3	3	3	3	3	1	4	3	3	3	3	3	3	2	2	5	2	2	3	3	1	3	2	2	3	3	6	6	3	2	3	3
HMF000067A	2	2	2	2	2	2	2	2	2	1	2	2	2	2	2	1	3	2	2	2	2	2	2	2	2	3	2	2	1	1	1	2	1	1	2	2	1	5	2	2	2	2
HMF001503A	4	3	4	3	3	2	3	2	3	4	3	5	4	4	4	2	4	2	3	4	4	3	3	3	3	5	3	3	3	3	2	4	2	2	3	3	3	4	2	3	3	3
HMF003214A	4	3	2	4	4	2	3	2	2	4	4	3	5	3	3	2	3	2	2	2	3	3	4	3	3	3	3	3	4	4	4	4	3	1	2	3	4	4	4	2	1	1
HMF003460A	8	4	11	5	5	6	7	7	7	6	6	6	6	7	7	4	8	5	5	6	6	5	5	8	8	4	6	5	12	4	6	6	6	6	4	7	6	6	8	4	6	6
HMF000583A	4	3	3	3	3	2	4	4	3	5	2	3	2	4	4	3	8	2	4	3	3	3	3	2	3	4	4	3	3	3	2	4	3	3	4	4	4	4	2	4	4	4
HMF002773A	4	5	5	3	3	4	4	2	2	4	2	3	3	4	6	3	3	2	2	1	2	2	2	3	3	2	2	2	3	3	3	3	2	2	4	4	3	3	3	4	4	5
HMF001604A	4	2	3	3	2	2	2	2	2	3	2	2	2	3	2	1	3	2	2	3	3	1	3	3	3	2	2	2	2	2	2	3	2	2	2	3	4	4	2	2	1	2
HMF002831A	4	4	3	3	3	2	3	3	3	3	3	2	2	3	3	1	5	3	4	1	2	4	2	2	2	4	3	2	3	3	2	6	4	2	3	3	3	3	3	5	2	2
HMF001535A	4	2	3	4	2	2	2	2	2	2	2	4	1	4	2	2	5	2	3	3	2	3	3	2	3	2	2	5	3	3	2	2	3	2	2	4	3	4	3	2	5	1
HMF002364A	4	4	4	5	3	4	4	3	2	6	2	4	3	4	4	1	9	6	4	3	3	2	5	3	3	5	3	3	2	2	2	3	3	3	3	5	2	3	3	3	3	3
HMF001043A	4	2	3	3	2	2	3	2	2	2	2	3	2	5	3	2	2	3	3	4	2	3	3	3	2	3	3	2	2	3	4	2	5	1	2	2	4	4	2	2	2	1
HMF001803A	2	2	3	3	2	1	4	1	1	2	2	2	2	4	2	1	2	1	2	2	1	2	2	2	2	2	2	2	2	2	1	3	2	2	2	2	2	2	1	2	1	1
HMF000398A	2	2	2	2	3	2	2	1	2	1	2	2	2	4	2	1	2	2	2	2	2	2	2	2	2	2	2	2	2	2	1	1	3	1	1	2	2	2	2	1	1	1
HMF002533A	4	2	2	2	2	2	2	3	3	4	4	2	2	2	2	3	3	2	2	2	2	2	2	3	3	5	3	2	2	2	4	4	3	3	3	3	3	3	2	2	1	1
HMF001497A	2	2	2	2	2	2	2	2	2	2	2	3	3	2	2	3	3	2	2	2	2	2	2	2	2	2	2	2	2	2	2	2	2	2	2	2	2	2	2	2	3	3
HMF001732A	4	4	3	2	2	4	3	2	3	3	3	4	2	2	2	2	1	2	3	2	2	2	3	2	2	2	3	4	3	2	3	3	3	2	3	3	2	2	2	5	2	2
HMF002924A	4	4	6	6	4	3	6	3	3	4	4	6	4	4	5	3	4	14	4	5	5	4	4	6	5	4	3	4	4	3	3	5	5	4	5	5	3	6	5	5	5	2
HMF001698A	4	3	4	2	3	2	3	2	2	4	2	2	2	4	4	2	3	2	4	3	3	2	2	3	5	2	3	4	4	2	2	6	4	4	2	2	4	6	2	2	2	2
HMF001723A	2	2	2	2	2	2	2	2	2	2	2	2	2	2	2	1	5	3	2	2	2	2	2	1	2	2	2	2	2	2	1	2	3	1	2	2	4	4	2	2	2	2
HMF002878A	4	3	4	4	3	3	3	3	3	6	6	3	3	5	5	2	4	2	3	3	3	2	3	2	2	3	2	4	3	3	5	5	3	3	3	3	5	5	2	2	3	3
HMF000984B	2	1	2	2	2	1	2	1	2	2	2	2	1	2	2	1	2	2	2	2	2	2	1	2	2	1	2	1	4	2	1	2	2	2	1	3	3	3	2	1	2	2
HMF001172A	4	3	6	3	3	3	4	2	2	3	3	4	2	4	4	2	3	2	3	2	2	2	3	3	3	4	3	2	3	2	2	2	2	2	3	3	3	3	3	2	2	2
HMF003034A	2	2	3	2	1	2	3	2	2	2	2	2	2	3	3	1	2	2	2	2	1	2	2	2	2	2	1	2	2	3	2	2	1	1	2	2	1	2	1	2	2	2
HMF001104A	4	2	3	3	3	2	3	3	3	3	3	3	3	4	3	1	5	2	3	3	3	4	3	3	3	4	2	2	2	3	2	3	2	2	2	2	3	5	3	3	2	2
HMF001197A	4	2	4	3	3	2	6	4	2	3	3	4	2	4	4	2	4	4	4	2	3	3	3	6	4	4	3	4	4	4	2	2	2	2	3	4	4	4	2	2	2	2
HMF001858A	4	2	3	3	3	2	2	2	2	4	2	2	2	6	3	2	5	1	2	3	2	2	2	5	3	3	3	2	2	2	2	3	3	3	3	3	3	4	2	2	1	2
HMF001522A	4	3	4	4	4	4	3	3	3	3	3	4	3	7	5	1	4	3	3	5	2	4	4	3	3	6	2	3	5	4	2	3	2	2	3	3	2	6	3	3	2	2
HMF001690A	2	2	2	2	2	2	2	2	2	2	2	2	2	5	2	1	4	1	2	2	2	2	1	2	2	2	1	3	2	2	1	2	1	2	2	2	1	2	2	2	3	2
HMF000303A	4	3	3	4	4	2	3	3	2	2	3	3	3	3	3	1	5	3	3	3	3	3	3	3	3	5	3	3	4	3	3	3	2	2	3	3	2	5	3	3	2	2
HMF002569A	4	3	5	3	3	3	3	4	4	3	4	4	4	4	4	1	14	3	3	4	5	3	3	1	4	2	4	3	6	2	2	4	3	3	3	3	4	5	5	2	2	2
HMF001429A	4	4	4	4	4	3	3	3	3	3	3	3	3	6	6	2	6	6	6	3	3	3	3	3	3	5	3	3	3	2	2	4	4	2	4	3	5	5	3	3	2	2
HMF001688A	2	2	2	2	2	2	2	2	2	2	2	2	2	3	3	2	2	2	2	2	2	2	2	3	3	3	2	2	2	2	2	2	2	2	2	2	2	2	2	2	4	4
HMF001041A	4	5	10	5	6	4	6	4	4	6	3	4	5	7	6	3	10	5	5	20	4	4	3	6	4	3	4	6	5	6	5	5	7	5	4	3	7	7	5	5	2	3
HMF001148A	2	2	3	2	2	2	2	2	2	2	2	2	1	3	1	1	6	2	2	2	2	2	2	2	2	2	2	3	4	1	2	2	2	2	2	2	2	2	1	2	2	1
HMF004078A	4	3	4	3	3	3	3	4	4	6	5	4	4	4	4	1	4	3	3	4	4	5	2	5	5	4	5	4	6	6	2	2	3	3	3	3	5	5	4	3	6	6
HMF003720B	4	2	5	3	3	1	3	3	4	3	2	3	2	3	3	2	4	3	2	2	3	2	2	5	2	2	3	3	4	3	2	4	2	3	3	3	4	4	2	2	3	3
HMF004865A	4	3	4	5	3	3	4	3	3	4	4	3	3	4	4	3	3	3	3	2	2	2	4	4	2	3	2	3	3	3	2	4	4	2	3	3	4	4	5	2	1	3
HMF004961A	2	1	2	2	2	2	3	1	1	2	2	2	2	2	2	3	4	1	2	1	3	2	2	4	2	2	2	1	2	2	2	2	2	1	2	2	3	3	2	1	2	2
HMF004888A	4	2	3	3	3	3	3	2	3	3	3	3	2	2	2	2	2	2	2	3	3	3	2	1	3	2	2	3	3	3	2	2	3	2	3	4	3	4	2	2	2	2
HMF005049A	2	1	3	2	2	2	2	2	2	2	2	2	2	2	2	1	5	2	2	1	2	2	2	2	2	2	2	2	2	2	2	2	2	2	2	2	2	2	2	2	1	1
HMF001461B	4	2	2	2	2	2	3	3	3	4	2	3	2	3	4	1	6	1	2	2	2	2	3	3	3	1	2	2	7	2	2	4	2	1	2	2	4	6	2	5	3	2
HMF001501A	4	3	7	5	5	6	6	4	4	5	3	6	6	5	5	2	9	5	5	4	4	6	6	6	6	5	5	5	7	7	5	5	3	3	4	4	8	10	3	4	3	3
HMF000870A	4	3	3	4	4	2	4	2	2	3	3	3	3	4	4	2	4	3	4	3	3	2	4	4	4	2	3	3	3	3	4	4	3	2	3	3	4	5	3	2	2	2
HMF001808A	4	2	2	3	3	2	3	2	2	2	2	1	2	4	2	2	3	2	2	2	2	2	2	3	3	2	3	2	2	2	3	3	2	2	2	4	3	3	2	3	1	1
HMF000014A	4	5	4	4	3	4	4	3	3	3	3	4	4	3	5	2	2	2	2	4	4	3	2	4	5	2	3	3	4	3	2	7	4	4	2	3	2	4	3	4	4	4
HMF001984A	4	2	4	3	3	4	4	2	2	3	2	2	2	4	4	2	3	3	3	3	3	3	2	3	4	6	3	5	4	4	2	3	2	2	3	3	3	3	2	5	1	2
HMF002296A	4	2	3	3	5	3	3	4	2	4	3	3	4	4	2	2	3	1	3	3	3	3	3	2	4	2	2	3	2	2	4	4	1	3	3	3	3	3	2	2	1	1
HMF001075A	2	1	3	1	2	1	2	3	2	2	2	3	2	2	2	1	3	1	1	2	1	2	2	2	2	2	2	2	2	2	2	2	2	2	2	2	2	2	2	2	2	1
HMF001484A	4	2	4	4	4	2	3	2	2	4	4	2	2	4	4	1	2	2	2	4	2	2	2	3	3	1	3	2	2	2	2	2	2	2	4	4	2	4	2	2	2	2
HMF002327A	4	3	5	3	3	2	4	5	3	3	4	3	2	2	3	1	3	2	2	3	4	2	1	6	7	2	4	3	4	3	2	3	4	2	3	3	3	4	4	4	4	3
HMF003051A	4	2	3	3	3	1	3	2	2	4	2	4	2	4	4	1	6	1	3	2	2	3	4	2	2	2	4	3	5	3	2	3	4	4	2	5	6	7	2	2	3	3
HMF002356A	4	5	3	5	3	4	5	3	3	4	4	5	5	6	4	3	7	1	2	4	4	4	4	4	4	4	5	2	4	2	4	4	2	1	4	2	6	5	4	3	1	3
HMF003058A	4	3	3	3	3	2	3	3	3	4	4	4	4	5	4	2	9	2	2	3	3	4	4	3	3	6	3	2	4	4	2	3	4	2	2	2	4	5	3	2	2	2
HMF000366A	2	1	2	2	2	1	2	2	2	2	2	2	2	2	2	1	2	1	2	2	2	2	1	2	2	1	2	2	2	2	1	1	1	2	2	2	2	2	2	1	2	2
HMF002890A	4	3	7	4	4	2	2	3	3	5	5	4	4	4	6	2	3	2	3	3	3	3	3	4	4	2	2	2	6	6	2	6	2	2	3	3	4	4	4	2	2	2
HMF001225A	2	2	2	2	2	2	2	2	2	2	2	2	2	2	2	1	5	2	2	2	1	1	1	2	2	1	2	2	3	1	2	2	2	2	2	2	2	3	2	2	2	2
HMF002319A	4	2	3	3	3	3	3	2	2	3	3	4	3	5	4	1	4	2	2	2	2	3	3	3	3	5	2	2	4	4	2	2	1	1	3	3	2	8	1	2	1	2
HMF001319A	4	3	3	4	4	2	5	2	2	3	3	5	4	3	5	2	8	4	4	4	4	4	4	4	3	8	4	2	3	3	2	4	5	2	3	3	4	4	4	3	1	2
HMF003025A	4	3	4	3	3	2	4	2	2	3	3	6	2	3	3	3	6	2	5	4	3	3	3	2	5	4	2	2	4	3	2	2	1	2	3	3	5	5	4	2	3	2
HMF002153A	4	2	3	3	2	3	3	3	2	2	2	3	2	3	3	4	5	2	2	2	2	2	4	3	2	3	3	3	2	2	3	3	3	3	4	2	3	3	2	4	1	1
HMF002205A	2	2	2	2	2	2	2	2	2	2	2	2	2	3	3	2	2	2	2	2	2	2	2	2	2	3	2	2	1	2	1	2	2	1	2	2	3	3	1	2	2	2
HMF000644A	2	2	2	2	2	2	2	2	2	3	2	2	2	2	2	3	3	2	2	2	2	2	2	2	2	2	2	2	2	2	2	2	3	3	2	2	2	2	2	2	1	1
HMF003140A	4	2	3	3	3	2	2	2	2	4	2	3	3	6	2	1	4	1	3	3	3	3	3	5	2	4	2	2	2	3	2	3	3	1	3	4	3	3	3	2	3	3
HMF000851B	4	3	4	3	3	3	5	3	3	4	4	2	2	3	4	2	13	2	3	5	3	2	2	2	4	2	2	3	4	2	3	6	2	2	2	3	1	4	2	2	3	3
HMF002422A	4	2	3	2	2	2	3	2	2	2	2	2	2	3	2	2	3	2	2	2	2	3	2	3	2	3	2	2	2	2	2	2	2	2	2	2	4	3	2	2	2	2
HMF002599A	4	2	3	3	2	2	4	2	3	5	2	2	2	4	3	1	2	3	3	2	3	4	4	2	2	2	3	2	3	4	2	3	3	2	3	4	3	4	3	2	2	2
HMF000651A	2	2	2	2	2	1	2	1	2	2	2	3	2	3	2	1	2	1	2	2	2	2	1	2	2	2	2	3	3	2	1	2	2	1	2	2	2	2	1	2	2	2
HMF001751A	2	2	2	2	2	2	2	2	2	2	2	3	2	3	3	2	2	2	2	2	2	2	2	2	2	3	3	2	2	2	2	2	2	2	2	2	2	2	2	2	1	1
HMF001016A	4	2	3	3	3	4	4	2	2	2	2	4	4	3	3	1	5	4	4	2	2	3	3	2	2	6	2	3	2	2	2	2	2	2	2	4	4	6	3	2	2	2
HMF001770A	4	3	3	3	4	2	4	3	3	2	2	3	2	2	4	5	5	2	2	2	2	4	4	3	2	2	3	2	4	2	2	3	3	3	2	4	2	5	3	3	1	1
HMF000634A	2	2	3	2	2	2	2	2	2	2	2	2	2	3	3	1	2	2	2	2	2	2	2	2	2	3	2	3	2	2	2	2	2	2	3	3	2	3	3	2	2	1
HMF003282A	4	5	5	5	3	7	6	4	3	3	3	3	5	3	5	2	6	5	4	6	3	5	5	5	5	4	5	5	5	4	4	4	5	2	5	5	5	6	5	4	4	4
HMF001254A	2	2	3	2	2	2	1	2	2	2	2	4	3	2	2	2	6	2	2	1	1	2	2	2	2	2	2	2	2	2	1	2	2	2	2	2	2	2	2	4	2	2
HMF001457A	2	1	3	2	2	2	2	1	1	2	2	2	2	2	4	1	4	1	2	1	2	2	2	1	2	3	3	1	1	1	1	2	3	1	2	1	1	4	1	1	3	1
HMF002540A	2	2	3	2	2	2	2	2	2	2	2	2	1	2	2	2	2	2	2	2	2	2	2	2	2	1	2	2	3	1	1	2	2	2	2	2	2	2	2	1	3	2
HMF002227A	4	4	4	3	3	5	3	2	4	4	4	4	4	5	5	4	4	2	2	3	3	2	4	2	4	6	4	4	4	4	2	4	4	4	4	4	4	4	2	4	2	2
HMF002280A	4	3	5	3	3	2	2	3	3	5	3	3	3	4	4	1	3	3	2	3	3	3	3	4	4	2	3	3	4	3	3	4	3	4	2	5	4	4	3	3	4	2
HMF002967A	4	2	2	3	3	2	2	2	2	2	2	4	3	3	3	1	6	2	2	3	2	3	3	3	3	7	3	2	3	3	2	3	3	1	2	2	4	5	2	3	2	2
HMF001926A	4	3	5	3	3	3	3	4	3	4	3	3	3	5	6	4	3	2	2	5	3	3	4	2	3	4	4	2	4	4	3	3	3	2	2	2	5	5	2	2	1	2
HMF000086A	4	2	6	2	4	2	4	2	2	4	2	3	3	3	4	2	6	2	4	4	3	2	3	2	4	2	2	2	3	2	4	2	2	2	3	2	2	2	4	3	3	5
HMF001805A	4	3	3	2	2	4	6	3	2	5	4	3	3	3	3	2	2	2	2	2	2	4	4	4	4	3	3	2	4	2	2	4	3	3	4	4	2	5	3	3	2	2
HMF003495A	4	3	4	3	3	3	3	4	4	2	2	4	3	5	5	5	5	2	2	2	2	3	3	3	3	3	2	2	3	3	3	3	3	3	3	3	4	4	4	2	4	4
HMF002301A	4	2	3	3	3	4	4	2	2	4	2	4	3	4	3	1	3	4	3	2	2	4	3	2	3	4	2	4	4	4	2	2	2	2	2	2	4	5	2	2	2	2
HMF003483A	4	4	4	3	3	4	4	2	2	4	4	4	4	6	6	5	5	2	2	6	6	4	4	4	6	4	4	6	4	4	3	3	2	2	3	3	10	5	3	3	7	7
HMF002565A	2	2	2	2	1	1	2	1	1	3	3	2	2	3	3	2	2	1	1	2	2	2	2	2	2	2	1	2	2	2	2	2	1	1	2	2	2	2	1	1	1	1
HMF001076A	4	3	2	2	3	2	3	1	1	2	2	3	2	3	3	1	2	2	2	2	4	2	1	3	4	2	2	2	2	2	2	2	2	2	2	1	2	6	3	2	2	1
HMF003741A	2	2	2	2	2	1	2	2	2	2	2	2	2	3	3	2	2	1	1	1	1	2	2	2	2	2	1	2	2	2	2	2	2	2	2	3	3	3	2	1	2	2
HMF002223A	4	2	4	3	3	2	3	2	2	2	2	3	3	4	4	1	4	2	2	3	2	3	2	3	3	6	2	2	3	3	2	3	2	2	2	3	4	7	3	2	2	2
HMF002202A	4	3	3	3	3	3	3	3	3	4	4	3	2	5	5	3	3	2	2	3	3	3	3	3	3	3	3	4	3	3	3	3	4	4	4	4	4	4	4	4	2	2
HMF001660A	4	3	3	4	4	2	4	2	2	4	6	3	3	4	4	4	4	4	4	3	3	4	4	4	4	4	2	4	4	4	3	3	3	3	4	4	4	4	4	4	4	4
[truncated: 1,452 more rows]

## Sheet: arm_gl_statistical_comparison_r
cancer_type	cohort	arm	mean_arm_ploidy	wilcoxon_two_sided_pval	wilcoxon_pval_adj	cliff_delta
Bladder urothelial carcinoma	Hartwig	chr1p	-0.40625	0.919262	0.982082	0.0122283
Bladder urothelial carcinoma	PCAWG	chr1p	-0.434783	0.919262	0.982082	0.0122283
Bladder urothelial carcinoma	Hartwig	chr1q	-0.164062	0.437536	0.982082	0.0951087
Bladder urothelial carcinoma	PCAWG	chr1q	-0.304348	0.437536	0.982082	0.0951087
Bladder urothelial carcinoma	Hartwig	chr2p	-0.203125	0.520109	0.982082	-0.0774457
Bladder urothelial carcinoma	PCAWG	chr2p	-0.130435	0.520109	0.982082	-0.0774457
Bladder urothelial carcinoma	Hartwig	chr2q	-0.539062	0.845851	0.982082	-0.0224185
Bladder urothelial carcinoma	PCAWG	chr2q	-0.521739	0.845851	0.982082	-0.0224185
Bladder urothelial carcinoma	Hartwig	chr3p	-0.34375	0.371451	0.982082	-0.106997
Bladder urothelial carcinoma	PCAWG	chr3p	-0.217391	0.371451	0.982082	-0.106997
Bladder urothelial carcinoma	Hartwig	chr3q	0.03125	0.730801	0.982082	-0.0414402
Bladder urothelial carcinoma	PCAWG	chr3q	0.0869565	0.730801	0.982082	-0.0414402
Bladder urothelial carcinoma	Hartwig	chr4p	-0.585938	0.644215	0.982082	-0.0516304
Bladder urothelial carcinoma	PCAWG	chr4p	-0.565217	0.644215	0.982082	-0.0516304
Bladder urothelial carcinoma	Hartwig	chr4q	-0.664062	0.800643	0.982082	-0.0271739
Bladder urothelial carcinoma	PCAWG	chr4q	-0.652174	0.800643	0.982082	-0.0271739
Bladder urothelial carcinoma	Hartwig	chr5p	0.242188	0.168307	0.982082	0.168478
Bladder urothelial carcinoma	PCAWG	chr5p	0	0.168307	0.982082	0.168478
Bladder urothelial carcinoma	Hartwig	chr5q	-0.664062	0.412565	0.982082	-0.0876359
Bladder urothelial carcinoma	PCAWG	chr5q	-0.565217	0.412565	0.982082	-0.0876359
Bladder urothelial carcinoma	Hartwig	chr6p	-0.273438	0.774573	0.982082	0.0346467
Bladder urothelial carcinoma	PCAWG	chr6p	-0.347826	0.774573	0.982082	0.0346467
Bladder urothelial carcinoma	Hartwig	chr6q	-0.601562	0.813832	0.982082	-0.0261549
Bladder urothelial carcinoma	PCAWG	chr6q	-0.608696	0.813832	0.982082	-0.0261549
Bladder urothelial carcinoma	Hartwig	chr7p	-0.015625	0.487173	0.982082	0.0835598
Bladder urothelial carcinoma	PCAWG	chr7p	-0.130435	0.487173	0.982082	0.0835598
Bladder urothelial carcinoma	Hartwig	chr7q	-0.132812	0.350813	0.982082	0.113111
Bladder urothelial carcinoma	PCAWG	chr7q	-0.304348	0.350813	0.982082	0.113111
Bladder urothelial carcinoma	Hartwig	chr8p	-0.65625	0.333291	0.982082	-0.0998641
Bladder urothelial carcinoma	PCAWG	chr8p	-0.608696	0.333291	0.982082	-0.0998641
Bladder urothelial carcinoma	Hartwig	chr8q	0.0859375	0.587523	0.982082	0.0672554
Bladder urothelial carcinoma	PCAWG	chr8q	0	0.587523	0.982082	0.0672554
Bladder urothelial carcinoma	Hartwig	chr9p	-0.484375	0.705407	0.982082	0.0434783
Bladder urothelial carcinoma	PCAWG	chr9p	-0.521739	0.705407	0.982082	0.0434783
Bladder urothelial carcinoma	Hartwig	chr9q	-0.507812	0.169357	0.982082	0.155571
Bladder urothelial carcinoma	PCAWG	chr9q	-0.695652	0.169357	0.982082	0.155571
Bladder urothelial carcinoma	Hartwig	chr10p	-0.125	0.879433	0.982082	-0.0186821
Bladder urothelial carcinoma	PCAWG	chr10p	-0.130435	0.879433	0.982082	-0.0186821
Bladder urothelial carcinoma	Hartwig	chr10q	-0.59375	0.192359	0.982082	-0.146739
Bladder urothelial carcinoma	PCAWG	chr10q	-0.434783	0.192359	0.982082	-0.146739
Bladder urothelial carcinoma	Hartwig	chr11p	-0.664062	0.687438	0.982082	-0.0424592
Bladder urothelial carcinoma	PCAWG	chr11p	-0.652174	0.687438	0.982082	-0.0424592
Bladder urothelial carcinoma	Hartwig	chr11q	-0.492188	0.722781	0.982082	-0.0411005
Bladder urothelial carcinoma	PCAWG	chr11q	-0.478261	0.722781	0.982082	-0.0411005
Bladder urothelial carcinoma	Hartwig	chr12p	-0.3125	0.893797	0.982082	0.0163043
Bladder urothelial carcinoma	PCAWG	chr12p	-0.347826	0.893797	0.982082	0.0163043
Bladder urothelial carcinoma	Hartwig	chr12q	-0.382812	0.127939	0.982082	-0.182065
Bladder urothelial carcinoma	PCAWG	chr12q	-0.173913	0.127939	0.982082	-0.182065
Bladder urothelial carcinoma	Hartwig	chr13q	-0.351562	0.956901	0.982082	-0.00679348
Bladder urothelial carcinoma	PCAWG	chr13q	-0.347826	0.956901	0.982082	-0.00679348
Bladder urothelial carcinoma	Hartwig	chr14q	-0.351562	0.137232	0.982082	0.176291
Bladder urothelial carcinoma	PCAWG	chr14q	-0.608696	0.137232	0.982082	0.176291
Bladder urothelial carcinoma	Hartwig	chr15q	-0.546875	0.794093	0.982082	-0.0298913
Bladder urothelial carcinoma	PCAWG	chr15q	-0.521739	0.794093	0.982082	-0.0298913
Bladder urothelial carcinoma	Hartwig	chr16p	-0.421875	0.600143	0.982082	-0.0618207
Bladder urothelial carcinoma	PCAWG	chr16p	-0.347826	0.600143	0.982082	-0.0618207
Bladder urothelial carcinoma	Hartwig	chr16q	-0.3125	0.305361	0.982082	-0.123641
Bladder urothelial carcinoma	PCAWG	chr16q	-0.173913	0.305361	0.982082	-0.123641
Bladder urothelial carcinoma	Hartwig	chr17p	-0.609375	0.353127	0.982082	0.100883
Bladder urothelial carcinoma	PCAWG	chr17p	-0.73913	0.353127	0.982082	0.100883
Bladder urothelial carcinoma	Hartwig	chr17q	-0.1875	1	1	0
Bladder urothelial carcinoma	PCAWG	chr17q	-0.173913	1	1	0
Bladder urothelial carcinoma	Hartwig	chr18p	-0.125	0.458238	0.982082	0.0910326
Bladder urothelial carcinoma	PCAWG	chr18p	-0.26087	0.458238	0.982082	0.0910326
Bladder urothelial carcinoma	Hartwig	chr18q	-0.601562	0.351317	0.982082	-0.10462
Bladder urothelial carcinoma	PCAWG	chr18q	-0.478261	0.351317	0.982082	-0.10462
Bladder urothelial carcinoma	Hartwig	chr19p	-0.476562	0.497184	0.982082	-0.079144
Bladder urothelial carcinoma	PCAWG	chr19p	-0.434783	0.497184	0.982082	-0.079144
Bladder urothelial carcinoma	Hartwig	chr19q	-0.210938	0.636115	0.982082	-0.0580842
Bladder urothelial carcinoma	PCAWG	chr19q	-0.173913	0.636115	0.982082	-0.0580842
Bladder urothelial carcinoma	Hartwig	chr20p	-0.0703125	0.437113	0.982082	0.0954484
Bladder urothelial carcinoma	PCAWG	chr20p	-0.217391	0.437113	0.982082	0.0954484
Bladder urothelial carcinoma	Hartwig	chr20q	0.125	0.449269	0.982082	0.0923913
Bladder urothelial carcinoma	PCAWG	chr20q	0	0.449269	0.982082	0.0923913
Bladder urothelial carcinoma	Hartwig	chr21q	-0.21875	0.935308	0.982082	0.0101902
Bladder urothelial carcinoma	PCAWG	chr21q	-0.26087	0.935308	0.982082	0.0101902
Bladder urothelial carcinoma	Hartwig	chr22q	-0.453125	0.118917	0.982082	-0.183424
Bladder urothelial carcinoma	PCAWG	chr22q	-0.26087	0.118917	0.982082	-0.183424
Breast carcinoma	Hartwig	chr1p	-0.536082	0.0141337	0.0689019	-0.0977586
Breast carcinoma	PCAWG	chr1p	-0.437811	0.0141337	0.0689019	-0.0977586
Breast carcinoma	Hartwig	chr1q	0.448454	0.73986	0.810445	0.0134893
Breast carcinoma	PCAWG	chr1q	0.442786	0.73986	0.810445	0.0134893
Breast carcinoma	Hartwig	chr2p	-0.365979	0.173329	0.422489	-0.0544699
Breast carcinoma	PCAWG	chr2p	-0.318408	0.173329	0.422489	-0.0544699
Breast carcinoma	Hartwig	chr2q	-0.460052	0.255425	0.585975	-0.045507
Breast carcinoma	PCAWG	chr2q	-0.41791	0.255425	0.585975	-0.045507
Breast carcinoma	Hartwig	chr3p	-0.524485	0.130797	0.364363	-0.0603939
Breast carcinoma	PCAWG	chr3p	-0.457711	0.130797	0.364363	-0.0603939
Breast carcinoma	Hartwig	chr3q	-0.167526	0.854946	0.860633	-0.00744986
Breast carcinoma	PCAWG	chr3q	-0.164179	0.854946	0.860633	-0.00744986
Breast carcinoma	Hartwig	chr4p	-0.474227	0.152969	0.397719	0.0573037
Breast carcinoma	PCAWG	chr4p	-0.547264	0.152969	0.397719	0.0573037
Breast carcinoma	Hartwig	chr4q	-0.460052	0.569009	0.717736	0.0228433
Breast carcinoma	PCAWG	chr4q	-0.487562	0.569009	0.717736	0.0228433
Breast carcinoma	Hartwig	chr5p	-0.0270619	0.328303	0.607374	0.0402241
Breast carcinoma	PCAWG	chr5p	-0.079602	0.328303	0.607374	0.0402241
Breast carcinoma	Hartwig	chr5q	-0.264175	0.00154759	0.015089	0.130091
Breast carcinoma	PCAWG	chr5q	-0.432836	0.00154759	0.015089	0.130091
Breast carcinoma	Hartwig	chr6p	-0.213918	0.860633	0.860633	-0.00710366
Breast carcinoma	PCAWG	chr6p	-0.208955	0.860633	0.860633	-0.00710366
Breast carcinoma	Hartwig	chr6q	-0.48067	0.297939	0.607374	-0.0420385
Breast carcinoma	PCAWG	chr6q	-0.442786	0.297939	0.607374	-0.0420385
Breast carcinoma	Hartwig	chr7p	-0.0618557	0.0919707	0.275912	0.0692607
Breast carcinoma	PCAWG	chr7p	-0.154229	0.0919707	0.275912	0.0692607
Breast carcinoma	Hartwig	chr7q	-0.233247	0.748103	0.810445	-0.0132649
Breast carcinoma	PCAWG	chr7q	-0.223881	0.748103	0.810445	-0.0132649
Breast carcinoma	Hartwig	chr8p	-0.673969	0.312053	0.607374	-0.0365377
Breast carcinoma	PCAWG	chr8p	-0.621891	0.312053	0.607374	-0.0365377
Breast carcinoma	Hartwig	chr8q	0.376289	0.580663	0.717736	-0.0228497
Breast carcinoma	PCAWG	chr8q	0.39801	0.580663	0.717736	-0.0228497
Breast carcinoma	Hartwig	chr9p	-0.525773	0.00794986	0.0442921	-0.106324
Breast carcinoma	PCAWG	chr9p	-0.41791	0.00794986	0.0442921	-0.106324
Breast carcinoma	Hartwig	chr9q	-0.44201	0.701148	0.804258	-0.0155024
Breast carcinoma	PCAWG	chr9q	-0.432836	0.701148	0.804258	-0.0155024
Breast carcinoma	Hartwig	chr10p	-0.171392	0.0433194	0.153587	-0.0825319
Breast carcinoma	PCAWG	chr10p	-0.0696517	0.0433194	0.153587	-0.0825319
Breast carcinoma	Hartwig	chr10q	-0.454897	0.445171	0.717736	-0.0308253
Breast carcinoma	PCAWG	chr10q	-0.432836	0.445171	0.717736	-0.0308253
Breast carcinoma	Hartwig	chr11p	-0.412371	0.512332	0.717736	-0.0266708
Breast carcinoma	PCAWG	chr11p	-0.39801	0.512332	0.717736	-0.0266708
Breast carcinoma	Hartwig	chr11q	-0.667526	0.00299421	0.0194624	-0.111017
Breast carcinoma	PCAWG	chr11q	-0.552239	0.00299421	0.0194624	-0.111017
Breast carcinoma	Hartwig	chr12p	-0.231959	0.546392	0.717736	-0.0245038
Breast carcinoma	PCAWG	chr12p	-0.208955	0.546392	0.717736	-0.0245038
Breast carcinoma	Hartwig	chr12q	-0.21134	0.00114842	0.0149295	0.131815
Breast carcinoma	PCAWG	chr12q	-0.378109	0.00114842	0.0149295	0.131815
Breast carcinoma	Hartwig	chr13q	-0.574742	0.550003	0.717736	-0.0233497
Breast carcinoma	PCAWG	chr13q	-0.557214	0.550003	0.717736	-0.0233497
Breast carcinoma	Hartwig	chr14q	-0.385309	0.596327	0.717736	0.0213558
Breast carcinoma	PCAWG	chr14q	-0.412935	0.596327	0.717736	0.0213558
Breast carcinoma	Hartwig	chr15q	-0.451031	0.342621	0.607374	0.0381469
Breast carcinoma	PCAWG	chr15q	-0.497512	0.342621	0.607374	0.0381469
Breast carcinoma	Hartwig	chr16p	0.167526	0.00015338	0.00299091	0.159204
Breast carcinoma	PCAWG	chr16p	-0.039801	0.00015338	0.00299091	0.159204
Breast carcinoma	Hartwig	chr16q	-0.652062	0.581832	0.717736	0.02008
Breast carcinoma	PCAWG	chr16q	-0.696517	0.581832	0.717736	0.02008
Breast carcinoma	Hartwig	chr17p	-0.764175	0.418765	0.71008	-0.0268888
Breast carcinoma	PCAWG	chr17p	-0.736318	0.418765	0.71008	-0.0268888
Breast carcinoma	Hartwig	chr17q	-0.238402	0.607315	0.717736	0.02167
Breast carcinoma	PCAWG	chr17q	-0.268657	0.607315	0.717736	0.02167
Breast carcinoma	Hartwig	chr18p	-0.389175	0.0341589	0.13322	-0.0867056
Breast carcinoma	PCAWG	chr18p	-0.303483	0.0341589	0.13322	-0.0867056
Breast carcinoma	Hartwig	chr18q	-0.527062	3.33437e-05	0.00130041	-0.166853
Breast carcinoma	PCAWG	chr18q	-0.333333	3.33437e-05	0.00130041	-0.166853
Breast carcinoma	Hartwig	chr19p	-0.44201	0.0496296	0.161296	-0.0794866
Breast carcinoma	PCAWG	chr19p	-0.363184	0.0496296	0.161296	-0.0794866
Breast carcinoma	Hartwig	chr19q	-0.340206	0.486893	0.717736	-0.027953
Breast carcinoma	PCAWG	chr19q	-0.318408	0.486893	0.717736	-0.027953
Breast carcinoma	Hartwig	chr20p	-0.139175	0.823288	0.860633	0.00920013
Breast carcinoma	PCAWG	chr20p	-0.154229	0.823288	0.860633	0.00920013
Breast carcinoma	Hartwig	chr20q	0.14433	0.00260561	0.0194624	0.123288
Breast carcinoma	PCAWG	chr20q	-0.00995025	0.00260561	0.0194624	0.123288
Breast carcinoma	Hartwig	chr21q	-0.314433	0.338221	0.607374	-0.0388457
Breast carcinoma	PCAWG	chr21q	-0.273632	0.338221	0.607374	-0.0388457
Breast carcinoma	Hartwig	chr22q	-0.559278	0.0213656	0.0925843	-0.0910525
Breast carcinoma	PCAWG	chr22q	-0.467662	0.0213656	0.0925843	-0.0910525
Cervical carcinoma	Hartwig	chr1p	-0.236842	0.275738	1	-0.162281
Cervical carcinoma	PCAWG	chr1p	-0.0555556	0.275738	1	-0.162281
Cervical carcinoma	Hartwig	chr1q	0.131579	0.379798	1	-0.137427
Cervical carcinoma	PCAWG	chr1q	0.333333	0.379798	1	-0.137427
Cervical carcinoma	Hartwig	chr2p	-0.236842	0.144716	1	-0.197368
Cervical carcinoma	PCAWG	chr2p	0	0.144716	1	-0.197368
Cervical carcinoma	Hartwig	chr2q	-0.342105	0.641056	1	-0.0643275
Cervical carcinoma	PCAWG	chr2q	-0.277778	0.641056	1	-0.0643275
Cervical carcinoma	Hartwig	chr3p	-0.710526	0.467569	1	-0.0994152
Cervical carcinoma	PCAWG	chr3p	-0.611111	0.467569	1	-0.0994152
Cervical carcinoma	Hartwig	chr3q	0.342105	0.57668	1	0.0862573
Cervical carcinoma	PCAWG	chr3q	0.222222	0.57668	1	0.0862573
Cervical carcinoma	Hartwig	chr4p	-0.631579	0.514151	1	0.0906433
Cervical carcinoma	PCAWG	chr4p	-0.722222	0.514151	1	0.0906433
Cervical carcinoma	Hartwig	chr4q	-0.552632	0.68985	1	0.0584795
Cervical carcinoma	PCAWG	chr4q	-0.611111	0.68985	1	0.0584795
Cervical carcinoma	Hartwig	chr5p	0.210526	0.915489	1	-0.0175439
Cervical carcinoma	PCAWG	chr5p	0.222222	0.915489	1	-0.0175439
Cervical carcinoma	Hartwig	chr5q	-0.473684	0.94466	1	0.0116959
Cervical carcinoma	PCAWG	chr5q	-0.444444	0.94466	1	0.0116959
Cervical carcinoma	Hartwig	chr6p	-0.236842	0.144828	1	-0.22076
Cervical carcinoma	PCAWG	chr6p	0.0555556	0.144828	1	-0.22076
Cervical carcinoma	Hartwig	chr6q	-0.368421	0.879476	1	-0.0233918
Cervical carcinoma	PCAWG	chr6q	-0.333333	0.879476	1	-0.0233918
Cervical carcinoma	Hartwig	chr7p	-0.236842	0.699882	1	-0.0570175
Cervical carcinoma	PCAWG	chr7p	-0.166667	0.699882	1	-0.0570175
Cervical carcinoma	Hartwig	chr7q	-0.157895	0.206591	1	0.188596
Cervical carcinoma	PCAWG	chr7q	-0.388889	0.206591	1	0.188596
Cervical carcinoma	Hartwig	chr8p	-0.447368	0.502377	1	0.0994152
Cervical carcinoma	PCAWG	chr8p	-0.611111	0.502377	1	0.0994152
Cervical carcinoma	Hartwig	chr8q	-0.105263	0.652125	1	0.0701754
Cervical carcinoma	PCAWG	chr8q	-0.222222	0.652125	1	0.0701754
Cervical carcinoma	Hartwig	chr9p	-0.263158	0.510482	1	-0.0950292
Cervical carcinoma	PCAWG	chr9p	-0.166667	0.510482	1	-0.0950292
Cervical carcinoma	Hartwig	chr9q	-0.289474	0.686866	1	-0.0570175
Cervical carcinoma	PCAWG	chr9q	-0.222222	0.686866	1	-0.0570175
Cervical carcinoma	Hartwig	chr10p	-0.5	0.707697	1	0.0555556
Cervical carcinoma	PCAWG	chr10p	-0.555556	0.707697	1	0.0555556
Cervical carcinoma	Hartwig	chr10q	-0.5	0.935896	1	-0.0131579
Cervical carcinoma	PCAWG	chr10q	-0.5	0.935896	1	-0.0131579
Cervical carcinoma	Hartwig	chr11p	-0.5	1	1	0
Cervical carcinoma	PCAWG	chr11p	-0.5	1	1	0
Cervical carcinoma	Hartwig	chr11q	-0.5	0.541053	1	-0.0921053
Cervical carcinoma	PCAWG	chr11q	-0.333333	0.541053	1	-0.0921053
Cervical carcinoma	Hartwig	chr12p	-0.315789	0.331148	1	0.144737
Cervical carcinoma	PCAWG	chr12p	-0.5	0.331148	1	0.144737
Cervical carcinoma	Hartwig	chr12q	-0.368421	0.764915	1	-0.0438596
Cervical carcinoma	PCAWG	chr12q	-0.333333	0.764915	1	-0.0438596
Cervical carcinoma	Hartwig	chr13q	-0.605263	0.20969	1	-0.182749
Cervical carcinoma	PCAWG	chr13q	-0.388889	0.20969	1	-0.182749
Cervical carcinoma	Hartwig	chr14q	-0.236842	0.852488	1	-0.0263158
Cervical carcinoma	PCAWG	chr14q	-0.222222	0.852488	1	-0.0263158
Cervical carcinoma	Hartwig	chr15q	-0.342105	0.921469	1	-0.0160819
Cervical carcinoma	PCAWG	chr15q	-0.333333	0.921469	1	-0.0160819
Cervical carcinoma	Hartwig	chr16p	-0.315789	0.704449	1	-0.0584795
Cervical carcinoma	PCAWG	chr16p	-0.222222	0.704449	1	-0.0584795
Cervical carcinoma	Hartwig	chr16q	-0.315789	1	1	0
Cervical carcinoma	PCAWG	chr16q	-0.333333	1	1	0
Cervical carcinoma	Hartwig	chr17p	-0.552632	0.428044	1	0.114035
Cervical carcinoma	PCAWG	chr17p	-0.666667	0.428044	1	0.114035
Cervical carcinoma	Hartwig	chr17q	-0.131579	0.892923	1	0.0204678
Cervical carcinoma	PCAWG	chr17q	-0.166667	0.892923	1	0.0204678
Cervical carcinoma	Hartwig	chr18p	-0.342105	0.9681	1	-0.00730994
Cervical carcinoma	PCAWG	chr18p	-0.333333	0.9681	1	-0.00730994
Cervical carcinoma	Hartwig	chr18q	-0.447368	0.794037	1	0.0394737
Cervical carcinoma	PCAWG	chr18q	-0.5	0.794037	1	0.0394737
Cervical carcinoma	Hartwig	chr19p	-0.447368	0.37436	1	-0.131579
Cervical carcinoma	PCAWG	chr19p	-0.333333	0.37436	1	-0.131579
Cervical carcinoma	Hartwig	chr19q	0.0789474	0.204491	1	-0.197368
Cervical carcinoma	PCAWG	chr19q	0.333333	0.204491	1	-0.197368
Cervical carcinoma	Hartwig	chr20p	-0.131579	0.159959	1	-0.203216
Cervical carcinoma	PCAWG	chr20p	0.111111	0.159959	1	-0.203216
Cervical carcinoma	Hartwig	chr20q	0.236842	0.180491	1	0.197368
Cervical carcinoma	PCAWG	chr20q	0	0.180491	1	0.197368
Cervical carcinoma	Hartwig	chr21q	-0.210526	0.685806	1	0.0614035
Cervical carcinoma	PCAWG	chr21q	-0.277778	0.685806	1	0.0614035
Cervical carcinoma	Hartwig	chr22q	-0.342105	0.9681	1	-0.00730994
Cervical carcinoma	PCAWG	chr22q	-0.333333	0.9681	1	-0.00730994
Cholangiocarcinoma	Hartwig	chr1p	-0.409091	0.883537	0.965781	-0.0180653
Cholangiocarcinoma	PCAWG	chr1p	-0.423077	0.883537	0.965781	-0.0180653
Cholangiocarcinoma	Hartwig	chr1q	0.212121	0.93259	0.965781	0.0110723
Cholangiocarcinoma	PCAWG	chr1q	0.192308	0.93259	0.965781	0.0110723
Cholangiocarcinoma	Hartwig	chr2p	-0.121212	0.696806	0.965781	-0.0407925
Cholangiocarcinoma	PCAWG	chr2p	-0.0769231	0.696806	0.965781	-0.0407925
Cholangiocarcinoma	Hartwig	chr2q	-0.136364	0.860314	0.965781	-0.0192308
Cholangiocarcinoma	PCAWG	chr2q	-0.115385	0.860314	0.965781	-0.0192308
Cholangiocarcinoma	Hartwig	chr3p	-0.636364	0.184505	0.958514	-0.151515
Cholangiocarcinoma	PCAWG	chr3p	-0.5	0.184505	0.958514	-0.151515
Cholangiocarcinoma	Hartwig	chr3q	-0.106061	0.965781	0.965781	0.00524476
Cholangiocarcinoma	PCAWG	chr3q	-0.115385	0.965781	0.965781	0.00524476
Cholangiocarcinoma	Hartwig	chr4p	-0.409091	0.655699	0.965781	-0.0524476
Cholangiocarcinoma	PCAWG	chr4p	-0.346154	0.655699	0.965781	-0.0524476
Cholangiocarcinoma	Hartwig	chr4q	-0.545455	0.652519	0.965781	-0.0530303
Cholangiocarcinoma	PCAWG	chr4q	-0.5	0.652519	0.965781	-0.0530303
Cholangiocarcinoma	Hartwig	chr5p	-0.0151515	0.919901	0.965781	-0.011655
Cholangiocarcinoma	PCAWG	chr5p	0	0.919901	0.965781	-0.011655
Cholangiocarcinoma	Hartwig	chr5q	-0.363636	0.804667	0.965781	0.0291375
Cholangiocarcinoma	PCAWG	chr5q	-0.384615	0.804667	0.965781	0.0291375
Cholangiocarcinoma	Hartwig	chr6p	-0.242424	0.352526	0.965781	-0.107809
Cholangiocarcinoma	PCAWG	chr6p	-0.115385	0.352526	0.965781	-0.107809
Cholangiocarcinoma	Hartwig	chr6q	-0.727273	0.0693429	0.958514	-0.199301
Cholangiocarcinoma	PCAWG	chr6q	-0.5	0.0693429	0.958514	-0.199301
Cholangiocarcinoma	Hartwig	chr7p	0.0909091	0.806543	0.965781	-0.0262238
Cholangiocarcinoma	PCAWG	chr7p	0.115385	0.806543	0.965781	-0.0262238
Cholangiocarcinoma	Hartwig	chr7q	-0.030303	0.954502	0.965781	0.00699301
Cholangiocarcinoma	PCAWG	chr7q	-0.0384615	0.954502	0.965781	0.00699301
Cholangiocarcinoma	Hartwig	chr8p	-0.545455	0.199701	0.958514	0.146853
Cholangiocarcinoma	PCAWG	chr8p	-0.692308	0.199701	0.958514	0.146853
Cholangiocarcinoma	Hartwig	chr8q	0.348485	0.304992	0.958514	0.125874
Cholangiocarcinoma	PCAWG	chr8q	0.153846	0.304992	0.958514	0.125874
Cholangiocarcinoma	Hartwig	chr9p	-0.681818	0.725555	0.965781	0.0378788
Cholangiocarcinoma	PCAWG	chr9p	-0.730769	0.725555	0.965781	0.0378788
Cholangiocarcinoma	Hartwig	chr9q	-0.666667	0.378616	0.965781	-0.0984848
Cholangiocarcinoma	PCAWG	chr9q	-0.576923	0.378616	0.965781	-0.0984848
Cholangiocarcinoma	Hartwig	chr10p	-0.287879	0.0473422	0.958514	-0.230769
Cholangiocarcinoma	PCAWG	chr10p	-0.0384615	0.0473422	0.958514	-0.230769
Cholangiocarcinoma	Hartwig	chr10q	-0.378788	0.161721	0.958514	-0.16317
Cholangiocarcinoma	PCAWG	chr10q	-0.192308	0.161721	0.958514	-0.16317
Cholangiocarcinoma	Hartwig	chr11p	-0.318182	0.656211	0.965781	-0.0506993
Cholangiocarcinoma	PCAWG	chr11p	-0.230769	0.656211	0.965781	-0.0506993
Cholangiocarcinoma	Hartwig	chr11q	-0.409091	0.790615	0.965781	-0.0314685
Cholangiocarcinoma	PCAWG	chr11q	-0.346154	0.790615	0.965781	-0.0314685
Cholangiocarcinoma	Hartwig	chr12p	0	0.559644	0.965781	-0.0641026
Cholangiocarcinoma	PCAWG	chr12p	0.0769231	0.559644	0.965781	-0.0641026
Cholangiocarcinoma	Hartwig	chr12q	-0.348485	0.950533	0.965781	-0.00757576
Cholangiocarcinoma	PCAWG	chr12q	-0.346154	0.950533	0.965781	-0.00757576
Cholangiocarcinoma	Hartwig	chr13q	-0.469697	0.763517	0.965781	0.0361305
Cholangiocarcinoma	PCAWG	chr13q	-0.538462	0.763517	0.965781	0.0361305
Cholangiocarcinoma	Hartwig	chr14q	-0.378788	0.254202	0.958514	0.135198
Cholangiocarcinoma	PCAWG	chr14q	-0.538462	0.254202	0.958514	0.135198
Cholangiocarcinoma	Hartwig	chr15q	-0.272727	0.855183	0.965781	0.020979
Cholangiocarcinoma	PCAWG	chr15q	-0.307692	0.855183	0.965781	0.020979
Cholangiocarcinoma	Hartwig	chr16p	-0.272727	0.428394	0.965781	-0.0804196
Cholangiocarcinoma	PCAWG	chr16p	-0.192308	0.428394	0.965781	-0.0804196
Cholangiocarcinoma	Hartwig	chr16q	-0.363636	0.855975	0.965781	0.020979
Cholangiocarcinoma	PCAWG	chr16q	-0.384615	0.855975	0.965781	0.020979
Cholangiocarcinoma	Hartwig	chr17p	-0.621212	0.897165	0.965781	-0.0151515
Cholangiocarcinoma	PCAWG	chr17p	-0.615385	0.897165	0.965781	-0.0151515
Cholangiocarcinoma	Hartwig	chr17q	-0.0151515	0.319505	0.958514	-0.108974
Cholangiocarcinoma	PCAWG	chr17q	0.115385	0.319505	0.958514	-0.108974
Cholangiocarcinoma	Hartwig	chr18p	-0.121212	0.641695	0.965781	0.0559441
Cholangiocarcinoma	PCAWG	chr18p	-0.192308	0.641695	0.965781	0.0559441
Cholangiocarcinoma	Hartwig	chr18q	-0.545455	0.183525	0.958514	-0.157343
Cholangiocarcinoma	PCAWG	chr18q	-0.384615	0.183525	0.958514	-0.157343
Cholangiocarcinoma	Hartwig	chr19p	-0.318182	0.301159	0.958514	0.117133
Cholangiocarcinoma	PCAWG	chr19p	-0.423077	0.301159	0.958514	0.117133
Cholangiocarcinoma	Hartwig	chr19q	-0.0757576	0.961091	0.965781	0.00582751
Cholangiocarcinoma	PCAWG	chr19q	-0.0769231	0.961091	0.965781	0.00582751
Cholangiocarcinoma	Hartwig	chr20p	-0.212121	0.482258	0.965781	-0.0757576
Cholangiocarcinoma	PCAWG	chr20p	-0.115385	0.482258	0.965781	-0.0757576
Cholangiocarcinoma	Hartwig	chr20q	0.0454545	0.250382	0.958514	-0.104895
Cholangiocarcinoma	PCAWG	chr20q	0.153846	0.250382	0.958514	-0.104895
Cholangiocarcinoma	Hartwig	chr21q	-0.439394	0.184516	0.958514	-0.153263
Cholangiocarcinoma	PCAWG	chr21q	-0.269231	0.184516	0.958514	-0.153263
Cholangiocarcinoma	Hartwig	chr22q	-0.393939	0.0906998	0.958514	-0.194639
Cholangiocarcinoma	PCAWG	chr22q	-0.153846	0.0906998	0.958514	-0.194639
Colorectal carcinoma	Hartwig	chr1p	-0.63124	0.00407517	0.0227045	-0.203341
Colorectal carcinoma	PCAWG	chr1p	-0.431373	0.00407517	0.0227045	-0.203341
Colorectal carcinoma	Hartwig	chr1q	-0.272142	0.0237473	0.066325	-0.172113
Colorectal carcinoma	PCAWG	chr1q	-0.0588235	0.0237473	0.066325	-0.172113
Colorectal carcinoma	Hartwig	chr2p	-0.326892	0.0163589	0.0579996	-0.180638
Colorectal carcinoma	PCAWG	chr2p	-0.117647	0.0163589	0.0579996	-0.180638
Colorectal carcinoma	Hartwig	chr2q	-0.355878	0.00473894	0.0231023	-0.211866
Colorectal carcinoma	PCAWG	chr2q	-0.117647	0.00473894	0.0231023	-0.211866
Colorectal carcinoma	Hartwig	chr3p	-0.52818	0.0148325	0.0578468	-0.179091
Colorectal carcinoma	PCAWG	chr3p	-0.352941	0.0148325	0.0578468	-0.179091
Colorectal carcinoma	Hartwig	chr3q	-0.363929	0.240498	0.360746	-0.0887247
Colorectal carcinoma	PCAWG	chr3q	-0.294118	0.240498	0.360746	-0.0887247
Colorectal carcinoma	Hartwig	chr4p	-0.679549	0.00118572	0.0227045	-0.22178
Colorectal carcinoma	PCAWG	chr4p	-0.45098	0.00118572	0.0227045	-0.22178
Colorectal carcinoma	Hartwig	chr4q	-0.655395	0.00187313	0.0227045	-0.216728
Colorectal carcinoma	PCAWG	chr4q	-0.431373	0.00187313	0.0227045	-0.216728
Colorectal carcinoma	Hartwig	chr5p	-0.193237	0.81808	0.8623	-0.0176818
Colorectal carcinoma	PCAWG	chr5p	-0.196078	0.81808	0.8623	-0.0176818
Colorectal carcinoma	Hartwig	chr5q	-0.533011	0.00314369	0.0227045	-0.217012
Colorectal carcinoma	PCAWG	chr5q	-0.294118	0.00314369	0.0227045	-0.217012
Colorectal carcinoma	Hartwig	chr6p	-0.167472	0.608301	0.694171	0.0387736
Colorectal carcinoma	PCAWG	chr6p	-0.235294	0.608301	0.694171	0.0387736
Colorectal carcinoma	Hartwig	chr6q	-0.31723	0.622974	0.694171	-0.0373528
Colorectal carcinoma	PCAWG	chr6q	-0.313725	0.622974	0.694171	-0.0373528
Colorectal carcinoma	Hartwig	chr7p	0.275362	0.916104	0.916104	0.00814625
Colorectal carcinoma	PCAWG	chr7p	0.294118	0.916104	0.916104	0.00814625
Colorectal carcinoma	Hartwig	chr7q	0.0466989	0.812625	0.8623	-0.018408
Colorectal carcinoma	PCAWG	chr7q	0.0784314	0.812625	0.8623	-0.018408
Colorectal carcinoma	Hartwig	chr8p	-0.755233	2.33252e-06	9.09684e-05	-0.294054
Colorectal carcinoma	PCAWG	chr8p	-0.352941	2.33252e-06	9.09684e-05	-0.294054
Colorectal carcinoma	Hartwig	chr8q	0.257649	0.381954	0.49654	0.0681065
Colorectal carcinoma	PCAWG	chr8q	0.176471	0.381954	0.49654	0.0681065
Colorectal carcinoma	Hartwig	chr9p	-0.336554	0.0447497	0.0932518	-0.153011
Colorectal carcinoma	PCAWG	chr9p	-0.176471	0.0447497	0.0932518	-0.153011
Colorectal carcinoma	Hartwig	chr9q	-0.352657	0.156157	0.286859	-0.107322
Colorectal carcinoma	PCAWG	chr9q	-0.254902	0.156157	0.286859	-0.107322
Colorectal carcinoma	Hartwig	chr10p	-0.330113	0.314913	0.438629	-0.0760949
Colorectal carcinoma	PCAWG	chr10p	-0.27451	0.314913	0.438629	-0.0760949
Colorectal carcinoma	Hartwig	chr10q	-0.504026	0.0448151	0.0932518	-0.148274
Colorectal carcinoma	PCAWG	chr10q	-0.372549	0.0448151	0.0932518	-0.148274
Colorectal carcinoma	Hartwig	chr11p	-0.338164	0.578994	0.684266	-0.0415522
Colorectal carcinoma	PCAWG	chr11p	-0.313725	0.578994	0.684266	-0.0415522
Colorectal carcinoma	Hartwig	chr11q	-0.399356	0.290682	0.419874	-0.079126
Colorectal carcinoma	PCAWG	chr11q	-0.333333	0.290682	0.419874	-0.079126
Colorectal carcinoma	Hartwig	chr12p	-0.318841	0.54259	0.661282	-0.0466673
Colorectal carcinoma	PCAWG	chr12p	-0.27451	0.54259	0.661282	-0.0466673
Colorectal carcinoma	Hartwig	chr12q	-0.441224	0.0613548	0.119642	-0.140254
Colorectal carcinoma	PCAWG	chr12q	-0.27451	0.0613548	0.119642	-0.140254
Colorectal carcinoma	Hartwig	chr13q	0.297907	0.237167	0.360746	-0.0911559
Colorectal carcinoma	PCAWG	chr13q	0.470588	0.237167	0.360746	-0.0911559
Colorectal carcinoma	Hartwig	chr14q	-0.541063	0.194944	0.330557	-0.0947239
Colorectal carcinoma	PCAWG	chr14q	-0.45098	0.194944	0.330557	-0.0947239
Colorectal carcinoma	Hartwig	chr15q	-0.566828	0.338208	0.454832	-0.0693379
Colorectal carcinoma	PCAWG	chr15q	-0.509804	0.338208	0.454832	-0.0693379
Colorectal carcinoma	Hartwig	chr16p	-0.273752	0.161818	0.286859	-0.105301
Colorectal carcinoma	PCAWG	chr16p	-0.176471	0.161818	0.286859	-0.105301
Colorectal carcinoma	Hartwig	chr16q	-0.363929	0.0454304	0.0932518	-0.150295
Colorectal carcinoma	PCAWG	chr16q	-0.215686	0.0454304	0.0932518	-0.150295
Colorectal carcinoma	Hartwig	chr17p	-0.780998	0.0039976	0.0227045	-0.176092
Colorectal carcinoma	PCAWG	chr17p	-0.607843	0.0039976	0.0227045	-0.176092
Colorectal carcinoma	Hartwig	chr17q	-0.429952	0.0242639	0.066325	-0.169556
Colorectal carcinoma	PCAWG	chr17q	-0.235294	0.0242639	0.066325	-0.169556
Colorectal carcinoma	Hartwig	chr18p	-0.63285	0.461568	0.580682	-0.0498563
Colorectal carcinoma	PCAWG	chr18p	-0.627451	0.461568	0.580682	-0.0498563
Colorectal carcinoma	Hartwig	chr18q	-0.822866	0.0281714	0.0686677	-0.122667
Colorectal carcinoma	PCAWG	chr18q	-0.705882	0.0281714	0.0686677	-0.122667
Colorectal carcinoma	Hartwig	chr19p	-0.466989	0.00249264	0.0227045	-0.225759
Colorectal carcinoma	PCAWG	chr19p	-0.196078	0.00249264	0.0227045	-0.225759
Colorectal carcinoma	Hartwig	chr19q	-0.394525	0.00758189	0.0328549	-0.201888
Colorectal carcinoma	PCAWG	chr19q	-0.176471	0.00758189	0.0328549	-0.201888
Colorectal carcinoma	Hartwig	chr20p	0.00966184	0.21282	0.345833	-0.0988286
Colorectal carcinoma	PCAWG	chr20p	0.156863	0.21282	0.345833	-0.0988286
Colorectal carcinoma	Hartwig	chr20q	0.586151	0.872069	0.895018	-0.0113669
Colorectal carcinoma	PCAWG	chr20q	0.627451	0.872069	0.895018	-0.0113669
Colorectal carcinoma	Hartwig	chr21q	-0.568438	0.0231853	0.066325	-0.164725
Colorectal carcinoma	PCAWG	chr21q	-0.392157	0.0231853	0.066325	-0.164725
Colorectal carcinoma	Hartwig	chr22q	-0.600644	0.0255096	0.066325	-0.159831
Colorectal carcinoma	PCAWG	chr22q	-0.45098	0.0255096	0.066325	-0.159831
Diffuse large B-cell lymphoma	Hartwig	chr1p	-0.2	0.376824	0.757423	-0.075
Diffuse large B-cell lymphoma	PCAWG	chr1p	-0.125	0.376824	0.757423	-0.075
Diffuse large B-cell lymphoma	Hartwig	chr1q	0.3	0.205274	0.615823	0.141346
Diffuse large B-cell lymphoma	PCAWG	chr1q	0.163462	0.205274	0.615823	0.141346
Diffuse large B-cell lymphoma	Hartwig	chr2p	-0.05	0.620883	0.89683	-0.0461538
Diffuse large B-cell lymphoma	PCAWG	chr2p	0	0.620883	0.89683	-0.0461538
Diffuse large B-cell lymphoma	Hartwig	chr2q	-0.1	0.255096	0.66325	-0.0942308
Diffuse large B-cell lymphoma	PCAWG	chr2q	0	0.255096	0.66325	-0.0942308
Diffuse large B-cell lymphoma	Hartwig	chr3p	0.25	0.014159	0.184067	0.239423
Diffuse large B-cell lymphoma	PCAWG	chr3p	-0.00961538	0.014159	0.184067	0.239423
Diffuse large B-cell lymphoma	Hartwig	chr3q	0.25	0.0571468	0.417376	0.194231
Diffuse large B-cell lymphoma	PCAWG	chr3q	0.0384615	0.0571468	0.417376	0.194231
Diffuse large B-cell lymphoma	Hartwig	chr4p	-0.1	0.911548	0.913471	0.00961538
Diffuse large B-cell lymphoma	PCAWG	chr4p	-0.115385	0.911548	0.913471	0.00961538
Diffuse large B-cell lymphoma	Hartwig	chr4q	-0.2	0.427264	0.757423	-0.0721154
[truncated: 1,389 more rows]

## Sheet: Tabellenblatt8
cancer_type	cohort	arm	mean_arm_ploidy	wilcoxon_two_sided_pval	wilcoxon_pval_adj	cliff_delta
[truncated: 1,794 more rows]

[truncated: 4 more sheets: Tabellenblatt9, genomic_instability_measures, legend (genomic_instability_mea, mean_arm_gl]
