# Supplementary material for: Pan-cancer whole-genome comparison of primary and metastatic solid tumours
Source: Nature. 2023 May 10;618(7964):333–41. doi: 10.1038/s41586-023-06054-z (PMC10247378; doi:10.1038/s41586-023-06054-z)
Supplement: Supplementary file 7 — Mutational signatures absolute and relative contribution. [file 41586_2023_6054_MOESM7_ESM.xlsx]

## Sheet: sig_metadata
sig_name.denovo	sig_name.final	is_denovo_clust	etiology	cos_sim.matched_ref	cos_sim.mean_within_clust_cossim	cos_sim.merged
Biliary.DBS_A	DBS2	FALSE	Cytotoxic compounds	0.94	0.72	0.94
Biliary.DBS_B	DBS_denovo_1	TRUE	POLE, MMRd (suspected)		0.81	0.81
Biliary.DBS_C	DBS_denovo_2	TRUE	MMRd (suspected)		0.9	0.9
Biliary.DBS_D	DBS5	FALSE	Platinum treatment	0.85	0.7	0.85
Biliary.ID_A	ID_denovo_1	TRUE	Unknown		0.91	0.91
Biliary.ID_B	ID1	FALSE	Polymerase slippage	0.91	0.6	0.91
Biliary.ID_C	ID_denovo_2	TRUE	Age, DSB repair by NHEJ		0.86	0.86
Biliary.SBS_A	SBS44	FALSE	MMRd	0.86	0.73	0.86
Biliary.SBS_B	SBS1	FALSE	Age, 5mC deamination	0.99	0.69	0.99
Biliary.SBS_C	SBS5	FALSE	Age	0.74	0.67	0.74
Biliary.SBS_D	SBS92	FALSE	Tobacco smoking	0.88	0.76	0.88
Biliary.SBS_E	SBS18	FALSE	ROS, ROS repair deficiency	0.95	0.74	0.95
Biliary.SBS_F	SBS3	FALSE	HRD	0.88	0.83	0.88
Biliary.SBS_G	SBS_denovo_2	TRUE	APOBEC		0.89	0.89
Biliary.SBS_H	SBS2	FALSE	APOBEC	0.95	0.76	0.95
Biliary.SBS_I	SBS_denovo_3	TRUE	Age		0.81	0.81
Biliary.SBS_J	SBS_denovo_4	TRUE	Platinum treatment		0.84	0.84
Biliary.SBS_K	SBS17b	FALSE	ROS, 5FU treatment	0.89	0.71	0.89
Biliary.SBS_L	SBS_denovo_5	TRUE	Unknown		0.85	0.85
Biliary.SBS_M	SBS_denovo_6	TRUE	Unknown		0.9	0.9
Biliary.SBS_N	SBS31	FALSE	Platinum treatment	0.97	0.78	0.97
Breast.DBS_A	DBS2	FALSE	Cytotoxic compounds	0.91	0.72	0.91
Breast.DBS_B	DBS_denovo_3	TRUE	Unknown		0.87	0.87
Breast.DBS_C	DBS11	FALSE	Unknown	0.93	0.76	0.93
Breast.DBS_D	DBS_denovo_2	TRUE	MMRd (suspected)		0.9	0.9
Breast.DBS_E	DBS_denovo_4	TRUE	Platinum treatment		0.89	0.89
Breast.ID_A	ID_denovo_3	TRUE	Unknown		0.88	0.88
Breast.ID_B	ID2	FALSE	Polymerase slippage	1	0.65	1
Breast.ID_C	ID1	FALSE	Polymerase slippage	1	0.6	1
Breast.ID_D	ID6	FALSE	HRD	0.98	0.77	0.98
Breast.ID_E	ID_denovo_4	TRUE	Unknown		0.82	0.82
Breast.ID_F	ID5	FALSE	Age	0.88	0.74	0.88
Breast.ID_G	ID8	FALSE	Age, DSB repair by NHEJ	0.99	0.74	0.99
Breast.ID_H	ID4	FALSE	Unknown	0.91	0.71	0.91
Breast.ID_I	ID9	FALSE	Unknown	0.88	0.84	0.88
Breast.SBS_A	SBS2	FALSE	APOBEC	1	0.76	1
Breast.SBS_B	SBS13	FALSE	APOBEC	0.95	0.79	0.95
Breast.SBS_C	SBS8	FALSE	Unknown	0.91	0.83	0.91
Breast.SBS_D	SBS_denovo_2	TRUE	APOBEC		0.89	0.89
Breast.SBS_E	SBS_denovo_3	TRUE	Age		0.81	0.81
Breast.SBS_F	SBS1	FALSE	Age, 5mC deamination	0.97	0.69	0.97
Breast.SBS_G	SBS5	FALSE	Age	0.8	0.67	0.8
Breast.SBS_H	SBS39	FALSE	Unknown	0.89	0.8	0.89
Breast.SBS_I	SBS18	FALSE	ROS, ROS repair deficiency	0.97	0.74	0.97
Breast.SBS_J	SBS44	FALSE	MMRd	0.9	0.73	0.9
Breast.SBS_K	SBS40	FALSE	Age	0.69	0.69	0.69
Breast.SBS_L	SBS17b	FALSE	ROS, 5FU treatment	0.95	0.71	0.95
Breast.SBS_M	SBS31	FALSE	Platinum treatment	0.92	0.78	0.92
Breast.SBS_N	SBS90	FALSE	Duocarmycin treatment	0.96	0.88	0.96
Cervix.DBS_A	DBS_denovo_4	TRUE	Platinum treatment		0.89	0.89
Cervix.DBS_B	DBS_denovo_5	TRUE	Platinum treatment		0.86	0.86
Cervix.ID_A	ID2	FALSE	Polymerase slippage	0.86	0.65	0.86
Cervix.ID_B	ID2	FALSE	Polymerase slippage	0.93	0.65	0.93
Cervix.ID_C	ID1	FALSE	Polymerase slippage	0.98	0.6	0.98
Cervix.ID_D	ID8	FALSE	Age, DSB repair by NHEJ	0.85	0.74	0.85
Cervix.ID_E	ID_denovo_5	TRUE	Unknown		0.72	0.72
Cervix.ID_F	ID_denovo_6	TRUE	Unknown		0.69	0.69
Cervix.SBS_A	SBS_denovo_2	TRUE	APOBEC		0.89	0.89
Cervix.SBS_B	SBS2	FALSE	APOBEC	0.97	0.76	0.97
Cervix.SBS_C	SBS6	FALSE	MMRd	0.92	0.85	0.92
Cervix.SBS_D	SBS1	FALSE	Age, 5mC deamination	0.8	0.69	0.8
Cervix.SBS_E	SBS8	FALSE	Unknown	0.84	0.83	0.84
Cervix.SBS_F	SBS5	FALSE	Age	0.82	0.67	0.82
Cervix.SBS_G	SBS31	FALSE	Platinum treatment	0.97	0.78	0.97
Cervix.SBS_H	SBS_denovo_7	TRUE	ROS, 5FU treatment		0.84	0.84
CNS.ID_A	ID1	FALSE	Polymerase slippage	0.98	0.6	0.98
CNS.ID_B	ID2	FALSE	Polymerase slippage	0.88	0.65	0.88
CNS.ID_C	ID_denovo_5	TRUE	Unknown		0.72	0.72
CNS.ID_D	ID_denovo_7	TRUE	Unknown		0.77	0.77
CNS.ID_E	ID_denovo_2	TRUE	Age, DSB repair by NHEJ		0.86	0.86
CNS.SBS_A	SBS_denovo_11	TRUE	Unknown		0.63	0.63
CNS.SBS_B	SBS11	FALSE	Temozolomide treatment	0.98	0.87	0.98
CNS.SBS_C	SBS_denovo_8	TRUE	Unknown		0.79	0.79
CNS.SBS_D	SBS1	FALSE	Age, 5mC deamination	0.99	0.69	0.99
CNS.SBS_E	SBS_denovo_12	TRUE	Unknown		0.82	0.82
CNS.SBS_F	SBS5	FALSE	Age	0.73	0.67	0.73
CNS.SBS_G	SBS_denovo_1	TRUE	Unknown		0.8	0.8
CNS.SBS_H	SBS40	FALSE	Age	0.71	0.69	0.71
Colorectum.DBS_A	DBS5	FALSE	Platinum treatment	0.91	0.7	0.91
Colorectum.DBS_B	DBS2	FALSE	Cytotoxic compounds	0.98	0.72	0.98
Colorectum.DBS_C	DBS_denovo_2	TRUE	MMRd (suspected)		0.9	0.9
Colorectum.DBS_D	DBS_denovo_6	TRUE	Unknown		0.76	0.76
Colorectum.ID_A	ID_denovo_1	TRUE	Unknown		0.91	0.91
Colorectum.ID_B	ID2	FALSE	Polymerase slippage	1	0.65	1
Colorectum.ID_C	ID1	FALSE	Polymerase slippage	0.97	0.6	0.97
Colorectum.ID_D	ID1	FALSE	Polymerase slippage	0.97	0.6	0.97
Colorectum.ID_E	ID_denovo_2	TRUE	Age, DSB repair by NHEJ		0.86	0.86
Colorectum.ID_F	ID14	FALSE	Unknown	0.89	0.85	0.89
Colorectum.ID_G	ID_denovo_5	TRUE	Unknown		0.72	0.72
Colorectum.SBS_A	SBS10a	FALSE	POLE mutation	0.9	0.85	0.9
Colorectum.SBS_B	SBS44	FALSE	MMRd	0.9	0.73	0.9
Colorectum.SBS_C	SBS1	FALSE	Age, 5mC deamination	0.99	0.69	0.99
Colorectum.SBS_D	SBS30	FALSE	BERd	0.82	0.75	0.82
Colorectum.SBS_E	SBS40	FALSE	Age	0.72	0.69	0.72
Colorectum.SBS_F	SBS18	FALSE	ROS, ROS repair deficiency	0.97	0.74	0.97
Colorectum.SBS_G	SBS17b	FALSE	ROS, 5FU treatment	0.94	0.71	0.94
Colorectum.SBS_H	SBS15	FALSE	MMRd	0.94	0.83	0.94
Colorectum.SBS_I	SBS5	FALSE	Age	0.74	0.67	0.74
Colorectum.SBS_J	SBS26	FALSE	MMRd	0.89	0.73	0.89
Colorectum.SBS_K	SBS17b	FALSE	ROS, 5FU treatment	0.97	0.71	0.97
Colorectum.SBS_L	SBS88	FALSE	Colibactin	0.97	0.78	0.97
Colorectum.SBS_M	SBS93	FALSE	Unknown	0.9	0.84	0.9
Colorectum.SBS_N	SBS_denovo_10	TRUE	Unknown		0.73	0.73
Colorectum.SBS_O	SBS_denovo_4	TRUE	Platinum treatment		0.84	0.84
Colorectum.SBS_P	SBS_denovo_2	TRUE	APOBEC		0.89	0.89
Colorectum.SBS_Q	SBS17a	FALSE	ROS, 5FU treatment	0.87		0.87
Colorectum.SBS_R	SBS94	FALSE	Unknown	0.91		0.91
Gastric.DBS_A	DBS_denovo_7	TRUE	Platinum treatment		0.89	0.89
Gastric.DBS_B	DBS_denovo_2	TRUE	MMRd (suspected)		0.9	0.9
Gastric.ID_A	ID_denovo_1	TRUE	Unknown		0.91	0.91
Gastric.ID_B	ID1	FALSE	Polymerase slippage	0.9	0.6	0.9
Gastric.ID_C	ID2	FALSE	Polymerase slippage	0.99	0.65	0.99
Gastric.ID_D	ID1	FALSE	Polymerase slippage	1	0.6	1
Gastric.ID_E	ID_denovo_5	TRUE	Unknown		0.72	0.72
Gastric.ID_F	ID14	FALSE	Unknown	0.93	0.85	0.93
Gastric.ID_G	ID6	FALSE	HRD	0.9	0.77	0.9
Gastric.SBS_A	SBS17b	FALSE	ROS, 5FU treatment	0.99	0.71	0.99
Gastric.SBS_B	SBS_denovo_15	TRUE	ROS, 5FU treatment
Gastric.SBS_C	SBS21	FALSE	MMRd	0.92		0.92
Gastric.SBS_D	SBS28	FALSE	Unknown	0.9		0.9
Gastric.SBS_E	SBS1	FALSE	Age, 5mC deamination	0.98	0.69	0.98
Gastric.SBS_F	SBS44	FALSE	MMRd	0.9	0.73	0.9
Gastric.SBS_G	SBS18	FALSE	ROS, ROS repair deficiency	0.96	0.74	0.96
Gastric.SBS_H	SBS5	FALSE	Age	0.8	0.67	0.8
Gastric.SBS_I	SBS30	FALSE	BERd	0.85	0.75	0.85
Gastric.SBS_J	SBS13	FALSE	APOBEC	0.87	0.79	0.87
Gastric.SBS_K	SBS_denovo_16	TRUE	Unknown		0.77	0.77
Gastric.SBS_L	SBS10c	FALSE	POLD1 proofreading defect	0.94		0.94
Gastric.SBS_M	SBS2	FALSE	APOBEC	0.98	0.76	0.98
Gastric.SBS_N	SBS17b	FALSE	ROS, 5FU treatment	0.94	0.71	0.94
Gastric.SBS_O	SBS_denovo_13	TRUE	Unknown		0.75	0.75
Gastric.SBS_P	SBS35	FALSE	Platinum treatment	0.89	0.8	0.89
Gastric.SBS_Q	SBS_denovo_12	TRUE	Unknown		0.82	0.82
Gastric.SBS_R	SBS93	FALSE	Unknown	0.93	0.84	0.93
Gastric.SBS_S	SBS90	FALSE	Duocarmycin treatment	0.96	0.88	0.96
HeadAndNeck.DBS_A	DBS2	FALSE	Cytotoxic compounds	0.96	0.72	0.96
HeadAndNeck.DBS_B	DBS_denovo_4	TRUE	Platinum treatment		0.89	0.89
HeadAndNeck.DBS_C	DBS4	FALSE	Age	0.94	0.85	0.94
HeadAndNeck.DBS_D	DBS11	FALSE	Unknown	0.87	0.76	0.87
HeadAndNeck.ID_A	ID_denovo_1	TRUE	Unknown		0.91	0.91
HeadAndNeck.ID_B	ID1	FALSE	Polymerase slippage	0.98	0.6	0.98
HeadAndNeck.ID_C	ID8	FALSE	Age, DSB repair by NHEJ	0.87	0.74	0.87
HeadAndNeck.ID_D	ID3	FALSE	Tobacco smoking	0.95	0.75	0.95
HeadAndNeck.ID_E	ID2	FALSE	Polymerase slippage	0.94	0.65	0.94
HeadAndNeck.ID_F	ID5	FALSE	Age	0.88	0.74	0.88
HeadAndNeck.SBS_A	SBS13	FALSE	APOBEC	0.86	0.79	0.86
HeadAndNeck.SBS_B	SBS4	FALSE	Tobacco smoking	0.92	0.85	0.92
HeadAndNeck.SBS_C	SBS2	FALSE	APOBEC	0.97	0.76	0.97
HeadAndNeck.SBS_D	SBS_denovo_14	TRUE	Age		0.8	0.8
HeadAndNeck.SBS_E	SBS18	FALSE	ROS, ROS repair deficiency	0.94	0.74	0.94
HeadAndNeck.SBS_F	SBS_denovo_12	TRUE	Unknown		0.82	0.82
HeadAndNeck.SBS_G	SBS1	FALSE	Age, 5mC deamination	0.93	0.69	0.93
HeadAndNeck.SBS_H	SBS_denovo_1	TRUE	Unknown		0.8	0.8
HeadAndNeck.SBS_I	SBS31	FALSE	Platinum treatment	0.92	0.78	0.92
HeadAndNeck.SBS_J	SBS_denovo_13	TRUE	Unknown		0.75	0.75
HeadAndNeck.SBS_K	SBS40	FALSE	Age	0.76	0.69	0.76
HeadAndNeck.SBS_L	SBS_denovo_7	TRUE	ROS, 5FU treatment		0.84	0.84
HeadAndNeck.SBS_M	SBS_denovo_4	TRUE	Platinum treatment		0.84	0.84
HeadAndNeck.SBS_N	SBS88	FALSE	Colibactin	0.95	0.78	0.95
HeadAndNeck.SBS_O	SBS_denovo_18	TRUE	Unknown
Kidney.DBS_A	DBS_denovo_5	TRUE	Platinum treatment		0.86	0.86
Kidney.DBS_B	DBS2	FALSE	Cytotoxic compounds	0.89	0.72	0.89
Kidney.ID_A	ID5	FALSE	Age	0.9	0.74	0.9
Kidney.ID_B	ID2	FALSE	Polymerase slippage	0.98	0.65	0.98
Kidney.ID_C	ID1	FALSE	Polymerase slippage	0.98	0.6	0.98
Kidney.ID_D	ID_denovo_2	TRUE	Age, DSB repair by NHEJ		0.86	0.86
Kidney.SBS_A	SBS40	FALSE	Age	0.89	0.69	0.89
Kidney.SBS_B	SBS40	FALSE	Age	0.87	0.69	0.87
Kidney.SBS_C	SBS_denovo_1	TRUE	Unknown		0.8	0.8
Kidney.SBS_D	SBS5	FALSE	Age	0.92	0.67	0.92
Kidney.SBS_E	SBS1	FALSE	Age, 5mC deamination	0.88	0.69	0.88
Kidney.SBS_F	SBS18	FALSE	ROS, ROS repair deficiency	0.98	0.74	0.98
Kidney.SBS_G	SBS22	FALSE	Aristolochic acid	0.98	0.86	0.98
Kidney.SBS_H	SBS_denovo_19	TRUE	Unknown		0.79	0.79
Kidney.SBS_I	SBS_denovo_2	TRUE	APOBEC		0.89	0.89
Kidney.SBS_J	SBS7a	FALSE	UV light exposure	0.91	0.8	0.91
Kidney.SBS_K	SBS_denovo_20	TRUE	Unknown
Liver.DBS_A	DBS2	FALSE	Cytotoxic compounds	1	0.72	1
Liver.DBS_B	DBS4	FALSE	Age	0.92	0.85	0.92
Liver.DBS_C	DBS_denovo_6	TRUE	Unknown		0.76	0.76
Liver.DBS_D	DBS5	FALSE	Platinum treatment	0.9	0.7	0.9
Liver.DBS_E	DBS_denovo_1	TRUE	POLE, MMRd (suspected)		0.81	0.81
Liver.ID_A	ID3	FALSE	Tobacco smoking	0.85	0.75	0.85
Liver.ID_B	ID1	FALSE	Polymerase slippage	1	0.6	1
Liver.ID_C	ID2	FALSE	Polymerase slippage	0.96	0.65	0.96
Liver.ID_D	ID8	FALSE	Age, DSB repair by NHEJ	0.92	0.74	0.92
Liver.ID_E	ID_denovo_5	TRUE	Unknown		0.72	0.72
Liver.ID_F	ID_denovo_8	TRUE	Unknown
Liver.SBS_A	SBS12	FALSE	Liver associated	0.97		0.97
Liver.SBS_B	SBS18	FALSE	ROS, ROS repair deficiency	0.85	0.74	0.85
Liver.SBS_C	SBS_denovo_3	TRUE	Age		0.81	0.81
Liver.SBS_D	SBS16	FALSE	Liver associated	0.98		0.98
Liver.SBS_E	SBS_denovo_16	TRUE	Unknown		0.77	0.77
Liver.SBS_F	SBS_denovo_2	TRUE	APOBEC		0.89	0.89
Liver.SBS_G	SBS3	FALSE	HRD	0.86	0.83	0.86
Liver.SBS_H	SBS1	FALSE	Age, 5mC deamination	0.8	0.69	0.8
Liver.SBS_I	SBS22	FALSE	Aristolochic acid	0.94	0.86	0.94
Liver.SBS_J	SBS19	FALSE	Unknown	0.99		0.99
Liver.SBS_K	SBS35	FALSE	Platinum treatment	0.94	0.8	0.94
Liver.SBS_L	SBS_denovo_7	TRUE	ROS, 5FU treatment		0.84	0.84
Liver.SBS_M	SBS_denovo_6	TRUE	Unknown		0.9	0.9
Lung.DBS_A	DBS2	FALSE	Cytotoxic compounds	1	0.72	1
Lung.DBS_B	DBS_denovo_3	TRUE	Unknown		0.87	0.87
Lung.DBS_C	DBS_denovo_4	TRUE	Platinum treatment		0.89	0.89
Lung.ID_A	ID3	FALSE	Tobacco smoking	0.98	0.75	0.98
Lung.ID_B	ID2	FALSE	Polymerase slippage	0.96	0.65	0.96
Lung.ID_C	ID1	FALSE	Polymerase slippage	0.98	0.6	0.98
Lung.ID_D	ID8	FALSE	Age, DSB repair by NHEJ	0.86	0.74	0.86
Lung.ID_E	ID_denovo_7	TRUE	Unknown		0.77	0.77
Lung.SBS_A	SBS4	FALSE	Tobacco smoking	0.98	0.85	0.98
Lung.SBS_B	SBS18	FALSE	ROS, ROS repair deficiency	0.93	0.74	0.93
Lung.SBS_C	SBS92	FALSE	Tobacco smoking	0.89	0.76	0.89
Lung.SBS_D	SBS13	FALSE	APOBEC	0.86	0.79	0.86
Lung.SBS_E	SBS39	FALSE	Unknown	0.89	0.8	0.89
Lung.SBS_F	SBS_denovo_9	TRUE	Platinum treatment		0.71	0.71
Lung.SBS_G	SBS2	FALSE	APOBEC	1	0.76	1
Lung.SBS_H	SBS40	FALSE	Age	0.81	0.69	0.81
Lung.SBS_I	SBS44	FALSE	MMRd	0.92	0.73	0.92
Lung.SBS_J	SBS_denovo_4	TRUE	Platinum treatment		0.84	0.84
Lung.SBS_K	SBS31	FALSE	Platinum treatment	0.97	0.78	0.97
Lung.SBS_L	SBS1	FALSE	Age, 5mC deamination	0.97	0.69	0.97
Lung.SBS_M	SBS33	FALSE	Unknown	0.91	0.82	0.91
Lung.SBS_N	SBS17b	FALSE	ROS, 5FU treatment	0.95	0.71	0.95
Lymphoid.ID_A	ID2	FALSE	Polymerase slippage	0.92	0.65	0.92
Lymphoid.ID_B	ID1	FALSE	Polymerase slippage	0.94	0.6	0.94
Lymphoid.ID_C	ID_denovo_5	TRUE	Unknown		0.72	0.72
Lymphoid.SBS_A	SBS17b	FALSE	ROS, 5FU treatment	0.94	0.71	0.94
Lymphoid.SBS_B	SBS1	FALSE	Age, 5mC deamination	0.84	0.69	0.84
Lymphoid.SBS_C	SBS5	FALSE	Age	0.77	0.67	0.77
Lymphoid.SBS_D	SBS_denovo_16	TRUE	Unknown		0.77	0.77
Lymphoid.SBS_E	SBS18	FALSE	ROS, ROS repair deficiency	0.91	0.74	0.91
Lymphoid.SBS_F	SBS_denovo_1	TRUE	Unknown		0.8	0.8
Lymphoid.SBS_G	SBS_denovo_7	TRUE	ROS, 5FU treatment		0.84	0.84
Lymphoid.SBS_H	SBS9	FALSE	AID (non-canonical)	0.86		0.86
Lymphoid.SBS_I	SBS_denovo_21	TRUE	APOBEC		0.91	0.91
Lymphoid.SBS_J	SBS39	FALSE	Unknown	0.89	0.8	0.89
Lymphoid.SBS_K	SBS_denovo_19	TRUE	Unknown		0.79	0.79
Other.DBS_A	DBS2	FALSE	Cytotoxic compounds	0.99	0.72	0.99
Other.DBS_B	DBS4	FALSE	Age	0.6	0.85	0.6
Other.DBS_C	DBS5	FALSE	Platinum treatment	0.81	0.7	0.81
Other.DBS_D	DBS5	FALSE	Platinum treatment	0.64	0.7	0.64
Other.DBS_E	DBS1	FALSE	UV light exposure	1		1
Other.ID_A	ID2	FALSE	Polymerase slippage	0.66	0.65	0.66
Other.ID_B	ID2	FALSE	Polymerase slippage	0.97	0.65	0.97
Other.ID_C	ID1	FALSE	Polymerase slippage	0.99	0.6	0.99
Other.ID_D	ID3	FALSE	Tobacco smoking	0.97	0.75	0.97
Other.ID_E	ID8	FALSE	Age, DSB repair by NHEJ	0.88	0.74	0.88
Other.ID_F	ID4	FALSE	Unknown	0.97	0.71	0.97
Other.ID_G	ID14	FALSE	Unknown	0.74	0.85	0.74
Other.ID_H	ID8	FALSE	Age, DSB repair by NHEJ	0.57	0.74	0.57
Other.SBS_A	SBS11	FALSE	Temozolomide treatment	0.97	0.87	0.97
Other.SBS_B	SBS4	FALSE	Tobacco smoking	0.96	0.85	0.96
Other.SBS_C	SBS13	FALSE	APOBEC	0.86	0.79	0.86
Other.SBS_D	SBS5	FALSE	Age	0.85	0.67	0.85
Other.SBS_E	SBS18	FALSE	ROS, ROS repair deficiency	0.98	0.74	0.98
Other.SBS_F	SBS1	FALSE	Age, 5mC deamination	0.98	0.69	0.98
Other.SBS_G	SBS44	FALSE	MMRd	0.86	0.73	0.86
Other.SBS_H	SBS2	FALSE	APOBEC	0.98	0.76	0.98
Other.SBS_I	SBS17b	FALSE	ROS, 5FU treatment	0.94	0.71	0.94
Other.SBS_J	SBS35	FALSE	Platinum treatment	0.75	0.8	0.75
Other.SBS_K	SBS88	FALSE	Colibactin	0.93	0.78	0.93
Other.SBS_L	SBS25	FALSE	Unknown chemotherapy	0.8		0.8
Other.SBS_M	SBS41	FALSE	Unknown	0.7		0.7
Other.SBS_N	SBS31	FALSE	Platinum treatment	0.97	0.78	0.97
Other.SBS_O	SBS33	FALSE	Unknown	0.91	0.82	0.91
Ovary.DBS_A	DBS_denovo_7	TRUE	Platinum treatment		0.89	0.89
Ovary.DBS_B	DBS5	FALSE	Platinum treatment	0.93	0.7	0.93
Ovary.ID_A	ID_denovo_1	TRUE	Unknown		0.91	0.91
Ovary.ID_B	ID6	FALSE	HRD	0.97	0.77	0.97
Ovary.ID_C	ID1	FALSE	Polymerase slippage	0.97	0.6	0.97
Ovary.ID_D	ID8	FALSE	Age, DSB repair by NHEJ	0.99	0.74	0.99
Ovary.ID_E	ID9	FALSE	Unknown	0.95	0.84	0.95
Ovary.ID_F	ID2	FALSE	Polymerase slippage	0.99	0.65	0.99
Ovary.ID_G	ID1	FALSE	Polymerase slippage	0.89	0.6	0.89
Ovary.ID_H	ID_denovo_4	TRUE	Unknown		0.82	0.82
Ovary.SBS_A	SBS39	FALSE	Unknown	0.93	0.8	0.93
Ovary.SBS_B	SBS8	FALSE	Unknown	0.91	0.83	0.91
Ovary.SBS_C	SBS5	FALSE	Age	0.73	0.67	0.73
Ovary.SBS_D	SBS18	FALSE	ROS, ROS repair deficiency	0.86	0.74	0.86
Ovary.SBS_E	SBS1	FALSE	Age, 5mC deamination	0.9	0.69	0.9
Ovary.SBS_F	SBS26	FALSE	MMRd	0.92	0.73	0.92
Ovary.SBS_G	SBS_denovo_17	TRUE	Unknown		0.75	0.75
Ovary.SBS_H	SBS_denovo_2	TRUE	APOBEC		0.89	0.89
Ovary.SBS_I	SBS_denovo_4	TRUE	Platinum treatment		0.84	0.84
Ovary.SBS_J	SBS31	FALSE	Platinum treatment	0.97	0.78	0.97
Ovary.SBS_K	SBS17b	FALSE	ROS, 5FU treatment	0.89	0.71	0.89
Pancreas_NET.ID_A	ID_denovo_2	TRUE	Age, DSB repair by NHEJ		0.86	0.86
Pancreas_NET.ID_B	ID1	FALSE	Polymerase slippage	0.97	0.6	0.97
Pancreas_NET.ID_C	ID2	FALSE	Polymerase slippage	0.96	0.65	0.96
Pancreas_NET.ID_D	ID_denovo_5	TRUE	Unknown		0.72	0.72
Pancreas_NET.ID_E	ID6	FALSE	HRD	0.85	0.77	0.85
Pancreas_NET.SBS_A	SBS11	FALSE	Temozolomide treatment	0.97	0.87	0.97
Pancreas_NET.SBS_B	SBS36	FALSE	ROS, ROS repair deficiency	1	0.92	1
Pancreas_NET.SBS_C	SBS5	FALSE	Age	0.85	0.67	0.85
Pancreas_NET.SBS_D	SBS_denovo_14	TRUE	Age		0.8	0.8
Pancreas_NET.SBS_E	SBS_denovo_2	TRUE	APOBEC		0.89	0.89
Pancreas_NET.SBS_F	SBS_denovo_3	TRUE	Age		0.81	0.81
Pancreas_NET.SBS_G	SBS39	FALSE	Unknown	0.9	0.8	0.9
Pancreas_NET.SBS_H	SBS6	FALSE	MMRd	0.85	0.85	0.85
Pancreas_NET.SBS_I	SBS1	FALSE	Age, 5mC deamination	0.98	0.69	0.98
Pancreas_NET.SBS_J	SBS_denovo_19	TRUE	Unknown		0.79	0.79
Pancreas_NET.SBS_K	SBS_denovo_7	TRUE	ROS, 5FU treatment		0.84	0.84
Pancreas.ID_A	ID1	FALSE	Polymerase slippage	0.98	0.6	0.98
Pancreas.ID_B	ID2	FALSE	Polymerase slippage	0.97	0.65	0.97
Pancreas.ID_C	ID_denovo_5	TRUE	Unknown		0.72	0.72
Pancreas.ID_D	ID6	FALSE	HRD	0.93	0.77	0.93
Pancreas.SBS_A	SBS1	FALSE	Age, 5mC deamination	0.98	0.69	0.98
Pancreas.SBS_B	SBS3	FALSE	HRD	0.89	0.83	0.89
Pancreas.SBS_C	SBS18	FALSE	ROS, ROS repair deficiency	0.91	0.74	0.91
Pancreas.SBS_D	SBS_denovo_21	TRUE	APOBEC		0.91	0.91
Pancreas.SBS_E	SBS26	FALSE	MMRd	0.87	0.73	0.87
Pancreas.SBS_F	SBS_denovo_19	TRUE	Unknown		0.79	0.79
Pancreas.SBS_G	SBS_denovo_2	TRUE	APOBEC		0.89	0.89
Pancreas.SBS_H	SBS17b	FALSE	ROS, 5FU treatment	0.91	0.71	0.91
Pancreas.SBS_I	SBS_denovo_22	TRUE	Unknown
Prostate.ID_A	ID2	FALSE	Polymerase slippage	0.97	0.65	0.97
Prostate.ID_B	ID_denovo_3	TRUE	Unknown		0.88	0.88
Prostate.ID_C	ID1	FALSE	Polymerase slippage	0.98	0.6	0.98
Prostate.ID_D	ID_denovo_5	TRUE	Unknown		0.72	0.72
Prostate.ID_E	ID6	FALSE	HRD	0.93	0.77	0.93
Prostate.SBS_A	SBS44	FALSE	MMRd	0.93	0.73	0.93
Prostate.SBS_B	SBS1	FALSE	Age, 5mC deamination	0.99	0.69	0.99
Prostate.SBS_C	SBS5	FALSE	Age	0.81	0.67	0.81
Prostate.SBS_D	SBS_denovo_12	TRUE	Unknown		0.82	0.82
Prostate.SBS_E	SBS_denovo_14	TRUE	Age		0.8	0.8
Prostate.SBS_F	SBS40	FALSE	Age	0.8	0.69	0.8
Prostate.SBS_G	SBS26	FALSE	MMRd	0.9	0.73	0.9
Prostate.SBS_H	SBS_denovo_10	TRUE	Unknown		0.73	0.73
Prostate.SBS_I	SBS18	FALSE	ROS, ROS repair deficiency	0.99	0.74	0.99
Prostate.SBS_J	SBS_denovo_11	TRUE	Unknown		0.63	0.63
Prostate.SBS_K	SBS_denovo_2	TRUE	APOBEC		0.89	0.89
Prostate.SBS_L	SBS35	FALSE	Platinum treatment	0.86	0.8	0.86
Prostate.SBS_M	SBS17b	FALSE	ROS, 5FU treatment	0.93	0.71	0.93
Prostate.SBS_N	SBS33	FALSE	Unknown	0.99	0.82	0.99
Prostate.SBS_O	SBS_denovo_23	TRUE	Unknown
Sarcoma.DBS_A	DBS2	FALSE	Cytotoxic compounds	0.88	0.72	0.88
Sarcoma.DBS_B	DBS11	FALSE	Unknown	0.93	0.76	0.93
Sarcoma.ID_A	ID_denovo_5	TRUE	Unknown		0.72	0.72
Sarcoma.ID_B	ID_denovo_2	TRUE	Age, DSB repair by NHEJ		0.86	0.86
Sarcoma.ID_C	ID1	FALSE	Polymerase slippage	0.97	0.6	0.97
Sarcoma.ID_D	ID6	FALSE	HRD	0.95	0.77	0.95
Sarcoma.ID_E	ID_denovo_4	TRUE	Unknown		0.82	0.82
Sarcoma.ID_F	ID_denovo_5	TRUE	Unknown		0.72	0.72
Sarcoma.ID_G	ID_denovo_7	TRUE	Unknown		0.77	0.77
Sarcoma.SBS_A	SBS8	FALSE	Unknown	0.92	0.83	0.92
Sarcoma.SBS_B	SBS_denovo_16	TRUE	Unknown		0.77	0.77
Sarcoma.SBS_C	SBS5	FALSE	Age	0.87	0.67	0.87
Sarcoma.SBS_D	SBS_denovo_21	TRUE	APOBEC		0.91	0.91
Sarcoma.SBS_E	SBS18	FALSE	ROS, ROS repair deficiency	0.92	0.74	0.92
Sarcoma.SBS_F	SBS1	FALSE	Age, 5mC deamination	0.94	0.69	0.94
Sarcoma.SBS_G	SBS13	FALSE	APOBEC	0.87	0.79	0.87
Sarcoma.SBS_H	SBS5	FALSE	Age	0.88	0.67	0.88
Sarcoma.SBS_I	SBS_denovo_17	TRUE	Unknown		0.75	0.75
Sarcoma.SBS_J	SBS30	FALSE	BERd	0.98	0.75	0.98
Sarcoma.SBS_K	SBS_denovo_7	TRUE	ROS, 5FU treatment		0.84	0.84
Sarcoma.SBS_L	SBS_denovo_12	TRUE	Unknown		0.82	0.82
Skin.DBS_A	DBS1	FALSE	UV light exposure	1		1
Skin.ID_A	ID13	FALSE	UV light exposure	0.95		0.95
Skin.ID_B	ID2	FALSE	Polymerase slippage	0.98	0.65	0.98
Skin.ID_C	ID1	FALSE	Polymerase slippage	0.95	0.6	0.95
Skin.ID_D	ID8	FALSE	Age, DSB repair by NHEJ	0.87	0.74	0.87
Skin.ID_E	ID_denovo_4	TRUE	Unknown		0.82	0.82
Skin.ID_F	ID4	FALSE	Unknown	0.98	0.71	0.98
Skin.SBS_A	SBS7a	FALSE	UV light exposure	1	0.8	1
Skin.SBS_B	SBS7b	FALSE	UV light exposure	0.94		0.94
Skin.SBS_C	SBS_denovo_24	TRUE	Unknown
Skin.SBS_D	SBS_denovo_19	TRUE	Unknown		0.79	0.79
Skin.SBS_E	SBS40	FALSE	Age	0.87	0.69	0.87
Skin.SBS_F	SBS38	FALSE	UV light exposure (indirect)	0.99		0.99
Skin.SBS_G	SBS17b	FALSE	ROS, 5FU treatment	0.95	0.71	0.95
Skin.SBS_H	SBS1	FALSE	Age, 5mC deamination	0.98	0.69	0.98
Thyroid.ID_A	ID_denovo_6	TRUE	Unknown		0.69	0.69
Thyroid.ID_B	ID_denovo_5	TRUE	Unknown		0.72	0.72
Thyroid.ID_C	ID4	FALSE	Unknown	0.89	0.71	0.89
Thyroid.ID_D	ID_denovo_3	TRUE	Unknown		0.88	0.88
Thyroid.SBS_A	SBS_denovo_2	TRUE	APOBEC		0.89	0.89
Thyroid.SBS_B	SBS5	FALSE	Age	0.93	0.67	0.93
Thyroid.SBS_C	SBS1	FALSE	Age, 5mC deamination	0.84	0.69	0.84
Thyroid.SBS_D	SBS_denovo_10	TRUE	Unknown		0.73	0.73
Thyroid.SBS_E	SBS_denovo_3	TRUE	Age		0.81	0.81
Thyroid.SBS_F	SBS_denovo_25	TRUE	Unknown
Thyroid.SBS_G	SBS_denovo_14	TRUE	Age		0.8	0.8
Thyroid.SBS_H	SBS36	FALSE	ROS, ROS repair deficiency	1	0.92	1
Thyroid.SBS_I	SBS_denovo_12	TRUE	Unknown		0.82	0.82
Thyroid.SBS_J	SBS_denovo_12	TRUE	Unknown		0.82	0.82
Thyroid.SBS_K	SBS_denovo_5	TRUE	Unknown		0.85	0.85
Urothelial.DBS_A	DBS_denovo_5	TRUE	Platinum treatment		0.86	0.86
Urothelial.DBS_B	DBS2	FALSE	Cytotoxic compounds	1	0.72	1
Urothelial.DBS_C	DBS5	FALSE	Platinum treatment	0.9	0.7	0.9
Urothelial.ID_A	ID_denovo_3	TRUE	Unknown		0.88	0.88
Urothelial.ID_B	ID2	FALSE	Polymerase slippage	0.99	0.65	0.99
Urothelial.ID_C	ID1	FALSE	Polymerase slippage	0.98	0.6	0.98
Urothelial.ID_D	ID3	FALSE	Tobacco smoking	0.88	0.75	0.88
Urothelial.ID_E	ID_denovo_5	TRUE	Unknown		0.72	0.72
Urothelial.ID_F	ID8	FALSE	Age, DSB repair by NHEJ	0.96	0.74	0.96
Urothelial.ID_G	ID_denovo_7	TRUE	Unknown		0.77	0.77
Urothelial.SBS_A	SBS13	FALSE	APOBEC	0.89	0.79	0.89
Urothelial.SBS_B	SBS2	FALSE	APOBEC	0.99	0.76	0.99
Urothelial.SBS_C	SBS_denovo_2	TRUE	APOBEC		0.89	0.89
Urothelial.SBS_D	SBS92	FALSE	Tobacco smoking	0.92	0.76	0.92
Urothelial.SBS_E	SBS_denovo_3	TRUE	Age		0.81	0.81
Urothelial.SBS_F	SBS5	FALSE	Age	0.74	0.67	0.74
Urothelial.SBS_G	SBS1	FALSE	Age, 5mC deamination	0.99	0.69	0.99
Urothelial.SBS_H	SBS31	FALSE	Platinum treatment	0.97	0.78	0.97
Urothelial.SBS_I	SBS_denovo_9	TRUE	Platinum treatment		0.71	0.71
Urothelial.SBS_J	SBS20	FALSE	POLD1 mutation, MMRd	0.94		0.94
Urothelial.SBS_K	SBS_denovo_12	TRUE	Unknown		0.82	0.82
Urothelial.SBS_L	SBS15	FALSE	MMRd	0.95	0.83	0.95
Urothelial.SBS_M	SBS18	FALSE	ROS, ROS repair deficiency	0.88	0.74	0.88
Urothelial.SBS_N	SBS_denovo_4	TRUE	Platinum treatment		0.84	0.84
Urothelial.SBS_O	SBS88	FALSE	Colibactin	0.92	0.78	0.92
Urothelial.SBS_P	SBS17b	FALSE	ROS, 5FU treatment	0.97	0.71	0.97
Urothelial.SBS_Q	SBS_denovo_5	TRUE	Unknown		0.85	0.85
Urothelial.SBS_R	SBS_denovo_26	TRUE	Unknown
Uterus.DBS_A	DBS_denovo_2	TRUE	MMRd (suspected)		0.9	0.9
Uterus.DBS_B	DBS_denovo_7	TRUE	Platinum treatment		0.89	0.89
Uterus.DBS_C	DBS5	FALSE	Platinum treatment	0.87	0.7	0.87
Uterus.ID_A	ID_denovo_1	TRUE	Unknown		0.91	0.91
Uterus.ID_B	ID_denovo_3	TRUE	Unknown		0.88	0.88
Uterus.ID_C	ID2	FALSE	Polymerase slippage	0.99	0.65	0.99
Uterus.ID_D	ID1	FALSE	Polymerase slippage	0.93	0.6	0.93
Uterus.ID_E	ID1	FALSE	Polymerase slippage	0.97	0.6	0.97
Uterus.ID_F	ID_denovo_5	TRUE	Unknown		0.72	0.72
Uterus.ID_G	ID6	FALSE	HRD	0.87	0.77	0.87
Uterus.SBS_A	SBS10a	FALSE	POLE mutation	0.96	0.85	0.96
Uterus.SBS_B	SBS26	FALSE	MMRd	0.98	0.73	0.98
Uterus.SBS_C	SBS44	FALSE	MMRd	0.95	0.73	0.95
Uterus.SBS_D	SBS44	FALSE	MMRd	0.91	0.73	0.91
Uterus.SBS_E	SBS1	FALSE	Age, 5mC deamination	0.98	0.69	0.98
Uterus.SBS_F	SBS40	FALSE	Age	0.83	0.69	0.83
Uterus.SBS_G	SBS13	FALSE	APOBEC	0.86	0.79	0.86
Uterus.SBS_H	SBS_denovo_19	TRUE	Unknown		0.79	0.79
Uterus.SBS_I	SBS_denovo_9	TRUE	Platinum treatment		0.71	0.71
Uterus.SBS_J	SBS_denovo_17	TRUE	Unknown		0.75	0.75
Uterus.SBS_K	SBS2	FALSE	APOBEC	0.96	0.76	0.96
Uterus.SBS_L	SBS_denovo_8	TRUE	Unknown		0.79	0.79
Uterus.SBS_M	SBS_denovo_4	TRUE	Platinum treatment		0.84	0.84
Uterus.SBS_N	SBS31	FALSE	Platinum treatment	0.97	0.78	0.97
Uterus.SBS_O	SBS17b	FALSE	ROS, 5FU treatment	0.92	0.71	0.92
Uterus.SBS_P	SBS_denovo_27	TRUE	Unknown

## Sheet: sig_etiologies
mut_type	is_denovo_clust	sig_name	etiology	etiology_group_1	etiology_group_2	etiology_comment
SBS	FALSE	SBS1	Age, 5mC deamination	Age
SBS	FALSE	SBS2	APOBEC	APOBEC
SBS	FALSE	SBS3	HRD	DDRD
SBS	FALSE	SBS4	Tobacco smoking	Environmental
SBS	FALSE	SBS5	Age	Age
SBS	FALSE	SBS6	MMRd	DDRD
SBS	FALSE	SBS7a	UV light exposure	Environmental
SBS	FALSE	SBS7b	UV light exposure	Environmental
SBS	FALSE	SBS8	Unknown	Unknown
SBS	FALSE	SBS9	AID (non-canonical)	APOBEC
SBS	FALSE	SBS10a	POLE mutation	DDRD
SBS	FALSE	SBS10c	POLD1 proofreading defect	DDRD
SBS	FALSE	SBS11	Temozolomide treatment	Treatment
SBS	FALSE	SBS12	Liver associated	Unknown
SBS	FALSE	SBS13	APOBEC	APOBEC
SBS	FALSE	SBS15	MMRd	DDRD
SBS	FALSE	SBS16	Liver associated	Unknown
SBS	FALSE	SBS17a	ROS, 5FU treatment	ROS	Treatment
SBS	FALSE	SBS17b	ROS, 5FU treatment	ROS	Treatment
SBS	FALSE	SBS18	ROS, ROS repair deficiency	ROS
SBS	FALSE	SBS19	Unknown	Unknown
SBS	FALSE	SBS20	POLD1 mutation, MMRd	DDRD
SBS	FALSE	SBS21	MMRd	DDRD
SBS	FALSE	SBS22	Aristolochic acid	Environmental
SBS	FALSE	SBS25	Unknown chemotherapy	Treatment
SBS	FALSE	SBS26	MMRd	DDRD
SBS	FALSE	SBS28	Unknown	Unknown
SBS	FALSE	SBS30	BERd	DDRD
SBS	FALSE	SBS31	Platinum treatment	Treatment
SBS	FALSE	SBS33	Unknown	Unknown
SBS	FALSE	SBS35	Platinum treatment	Treatment
SBS	FALSE	SBS36	ROS, ROS repair deficiency	DDRD
SBS	FALSE	SBS38	UV light exposure (indirect)	Environmental
SBS	FALSE	SBS39	Unknown	Unknown
SBS	FALSE	SBS40	Age	Age
SBS	FALSE	SBS41	Unknown	Unknown
SBS	FALSE	SBS44	MMRd	DDRD
SBS	FALSE	SBS88	Colibactin	Environmental
SBS	FALSE	SBS90	Duocarmycin treatment	Treatment
SBS	FALSE	SBS92	Tobacco smoking	Environmental
SBS	FALSE	SBS93	Unknown	Unknown
SBS	FALSE	SBS94	Unknown	Unknown
DBS	FALSE	DBS1	UV light exposure	Environmental
DBS	FALSE	DBS2	Cytotoxic compounds	Environmental	Treatment
DBS	FALSE	DBS4	Age	Age
DBS	FALSE	DBS5	Platinum treatment	Treatment
DBS	FALSE	DBS11	Unknown	Unknown
ID	FALSE	ID1	Polymerase slippage	Age	DDRD
ID	FALSE	ID2	Polymerase slippage	Age	DDRD
ID	FALSE	ID3	Tobacco smoking	Environmental
ID	FALSE	ID4	Unknown	Unknown
ID	FALSE	ID5	Age	Age
ID	FALSE	ID6	HRD	DDRD
ID	FALSE	ID8	Age, DSB repair by NHEJ	Age	Treatment
ID	FALSE	ID9	Unknown	Unknown
ID	FALSE	ID13	UV light exposure	Environmental
ID	FALSE	ID14	Unknown	Unknown
SBS	TRUE	SBS_denovo_2	APOBEC	APOBEC		Aggregate of SBS2 and SBS13
SBS	TRUE	SBS_denovo_21	APOBEC	APOBEC		Aggregate of SBS2 and SBS13
SBS	TRUE	SBS_denovo_3	Age	Age		Resembles SBS5 based on C>A, C>T, and T>C peaks
SBS	TRUE	SBS_denovo_14	Age	Age		Resembles SBS40 (whole spectrum)
SBS	TRUE	SBS_denovo_4	Platinum treatment	Treatment		Resembles SBS35 based on T>A peaks
SBS	TRUE	SBS_denovo_9	Platinum treatment	Treatment		Resembles SBS35 based on T>A peaks
SBS	TRUE	SBS_denovo_15	ROS, 5FU treatment	ROS	Treatment	Aggregate of SBS17a and SBS17b
SBS	TRUE	SBS_denovo_7	ROS, 5FU treatment	ROS	Treatment	Aggregate of SBS17a and SBS17b
DBS	TRUE	DBS_denovo_2	MMRd (suspected)	DDRD		Samples with high contribution (>250 mutations) of this cluster are all MSI
DBS	TRUE	DBS_denovo_1	POLE, MMRd (suspected)	DDRD		Samples with high contribution (>150 mutations) of this cluster are frequently MSI or have POLE mutations
DBS	TRUE	DBS_denovo_4	Platinum treatment	Treatment		Resembles DBS5 based on CT>AA and CT>AC peaks
DBS	TRUE	DBS_denovo_5	Platinum treatment	Treatment		Aggregate of cisplatin and carboplatin DBS signature in Signal (Kucab et al 2019)
DBS	TRUE	DBS_denovo_7	Platinum treatment	Treatment		Aggregate of cisplatin and carboplatin DBS signature in Signal (Kucab et al 2019)
ID	TRUE	ID_denovo_2	Age, DSB repair by NHEJ	Age Treatment		Aggregate of ID5 and ID8

## Sheet: sig_cos_sim_to_signal
mut_type	denovo_sig_name_uniq	denovo_sig_name_assigned	denovo_etiology	cos_sim	cos_sim_rank	degasperi_sig_name	degasperi_etiology
SBS	Biliary.SBS_A	SBS44	MMRd	0.982427	1	SBS44	MMR deficiency,RSB
SBS	Biliary.SBS_A	SBS44	MMRd	0.856347	2	SBS26	MMR deficiency,RSB
SBS	Biliary.SBS_A	SBS44	MMRd	0.788889	3	SBS20	MMR deficiency,POLD deficiency,RSB
SBS	Biliary.SBS_A	SBS44	MMRd	0.764022	4	SBS6	MMR deficiency,RSB
SBS	Biliary.SBS_A	SBS44	MMRd	0.760565	5	SBS120	TSB
SBS	Biliary.SBS_A	SBS44	MMRd	0.756751	6	SBS14	MMR deficiency,POLE deficiency,RSB
SBS	Biliary.SBS_A	SBS44	MMRd	0.74984	7	SBS5	TSB
SBS	Biliary.SBS_A	SBS44	MMRd	0.724171	8	SBS118
SBS	Biliary.SBS_A	SBS44	MMRd	0.704883	9	SBS97	MMR deficiency,RSB
SBS	Biliary.SBS_A	SBS44	MMRd	0.699665	10	SBS15	MMR deficiency,RSB
SBS	Biliary.SBS_A	SBS44	MMRd	0.696377	11	SBS164
SBS	Biliary.SBS_A	SBS44	MMRd	0.690912	12	SBS122
SBS	Biliary.SBS_A	SBS44	MMRd	0.678926	13	SBS102	TSB
SBS	Biliary.SBS_A	SBS44	MMRd	0.672833	14	SBS12
SBS	Biliary.SBS_A	SBS44	MMRd	0.671046	15	SBS123	TSB
SBS	Biliary.SBS_A	SBS44	MMRd	0.668735	16	SBS156	TSB
SBS	Biliary.SBS_A	SBS44	MMRd	0.652789	17	SBS153	TSB
SBS	Biliary.SBS_A	SBS44	MMRd	0.652127	18	SBS158
SBS	Biliary.SBS_A	SBS44	MMRd	0.645733	19	SBS92	TSB
SBS	Biliary.SBS_A	SBS44	MMRd	0.645142	20	SBS127
SBS	Biliary.SBS_A	SBS44	MMRd	0.643268	21	SBS167
SBS	Biliary.SBS_A	SBS44	MMRd	0.641081	22	SBS150
SBS	Biliary.SBS_A	SBS44	MMRd	0.636542	23	SBS152	TSB
SBS	Biliary.SBS_A	SBS44	MMRd	0.632479	24	SBS151
SBS	Biliary.SBS_A	SBS44	MMRd	0.631297	25	SBS162
SBS	Biliary.SBS_A	SBS44	MMRd	0.626905	26	SBS159
SBS	Biliary.SBS_A	SBS44	MMRd	0.599717	27	SBS154
SBS	Biliary.SBS_A	SBS44	MMRd	0.59773	28	SBS119	TSB
SBS	Biliary.SBS_A	SBS44	MMRd	0.595644	29	SBS126
SBS	Biliary.SBS_A	SBS44	MMRd	0.593803	30	SBS101
SBS	Biliary.SBS_A	SBS44	MMRd	0.591698	31	SBS84
SBS	Biliary.SBS_A	SBS44	MMRd	0.590789	32	SBS160
SBS	Biliary.SBS_A	SBS44	MMRd	0.588806	33	SBS110	Similar to AAI
SBS	Biliary.SBS_A	SBS44	MMRd	0.583743	34	SBS161
SBS	Biliary.SBS_A	SBS44	MMRd	0.582148	35	SBS157
SBS	Biliary.SBS_A	SBS44	MMRd	0.581554	36	SBS98	TSB,RSB
SBS	Biliary.SBS_A	SBS44	MMRd	0.575577	37	SBS103	TSB
SBS	Biliary.SBS_A	SBS44	MMRd	0.573954	38	SBS163
SBS	Biliary.SBS_A	SBS44	MMRd	0.559002	39	SBS125
SBS	Biliary.SBS_A	SBS44	MMRd	0.540066	40	SBS144	TSB
SBS	Biliary.SBS_A	SBS44	MMRd	0.533825	41	SBS1	Deamination
SBS	Biliary.SBS_A	SBS44	MMRd	0.531544	42	SBS116	RSB
SBS	Biliary.SBS_A	SBS44	MMRd	0.527038	43	SBS23
SBS	Biliary.SBS_A	SBS44	MMRd	0.526299	44	SBS155
SBS	Biliary.SBS_A	SBS44	MMRd	0.52549	45	SBS142
SBS	Biliary.SBS_A	SBS44	MMRd	0.524593	46	SBS130
SBS	Biliary.SBS_A	SBS44	MMRd	0.522968	47	SBS143	TSB,RSB
SBS	Biliary.SBS_A	SBS44	MMRd	0.518642	48	SBS146
SBS	Biliary.SBS_A	SBS44	MMRd	0.504945	49	SBS140
SBS	Biliary.SBS_A	SBS44	MMRd	0.503315	50	SBS166
SBS	Biliary.SBS_A	SBS44	MMRd	0.501708	51	SBS124	TSB
SBS	Biliary.SBS_A	SBS44	MMRd	0.498531	52	SBS32	TSB
SBS	Biliary.SBS_A	SBS44	MMRd	0.498114	53	SBS16	TSB
SBS	Biliary.SBS_A	SBS44	MMRd	0.496357	54	SBS35	Platinum
SBS	Biliary.SBS_A	SBS44	MMRd	0.485112	55	SBS139
SBS	Biliary.SBS_A	SBS44	MMRd	0.482263	56	SBS57	TSB
SBS	Biliary.SBS_A	SBS44	MMRd	0.474659	57	SBS165
SBS	Biliary.SBS_A	SBS44	MMRd	0.46944	58	SBS3	HR deficiency
SBS	Biliary.SBS_A	SBS44	MMRd	0.46773	59	SBS117
SBS	Biliary.SBS_A	SBS44	MMRd	0.460895	60	SBS8	HR deficiency,TSB
SBS	Biliary.SBS_A	SBS44	MMRd	0.457857	61	SBS88	TSB
SBS	Biliary.SBS_A	SBS44	MMRd	0.452445	62	SBS93
SBS	Biliary.SBS_A	SBS44	MMRd	0.442656	63	SBS136	TSB
SBS	Biliary.SBS_A	SBS44	MMRd	0.436153	64	SBS104	Platinum-related
SBS	Biliary.SBS_A	SBS44	MMRd	0.428506	65	SBS111	Platinum-related,TSB
SBS	Biliary.SBS_A	SBS44	MMRd	0.426895	66	SBS149
SBS	Biliary.SBS_A	SBS44	MMRd	0.415056	67	SBS168	TSB
SBS	Biliary.SBS_A	SBS44	MMRd	0.414473	68	SBS30	BER deficiency
SBS	Biliary.SBS_A	SBS44	MMRd	0.413761	69	SBS128	TSB,RSB
SBS	Biliary.SBS_A	SBS44	MMRd	0.409277	70	SBS33	TSB
SBS	Biliary.SBS_A	SBS44	MMRd	0.408666	71	SBS147
SBS	Biliary.SBS_A	SBS44	MMRd	0.405106	72	SBS95	TSB
SBS	Biliary.SBS_A	SBS44	MMRd	0.403817	73	SBS100
SBS	Biliary.SBS_A	SBS44	MMRd	0.400856	74	SBS131	TSB,RSB
SBS	Biliary.SBS_A	SBS44	MMRd	0.399967	75	SBS53
SBS	Biliary.SBS_A	SBS44	MMRd	0.398878	76	SBS4	Tobacco,TSB
SBS	Biliary.SBS_A	SBS44	MMRd	0.398116	77	SBS99	TSB
SBS	Biliary.SBS_A	SBS44	MMRd	0.392911	78	SBS18	BER deficiency
SBS	Biliary.SBS_A	SBS44	MMRd	0.384662	79	SBS94	Similar to tobacco,TSB
SBS	Biliary.SBS_A	SBS44	MMRd	0.38285	80	SBS132
SBS	Biliary.SBS_A	SBS44	MMRd	0.381658	81	SBS107	Similar to tobacco
SBS	Biliary.SBS_A	SBS44	MMRd	0.378214	82	SBS114
SBS	Biliary.SBS_A	SBS44	MMRd	0.377977	83	SBS96
SBS	Biliary.SBS_A	SBS44	MMRd	0.36978	84	SBS135	TSB
SBS	Biliary.SBS_A	SBS44	MMRd	0.365352	85	SBS17a
SBS	Biliary.SBS_A	SBS44	MMRd	0.361497	86	SBS113	AAI,TSB
SBS	Biliary.SBS_A	SBS44	MMRd	0.354727	87	SBS138
SBS	Biliary.SBS_A	SBS44	MMRd	0.339414	88	SBS145
SBS	Biliary.SBS_A	SBS44	MMRd	0.33826	89	SBS24
SBS	Biliary.SBS_A	SBS44	MMRd	0.330859	90	SBS28
SBS	Biliary.SBS_A	SBS44	MMRd	0.326466	91	SBS9
SBS	Biliary.SBS_A	SBS44	MMRd	0.325123	92	SBS31	Platinum,TSB
SBS	Biliary.SBS_A	SBS44	MMRd	0.32081	93	SBS115	TSB
SBS	Biliary.SBS_A	SBS44	MMRd	0.311558	94	SBS11	TSB
SBS	Biliary.SBS_A	SBS44	MMRd	0.31095	95	SBS169	TSB
SBS	Biliary.SBS_A	SBS44	MMRd	0.304728	96	SBS141	TSB
SBS	Biliary.SBS_A	SBS44	MMRd	0.299035	97	SBS106	TSB
SBS	Biliary.SBS_A	SBS44	MMRd	0.2986	98	SBS38	Similar to UV
SBS	Biliary.SBS_A	SBS44	MMRd	0.294223	99	SBS19
SBS	Biliary.SBS_A	SBS44	MMRd	0.291943	100	SBS112	Platinum-related,TSB
SBS	Biliary.SBS_A	SBS44	MMRd	0.267147	101	SBS134	TSB
SBS	Biliary.SBS_A	SBS44	MMRd	0.251949	102	SBS137	Similar to UV,TSB
SBS	Biliary.SBS_A	SBS44	MMRd	0.233676	103	SBS105	Deamination,TSB
SBS	Biliary.SBS_A	SBS44	MMRd	0.227959	104	SBS17
SBS	Biliary.SBS_A	SBS44	MMRd	0.227885	105	SBS109	Similar to tobacco
SBS	Biliary.SBS_A	SBS44	MMRd	0.22608	106	SBS133
SBS	Biliary.SBS_A	SBS44	MMRd	0.224843	107	SBS7c	UV exposure,TSB
SBS	Biliary.SBS_A	SBS44	MMRd	0.217651	108	SBS10d	POLD deficiency,RSB
SBS	Biliary.SBS_A	SBS44	MMRd	0.195304	109	SBS87	Deamination,TSB,RSB
SBS	Biliary.SBS_A	SBS44	MMRd	0.189327	110	SBS10a	POLE deficiency,RSB
SBS	Biliary.SBS_A	SBS44	MMRd	0.1885	111	SBS121	RSB
SBS	Biliary.SBS_A	SBS44	MMRd	0.185355	112	SBS108	BER deficiency,TSB
SBS	Biliary.SBS_A	SBS44	MMRd	0.183948	113	SBS148	TSB,RSB
SBS	Biliary.SBS_A	SBS44	MMRd	0.171511	114	SBS7a	UV exposure,TSB
SBS	Biliary.SBS_A	SBS44	MMRd	0.169919	115	SBS90	Duocarmycin
SBS	Biliary.SBS_A	SBS44	MMRd	0.163709	116	SBS2	Deamination,APOBEC,RSB
SBS	Biliary.SBS_A	SBS44	MMRd	0.141371	117	SBS22	AAI,TSB
SBS	Biliary.SBS_A	SBS44	MMRd	0.139572	118	SBS52
SBS	Biliary.SBS_A	SBS44	MMRd	0.118767	119	SBS13	Deamination,APOBEC,RSB
SBS	Biliary.SBS_A	SBS44	MMRd	0.106007	120	SBS129	Similar to UV,TSB
SBS	Biliary.SBS_B	SBS1	Age, 5mC deamination	0.983536	1	SBS96
SBS	Biliary.SBS_B	SBS1	Age, 5mC deamination	0.976006	2	SBS1	Deamination
SBS	Biliary.SBS_B	SBS1	Age, 5mC deamination	0.899897	3	SBS6	MMR deficiency,RSB
SBS	Biliary.SBS_B	SBS1	Age, 5mC deamination	0.876115	4	SBS95	TSB
SBS	Biliary.SBS_B	SBS1	Age, 5mC deamination	0.649454	5	SBS103	TSB
SBS	Biliary.SBS_B	SBS1	Age, 5mC deamination	0.627768	6	SBS15	MMR deficiency,RSB
SBS	Biliary.SBS_B	SBS1	Age, 5mC deamination	0.558562	7	SBS14	MMR deficiency,POLE deficiency,RSB
SBS	Biliary.SBS_B	SBS1	Age, 5mC deamination	0.527199	8	SBS158
SBS	Biliary.SBS_B	SBS1	Age, 5mC deamination	0.516622	9	SBS87	Deamination,TSB,RSB
SBS	Biliary.SBS_B	SBS1	Age, 5mC deamination	0.511959	10	SBS157
SBS	Biliary.SBS_B	SBS1	Age, 5mC deamination	0.495494	11	SBS44	MMR deficiency,RSB
SBS	Biliary.SBS_B	SBS1	Age, 5mC deamination	0.445993	12	SBS139
SBS	Biliary.SBS_B	SBS1	Age, 5mC deamination	0.441881	13	SBS156	TSB
SBS	Biliary.SBS_B	SBS1	Age, 5mC deamination	0.424967	14	SBS97	MMR deficiency,RSB
SBS	Biliary.SBS_B	SBS1	Age, 5mC deamination	0.419333	15	SBS5	TSB
SBS	Biliary.SBS_B	SBS1	Age, 5mC deamination	0.411244	16	SBS101
SBS	Biliary.SBS_B	SBS1	Age, 5mC deamination	0.40823	17	SBS151
SBS	Biliary.SBS_B	SBS1	Age, 5mC deamination	0.403949	18	SBS130
SBS	Biliary.SBS_B	SBS1	Age, 5mC deamination	0.397718	19	SBS98	TSB,RSB
SBS	Biliary.SBS_B	SBS1	Age, 5mC deamination	0.388455	20	SBS160
SBS	Biliary.SBS_B	SBS1	Age, 5mC deamination	0.361104	21	SBS150
SBS	Biliary.SBS_B	SBS1	Age, 5mC deamination	0.343752	22	SBS105	Deamination,TSB
SBS	Biliary.SBS_B	SBS1	Age, 5mC deamination	0.338919	23	SBS114
SBS	Biliary.SBS_B	SBS1	Age, 5mC deamination	0.324698	24	SBS120	TSB
SBS	Biliary.SBS_B	SBS1	Age, 5mC deamination	0.317332	25	SBS99	TSB
SBS	Biliary.SBS_B	SBS1	Age, 5mC deamination	0.300674	26	SBS142
SBS	Biliary.SBS_B	SBS1	Age, 5mC deamination	0.298996	27	SBS136	TSB
SBS	Biliary.SBS_B	SBS1	Age, 5mC deamination	0.289979	28	SBS23
SBS	Biliary.SBS_B	SBS1	Age, 5mC deamination	0.288361	29	SBS53
SBS	Biliary.SBS_B	SBS1	Age, 5mC deamination	0.276611	30	SBS20	MMR deficiency,POLD deficiency,RSB
SBS	Biliary.SBS_B	SBS1	Age, 5mC deamination	0.264731	31	SBS111	Platinum-related,TSB
SBS	Biliary.SBS_B	SBS1	Age, 5mC deamination	0.259337	32	SBS100
SBS	Biliary.SBS_B	SBS1	Age, 5mC deamination	0.251761	33	SBS127
SBS	Biliary.SBS_B	SBS1	Age, 5mC deamination	0.249836	34	SBS166
SBS	Biliary.SBS_B	SBS1	Age, 5mC deamination	0.249117	35	SBS145
SBS	Biliary.SBS_B	SBS1	Age, 5mC deamination	0.2273	36	SBS8	HR deficiency,TSB
SBS	Biliary.SBS_B	SBS1	Age, 5mC deamination	0.226437	37	SBS126
SBS	Biliary.SBS_B	SBS1	Age, 5mC deamination	0.225262	38	SBS140
SBS	Biliary.SBS_B	SBS1	Age, 5mC deamination	0.223911	39	SBS155
SBS	Biliary.SBS_B	SBS1	Age, 5mC deamination	0.221025	40	SBS122
SBS	Biliary.SBS_B	SBS1	Age, 5mC deamination	0.216015	41	SBS33	TSB
SBS	Biliary.SBS_B	SBS1	Age, 5mC deamination	0.215419	42	SBS88	TSB
SBS	Biliary.SBS_B	SBS1	Age, 5mC deamination	0.212447	43	SBS149
SBS	Biliary.SBS_B	SBS1	Age, 5mC deamination	0.210755	44	SBS167
SBS	Biliary.SBS_B	SBS1	Age, 5mC deamination	0.210665	45	SBS84
SBS	Biliary.SBS_B	SBS1	Age, 5mC deamination	0.203654	46	SBS35	Platinum
SBS	Biliary.SBS_B	SBS1	Age, 5mC deamination	0.202305	47	SBS18	BER deficiency
SBS	Biliary.SBS_B	SBS1	Age, 5mC deamination	0.201994	48	SBS26	MMR deficiency,RSB
SBS	Biliary.SBS_B	SBS1	Age, 5mC deamination	0.196567	49	SBS152	TSB
SBS	Biliary.SBS_B	SBS1	Age, 5mC deamination	0.193978	50	SBS162
SBS	Biliary.SBS_B	SBS1	Age, 5mC deamination	0.183156	51	SBS144	TSB
SBS	Biliary.SBS_B	SBS1	Age, 5mC deamination	0.182411	52	SBS107	Similar to tobacco
SBS	Biliary.SBS_B	SBS1	Age, 5mC deamination	0.181725	53	SBS102	TSB
SBS	Biliary.SBS_B	SBS1	Age, 5mC deamination	0.181544	54	SBS146
SBS	Biliary.SBS_B	SBS1	Age, 5mC deamination	0.180921	55	SBS168	TSB
SBS	Biliary.SBS_B	SBS1	Age, 5mC deamination	0.180602	56	SBS32	TSB
SBS	Biliary.SBS_B	SBS1	Age, 5mC deamination	0.179286	57	SBS57	TSB
SBS	Biliary.SBS_B	SBS1	Age, 5mC deamination	0.1762	58	SBS169	TSB
SBS	Biliary.SBS_B	SBS1	Age, 5mC deamination	0.174291	59	SBS3	HR deficiency
SBS	Biliary.SBS_B	SBS1	Age, 5mC deamination	0.170421	60	SBS17a
SBS	Biliary.SBS_B	SBS1	Age, 5mC deamination	0.169115	61	SBS117
SBS	Biliary.SBS_B	SBS1	Age, 5mC deamination	0.166512	62	SBS125
SBS	Biliary.SBS_B	SBS1	Age, 5mC deamination	0.164433	63	SBS31	Platinum,TSB
SBS	Biliary.SBS_B	SBS1	Age, 5mC deamination	0.159695	64	SBS118
SBS	Biliary.SBS_B	SBS1	Age, 5mC deamination	0.158648	65	SBS165
SBS	Biliary.SBS_B	SBS1	Age, 5mC deamination	0.158537	66	SBS143	TSB,RSB
SBS	Biliary.SBS_B	SBS1	Age, 5mC deamination	0.158216	67	SBS159
SBS	Biliary.SBS_B	SBS1	Age, 5mC deamination	0.155589	68	SBS106	TSB
SBS	Biliary.SBS_B	SBS1	Age, 5mC deamination	0.155217	69	SBS104	Platinum-related
SBS	Biliary.SBS_B	SBS1	Age, 5mC deamination	0.155088	70	SBS93
SBS	Biliary.SBS_B	SBS1	Age, 5mC deamination	0.1535	71	SBS110	Similar to AAI
SBS	Biliary.SBS_B	SBS1	Age, 5mC deamination	0.153081	72	SBS154
SBS	Biliary.SBS_B	SBS1	Age, 5mC deamination	0.152729	73	SBS24
SBS	Biliary.SBS_B	SBS1	Age, 5mC deamination	0.148772	74	SBS135	TSB
SBS	Biliary.SBS_B	SBS1	Age, 5mC deamination	0.147339	75	SBS153	TSB
SBS	Biliary.SBS_B	SBS1	Age, 5mC deamination	0.147307	76	SBS132
SBS	Biliary.SBS_B	SBS1	Age, 5mC deamination	0.138447	77	SBS92	TSB
SBS	Biliary.SBS_B	SBS1	Age, 5mC deamination	0.136922	78	SBS124	TSB
SBS	Biliary.SBS_B	SBS1	Age, 5mC deamination	0.136088	79	SBS10a	POLE deficiency,RSB
SBS	Biliary.SBS_B	SBS1	Age, 5mC deamination	0.13594	80	SBS138
SBS	Biliary.SBS_B	SBS1	Age, 5mC deamination	0.135322	81	SBS16	TSB
SBS	Biliary.SBS_B	SBS1	Age, 5mC deamination	0.131532	82	SBS123	TSB
SBS	Biliary.SBS_B	SBS1	Age, 5mC deamination	0.129457	83	SBS113	AAI,TSB
SBS	Biliary.SBS_B	SBS1	Age, 5mC deamination	0.128939	84	SBS121	RSB
SBS	Biliary.SBS_B	SBS1	Age, 5mC deamination	0.126863	85	SBS163
SBS	Biliary.SBS_B	SBS1	Age, 5mC deamination	0.125569	86	SBS38	Similar to UV
SBS	Biliary.SBS_B	SBS1	Age, 5mC deamination	0.124143	87	SBS147
SBS	Biliary.SBS_B	SBS1	Age, 5mC deamination	0.123802	88	SBS30	BER deficiency
SBS	Biliary.SBS_B	SBS1	Age, 5mC deamination	0.12322	89	SBS9
SBS	Biliary.SBS_B	SBS1	Age, 5mC deamination	0.123179	90	SBS11	TSB
SBS	Biliary.SBS_B	SBS1	Age, 5mC deamination	0.119814	91	SBS141	TSB
SBS	Biliary.SBS_B	SBS1	Age, 5mC deamination	0.119305	92	SBS94	Similar to tobacco,TSB
SBS	Biliary.SBS_B	SBS1	Age, 5mC deamination	0.11894	93	SBS134	TSB
SBS	Biliary.SBS_B	SBS1	Age, 5mC deamination	0.117933	94	SBS164
SBS	Biliary.SBS_B	SBS1	Age, 5mC deamination	0.116384	95	SBS7a	UV exposure,TSB
SBS	Biliary.SBS_B	SBS1	Age, 5mC deamination	0.113425	96	SBS2	Deamination,APOBEC,RSB
SBS	Biliary.SBS_B	SBS1	Age, 5mC deamination	0.113213	97	SBS28
SBS	Biliary.SBS_B	SBS1	Age, 5mC deamination	0.112787	98	SBS131	TSB,RSB
SBS	Biliary.SBS_B	SBS1	Age, 5mC deamination	0.112057	99	SBS128	TSB,RSB
SBS	Biliary.SBS_B	SBS1	Age, 5mC deamination	0.111064	100	SBS4	Tobacco,TSB
SBS	Biliary.SBS_B	SBS1	Age, 5mC deamination	0.10954	101	SBS17
SBS	Biliary.SBS_B	SBS1	Age, 5mC deamination	0.108654	102	SBS119	TSB
SBS	Biliary.SBS_B	SBS1	Age, 5mC deamination	0.108526	103	SBS161
SBS	Biliary.SBS_B	SBS1	Age, 5mC deamination	0.102755	104	SBS90	Duocarmycin
SBS	Biliary.SBS_B	SBS1	Age, 5mC deamination	0.102148	105	SBS112	Platinum-related,TSB
SBS	Biliary.SBS_B	SBS1	Age, 5mC deamination	0.100838	106	SBS116	RSB
SBS	Biliary.SBS_B	SBS1	Age, 5mC deamination	0.0992187	107	SBS13	Deamination,APOBEC,RSB
SBS	Biliary.SBS_B	SBS1	Age, 5mC deamination	0.0989402	108	SBS108	BER deficiency,TSB
SBS	Biliary.SBS_B	SBS1	Age, 5mC deamination	0.097765	109	SBS7c	UV exposure,TSB
SBS	Biliary.SBS_B	SBS1	Age, 5mC deamination	0.0976346	110	SBS137	Similar to UV,TSB
SBS	Biliary.SBS_B	SBS1	Age, 5mC deamination	0.0907883	111	SBS129	Similar to UV,TSB
SBS	Biliary.SBS_B	SBS1	Age, 5mC deamination	0.0907288	112	SBS52
SBS	Biliary.SBS_B	SBS1	Age, 5mC deamination	0.0844556	113	SBS19
SBS	Biliary.SBS_B	SBS1	Age, 5mC deamination	0.080368	114	SBS109	Similar to tobacco
SBS	Biliary.SBS_B	SBS1	Age, 5mC deamination	0.0801792	115	SBS10d	POLD deficiency,RSB
SBS	Biliary.SBS_B	SBS1	Age, 5mC deamination	0.0777604	116	SBS133
SBS	Biliary.SBS_B	SBS1	Age, 5mC deamination	0.0772122	117	SBS148	TSB,RSB
SBS	Biliary.SBS_B	SBS1	Age, 5mC deamination	0.0702455	118	SBS22	AAI,TSB
SBS	Biliary.SBS_B	SBS1	Age, 5mC deamination	0.0699861	119	SBS12
SBS	Biliary.SBS_B	SBS1	Age, 5mC deamination	0.0177272	120	SBS115	TSB
SBS	Biliary.SBS_C	SBS5	Age	0.883712	1	SBS127
SBS	Biliary.SBS_C	SBS5	Age	0.799673	2	SBS5	TSB
SBS	Biliary.SBS_C	SBS5	Age	0.778996	3	SBS118
SBS	Biliary.SBS_C	SBS5	Age	0.770587	4	SBS120	TSB
SBS	Biliary.SBS_C	SBS5	Age	0.765072	5	SBS166
SBS	Biliary.SBS_C	SBS5	Age	0.752585	6	SBS162
SBS	Biliary.SBS_C	SBS5	Age	0.747866	7	SBS125
SBS	Biliary.SBS_C	SBS5	Age	0.734337	8	SBS102	TSB
SBS	Biliary.SBS_C	SBS5	Age	0.728249	9	SBS163
SBS	Biliary.SBS_C	SBS5	Age	0.726397	10	SBS98	TSB,RSB
SBS	Biliary.SBS_C	SBS5	Age	0.711161	11	SBS151
SBS	Biliary.SBS_C	SBS5	Age	0.711085	12	SBS92	TSB
SBS	Biliary.SBS_C	SBS5	Age	0.70806	13	SBS26	MMR deficiency,RSB
SBS	Biliary.SBS_C	SBS5	Age	0.708037	14	SBS44	MMR deficiency,RSB
SBS	Biliary.SBS_C	SBS5	Age	0.704353	15	SBS154
SBS	Biliary.SBS_C	SBS5	Age	0.700873	16	SBS124	TSB
SBS	Biliary.SBS_C	SBS5	Age	0.700124	17	SBS167
SBS	Biliary.SBS_C	SBS5	Age	0.69975	18	SBS160
SBS	Biliary.SBS_C	SBS5	Age	0.698288	19	SBS130
SBS	Biliary.SBS_C	SBS5	Age	0.690919	20	SBS165
SBS	Biliary.SBS_C	SBS5	Age	0.687448	21	SBS122
SBS	Biliary.SBS_C	SBS5	Age	0.677776	22	SBS126
SBS	Biliary.SBS_C	SBS5	Age	0.67007	23	SBS110	Similar to AAI
SBS	Biliary.SBS_C	SBS5	Age	0.669921	24	SBS155
SBS	Biliary.SBS_C	SBS5	Age	0.664358	25	SBS159
SBS	Biliary.SBS_C	SBS5	Age	0.65848	26	SBS14	MMR deficiency,POLE deficiency,RSB
SBS	Biliary.SBS_C	SBS5	Age	0.651181	27	SBS16	TSB
SBS	Biliary.SBS_C	SBS5	Age	0.648717	28	SBS158
SBS	Biliary.SBS_C	SBS5	Age	0.637908	29	SBS142
SBS	Biliary.SBS_C	SBS5	Age	0.635398	30	SBS139
SBS	Biliary.SBS_C	SBS5	Age	0.631836	31	SBS88	TSB
SBS	Biliary.SBS_C	SBS5	Age	0.627071	32	SBS164
SBS	Biliary.SBS_C	SBS5	Age	0.626767	33	SBS152	TSB
SBS	Biliary.SBS_C	SBS5	Age	0.626553	34	SBS144	TSB
SBS	Biliary.SBS_C	SBS5	Age	0.626013	35	SBS93
SBS	Biliary.SBS_C	SBS5	Age	0.625597	36	SBS146
SBS	Biliary.SBS_C	SBS5	Age	0.624272	37	SBS161
SBS	Biliary.SBS_C	SBS5	Age	0.618227	38	SBS97	MMR deficiency,RSB
SBS	Biliary.SBS_C	SBS5	Age	0.617853	39	SBS153	TSB
SBS	Biliary.SBS_C	SBS5	Age	0.616989	40	SBS143	TSB,RSB
SBS	Biliary.SBS_C	SBS5	Age	0.613843	41	SBS6	MMR deficiency,RSB
SBS	Biliary.SBS_C	SBS5	Age	0.609739	42	SBS157
SBS	Biliary.SBS_C	SBS5	Age	0.608113	43	SBS18	BER deficiency
SBS	Biliary.SBS_C	SBS5	Age	0.603451	44	SBS156	TSB
SBS	Biliary.SBS_C	SBS5	Age	0.601426	45	SBS140
SBS	Biliary.SBS_C	SBS5	Age	0.600966	46	SBS3	HR deficiency
SBS	Biliary.SBS_C	SBS5	Age	0.583508	47	SBS119	TSB
SBS	Biliary.SBS_C	SBS5	Age	0.579895	48	SBS9
SBS	Biliary.SBS_C	SBS5	Age	0.575941	49	SBS1	Deamination
SBS	Biliary.SBS_C	SBS5	Age	0.575222	50	SBS103	TSB
SBS	Biliary.SBS_C	SBS5	Age	0.572495	51	SBS101
SBS	Biliary.SBS_C	SBS5	Age	0.566123	52	SBS12
SBS	Biliary.SBS_C	SBS5	Age	0.564556	53	SBS57	TSB
SBS	Biliary.SBS_C	SBS5	Age	0.560393	54	SBS23
SBS	Biliary.SBS_C	SBS5	Age	0.557924	55	SBS8	HR deficiency,TSB
SBS	Biliary.SBS_C	SBS5	Age	0.555341	56	SBS35	Platinum
SBS	Biliary.SBS_C	SBS5	Age	0.550105	57	SBS15	MMR deficiency,RSB
SBS	Biliary.SBS_C	SBS5	Age	0.547251	58	SBS100
SBS	Biliary.SBS_C	SBS5	Age	0.54543	59	SBS123	TSB
SBS	Biliary.SBS_C	SBS5	Age	0.542059	60	SBS99	TSB
SBS	Biliary.SBS_C	SBS5	Age	0.54028	61	SBS107	Similar to tobacco
SBS	Biliary.SBS_C	SBS5	Age	0.537523	62	SBS150
SBS	Biliary.SBS_C	SBS5	Age	0.527953	63	SBS111	Platinum-related,TSB
SBS	Biliary.SBS_C	SBS5	Age	0.517761	64	SBS84
SBS	Biliary.SBS_C	SBS5	Age	0.512349	65	SBS117
SBS	Biliary.SBS_C	SBS5	Age	0.50839	66	SBS128	TSB,RSB
SBS	Biliary.SBS_C	SBS5	Age	0.507555	67	SBS116	RSB
SBS	Biliary.SBS_C	SBS5	Age	0.503401	68	SBS147
SBS	Biliary.SBS_C	SBS5	Age	0.502007	69	SBS131	TSB,RSB
SBS	Biliary.SBS_C	SBS5	Age	0.49166	70	SBS114
SBS	Biliary.SBS_C	SBS5	Age	0.49107	71	SBS132
SBS	Biliary.SBS_C	SBS5	Age	0.490409	72	SBS135	TSB
SBS	Biliary.SBS_C	SBS5	Age	0.486062	73	SBS136	TSB
SBS	Biliary.SBS_C	SBS5	Age	0.483287	74	SBS115	TSB
SBS	Biliary.SBS_C	SBS5	Age	0.482026	75	SBS10d	POLD deficiency,RSB
SBS	Biliary.SBS_C	SBS5	Age	0.471827	76	SBS10a	POLE deficiency,RSB
SBS	Biliary.SBS_C	SBS5	Age	0.462648	77	SBS113	AAI,TSB
SBS	Biliary.SBS_C	SBS5	Age	0.461233	78	SBS20	MMR deficiency,POLD deficiency,RSB
SBS	Biliary.SBS_C	SBS5	Age	0.449351	79	SBS145
SBS	Biliary.SBS_C	SBS5	Age	0.449335	80	SBS90	Duocarmycin
SBS	Biliary.SBS_C	SBS5	Age	0.445849	81	SBS168	TSB
SBS	Biliary.SBS_C	SBS5	Age	0.434628	82	SBS141	TSB
SBS	Biliary.SBS_C	SBS5	Age	0.430454	83	SBS4	Tobacco,TSB
SBS	Biliary.SBS_C	SBS5	Age	0.428993	84	SBS169	TSB
SBS	Biliary.SBS_C	SBS5	Age	0.420371	85	SBS7c	UV exposure,TSB
SBS	Biliary.SBS_C	SBS5	Age	0.419675	86	SBS95	TSB
SBS	Biliary.SBS_C	SBS5	Age	0.417824	87	SBS53
SBS	Biliary.SBS_C	SBS5	Age	0.414943	88	SBS149
SBS	Biliary.SBS_C	SBS5	Age	0.410302	89	SBS112	Platinum-related,TSB
SBS	Biliary.SBS_C	SBS5	Age	0.408993	90	SBS31	Platinum,TSB
SBS	Biliary.SBS_C	SBS5	Age	0.40865	91	SBS30	BER deficiency
SBS	Biliary.SBS_C	SBS5	Age	0.407685	92	SBS32	TSB
SBS	Biliary.SBS_C	SBS5	Age	0.4069	93	SBS148	TSB,RSB
SBS	Biliary.SBS_C	SBS5	Age	0.404378	94	SBS121	RSB
SBS	Biliary.SBS_C	SBS5	Age	0.386108	95	SBS106	TSB
SBS	Biliary.SBS_C	SBS5	Age	0.376667	96	SBS28
SBS	Biliary.SBS_C	SBS5	Age	0.373186	97	SBS11	TSB
SBS	Biliary.SBS_C	SBS5	Age	0.373039	98	SBS19
SBS	Biliary.SBS_C	SBS5	Age	0.370813	99	SBS24
SBS	Biliary.SBS_C	SBS5	Age	0.369245	100	SBS96
SBS	Biliary.SBS_C	SBS5	Age	0.364572	101	SBS137	Similar to UV,TSB
SBS	Biliary.SBS_C	SBS5	Age	0.359796	102	SBS7a	UV exposure,TSB
SBS	Biliary.SBS_C	SBS5	Age	0.359084	103	SBS138
SBS	Biliary.SBS_C	SBS5	Age	0.355161	104	SBS109	Similar to tobacco
SBS	Biliary.SBS_C	SBS5	Age	0.332387	105	SBS17a
SBS	Biliary.SBS_C	SBS5	Age	0.320366	106	SBS108	BER deficiency,TSB
SBS	Biliary.SBS_C	SBS5	Age	0.316019	107	SBS22	AAI,TSB
SBS	Biliary.SBS_C	SBS5	Age	0.28689	108	SBS2	Deamination,APOBEC,RSB
SBS	Biliary.SBS_C	SBS5	Age	0.281213	109	SBS94	Similar to tobacco,TSB
SBS	Biliary.SBS_C	SBS5	Age	0.27358	110	SBS52
SBS	Biliary.SBS_C	SBS5	Age	0.272569	111	SBS17
SBS	Biliary.SBS_C	SBS5	Age	0.252899	112	SBS134	TSB
SBS	Biliary.SBS_C	SBS5	Age	0.24446	113	SBS33	TSB
SBS	Biliary.SBS_C	SBS5	Age	0.235629	114	SBS104	Platinum-related
SBS	Biliary.SBS_C	SBS5	Age	0.234541	115	SBS105	Deamination,TSB
SBS	Biliary.SBS_C	SBS5	Age	0.228857	116	SBS129	Similar to UV,TSB
SBS	Biliary.SBS_C	SBS5	Age	0.220398	117	SBS13	Deamination,APOBEC,RSB
SBS	Biliary.SBS_C	SBS5	Age	0.215092	118	SBS133
SBS	Biliary.SBS_C	SBS5	Age	0.212362	119	SBS38	Similar to UV
SBS	Biliary.SBS_C	SBS5	Age	0.195882	120	SBS87	Deamination,TSB,RSB
SBS	Biliary.SBS_D	SBS92	Tobacco smoking	0.939924	1	SBS92	TSB
SBS	Biliary.SBS_D	SBS92	Tobacco smoking	0.901878	2	SBS16	TSB
SBS	Biliary.SBS_D	SBS92	Tobacco smoking	0.867988	3	SBS120	TSB
SBS	Biliary.SBS_D	SBS92	Tobacco smoking	0.850162	4	SBS12
SBS	Biliary.SBS_D	SBS92	Tobacco smoking	0.837923	5	SBS5	TSB
SBS	Biliary.SBS_D	SBS92	Tobacco smoking	0.828703	6	SBS26	MMR deficiency,RSB
SBS	Biliary.SBS_D	SBS92	Tobacco smoking	0.828072	7	SBS119	TSB
SBS	Biliary.SBS_D	SBS92	Tobacco smoking	0.822851	8	SBS123	TSB
SBS	Biliary.SBS_D	SBS92	Tobacco smoking	0.770177	9	SBS102	TSB
SBS	Biliary.SBS_D	SBS92	Tobacco smoking	0.766502	10	SBS127
SBS	Biliary.SBS_D	SBS92	Tobacco smoking	0.763872	11	SBS154
SBS	Biliary.SBS_D	SBS92	Tobacco smoking	0.739205	12	SBS164
SBS	Biliary.SBS_D	SBS92	Tobacco smoking	0.736518	13	SBS118
SBS	Biliary.SBS_D	SBS92	Tobacco smoking	0.724446	14	SBS110	Similar to AAI
SBS	Biliary.SBS_D	SBS92	Tobacco smoking	0.723435	15	SBS151
SBS	Biliary.SBS_D	SBS92	Tobacco smoking	0.723239	16	SBS156	TSB
SBS	Biliary.SBS_D	SBS92	Tobacco smoking	0.723103	17	SBS122
SBS	Biliary.SBS_D	SBS92	Tobacco smoking	0.720835	18	SBS166
SBS	Biliary.SBS_D	SBS92	Tobacco smoking	0.702789	19	SBS146
SBS	Biliary.SBS_D	SBS92	Tobacco smoking	0.691941	20	SBS117
SBS	Biliary.SBS_D	SBS92	Tobacco smoking	0.685489	21	SBS163
SBS	Biliary.SBS_D	SBS92	Tobacco smoking	0.679005	22	SBS88	TSB
SBS	Biliary.SBS_D	SBS92	Tobacco smoking	0.67343	23	SBS160
SBS	Biliary.SBS_D	SBS92	Tobacco smoking	0.671934	24	SBS161
SBS	Biliary.SBS_D	SBS92	Tobacco smoking	0.669757	25	SBS162
SBS	Biliary.SBS_D	SBS92	Tobacco smoking	0.656669	26	SBS144	TSB
SBS	Biliary.SBS_D	SBS92	Tobacco smoking	0.655897	27	SBS155
SBS	Biliary.SBS_D	SBS92	Tobacco smoking	0.652445	28	SBS159
SBS	Biliary.SBS_D	SBS92	Tobacco smoking	0.648267	29	SBS165
SBS	Biliary.SBS_D	SBS92	Tobacco smoking	0.641802	30	SBS125
SBS	Biliary.SBS_D	SBS92	Tobacco smoking	0.618824	31	SBS167
SBS	Biliary.SBS_D	SBS92	Tobacco smoking	0.617331	32	SBS150
SBS	Biliary.SBS_D	SBS92	Tobacco smoking	0.614294	33	SBS158
SBS	Biliary.SBS_D	SBS92	Tobacco smoking	0.602841	34	SBS124	TSB
SBS	Biliary.SBS_D	SBS92	Tobacco smoking	0.59988	35	SBS3	HR deficiency
SBS	Biliary.SBS_D	SBS92	Tobacco smoking	0.598625	36	SBS153	TSB
SBS	Biliary.SBS_D	SBS92	Tobacco smoking	0.598136	37	SBS140
SBS	Biliary.SBS_D	SBS92	Tobacco smoking	0.596446	38	SBS115	TSB
SBS	Biliary.SBS_D	SBS92	Tobacco smoking	0.593918	39	SBS44	MMR deficiency,RSB
SBS	Biliary.SBS_D	SBS92	Tobacco smoking	0.589434	40	SBS126
SBS	Biliary.SBS_D	SBS92	Tobacco smoking	0.580283	41	SBS116	RSB
SBS	Biliary.SBS_D	SBS92	Tobacco smoking	0.574081	42	SBS142
SBS	Biliary.SBS_D	SBS92	Tobacco smoking	0.553165	43	SBS157
SBS	Biliary.SBS_D	SBS92	Tobacco smoking	0.545522	44	SBS93
SBS	Biliary.SBS_D	SBS92	Tobacco smoking	0.536754	45	SBS141	TSB
SBS	Biliary.SBS_D	SBS92	Tobacco smoking	0.529916	46	SBS103	TSB
SBS	Biliary.SBS_D	SBS92	Tobacco smoking	0.50758	47	SBS8	HR deficiency,TSB
SBS	Biliary.SBS_D	SBS92	Tobacco smoking	0.498241	48	SBS145
SBS	Biliary.SBS_D	SBS92	Tobacco smoking	0.496594	49	SBS130
SBS	Biliary.SBS_D	SBS92	Tobacco smoking	0.489437	50	SBS139
SBS	Biliary.SBS_D	SBS92	Tobacco smoking	0.48251	51	SBS35	Platinum
SBS	Biliary.SBS_D	SBS92	Tobacco smoking	0.460381	52	SBS128	TSB,RSB
SBS	Biliary.SBS_D	SBS92	Tobacco smoking	0.458849	53	SBS152	TSB
SBS	Biliary.SBS_D	SBS92	Tobacco smoking	0.45241	54	SBS53
SBS	Biliary.SBS_D	SBS92	Tobacco smoking	0.45225	55	SBS4	Tobacco,TSB
SBS	Biliary.SBS_D	SBS92	Tobacco smoking	0.448454	56	SBS149
SBS	Biliary.SBS_D	SBS92	Tobacco smoking	0.441612	57	SBS57	TSB
SBS	Biliary.SBS_D	SBS92	Tobacco smoking	0.438866	58	SBS23
SBS	Biliary.SBS_D	SBS92	Tobacco smoking	0.433152	59	SBS147
SBS	Biliary.SBS_D	SBS92	Tobacco smoking	0.432626	60	SBS97	MMR deficiency,RSB
SBS	Biliary.SBS_D	SBS92	Tobacco smoking	0.431858	61	SBS9
SBS	Biliary.SBS_D	SBS92	Tobacco smoking	0.423704	62	SBS84
SBS	Biliary.SBS_D	SBS92	Tobacco smoking	0.413408	63	SBS135	TSB
SBS	Biliary.SBS_D	SBS92	Tobacco smoking	0.413392	64	SBS100
SBS	Biliary.SBS_D	SBS92	Tobacco smoking	0.411027	65	SBS107	Similar to tobacco
SBS	Biliary.SBS_D	SBS92	Tobacco smoking	0.408667	66	SBS20	MMR deficiency,POLD deficiency,RSB
SBS	Biliary.SBS_D	SBS92	Tobacco smoking	0.402011	67	SBS143	TSB,RSB
SBS	Biliary.SBS_D	SBS92	Tobacco smoking	0.400472	68	SBS114
SBS	Biliary.SBS_D	SBS92	Tobacco smoking	0.396271	69	SBS99	TSB
SBS	Biliary.SBS_D	SBS92	Tobacco smoking	0.387807	70	SBS168	TSB
SBS	Biliary.SBS_D	SBS92	Tobacco smoking	0.384228	71	SBS106	TSB
SBS	Biliary.SBS_D	SBS92	Tobacco smoking	0.384115	72	SBS113	AAI,TSB
SBS	Biliary.SBS_D	SBS92	Tobacco smoking	0.381501	73	SBS19
SBS	Biliary.SBS_D	SBS92	Tobacco smoking	0.369926	74	SBS111	Platinum-related,TSB
SBS	Biliary.SBS_D	SBS92	Tobacco smoking	0.368646	75	SBS101
SBS	Biliary.SBS_D	SBS92	Tobacco smoking	0.346975	76	SBS132
SBS	Biliary.SBS_D	SBS92	Tobacco smoking	0.346572	77	SBS31	Platinum,TSB
SBS	Biliary.SBS_D	SBS92	Tobacco smoking	0.34551	78	SBS18	BER deficiency
SBS	Biliary.SBS_D	SBS92	Tobacco smoking	0.338806	79	SBS28
SBS	Biliary.SBS_D	SBS92	Tobacco smoking	0.338722	80	SBS138
SBS	Biliary.SBS_D	SBS92	Tobacco smoking	0.336832	81	SBS17a
SBS	Biliary.SBS_D	SBS92	Tobacco smoking	0.333922	82	SBS32	TSB
SBS	Biliary.SBS_D	SBS92	Tobacco smoking	0.333789	83	SBS33	TSB
SBS	Biliary.SBS_D	SBS92	Tobacco smoking	0.332938	84	SBS137	Similar to UV,TSB
SBS	Biliary.SBS_D	SBS92	Tobacco smoking	0.332559	85	SBS112	Platinum-related,TSB
SBS	Biliary.SBS_D	SBS92	Tobacco smoking	0.329674	86	SBS131	TSB,RSB
SBS	Biliary.SBS_D	SBS92	Tobacco smoking	0.329229	87	SBS14	MMR deficiency,POLE deficiency,RSB
SBS	Biliary.SBS_D	SBS92	Tobacco smoking	0.325772	88	SBS6	MMR deficiency,RSB
SBS	Biliary.SBS_D	SBS92	Tobacco smoking	0.31604	89	SBS94	Similar to tobacco,TSB
SBS	Biliary.SBS_D	SBS92	Tobacco smoking	0.30095	90	SBS30	BER deficiency
SBS	Biliary.SBS_D	SBS92	Tobacco smoking	0.285927	91	SBS7c	UV exposure,TSB
SBS	Biliary.SBS_D	SBS92	Tobacco smoking	0.280651	92	SBS1	Deamination
SBS	Biliary.SBS_D	SBS92	Tobacco smoking	0.27779	93	SBS133
SBS	Biliary.SBS_D	SBS92	Tobacco smoking	0.277457	94	SBS98	TSB,RSB
SBS	Biliary.SBS_D	SBS92	Tobacco smoking	0.273928	95	SBS109	Similar to tobacco
SBS	Biliary.SBS_D	SBS92	Tobacco smoking	0.273191	96	SBS24
SBS	Biliary.SBS_D	SBS92	Tobacco smoking	0.27107	97	SBS169	TSB
SBS	Biliary.SBS_D	SBS92	Tobacco smoking	0.270935	98	SBS136	TSB
SBS	Biliary.SBS_D	SBS92	Tobacco smoking	0.267324	99	SBS134	TSB
SBS	Biliary.SBS_D	SBS92	Tobacco smoking	0.258875	100	SBS11	TSB
SBS	Biliary.SBS_D	SBS92	Tobacco smoking	0.249683	101	SBS22	AAI,TSB
SBS	Biliary.SBS_D	SBS92	Tobacco smoking	0.249661	102	SBS148	TSB,RSB
SBS	Biliary.SBS_D	SBS92	Tobacco smoking	0.249345	103	SBS7a	UV exposure,TSB
SBS	Biliary.SBS_D	SBS92	Tobacco smoking	0.246959	104	SBS121	RSB
SBS	Biliary.SBS_D	SBS92	Tobacco smoking	0.241799	105	SBS105	Deamination,TSB
SBS	Biliary.SBS_D	SBS92	Tobacco smoking	0.235872	106	SBS108	BER deficiency,TSB
SBS	Biliary.SBS_D	SBS92	Tobacco smoking	0.220783	107	SBS17
SBS	Biliary.SBS_D	SBS92	Tobacco smoking	0.220485	108	SBS104	Platinum-related
SBS	Biliary.SBS_D	SBS92	Tobacco smoking	0.216645	109	SBS52
SBS	Biliary.SBS_D	SBS92	Tobacco smoking	0.215764	110	SBS129	Similar to UV,TSB
SBS	Biliary.SBS_D	SBS92	Tobacco smoking	0.213393	111	SBS15	MMR deficiency,RSB
SBS	Biliary.SBS_D	SBS92	Tobacco smoking	0.211197	112	SBS2	Deamination,APOBEC,RSB
SBS	Biliary.SBS_D	SBS92	Tobacco smoking	0.20956	113	SBS38	Similar to UV
SBS	Biliary.SBS_D	SBS92	Tobacco smoking	0.204105	114	SBS10d	POLD deficiency,RSB
SBS	Biliary.SBS_D	SBS92	Tobacco smoking	0.194417	115	SBS95	TSB
SBS	Biliary.SBS_D	SBS92	Tobacco smoking	0.178973	116	SBS90	Duocarmycin
SBS	Biliary.SBS_D	SBS92	Tobacco smoking	0.143174	117	SBS13	Deamination,APOBEC,RSB
SBS	Biliary.SBS_D	SBS92	Tobacco smoking	0.137355	118	SBS10a	POLE deficiency,RSB
SBS	Biliary.SBS_D	SBS92	Tobacco smoking	0.136712	119	SBS87	Deamination,TSB,RSB
SBS	Biliary.SBS_D	SBS92	Tobacco smoking	0.104731	120	SBS96
SBS	Biliary.SBS_E	SBS18	ROS, ROS repair deficiency	0.950126	1	SBS18	BER deficiency
SBS	Biliary.SBS_E	SBS18	ROS, ROS repair deficiency	0.89756	2	SBS109	Similar to tobacco
SBS	Biliary.SBS_E	SBS18	ROS, ROS repair deficiency	0.883444	3	SBS107	Similar to tobacco
SBS	Biliary.SBS_E	SBS18	ROS, ROS repair deficiency	0.833352	4	SBS108	BER deficiency,TSB
SBS	Biliary.SBS_E	SBS18	ROS, ROS repair deficiency	0.831272	5	SBS4	Tobacco,TSB
SBS	Biliary.SBS_E	SBS18	ROS, ROS repair deficiency	0.778896	6	SBS10d	POLD deficiency,RSB
SBS	Biliary.SBS_E	SBS18	ROS, ROS repair deficiency	0.711357	7	SBS138
SBS	Biliary.SBS_E	SBS18	ROS, ROS repair deficiency	0.683818	8	SBS8	HR deficiency,TSB
SBS	Biliary.SBS_E	SBS18	ROS, ROS repair deficiency	0.664274	9	SBS140
SBS	Biliary.SBS_E	SBS18	ROS, ROS repair deficiency	0.644897	10	SBS10a	POLE deficiency,RSB
SBS	Biliary.SBS_E	SBS18	ROS, ROS repair deficiency	0.623276	11	SBS166
SBS	Biliary.SBS_E	SBS18	ROS, ROS repair deficiency	0.618621	12	SBS139
SBS	Biliary.SBS_E	SBS18	ROS, ROS repair deficiency	0.616255	13	SBS167
SBS	Biliary.SBS_E	SBS18	ROS, ROS repair deficiency	0.593187	14	SBS159
SBS	Biliary.SBS_E	SBS18	ROS, ROS repair deficiency	0.572116	15	SBS110	Similar to AAI
SBS	Biliary.SBS_E	SBS18	ROS, ROS repair deficiency	0.561313	16	SBS35	Platinum
SBS	Biliary.SBS_E	SBS18	ROS, ROS repair deficiency	0.548874	17	SBS106	TSB
SBS	Biliary.SBS_E	SBS18	ROS, ROS repair deficiency	0.547651	18	SBS168	TSB
SBS	Biliary.SBS_E	SBS18	ROS, ROS repair deficiency	0.538239	19	SBS162
SBS	Biliary.SBS_E	SBS18	ROS, ROS repair deficiency	0.525086	20	SBS160
SBS	Biliary.SBS_E	SBS18	ROS, ROS repair deficiency	0.524683	21	SBS14	MMR deficiency,POLE deficiency,RSB
SBS	Biliary.SBS_E	SBS18	ROS, ROS repair deficiency	0.506883	22	SBS38	Similar to UV
SBS	Biliary.SBS_E	SBS18	ROS, ROS repair deficiency	0.505114	23	SBS143	TSB,RSB
SBS	Biliary.SBS_E	SBS18	ROS, ROS repair deficiency	0.500529	24	SBS98	TSB,RSB
SBS	Biliary.SBS_E	SBS18	ROS, ROS repair deficiency	0.499774	25	SBS125
SBS	Biliary.SBS_E	SBS18	ROS, ROS repair deficiency	0.495852	26	SBS127
SBS	Biliary.SBS_E	SBS18	ROS, ROS repair deficiency	0.493021	27	SBS112	Platinum-related,TSB
SBS	Biliary.SBS_E	SBS18	ROS, ROS repair deficiency	0.492796	28	SBS52
SBS	Biliary.SBS_E	SBS18	ROS, ROS repair deficiency	0.489461	29	SBS157
SBS	Biliary.SBS_E	SBS18	ROS, ROS repair deficiency	0.479063	30	SBS24
SBS	Biliary.SBS_E	SBS18	ROS, ROS repair deficiency	0.465116	31	SBS5	TSB
SBS	Biliary.SBS_E	SBS18	ROS, ROS repair deficiency	0.461813	32	SBS111	Platinum-related,TSB
SBS	Biliary.SBS_E	SBS18	ROS, ROS repair deficiency	0.460996	33	SBS126
SBS	Biliary.SBS_E	SBS18	ROS, ROS repair deficiency	0.451267	34	SBS94	Similar to tobacco,TSB
SBS	Biliary.SBS_E	SBS18	ROS, ROS repair deficiency	0.449924	35	SBS92	TSB
SBS	Biliary.SBS_E	SBS18	ROS, ROS repair deficiency	0.447132	36	SBS20	MMR deficiency,POLD deficiency,RSB
SBS	Biliary.SBS_E	SBS18	ROS, ROS repair deficiency	0.447069	37	SBS130
SBS	Biliary.SBS_E	SBS18	ROS, ROS repair deficiency	0.434373	38	SBS149
SBS	Biliary.SBS_E	SBS18	ROS, ROS repair deficiency	0.429335	39	SBS155
SBS	Biliary.SBS_E	SBS18	ROS, ROS repair deficiency	0.416819	40	SBS156	TSB
SBS	Biliary.SBS_E	SBS18	ROS, ROS repair deficiency	0.414864	41	SBS165
SBS	Biliary.SBS_E	SBS18	ROS, ROS repair deficiency	0.409943	42	SBS154
SBS	Biliary.SBS_E	SBS18	ROS, ROS repair deficiency	0.406838	43	SBS103	TSB
SBS	Biliary.SBS_E	SBS18	ROS, ROS repair deficiency	0.405434	44	SBS3	HR deficiency
SBS	Biliary.SBS_E	SBS18	ROS, ROS repair deficiency	0.40527	45	SBS124	TSB
SBS	Biliary.SBS_E	SBS18	ROS, ROS repair deficiency	0.404099	46	SBS132
SBS	Biliary.SBS_E	SBS18	ROS, ROS repair deficiency	0.403346	47	SBS84
SBS	Biliary.SBS_E	SBS18	ROS, ROS repair deficiency	0.394384	48	SBS133
SBS	Biliary.SBS_E	SBS18	ROS, ROS repair deficiency	0.391912	49	SBS164
SBS	Biliary.SBS_E	SBS18	ROS, ROS repair deficiency	0.382366	50	SBS153	TSB
SBS	Biliary.SBS_E	SBS18	ROS, ROS repair deficiency	0.380683	51	SBS131	TSB,RSB
SBS	Biliary.SBS_E	SBS18	ROS, ROS repair deficiency	0.377908	52	SBS151
SBS	Biliary.SBS_E	SBS18	ROS, ROS repair deficiency	0.376007	53	SBS122
SBS	Biliary.SBS_E	SBS18	ROS, ROS repair deficiency	0.36468	54	SBS144	TSB
SBS	Biliary.SBS_E	SBS18	ROS, ROS repair deficiency	0.363913	55	SBS152	TSB
SBS	Biliary.SBS_E	SBS18	ROS, ROS repair deficiency	0.354724	56	SBS93
SBS	Biliary.SBS_E	SBS18	ROS, ROS repair deficiency	0.348316	57	SBS53
SBS	Biliary.SBS_E	SBS18	ROS, ROS repair deficiency	0.345827	58	SBS161
SBS	Biliary.SBS_E	SBS18	ROS, ROS repair deficiency	0.344227	59	SBS16	TSB
SBS	Biliary.SBS_E	SBS18	ROS, ROS repair deficiency	0.339572	60	SBS44	MMR deficiency,RSB
SBS	Biliary.SBS_E	SBS18	ROS, ROS repair deficiency	0.33939	61	SBS117
SBS	Biliary.SBS_E	SBS18	ROS, ROS repair deficiency	0.33725	62	SBS141	TSB
SBS	Biliary.SBS_E	SBS18	ROS, ROS repair deficiency	0.32958	63	SBS100
SBS	Biliary.SBS_E	SBS18	ROS, ROS repair deficiency	0.32821	64	SBS120	TSB
SBS	Biliary.SBS_E	SBS18	ROS, ROS repair deficiency	0.327607	65	SBS101
SBS	Biliary.SBS_E	SBS18	ROS, ROS repair deficiency	0.324359	66	SBS104	Platinum-related
SBS	Biliary.SBS_E	SBS18	ROS, ROS repair deficiency	0.324113	67	SBS123	TSB
SBS	Biliary.SBS_E	SBS18	ROS, ROS repair deficiency	0.322682	68	SBS118
SBS	Biliary.SBS_E	SBS18	ROS, ROS repair deficiency	0.321059	69	SBS145
SBS	Biliary.SBS_E	SBS18	ROS, ROS repair deficiency	0.320349	70	SBS31	Platinum,TSB
SBS	Biliary.SBS_E	SBS18	ROS, ROS repair deficiency	0.318665	71	SBS102	TSB
SBS	Biliary.SBS_E	SBS18	ROS, ROS repair deficiency	0.314675	72	SBS158
SBS	Biliary.SBS_E	SBS18	ROS, ROS repair deficiency	0.314332	73	SBS163
SBS	Biliary.SBS_E	SBS18	ROS, ROS repair deficiency	0.3129	74	SBS134	TSB
SBS	Biliary.SBS_E	SBS18	ROS, ROS repair deficiency	0.311548	75	SBS23
SBS	Biliary.SBS_E	SBS18	ROS, ROS repair deficiency	0.311435	76	SBS9
SBS	Biliary.SBS_E	SBS18	ROS, ROS repair deficiency	0.311215	77	SBS150
SBS	Biliary.SBS_E	SBS18	ROS, ROS repair deficiency	0.307639	78	SBS146
SBS	Biliary.SBS_E	SBS18	ROS, ROS repair deficiency	0.302858	79	SBS114
SBS	Biliary.SBS_E	SBS18	ROS, ROS repair deficiency	0.299838	80	SBS148	TSB,RSB
SBS	Biliary.SBS_E	SBS18	ROS, ROS repair deficiency	0.299434	81	SBS17a
SBS	Biliary.SBS_E	SBS18	ROS, ROS repair deficiency	0.293212	82	SBS88	TSB
SBS	Biliary.SBS_E	SBS18	ROS, ROS repair deficiency	0.289217	83	SBS142
SBS	Biliary.SBS_E	SBS18	ROS, ROS repair deficiency	0.284599	84	SBS135	TSB
SBS	Biliary.SBS_E	SBS18	ROS, ROS repair deficiency	0.281686	85	SBS147
SBS	Biliary.SBS_E	SBS18	ROS, ROS repair deficiency	0.272959	86	SBS32	TSB
SBS	Biliary.SBS_E	SBS18	ROS, ROS repair deficiency	0.269718	87	SBS128	TSB,RSB
SBS	Biliary.SBS_E	SBS18	ROS, ROS repair deficiency	0.26954	88	SBS99	TSB
SBS	Biliary.SBS_E	SBS18	ROS, ROS repair deficiency	0.265913	89	SBS116	RSB
SBS	Biliary.SBS_E	SBS18	ROS, ROS repair deficiency	0.257777	90	SBS57	TSB
SBS	Biliary.SBS_E	SBS18	ROS, ROS repair deficiency	0.256237	91	SBS1	Deamination
SBS	Biliary.SBS_E	SBS18	ROS, ROS repair deficiency	0.254237	92	SBS26	MMR deficiency,RSB
SBS	Biliary.SBS_E	SBS18	ROS, ROS repair deficiency	0.251299	93	SBS12
SBS	Biliary.SBS_E	SBS18	ROS, ROS repair deficiency	0.249883	94	SBS169	TSB
SBS	Biliary.SBS_E	SBS18	ROS, ROS repair deficiency	0.238993	95	SBS119	TSB
SBS	Biliary.SBS_E	SBS18	ROS, ROS repair deficiency	0.238919	96	SBS30	BER deficiency
SBS	Biliary.SBS_E	SBS18	ROS, ROS repair deficiency	0.231488	97	SBS121	RSB
SBS	Biliary.SBS_E	SBS18	ROS, ROS repair deficiency	0.224267	98	SBS113	AAI,TSB
SBS	Biliary.SBS_E	SBS18	ROS, ROS repair deficiency	0.221324	99	SBS6	MMR deficiency,RSB
SBS	Biliary.SBS_E	SBS18	ROS, ROS repair deficiency	0.187628	100	SBS136	TSB
SBS	Biliary.SBS_E	SBS18	ROS, ROS repair deficiency	0.186216	101	SBS97	MMR deficiency,RSB
SBS	Biliary.SBS_E	SBS18	ROS, ROS repair deficiency	0.184765	102	SBS22	AAI,TSB
SBS	Biliary.SBS_E	SBS18	ROS, ROS repair deficiency	0.18472	103	SBS19
SBS	Biliary.SBS_E	SBS18	ROS, ROS repair deficiency	0.183323	104	SBS28
SBS	Biliary.SBS_E	SBS18	ROS, ROS repair deficiency	0.182492	105	SBS7c	UV exposure,TSB
SBS	Biliary.SBS_E	SBS18	ROS, ROS repair deficiency	0.180963	106	SBS15	MMR deficiency,RSB
SBS	Biliary.SBS_E	SBS18	ROS, ROS repair deficiency	0.180886	107	SBS13	Deamination,APOBEC,RSB
SBS	Biliary.SBS_E	SBS18	ROS, ROS repair deficiency	0.178475	108	SBS11	TSB
SBS	Biliary.SBS_E	SBS18	ROS, ROS repair deficiency	0.177689	109	SBS33	TSB
SBS	Biliary.SBS_E	SBS18	ROS, ROS repair deficiency	0.174718	110	SBS137	Similar to UV,TSB
SBS	Biliary.SBS_E	SBS18	ROS, ROS repair deficiency	0.167972	111	SBS90	Duocarmycin
SBS	Biliary.SBS_E	SBS18	ROS, ROS repair deficiency	0.165653	112	SBS7a	UV exposure,TSB
SBS	Biliary.SBS_E	SBS18	ROS, ROS repair deficiency	0.164309	113	SBS2	Deamination,APOBEC,RSB
SBS	Biliary.SBS_E	SBS18	ROS, ROS repair deficiency	0.148871	114	SBS17
SBS	Biliary.SBS_E	SBS18	ROS, ROS repair deficiency	0.139479	115	SBS129	Similar to UV,TSB
SBS	Biliary.SBS_E	SBS18	ROS, ROS repair deficiency	0.131028	116	SBS95	TSB
SBS	Biliary.SBS_E	SBS18	ROS, ROS repair deficiency	0.127939	117	SBS105	Deamination,TSB
SBS	Biliary.SBS_E	SBS18	ROS, ROS repair deficiency	0.12194	118	SBS87	Deamination,TSB,RSB
SBS	Biliary.SBS_E	SBS18	ROS, ROS repair deficiency	0.108701	119	SBS115	TSB
SBS	Biliary.SBS_E	SBS18	ROS, ROS repair deficiency	0.0829125	120	SBS96
SBS	Biliary.SBS_F	SBS3	HRD	0.873802	1	SBS3	HR deficiency
SBS	Biliary.SBS_F	SBS3	HRD	0.834843	2	SBS8	HR deficiency,TSB
SBS	Biliary.SBS_F	SBS3	HRD	0.831488	3	SBS125
SBS	Biliary.SBS_F	SBS3	HRD	0.824696	4	SBS157
SBS	Biliary.SBS_F	SBS3	HRD	0.79246	5	SBS126
SBS	Biliary.SBS_F	SBS3	HRD	0.73871	6	SBS168	TSB
SBS	Biliary.SBS_F	SBS3	HRD	0.715984	7	SBS107	Similar to tobacco
SBS	Biliary.SBS_F	SBS3	HRD	0.689492	8	SBS138
SBS	Biliary.SBS_F	SBS3	HRD	0.685569	9	SBS127
SBS	Biliary.SBS_F	SBS3	HRD	0.684992	10	SBS155
SBS	Biliary.SBS_F	SBS3	HRD	0.679952	11	SBS4	Tobacco,TSB
SBS	Biliary.SBS_F	SBS3	HRD	0.679191	12	SBS110	Similar to AAI
SBS	Biliary.SBS_F	SBS3	HRD	0.677497	13	SBS160
SBS	Biliary.SBS_F	SBS3	HRD	0.672468	14	SBS167
SBS	Biliary.SBS_F	SBS3	HRD	0.663959	15	SBS35	Platinum
SBS	Biliary.SBS_F	SBS3	HRD	0.660078	16	SBS163
SBS	Biliary.SBS_F	SBS3	HRD	0.650799	17	SBS159
SBS	Biliary.SBS_F	SBS3	HRD	0.649322	18	SBS117
SBS	Biliary.SBS_F	SBS3	HRD	0.645468	19	SBS156	TSB
SBS	Biliary.SBS_F	SBS3	HRD	0.642326	20	SBS121	RSB
SBS	Biliary.SBS_F	SBS3	HRD	0.63088	21	SBS124	TSB
SBS	Biliary.SBS_F	SBS3	HRD	0.6286	22	SBS131	TSB,RSB
SBS	Biliary.SBS_F	SBS3	HRD	0.628049	23	SBS5	TSB
SBS	Biliary.SBS_F	SBS3	HRD	0.620596	24	SBS154
SBS	Biliary.SBS_F	SBS3	HRD	0.615095	25	SBS166
SBS	Biliary.SBS_F	SBS3	HRD	0.610811	26	SBS134	TSB
SBS	Biliary.SBS_F	SBS3	HRD	0.607519	27	SBS103	TSB
SBS	Biliary.SBS_F	SBS3	HRD	0.604721	28	SBS140
SBS	Biliary.SBS_F	SBS3	HRD	0.601929	29	SBS18	BER deficiency
SBS	Biliary.SBS_F	SBS3	HRD	0.600748	30	SBS122
SBS	Biliary.SBS_F	SBS3	HRD	0.598566	31	SBS149
SBS	Biliary.SBS_F	SBS3	HRD	0.575055	32	SBS92	TSB
SBS	Biliary.SBS_F	SBS3	HRD	0.573152	33	SBS120	TSB
SBS	Biliary.SBS_F	SBS3	HRD	0.572681	34	SBS145
SBS	Biliary.SBS_F	SBS3	HRD	0.564887	35	SBS141	TSB
SBS	Biliary.SBS_F	SBS3	HRD	0.56277	36	SBS112	Platinum-related,TSB
SBS	Biliary.SBS_F	SBS3	HRD	0.556135	37	SBS93
SBS	Biliary.SBS_F	SBS3	HRD	0.54876	38	SBS153	TSB
SBS	Biliary.SBS_F	SBS3	HRD	0.540181	39	SBS151
SBS	Biliary.SBS_F	SBS3	HRD	0.538168	40	SBS142
SBS	Biliary.SBS_F	SBS3	HRD	0.536058	41	SBS109	Similar to tobacco
SBS	Biliary.SBS_F	SBS3	HRD	0.534276	42	SBS130
SBS	Biliary.SBS_F	SBS3	HRD	0.528463	43	SBS94	Similar to tobacco,TSB
SBS	Biliary.SBS_F	SBS3	HRD	0.523016	44	SBS102	TSB
SBS	Biliary.SBS_F	SBS3	HRD	0.520402	45	SBS144	TSB
SBS	Biliary.SBS_F	SBS3	HRD	0.519005	46	SBS16	TSB
SBS	Biliary.SBS_F	SBS3	HRD	0.514465	47	SBS165
SBS	Biliary.SBS_F	SBS3	HRD	0.514324	48	SBS152	TSB
SBS	Biliary.SBS_F	SBS3	HRD	0.508953	49	SBS150
SBS	Biliary.SBS_F	SBS3	HRD	0.50618	50	SBS164
SBS	Biliary.SBS_F	SBS3	HRD	0.50347	51	SBS132
SBS	Biliary.SBS_F	SBS3	HRD	0.502338	52	SBS111	Platinum-related,TSB
SBS	Biliary.SBS_F	SBS3	HRD	0.49571	53	SBS146
SBS	Biliary.SBS_F	SBS3	HRD	0.488644	54	SBS139
SBS	Biliary.SBS_F	SBS3	HRD	0.484436	55	SBS143	TSB,RSB
SBS	Biliary.SBS_F	SBS3	HRD	0.473673	56	SBS123	TSB
SBS	Biliary.SBS_F	SBS3	HRD	0.472847	57	SBS162
SBS	Biliary.SBS_F	SBS3	HRD	0.469973	58	SBS13	Deamination,APOBEC,RSB
SBS	Biliary.SBS_F	SBS3	HRD	0.469834	59	SBS106	TSB
SBS	Biliary.SBS_F	SBS3	HRD	0.46833	60	SBS161
SBS	Biliary.SBS_F	SBS3	HRD	0.465532	61	SBS20	MMR deficiency,POLD deficiency,RSB
SBS	Biliary.SBS_F	SBS3	HRD	0.459172	62	SBS158
SBS	Biliary.SBS_F	SBS3	HRD	0.451846	63	SBS113	AAI,TSB
SBS	Biliary.SBS_F	SBS3	HRD	0.450651	64	SBS88	TSB
SBS	Biliary.SBS_F	SBS3	HRD	0.450215	65	SBS114
SBS	Biliary.SBS_F	SBS3	HRD	0.44624	66	SBS44	MMR deficiency,RSB
SBS	Biliary.SBS_F	SBS3	HRD	0.444669	67	SBS128	TSB,RSB
SBS	Biliary.SBS_F	SBS3	HRD	0.439733	68	SBS84
SBS	Biliary.SBS_F	SBS3	HRD	0.438569	69	SBS147
SBS	Biliary.SBS_F	SBS3	HRD	0.428866	70	SBS57	TSB
SBS	Biliary.SBS_F	SBS3	HRD	0.421023	71	SBS53
SBS	Biliary.SBS_F	SBS3	HRD	0.419573	72	SBS148	TSB,RSB
SBS	Biliary.SBS_F	SBS3	HRD	0.41639	73	SBS7c	UV exposure,TSB
SBS	Biliary.SBS_F	SBS3	HRD	0.415039	74	SBS99	TSB
SBS	Biliary.SBS_F	SBS3	HRD	0.414414	75	SBS31	Platinum,TSB
SBS	Biliary.SBS_F	SBS3	HRD	0.413806	76	SBS9
SBS	Biliary.SBS_F	SBS3	HRD	0.411367	77	SBS104	Platinum-related
SBS	Biliary.SBS_F	SBS3	HRD	0.406287	78	SBS116	RSB
SBS	Biliary.SBS_F	SBS3	HRD	0.400306	79	SBS26	MMR deficiency,RSB
SBS	Biliary.SBS_F	SBS3	HRD	0.399907	80	SBS23
SBS	Biliary.SBS_F	SBS3	HRD	0.398937	81	SBS133
SBS	Biliary.SBS_F	SBS3	HRD	0.39868	82	SBS118
SBS	Biliary.SBS_F	SBS3	HRD	0.397648	83	SBS108	BER deficiency,TSB
SBS	Biliary.SBS_F	SBS3	HRD	0.397101	84	SBS101
SBS	Biliary.SBS_F	SBS3	HRD	0.396689	85	SBS98	TSB,RSB
SBS	Biliary.SBS_F	SBS3	HRD	0.39495	86	SBS38	Similar to UV
SBS	Biliary.SBS_F	SBS3	HRD	0.389215	87	SBS14	MMR deficiency,POLE deficiency,RSB
SBS	Biliary.SBS_F	SBS3	HRD	0.380614	88	SBS10d	POLD deficiency,RSB
SBS	Biliary.SBS_F	SBS3	HRD	0.378874	89	SBS12
SBS	Biliary.SBS_F	SBS3	HRD	0.37831	90	SBS32	TSB
SBS	Biliary.SBS_F	SBS3	HRD	0.37729	91	SBS135	TSB
SBS	Biliary.SBS_F	SBS3	HRD	0.375495	92	SBS100
SBS	Biliary.SBS_F	SBS3	HRD	0.370183	93	SBS169	TSB
SBS	Biliary.SBS_F	SBS3	HRD	0.36019	94	SBS17a
SBS	Biliary.SBS_F	SBS3	HRD	0.358454	95	SBS119	TSB
SBS	Biliary.SBS_F	SBS3	HRD	0.346241	96	SBS28
SBS	Biliary.SBS_F	SBS3	HRD	0.344976	97	SBS90	Duocarmycin
SBS	Biliary.SBS_F	SBS3	HRD	0.337302	98	SBS22	AAI,TSB
SBS	Biliary.SBS_F	SBS3	HRD	0.335938	99	SBS24
SBS	Biliary.SBS_F	SBS3	HRD	0.304381	100	SBS136	TSB
SBS	Biliary.SBS_F	SBS3	HRD	0.302167	101	SBS30	BER deficiency
SBS	Biliary.SBS_F	SBS3	HRD	0.291991	102	SBS1	Deamination
SBS	Biliary.SBS_F	SBS3	HRD	0.289756	103	SBS97	MMR deficiency,RSB
SBS	Biliary.SBS_F	SBS3	HRD	0.288967	104	SBS6	MMR deficiency,RSB
SBS	Biliary.SBS_F	SBS3	HRD	0.285394	105	SBS10a	POLE deficiency,RSB
SBS	Biliary.SBS_F	SBS3	HRD	0.26933	106	SBS52
SBS	Biliary.SBS_F	SBS3	HRD	0.259286	107	SBS17
SBS	Biliary.SBS_F	SBS3	HRD	0.251287	108	SBS137	Similar to UV,TSB
SBS	Biliary.SBS_F	SBS3	HRD	0.244431	109	SBS19
SBS	Biliary.SBS_F	SBS3	HRD	0.243664	110	SBS105	Deamination,TSB
SBS	Biliary.SBS_F	SBS3	HRD	0.242409	111	SBS95	TSB
SBS	Biliary.SBS_F	SBS3	HRD	0.233308	112	SBS33	TSB
SBS	Biliary.SBS_F	SBS3	HRD	0.225151	113	SBS11	TSB
SBS	Biliary.SBS_F	SBS3	HRD	0.222168	114	SBS15	MMR deficiency,RSB
SBS	Biliary.SBS_F	SBS3	HRD	0.220174	115	SBS87	Deamination,TSB,RSB
SBS	Biliary.SBS_F	SBS3	HRD	0.192303	116	SBS7a	UV exposure,TSB
SBS	Biliary.SBS_F	SBS3	HRD	0.186395	117	SBS2	Deamination,APOBEC,RSB
SBS	Biliary.SBS_F	SBS3	HRD	0.17061	118	SBS115	TSB
SBS	Biliary.SBS_F	SBS3	HRD	0.157799	119	SBS129	Similar to UV,TSB
SBS	Biliary.SBS_F	SBS3	HRD	0.119255	120	SBS96
SBS	Biliary.SBS_G	SBS_denovo_2	APOBEC	0.95519	1	SBS13	Deamination,APOBEC,RSB
SBS	Biliary.SBS_G	SBS_denovo_2	APOBEC	0.666381	2	SBS2	Deamination,APOBEC,RSB
SBS	Biliary.SBS_G	SBS_denovo_2	APOBEC	0.620782	3	SBS3	HR deficiency
SBS	Biliary.SBS_G	SBS_denovo_2	APOBEC	0.619913	4	SBS121	RSB
SBS	Biliary.SBS_G	SBS_denovo_2	APOBEC	0.588336	5	SBS100
SBS	Biliary.SBS_G	SBS_denovo_2	APOBEC	0.464955	6	SBS126
SBS	Biliary.SBS_G	SBS_denovo_2	APOBEC	0.406175	7	SBS99	TSB
SBS	Biliary.SBS_G	SBS_denovo_2	APOBEC	0.392145	8	SBS157
SBS	Biliary.SBS_G	SBS_denovo_2	APOBEC	0.388533	9	SBS130
SBS	Biliary.SBS_G	SBS_denovo_2	APOBEC	0.378249	10	SBS30	BER deficiency
SBS	Biliary.SBS_G	SBS_denovo_2	APOBEC	0.362782	11	SBS151
SBS	Biliary.SBS_G	SBS_denovo_2	APOBEC	0.358508	12	SBS7a	UV exposure,TSB
SBS	Biliary.SBS_G	SBS_denovo_2	APOBEC	0.357282	13	SBS155
SBS	Biliary.SBS_G	SBS_denovo_2	APOBEC	0.336625	14	SBS163
SBS	Biliary.SBS_G	SBS_denovo_2	APOBEC	0.333141	15	SBS125
SBS	Biliary.SBS_G	SBS_denovo_2	APOBEC	0.312529	16	SBS112	Platinum-related,TSB
SBS	Biliary.SBS_G	SBS_denovo_2	APOBEC	0.311989	17	SBS120	TSB
SBS	Biliary.SBS_G	SBS_denovo_2	APOBEC	0.311204	18	SBS158
SBS	Biliary.SBS_G	SBS_denovo_2	APOBEC	0.303209	19	SBS160
SBS	Biliary.SBS_G	SBS_denovo_2	APOBEC	0.302871	20	SBS166
SBS	Biliary.SBS_G	SBS_denovo_2	APOBEC	0.300103	21	SBS154
SBS	Biliary.SBS_G	SBS_denovo_2	APOBEC	0.294001	22	SBS161
SBS	Biliary.SBS_G	SBS_denovo_2	APOBEC	0.281048	23	SBS103	TSB
SBS	Biliary.SBS_G	SBS_denovo_2	APOBEC	0.280944	24	SBS5	TSB
SBS	Biliary.SBS_G	SBS_denovo_2	APOBEC	0.278467	25	SBS101
SBS	Biliary.SBS_G	SBS_denovo_2	APOBEC	0.273409	26	SBS164
SBS	Biliary.SBS_G	SBS_denovo_2	APOBEC	0.270116	27	SBS127
SBS	Biliary.SBS_G	SBS_denovo_2	APOBEC	0.269956	28	SBS95	TSB
SBS	Biliary.SBS_G	SBS_denovo_2	APOBEC	0.269711	29	SBS18	BER deficiency
SBS	Biliary.SBS_G	SBS_denovo_2	APOBEC	0.266655	30	SBS165
SBS	Biliary.SBS_G	SBS_denovo_2	APOBEC	0.256251	31	SBS102	TSB
SBS	Biliary.SBS_G	SBS_denovo_2	APOBEC	0.2509	32	SBS156	TSB
SBS	Biliary.SBS_G	SBS_denovo_2	APOBEC	0.250153	33	SBS107	Similar to tobacco
SBS	Biliary.SBS_G	SBS_denovo_2	APOBEC	0.248001	34	SBS106	TSB
SBS	Biliary.SBS_G	SBS_denovo_2	APOBEC	0.246118	35	SBS1	Deamination
SBS	Biliary.SBS_G	SBS_denovo_2	APOBEC	0.245223	36	SBS117
SBS	Biliary.SBS_G	SBS_denovo_2	APOBEC	0.244942	37	SBS11	TSB
SBS	Biliary.SBS_G	SBS_denovo_2	APOBEC	0.24115	38	SBS92	TSB
SBS	Biliary.SBS_G	SBS_denovo_2	APOBEC	0.240317	39	SBS159
SBS	Biliary.SBS_G	SBS_denovo_2	APOBEC	0.238997	40	SBS35	Platinum
SBS	Biliary.SBS_G	SBS_denovo_2	APOBEC	0.238533	41	SBS149
SBS	Biliary.SBS_G	SBS_denovo_2	APOBEC	0.23465	42	SBS110	Similar to AAI
SBS	Biliary.SBS_G	SBS_denovo_2	APOBEC	0.234199	43	SBS140
SBS	Biliary.SBS_G	SBS_denovo_2	APOBEC	0.230302	44	SBS139
SBS	Biliary.SBS_G	SBS_denovo_2	APOBEC	0.228462	45	SBS98	TSB,RSB
SBS	Biliary.SBS_G	SBS_denovo_2	APOBEC	0.228017	46	SBS93
SBS	Biliary.SBS_G	SBS_denovo_2	APOBEC	0.223996	47	SBS8	HR deficiency,TSB
SBS	Biliary.SBS_G	SBS_denovo_2	APOBEC	0.22105	48	SBS169	TSB
SBS	Biliary.SBS_G	SBS_denovo_2	APOBEC	0.220408	49	SBS111	Platinum-related,TSB
SBS	Biliary.SBS_G	SBS_denovo_2	APOBEC	0.213876	50	SBS137	Similar to UV,TSB
SBS	Biliary.SBS_G	SBS_denovo_2	APOBEC	0.213464	51	SBS23
SBS	Biliary.SBS_G	SBS_denovo_2	APOBEC	0.21303	52	SBS53
SBS	Biliary.SBS_G	SBS_denovo_2	APOBEC	0.210104	53	SBS32	TSB
SBS	Biliary.SBS_G	SBS_denovo_2	APOBEC	0.206808	54	SBS14	MMR deficiency,POLE deficiency,RSB
SBS	Biliary.SBS_G	SBS_denovo_2	APOBEC	0.205287	55	SBS145
SBS	Biliary.SBS_G	SBS_denovo_2	APOBEC	0.204538	56	SBS134	TSB
SBS	Biliary.SBS_G	SBS_denovo_2	APOBEC	0.201881	57	SBS122
SBS	Biliary.SBS_G	SBS_denovo_2	APOBEC	0.197969	58	SBS168	TSB
SBS	Biliary.SBS_G	SBS_denovo_2	APOBEC	0.196456	59	SBS146
SBS	Biliary.SBS_G	SBS_denovo_2	APOBEC	0.195699	60	SBS153	TSB
SBS	Biliary.SBS_G	SBS_denovo_2	APOBEC	0.195596	61	SBS167
SBS	Biliary.SBS_G	SBS_denovo_2	APOBEC	0.194817	62	SBS6	MMR deficiency,RSB
SBS	Biliary.SBS_G	SBS_denovo_2	APOBEC	0.194611	63	SBS4	Tobacco,TSB
SBS	Biliary.SBS_G	SBS_denovo_2	APOBEC	0.194048	64	SBS152	TSB
SBS	Biliary.SBS_G	SBS_denovo_2	APOBEC	0.191624	65	SBS148	TSB,RSB
SBS	Biliary.SBS_G	SBS_denovo_2	APOBEC	0.183196	66	SBS128	TSB,RSB
SBS	Biliary.SBS_G	SBS_denovo_2	APOBEC	0.181773	67	SBS150
SBS	Biliary.SBS_G	SBS_denovo_2	APOBEC	0.179931	68	SBS96
SBS	Biliary.SBS_G	SBS_denovo_2	APOBEC	0.177993	69	SBS124	TSB
SBS	Biliary.SBS_G	SBS_denovo_2	APOBEC	0.177812	70	SBS131	TSB,RSB
SBS	Biliary.SBS_G	SBS_denovo_2	APOBEC	0.171435	71	SBS135	TSB
SBS	Biliary.SBS_G	SBS_denovo_2	APOBEC	0.170772	72	SBS15	MMR deficiency,RSB
SBS	Biliary.SBS_G	SBS_denovo_2	APOBEC	0.170538	73	SBS16	TSB
SBS	Biliary.SBS_G	SBS_denovo_2	APOBEC	0.168865	74	SBS44	MMR deficiency,RSB
SBS	Biliary.SBS_G	SBS_denovo_2	APOBEC	0.167831	75	SBS132
SBS	Biliary.SBS_G	SBS_denovo_2	APOBEC	0.166245	76	SBS118
SBS	Biliary.SBS_G	SBS_denovo_2	APOBEC	0.166089	77	SBS136	TSB
SBS	Biliary.SBS_G	SBS_denovo_2	APOBEC	0.165819	78	SBS116	RSB
SBS	Biliary.SBS_G	SBS_denovo_2	APOBEC	0.164695	79	SBS114
SBS	Biliary.SBS_G	SBS_denovo_2	APOBEC	0.163319	80	SBS109	Similar to tobacco
SBS	Biliary.SBS_G	SBS_denovo_2	APOBEC	0.162552	81	SBS57	TSB
SBS	Biliary.SBS_G	SBS_denovo_2	APOBEC	0.160189	82	SBS162
SBS	Biliary.SBS_G	SBS_denovo_2	APOBEC	0.155895	83	SBS87	Deamination,TSB,RSB
SBS	Biliary.SBS_G	SBS_denovo_2	APOBEC	0.155423	84	SBS38	Similar to UV
SBS	Biliary.SBS_G	SBS_denovo_2	APOBEC	0.153859	85	SBS104	Platinum-related
SBS	Biliary.SBS_G	SBS_denovo_2	APOBEC	0.152104	86	SBS97	MMR deficiency,RSB
SBS	Biliary.SBS_G	SBS_denovo_2	APOBEC	0.146628	87	SBS123	TSB
SBS	Biliary.SBS_G	SBS_denovo_2	APOBEC	0.144365	88	SBS7c	UV exposure,TSB
SBS	Biliary.SBS_G	SBS_denovo_2	APOBEC	0.144007	89	SBS147
SBS	Biliary.SBS_G	SBS_denovo_2	APOBEC	0.143498	90	SBS144	TSB
SBS	Biliary.SBS_G	SBS_denovo_2	APOBEC	0.142271	91	SBS108	BER deficiency,TSB
SBS	Biliary.SBS_G	SBS_denovo_2	APOBEC	0.13944	92	SBS31	Platinum,TSB
SBS	Biliary.SBS_G	SBS_denovo_2	APOBEC	0.137987	93	SBS113	AAI,TSB
SBS	Biliary.SBS_G	SBS_denovo_2	APOBEC	0.136602	94	SBS84
SBS	Biliary.SBS_G	SBS_denovo_2	APOBEC	0.134708	95	SBS138
SBS	Biliary.SBS_G	SBS_denovo_2	APOBEC	0.134434	96	SBS33	TSB
SBS	Biliary.SBS_G	SBS_denovo_2	APOBEC	0.133652	97	SBS52
SBS	Biliary.SBS_G	SBS_denovo_2	APOBEC	0.132792	98	SBS10d	POLD deficiency,RSB
SBS	Biliary.SBS_G	SBS_denovo_2	APOBEC	0.132072	99	SBS142
SBS	Biliary.SBS_G	SBS_denovo_2	APOBEC	0.129822	100	SBS10a	POLE deficiency,RSB
SBS	Biliary.SBS_G	SBS_denovo_2	APOBEC	0.127068	101	SBS20	MMR deficiency,POLD deficiency,RSB
SBS	Biliary.SBS_G	SBS_denovo_2	APOBEC	0.124159	102	SBS26	MMR deficiency,RSB
SBS	Biliary.SBS_G	SBS_denovo_2	APOBEC	0.123711	103	SBS24
SBS	Biliary.SBS_G	SBS_denovo_2	APOBEC	0.121513	104	SBS19
SBS	Biliary.SBS_G	SBS_denovo_2	APOBEC	0.119326	105	SBS105	Deamination,TSB
SBS	Biliary.SBS_G	SBS_denovo_2	APOBEC	0.114704	106	SBS119	TSB
SBS	Biliary.SBS_G	SBS_denovo_2	APOBEC	0.113268	107	SBS94	Similar to tobacco,TSB
SBS	Biliary.SBS_G	SBS_denovo_2	APOBEC	0.112787	108	SBS17
SBS	Biliary.SBS_G	SBS_denovo_2	APOBEC	0.111724	109	SBS28
SBS	Biliary.SBS_G	SBS_denovo_2	APOBEC	0.108926	110	SBS9
SBS	Biliary.SBS_G	SBS_denovo_2	APOBEC	0.105879	111	SBS88	TSB
SBS	Biliary.SBS_G	SBS_denovo_2	APOBEC	0.105412	112	SBS141	TSB
SBS	Biliary.SBS_G	SBS_denovo_2	APOBEC	0.0954974	113	SBS129	Similar to UV,TSB
SBS	Biliary.SBS_G	SBS_denovo_2	APOBEC	0.0896186	114	SBS12
SBS	Biliary.SBS_G	SBS_denovo_2	APOBEC	0.0853649	115	SBS143	TSB,RSB
SBS	Biliary.SBS_G	SBS_denovo_2	APOBEC	0.0820736	116	SBS133
SBS	Biliary.SBS_G	SBS_denovo_2	APOBEC	0.0786296	117	SBS90	Duocarmycin
SBS	Biliary.SBS_G	SBS_denovo_2	APOBEC	0.071674	118	SBS22	AAI,TSB
SBS	Biliary.SBS_G	SBS_denovo_2	APOBEC	0.0621114	119	SBS17a
SBS	Biliary.SBS_G	SBS_denovo_2	APOBEC	0.0493138	120	SBS115	TSB
SBS	Biliary.SBS_H	SBS2	APOBEC	0.986238	1	SBS2	Deamination,APOBEC,RSB
SBS	Biliary.SBS_H	SBS2	APOBEC	0.938172	2	SBS100
SBS	Biliary.SBS_H	SBS2	APOBEC	0.714085	3	SBS7a	UV exposure,TSB
SBS	Biliary.SBS_H	SBS2	APOBEC	0.644657	4	SBS30	BER deficiency
SBS	Biliary.SBS_H	SBS2	APOBEC	0.599149	5	SBS161
SBS	Biliary.SBS_H	SBS2	APOBEC	0.575522	6	SBS130
SBS	Biliary.SBS_H	SBS2	APOBEC	0.571148	7	SBS155
SBS	Biliary.SBS_H	SBS2	APOBEC	0.525952	8	SBS11	TSB
SBS	Biliary.SBS_H	SBS2	APOBEC	0.512447	9	SBS99	TSB
SBS	Biliary.SBS_H	SBS2	APOBEC	0.469648	10	SBS13	Deamination,APOBEC,RSB
SBS	Biliary.SBS_H	SBS2	APOBEC	0.453174	11	SBS101
SBS	Biliary.SBS_H	SBS2	APOBEC	0.444494	12	SBS158
SBS	Biliary.SBS_H	SBS2	APOBEC	0.42299	13	SBS165
SBS	Biliary.SBS_H	SBS2	APOBEC	0.41041	14	SBS102	TSB
SBS	Biliary.SBS_H	SBS2	APOBEC	0.409569	15	SBS5	TSB
SBS	Biliary.SBS_H	SBS2	APOBEC	0.408588	16	SBS164
SBS	Biliary.SBS_H	SBS2	APOBEC	0.407679	17	SBS166
SBS	Biliary.SBS_H	SBS2	APOBEC	0.406339	18	SBS154
SBS	Biliary.SBS_H	SBS2	APOBEC	0.386238	19	SBS137	Similar to UV,TSB
SBS	Biliary.SBS_H	SBS2	APOBEC	0.386047	20	SBS126
SBS	Biliary.SBS_H	SBS2	APOBEC	0.359985	21	SBS160
SBS	Biliary.SBS_H	SBS2	APOBEC	0.357911	22	SBS110	Similar to AAI
SBS	Biliary.SBS_H	SBS2	APOBEC	0.350147	23	SBS132
SBS	Biliary.SBS_H	SBS2	APOBEC	0.348052	24	SBS127
SBS	Biliary.SBS_H	SBS2	APOBEC	0.343281	25	SBS106	TSB
SBS	Biliary.SBS_H	SBS2	APOBEC	0.33409	26	SBS107	Similar to tobacco
SBS	Biliary.SBS_H	SBS2	APOBEC	0.333059	27	SBS159
SBS	Biliary.SBS_H	SBS2	APOBEC	0.323934	28	SBS125
SBS	Biliary.SBS_H	SBS2	APOBEC	0.317735	29	SBS3	HR deficiency
SBS	Biliary.SBS_H	SBS2	APOBEC	0.315819	30	SBS92	TSB
SBS	Biliary.SBS_H	SBS2	APOBEC	0.315281	31	SBS8	HR deficiency,TSB
SBS	Biliary.SBS_H	SBS2	APOBEC	0.313458	32	SBS23
SBS	Biliary.SBS_H	SBS2	APOBEC	0.310834	33	SBS139
SBS	Biliary.SBS_H	SBS2	APOBEC	0.301578	34	SBS32	TSB
SBS	Biliary.SBS_H	SBS2	APOBEC	0.300667	35	SBS157
SBS	Biliary.SBS_H	SBS2	APOBEC	0.299877	36	SBS35	Platinum
SBS	Biliary.SBS_H	SBS2	APOBEC	0.294922	37	SBS167
SBS	Biliary.SBS_H	SBS2	APOBEC	0.289954	38	SBS156	TSB
SBS	Biliary.SBS_H	SBS2	APOBEC	0.276974	39	SBS18	BER deficiency
SBS	Biliary.SBS_H	SBS2	APOBEC	0.275312	40	SBS53
SBS	Biliary.SBS_H	SBS2	APOBEC	0.269831	41	SBS14	MMR deficiency,POLE deficiency,RSB
SBS	Biliary.SBS_H	SBS2	APOBEC	0.2693	42	SBS4	Tobacco,TSB
SBS	Biliary.SBS_H	SBS2	APOBEC	0.259907	43	SBS153	TSB
SBS	Biliary.SBS_H	SBS2	APOBEC	0.252719	44	SBS103	TSB
SBS	Biliary.SBS_H	SBS2	APOBEC	0.251975	45	SBS120	TSB
SBS	Biliary.SBS_H	SBS2	APOBEC	0.251807	46	SBS136	TSB
SBS	Biliary.SBS_H	SBS2	APOBEC	0.251485	47	SBS7c	UV exposure,TSB
SBS	Biliary.SBS_H	SBS2	APOBEC	0.248507	48	SBS140
SBS	Biliary.SBS_H	SBS2	APOBEC	0.241888	49	SBS147
SBS	Biliary.SBS_H	SBS2	APOBEC	0.240866	50	SBS168	TSB
SBS	Biliary.SBS_H	SBS2	APOBEC	0.234063	51	SBS98	TSB,RSB
SBS	Biliary.SBS_H	SBS2	APOBEC	0.231676	52	SBS118
SBS	Biliary.SBS_H	SBS2	APOBEC	0.231543	53	SBS19
SBS	Biliary.SBS_H	SBS2	APOBEC	0.227688	54	SBS111	Platinum-related,TSB
SBS	Biliary.SBS_H	SBS2	APOBEC	0.22531	55	SBS124	TSB
SBS	Biliary.SBS_H	SBS2	APOBEC	0.219577	56	SBS135	TSB
SBS	Biliary.SBS_H	SBS2	APOBEC	0.21704	57	SBS121	RSB
SBS	Biliary.SBS_H	SBS2	APOBEC	0.216207	58	SBS84
SBS	Biliary.SBS_H	SBS2	APOBEC	0.213518	59	SBS114
SBS	Biliary.SBS_H	SBS2	APOBEC	0.212018	60	SBS152	TSB
SBS	Biliary.SBS_H	SBS2	APOBEC	0.206988	61	SBS169	TSB
SBS	Biliary.SBS_H	SBS2	APOBEC	0.206236	62	SBS104	Platinum-related
SBS	Biliary.SBS_H	SBS2	APOBEC	0.20349	63	SBS112	Platinum-related,TSB
SBS	Biliary.SBS_H	SBS2	APOBEC	0.202882	64	SBS1	Deamination
SBS	Biliary.SBS_H	SBS2	APOBEC	0.202537	65	SBS149
SBS	Biliary.SBS_H	SBS2	APOBEC	0.202035	66	SBS162
SBS	Biliary.SBS_H	SBS2	APOBEC	0.201581	67	SBS44	MMR deficiency,RSB
SBS	Biliary.SBS_H	SBS2	APOBEC	0.200108	68	SBS145
SBS	Biliary.SBS_H	SBS2	APOBEC	0.197837	69	SBS144	TSB
SBS	Biliary.SBS_H	SBS2	APOBEC	0.196921	70	SBS38	Similar to UV
SBS	Biliary.SBS_H	SBS2	APOBEC	0.195163	71	SBS57	TSB
SBS	Biliary.SBS_H	SBS2	APOBEC	0.190381	72	SBS109	Similar to tobacco
SBS	Biliary.SBS_H	SBS2	APOBEC	0.188481	73	SBS31	Platinum,TSB
SBS	Biliary.SBS_H	SBS2	APOBEC	0.185741	74	SBS16	TSB
SBS	Biliary.SBS_H	SBS2	APOBEC	0.185128	75	SBS20	MMR deficiency,POLD deficiency,RSB
SBS	Biliary.SBS_H	SBS2	APOBEC	0.183991	76	SBS150
SBS	Biliary.SBS_H	SBS2	APOBEC	0.183321	77	SBS146
SBS	Biliary.SBS_H	SBS2	APOBEC	0.183114	78	SBS131	TSB,RSB
SBS	Biliary.SBS_H	SBS2	APOBEC	0.182838	79	SBS129	Similar to UV,TSB
SBS	Biliary.SBS_H	SBS2	APOBEC	0.180464	80	SBS119	TSB
SBS	Biliary.SBS_H	SBS2	APOBEC	0.179722	81	SBS138
SBS	Biliary.SBS_H	SBS2	APOBEC	0.179176	82	SBS128	TSB,RSB
SBS	Biliary.SBS_H	SBS2	APOBEC	0.169072	83	SBS123	TSB
SBS	Biliary.SBS_H	SBS2	APOBEC	0.168499	84	SBS141	TSB
SBS	Biliary.SBS_H	SBS2	APOBEC	0.167897	85	SBS122
SBS	Biliary.SBS_H	SBS2	APOBEC	0.167376	86	SBS10a	POLE deficiency,RSB
SBS	Biliary.SBS_H	SBS2	APOBEC	0.162906	87	SBS163
SBS	Biliary.SBS_H	SBS2	APOBEC	0.161712	88	SBS117
SBS	Biliary.SBS_H	SBS2	APOBEC	0.161144	89	SBS93
SBS	Biliary.SBS_H	SBS2	APOBEC	0.16028	90	SBS26	MMR deficiency,RSB
SBS	Biliary.SBS_H	SBS2	APOBEC	0.159728	91	SBS10d	POLD deficiency,RSB
SBS	Biliary.SBS_H	SBS2	APOBEC	0.158086	92	SBS108	BER deficiency,TSB
SBS	Biliary.SBS_H	SBS2	APOBEC	0.156183	93	SBS88	TSB
SBS	Biliary.SBS_H	SBS2	APOBEC	0.155425	94	SBS151
SBS	Biliary.SBS_H	SBS2	APOBEC	0.155401	95	SBS113	AAI,TSB
SBS	Biliary.SBS_H	SBS2	APOBEC	0.151432	96	SBS95	TSB
SBS	Biliary.SBS_H	SBS2	APOBEC	0.151018	97	SBS6	MMR deficiency,RSB
SBS	Biliary.SBS_H	SBS2	APOBEC	0.150444	98	SBS94	Similar to tobacco,TSB
SBS	Biliary.SBS_H	SBS2	APOBEC	0.150104	99	SBS143	TSB,RSB
SBS	Biliary.SBS_H	SBS2	APOBEC	0.146354	100	SBS116	RSB
SBS	Biliary.SBS_H	SBS2	APOBEC	0.14587	101	SBS9
SBS	Biliary.SBS_H	SBS2	APOBEC	0.144234	102	SBS28
SBS	Biliary.SBS_H	SBS2	APOBEC	0.132705	103	SBS17
SBS	Biliary.SBS_H	SBS2	APOBEC	0.131024	104	SBS12
SBS	Biliary.SBS_H	SBS2	APOBEC	0.128878	105	SBS33	TSB
SBS	Biliary.SBS_H	SBS2	APOBEC	0.128135	106	SBS148	TSB,RSB
SBS	Biliary.SBS_H	SBS2	APOBEC	0.125782	107	SBS24
SBS	Biliary.SBS_H	SBS2	APOBEC	0.124911	108	SBS142
SBS	Biliary.SBS_H	SBS2	APOBEC	0.121994	109	SBS52
SBS	Biliary.SBS_H	SBS2	APOBEC	0.11873	110	SBS97	MMR deficiency,RSB
SBS	Biliary.SBS_H	SBS2	APOBEC	0.114575	111	SBS15	MMR deficiency,RSB
SBS	Biliary.SBS_H	SBS2	APOBEC	0.109125	112	SBS134	TSB
SBS	Biliary.SBS_H	SBS2	APOBEC	0.0999989	113	SBS90	Duocarmycin
SBS	Biliary.SBS_H	SBS2	APOBEC	0.0988754	114	SBS22	AAI,TSB
SBS	Biliary.SBS_H	SBS2	APOBEC	0.0861174	115	SBS115	TSB
SBS	Biliary.SBS_H	SBS2	APOBEC	0.0843834	116	SBS133
SBS	Biliary.SBS_H	SBS2	APOBEC	0.0826714	117	SBS96
SBS	Biliary.SBS_H	SBS2	APOBEC	0.0700761	118	SBS87	Deamination,TSB,RSB
SBS	Biliary.SBS_H	SBS2	APOBEC	0.0700382	119	SBS17a
SBS	Biliary.SBS_H	SBS2	APOBEC	0.0655515	120	SBS105	Deamination,TSB
SBS	Biliary.SBS_I	SBS_denovo_3	Age	0.919515	1	SBS32	TSB
SBS	Biliary.SBS_I	SBS_denovo_3	Age	0.886168	2	SBS101
SBS	Biliary.SBS_I	SBS_denovo_3	Age	0.799768	3	SBS84
SBS	Biliary.SBS_I	SBS_denovo_3	Age	0.799549	4	SBS30	BER deficiency
SBS	Biliary.SBS_I	SBS_denovo_3	Age	0.782798	5	SBS23
SBS	Biliary.SBS_I	SBS_denovo_3	Age	0.776583	6	SBS132
SBS	Biliary.SBS_I	SBS_denovo_3	Age	0.766915	7	SBS161
SBS	Biliary.SBS_I	SBS_denovo_3	Age	0.746817	8	SBS5	TSB
SBS	Biliary.SBS_I	SBS_denovo_3	Age	0.74288	9	SBS159
SBS	Biliary.SBS_I	SBS_denovo_3	Age	0.723794	10	SBS11	TSB
SBS	Biliary.SBS_I	SBS_denovo_3	Age	0.665397	11	SBS164
SBS	Biliary.SBS_I	SBS_denovo_3	Age	0.655031	12	SBS103	TSB
SBS	Biliary.SBS_I	SBS_denovo_3	Age	0.645818	13	SBS160
SBS	Biliary.SBS_I	SBS_denovo_3	Age	0.634488	14	SBS102	TSB
SBS	Biliary.SBS_I	SBS_denovo_3	Age	0.622897	15	SBS140
SBS	Biliary.SBS_I	SBS_denovo_3	Age	0.612956	16	SBS157
SBS	Biliary.SBS_I	SBS_denovo_3	Age	0.59056	17	SBS158
SBS	Biliary.SBS_I	SBS_denovo_3	Age	0.58618	18	SBS167
SBS	Biliary.SBS_I	SBS_denovo_3	Age	0.582244	19	SBS131	TSB,RSB
SBS	Biliary.SBS_I	SBS_denovo_3	Age	0.578527	20	SBS126
SBS	Biliary.SBS_I	SBS_denovo_3	Age	0.576464	21	SBS107	Similar to tobacco
SBS	Biliary.SBS_I	SBS_denovo_3	Age	0.570949	22	SBS110	Similar to AAI
SBS	Biliary.SBS_I	SBS_denovo_3	Age	0.568477	23	SBS44	MMR deficiency,RSB
SBS	Biliary.SBS_I	SBS_denovo_3	Age	0.567656	24	SBS156	TSB
SBS	Biliary.SBS_I	SBS_denovo_3	Age	0.566407	25	SBS19
SBS	Biliary.SBS_I	SBS_denovo_3	Age	0.56472	26	SBS130
SBS	Biliary.SBS_I	SBS_denovo_3	Age	0.560605	27	SBS8	HR deficiency,TSB
SBS	Biliary.SBS_I	SBS_denovo_3	Age	0.558878	28	SBS118
SBS	Biliary.SBS_I	SBS_denovo_3	Age	0.558344	29	SBS154
SBS	Biliary.SBS_I	SBS_denovo_3	Age	0.548463	30	SBS92	TSB
SBS	Biliary.SBS_I	SBS_denovo_3	Age	0.544427	31	SBS152	TSB
SBS	Biliary.SBS_I	SBS_denovo_3	Age	0.543632	32	SBS125
SBS	Biliary.SBS_I	SBS_denovo_3	Age	0.541245	33	SBS100
SBS	Biliary.SBS_I	SBS_denovo_3	Age	0.541106	34	SBS137	Similar to UV,TSB
SBS	Biliary.SBS_I	SBS_denovo_3	Age	0.539529	35	SBS14	MMR deficiency,POLE deficiency,RSB
SBS	Biliary.SBS_I	SBS_denovo_3	Age	0.539158	36	SBS153	TSB
SBS	Biliary.SBS_I	SBS_denovo_3	Age	0.532573	37	SBS155
SBS	Biliary.SBS_I	SBS_denovo_3	Age	0.524172	38	SBS20	MMR deficiency,POLD deficiency,RSB
SBS	Biliary.SBS_I	SBS_denovo_3	Age	0.508976	39	SBS35	Platinum
SBS	Biliary.SBS_I	SBS_denovo_3	Age	0.502568	40	SBS147
SBS	Biliary.SBS_I	SBS_denovo_3	Age	0.490487	41	SBS31	Platinum,TSB
SBS	Biliary.SBS_I	SBS_denovo_3	Age	0.489776	42	SBS139
SBS	Biliary.SBS_I	SBS_denovo_3	Age	0.488946	43	SBS127
SBS	Biliary.SBS_I	SBS_denovo_3	Age	0.481649	44	SBS150
SBS	Biliary.SBS_I	SBS_denovo_3	Age	0.480964	45	SBS124	TSB
SBS	Biliary.SBS_I	SBS_denovo_3	Age	0.468851	46	SBS138
SBS	Biliary.SBS_I	SBS_denovo_3	Age	0.467284	47	SBS111	Platinum-related,TSB
SBS	Biliary.SBS_I	SBS_denovo_3	Age	0.466331	48	SBS129	Similar to UV,TSB
SBS	Biliary.SBS_I	SBS_denovo_3	Age	0.461163	49	SBS162
SBS	Biliary.SBS_I	SBS_denovo_3	Age	0.457559	50	SBS166
SBS	Biliary.SBS_I	SBS_denovo_3	Age	0.438851	51	SBS53
SBS	Biliary.SBS_I	SBS_denovo_3	Age	0.438122	52	SBS7a	UV exposure,TSB
SBS	Biliary.SBS_I	SBS_denovo_3	Age	0.436746	53	SBS4	Tobacco,TSB
SBS	Biliary.SBS_I	SBS_denovo_3	Age	0.433786	54	SBS3	HR deficiency
SBS	Biliary.SBS_I	SBS_denovo_3	Age	0.422745	55	SBS6	MMR deficiency,RSB
SBS	Biliary.SBS_I	SBS_denovo_3	Age	0.421295	56	SBS149
SBS	Biliary.SBS_I	SBS_denovo_3	Age	0.413835	57	SBS120	TSB
SBS	Biliary.SBS_I	SBS_denovo_3	Age	0.405452	58	SBS98	TSB,RSB
SBS	Biliary.SBS_I	SBS_denovo_3	Age	0.395851	59	SBS165
SBS	Biliary.SBS_I	SBS_denovo_3	Age	0.394157	60	SBS114
SBS	Biliary.SBS_I	SBS_denovo_3	Age	0.38639	61	SBS135	TSB
SBS	Biliary.SBS_I	SBS_denovo_3	Age	0.369739	62	SBS15	MMR deficiency,RSB
SBS	Biliary.SBS_I	SBS_denovo_3	Age	0.365626	63	SBS1	Deamination
SBS	Biliary.SBS_I	SBS_denovo_3	Age	0.365024	64	SBS112	Platinum-related,TSB
SBS	Biliary.SBS_I	SBS_denovo_3	Age	0.357621	65	SBS18	BER deficiency
SBS	Biliary.SBS_I	SBS_denovo_3	Age	0.357381	66	SBS136	TSB
SBS	Biliary.SBS_I	SBS_denovo_3	Age	0.343757	67	SBS24
SBS	Biliary.SBS_I	SBS_denovo_3	Age	0.340402	68	SBS168	TSB
SBS	Biliary.SBS_I	SBS_denovo_3	Age	0.338395	69	SBS16	TSB
SBS	Biliary.SBS_I	SBS_denovo_3	Age	0.336414	70	SBS94	Similar to tobacco,TSB
SBS	Biliary.SBS_I	SBS_denovo_3	Age	0.335483	71	SBS99	TSB
SBS	Biliary.SBS_I	SBS_denovo_3	Age	0.332967	72	SBS106	TSB
SBS	Biliary.SBS_I	SBS_denovo_3	Age	0.332592	73	SBS146
SBS	Biliary.SBS_I	SBS_denovo_3	Age	0.304687	74	SBS144	TSB
SBS	Biliary.SBS_I	SBS_denovo_3	Age	0.304229	75	SBS163
SBS	Biliary.SBS_I	SBS_denovo_3	Age	0.304079	76	SBS26	MMR deficiency,RSB
SBS	Biliary.SBS_I	SBS_denovo_3	Age	0.301367	77	SBS141	TSB
SBS	Biliary.SBS_I	SBS_denovo_3	Age	0.299422	78	SBS123	TSB
SBS	Biliary.SBS_I	SBS_denovo_3	Age	0.297503	79	SBS142
SBS	Biliary.SBS_I	SBS_denovo_3	Age	0.292686	80	SBS117
SBS	Biliary.SBS_I	SBS_denovo_3	Age	0.287865	81	SBS122
SBS	Biliary.SBS_I	SBS_denovo_3	Age	0.286604	82	SBS119	TSB
SBS	Biliary.SBS_I	SBS_denovo_3	Age	0.286505	83	SBS93
SBS	Biliary.SBS_I	SBS_denovo_3	Age	0.279422	84	SBS97	MMR deficiency,RSB
SBS	Biliary.SBS_I	SBS_denovo_3	Age	0.272696	85	SBS88	TSB
SBS	Biliary.SBS_I	SBS_denovo_3	Age	0.268013	86	SBS9
SBS	Biliary.SBS_I	SBS_denovo_3	Age	0.261472	87	SBS28
SBS	Biliary.SBS_I	SBS_denovo_3	Age	0.261051	88	SBS128	TSB,RSB
SBS	Biliary.SBS_I	SBS_denovo_3	Age	0.26002	89	SBS57	TSB
SBS	Biliary.SBS_I	SBS_denovo_3	Age	0.251887	90	SBS109	Similar to tobacco
SBS	Biliary.SBS_I	SBS_denovo_3	Age	0.250296	91	SBS151
SBS	Biliary.SBS_I	SBS_denovo_3	Age	0.245124	92	SBS134	TSB
SBS	Biliary.SBS_I	SBS_denovo_3	Age	0.242956	93	SBS2	Deamination,APOBEC,RSB
SBS	Biliary.SBS_I	SBS_denovo_3	Age	0.241738	94	SBS113	AAI,TSB
SBS	Biliary.SBS_I	SBS_denovo_3	Age	0.240297	95	SBS169	TSB
SBS	Biliary.SBS_I	SBS_denovo_3	Age	0.239796	96	SBS108	BER deficiency,TSB
SBS	Biliary.SBS_I	SBS_denovo_3	Age	0.239534	97	SBS12
SBS	Biliary.SBS_I	SBS_denovo_3	Age	0.236523	98	SBS7c	UV exposure,TSB
SBS	Biliary.SBS_I	SBS_denovo_3	Age	0.231278	99	SBS143	TSB,RSB
SBS	Biliary.SBS_I	SBS_denovo_3	Age	0.229016	100	SBS95	TSB
SBS	Biliary.SBS_I	SBS_denovo_3	Age	0.228705	101	SBS145
SBS	Biliary.SBS_I	SBS_denovo_3	Age	0.212861	102	SBS148	TSB,RSB
SBS	Biliary.SBS_I	SBS_denovo_3	Age	0.208381	103	SBS104	Platinum-related
SBS	Biliary.SBS_I	SBS_denovo_3	Age	0.20249	104	SBS38	Similar to UV
SBS	Biliary.SBS_I	SBS_denovo_3	Age	0.202003	105	SBS17
SBS	Biliary.SBS_I	SBS_denovo_3	Age	0.186209	106	SBS17a
SBS	Biliary.SBS_I	SBS_denovo_3	Age	0.183447	107	SBS87	Deamination,TSB,RSB
SBS	Biliary.SBS_I	SBS_denovo_3	Age	0.18242	108	SBS121	RSB
SBS	Biliary.SBS_I	SBS_denovo_3	Age	0.176887	109	SBS33	TSB
SBS	Biliary.SBS_I	SBS_denovo_3	Age	0.174997	110	SBS133
SBS	Biliary.SBS_I	SBS_denovo_3	Age	0.174513	111	SBS96
SBS	Biliary.SBS_I	SBS_denovo_3	Age	0.169547	112	SBS52
SBS	Biliary.SBS_I	SBS_denovo_3	Age	0.164813	113	SBS116	RSB
SBS	Biliary.SBS_I	SBS_denovo_3	Age	0.164418	114	SBS13	Deamination,APOBEC,RSB
SBS	Biliary.SBS_I	SBS_denovo_3	Age	0.163076	115	SBS22	AAI,TSB
SBS	Biliary.SBS_I	SBS_denovo_3	Age	0.155611	116	SBS10d	POLD deficiency,RSB
SBS	Biliary.SBS_I	SBS_denovo_3	Age	0.141764	117	SBS10a	POLE deficiency,RSB
SBS	Biliary.SBS_I	SBS_denovo_3	Age	0.12447	118	SBS105	Deamination,TSB
SBS	Biliary.SBS_I	SBS_denovo_3	Age	0.123339	119	SBS115	TSB
SBS	Biliary.SBS_I	SBS_denovo_3	Age	0.10426	120	SBS90	Duocarmycin
SBS	Biliary.SBS_J	SBS_denovo_4	Platinum treatment	0.891256	1	SBS35	Platinum
SBS	Biliary.SBS_J	SBS_denovo_4	Platinum treatment	0.855816	2	SBS111	Platinum-related,TSB
SBS	Biliary.SBS_J	SBS_denovo_4	Platinum treatment	0.81834	3	SBS112	Platinum-related,TSB
SBS	Biliary.SBS_J	SBS_denovo_4	Platinum treatment	0.810007	4	SBS110	Similar to AAI
SBS	Biliary.SBS_J	SBS_denovo_4	Platinum treatment	0.800354	5	SBS8	HR deficiency,TSB
SBS	Biliary.SBS_J	SBS_denovo_4	Platinum treatment	0.685074	6	SBS155
SBS	Biliary.SBS_J	SBS_denovo_4	Platinum treatment	0.667083	7	SBS4	Tobacco,TSB
SBS	Biliary.SBS_J	SBS_denovo_4	Platinum treatment	0.659273	8	SBS165
SBS	Biliary.SBS_J	SBS_denovo_4	Platinum treatment	0.655899	9	SBS107	Similar to tobacco
SBS	Biliary.SBS_J	SBS_denovo_4	Platinum treatment	0.644439	10	SBS168	TSB
SBS	Biliary.SBS_J	SBS_denovo_4	Platinum treatment	0.622404	11	SBS130
SBS	Biliary.SBS_J	SBS_denovo_4	Platinum treatment	0.61799	12	SBS149
SBS	Biliary.SBS_J	SBS_denovo_4	Platinum treatment	0.614073	13	SBS124	TSB
SBS	Biliary.SBS_J	SBS_denovo_4	Platinum treatment	0.614063	14	SBS167
SBS	Biliary.SBS_J	SBS_denovo_4	Platinum treatment	0.610299	15	SBS125
SBS	Biliary.SBS_J	SBS_denovo_4	Platinum treatment	0.605109	16	SBS113	AAI,TSB
SBS	Biliary.SBS_J	SBS_denovo_4	Platinum treatment	0.599259	17	SBS157
SBS	Biliary.SBS_J	SBS_denovo_4	Platinum treatment	0.597124	18	SBS22	AAI,TSB
SBS	Biliary.SBS_J	SBS_denovo_4	Platinum treatment	0.591896	19	SBS126
SBS	Biliary.SBS_J	SBS_denovo_4	Platinum treatment	0.588405	20	SBS31	Platinum,TSB
SBS	Biliary.SBS_J	SBS_denovo_4	Platinum treatment	0.578541	21	SBS141	TSB
SBS	Biliary.SBS_J	SBS_denovo_4	Platinum treatment	0.574826	22	SBS159
SBS	Biliary.SBS_J	SBS_denovo_4	Platinum treatment	0.571559	23	SBS160
SBS	Biliary.SBS_J	SBS_denovo_4	Platinum treatment	0.570486	24	SBS5	TSB
SBS	Biliary.SBS_J	SBS_denovo_4	Platinum treatment	0.567693	25	SBS146
SBS	Biliary.SBS_J	SBS_denovo_4	Platinum treatment	0.556017	26	SBS127
SBS	Biliary.SBS_J	SBS_denovo_4	Platinum treatment	0.551697	27	SBS24
SBS	Biliary.SBS_J	SBS_denovo_4	Platinum treatment	0.550988	28	SBS94	Similar to tobacco,TSB
SBS	Biliary.SBS_J	SBS_denovo_4	Platinum treatment	0.550933	29	SBS144	TSB
SBS	Biliary.SBS_J	SBS_denovo_4	Platinum treatment	0.547015	30	SBS166
SBS	Biliary.SBS_J	SBS_denovo_4	Platinum treatment	0.540506	31	SBS154
SBS	Biliary.SBS_J	SBS_denovo_4	Platinum treatment	0.536002	32	SBS3	HR deficiency
SBS	Biliary.SBS_J	SBS_denovo_4	Platinum treatment	0.529984	33	SBS138
SBS	Biliary.SBS_J	SBS_denovo_4	Platinum treatment	0.527125	34	SBS133
SBS	Biliary.SBS_J	SBS_denovo_4	Platinum treatment	0.524907	35	SBS131	TSB,RSB
SBS	Biliary.SBS_J	SBS_denovo_4	Platinum treatment	0.516572	36	SBS106	TSB
SBS	Biliary.SBS_J	SBS_denovo_4	Platinum treatment	0.509478	37	SBS152	TSB
SBS	Biliary.SBS_J	SBS_denovo_4	Platinum treatment	0.508372	38	SBS140
SBS	Biliary.SBS_J	SBS_denovo_4	Platinum treatment	0.502197	39	SBS145
SBS	Biliary.SBS_J	SBS_denovo_4	Platinum treatment	0.50201	40	SBS150
SBS	Biliary.SBS_J	SBS_denovo_4	Platinum treatment	0.501651	41	SBS92	TSB
SBS	Biliary.SBS_J	SBS_denovo_4	Platinum treatment	0.501513	42	SBS102	TSB
SBS	Biliary.SBS_J	SBS_denovo_4	Platinum treatment	0.498122	43	SBS122
SBS	Biliary.SBS_J	SBS_denovo_4	Platinum treatment	0.496138	44	SBS142
SBS	Biliary.SBS_J	SBS_denovo_4	Platinum treatment	0.489179	45	SBS164
SBS	Biliary.SBS_J	SBS_denovo_4	Platinum treatment	0.486433	46	SBS53
SBS	Biliary.SBS_J	SBS_denovo_4	Platinum treatment	0.483431	47	SBS132
SBS	Biliary.SBS_J	SBS_denovo_4	Platinum treatment	0.482205	48	SBS161
SBS	Biliary.SBS_J	SBS_denovo_4	Platinum treatment	0.473991	49	SBS23
SBS	Biliary.SBS_J	SBS_denovo_4	Platinum treatment	0.473363	50	SBS103	TSB
SBS	Biliary.SBS_J	SBS_denovo_4	Platinum treatment	0.469975	51	SBS117
SBS	Biliary.SBS_J	SBS_denovo_4	Platinum treatment	0.464338	52	SBS139
SBS	Biliary.SBS_J	SBS_denovo_4	Platinum treatment	0.455502	53	SBS158
SBS	Biliary.SBS_J	SBS_denovo_4	Platinum treatment	0.455351	54	SBS153	TSB
SBS	Biliary.SBS_J	SBS_denovo_4	Platinum treatment	0.448103	55	SBS18	BER deficiency
SBS	Biliary.SBS_J	SBS_denovo_4	Platinum treatment	0.445368	56	SBS162
SBS	Biliary.SBS_J	SBS_denovo_4	Platinum treatment	0.441149	57	SBS128	TSB,RSB
SBS	Biliary.SBS_J	SBS_denovo_4	Platinum treatment	0.435032	58	SBS84
SBS	Biliary.SBS_J	SBS_denovo_4	Platinum treatment	0.433803	59	SBS101
SBS	Biliary.SBS_J	SBS_denovo_4	Platinum treatment	0.428645	60	SBS156	TSB
SBS	Biliary.SBS_J	SBS_denovo_4	Platinum treatment	0.425389	61	SBS93
SBS	Biliary.SBS_J	SBS_denovo_4	Platinum treatment	0.422643	62	SBS118
SBS	Biliary.SBS_J	SBS_denovo_4	Platinum treatment	0.41508	63	SBS135	TSB
SBS	Biliary.SBS_J	SBS_denovo_4	Platinum treatment	0.414996	64	SBS108	BER deficiency,TSB
SBS	Biliary.SBS_J	SBS_denovo_4	Platinum treatment	0.413346	65	SBS100
SBS	Biliary.SBS_J	SBS_denovo_4	Platinum treatment	0.412936	66	SBS163
SBS	Biliary.SBS_J	SBS_denovo_4	Platinum treatment	0.411662	67	SBS148	TSB,RSB
SBS	Biliary.SBS_J	SBS_denovo_4	Platinum treatment	0.408278	68	SBS120	TSB
SBS	Biliary.SBS_J	SBS_denovo_4	Platinum treatment	0.393762	69	SBS109	Similar to tobacco
SBS	Biliary.SBS_J	SBS_denovo_4	Platinum treatment	0.391227	70	SBS17a
SBS	Biliary.SBS_J	SBS_denovo_4	Platinum treatment	0.371589	71	SBS123	TSB
SBS	Biliary.SBS_J	SBS_denovo_4	Platinum treatment	0.3703	72	SBS99	TSB
SBS	Biliary.SBS_J	SBS_denovo_4	Platinum treatment	0.369515	73	SBS20	MMR deficiency,POLD deficiency,RSB
SBS	Biliary.SBS_J	SBS_denovo_4	Platinum treatment	0.36928	74	SBS147
SBS	Biliary.SBS_J	SBS_denovo_4	Platinum treatment	0.36912	75	SBS143	TSB,RSB
SBS	Biliary.SBS_J	SBS_denovo_4	Platinum treatment	0.363292	76	SBS114
SBS	Biliary.SBS_J	SBS_denovo_4	Platinum treatment	0.361082	77	SBS16	TSB
SBS	Biliary.SBS_J	SBS_denovo_4	Platinum treatment	0.359305	78	SBS19
SBS	Biliary.SBS_J	SBS_denovo_4	Platinum treatment	0.359238	79	SBS44	MMR deficiency,RSB
SBS	Biliary.SBS_J	SBS_denovo_4	Platinum treatment	0.353973	80	SBS104	Platinum-related
SBS	Biliary.SBS_J	SBS_denovo_4	Platinum treatment	0.341494	81	SBS32	TSB
SBS	Biliary.SBS_J	SBS_denovo_4	Platinum treatment	0.333796	82	SBS38	Similar to UV
SBS	Biliary.SBS_J	SBS_denovo_4	Platinum treatment	0.333146	83	SBS136	TSB
SBS	Biliary.SBS_J	SBS_denovo_4	Platinum treatment	0.333016	84	SBS14	MMR deficiency,POLE deficiency,RSB
SBS	Biliary.SBS_J	SBS_denovo_4	Platinum treatment	0.330044	85	SBS7c	UV exposure,TSB
SBS	Biliary.SBS_J	SBS_denovo_4	Platinum treatment	0.328847	86	SBS30	BER deficiency
SBS	Biliary.SBS_J	SBS_denovo_4	Platinum treatment	0.32599	87	SBS98	TSB,RSB
SBS	Biliary.SBS_J	SBS_denovo_4	Platinum treatment	0.325005	88	SBS151
SBS	Biliary.SBS_J	SBS_denovo_4	Platinum treatment	0.317495	89	SBS26	MMR deficiency,RSB
SBS	Biliary.SBS_J	SBS_denovo_4	Platinum treatment	0.316073	90	SBS9
SBS	Biliary.SBS_J	SBS_denovo_4	Platinum treatment	0.313192	91	SBS134	TSB
SBS	Biliary.SBS_J	SBS_denovo_4	Platinum treatment	0.308129	92	SBS121	RSB
SBS	Biliary.SBS_J	SBS_denovo_4	Platinum treatment	0.306602	93	SBS90	Duocarmycin
SBS	Biliary.SBS_J	SBS_denovo_4	Platinum treatment	0.306221	94	SBS12
SBS	Biliary.SBS_J	SBS_denovo_4	Platinum treatment	0.303971	95	SBS57	TSB
SBS	Biliary.SBS_J	SBS_denovo_4	Platinum treatment	0.303816	96	SBS11	TSB
SBS	Biliary.SBS_J	SBS_denovo_4	Platinum treatment	0.303018	97	SBS137	Similar to UV,TSB
SBS	Biliary.SBS_J	SBS_denovo_4	Platinum treatment	0.297315	98	SBS119	TSB
SBS	Biliary.SBS_J	SBS_denovo_4	Platinum treatment	0.274585	99	SBS97	MMR deficiency,RSB
SBS	Biliary.SBS_J	SBS_denovo_4	Platinum treatment	0.270595	100	SBS7a	UV exposure,TSB
SBS	Biliary.SBS_J	SBS_denovo_4	Platinum treatment	0.269946	101	SBS1	Deamination
SBS	Biliary.SBS_J	SBS_denovo_4	Platinum treatment	0.268687	102	SBS88	TSB
SBS	Biliary.SBS_J	SBS_denovo_4	Platinum treatment	0.267789	103	SBS116	RSB
SBS	Biliary.SBS_J	SBS_denovo_4	Platinum treatment	0.25014	104	SBS6	MMR deficiency,RSB
SBS	Biliary.SBS_J	SBS_denovo_4	Platinum treatment	0.248199	105	SBS28
SBS	Biliary.SBS_J	SBS_denovo_4	Platinum treatment	0.247067	106	SBS129	Similar to UV,TSB
SBS	Biliary.SBS_J	SBS_denovo_4	Platinum treatment	0.239367	107	SBS169	TSB
SBS	Biliary.SBS_J	SBS_denovo_4	Platinum treatment	0.23209	108	SBS2	Deamination,APOBEC,RSB
SBS	Biliary.SBS_J	SBS_denovo_4	Platinum treatment	0.226914	109	SBS17
SBS	Biliary.SBS_J	SBS_denovo_4	Platinum treatment	0.225615	110	SBS13	Deamination,APOBEC,RSB
SBS	Biliary.SBS_J	SBS_denovo_4	Platinum treatment	0.217475	111	SBS10d	POLD deficiency,RSB
SBS	Biliary.SBS_J	SBS_denovo_4	Platinum treatment	0.207234	112	SBS15	MMR deficiency,RSB
SBS	Biliary.SBS_J	SBS_denovo_4	Platinum treatment	0.182417	113	SBS33	TSB
SBS	Biliary.SBS_J	SBS_denovo_4	Platinum treatment	0.178173	114	SBS95	TSB
SBS	Biliary.SBS_J	SBS_denovo_4	Platinum treatment	0.17256	115	SBS87	Deamination,TSB,RSB
SBS	Biliary.SBS_J	SBS_denovo_4	Platinum treatment	0.170076	116	SBS52
SBS	Biliary.SBS_J	SBS_denovo_4	Platinum treatment	0.162698	117	SBS105	Deamination,TSB
SBS	Biliary.SBS_J	SBS_denovo_4	Platinum treatment	0.154057	118	SBS115	TSB
SBS	Biliary.SBS_J	SBS_denovo_4	Platinum treatment	0.129502	119	SBS10a	POLE deficiency,RSB
SBS	Biliary.SBS_J	SBS_denovo_4	Platinum treatment	0.108844	120	SBS96
SBS	Biliary.SBS_K	SBS17b	ROS, 5FU treatment	0.984944	1	SBS17
SBS	Biliary.SBS_K	SBS17b	ROS, 5FU treatment	0.837893	2	SBS28
SBS	Biliary.SBS_K	SBS17b	ROS, 5FU treatment	0.793083	3	SBS169	TSB
SBS	Biliary.SBS_K	SBS17b	ROS, 5FU treatment	0.69121	4	SBS167
SBS	Biliary.SBS_K	SBS17b	ROS, 5FU treatment	0.656767	5	SBS130
SBS	Biliary.SBS_K	SBS17b	ROS, 5FU treatment	0.509291	6	SBS93
SBS	Biliary.SBS_K	SBS17b	ROS, 5FU treatment	0.469264	7	SBS17a
SBS	Biliary.SBS_K	SBS17b	ROS, 5FU treatment	0.454782	8	SBS125
SBS	Biliary.SBS_K	SBS17b	ROS, 5FU treatment	0.41792	9	SBS147
SBS	Biliary.SBS_K	SBS17b	ROS, 5FU treatment	0.402166	10	SBS126
SBS	Biliary.SBS_K	SBS17b	ROS, 5FU treatment	0.391569	11	SBS124	TSB
SBS	Biliary.SBS_K	SBS17b	ROS, 5FU treatment	0.383191	12	SBS154
SBS	Biliary.SBS_K	SBS17b	ROS, 5FU treatment	0.380023	13	SBS160
SBS	Biliary.SBS_K	SBS17b	ROS, 5FU treatment	0.364378	14	SBS110	Similar to AAI
SBS	Biliary.SBS_K	SBS17b	ROS, 5FU treatment	0.358813	15	SBS35	Platinum
SBS	Biliary.SBS_K	SBS17b	ROS, 5FU treatment	0.358117	16	SBS127
SBS	Biliary.SBS_K	SBS17b	ROS, 5FU treatment	0.353585	17	SBS3	HR deficiency
SBS	Biliary.SBS_K	SBS17b	ROS, 5FU treatment	0.352963	18	SBS9
SBS	Biliary.SBS_K	SBS17b	ROS, 5FU treatment	0.348683	19	SBS120	TSB
SBS	Biliary.SBS_K	SBS17b	ROS, 5FU treatment	0.346694	20	SBS122
SBS	Biliary.SBS_K	SBS17b	ROS, 5FU treatment	0.340107	21	SBS165
SBS	Biliary.SBS_K	SBS17b	ROS, 5FU treatment	0.338936	22	SBS155
SBS	Biliary.SBS_K	SBS17b	ROS, 5FU treatment	0.337928	23	SBS145
SBS	Biliary.SBS_K	SBS17b	ROS, 5FU treatment	0.336826	24	SBS5	TSB
SBS	Biliary.SBS_K	SBS17b	ROS, 5FU treatment	0.334487	25	SBS102	TSB
SBS	Biliary.SBS_K	SBS17b	ROS, 5FU treatment	0.329899	26	SBS159
SBS	Biliary.SBS_K	SBS17b	ROS, 5FU treatment	0.329765	27	SBS153	TSB
SBS	Biliary.SBS_K	SBS17b	ROS, 5FU treatment	0.329727	28	SBS164
SBS	Biliary.SBS_K	SBS17b	ROS, 5FU treatment	0.326433	29	SBS166
SBS	Biliary.SBS_K	SBS17b	ROS, 5FU treatment	0.32431	30	SBS123	TSB
SBS	Biliary.SBS_K	SBS17b	ROS, 5FU treatment	0.323767	31	SBS146
SBS	Biliary.SBS_K	SBS17b	ROS, 5FU treatment	0.32152	32	SBS156	TSB
SBS	Biliary.SBS_K	SBS17b	ROS, 5FU treatment	0.316057	33	SBS142
SBS	Biliary.SBS_K	SBS17b	ROS, 5FU treatment	0.315423	34	SBS150
SBS	Biliary.SBS_K	SBS17b	ROS, 5FU treatment	0.314856	35	SBS158
SBS	Biliary.SBS_K	SBS17b	ROS, 5FU treatment	0.312496	36	SBS8	HR deficiency,TSB
SBS	Biliary.SBS_K	SBS17b	ROS, 5FU treatment	0.311825	37	SBS98	TSB,RSB
SBS	Biliary.SBS_K	SBS17b	ROS, 5FU treatment	0.308345	38	SBS117
SBS	Biliary.SBS_K	SBS17b	ROS, 5FU treatment	0.306621	39	SBS26	MMR deficiency,RSB
SBS	Biliary.SBS_K	SBS17b	ROS, 5FU treatment	0.306525	40	SBS152	TSB
SBS	Biliary.SBS_K	SBS17b	ROS, 5FU treatment	0.30524	41	SBS18	BER deficiency
SBS	Biliary.SBS_K	SBS17b	ROS, 5FU treatment	0.303264	42	SBS111	Platinum-related,TSB
SBS	Biliary.SBS_K	SBS17b	ROS, 5FU treatment	0.301048	43	SBS100
SBS	Biliary.SBS_K	SBS17b	ROS, 5FU treatment	0.300504	44	SBS44	MMR deficiency,RSB
SBS	Biliary.SBS_K	SBS17b	ROS, 5FU treatment	0.299976	45	SBS57	TSB
SBS	Biliary.SBS_K	SBS17b	ROS, 5FU treatment	0.299538	46	SBS12
SBS	Biliary.SBS_K	SBS17b	ROS, 5FU treatment	0.298362	47	SBS162
SBS	Biliary.SBS_K	SBS17b	ROS, 5FU treatment	0.295834	48	SBS121	RSB
SBS	Biliary.SBS_K	SBS17b	ROS, 5FU treatment	0.294758	49	SBS140
SBS	Biliary.SBS_K	SBS17b	ROS, 5FU treatment	0.289352	50	SBS157
SBS	Biliary.SBS_K	SBS17b	ROS, 5FU treatment	0.289296	51	SBS92	TSB
SBS	Biliary.SBS_K	SBS17b	ROS, 5FU treatment	0.287017	52	SBS163
SBS	Biliary.SBS_K	SBS17b	ROS, 5FU treatment	0.285306	53	SBS161
SBS	Biliary.SBS_K	SBS17b	ROS, 5FU treatment	0.28111	54	SBS139
SBS	Biliary.SBS_K	SBS17b	ROS, 5FU treatment	0.27867	55	SBS97	MMR deficiency,RSB
SBS	Biliary.SBS_K	SBS17b	ROS, 5FU treatment	0.27472	56	SBS20	MMR deficiency,POLD deficiency,RSB
SBS	Biliary.SBS_K	SBS17b	ROS, 5FU treatment	0.274055	57	SBS112	Platinum-related,TSB
SBS	Biliary.SBS_K	SBS17b	ROS, 5FU treatment	0.272891	58	SBS88	TSB
SBS	Biliary.SBS_K	SBS17b	ROS, 5FU treatment	0.272594	59	SBS14	MMR deficiency,POLE deficiency,RSB
SBS	Biliary.SBS_K	SBS17b	ROS, 5FU treatment	0.269813	60	SBS136	TSB
SBS	Biliary.SBS_K	SBS17b	ROS, 5FU treatment	0.269754	61	SBS168	TSB
SBS	Biliary.SBS_K	SBS17b	ROS, 5FU treatment	0.268162	62	SBS131	TSB,RSB
SBS	Biliary.SBS_K	SBS17b	ROS, 5FU treatment	0.263781	63	SBS10a	POLE deficiency,RSB
SBS	Biliary.SBS_K	SBS17b	ROS, 5FU treatment	0.260223	64	SBS107	Similar to tobacco
SBS	Biliary.SBS_K	SBS17b	ROS, 5FU treatment	0.259285	65	SBS141	TSB
SBS	Biliary.SBS_K	SBS17b	ROS, 5FU treatment	0.25722	66	SBS128	TSB,RSB
SBS	Biliary.SBS_K	SBS17b	ROS, 5FU treatment	0.256166	67	SBS143	TSB,RSB
SBS	Biliary.SBS_K	SBS17b	ROS, 5FU treatment	0.25117	68	SBS116	RSB
SBS	Biliary.SBS_K	SBS17b	ROS, 5FU treatment	0.247574	69	SBS101
SBS	Biliary.SBS_K	SBS17b	ROS, 5FU treatment	0.240397	70	SBS84
SBS	Biliary.SBS_K	SBS17b	ROS, 5FU treatment	0.239195	71	SBS16	TSB
SBS	Biliary.SBS_K	SBS17b	ROS, 5FU treatment	0.238594	72	SBS119	TSB
SBS	Biliary.SBS_K	SBS17b	ROS, 5FU treatment	0.238521	73	SBS30	BER deficiency
SBS	Biliary.SBS_K	SBS17b	ROS, 5FU treatment	0.233781	74	SBS90	Duocarmycin
SBS	Biliary.SBS_K	SBS17b	ROS, 5FU treatment	0.232899	75	SBS10d	POLD deficiency,RSB
SBS	Biliary.SBS_K	SBS17b	ROS, 5FU treatment	0.231877	76	SBS151
SBS	Biliary.SBS_K	SBS17b	ROS, 5FU treatment	0.230295	77	SBS23
SBS	Biliary.SBS_K	SBS17b	ROS, 5FU treatment	0.22852	78	SBS132
SBS	Biliary.SBS_K	SBS17b	ROS, 5FU treatment	0.225601	79	SBS103	TSB
SBS	Biliary.SBS_K	SBS17b	ROS, 5FU treatment	0.225532	80	SBS135	TSB
SBS	Biliary.SBS_K	SBS17b	ROS, 5FU treatment	0.224895	81	SBS118
SBS	Biliary.SBS_K	SBS17b	ROS, 5FU treatment	0.221604	82	SBS31	Platinum,TSB
SBS	Biliary.SBS_K	SBS17b	ROS, 5FU treatment	0.221594	83	SBS144	TSB
SBS	Biliary.SBS_K	SBS17b	ROS, 5FU treatment	0.221414	84	SBS113	AAI,TSB
SBS	Biliary.SBS_K	SBS17b	ROS, 5FU treatment	0.219072	85	SBS4	Tobacco,TSB
SBS	Biliary.SBS_K	SBS17b	ROS, 5FU treatment	0.218468	86	SBS99	TSB
SBS	Biliary.SBS_K	SBS17b	ROS, 5FU treatment	0.217115	87	SBS53
SBS	Biliary.SBS_K	SBS17b	ROS, 5FU treatment	0.216772	88	SBS7c	UV exposure,TSB
SBS	Biliary.SBS_K	SBS17b	ROS, 5FU treatment	0.214933	89	SBS32	TSB
SBS	Biliary.SBS_K	SBS17b	ROS, 5FU treatment	0.213368	90	SBS114
SBS	Biliary.SBS_K	SBS17b	ROS, 5FU treatment	0.207989	91	SBS24
SBS	Biliary.SBS_K	SBS17b	ROS, 5FU treatment	0.207877	92	SBS149
SBS	Biliary.SBS_K	SBS17b	ROS, 5FU treatment	0.194868	93	SBS106	TSB
SBS	Biliary.SBS_K	SBS17b	ROS, 5FU treatment	0.192175	94	SBS109	Similar to tobacco
SBS	Biliary.SBS_K	SBS17b	ROS, 5FU treatment	0.191883	95	SBS138
SBS	Biliary.SBS_K	SBS17b	ROS, 5FU treatment	0.18478	96	SBS108	BER deficiency,TSB
SBS	Biliary.SBS_K	SBS17b	ROS, 5FU treatment	0.184214	97	SBS133
SBS	Biliary.SBS_K	SBS17b	ROS, 5FU treatment	0.183135	98	SBS6	MMR deficiency,RSB
SBS	Biliary.SBS_K	SBS17b	ROS, 5FU treatment	0.178594	99	SBS94	Similar to tobacco,TSB
SBS	Biliary.SBS_K	SBS17b	ROS, 5FU treatment	0.174045	100	SBS7a	UV exposure,TSB
SBS	Biliary.SBS_K	SBS17b	ROS, 5FU treatment	0.169289	101	SBS13	Deamination,APOBEC,RSB
SBS	Biliary.SBS_K	SBS17b	ROS, 5FU treatment	0.168656	102	SBS15	MMR deficiency,RSB
SBS	Biliary.SBS_K	SBS17b	ROS, 5FU treatment	0.168112	103	SBS2	Deamination,APOBEC,RSB
SBS	Biliary.SBS_K	SBS17b	ROS, 5FU treatment	0.166895	104	SBS137	Similar to UV,TSB
SBS	Biliary.SBS_K	SBS17b	ROS, 5FU treatment	0.160331	105	SBS148	TSB,RSB
SBS	Biliary.SBS_K	SBS17b	ROS, 5FU treatment	0.160234	106	SBS11	TSB
SBS	Biliary.SBS_K	SBS17b	ROS, 5FU treatment	0.158958	107	SBS104	Platinum-related
SBS	Biliary.SBS_K	SBS17b	ROS, 5FU treatment	0.14975	108	SBS95	TSB
SBS	Biliary.SBS_K	SBS17b	ROS, 5FU treatment	0.146654	109	SBS22	AAI,TSB
SBS	Biliary.SBS_K	SBS17b	ROS, 5FU treatment	0.145365	110	SBS1	Deamination
SBS	Biliary.SBS_K	SBS17b	ROS, 5FU treatment	0.140953	111	SBS134	TSB
SBS	Biliary.SBS_K	SBS17b	ROS, 5FU treatment	0.138177	112	SBS19
SBS	Biliary.SBS_K	SBS17b	ROS, 5FU treatment	0.13141	113	SBS38	Similar to UV
SBS	Biliary.SBS_K	SBS17b	ROS, 5FU treatment	0.127995	114	SBS33	TSB
SBS	Biliary.SBS_K	SBS17b	ROS, 5FU treatment	0.110893	115	SBS52
SBS	Biliary.SBS_K	SBS17b	ROS, 5FU treatment	0.0984529	116	SBS129	Similar to UV,TSB
SBS	Biliary.SBS_K	SBS17b	ROS, 5FU treatment	0.0978632	117	SBS105	Deamination,TSB
SBS	Biliary.SBS_K	SBS17b	ROS, 5FU treatment	0.0840495	118	SBS115	TSB
SBS	Biliary.SBS_K	SBS17b	ROS, 5FU treatment	0.0624552	119	SBS87	Deamination,TSB,RSB
SBS	Biliary.SBS_K	SBS17b	ROS, 5FU treatment	0.0458364	120	SBS96
SBS	Biliary.SBS_L	SBS_denovo_5		0.767723	1	SBS28
SBS	Biliary.SBS_L	SBS_denovo_5		0.715544	2	SBS147
SBS	Biliary.SBS_L	SBS_denovo_5		0.709734	3	SBS169	TSB
SBS	Biliary.SBS_L	SBS_denovo_5		0.676369	4	SBS9
SBS	Biliary.SBS_L	SBS_denovo_5		0.659703	5	SBS145
SBS	Biliary.SBS_L	SBS_denovo_5		0.628066	6	SBS125
SBS	Biliary.SBS_L	SBS_denovo_5		0.613564	7	SBS167
SBS	Biliary.SBS_L	SBS_denovo_5		0.611538	8	SBS93
SBS	Biliary.SBS_L	SBS_denovo_5		0.583017	9	SBS117
SBS	Biliary.SBS_L	SBS_denovo_5		0.563745	10	SBS17
SBS	Biliary.SBS_L	SBS_denovo_5		0.518828	11	SBS114
SBS	Biliary.SBS_L	SBS_denovo_5		0.492016	12	SBS148	TSB,RSB
SBS	Biliary.SBS_L	SBS_denovo_5		0.450395	13	SBS130
SBS	Biliary.SBS_L	SBS_denovo_5		0.433128	14	SBS127
SBS	Biliary.SBS_L	SBS_denovo_5		0.422202	15	SBS126
SBS	Biliary.SBS_L	SBS_denovo_5		0.406971	16	SBS154
SBS	Biliary.SBS_L	SBS_denovo_5		0.401425	17	SBS3	HR deficiency
SBS	Biliary.SBS_L	SBS_denovo_5		0.399213	18	SBS146
SBS	Biliary.SBS_L	SBS_denovo_5		0.396352	19	SBS160
SBS	Biliary.SBS_L	SBS_denovo_5		0.387984	20	SBS141	TSB
SBS	Biliary.SBS_L	SBS_denovo_5		0.383476	21	SBS110	Similar to AAI
SBS	Biliary.SBS_L	SBS_denovo_5		0.380418	22	SBS153	TSB
SBS	Biliary.SBS_L	SBS_denovo_5		0.375862	23	SBS124	TSB
SBS	Biliary.SBS_L	SBS_denovo_5		0.370332	24	SBS163
SBS	Biliary.SBS_L	SBS_denovo_5		0.365116	25	SBS131	TSB,RSB
SBS	Biliary.SBS_L	SBS_denovo_5		0.362869	26	SBS88	TSB
SBS	Biliary.SBS_L	SBS_denovo_5		0.361322	27	SBS165
SBS	Biliary.SBS_L	SBS_denovo_5		0.359762	28	SBS128	TSB,RSB
SBS	Biliary.SBS_L	SBS_denovo_5		0.350186	29	SBS5	TSB
SBS	Biliary.SBS_L	SBS_denovo_5		0.342485	30	SBS122
SBS	Biliary.SBS_L	SBS_denovo_5		0.340767	31	SBS140
SBS	Biliary.SBS_L	SBS_denovo_5		0.337976	32	SBS157
SBS	Biliary.SBS_L	SBS_denovo_5		0.337019	33	SBS120	TSB
SBS	Biliary.SBS_L	SBS_denovo_5		0.330413	34	SBS92	TSB
SBS	Biliary.SBS_L	SBS_denovo_5		0.328047	35	SBS57	TSB
SBS	Biliary.SBS_L	SBS_denovo_5		0.319548	36	SBS155
SBS	Biliary.SBS_L	SBS_denovo_5		0.318715	37	SBS8	HR deficiency,TSB
SBS	Biliary.SBS_L	SBS_denovo_5		0.311174	38	SBS156	TSB
SBS	Biliary.SBS_L	SBS_denovo_5		0.308483	39	SBS159
SBS	Biliary.SBS_L	SBS_denovo_5		0.306892	40	SBS162
SBS	Biliary.SBS_L	SBS_denovo_5		0.306857	41	SBS150
SBS	Biliary.SBS_L	SBS_denovo_5		0.302361	42	SBS99	TSB
SBS	Biliary.SBS_L	SBS_denovo_5		0.301113	43	SBS133
SBS	Biliary.SBS_L	SBS_denovo_5		0.300253	44	SBS111	Platinum-related,TSB
SBS	Biliary.SBS_L	SBS_denovo_5		0.294588	45	SBS164
SBS	Biliary.SBS_L	SBS_denovo_5		0.293606	46	SBS158
SBS	Biliary.SBS_L	SBS_denovo_5		0.291884	47	SBS24
SBS	Biliary.SBS_L	SBS_denovo_5		0.291737	48	SBS116	RSB
SBS	Biliary.SBS_L	SBS_denovo_5		0.291655	49	SBS7c	UV exposure,TSB
SBS	Biliary.SBS_L	SBS_denovo_5		0.289038	50	SBS102	TSB
SBS	Biliary.SBS_L	SBS_denovo_5		0.288512	51	SBS35	Platinum
SBS	Biliary.SBS_L	SBS_denovo_5		0.288349	52	SBS10a	POLE deficiency,RSB
SBS	Biliary.SBS_L	SBS_denovo_5		0.287937	53	SBS16	TSB
SBS	Biliary.SBS_L	SBS_denovo_5		0.287885	54	SBS26	MMR deficiency,RSB
SBS	Biliary.SBS_L	SBS_denovo_5		0.281623	55	SBS107	Similar to tobacco
SBS	Biliary.SBS_L	SBS_denovo_5		0.278348	56	SBS166
SBS	Biliary.SBS_L	SBS_denovo_5		0.277802	57	SBS136	TSB
SBS	Biliary.SBS_L	SBS_denovo_5		0.276039	58	SBS44	MMR deficiency,RSB
SBS	Biliary.SBS_L	SBS_denovo_5		0.271639	59	SBS123	TSB
SBS	Biliary.SBS_L	SBS_denovo_5		0.269805	60	SBS17a
SBS	Biliary.SBS_L	SBS_denovo_5		0.269097	61	SBS118
SBS	Biliary.SBS_L	SBS_denovo_5		0.267923	62	SBS18	BER deficiency
SBS	Biliary.SBS_L	SBS_denovo_5		0.267049	63	SBS113	AAI,TSB
SBS	Biliary.SBS_L	SBS_denovo_5		0.266888	64	SBS98	TSB,RSB
SBS	Biliary.SBS_L	SBS_denovo_5		0.265117	65	SBS132
SBS	Biliary.SBS_L	SBS_denovo_5		0.263434	66	SBS97	MMR deficiency,RSB
SBS	Biliary.SBS_L	SBS_denovo_5		0.258324	67	SBS149
SBS	Biliary.SBS_L	SBS_denovo_5		0.25818	68	SBS144	TSB
SBS	Biliary.SBS_L	SBS_denovo_5		0.257788	69	SBS12
SBS	Biliary.SBS_L	SBS_denovo_5		0.251045	70	SBS4	Tobacco,TSB
SBS	Biliary.SBS_L	SBS_denovo_5		0.24546	71	SBS10d	POLD deficiency,RSB
SBS	Biliary.SBS_L	SBS_denovo_5		0.243526	72	SBS121	RSB
SBS	Biliary.SBS_L	SBS_denovo_5		0.24198	73	SBS105	Deamination,TSB
SBS	Biliary.SBS_L	SBS_denovo_5		0.240989	74	SBS142
SBS	Biliary.SBS_L	SBS_denovo_5		0.240825	75	SBS112	Platinum-related,TSB
SBS	Biliary.SBS_L	SBS_denovo_5		0.240491	76	SBS143	TSB,RSB
SBS	Biliary.SBS_L	SBS_denovo_5		0.238989	77	SBS139
SBS	Biliary.SBS_L	SBS_denovo_5		0.237234	78	SBS152	TSB
SBS	Biliary.SBS_L	SBS_denovo_5		0.236731	79	SBS161
SBS	Biliary.SBS_L	SBS_denovo_5		0.235657	80	SBS84
SBS	Biliary.SBS_L	SBS_denovo_5		0.23534	81	SBS103	TSB
SBS	Biliary.SBS_L	SBS_denovo_5		0.233159	82	SBS14	MMR deficiency,POLE deficiency,RSB
SBS	Biliary.SBS_L	SBS_denovo_5		0.230419	83	SBS168	TSB
SBS	Biliary.SBS_L	SBS_denovo_5		0.223296	84	SBS90	Duocarmycin
SBS	Biliary.SBS_L	SBS_denovo_5		0.222269	85	SBS115	TSB
SBS	Biliary.SBS_L	SBS_denovo_5		0.221112	86	SBS151
SBS	Biliary.SBS_L	SBS_denovo_5		0.21878	87	SBS106	TSB
SBS	Biliary.SBS_L	SBS_denovo_5		0.217295	88	SBS135	TSB
SBS	Biliary.SBS_L	SBS_denovo_5		0.216786	89	SBS53
SBS	Biliary.SBS_L	SBS_denovo_5		0.212325	90	SBS100
SBS	Biliary.SBS_L	SBS_denovo_5		0.210534	91	SBS20	MMR deficiency,POLD deficiency,RSB
SBS	Biliary.SBS_L	SBS_denovo_5		0.209507	92	SBS33	TSB
SBS	Biliary.SBS_L	SBS_denovo_5		0.202019	93	SBS108	BER deficiency,TSB
SBS	Biliary.SBS_L	SBS_denovo_5		0.201958	94	SBS30	BER deficiency
SBS	Biliary.SBS_L	SBS_denovo_5		0.201157	95	SBS23
SBS	Biliary.SBS_L	SBS_denovo_5		0.198135	96	SBS32	TSB
SBS	Biliary.SBS_L	SBS_denovo_5		0.193892	97	SBS119	TSB
SBS	Biliary.SBS_L	SBS_denovo_5		0.187211	98	SBS94	Similar to tobacco,TSB
SBS	Biliary.SBS_L	SBS_denovo_5		0.186334	99	SBS109	Similar to tobacco
SBS	Biliary.SBS_L	SBS_denovo_5		0.182541	100	SBS31	Platinum,TSB
SBS	Biliary.SBS_L	SBS_denovo_5		0.181332	101	SBS101
SBS	Biliary.SBS_L	SBS_denovo_5		0.173539	102	SBS22	AAI,TSB
SBS	Biliary.SBS_L	SBS_denovo_5		0.166425	103	SBS134	TSB
SBS	Biliary.SBS_L	SBS_denovo_5		0.163433	104	SBS138
SBS	Biliary.SBS_L	SBS_denovo_5		0.156091	105	SBS6	MMR deficiency,RSB
SBS	Biliary.SBS_L	SBS_denovo_5		0.149063	106	SBS52
SBS	Biliary.SBS_L	SBS_denovo_5		0.141478	107	SBS15	MMR deficiency,RSB
SBS	Biliary.SBS_L	SBS_denovo_5		0.130013	108	SBS104	Platinum-related
SBS	Biliary.SBS_L	SBS_denovo_5		0.126001	109	SBS95	TSB
SBS	Biliary.SBS_L	SBS_denovo_5		0.125334	110	SBS1	Deamination
SBS	Biliary.SBS_L	SBS_denovo_5		0.118617	111	SBS38	Similar to UV
SBS	Biliary.SBS_L	SBS_denovo_5		0.107867	112	SBS137	Similar to UV,TSB
SBS	Biliary.SBS_L	SBS_denovo_5		0.106312	113	SBS13	Deamination,APOBEC,RSB
SBS	Biliary.SBS_L	SBS_denovo_5		0.100704	114	SBS19
SBS	Biliary.SBS_L	SBS_denovo_5		0.0913832	115	SBS2	Deamination,APOBEC,RSB
SBS	Biliary.SBS_L	SBS_denovo_5		0.0902155	116	SBS11	TSB
SBS	Biliary.SBS_L	SBS_denovo_5		0.088768	117	SBS7a	UV exposure,TSB
SBS	Biliary.SBS_L	SBS_denovo_5		0.082256	118	SBS87	Deamination,TSB,RSB
SBS	Biliary.SBS_L	SBS_denovo_5		0.0792088	119	SBS129	Similar to UV,TSB
SBS	Biliary.SBS_L	SBS_denovo_5		0.0317392	120	SBS96
SBS	Biliary.SBS_M	SBS_denovo_6		0.76488	1	SBS124	TSB
SBS	Biliary.SBS_M	SBS_denovo_6		0.763638	2	SBS22	AAI,TSB
SBS	Biliary.SBS_M	SBS_denovo_6		0.759545	3	SBS113	AAI,TSB
SBS	Biliary.SBS_M	SBS_denovo_6		0.719936	4	SBS90	Duocarmycin
SBS	Biliary.SBS_M	SBS_denovo_6		0.710162	5	SBS127
SBS	Biliary.SBS_M	SBS_denovo_6		0.708311	6	SBS110	Similar to AAI
SBS	Biliary.SBS_M	SBS_denovo_6		0.680493	7	SBS125
SBS	Biliary.SBS_M	SBS_denovo_6		0.653666	8	SBS130
SBS	Biliary.SBS_M	SBS_denovo_6		0.646478	9	SBS165
SBS	Biliary.SBS_M	SBS_denovo_6		0.621976	10	SBS8	HR deficiency,TSB
SBS	Biliary.SBS_M	SBS_denovo_6		0.621047	11	SBS141	TSB
SBS	Biliary.SBS_M	SBS_denovo_6		0.613333	12	SBS126
SBS	Biliary.SBS_M	SBS_denovo_6		0.587643	13	SBS132
SBS	Biliary.SBS_M	SBS_denovo_6		0.584655	14	SBS154
SBS	Biliary.SBS_M	SBS_denovo_6		0.582524	15	SBS164
SBS	Biliary.SBS_M	SBS_denovo_6		0.578329	16	SBS155
SBS	Biliary.SBS_M	SBS_denovo_6		0.561548	17	SBS135	TSB
SBS	Biliary.SBS_M	SBS_denovo_6		0.557051	18	SBS168	TSB
SBS	Biliary.SBS_M	SBS_denovo_6		0.556662	19	SBS3	HR deficiency
SBS	Biliary.SBS_M	SBS_denovo_6		0.55647	20	SBS146
SBS	Biliary.SBS_M	SBS_denovo_6		0.553012	21	SBS166
SBS	Biliary.SBS_M	SBS_denovo_6		0.550316	22	SBS92	TSB
SBS	Biliary.SBS_M	SBS_denovo_6		0.545209	23	SBS163
SBS	Biliary.SBS_M	SBS_denovo_6		0.54377	24	SBS122
SBS	Biliary.SBS_M	SBS_denovo_6		0.541797	25	SBS152	TSB
SBS	Biliary.SBS_M	SBS_denovo_6		0.540157	26	SBS142
SBS	Biliary.SBS_M	SBS_denovo_6		0.53553	27	SBS35	Platinum
SBS	Biliary.SBS_M	SBS_denovo_6		0.534968	28	SBS157
SBS	Biliary.SBS_M	SBS_denovo_6		0.531436	29	SBS167
SBS	Biliary.SBS_M	SBS_denovo_6		0.528097	30	SBS128	TSB,RSB
SBS	Biliary.SBS_M	SBS_denovo_6		0.524754	31	SBS5	TSB
SBS	Biliary.SBS_M	SBS_denovo_6		0.522621	32	SBS162
SBS	Biliary.SBS_M	SBS_denovo_6		0.522455	33	SBS102	TSB
SBS	Biliary.SBS_M	SBS_denovo_6		0.519067	34	SBS160
SBS	Biliary.SBS_M	SBS_denovo_6		0.51873	35	SBS107	Similar to tobacco
SBS	Biliary.SBS_M	SBS_denovo_6		0.50768	36	SBS93
SBS	Biliary.SBS_M	SBS_denovo_6		0.495117	37	SBS140
SBS	Biliary.SBS_M	SBS_denovo_6		0.48577	38	SBS4	Tobacco,TSB
SBS	Biliary.SBS_M	SBS_denovo_6		0.468091	39	SBS150
SBS	Biliary.SBS_M	SBS_denovo_6		0.468061	40	SBS111	Platinum-related,TSB
SBS	Biliary.SBS_M	SBS_denovo_6		0.467781	41	SBS153	TSB
SBS	Biliary.SBS_M	SBS_denovo_6		0.46143	42	SBS144	TSB
SBS	Biliary.SBS_M	SBS_denovo_6		0.460467	43	SBS100
SBS	Biliary.SBS_M	SBS_denovo_6		0.460077	44	SBS118
SBS	Biliary.SBS_M	SBS_denovo_6		0.457889	45	SBS131	TSB,RSB
SBS	Biliary.SBS_M	SBS_denovo_6		0.456891	46	SBS156	TSB
SBS	Biliary.SBS_M	SBS_denovo_6		0.452841	47	SBS18	BER deficiency
SBS	Biliary.SBS_M	SBS_denovo_6		0.44669	48	SBS159
SBS	Biliary.SBS_M	SBS_denovo_6		0.445024	49	SBS9
SBS	Biliary.SBS_M	SBS_denovo_6		0.440132	50	SBS120	TSB
SBS	Biliary.SBS_M	SBS_denovo_6		0.433201	51	SBS16	TSB
SBS	Biliary.SBS_M	SBS_denovo_6		0.427847	52	SBS151
SBS	Biliary.SBS_M	SBS_denovo_6		0.424985	53	SBS149
SBS	Biliary.SBS_M	SBS_denovo_6		0.424014	54	SBS112	Platinum-related,TSB
SBS	Biliary.SBS_M	SBS_denovo_6		0.422421	55	SBS139
SBS	Biliary.SBS_M	SBS_denovo_6		0.418865	56	SBS57	TSB
SBS	Biliary.SBS_M	SBS_denovo_6		0.41638	57	SBS161
SBS	Biliary.SBS_M	SBS_denovo_6		0.414084	58	SBS103	TSB
SBS	Biliary.SBS_M	SBS_denovo_6		0.408554	59	SBS117
SBS	Biliary.SBS_M	SBS_denovo_6		0.404415	60	SBS106	TSB
SBS	Biliary.SBS_M	SBS_denovo_6		0.394537	61	SBS143	TSB,RSB
SBS	Biliary.SBS_M	SBS_denovo_6		0.393332	62	SBS116	RSB
SBS	Biliary.SBS_M	SBS_denovo_6		0.392661	63	SBS147
SBS	Biliary.SBS_M	SBS_denovo_6		0.39106	64	SBS133
SBS	Biliary.SBS_M	SBS_denovo_6		0.389857	65	SBS115	TSB
SBS	Biliary.SBS_M	SBS_denovo_6		0.388706	66	SBS121	RSB
SBS	Biliary.SBS_M	SBS_denovo_6		0.381773	67	SBS145
SBS	Biliary.SBS_M	SBS_denovo_6		0.375538	68	SBS13	Deamination,APOBEC,RSB
SBS	Biliary.SBS_M	SBS_denovo_6		0.375533	69	SBS148	TSB,RSB
SBS	Biliary.SBS_M	SBS_denovo_6		0.373734	70	SBS88	TSB
SBS	Biliary.SBS_M	SBS_denovo_6		0.373652	71	SBS158
SBS	Biliary.SBS_M	SBS_denovo_6		0.372408	72	SBS26	MMR deficiency,RSB
SBS	Biliary.SBS_M	SBS_denovo_6		0.369425	73	SBS30	BER deficiency
SBS	Biliary.SBS_M	SBS_denovo_6		0.36561	74	SBS44	MMR deficiency,RSB
SBS	Biliary.SBS_M	SBS_denovo_6		0.363434	75	SBS101
SBS	Biliary.SBS_M	SBS_denovo_6		0.357782	76	SBS84
SBS	Biliary.SBS_M	SBS_denovo_6		0.357564	77	SBS53
SBS	Biliary.SBS_M	SBS_denovo_6		0.356318	78	SBS123	TSB
SBS	Biliary.SBS_M	SBS_denovo_6		0.355258	79	SBS32	TSB
SBS	Biliary.SBS_M	SBS_denovo_6		0.353419	80	SBS99	TSB
SBS	Biliary.SBS_M	SBS_denovo_6		0.347954	81	SBS98	TSB,RSB
SBS	Biliary.SBS_M	SBS_denovo_6		0.345263	82	SBS12
SBS	Biliary.SBS_M	SBS_denovo_6		0.34465	83	SBS114
SBS	Biliary.SBS_M	SBS_denovo_6		0.340328	84	SBS109	Similar to tobacco
SBS	Biliary.SBS_M	SBS_denovo_6		0.335256	85	SBS2	Deamination,APOBEC,RSB
SBS	Biliary.SBS_M	SBS_denovo_6		0.334223	86	SBS138
SBS	Biliary.SBS_M	SBS_denovo_6		0.325115	87	SBS108	BER deficiency,TSB
SBS	Biliary.SBS_M	SBS_denovo_6		0.324091	88	SBS23
SBS	Biliary.SBS_M	SBS_denovo_6		0.323467	89	SBS94	Similar to tobacco,TSB
SBS	Biliary.SBS_M	SBS_denovo_6		0.321526	90	SBS7c	UV exposure,TSB
SBS	Biliary.SBS_M	SBS_denovo_6		0.316304	91	SBS24
SBS	Biliary.SBS_M	SBS_denovo_6		0.301507	92	SBS31	Platinum,TSB
SBS	Biliary.SBS_M	SBS_denovo_6		0.299007	93	SBS20	MMR deficiency,POLD deficiency,RSB
SBS	Biliary.SBS_M	SBS_denovo_6		0.28632	94	SBS10d	POLD deficiency,RSB
SBS	Biliary.SBS_M	SBS_denovo_6		0.279627	95	SBS119	TSB
SBS	Biliary.SBS_M	SBS_denovo_6		0.268176	96	SBS14	MMR deficiency,POLE deficiency,RSB
SBS	Biliary.SBS_M	SBS_denovo_6		0.266477	97	SBS38	Similar to UV
SBS	Biliary.SBS_M	SBS_denovo_6		0.263505	98	SBS169	TSB
SBS	Biliary.SBS_M	SBS_denovo_6		0.259428	99	SBS7a	UV exposure,TSB
SBS	Biliary.SBS_M	SBS_denovo_6		0.258389	100	SBS11	TSB
SBS	Biliary.SBS_M	SBS_denovo_6		0.24713	101	SBS17a
SBS	Biliary.SBS_M	SBS_denovo_6		0.24184	102	SBS136	TSB
SBS	Biliary.SBS_M	SBS_denovo_6		0.240929	103	SBS137	Similar to UV,TSB
SBS	Biliary.SBS_M	SBS_denovo_6		0.240086	104	SBS28
SBS	Biliary.SBS_M	SBS_denovo_6		0.237005	105	SBS52
SBS	Biliary.SBS_M	SBS_denovo_6		0.236196	106	SBS97	MMR deficiency,RSB
SBS	Biliary.SBS_M	SBS_denovo_6		0.22755	107	SBS134	TSB
SBS	Biliary.SBS_M	SBS_denovo_6		0.21953	108	SBS6	MMR deficiency,RSB
SBS	Biliary.SBS_M	SBS_denovo_6		0.219521	109	SBS1	Deamination
SBS	Biliary.SBS_M	SBS_denovo_6		0.217064	110	SBS104	Platinum-related
SBS	Biliary.SBS_M	SBS_denovo_6		0.199404	111	SBS17
SBS	Biliary.SBS_M	SBS_denovo_6		0.197775	112	SBS33	TSB
SBS	Biliary.SBS_M	SBS_denovo_6		0.179661	113	SBS15	MMR deficiency,RSB
SBS	Biliary.SBS_M	SBS_denovo_6		0.178935	114	SBS19
SBS	Biliary.SBS_M	SBS_denovo_6		0.166166	115	SBS10a	POLE deficiency,RSB
SBS	Biliary.SBS_M	SBS_denovo_6		0.163814	116	SBS95	TSB
SBS	Biliary.SBS_M	SBS_denovo_6		0.162364	117	SBS129	Similar to UV,TSB
SBS	Biliary.SBS_M	SBS_denovo_6		0.127316	118	SBS105	Deamination,TSB
SBS	Biliary.SBS_M	SBS_denovo_6		0.110407	119	SBS87	Deamination,TSB,RSB
SBS	Biliary.SBS_M	SBS_denovo_6		0.0604599	120	SBS96
SBS	Biliary.SBS_N	SBS31	Platinum treatment	0.96776	1	SBS31	Platinum,TSB
SBS	Biliary.SBS_N	SBS31	Platinum treatment	0.822818	2	SBS137	Similar to UV,TSB
SBS	Biliary.SBS_N	SBS31	Platinum treatment	0.692883	3	SBS23
SBS	Biliary.SBS_N	SBS31	Platinum treatment	0.65615	4	SBS19
SBS	Biliary.SBS_N	SBS31	Platinum treatment	0.646181	5	SBS35	Platinum
SBS	Biliary.SBS_N	SBS31	Platinum treatment	0.55107	6	SBS104	Platinum-related
SBS	Biliary.SBS_N	SBS31	Platinum treatment	0.472924	7	SBS11	TSB
SBS	Biliary.SBS_N	SBS31	Platinum treatment	0.456685	8	SBS5	TSB
SBS	Biliary.SBS_N	SBS31	Platinum treatment	0.454768	9	SBS101
SBS	Biliary.SBS_N	SBS31	Platinum treatment	0.437956	10	SBS112	Platinum-related,TSB
SBS	Biliary.SBS_N	SBS31	Platinum treatment	0.432014	11	SBS111	Platinum-related,TSB
SBS	Biliary.SBS_N	SBS31	Platinum treatment	0.43049	12	SBS118
SBS	Biliary.SBS_N	SBS31	Platinum treatment	0.428729	13	SBS161
SBS	Biliary.SBS_N	SBS31	Platinum treatment	0.424529	14	SBS30	BER deficiency
SBS	Biliary.SBS_N	SBS31	Platinum treatment	0.417313	15	SBS102	TSB
SBS	Biliary.SBS_N	SBS31	Platinum treatment	0.407878	16	SBS7a	UV exposure,TSB
SBS	Biliary.SBS_N	SBS31	Platinum treatment	0.405667	17	SBS7c	UV exposure,TSB
SBS	Biliary.SBS_N	SBS31	Platinum treatment	0.399052	18	SBS20	MMR deficiency,POLD deficiency,RSB
SBS	Biliary.SBS_N	SBS31	Platinum treatment	0.389703	19	SBS155
SBS	Biliary.SBS_N	SBS31	Platinum treatment	0.389297	20	SBS110	Similar to AAI
SBS	Biliary.SBS_N	SBS31	Platinum treatment	0.389283	21	SBS158
SBS	Biliary.SBS_N	SBS31	Platinum treatment	0.380158	22	SBS84
SBS	Biliary.SBS_N	SBS31	Platinum treatment	0.377479	23	SBS129	Similar to UV,TSB
SBS	Biliary.SBS_N	SBS31	Platinum treatment	0.37088	24	SBS144	TSB
SBS	Biliary.SBS_N	SBS31	Platinum treatment	0.362495	25	SBS166
SBS	Biliary.SBS_N	SBS31	Platinum treatment	0.360636	26	SBS8	HR deficiency,TSB
SBS	Biliary.SBS_N	SBS31	Platinum treatment	0.358223	27	SBS167
SBS	Biliary.SBS_N	SBS31	Platinum treatment	0.352628	28	SBS160
SBS	Biliary.SBS_N	SBS31	Platinum treatment	0.350606	29	SBS92	TSB
SBS	Biliary.SBS_N	SBS31	Platinum treatment	0.335814	30	SBS107	Similar to tobacco
SBS	Biliary.SBS_N	SBS31	Platinum treatment	0.332076	31	SBS94	Similar to tobacco,TSB
SBS	Biliary.SBS_N	SBS31	Platinum treatment	0.330838	32	SBS147
SBS	Biliary.SBS_N	SBS31	Platinum treatment	0.327405	33	SBS103	TSB
SBS	Biliary.SBS_N	SBS31	Platinum treatment	0.321011	34	SBS164
SBS	Biliary.SBS_N	SBS31	Platinum treatment	0.315541	35	SBS4	Tobacco,TSB
SBS	Biliary.SBS_N	SBS31	Platinum treatment	0.312951	36	SBS124	TSB
SBS	Biliary.SBS_N	SBS31	Platinum treatment	0.309916	37	SBS130
SBS	Biliary.SBS_N	SBS31	Platinum treatment	0.309128	38	SBS131	TSB,RSB
SBS	Biliary.SBS_N	SBS31	Platinum treatment	0.307711	39	SBS138
SBS	Biliary.SBS_N	SBS31	Platinum treatment	0.307543	40	SBS146
SBS	Biliary.SBS_N	SBS31	Platinum treatment	0.306432	41	SBS139
SBS	Biliary.SBS_N	SBS31	Platinum treatment	0.301982	42	SBS140
SBS	Biliary.SBS_N	SBS31	Platinum treatment	0.298786	43	SBS168	TSB
SBS	Biliary.SBS_N	SBS31	Platinum treatment	0.298249	44	SBS125
SBS	Biliary.SBS_N	SBS31	Platinum treatment	0.297655	45	SBS100
SBS	Biliary.SBS_N	SBS31	Platinum treatment	0.297284	46	SBS157
SBS	Biliary.SBS_N	SBS31	Platinum treatment	0.296379	47	SBS134	TSB
SBS	Biliary.SBS_N	SBS31	Platinum treatment	0.296236	48	SBS126
SBS	Biliary.SBS_N	SBS31	Platinum treatment	0.295001	49	SBS127
SBS	Biliary.SBS_N	SBS31	Platinum treatment	0.293116	50	SBS32	TSB
SBS	Biliary.SBS_N	SBS31	Platinum treatment	0.290277	51	SBS150
SBS	Biliary.SBS_N	SBS31	Platinum treatment	0.280943	52	SBS154
SBS	Biliary.SBS_N	SBS31	Platinum treatment	0.273068	53	SBS14	MMR deficiency,POLE deficiency,RSB
SBS	Biliary.SBS_N	SBS31	Platinum treatment	0.262	54	SBS53
SBS	Biliary.SBS_N	SBS31	Platinum treatment	0.258285	55	SBS3	HR deficiency
SBS	Biliary.SBS_N	SBS31	Platinum treatment	0.24839	56	SBS159
SBS	Biliary.SBS_N	SBS31	Platinum treatment	0.247515	57	SBS44	MMR deficiency,RSB
SBS	Biliary.SBS_N	SBS31	Platinum treatment	0.245863	58	SBS132
SBS	Biliary.SBS_N	SBS31	Platinum treatment	0.236906	59	SBS163
SBS	Biliary.SBS_N	SBS31	Platinum treatment	0.234651	60	SBS17a
SBS	Biliary.SBS_N	SBS31	Platinum treatment	0.231965	61	SBS18	BER deficiency
SBS	Biliary.SBS_N	SBS31	Platinum treatment	0.230254	62	SBS122
SBS	Biliary.SBS_N	SBS31	Platinum treatment	0.228478	63	SBS120	TSB
SBS	Biliary.SBS_N	SBS31	Platinum treatment	0.22826	64	SBS93
SBS	Biliary.SBS_N	SBS31	Platinum treatment	0.226304	65	SBS136	TSB
SBS	Biliary.SBS_N	SBS31	Platinum treatment	0.224717	66	SBS165
SBS	Biliary.SBS_N	SBS31	Platinum treatment	0.218313	67	SBS156	TSB
SBS	Biliary.SBS_N	SBS31	Platinum treatment	0.21418	68	SBS143	TSB,RSB
SBS	Biliary.SBS_N	SBS31	Platinum treatment	0.21362	69	SBS114
SBS	Biliary.SBS_N	SBS31	Platinum treatment	0.211389	70	SBS142
SBS	Biliary.SBS_N	SBS31	Platinum treatment	0.199642	71	SBS152	TSB
SBS	Biliary.SBS_N	SBS31	Platinum treatment	0.198423	72	SBS38	Similar to UV
SBS	Biliary.SBS_N	SBS31	Platinum treatment	0.195049	73	SBS99	TSB
SBS	Biliary.SBS_N	SBS31	Platinum treatment	0.184221	74	SBS26	MMR deficiency,RSB
SBS	Biliary.SBS_N	SBS31	Platinum treatment	0.184202	75	SBS113	AAI,TSB
SBS	Biliary.SBS_N	SBS31	Platinum treatment	0.182477	76	SBS16	TSB
SBS	Biliary.SBS_N	SBS31	Platinum treatment	0.181567	77	SBS128	TSB,RSB
SBS	Biliary.SBS_N	SBS31	Platinum treatment	0.181559	78	SBS123	TSB
SBS	Biliary.SBS_N	SBS31	Platinum treatment	0.173807	79	SBS57	TSB
SBS	Biliary.SBS_N	SBS31	Platinum treatment	0.172308	80	SBS117
SBS	Biliary.SBS_N	SBS31	Platinum treatment	0.169271	81	SBS98	TSB,RSB
SBS	Biliary.SBS_N	SBS31	Platinum treatment	0.16685	82	SBS106	TSB
SBS	Biliary.SBS_N	SBS31	Platinum treatment	0.166221	83	SBS108	BER deficiency,TSB
SBS	Biliary.SBS_N	SBS31	Platinum treatment	0.165668	84	SBS1	Deamination
SBS	Biliary.SBS_N	SBS31	Platinum treatment	0.16504	85	SBS119	TSB
SBS	Biliary.SBS_N	SBS31	Platinum treatment	0.16403	86	SBS135	TSB
SBS	Biliary.SBS_N	SBS31	Platinum treatment	0.160723	87	SBS141	TSB
SBS	Biliary.SBS_N	SBS31	Platinum treatment	0.160397	88	SBS6	MMR deficiency,RSB
SBS	Biliary.SBS_N	SBS31	Platinum treatment	0.157509	89	SBS9
SBS	Biliary.SBS_N	SBS31	Platinum treatment	0.153414	90	SBS145
SBS	Biliary.SBS_N	SBS31	Platinum treatment	0.152117	91	SBS151
SBS	Biliary.SBS_N	SBS31	Platinum treatment	0.152016	92	SBS109	Similar to tobacco
SBS	Biliary.SBS_N	SBS31	Platinum treatment	0.149129	93	SBS162
SBS	Biliary.SBS_N	SBS31	Platinum treatment	0.147772	94	SBS28
SBS	Biliary.SBS_N	SBS31	Platinum treatment	0.145026	95	SBS12
SBS	Biliary.SBS_N	SBS31	Platinum treatment	0.144076	96	SBS149
SBS	Biliary.SBS_N	SBS31	Platinum treatment	0.14223	97	SBS88	TSB
SBS	Biliary.SBS_N	SBS31	Platinum treatment	0.139698	98	SBS22	AAI,TSB
SBS	Biliary.SBS_N	SBS31	Platinum treatment	0.138964	99	SBS24
SBS	Biliary.SBS_N	SBS31	Platinum treatment	0.137043	100	SBS97	MMR deficiency,RSB
SBS	Biliary.SBS_N	SBS31	Platinum treatment	0.136377	101	SBS13	Deamination,APOBEC,RSB
SBS	Biliary.SBS_N	SBS31	Platinum treatment	0.132915	102	SBS153	TSB
SBS	Biliary.SBS_N	SBS31	Platinum treatment	0.128966	103	SBS121	RSB
SBS	Biliary.SBS_N	SBS31	Platinum treatment	0.128034	104	SBS87	Deamination,TSB,RSB
SBS	Biliary.SBS_N	SBS31	Platinum treatment	0.126058	105	SBS148	TSB,RSB
SBS	Biliary.SBS_N	SBS31	Platinum treatment	0.12514	106	SBS169	TSB
SBS	Biliary.SBS_N	SBS31	Platinum treatment	0.12504	107	SBS10d	POLD deficiency,RSB
SBS	Biliary.SBS_N	SBS31	Platinum treatment	0.12262	108	SBS15	MMR deficiency,RSB
SBS	Biliary.SBS_N	SBS31	Platinum treatment	0.120097	109	SBS17
SBS	Biliary.SBS_N	SBS31	Platinum treatment	0.115753	110	SBS133
SBS	Biliary.SBS_N	SBS31	Platinum treatment	0.112166	111	SBS2	Deamination,APOBEC,RSB
SBS	Biliary.SBS_N	SBS31	Platinum treatment	0.10827	112	SBS116	RSB
SBS	Biliary.SBS_N	SBS31	Platinum treatment	0.102112	113	SBS95	TSB
SBS	Biliary.SBS_N	SBS31	Platinum treatment	0.10024	114	SBS52
SBS	Biliary.SBS_N	SBS31	Platinum treatment	0.0953971	115	SBS33	TSB
SBS	Biliary.SBS_N	SBS31	Platinum treatment	0.0924878	116	SBS90	Duocarmycin
SBS	Biliary.SBS_N	SBS31	Platinum treatment	0.0800024	117	SBS115	TSB
SBS	Biliary.SBS_N	SBS31	Platinum treatment	0.0746172	118	SBS10a	POLE deficiency,RSB
SBS	Biliary.SBS_N	SBS31	Platinum treatment	0.0540662	119	SBS105	Deamination,TSB
SBS	Biliary.SBS_N	SBS31	Platinum treatment	0.0521103	120	SBS96
SBS	Breast.SBS_A	SBS2	APOBEC	0.990517	1	SBS2	Deamination,APOBEC,RSB
SBS	Breast.SBS_A	SBS2	APOBEC	0.85128	2	SBS100
SBS	Breast.SBS_A	SBS2	APOBEC	0.6254	3	SBS7a	UV exposure,TSB
SBS	Breast.SBS_A	SBS2	APOBEC	0.555015	4	SBS30	BER deficiency
SBS	Breast.SBS_A	SBS2	APOBEC	0.454062	5	SBS161
SBS	Breast.SBS_A	SBS2	APOBEC	0.453628	6	SBS155
SBS	Breast.SBS_A	SBS2	APOBEC	0.440784	7	SBS130
SBS	Breast.SBS_A	SBS2	APOBEC	0.435586	8	SBS99	TSB
SBS	Breast.SBS_A	SBS2	APOBEC	0.41457	9	SBS11	TSB
SBS	Breast.SBS_A	SBS2	APOBEC	0.380281	10	SBS13	Deamination,APOBEC,RSB
SBS	Breast.SBS_A	SBS2	APOBEC	0.333122	11	SBS101
SBS	Breast.SBS_A	SBS2	APOBEC	0.32619	12	SBS158
SBS	Breast.SBS_A	SBS2	APOBEC	0.295905	13	SBS137	Similar to UV,TSB
SBS	Breast.SBS_A	SBS2	APOBEC	0.281529	14	SBS102	TSB
SBS	Breast.SBS_A	SBS2	APOBEC	0.273994	15	SBS165
SBS	Breast.SBS_A	SBS2	APOBEC	0.272579	16	SBS164
SBS	Breast.SBS_A	SBS2	APOBEC	0.269307	17	SBS154
SBS	Breast.SBS_A	SBS2	APOBEC	0.249474	18	SBS166
SBS	Breast.SBS_A	SBS2	APOBEC	0.241815	19	SBS5	TSB
SBS	Breast.SBS_A	SBS2	APOBEC	0.225054	20	SBS126
SBS	Breast.SBS_A	SBS2	APOBEC	0.204437	21	SBS106	TSB
SBS	Breast.SBS_A	SBS2	APOBEC	0.199782	22	SBS110	Similar to AAI
SBS	Breast.SBS_A	SBS2	APOBEC	0.19478	23	SBS139
SBS	Breast.SBS_A	SBS2	APOBEC	0.192403	24	SBS160
SBS	Breast.SBS_A	SBS2	APOBEC	0.189359	25	SBS23
SBS	Breast.SBS_A	SBS2	APOBEC	0.186992	26	SBS32	TSB
SBS	Breast.SBS_A	SBS2	APOBEC	0.186234	27	SBS132
SBS	Breast.SBS_A	SBS2	APOBEC	0.18119	28	SBS127
SBS	Breast.SBS_A	SBS2	APOBEC	0.176238	29	SBS53
SBS	Breast.SBS_A	SBS2	APOBEC	0.172226	30	SBS7c	UV exposure,TSB
SBS	Breast.SBS_A	SBS2	APOBEC	0.171547	31	SBS104	Platinum-related
SBS	Breast.SBS_A	SBS2	APOBEC	0.168238	32	SBS35	Platinum
SBS	Breast.SBS_A	SBS2	APOBEC	0.165581	33	SBS136	TSB
SBS	Breast.SBS_A	SBS2	APOBEC	0.162705	34	SBS92	TSB
SBS	Breast.SBS_A	SBS2	APOBEC	0.159919	35	SBS14	MMR deficiency,POLE deficiency,RSB
SBS	Breast.SBS_A	SBS2	APOBEC	0.150824	36	SBS125
SBS	Breast.SBS_A	SBS2	APOBEC	0.150371	37	SBS19
SBS	Breast.SBS_A	SBS2	APOBEC	0.148226	38	SBS107	Similar to tobacco
SBS	Breast.SBS_A	SBS2	APOBEC	0.147387	39	SBS8	HR deficiency,TSB
SBS	Breast.SBS_A	SBS2	APOBEC	0.1465	40	SBS3	HR deficiency
SBS	Breast.SBS_A	SBS2	APOBEC	0.142874	41	SBS159
SBS	Breast.SBS_A	SBS2	APOBEC	0.140506	42	SBS167
SBS	Breast.SBS_A	SBS2	APOBEC	0.13709	43	SBS153	TSB
SBS	Breast.SBS_A	SBS2	APOBEC	0.134461	44	SBS156	TSB
SBS	Breast.SBS_A	SBS2	APOBEC	0.132003	45	SBS157
SBS	Breast.SBS_A	SBS2	APOBEC	0.126758	46	SBS169	TSB
SBS	Breast.SBS_A	SBS2	APOBEC	0.125682	47	SBS147
SBS	Breast.SBS_A	SBS2	APOBEC	0.124135	48	SBS135	TSB
SBS	Breast.SBS_A	SBS2	APOBEC	0.118447	49	SBS18	BER deficiency
SBS	Breast.SBS_A	SBS2	APOBEC	0.118143	50	SBS1	Deamination
SBS	Breast.SBS_A	SBS2	APOBEC	0.116938	51	SBS111	Platinum-related,TSB
SBS	Breast.SBS_A	SBS2	APOBEC	0.116866	52	SBS129	Similar to UV,TSB
SBS	Breast.SBS_A	SBS2	APOBEC	0.116531	53	SBS98	TSB,RSB
SBS	Breast.SBS_A	SBS2	APOBEC	0.115108	54	SBS120	TSB
SBS	Breast.SBS_A	SBS2	APOBEC	0.114269	55	SBS4	Tobacco,TSB
SBS	Breast.SBS_A	SBS2	APOBEC	0.113635	56	SBS103	TSB
SBS	Breast.SBS_A	SBS2	APOBEC	0.112066	57	SBS168	TSB
SBS	Breast.SBS_A	SBS2	APOBEC	0.112053	58	SBS38	Similar to UV
SBS	Breast.SBS_A	SBS2	APOBEC	0.110095	59	SBS118
SBS	Breast.SBS_A	SBS2	APOBEC	0.106815	60	SBS114
SBS	Breast.SBS_A	SBS2	APOBEC	0.102366	61	SBS57	TSB
SBS	Breast.SBS_A	SBS2	APOBEC	0.099283	62	SBS145
SBS	Breast.SBS_A	SBS2	APOBEC	0.096744	63	SBS44	MMR deficiency,RSB
SBS	Breast.SBS_A	SBS2	APOBEC	0.0955651	64	SBS20	MMR deficiency,POLD deficiency,RSB
SBS	Breast.SBS_A	SBS2	APOBEC	0.0954683	65	SBS95	TSB
SBS	Breast.SBS_A	SBS2	APOBEC	0.0936928	66	SBS31	Platinum,TSB
SBS	Breast.SBS_A	SBS2	APOBEC	0.0889074	67	SBS140
SBS	Breast.SBS_A	SBS2	APOBEC	0.0883633	68	SBS119	TSB
SBS	Breast.SBS_A	SBS2	APOBEC	0.0881726	69	SBS84
SBS	Breast.SBS_A	SBS2	APOBEC	0.0878716	70	SBS121	RSB
SBS	Breast.SBS_A	SBS2	APOBEC	0.0865623	71	SBS152	TSB
SBS	Breast.SBS_A	SBS2	APOBEC	0.0849013	72	SBS150
SBS	Breast.SBS_A	SBS2	APOBEC	0.0836656	73	SBS124	TSB
SBS	Breast.SBS_A	SBS2	APOBEC	0.0829809	74	SBS144	TSB
SBS	Breast.SBS_A	SBS2	APOBEC	0.0819945	75	SBS128	TSB,RSB
SBS	Breast.SBS_A	SBS2	APOBEC	0.080103	76	SBS33	TSB
SBS	Breast.SBS_A	SBS2	APOBEC	0.0797756	77	SBS10a	POLE deficiency,RSB
SBS	Breast.SBS_A	SBS2	APOBEC	0.0759605	78	SBS112	Platinum-related,TSB
SBS	Breast.SBS_A	SBS2	APOBEC	0.075043	79	SBS6	MMR deficiency,RSB
SBS	Breast.SBS_A	SBS2	APOBEC	0.0748499	80	SBS146
SBS	Breast.SBS_A	SBS2	APOBEC	0.074304	81	SBS17
SBS	Breast.SBS_A	SBS2	APOBEC	0.0706054	82	SBS113	AAI,TSB
SBS	Breast.SBS_A	SBS2	APOBEC	0.0694085	83	SBS28
SBS	Breast.SBS_A	SBS2	APOBEC	0.0678251	84	SBS149
SBS	Breast.SBS_A	SBS2	APOBEC	0.0642045	85	SBS141	TSB
SBS	Breast.SBS_A	SBS2	APOBEC	0.0639567	86	SBS26	MMR deficiency,RSB
SBS	Breast.SBS_A	SBS2	APOBEC	0.0630783	87	SBS131	TSB,RSB
SBS	Breast.SBS_A	SBS2	APOBEC	0.0626577	88	SBS123	TSB
SBS	Breast.SBS_A	SBS2	APOBEC	0.056978	89	SBS116	RSB
SBS	Breast.SBS_A	SBS2	APOBEC	0.0535831	90	SBS16	TSB
SBS	Breast.SBS_A	SBS2	APOBEC	0.0534485	91	SBS162
SBS	Breast.SBS_A	SBS2	APOBEC	0.050654	92	SBS109	Similar to tobacco
SBS	Breast.SBS_A	SBS2	APOBEC	0.0505067	93	SBS94	Similar to tobacco,TSB
SBS	Breast.SBS_A	SBS2	APOBEC	0.0495763	94	SBS9
SBS	Breast.SBS_A	SBS2	APOBEC	0.0486649	95	SBS96
SBS	Breast.SBS_A	SBS2	APOBEC	0.0485042	96	SBS88	TSB
SBS	Breast.SBS_A	SBS2	APOBEC	0.0484096	97	SBS97	MMR deficiency,RSB
SBS	Breast.SBS_A	SBS2	APOBEC	0.0483037	98	SBS15	MMR deficiency,RSB
SBS	Breast.SBS_A	SBS2	APOBEC	0.0460053	99	SBS122
SBS	Breast.SBS_A	SBS2	APOBEC	0.0455638	100	SBS108	BER deficiency,TSB
SBS	Breast.SBS_A	SBS2	APOBEC	0.0447877	101	SBS138
SBS	Breast.SBS_A	SBS2	APOBEC	0.0439206	102	SBS148	TSB,RSB
SBS	Breast.SBS_A	SBS2	APOBEC	0.0433225	103	SBS117
SBS	Breast.SBS_A	SBS2	APOBEC	0.0402405	104	SBS90	Duocarmycin
SBS	Breast.SBS_A	SBS2	APOBEC	0.0396643	105	SBS12
SBS	Breast.SBS_A	SBS2	APOBEC	0.0373955	106	SBS10d	POLD deficiency,RSB
SBS	Breast.SBS_A	SBS2	APOBEC	0.0363799	107	SBS22	AAI,TSB
SBS	Breast.SBS_A	SBS2	APOBEC	0.0351537	108	SBS163
SBS	Breast.SBS_A	SBS2	APOBEC	0.0350849	109	SBS93
SBS	Breast.SBS_A	SBS2	APOBEC	0.0327925	110	SBS24
SBS	Breast.SBS_A	SBS2	APOBEC	0.0313213	111	SBS143	TSB,RSB
SBS	Breast.SBS_A	SBS2	APOBEC	0.0287884	112	SBS151
SBS	Breast.SBS_A	SBS2	APOBEC	0.0275986	113	SBS115	TSB
SBS	Breast.SBS_A	SBS2	APOBEC	0.0267356	114	SBS87	Deamination,TSB,RSB
SBS	Breast.SBS_A	SBS2	APOBEC	0.0243735	115	SBS105	Deamination,TSB
SBS	Breast.SBS_A	SBS2	APOBEC	0.0188972	116	SBS134	TSB
SBS	Breast.SBS_A	SBS2	APOBEC	0.0181649	117	SBS52
SBS	Breast.SBS_A	SBS2	APOBEC	0.0180244	118	SBS142
SBS	Breast.SBS_A	SBS2	APOBEC	0.00696983	119	SBS17a
SBS	Breast.SBS_A	SBS2	APOBEC	0.00591465	120	SBS133
SBS	Breast.SBS_B	SBS13	APOBEC	0.983165	1	SBS13	Deamination,APOBEC,RSB
SBS	Breast.SBS_B	SBS13	APOBEC	0.600783	2	SBS121	RSB
SBS	Breast.SBS_B	SBS13	APOBEC	0.585296	3	SBS3	HR deficiency
SBS	Breast.SBS_B	SBS13	APOBEC	0.370741	4	SBS2	Deamination,APOBEC,RSB
SBS	Breast.SBS_B	SBS13	APOBEC	0.357111	5	SBS126
SBS	Breast.SBS_B	SBS13	APOBEC	0.309612	6	SBS163
SBS	Breast.SBS_B	SBS13	APOBEC	0.296197	7	SBS151
SBS	Breast.SBS_B	SBS13	APOBEC	0.284978	8	SBS100
SBS	Breast.SBS_B	SBS13	APOBEC	0.271608	9	SBS112	Platinum-related,TSB
SBS	Breast.SBS_B	SBS13	APOBEC	0.265568	10	SBS157
SBS	Breast.SBS_B	SBS13	APOBEC	0.223283	11	SBS125
SBS	Breast.SBS_B	SBS13	APOBEC	0.216506	12	SBS120	TSB
SBS	Breast.SBS_B	SBS13	APOBEC	0.20887	13	SBS99	TSB
SBS	Breast.SBS_B	SBS13	APOBEC	0.199116	14	SBS30	BER deficiency
SBS	Breast.SBS_B	SBS13	APOBEC	0.191086	15	SBS117
SBS	Breast.SBS_B	SBS13	APOBEC	0.182509	16	SBS149
SBS	Breast.SBS_B	SBS13	APOBEC	0.178852	17	SBS134	TSB
SBS	Breast.SBS_B	SBS13	APOBEC	0.165781	18	SBS160
SBS	Breast.SBS_B	SBS13	APOBEC	0.161703	19	SBS164
SBS	Breast.SBS_B	SBS13	APOBEC	0.159894	20	SBS154
SBS	Breast.SBS_B	SBS13	APOBEC	0.158033	21	SBS130
SBS	Breast.SBS_B	SBS13	APOBEC	0.157541	22	SBS93
SBS	Breast.SBS_B	SBS13	APOBEC	0.15307	23	SBS166
SBS	Breast.SBS_B	SBS13	APOBEC	0.151994	24	SBS7a	UV exposure,TSB
SBS	Breast.SBS_B	SBS13	APOBEC	0.150416	25	SBS155
SBS	Breast.SBS_B	SBS13	APOBEC	0.142292	26	SBS169	TSB
SBS	Breast.SBS_B	SBS13	APOBEC	0.141803	27	SBS103	TSB
SBS	Breast.SBS_B	SBS13	APOBEC	0.139488	28	SBS92	TSB
SBS	Breast.SBS_B	SBS13	APOBEC	0.138043	29	SBS18	BER deficiency
SBS	Breast.SBS_B	SBS13	APOBEC	0.135776	30	SBS106	TSB
SBS	Breast.SBS_B	SBS13	APOBEC	0.133746	31	SBS159
SBS	Breast.SBS_B	SBS13	APOBEC	0.132456	32	SBS145
SBS	Breast.SBS_B	SBS13	APOBEC	0.132293	33	SBS148	TSB,RSB
SBS	Breast.SBS_B	SBS13	APOBEC	0.130381	34	SBS140
SBS	Breast.SBS_B	SBS13	APOBEC	0.129716	35	SBS127
SBS	Breast.SBS_B	SBS13	APOBEC	0.128762	36	SBS122
SBS	Breast.SBS_B	SBS13	APOBEC	0.123918	37	SBS107	Similar to tobacco
SBS	Breast.SBS_B	SBS13	APOBEC	0.122865	38	SBS146
SBS	Breast.SBS_B	SBS13	APOBEC	0.121481	39	SBS152	TSB
SBS	Breast.SBS_B	SBS13	APOBEC	0.12004	40	SBS156	TSB
SBS	Breast.SBS_B	SBS13	APOBEC	0.11892	41	SBS35	Platinum
SBS	Breast.SBS_B	SBS13	APOBEC	0.116705	42	SBS131	TSB,RSB
SBS	Breast.SBS_B	SBS13	APOBEC	0.115469	43	SBS111	Platinum-related,TSB
SBS	Breast.SBS_B	SBS13	APOBEC	0.114811	44	SBS158
SBS	Breast.SBS_B	SBS13	APOBEC	0.110275	45	SBS128	TSB,RSB
SBS	Breast.SBS_B	SBS13	APOBEC	0.109915	46	SBS165
SBS	Breast.SBS_B	SBS13	APOBEC	0.109394	47	SBS5	TSB
SBS	Breast.SBS_B	SBS13	APOBEC	0.108452	48	SBS116	RSB
SBS	Breast.SBS_B	SBS13	APOBEC	0.105461	49	SBS102	TSB
SBS	Breast.SBS_B	SBS13	APOBEC	0.104359	50	SBS98	TSB,RSB
SBS	Breast.SBS_B	SBS13	APOBEC	0.104153	51	SBS32	TSB
SBS	Breast.SBS_B	SBS13	APOBEC	0.103779	52	SBS16	TSB
SBS	Breast.SBS_B	SBS13	APOBEC	0.103071	53	SBS110	Similar to AAI
SBS	Breast.SBS_B	SBS13	APOBEC	0.102208	54	SBS53
SBS	Breast.SBS_B	SBS13	APOBEC	0.101902	55	SBS161
SBS	Breast.SBS_B	SBS13	APOBEC	0.101693	56	SBS95	TSB
SBS	Breast.SBS_B	SBS13	APOBEC	0.100992	57	SBS137	Similar to UV,TSB
SBS	Breast.SBS_B	SBS13	APOBEC	0.099922	58	SBS153	TSB
SBS	Breast.SBS_B	SBS13	APOBEC	0.0973219	59	SBS23
SBS	Breast.SBS_B	SBS13	APOBEC	0.0969316	60	SBS124	TSB
SBS	Breast.SBS_B	SBS13	APOBEC	0.0957652	61	SBS8	HR deficiency,TSB
SBS	Breast.SBS_B	SBS13	APOBEC	0.0951768	62	SBS101
SBS	Breast.SBS_B	SBS13	APOBEC	0.0949247	63	SBS168	TSB
SBS	Breast.SBS_B	SBS13	APOBEC	0.0917493	64	SBS109	Similar to tobacco
SBS	Breast.SBS_B	SBS13	APOBEC	0.0911872	65	SBS4	Tobacco,TSB
SBS	Breast.SBS_B	SBS13	APOBEC	0.0826669	66	SBS38	Similar to UV
SBS	Breast.SBS_B	SBS13	APOBEC	0.0807276	67	SBS162
SBS	Breast.SBS_B	SBS13	APOBEC	0.0788305	68	SBS139
SBS	Breast.SBS_B	SBS13	APOBEC	0.0772103	69	SBS118
SBS	Breast.SBS_B	SBS13	APOBEC	0.0755653	70	SBS113	AAI,TSB
SBS	Breast.SBS_B	SBS13	APOBEC	0.0755136	71	SBS123	TSB
SBS	Breast.SBS_B	SBS13	APOBEC	0.0724265	72	SBS15	MMR deficiency,RSB
SBS	Breast.SBS_B	SBS13	APOBEC	0.0723505	73	SBS57	TSB
SBS	Breast.SBS_B	SBS13	APOBEC	0.0713586	74	SBS52
SBS	Breast.SBS_B	SBS13	APOBEC	0.0698517	75	SBS11	TSB
SBS	Breast.SBS_B	SBS13	APOBEC	0.0694317	76	SBS33	TSB
SBS	Breast.SBS_B	SBS13	APOBEC	0.0674976	77	SBS150
SBS	Breast.SBS_B	SBS13	APOBEC	0.0669305	78	SBS135	TSB
SBS	Breast.SBS_B	SBS13	APOBEC	0.0668344	79	SBS144	TSB
SBS	Breast.SBS_B	SBS13	APOBEC	0.0661065	80	SBS97	MMR deficiency,RSB
SBS	Breast.SBS_B	SBS13	APOBEC	0.065728	81	SBS132
SBS	Breast.SBS_B	SBS13	APOBEC	0.0648341	82	SBS104	Platinum-related
SBS	Breast.SBS_B	SBS13	APOBEC	0.0624519	83	SBS167
SBS	Breast.SBS_B	SBS13	APOBEC	0.0622642	84	SBS31	Platinum,TSB
SBS	Breast.SBS_B	SBS13	APOBEC	0.0591671	85	SBS1	Deamination
SBS	Breast.SBS_B	SBS13	APOBEC	0.0591244	86	SBS24
SBS	Breast.SBS_B	SBS13	APOBEC	0.057688	87	SBS138
SBS	Breast.SBS_B	SBS13	APOBEC	0.0575162	88	SBS108	BER deficiency,TSB
SBS	Breast.SBS_B	SBS13	APOBEC	0.0565221	89	SBS17
SBS	Breast.SBS_B	SBS13	APOBEC	0.0513393	90	SBS142
SBS	Breast.SBS_B	SBS13	APOBEC	0.0512457	91	SBS28
SBS	Breast.SBS_B	SBS13	APOBEC	0.049397	92	SBS114
SBS	Breast.SBS_B	SBS13	APOBEC	0.0486474	93	SBS147
SBS	Breast.SBS_B	SBS13	APOBEC	0.0483347	94	SBS136	TSB
SBS	Breast.SBS_B	SBS13	APOBEC	0.0483244	95	SBS94	Similar to tobacco,TSB
SBS	Breast.SBS_B	SBS13	APOBEC	0.0465451	96	SBS84
SBS	Breast.SBS_B	SBS13	APOBEC	0.0451323	97	SBS26	MMR deficiency,RSB
SBS	Breast.SBS_B	SBS13	APOBEC	0.044358	98	SBS87	Deamination,TSB,RSB
SBS	Breast.SBS_B	SBS13	APOBEC	0.0443335	99	SBS105	Deamination,TSB
SBS	Breast.SBS_B	SBS13	APOBEC	0.0442775	100	SBS19
SBS	Breast.SBS_B	SBS13	APOBEC	0.0425536	101	SBS10d	POLD deficiency,RSB
SBS	Breast.SBS_B	SBS13	APOBEC	0.0416565	102	SBS133
SBS	Breast.SBS_B	SBS13	APOBEC	0.0412403	103	SBS44	MMR deficiency,RSB
SBS	Breast.SBS_B	SBS13	APOBEC	0.0411716	104	SBS129	Similar to UV,TSB
SBS	Breast.SBS_B	SBS13	APOBEC	0.0409971	105	SBS119	TSB
SBS	Breast.SBS_B	SBS13	APOBEC	0.0377911	106	SBS12
SBS	Breast.SBS_B	SBS13	APOBEC	0.0369572	107	SBS14	MMR deficiency,POLE deficiency,RSB
SBS	Breast.SBS_B	SBS13	APOBEC	0.0367177	108	SBS7c	UV exposure,TSB
SBS	Breast.SBS_B	SBS13	APOBEC	0.0359481	109	SBS141	TSB
SBS	Breast.SBS_B	SBS13	APOBEC	0.0311798	110	SBS22	AAI,TSB
SBS	Breast.SBS_B	SBS13	APOBEC	0.0309332	111	SBS88	TSB
SBS	Breast.SBS_B	SBS13	APOBEC	0.0306195	112	SBS6	MMR deficiency,RSB
SBS	Breast.SBS_B	SBS13	APOBEC	0.0281421	113	SBS20	MMR deficiency,POLD deficiency,RSB
SBS	Breast.SBS_B	SBS13	APOBEC	0.028094	114	SBS9
SBS	Breast.SBS_B	SBS13	APOBEC	0.0278927	115	SBS10a	POLE deficiency,RSB
SBS	Breast.SBS_B	SBS13	APOBEC	0.0254821	116	SBS90	Duocarmycin
SBS	Breast.SBS_B	SBS13	APOBEC	0.0240649	117	SBS96
SBS	Breast.SBS_B	SBS13	APOBEC	0.0140608	118	SBS143	TSB,RSB
SBS	Breast.SBS_B	SBS13	APOBEC	0.0124486	119	SBS115	TSB
SBS	Breast.SBS_B	SBS13	APOBEC	0.0045119	120	SBS17a
SBS	Breast.SBS_C	SBS8	Unknown	0.973094	1	SBS8	HR deficiency,TSB
SBS	Breast.SBS_C	SBS8	Unknown	0.829628	2	SBS168	TSB
SBS	Breast.SBS_C	SBS8	Unknown	0.778159	3	SBS35	Platinum
SBS	Breast.SBS_C	SBS8	Unknown	0.775642	4	SBS157
SBS	Breast.SBS_C	SBS8	Unknown	0.763959	5	SBS155
SBS	Breast.SBS_C	SBS8	Unknown	0.759135	6	SBS138
SBS	Breast.SBS_C	SBS8	Unknown	0.758318	7	SBS110	Similar to AAI
SBS	Breast.SBS_C	SBS8	Unknown	0.751012	8	SBS4	Tobacco,TSB
SBS	Breast.SBS_C	SBS8	Unknown	0.746629	9	SBS107	Similar to tobacco
SBS	Breast.SBS_C	SBS8	Unknown	0.722676	10	SBS149
SBS	Breast.SBS_C	SBS8	Unknown	0.708175	11	SBS125
SBS	Breast.SBS_C	SBS8	Unknown	0.699331	12	SBS141	TSB
SBS	Breast.SBS_C	SBS8	Unknown	0.677925	13	SBS160
SBS	Breast.SBS_C	SBS8	Unknown	0.670898	14	SBS167
SBS	Breast.SBS_C	SBS8	Unknown	0.665651	15	SBS112	Platinum-related,TSB
SBS	Breast.SBS_C	SBS8	Unknown	0.654919	16	SBS159
SBS	Breast.SBS_C	SBS8	Unknown	0.640762	17	SBS127
SBS	Breast.SBS_C	SBS8	Unknown	0.639303	18	SBS124	TSB
SBS	Breast.SBS_C	SBS8	Unknown	0.638244	19	SBS126
SBS	Breast.SBS_C	SBS8	Unknown	0.631009	20	SBS5	TSB
SBS	Breast.SBS_C	SBS8	Unknown	0.628209	21	SBS154
SBS	Breast.SBS_C	SBS8	Unknown	0.621908	22	SBS103	TSB
SBS	Breast.SBS_C	SBS8	Unknown	0.614234	23	SBS156	TSB
SBS	Breast.SBS_C	SBS8	Unknown	0.613504	24	SBS94	Similar to tobacco,TSB
SBS	Breast.SBS_C	SBS8	Unknown	0.609463	25	SBS140
SBS	Breast.SBS_C	SBS8	Unknown	0.601975	26	SBS165
SBS	Breast.SBS_C	SBS8	Unknown	0.597579	27	SBS3	HR deficiency
SBS	Breast.SBS_C	SBS8	Unknown	0.593918	28	SBS111	Platinum-related,TSB
SBS	Breast.SBS_C	SBS8	Unknown	0.591366	29	SBS145
SBS	Breast.SBS_C	SBS8	Unknown	0.590123	30	SBS144	TSB
SBS	Breast.SBS_C	SBS8	Unknown	0.577903	31	SBS142
SBS	Breast.SBS_C	SBS8	Unknown	0.577725	32	SBS122
SBS	Breast.SBS_C	SBS8	Unknown	0.56465	33	SBS166
SBS	Breast.SBS_C	SBS8	Unknown	0.561962	34	SBS130
SBS	Breast.SBS_C	SBS8	Unknown	0.561461	35	SBS113	AAI,TSB
SBS	Breast.SBS_C	SBS8	Unknown	0.555048	36	SBS117
SBS	Breast.SBS_C	SBS8	Unknown	0.551798	37	SBS153	TSB
SBS	Breast.SBS_C	SBS8	Unknown	0.551589	38	SBS132
SBS	Breast.SBS_C	SBS8	Unknown	0.54721	39	SBS131	TSB,RSB
SBS	Breast.SBS_C	SBS8	Unknown	0.54554	40	SBS92	TSB
SBS	Breast.SBS_C	SBS8	Unknown	0.540913	41	SBS146
SBS	Breast.SBS_C	SBS8	Unknown	0.534235	42	SBS109	Similar to tobacco
SBS	Breast.SBS_C	SBS8	Unknown	0.530238	43	SBS152	TSB
SBS	Breast.SBS_C	SBS8	Unknown	0.52552	44	SBS139
SBS	Breast.SBS_C	SBS8	Unknown	0.523373	45	SBS102	TSB
SBS	Breast.SBS_C	SBS8	Unknown	0.517843	46	SBS150
SBS	Breast.SBS_C	SBS8	Unknown	0.517069	47	SBS133
SBS	Breast.SBS_C	SBS8	Unknown	0.506031	48	SBS18	BER deficiency
SBS	Breast.SBS_C	SBS8	Unknown	0.491144	49	SBS22	AAI,TSB
SBS	Breast.SBS_C	SBS8	Unknown	0.482801	50	SBS84
SBS	Breast.SBS_C	SBS8	Unknown	0.481678	51	SBS161
SBS	Breast.SBS_C	SBS8	Unknown	0.481144	52	SBS164
SBS	Breast.SBS_C	SBS8	Unknown	0.472735	53	SBS20	MMR deficiency,POLD deficiency,RSB
SBS	Breast.SBS_C	SBS8	Unknown	0.461451	54	SBS106	TSB
SBS	Breast.SBS_C	SBS8	Unknown	0.460735	55	SBS135	TSB
SBS	Breast.SBS_C	SBS8	Unknown	0.455749	56	SBS16	TSB
SBS	Breast.SBS_C	SBS8	Unknown	0.455681	57	SBS120	TSB
SBS	Breast.SBS_C	SBS8	Unknown	0.454655	58	SBS31	Platinum,TSB
SBS	Breast.SBS_C	SBS8	Unknown	0.450428	59	SBS24
SBS	Breast.SBS_C	SBS8	Unknown	0.4495	60	SBS162
SBS	Breast.SBS_C	SBS8	Unknown	0.447203	61	SBS114
SBS	Breast.SBS_C	SBS8	Unknown	0.44683	62	SBS93
SBS	Breast.SBS_C	SBS8	Unknown	0.446193	63	SBS143	TSB,RSB
SBS	Breast.SBS_C	SBS8	Unknown	0.442106	64	SBS123	TSB
SBS	Breast.SBS_C	SBS8	Unknown	0.44027	65	SBS44	MMR deficiency,RSB
SBS	Breast.SBS_C	SBS8	Unknown	0.439079	66	SBS32	TSB
SBS	Breast.SBS_C	SBS8	Unknown	0.438752	67	SBS163
SBS	Breast.SBS_C	SBS8	Unknown	0.431712	68	SBS134	TSB
SBS	Breast.SBS_C	SBS8	Unknown	0.431586	69	SBS158
SBS	Breast.SBS_C	SBS8	Unknown	0.426696	70	SBS101
SBS	Breast.SBS_C	SBS8	Unknown	0.421346	71	SBS23
SBS	Breast.SBS_C	SBS8	Unknown	0.415613	72	SBS53
SBS	Breast.SBS_C	SBS8	Unknown	0.413119	73	SBS128	TSB,RSB
SBS	Breast.SBS_C	SBS8	Unknown	0.412828	74	SBS104	Platinum-related
SBS	Breast.SBS_C	SBS8	Unknown	0.410626	75	SBS108	BER deficiency,TSB
SBS	Breast.SBS_C	SBS8	Unknown	0.405706	76	SBS17a
SBS	Breast.SBS_C	SBS8	Unknown	0.402996	77	SBS88	TSB
SBS	Breast.SBS_C	SBS8	Unknown	0.401006	78	SBS57	TSB
SBS	Breast.SBS_C	SBS8	Unknown	0.388099	79	SBS7c	UV exposure,TSB
[truncated: 30,359 more rows]

## Sheet: sig_contribs
sample_id	SBS1	SBS2	SBS3	SBS4	SBS5	SBS6	SBS7a	SBS7b	SBS8	SBS9	SBS10a	SBS10c	SBS11	SBS12	SBS13	SBS15	SBS16	SBS17a	SBS17b	SBS18	SBS19	SBS20	SBS21	SBS22	SBS25	SBS26	SBS28	SBS30	SBS31	SBS33	SBS35	SBS36	SBS38	SBS39	SBS40	SBS41	SBS44	SBS88	SBS90	SBS92	SBS93	SBS94	SBS_denovo_1	SBS_denovo_2	SBS_denovo_3	SBS_denovo_4	SBS_denovo_5	SBS_denovo_6	SBS_denovo_7
HMF003420A	12591.9	33.2041	289.686	0	0	0	0	0	0	0	0	0	0	0	0	0	0	0	671.683	2814.45	0	0	0	0	0	0	0	0	936.745	0	0	0	0	0	0	0	20850.6	0	0	0	0	0	0	0	2932.78	0	0	0	0
HMF000963B	153.298	357.994	1516.99	0	898.792	0	0	0	0	0	0	0	0	0	0	0	0	0	373.519	749.45	0	0	0	0	0	0	0	0	64.9779	0	0	0	0	0	0	0	265.577	0	0	1386.99	0	0	0	1066.52	690.627	460.498	306.952	111.821	0
HMF002910A	314.366	506.88	468.558	0	232.278	0	0	0	0	0	0	0	0	0	0	0	0	0	0	186.508	0	0	0	0	0	0	0	0	109.223	0	0	0	0	0	0	0	0	0	0	593.802	0	0	0	0	881.903	248.682	21.5032	79.297	0
HMF001561B	342.35	106.125	0	0	1619.29	0	0	0	0	0	0	0	0	0	0	0	0	0	0	511.89	0	0	0	0	0	0	0	0	0	0	0	0	0	0	0	0	469.152	0	0	553.132	0	0	0	59.5417	252.462	128.914	91.4257	30.7154	0
HMF000816A	1441.66	638.163	276.187	0	552.65	0	0	0	0	0	0	0	0	0	0	0	0	0	124.122	147.851	0	0	0	0	0	0	0	0	78.0092	0	0	0	0	0	0	0	124.85	0	0	448.183	0	0	0	52.0476	365.796	339.477	0	0	0
HMF001750A	760.404	1154.95	515.269	0	418.336	0	0	0	0	0	0	0	0	0	0	0	0	0	393.976	1480.73	0	0	0	0	0	0	0	0	165.454	0	0	0	0	0	0	0	626.273	0	0	75.2019	0	0	0	115.595	270.437	250.019	35.9427	237.414	0
HMF000923A	269.052	5330.55	0	0	0	0	0	0	0	0	0	0	0	0	0	0	0	0	39.6227	0	0	0	0	0	0	0	0	0	192.378	0	0	0	0	0	0	0	578.088	0	0	0	0	0	0	1222.1	66.2114	0	0	0	0
HMF001876A	353.62	160.141	13.2428	0	228.837	0	0	0	0	0	0	0	0	0	0	0	0	0	26.1555	878.046	0	0	0	0	0	0	0	0	45.2402	0	0	0	0	0	0	0	31.2066	0	0	280.636	0	0	0	155.021	315.782	29.5196	33.5505	0	0
HMF003194A	509.073	1735.35	3.90867	0	540.535	0	0	0	0	0	0	0	0	0	0	0	0	0	437.984	460.311	0	0	0	0	0	0	0	0	58.4362	0	0	0	0	0	0	0	399.152	0	0	243.061	0	0	0	1143.95	22.4246	69.1426	163.614	147.063	0
HMF001321A	637.485	941.614	939.4	0	746.399	0	0	0	0	0	0	0	0	0	0	0	0	0	179.631	620.374	0	0	0	0	0	0	0	0	78.962	0	0	0	0	0	0	0	49.08	0	0	635.703	0	0	0	175.283	941.278	390.3	0	91.492	0
HMF001889B	171.883	652.84	1742.89	0	23.6441	0	0	0	0	0	0	0	0	0	0	0	0	0	202.06	403.486	0	0	0	0	0	0	0	0	979.919	0	0	0	0	0	0	0	533.797	0	0	723.939	0	0	0	146.404	346.993	570.715	120.425	243.01	0
HMF001827A	469.645	623.938	50.0239	0	797.059	0	0	0	0	0	0	0	0	0	0	0	0	0	33.9214	624.673	0	0	0	0	0	0	0	0	159.491	0	0	0	0	0	0	0	318.792	0	0	473.329	0	0	0	166.344	670.86	421.835	184.089	0	0
HMF003076A	413.556	212.902	220.504	0	435.698	0	0	0	0	0	0	0	0	0	0	0	0	0	68.1932	974.262	0	0	0	0	0	0	0	0	29.8815	0	0	0	0	0	0	0	29.2725	0	0	399.573	0	0	0	244.525	525.726	296.906	0	0	0
HMF001588A	0	347.209	2431	0	626.04	0	0	0	0	0	0	0	0	0	0	0	0	0	898.497	0	0	0	0	0	0	0	0	0	526.663	0	0	0	0	0	0	0	313.765	0	0	374.252	0	0	0	245.913	171.475	928.243	66.3935	1745.55	0
HMF000148A	152.205	1468.29	2466.79	0	1988.79	0	0	0	0	0	0	0	0	0	0	0	0	0	2107.02	2618.1	0	0	0	0	0	0	0	0	408.032	0	0	0	0	0	0	0	1617.94	0	0	0	0	0	0	1251.34	259.24	1405.31	652.874	852.051	0
HMF000245A	1634.46	535.098	181.746	0	581.034	0	0	0	0	0	0	0	0	0	0	0	0	0	106.834	784.201	0	0	0	0	0	0	0	0	103.804	0	0	0	0	0	0	0	173.474	0	0	274.037	0	0	0	350.409	384.121	358.076	65.9498	76.7512	0
HMF002626A	620.104	488.415	437.225	0	265.506	0	0	0	0	0	0	0	0	0	0	0	0	0	46.4442	577.894	0	0	0	0	0	0	0	0	32.7058	0	0	0	0	0	0	0	366.784	0	0	362.183	0	0	0	236.106	342.473	141.807	90.1262	150.228	0
HMF003424A	1922.96	700.432	1217.99	0	2479.1	0	0	0	0	0	0	0	0	0	0	0	0	0	754.331	2455.54	0	0	0	0	0	0	0	0	223.231	0	0	0	0	0	0	0	457.98	0	0	232.151	0	0	0	1674.32	164.579	124.801	398.951	392.624	0
HMF003271A	938.217	483.616	303.844	0	845.514	0	0	0	0	0	0	0	0	0	0	0	0	0	81.7302	1028.98	0	0	0	0	0	0	0	0	171.534	0	0	0	0	0	0	0	280.629	0	0	376.033	0	0	0	233.989	436.768	203.789	130.628	176.729	0
HMF003743A	2225.84	1051.78	284.492	0	259.064	0	0	0	0	0	0	0	0	0	0	0	0	0	58.7749	815.812	0	0	0	0	0	0	0	0	145.772	0	0	0	0	0	0	0	0	0	0	560.756	0	0	0	349.279	273.262	265.519	82.3695	380.283	0
HMF003572A	725.697	576.389	268.637	0	644.114	0	0	0	0	0	0	0	0	0	0	0	0	0	644.291	62.2809	0	0	0	0	0	0	0	0	380.422	0	0	0	0	0	0	0	0	0	0	167.111	0	0	0	19.3506	779.066	1005.06	363.583	0	0
HMF002440A	1858.7	339.863	548.362	0	2880.01	0	0	0	0	0	0	0	0	0	0	0	0	0	463.299	587.747	0	0	0	0	0	0	0	0	174.556	0	0	0	0	0	0	0	820.968	0	0	0	0	0	0	1356.25	0	326.397	84.6882	210.166	0
HMF001264A	5790.86	0	0	0	1141.54	0	0	0	0	0	0	0	0	0	0	0	0	0	16009	3596.55	0	0	0	0	0	0	0	0	0	0	0	0	0	0	0	0	0	0	0	721.181	0	0	0	808.456	335.021	0	2761.12	151.281	0
HMF001035A	244.85	230.904	592.659	0	627.344	0	0	0	0	0	0	0	0	0	0	0	0	0	123.64	797.069	0	0	0	0	0	0	0	0	75.0908	0	0	0	0	0	0	0	234.87	0	0	450.984	0	0	0	66.4418	347.471	38.7938	40.8824	0	0
HMF003426A	983.319	88.3101	246.663	0	430.665	0	0	0	0	0	0	0	0	0	0	0	0	0	175.105	800.409	0	0	0	0	0	0	0	0	18.2581	0	0	0	0	0	0	0	101.796	0	0	431.007	0	0	0	121.107	305.431	162.729	82.272	310.928	0
HMF002992A	521.785	158.364	92.8591	0	277.51	0	0	0	0	0	0	0	0	0	0	0	0	0	27.7882	635.526	0	0	0	0	0	0	0	0	48.5015	0	0	0	0	0	0	0	92.4146	0	0	547.249	0	0	0	90.8138	519.534	179.888	85.7672	0	0
HMF001759A	1380.37	233.455	527.247	0	400.741	0	0	0	0	0	0	0	0	0	0	0	0	0	1490.12	575.638	0	0	0	0	0	0	0	0	424.108	0	0	0	0	0	0	0	241.884	0	0	152.16	0	0	0	63.2152	151.826	2238.98	227.651	281.604	0
HMF002507A	1151.8	294.27	4269.88	0	665.592	0	0	0	0	0	0	0	0	0	0	0	0	0	950.478	417.105	0	0	0	0	0	0	0	0	42.6856	0	0	0	0	0	0	0	923.876	0	0	1434.63	0	0	0	4036.37	404.169	1008.87	454.041	552.228	0
HMF001230A	221.841	80.0412	2300.74	0	557.911	0	0	0	0	0	0	0	0	0	0	0	0	0	368.559	119.227	0	0	0	0	0	0	0	0	667.913	0	0	0	0	0	0	0	314.12	0	0	764.915	0	0	0	446.918	328.673	146.647	326.867	262.627	0
HMF002229A	0	2677.8	0	0	0	0	0	0	0	0	0	0	0	0	0	0	0	0	81.054	0	0	0	0	0	0	0	0	0	82.8521	0	0	0	0	0	0	0	598.894	0	0	0	0	0	0	7234.19	0	0	15.3514	163.862	0
HMF002229B	0	2710.3	0	0	0	0	0	0	0	0	0	0	0	0	0	0	0	0	63.616	0	0	0	0	0	0	0	0	0	68.4237	0	0	0	0	0	0	0	578.493	0	0	0	0	0	0	7177.9	0	0	27.2202	114.047	0
HMF000528A	245.415	254.273	134.129	0	728.402	0	0	0	0	0	0	0	0	0	0	0	0	0	53.0713	864.061	0	0	0	0	0	0	0	0	25.9007	0	0	0	0	0	0	0	43.9374	0	0	811.529	0	0	0	83.1383	305.929	135.048	92.9288	87.2376	0
HMF001714A	0	1567.98	2772.19	0	132.061	0	0	0	0	0	0	0	0	0	0	0	0	0	3773.83	0	0	0	0	0	0	0	0	0	132.665	0	0	0	0	0	0	0	775.041	0	0	637.083	0	0	0	4616.05	1110.74	291.531	590.822	1137.01	0
HMF002793A	1139.41	1049.84	532.097	0	766.568	0	0	0	0	0	0	0	0	0	0	0	0	0	804.274	430.713	0	0	0	0	0	0	0	0	63.3692	0	0	0	0	0	0	0	219.482	0	0	495.043	0	0	0	1808.15	131.275	96.8126	397.414	258.548	0
HMF000317A	592.943	393.053	810.788	0	643.376	0	0	0	0	0	0	0	0	0	0	0	0	0	237.621	1229.36	0	0	0	0	0	0	0	0	141.946	0	0	0	0	0	0	0	137.398	0	0	439.309	0	0	0	164.974	1031.43	548.949	69.4399	86.4132	0
HMF002072A	488.812	253.004	946.718	0	502.288	0	0	0	0	0	0	0	0	0	0	0	0	0	149.107	857.253	0	0	0	0	0	0	0	0	877.455	0	0	0	0	0	0	0	434.493	0	0	883.793	0	0	0	188.349	501.272	310.603	125.721	159.134	0
HMF003687A	1041.51	314.801	87.1366	0	1030.04	0	0	0	0	0	0	0	0	0	0	0	0	0	136.651	420.441	0	0	0	0	0	0	0	0	43.8853	0	0	0	0	0	0	0	144.431	0	0	9.50621	0	0	0	138.951	494.078	123.167	64.2444	28.1539	0
HMF002007A	1036.76	1381.02	938.5	0	540.381	0	0	0	0	0	0	0	0	0	0	0	0	0	1865.1	230.795	0	0	0	0	0	0	0	0	174.259	0	0	0	0	0	0	0	472.579	0	0	364.651	0	0	0	756.266	609.037	218.256	107.848	263.544	0
HMF000175A	791.805	528.893	53.2894	0	388.783	0	0	0	0	0	0	0	0	0	0	0	0	0	1362.95	106.512	0	0	0	0	0	0	0	0	75.1203	0	0	0	0	0	0	0	17.8211	0	0	266.015	0	0	0	668.751	425.301	144.15	106.609	0	0
HMF000339A	1676.71	800.002	65.5225	0	353.499	0	0	0	0	0	0	0	0	0	0	0	0	0	80.1731	490.273	0	0	0	0	0	0	0	0	41.8282	0	0	0	0	0	0	0	0	0	0	500.207	0	0	0	195.943	514.632	80.4172	75.3169	91.4775	0
HMF002727A	464.996	64.7428	276.513	0	0	0	0	0	0	0	0	0	0	0	0	0	0	0	39.6814	771.249	0	0	0	0	0	0	0	0	58.9446	0	0	0	0	0	0	0	0	0	0	919.094	0	0	0	115.258	468.062	200.396	68.8025	98.2604	0
HMF001407A	533.881	1022.42	1032.19	0	1588.23	0	0	0	0	0	0	0	0	0	0	0	0	0	381.331	1219.77	0	0	0	0	0	0	0	0	128.135	0	0	0	0	0	0	0	407.2	0	0	645.868	0	0	0	1001.17	458.464	0	271.908	492.435	0
HMF002705A	496.275	443.627	417.514	0	133.997	0	0	0	0	0	0	0	0	0	0	0	0	0	2120.46	509.624	0	0	0	0	0	0	0	0	300.213	0	0	0	0	0	0	0	117.024	0	0	971.853	0	0	0	234.57	699.916	574.861	180.415	178.654	0
HMF004173A	1128.06	423.636	187.537	0	455.71	0	0	0	0	0	0	0	0	0	0	0	0	0	62.7883	146.396	0	0	0	0	0	0	0	0	31.7462	0	0	0	0	0	0	0	114.456	0	0	324.024	0	0	0	319.829	268.946	136.416	64.3152	26.142	0
HMF000068A	2422.81	0	1827.99	0	2046.45	0	0	0	0	0	0	0	0	0	0	0	0	0	705.211	690.482	0	0	0	0	0	0	0	0	66.2298	0	0	0	0	0	0	0	469.494	0	0	208.856	0	0	0	1444.99	330.385	235.696	0	463.404	0
HMF002623A	320.706	176.277	0	0	51.1402	0	0	0	0	0	0	0	0	0	0	0	0	0	9.43665	504.642	0	0	0	0	0	0	0	0	96.2615	0	0	0	0	0	0	0	34.2952	0	0	412.935	0	0	0	4298.29	894.188	41.8144	0	20.0167	0
HMF001457A	560.869	1742.38	1821.56	0	1245.03	0	0	0	0	0	0	0	0	0	0	0	0	0	1129.54	1227.15	0	0	0	0	0	0	0	0	165.064	0	0	0	0	0	0	0	886.297	0	0	87.349	0	0	0	1699.32	479.318	72.9232	480.952	328.258	0
HMF002709A	411.144	160.502	725.711	0	238.777	0	0	0	0	0	0	0	0	0	0	0	0	0	129.352	660.266	0	0	0	0	0	0	0	0	84.5742	0	0	0	0	0	0	0	0	0	0	373.983	0	0	0	348.167	281.501	242.897	180.673	54.4535	0
HMF001040A	1687.67	3615.94	1282.51	0	383.289	0	0	0	0	0	0	0	0	0	0	0	0	0	1648.81	179.003	0	0	0	0	0	0	0	0	233.496	0	0	0	0	0	0	0	456.353	0	0	424.994	0	0	0	721.543	224.971	648.517	364.925	512.975	0
HMF002577A	978.475	593.752	535.631	0	754.212	0	0	0	0	0	0	0	0	0	0	0	0	0	148.94	445.545	0	0	0	0	0	0	0	0	104.569	0	0	0	0	0	0	0	24.1769	0	0	268.296	0	0	0	95.3596	243.469	640.833	244.766	160.977	0
HMF000132A	2477	731.406	0	0	609.754	0	0	0	0	0	0	0	0	0	0	0	0	0	97.9156	558.132	0	0	0	0	0	0	0	0	34.5635	0	0	0	0	0	0	0	0	0	0	777.358	0	0	0	550.505	593.297	169.653	97.6455	33.7683	0
HMF001659B	1047.52	3436.29	4488.03	0	1933.64	0	0	0	0	0	0	0	0	0	0	0	0	0	5630.33	0	0	0	0	0	0	0	0	0	284.735	0	0	0	0	0	0	0	1117.7	0	0	2727.38	0	0	0	4055.58	120.088	295.99	1100.77	550.946	0
HMF002695A	577.676	144.857	344.125	0	641.057	0	0	0	0	0	0	0	0	0	0	0	0	0	107.608	1043.99	0	0	0	0	0	0	0	0	28.9338	0	0	0	0	0	0	0	61.8279	0	0	864.05	0	0	0	212.784	314.694	140.918	157.768	125.71	0
HMF000412A	1235.75	22.9154	0	0	785.371	0	0	0	0	0	0	0	0	0	0	0	0	0	7591.64	0	0	0	0	0	0	0	0	0	1019.13	0	0	0	0	0	0	0	730.266	0	0	181.651	0	0	0	2215.97	0	2534.31	0	0	0
HMF002048A	1359.54	991.409	703.967	0	0	0	0	0	0	0	0	0	0	0	0	0	0	0	0	1500.74	0	0	0	0	0	0	0	0	1003.17	0	0	0	0	0	0	0	550.617	0	0	661.515	0	0	0	448.673	454.365	2970.1	24.0693	775.833	0
HMF002294A	185.315	287.518	651.1	0	755.349	0	0	0	0	0	0	0	0	0	0	0	0	0	157.56	1478.54	0	0	0	0	0	0	0	0	115.481	0	0	0	0	0	0	0	328.867	0	0	967.84	0	0	0	515.15	276.711	279.679	216.202	182.693	0
HMF000638A	397.363	137.416	102.74	0	724.627	0	0	0	0	0	0	0	0	0	0	0	0	0	60.3446	1827.2	0	0	0	0	0	0	0	0	36.91	0	0	0	0	0	0	0	102.391	0	0	533.985	0	0	0	175.79	461.033	336.699	98.8267	82.6744	0
HMF001861A	2153.57	55.1347	433.003	0	1907.56	0	0	0	0	0	0	0	0	0	0	0	0	0	260.174	0	0	0	0	0	0	0	0	0	2732.49	0	0	0	0	0	0	0	0	0	0	85.6522	0	0	0	466.841	554.002	1098.95	594.52	315.113	0
HMF001904A	373.746	2210.36	512.373	0	629.177	0	0	0	0	0	0	0	0	0	0	0	0	0	70.203	529.544	0	0	0	0	0	0	0	0	134.657	0	0	0	0	0	0	0	373.574	0	0	42.3408	0	0	0	1486.26	181.084	216.248	89.6264	133.815	0
HMF000358A	837.334	713.453	372.334	0	1264.97	0	0	0	0	0	0	0	0	0	0	0	0	0	3090.24	1293.11	0	0	0	0	0	0	0	0	101.143	0	0	0	0	0	0	0	214.996	0	0	0	0	0	0	980.582	846.951	0	58.268	367.617	0
HMF002929A	648.405	125.743	78.2403	0	204.511	0	0	0	0	0	0	0	0	0	0	0	0	0	8.23745	171.43	0	0	0	0	0	0	0	0	46.2883	0	0	0	0	0	0	0	65.4149	0	0	421.204	0	0	0	109.662	239.32	300.724	68.1936	49.6255	0
HMF001354A	329.427	245.887	506.311	0	385.78	0	0	0	0	0	0	0	0	0	0	0	0	0	4.28155	321.215	0	0	0	0	0	0	0	0	113.001	0	0	0	0	0	0	0	0	0	0	1137.36	0	0	0	248.504	570.075	113.112	86.9563	79.0856	0
HMF002685A	267.553	186.868	1412.99	0	154.839	0	0	0	0	0	0	0	0	0	0	0	0	0	52.963	817.863	0	0	0	0	0	0	0	0	111.899	0	0	0	0	0	0	0	216.827	0	0	817.272	0	0	0	156.386	336.641	712.503	200.686	429.707	0
HMF002826A	191.765	7.89943	565.791	0	59.2242	0	0	0	0	0	0	0	0	0	0	0	0	0	193.427	226.48	0	0	0	0	0	0	0	0	3849.94	0	0	0	0	0	0	0	552.703	0	0	0	0	0	0	0	0	1648.01	0	507.762	0
HMF002621A	474.188	378.369	877.319	0	19.0147	0	0	0	0	0	0	0	0	0	0	0	0	0	152.215	608.965	0	0	0	0	0	0	0	0	144.788	0	0	0	0	0	0	0	445.859	0	0	1271.09	0	0	0	112.301	428.168	204.899	127.735	280.095	0
HMF000721A	0	1581.4	554.284	0	0	0	0	0	0	0	0	0	0	0	0	0	0	0	2316.59	862.786	0	0	0	0	0	0	0	0	519.301	0	0	0	0	0	0	0	1364	0	0	3167.9	0	0	0	115.452	2546.14	677.959	183.176	1173.01	0
HMF000585A	1622.51	678.194	478.016	0	861.101	0	0	0	0	0	0	0	0	0	0	0	0	0	54.1733	994.646	0	0	0	0	0	0	0	0	94.8449	0	0	0	0	0	0	0	135.303	0	0	407.884	0	0	0	360.749	683.243	429.349	22.8006	230.182	0
HMF001479A	614.942	497.395	249.471	0	223.276	0	0	0	0	0	0	0	0	0	0	0	0	0	14.9623	306.452	0	0	0	0	0	0	0	0	2.6712	0	0	0	0	0	0	0	108.268	0	0	458.818	0	0	0	323.599	295.569	78.2672	198.385	154.924	0
HMF001621A	2177.98	2905.82	1277.71	0	596.295	0	0	0	0	0	0	0	0	0	0	0	0	0	279.634	1194.98	0	0	0	0	0	0	0	0	770.706	0	0	0	0	0	0	0	573.475	0	0	331.634	0	0	0	3271.11	223.808	1328.2	51.4209	644.242	0
HMF003710A	516.81	576.578	826.834	0	759.221	0	0	0	0	0	0	0	0	0	0	0	0	0	884.894	633.999	0	0	0	0	0	0	0	0	113.728	0	0	0	0	0	0	0	321.802	0	0	398.167	0	0	0	314.869	351.856	0	314.032	218.21	0
HMF001896A	272.711	218.36	0	0	564.88	0	0	0	0	0	0	0	0	0	0	0	0	0	51.9063	417.631	0	0	0	0	0	0	0	0	54.2609	0	0	0	0	0	0	0	80.5159	0	0	271.429	0	0	0	56.1094	442.482	209.145	60.6565	19.9129	0
HMF003542A	284.686	700.104	166.091	0	656.168	0	0	0	0	0	0	0	0	0	0	0	0	0	77.4364	157.02	0	0	0	0	0	0	0	0	100.972	0	0	0	0	0	0	0	0	0	0	761.508	0	0	0	96.3029	535.18	274.907	62.6247	0	0
HMF001193A	144.931	0	4163.48	0	176.984	0	0	0	0	0	0	0	0	0	0	0	0	0	141.677	339.565	0	0	0	0	0	0	0	0	204.477	0	0	0	0	0	0	0	808.342	0	0	1511.9	0	0	0	762.829	243.758	3020.07	227.28	2628.7	0
HMF001710A	1583.77	579.624	0	0	971.712	0	0	0	0	0	0	0	0	0	0	0	0	0	76.4152	454.866	0	0	0	0	0	0	0	0	7.12979	0	0	0	0	0	0	0	23.0412	0	0	276.473	0	0	0	411.532	372.467	71.9698	0	0	0
HMF002947A	729.533	959.819	1400.52	0	910.332	0	0	0	0	0	0	0	0	0	0	0	0	0	1639.72	1228.83	0	0	0	0	0	0	0	0	184.595	0	0	0	0	0	0	0	628.719	0	0	109.469	0	0	0	665.149	456.487	0	121.168	159.649	0
HMF002275A	275.953	7.12396	0	0	349.113	0	0	0	0	0	0	0	0	0	0	0	0	0	0	1489.87	0	0	0	0	0	0	0	0	65.3427	0	0	0	0	0	0	0	169.747	0	0	265.794	0	0	0	126.164	190.408	127.002	136.472	64.0095	0
HMF003304A	1340.68	844.365	1575.17	0	484.158	0	0	0	0	0	0	0	0	0	0	0	0	0	643.576	846.191	0	0	0	0	0	0	0	0	159.587	0	0	0	0	0	0	0	169.759	0	0	344.697	0	0	0	601.831	280.846	97.7177	110.353	223.072	0
HMF001139A	301.245	288.705	677.951	0	542.007	0	0	0	0	0	0	0	0	0	0	0	0	0	239.843	440.173	0	0	0	0	0	0	0	0	81.478	0	0	0	0	0	0	0	0	0	0	1004.6	0	0	0	222.822	351.655	272.335	178.123	260.061	0
HMF000963A	16.3152	97.8926	2517.42	0	1629.6	0	0	0	0	0	0	0	0	0	0	0	0	0	694.34	841.046	0	0	0	0	0	0	0	0	781.901	0	0	0	0	0	0	0	1034.25	0	0	1520.22	0	0	0	1890.91	330.332	1346.34	766.704	185.742	0
HMF001561A	388.749	138.879	0	0	2391.9	0	0	0	0	0	0	0	0	0	0	0	0	0	0	533.945	0	0	0	0	0	0	0	0	929.499	0	0	0	0	0	0	0	473.553	0	0	803.142	0	0	0	53.8018	321.339	0	119.039	97.1497	0
HMF002398B	239.708	351.718	566.607	0	182.377	0	0	0	0	0	0	0	0	0	0	0	0	0	81.7007	496.25	0	0	0	0	0	0	0	0	795.734	0	0	0	0	0	0	0	672.809	0	0	0	0	0	0	42.4822	319.832	598.602	25.5817	6.59827	0
HMF001952A	306.066	262.709	92.7738	0	574.588	0	0	0	0	0	0	0	0	0	0	0	0	0	0	159.485	0	0	0	0	0	0	0	0	4545.47	0	0	0	0	0	0	0	51.2084	0	0	258.808	0	0	0	753.28	712.257	0	156.11	63.2396	0
HMF004649A	15388.3	0	72.0235	0	0	0	0	0	0	0	0	0	0	0	0	0	0	0	380.479	1249.14	0	0	0	0	0	0	0	0	647.801	0	0	0	0	0	0	0	26097.5	0	0	0	0	0	0	84.3041	1379.48	0	0	0	0
HMF000966A	393.698	389.977	627.45	0	1075.54	0	0	0	0	0	0	0	0	0	0	0	0	0	479.586	1451.21	0	0	0	0	0	0	0	0	852.176	0	0	0	0	0	0	0	568.311	0	0	34.5198	0	0	0	595.038	6.93566	1341.2	337.618	94.7398	0
HMF001659A	1015.09	4281.11	4758.53	0	232.911	0	0	0	0	0	0	0	0	0	0	0	0	0	8385.59	0	0	0	0	0	0	0	0	0	1444.37	0	0	0	0	0	0	0	2317.3	0	0	1522.38	0	0	0	2445.68	0	960.269	2352.33	1174.44	0
HMF004705A	10055.1	0	0	0	12216.6	0	0	0	0	0	0	0	0	0	0	0	0	0	0	0	0	0	0	0	0	0	0	0	0	0	0	0	0	0	0	0	69678.8	0	0	0	0	0	0	0	4060.51	0	0	0	0
HMF002727B	411.322	43.3405	204.137	0	0	0	0	0	0	0	0	0	0	0	0	0	0	0	12.9304	788.752	0	0	0	0	0	0	0	0	1229.19	0	0	0	0	0	0	0	71.5855	0	0	712.206	0	0	0	86.5846	261.166	831.546	53.2226	94.0209	0
HMF004754A	15831.8	0	2590.55	0	0	0	0	0	0	0	0	0	0	0	0	0	0	0	1445.57	1953.25	0	0	0	0	0	0	0	0	766.041	0	0	0	0	0	0	0	29955.2	0	0	312.908	0	0	0	0	0	0	755.634	0	0
HMF001889A	64.8959	262.163	1213.93	0	645.552	0	0	0	0	0	0	0	0	0	0	0	0	0	98.9319	235.123	0	0	0	0	0	0	0	0	2854.96	0	0	0	0	0	0	0	117.139	0	0	472.68	0	0	0	282.477	831.945	7.54233	202.225	202.44	0
HMF004408A	341.237	288.923	170.186	0	780.838	0	0	0	0	0	0	0	0	0	0	0	0	0	21.3899	0	0	0	0	0	0	0	0	0	0	0	0	0	0	0	0	0	0	0	0	1099.67	0	0	0	233.201	464.117	0	300.224	49.2162	0
HMF004698A	513.439	412.307	440.887	0	0	0	0	0	0	0	0	0	0	0	0	0	0	0	0	584.451	0	0	0	0	0	0	0	0	635.723	0	0	0	0	0	0	0	471.403	0	0	499.533	0	0	0	0	381.657	538.302	2.72846	130.569	0
DO217850	779.398	340.125	291.938	0	348.187	0	0	0	0	0	0	0	0	0	0	0	0	0	106.947	163.258	0	0	0	0	0	0	0	0	0	0	0	0	0	0	0	0	761.534	0	0	43.7412	0	0	0	208.038	4651.32	0	249.421	1330.09	0
DO217864	2244.56	1118.85	883.88	0	826.01	0	0	0	0	0	0	0	0	0	0	0	0	0	617.748	1479.76	0	0	0	0	0	0	0	0	162.215	0	0	0	0	0	0	0	277.694	0	0	218.21	0	0	0	893.837	448.806	8.80129	167.016	515.611	0
DO218139	429.12	536.545	132.055	0	98.0072	0	0	0	0	0	0	0	0	0	0	0	0	0	22.3097	324.446	0	0	0	0	0	0	0	0	70.3839	0	0	0	0	0	0	0	111.122	0	0	303.504	0	0	0	864.259	90.3024	218.342	86.5012	251.103	0
DO218227	397.999	4972.66	28.2847	0	0	0	0	0	0	0	0	0	0	0	0	0	0	0	887.673	279.76	0	0	0	0	0	0	0	0	84.7836	0	0	0	0	0	0	0	600.433	0	0	91.8855	0	0	0	5909.05	84.6446	369.147	130.269	304.411	0
DO218351	1307.26	214.222	228.979	0	632.052	0	0	0	0	0	0	0	0	0	0	0	0	0	164.361	988.123	0	0	0	0	0	0	0	0	123.236	0	0	0	0	0	0	0	192.959	0	0	363.559	0	0	0	111.474	474.326	141.125	130.856	283.473	0
DO218411	2464.16	2497.22	218.855	0	0	0	0	0	0	0	0	0	0	0	0	0	0	0	250.622	6014.27	0	0	0	0	0	0	0	0	372.318	0	0	0	0	0	0	0	2875.93	0	0	0	0	0	0	2609.94	443.178	1587.52	7157.33	1347.66	0
DO218417	1357.96	1294.97	0	0	284.469	0	0	0	0	0	0	0	0	0	0	0	0	0	87.0684	680.19	0	0	0	0	0	0	0	0	173.627	0	0	0	0	0	0	0	324.323	0	0	251.194	0	0	0	121.886	931.253	294.634	0	64.4195	0
DO218440	1509.42	2375.53	1439.7	0	768.134	0	0	0	0	0	0	0	0	0	0	0	0	0	947.794	748.132	0	0	0	0	0	0	0	0	177.984	0	0	0	0	0	0	0	196.308	0	0	607.314	0	0	0	1282.59	727.384	1088.4	194.507	1496.8	0
DO218491	0	45.184	0	0	292.91	0	0	0	0	0	0	0	0	0	0	0	0	0	1728.84	2455.2	0	0	0	0	0	0	0	0	141.605	0	0	0	0	0	0	0	2608.39	0	0	2440.58	0	0	0	77.7366	336.126	1836.26	17708.6	923.6	0
DO218535	3237.77	2658.93	455.556	0	223.368	0	0	0	0	0	0	0	0	0	0	0	0	0	458.658	2760.1	0	0	0	0	0	0	0	0	279.03	0	0	0	0	0	0	0	1159.54	0	0	182.41	0	0	0	663.974	622.389	165.827	0	883.444	0
DO218550	2058.81	1873.13	665.566	0	453.414	0	0	0	0	0	0	0	0	0	0	0	0	0	492.29	1580.35	0	0	0	0	0	0	0	0	220.915	0	0	0	0	0	0	0	269.59	0	0	1006.23	0	0	0	2602.91	1033.4	185.216	70.1651	294.025	0
DO218695	1530.19	1027.26	1370.8	0	2014.61	0	0	0	0	0	0	0	0	0	0	0	0	0	399.908	2762.48	0	0	0	0	0	0	0	0	135.465	0	0	0	0	0	0	0	1087.47	0	0	1045.61	0	0	0	469.108	140.885	260.771	294.469	400.983	0
DO45195	171.62	33.4345	493.755	0	0	0	0	0	0	0	0	0	0	0	0	0	0	0	0.389821	126.096	0	0	0	0	0	0	0	0	22.924	0	0	0	0	0	0	0	80.8804	0	0	1481.52	0	0	0	40.272	344.94	17.2148	81.1375	191.82	0
DO45231	21.5343	349.824	1095.23	0	0	0	0	0	0	0	0	0	0	0	0	0	0	0	86.9127	1338.93	0	0	0	0	0	0	0	0	87.3552	0	0	0	0	0	0	0	615.726	0	0	3447.46	0	0	0	29.9253	672.557	718.008	225.379	512.156	0
DO45243	179.92	288.675	641.582	0	274.617	0	0	0	0	0	0	0	0	0	0	0	0	0	187.025	832.05	0	0	0	0	0	0	0	0	58.286	0	0	0	0	0	0	0	1094.45	0	0	4115.78	0	0	0	29.7733	317.398	1014.64	256.894	939.907	0
DO45245	711.462	412.716	0	0	776.897	0	0	0	0	0	0	0	0	0	0	0	0	0	1051.69	770.864	0	0	0	0	0	0	0	0	141.691	0	0	0	0	0	0	0	254.638	0	0	6.75525	0	0	0	351.663	212.203	1268.81	241.522	3100.08	0
DO45249	100.646	107.593	139.093	0	140.367	0	0	0	0	0	0	0	0	0	0	0	0	0	6.65417	94.7723	0	0	0	0	0	0	0	0	42.288	0	0	0	0	0	0	0	0	0	0	641.053	0	0	0	60.5202	204.9	110.958	23.6598	151.495	0
DO45251	270.703	136.407	338.746	0	24.797	0	0	0	0	0	0	0	0	0	0	0	0	0	72.8207	258.504	0	0	0	0	0	0	0	0	72.2758	0	0	0	0	0	0	0	253.158	0	0	1173.79	0	0	0	0	343.881	152.713	23.6453	255.563	0
DO45259	0	176.328	938.787	0	168.84	0	0	0	0	0	0	0	0	0	0	0	0	0	543.701	1280.16	0	0	0	0	0	0	0	0	358.976	0	0	0	0	0	0	0	2051.01	0	0	9029.95	0	0	0	200.755	123.885	1528.6	416.921	1758.08	0
DO45283	105.847	858.878	299.085	0	540.387	0	0	0	0	0	0	0	0	0	0	0	0	0	157.572	1050.38	0	0	0	0	0	0	0	0	331.626	0	0	0	0	0	0	0	205.194	0	0	3322.15	0	0	0	27.7917	61.7185	0	0	5063.38	0
DO45285	0	86.5703	382.599	0	458.08	0	0	0	0	0	0	0	0	0	0	0	0	0	72.1214	372.083	0	0	0	0	0	0	0	0	22.335	0	0	0	0	0	0	0	0	0	0	467.855	0	0	0	0	30.8724	29.7377	28.8903	694.855	0
DO45287	1301.55	0	0	0	949.329	0	0	0	0	0	0	0	0	0	0	0	0	0	534.685	243.015	0	0	0	0	0	0	0	0	0	0	0	0	0	0	0	0	4755.98	0	0	0	0	0	0	0	700.475	80.3311	86.6366	0	0
DO45289	378.727	287.023	647.324	0	178.83	0	0	0	0	0	0	0	0	0	0	0	0	0	79.1359	409.864	0	0	0	0	0	0	0	0	29.4132	0	0	0	0	0	0	0	67.293	0	0	1265.8	0	0	0	132.286	354.544	75.6409	0	105.121	0
DO45291	97.6018	597.347	749.298	0	1227.5	0	0	0	0	0	0	0	0	0	0	0	0	0	79.3876	925.333	0	0	0	0	0	0	0	0	90.0241	0	0	0	0	0	0	0	268.205	0	0	934.63	0	0	0	35.7869	466.113	0	92.4179	78.3597	0
DO45293	200.182	204.462	864.463	0	351.624	0	0	0	0	0	0	0	0	0	0	0	0	0	1795.14	75.3116	0	0	0	0	0	0	0	0	84.1705	0	0	0	0	0	0	0	97.7626	0	0	2261	0	0	0	128.137	546.911	0	1890.31	45.5342	0
DO45295	83.7315	83.9966	278.727	0	51.0212	0	0	0	0	0	0	0	0	0	0	0	0	0	21.1747	209.755	0	0	0	0	0	0	0	0	44.6162	0	0	0	0	0	0	0	0	0	0	580.72	0	0	0	5.32518	219.747	0	55.5823	90.6033	0
DO45297	1109	154.479	200.821	0	148.14	0	0	0	0	0	0	0	0	0	0	0	0	0	97.3877	578.472	0	0	0	0	0	0	0	0	84.7581	0	0	0	0	0	0	0	88.2395	0	0	481.621	0	0	0	116.237	340.331	212.589	288.193	457.727	0
DO45299	13480.5	297.517	0	0	31040.5	0	0	0	0	0	0	0	0	0	0	0	0	0	0	0	0	0	0	0	0	0	0	0	0	0	0	0	0	0	0	0	144607	0	0	19580.1	0	0	0	2722.9	0	2100.5	0	0	0
DO45301	100.505	144.519	3740.4	0	653.381	0	0	0	0	0	0	0	0	0	0	0	0	0	223.084	254.254	0	0	0	0	0	0	0	0	35.8881	0	0	0	0	0	0	0	416.053	0	0	733.578	0	0	0	743.459	396.883	1272.36	0	1046.63	0
DO45305	349.22	163.352	390.508	0	137.459	0	0	0	0	0	0	0	0	0	0	0	0	0	36.9028	690.94	0	0	0	0	0	0	0	0	43.0625	0	0	0	0	0	0	0	186.69	0	0	1110.14	0	0	0	61.7653	379.804	128.396	109.515	230.24	0
DO45307	308.315	230.52	241.534	0	256.178	0	0	0	0	0	0	0	0	0	0	0	0	0	320.454	278.816	0	0	0	0	0	0	0	0	47.4885	0	0	0	0	0	0	0	133.638	0	0	488.441	0	0	0	22.0198	362.314	318.936	43.6253	76.7209	0
HMF000135A	0	3556.61	0	0	3230.12	0	0	0	2773.3	0	0	0	0	0	7764.23	0	0	0	297.818	1474.11	0	0	0	0	0	0	0	0	278.722	0	0	0	0	2997.02	895.424	0	567.309	0	383.982	0	0	0	0	2321.73	2138.63	0	0	0	0
HMF003471A	1244.7	10347.7	0	0	433.153	0	0	0	352.387	0	0	0	0	0	11833.1	0	0	0	289.168	1461.95	0	0	0	0	0	0	0	0	0	0	0	0	0	845.786	342.824	0	211.184	0	232.523	0	0	0	0	4163.14	783.382	0	0	0	0
HMF002852A	1229.02	206.171	0	0	484.456	0	0	0	521.33	0	0	0	0	0	202.675	0	0	0	1.77072	446.121	0	0	0	0	0	0	0	0	10.0841	0	0	0	0	363.329	303.967	0	33.4088	0	71.0005	0	0	0	0	260.787	399.883	0	0	0	0
HMF002852B	1711.64	171.815	0	0	521.016	0	0	0	691.986	0	0	0	0	0	114.31	0	0	0	131.64	570.579	0	0	0	0	0	0	0	0	100.883	0	0	0	0	382.653	436.655	0	239.363	0	62.0301	0	0	0	0	216.768	285.663	0	0	0	0
HMF002464A	566.856	118.111	0	0	331.694	0	0	0	209.459	0	0	0	0	0	45.1182	0	0	0	8.10828	278.95	0	0	0	0	0	0	0	0	151.97	0	0	0	0	32.9641	109.821	0	76.8693	0	56.4907	0	0	0	0	51.7366	490.853	0	0	0	0
HMF002464B	613.528	119.378	0	0	401.964	0	0	0	236.232	0	0	0	0	0	45.4714	0	0	0	13.8997	299.344	0	0	0	0	0	0	0	0	174.997	0	0	0	0	34.6266	98.1337	0	79.4183	0	7.12109	0	0	0	0	50.5435	533.343	0	0	0	0
HMF003318A	2321.98	3892.02	0	0	809.319	0	0	0	441.531	0	0	0	0	0	4264.19	0	0	0	17.3142	430.701	0	0	0	0	0	0	0	0	202.033	0	0	0	0	411.684	361.279	0	113.176	0	150.981	0	0	0	0	2166.02	307.777	0	0	0	0
HMF000834B	600.166	141.922	0	0	361.621	0	0	0	85.534	0	0	0	0	0	60.667	0	0	0	0	606.545	0	0	0	0	0	0	0	0	93.3427	0	0	0	0	126.735	122.385	0	111.276	0	64.8076	0	0	0	0	68.1944	504.804	0	0	0	0
HMF000834A	775.868	109.049	0	0	417.881	0	0	0	164.5	0	0	0	0	0	77.5105	0	0	0	23.8892	981.926	0	0	0	0	0	0	0	0	160.269	0	0	0	0	146.589	236.38	0	264.668	0	82.4812	0	0	0	0	81.4664	643.522	0	0	0	0
HMF002116A	780.439	1107.06	0	0	248.927	0	0	0	204.861	0	0	0	0	0	218.371	0	0	0	25.7898	172.408	0	0	0	0	0	0	0	0	63.9332	0	0	0	0	95.7762	78.5462	0	148.04	0	28.9837	0	0	0	0	104.836	476.03	0	0	0	0
HMF003502A	621.362	484.548	0	0	902.988	0	0	0	3404.12	0	0	0	0	0	1044.89	0	0	0	59.2314	838.888	0	0	0	0	0	0	0	0	342.934	0	0	0	0	1195.33	866.133	0	281.295	0	225.683	0	0	0	0	909.623	1395.98	0	0	0	0
HMF000479A	619.204	72.974	0	0	1173.27	0	0	0	3013.87	0	0	0	0	0	343.192	0	0	0	26.3249	384.295	0	0	0	0	0	0	0	0	279.743	0	0	0	0	1156.68	722.355	0	242.183	0	109.773	0	0	0	0	383.347	927.798	0	0	0	0
HMF002457A	1070.43	607.443	0	0	1181.33	0	0	0	844.756	0	0	0	0	0	470.597	0	0	0	83.167	1026.16	0	0	0	0	0	0	0	0	238.582	0	0	0	0	385.776	267.444	0	303.821	0	232.773	0	0	0	0	296.719	1204	0	0	0	0
HMF002035A	552.245	222.156	0	0	961.427	0	0	0	8115.61	0	0	0	0	0	462.49	0	0	0	204.113	1095.55	0	0	0	0	0	0	0	0	1456.44	0	0	0	0	2302.24	1015.31	0	1120.15	0	371.331	0	0	0	0	984.582	1313.36	0	0	0	0
HMF002392A	249.347	97.3602	0	0	0	0	0	0	0	0	0	0	0	0	24.3201	0	0	0	2142.39	0	0	0	0	0	0	0	0	0	0	0	0	0	0	0	2047.74	0	0	0	60.5415	0	0	0	0	56.2662	208.038	0	0	0	0
HMF000886A	625.347	10784	0	0	595.947	0	0	0	1184.44	0	0	0	0	0	18104.3	0	0	0	348.062	0	0	0	0	0	0	0	0	0	376.025	0	0	0	0	911.29	667.133	0	472.163	0	224.28	0	0	0	0	11012.3	711.689	0	0	0	0
HMF000886B	501.411	4993.38	0	0	1008.4	0	0	0	1626.64	0	0	0	0	0	7837.41	0	0	0	463.491	0	0	0	0	0	0	0	0	0	318.17	0	0	0	0	738.059	793.187	0	719.225	0	206.012	0	0	0	0	5002.08	510.547	0	0	0	0
HMF003202A	987.1	697.977	0	0	393.083	0	0	0	412.343	0	0	0	0	0	712.539	0	0	0	9.61998	227.268	0	0	0	0	0	0	0	0	142.48	0	0	0	0	355.145	363.003	0	79.6178	0	70.4618	0	0	0	0	340.182	793.18	0	0	0	0
HMF002764A	963.493	492.469	0	0	1309.15	0	0	0	815.961	0	0	0	0	0	840.387	0	0	0	193.712	490.351	0	0	0	0	0	0	0	0	216.927	0	0	0	0	778.809	748	0	394.443	0	228.742	0	0	0	0	512.106	1361.45	0	0	0	0
HMF001423C	419.276	176.037	0	0	1013.6	0	0	0	4934.62	0	0	0	0	0	422.435	0	0	0	101.578	1148.74	0	0	0	0	0	0	0	0	621.887	0	0	0	0	2331.36	1015.23	0	1105.87	0	293.864	0	0	0	0	846.263	861.247	0	0	0	0
HMF001423B	345.091	132.124	0	0	1190.88	0	0	0	5884.36	0	0	0	0	0	976.961	0	0	0	367.535	939.792	0	0	0	0	0	0	0	0	2730	0	0	0	0	4338.9	987.24	0	2108.17	0	377.214	0	0	0	0	1487.72	0	0	0	0	0
HMF000459A	667.931	3574.7	0	0	167.493	0	0	0	258.282	0	0	0	0	0	2044.85	0	0	0	29.1481	258.446	0	0	0	0	0	0	0	0	22.1654	0	0	0	0	127.224	152.201	0	0	0	46.0761	0	0	0	0	1101.29	350.194	0	0	0	0
HMF003422A	937.345	354.807	0	0	241.058	0	0	0	438.585	0	0	0	0	0	215.021	0	0	0	0	666.256	0	0	0	0	0	0	0	0	143.616	0	0	0	0	365.643	188.123	0	172.955	0	83.9342	0	0	0	0	188.632	636.024	0	0	0	0
HMF001916C	212.262	875.776	0	0	748.392	0	0	0	2530.01	0	0	0	0	0	1284.89	0	0	0	47.893	660.627	0	0	0	0	0	0	0	0	293.794	0	0	0	0	1925.14	963.653	0	509.106	0	365.72	0	0	0	0	1163.23	2108.5	0	0	0	0
HMF002324A	725.662	1517.86	0	0	416.716	0	0	0	5415.67	0	0	0	0	0	616.957	0	0	0	171.066	1372.15	0	0	0	0	0	0	0	0	590.151	0	0	0	0	928.864	383.057	0	600.258	0	382.365	0	0	0	0	724.363	2561.86	0	0	0	0
HMF003684A	410.497	230.182	0	0	575.705	0	0	0	818.703	0	0	0	0	0	178.417	0	0	0	2896.43	387.278	0	0	0	0	0	0	0	0	69.2006	0	0	0	0	293.835	1060.98	0	67.941	0	115.734	0	0	0	0	330.321	512.773	0	0	0	0
HMF001401A	553.418	450.433	0	0	0	0	0	0	0	0	0	0	0	0	46.3034	0	0	0	4.00439	137.667	0	0	0	0	0	0	0	0	96.8643	0	0	0	0	95.4513	149.598	0	0	0	29.7687	0	0	0	0	230.922	640.57	0	0	0	0
HMF001390A	933.279	2322.11	0	0	440.314	0	0	0	207.792	0	0	0	0	0	1976.88	0	0	0	14.3598	623.129	0	0	0	0	0	0	0	0	9.42698	0	0	0	0	155.859	190.034	0	96.6329	0	96.3258	0	0	0	0	642.127	818.726	0	0	0	0
HMF002735A	579.01	2398	0	0	160.248	0	0	0	672.206	0	0	0	0	0	5819.21	0	0	0	168.866	0	0	0	0	0	0	0	0	0	111.521	0	0	0	0	425.688	485.659	0	112.639	0	32.1168	0	0	0	0	2609.96	752.876	0	0	0	0
HMF000987A	1609.77	118.809	0	0	688.325	0	0	0	490.588	0	0	0	0	0	134.79	0	0	0	10.3161	340.433	0	0	0	0	0	0	0	0	5494.78	0	0	0	0	171.629	364.085	0	218.443	0	285	0	0	0	0	150.026	0	0	0	0	0
HMF003586A	1318.12	3781.7	0	0	507.245	0	0	0	2572.1	0	0	0	0	0	3395.97	0	0	0	69.4429	1639.15	0	0	0	0	0	0	0	0	559.259	0	0	0	0	893.652	915.931	0	596.063	0	316.985	0	0	0	0	2046.92	1240.46	0	0	0	0
HMF001774A	650.807	393.941	0	0	720.515	0	0	0	1080.81	0	0	0	0	0	242.547	0	0	0	10.1992	249.933	0	0	0	0	0	0	0	0	181.715	0	0	0	0	669.371	383.777	0	125.712	0	176.301	0	0	0	0	409.144	1826.23	0	0	0	0
HMF003726A	525.967	118.429	0	0	267.129	0	0	0	163.945	0	0	0	0	0	14.0919	0	0	0	5.39223	418.691	0	0	0	0	0	0	0	0	96.5698	0	0	0	0	136.831	0	0	67.3319	0	62.5905	0	0	0	0	116.118	338.913	0	0	0	0
HMF000273A	1203.66	190.148	0	0	603.222	0	0	0	640.056	0	0	0	0	0	179.096	0	0	0	15.5247	250.489	0	0	0	0	0	0	0	0	153.212	0	0	0	0	337.299	424.153	0	345.838	0	39.3458	0	0	0	0	108.72	484.232	0	0	0	0
HMF003399A	559.889	404.47	0	0	347.863	0	0	0	385.743	0	0	0	0	0	418.843	0	0	0	0	293.867	0	0	0	0	0	0	0	0	124.72	0	0	0	0	268.362	267.591	0	12.5774	0	40.9848	0	0	0	0	320.532	939.559	0	0	0	0
HMF000922A	0	44638.8	0	0	0	0	0	0	875.89	0	0	0	0	0	34005.2	0	0	0	9.08012	0	0	0	0	0	0	0	0	0	0	0	0	0	0	0	0	0	0	0	62.0875	0	0	0	0	22844	0	0	0	0	0
HMF002560A	686.508	261.594	0	0	885.268	0	0	0	624.647	0	0	0	0	0	18.4532	0	0	0	44.7067	313.36	0	0	0	0	0	0	0	0	168.592	0	0	0	0	320.486	70.6468	0	129.343	0	183.021	0	0	0	0	171.276	770.099	0	0	0	0
HMF002270A	924.508	372.135	0	0	4199.02	0	0	0	0	0	0	0	0	0	0	0	0	0	273.197	5497.03	0	0	0	0	0	0	0	0	0	0	0	0	0	0	1639.97	0	971.64	0	865.899	0	0	0	0	582.578	630.028	0	0	0	0
HMF000769A	471.154	152.127	0	0	332.335	0	0	0	84.2212	0	0	0	0	0	172.968	0	0	0	52.9027	252.429	0	0	0	0	0	0	0	0	113.342	0	0	0	0	365.263	155.312	0	125.031	0	37.804	0	0	0	0	293.272	417.839	0	0	0	0
HMF000710A	956.678	648.141	0	0	191.889	0	0	0	101.768	0	0	0	0	0	123.74	0	0	0	10.7876	143.524	0	0	0	0	0	0	0	0	106.961	0	0	0	0	20.761	115.65	0	98.9308	0	27.9161	0	0	0	0	79.9327	537.32	0	0	0	0
HMF002358A	598.536	287.551	0	0	1009.83	0	0	0	132.337	0	0	0	0	0	124.419	0	0	0	180.992	1105.56	0	0	0	0	0	0	0	0	0	0	0	0	0	202.713	451.862	0	408.673	0	176.705	0	0	0	0	211.176	175.638	0	0	0	0
HMF001585A	1689.92	596.362	0	0	297.272	0	0	0	200.77	0	0	0	0	0	175.057	0	0	0	282.943	2123.88	0	0	0	0	0	0	0	0	423.628	0	0	0	0	400.503	489.945	0	340.115	0	333.765	0	0	0	0	287.175	2058.67	0	0	0	0
HMF001764A	895.778	243.426	0	0	435.904	0	0	0	338.376	0	0	0	0	0	106.257	0	0	0	0	171.235	0	0	0	0	0	0	0	0	151.927	0	0	0	0	71.3735	236.59	0	0	0	39.2558	0	0	0	0	62.165	954.713	0	0	0	0
HMF000761A	536.67	419.926	0	0	953.863	0	0	0	3001.01	0	0	0	0	0	409.31	0	0	0	93.3461	500.569	0	0	0	0	0	0	0	0	456.85	0	0	0	0	1241.25	534.753	0	448.367	0	339.908	0	0	0	0	552.667	951.514	0	0	0	0
HMF000577A	698.659	754.138	0	0	562.82	0	0	0	2106.96	0	0	0	0	0	779.376	0	0	0	163.452	949.81	0	0	0	0	0	0	0	0	417.331	0	0	0	0	1015.3	507.72	0	662.641	0	266.607	0	0	0	0	730.118	1692.07	0	0	0	0
HMF001736A	524.345	353.47	0	0	226.472	0	0	0	239.694	0	0	0	0	0	212.708	0	0	0	30.7559	518.065	0	0	0	0	0	0	0	0	51.1331	0	0	0	0	173.027	49.5541	0	103.073	0	71.3211	0	0	0	0	52.3418	1196.04	0	0	0	0
HMF000411B	801.573	4870.85	0	0	715.01	0	0	0	3014.41	0	0	0	0	0	8093.62	0	0	0	1915.25	1320.03	0	0	0	0	0	0	0	0	463.623	0	0	0	0	978.667	435.442	0	206.456	0	125.356	0	0	0	0	1488.12	1473.59	0	0	0	0
HMF000331A	775.9	1224.93	0	0	756.03	0	0	0	180.135	0	0	0	0	0	206.537	0	0	0	29.2139	458.75	0	0	0	0	0	0	0	0	121.357	0	0	0	0	172.85	73.5695	0	131.006	0	219.895	0	0	0	0	167.731	1118.1	0	0	0	0
HMF003314A	1278.14	918.976	0	0	432.429	0	0	0	1599.12	0	0	0	0	0	1063.59	0	0	0	112.624	337.954	0	0	0	0	0	0	0	0	703.157	0	0	0	0	594.573	511.422	0	270.308	0	141.476	0	0	0	0	765.247	513.981	0	0	0	0
HMF003113A	1404.6	340.41	0	0	588.055	0	0	0	646.6	0	0	0	0	0	258.714	0	0	0	1387.92	316.96	0	0	0	0	0	0	0	0	118.398	0	0	0	0	632.554	511.548	0	248.129	0	254.302	0	0	0	0	297.811	1382	0	0	0	0
HMF001031A	680.586	1342.81	0	0	215.433	0	0	0	616.538	0	0	0	0	0	1085	0	0	0	1.99607	1197.35	0	0	0	0	0	0	0	0	234.604	0	0	0	0	140.694	121.608	0	234.378	0	55.034	0	0	0	0	514.795	298.17	0	0	0	0
HMF000632A	995.501	18107.4	0	0	120.988	0	0	0	0	0	0	0	0	0	20255	0	0	0	61.0067	776.616	0	0	0	0	0	0	0	0	0	0	0	0	0	95.1813	0	0	44.9798	0	29.6008	0	0	0	0	8226.71	0	0	0	0	0
HMF002080A	695.594	2916.75	0	0	325.429	0	0	0	353.608	0	0	0	0	0	5991.13	0	0	0	45.8785	0	0	0	0	0	0	0	0	0	212.855	0	0	0	0	599.902	516.545	0	124.08	0	82.5035	0	0	0	0	2600.86	958.865	0	0	0	0
HMF001244A	1316.4	475.648	0	0	725.498	0	0	0	1648.22	0	0	0	0	0	331.161	0	0	0	828.323	1086.38	0	0	0	0	0	0	0	0	329.245	0	0	0	0	899.012	880.826	0	127.789	0	249.474	0	0	0	0	385.8	2414.23	0	0	0	0
HMF001540A	1619.76	17967.5	0	0	666.562	0	0	0	147.151	0	0	0	0	0	4968.32	0	0	0	25.5506	731.527	0	0	0	0	0	0	0	0	238.938	0	0	0	0	91.4402	230.587	0	39.1072	0	124.925	0	0	0	0	3458.16	502.52	0	0	0	0
HMF001851A	315.437	729.719	0	0	1559.23	0	0	0	3280.09	0	0	0	0	0	1823.51	0	0	0	169.677	94.48	0	0	0	0	0	0	0	0	387.774	0	0	0	0	2020.09	1013.73	0	493.45	0	165.604	0	0	0	0	1065.2	709.006	0	0	0	0
HMF002935A	716.279	46.1692	0	0	341.919	0	0	0	111.45	0	0	0	0	0	19.0545	0	0	0	6.97837	231.452	0	0	0	0	0	0	0	0	72.5712	0	0	0	0	61.3171	59.9452	0	0	0	13.9071	0	0	0	0	4.96084	274.997	0	0	0	0
HMF003168A	579.188	174.944	0	0	282.978	0	0	0	161.742	0	0	0	0	0	96.1209	0	0	0	300.127	188.581	0	0	0	0	0	0	0	0	97.4633	0	0	0	0	192.776	0	0	131.015	0	63.8961	0	0	0	0	107.835	550.332	0	0	0	0
HMF001428A	397.328	224.74	0	0	413.35	0	0	0	127.218	0	0	0	0	0	4.07695	0	0	0	19.8836	135.406	0	0	0	0	0	0	0	0	117.109	0	0	0	0	106.226	0	0	70.1501	0	23.87	0	0	0	0	42.2112	550.431	0	0	0	0
HMF002642A	175.31	81350.3	0	0	603.451	0	0	0	0	0	0	0	0	0	63339.3	0	0	0	213.147	2404.6	0	0	0	0	0	0	0	0	1409.43	0	0	0	0	5.54056	0	0	0	0	168.093	0	0	0	0	24008.8	444.039	0	0	0	0
HMF001163A	0	14718.2	0	0	599.282	0	0	0	1674.06	0	0	0	0	0	16766.1	0	0	0	132.683	554.551	0	0	0	0	0	0	0	0	0	0	0	0	0	328.545	0	0	1276.26	0	353.879	0	0	0	0	8691.46	0	0	0	0	0
HMF001654A	1208.96	79.052	0	0	485.953	0	0	0	729.926	0	0	0	0	0	230.785	0	0	0	0.924751	308.913	0	0	0	0	0	0	0	0	1118.48	0	0	0	0	764.696	643.642	0	650.758	0	241.885	0	0	0	0	292.571	412.448	0	0	0	0
HMF000021A	325.822	192.806	0	0	487.806	0	0	0	2464.76	0	0	0	0	0	456.898	0	0	0	42.063	584.823	0	0	0	0	0	0	0	0	304.722	0	0	0	0	1286.4	541.451	0	344.568	0	33.1923	0	0	0	0	438.788	994.901	0	0	0	0
HMF002896A	34.7735	205.97	0	0	0	0	0	0	659.018	0	0	0	0	0	159.166	0	0	0	143.266	0	0	0	0	0	0	0	0	0	467.374	0	0	0	0	0	0	0	0	0	56881.1	0	0	0	0	41.2963	0	0	0	0	0
HMF002454A	1584.9	2052.31	0	0	155.872	0	0	0	1482.39	0	0	0	0	0	2589.73	0	0	0	0	1334.09	0	0	0	0	0	0	0	0	247.506	0	0	0	0	1210.43	1219.4	0	724.945	0	141.382	0	0	0	0	1866.68	1579.36	0	0	0	0
HMF003376A	111.53	642.701	0	0	725.952	0	0	0	3540.93	0	0	0	0	0	632.29	0	0	0	80.1276	1032.36	0	0	0	0	0	0	0	0	276.292	0	0	0	0	1545.99	832.143	0	630.098	0	369.839	0	0	0	0	912.115	1700.63	0	0	0	0
HMF001933A	990.817	102.615	0	0	401.201	0	0	0	1170.24	0	0	0	0	0	157.895	0	0	0	20.5961	724.646	0	0	0	0	0	0	0	0	172.227	0	0	0	0	556.624	507.337	0	381.794	0	217.777	0	0	0	0	59.8149	1624.41	0	0	0	0
HMF002568A	1487.7	1751.33	0	0	350.805	0	0	0	120.69	0	0	0	0	0	2393.72	0	0	0	0	213.24	0	0	0	0	0	0	0	0	165.35	0	0	0	0	397.109	358.056	0	49.1685	0	74.4455	0	0	0	0	637.845	895.551	0	0	0	0
HMF000415A	763.47	80.5928	0	0	258.556	0	0	0	331.321	0	0	0	0	0	23.1386	0	0	0	3.59337	127.898	0	0	0	0	0	0	0	0	54.9498	0	0	0	0	100.35	69.8091	0	0	0	53.0622	0	0	0	0	65.1746	490.085	0	0	0	0
HMF002655A	726.966	179.896	0	0	204.553	0	0	0	248.35	0	0	0	0	0	135.608	0	0	0	18.254	212.449	0	0	0	0	0	0	0	0	0	0	0	0	0	90.1456	127.348	0	0	0	4.13396	0	0	0	0	39.7973	597.499	0	0	0	0
HMF000624A	148.52	3750.52	0	0	901.163	0	0	0	4462.39	0	0	0	0	0	3593.69	0	0	0	177.547	1157.3	0	0	0	0	0	0	0	0	650.064	0	0	0	0	1551.17	665.101	0	530.978	0	170.858	0	0	0	0	1578.26	1983.43	0	0	0	0
HMF002579A	576.946	362.738	0	0	434.631	0	0	0	932.384	0	0	0	0	0	412.305	0	0	0	12.6513	188.108	0	0	0	0	0	0	0	0	830.307	0	0	0	0	946.042	459.599	0	190.451	0	38.39	0	0	0	0	633.885	384.563	0	0	0	0
HMF000701A	1577.32	10938.6	0	0	698.647	0	0	0	703.509	0	0	0	0	0	12583.4	0	0	0	191.861	210.866	0	0	0	0	0	0	0	0	220.933	0	0	0	0	409.374	456.56	0	363.833	0	194.696	0	0	0	0	5428.8	673.503	0	0	0	0
HMF002846A	478.172	754.085	0	0	293.651	0	0	0	389.224	0	0	0	0	0	1612.64	0	0	0	0	733.378	0	0	0	0	0	0	0	0	790.425	0	0	0	0	279.548	250.582	0	60.1775	0	54.3438	0	0	0	0	830.907	303.868	0	0	0	0
HMF000907A	458.227	221.209	0	0	359.084	0	0	0	203.751	0	0	0	0	0	44.4849	0	0	0	29.366	169.925	0	0	0	0	0	0	0	0	60.435	0	0	0	0	94.1021	0	0	0	0	27.083	0	0	0	0	61.1736	713.159	0	0	0	0
HMF001327A	50.3651	4143.53	0	0	1011.08	0	0	0	0	0	0	0	0	0	79151.6	0	0	0	57.555	1556.67	0	0	0	0	0	0	0	0	0	0	0	0	0	7731.7	729.484	0	0	0	113.239	0	0	0	0	0	4490.74	0	0	0	0
HMF000727A	626.198	143.289	0	0	186.271	0	0	0	170.278	0	0	0	0	0	112.419	0	0	0	17.4421	274.312	0	0	0	0	0	0	0	0	176.81	0	0	0	0	265.835	250.083	0	140.23	0	32.2067	0	0	0	0	134.214	543.413	0	0	0	0
HMF003231A	384.817	398.58	0	0	594.363	0	0	0	2434.4	0	0	0	0	0	370.657	0	0	0	60.4693	1404.43	0	0	0	0	0	0	0	0	561.258	0	0	0	0	1991.11	792.56	0	712.406	0	202.742	0	0	0	0	791.942	1991.26	0	0	0	0
HMF002039A	65.693	1156.49	0	0	1.64112	0	0	0	1054.42	0	0	0	0	0	2268.05	0	0	0	1438.67	515.985	0	0	0	0	0	0	0	0	204.345	0	0	0	0	692.817	1012.65	0	0	0	92.3321	0	0	0	0	891.931	1280.98	0	0	0	0
HMF001447A	579.46	3879.48	0	0	684.34	0	0	0	876.703	0	0	0	0	0	7960.93	0	0	0	25.8505	503.843	0	0	0	0	0	0	0	0	23.8646	0	0	0	0	561.749	250.98	0	0	0	71.8149	0	0	0	0	918.578	1266.41	0	0	0	0
HMF000719A	457.221	810.166	0	0	182.859	0	0	0	1871.94	0	0	0	0	0	1207.74	0	0	0	1077.14	806.022	0	0	0	0	0	0	0	0	103.963	0	0	0	0	1316.15	266.33	0	612.169	0	146.56	0	0	0	0	701.952	1668.78	0	0	0	0
HMF002195A	669.746	793.694	0	0	595.269	0	0	0	1207.43	0	0	0	0	0	909.988	0	0	0	533.955	114.463	0	0	0	0	0	0	0	0	198.69	0	0	0	0	799.019	1100.24	0	210.713	0	84.3785	0	0	0	0	650.309	1428.1	0	0	0	0
HMF001138A	394.392	3343.17	0	0	0	0	0	0	1533.36	0	0	0	0	0	6710.07	0	0	0	15.435	0	0	0	0	0	0	0	0	0	191.72	0	0	0	0	479.006	261.195	0	442.759	0	121.986	0	0	0	0	3848.02	363.9	0	0	0	0
HMF003528A	1136.63	1375.44	0	0	1004.79	0	0	0	2070.06	0	0	0	0	0	1153.66	0	0	0	168.05	775.853	0	0	0	0	0	0	0	0	164.178	0	0	0	0	238.128	358.179	0	323.625	0	339.436	0	0	0	0	739.3	762.662	0	0	0	0
HMF000514A	851.273	194.508	0	0	334.248	0	0	0	597.757	0	0	0	0	0	192.115	0	0	0	22.9323	633.4	0	0	0	0	0	0	0	0	240.142	0	0	0	0	210.156	192.024	0	67.5413	0	66.3349	0	0	0	0	72.7829	738.785	0	0	0	0
HMF001459A	1292.52	185.614	0	0	175.159	0	0	0	264.168	0	0	0	0	0	35.4219	0	0	0	0	161.34	0	0	0	0	0	0	0	0	323.528	0	0	0	0	174.911	269.192	0	110.572	0	32.269	0	0	0	0	89.589	299.718	0	0	0	0
HMF004170A	1069.35	504.317	0	0	3082.1	0	0	0	1746.22	0	0	0	0	0	442.625	0	0	0	84.9764	383.881	0	0	0	0	0	0	0	0	50.8828	0	0	0	0	874.181	63.9725	0	78.3187	0	305.497	0	0	0	0	218.529	1819.15	0	0	0	0
HMF004039A	991.994	550.528	0	0	771.994	0	0	0	8801.09	0	0	0	0	0	374.188	0	0	0	3626.68	2682.58	0	0	0	0	0	0	0	0	2393.01	0	0	0	0	2713.99	878.998	0	2099.27	0	363.87	0	0	0	0	1358.68	5363.13	0	0	0	0
HMF003956A	370.191	290.603	0	0	38.2417	0	0	0	631.641	0	0	0	0	0	42.4766	0	0	0	9.66769	138.832	0	0	0	0	0	0	0	0	683.661	0	0	0	0	58.3677	0	0	379.622	0	31.7809	0	0	0	0	73.9146	0	0	0	0	0
HMF002491A	361.958	243.687	0	0	923.189	0	0	0	628.757	0	0	0	0	0	202.422	0	0	0	67.6082	533.409	0	0	0	0	0	0	0	0	85.1619	0	0	0	0	294.035	120.068	0	198.113	0	100.758	0	0	0	0	108.801	1395.03	0	0	0	0
HMF000688B	734.787	389.515	0	0	1675.06	0	0	0	931.896	0	0	0	0	0	47.8612	0	0	0	34.5786	704.617	0	0	0	0	0	0	0	0	138.844	0	0	0	0	578.261	516.057	0	327.718	0	246.805	0	0	0	0	308.267	1487.73	0	0	0	0
HMF000688A	736.292	390.312	0	0	2497.79	0	0	0	1173.57	0	0	0	0	0	18.4811	0	0	0	53.3498	916.315	0	0	0	0	0	0	0	0	44.5998	0	0	0	0	783.775	392.714	0	279.67	0	400.109	0	0	0	0	349.927	1895.1	0	0	0	0
HMF001317A	537.496	2187.51	0	0	724.975	0	0	0	700.778	0	0	0	0	0	1604.63	0	0	0	14.2336	472.05	0	0	0	0	0	0	0	0	128.588	0	0	0	0	338.79	217.086	0	215.468	0	202.278	0	0	0	0	827.172	793.941	0	0	0	0
HMF000233A	924.186	173.146	0	0	658.181	0	0	0	342.625	0	0	0	0	0	0.724552	0	0	0	14.164	226.035	0	0	0	0	0	0	0	0	77.2661	0	0	0	0	171.551	70.4885	0	73.8453	0	33.4919	0	0	0	0	85.2858	671.011	0	0	0	0
HMF002900A	1309.08	112.852	0	0	857.823	0	0	0	210.244	0	0	0	0	0	22.1373	0	0	0	7.80528	86.4758	0	0	0	0	0	0	0	0	87.667	0	0	0	0	160.203	119.468	0	160.421	0	45.3468	0	0	0	0	39.1176	233.364	0	0	0	0
HMF001364A	1416.62	529.859	0	0	311.425	0	0	0	2098	0	0	0	0	0	337.587	0	0	0	31.9501	994.548	0	0	0	0	0	0	0	0	312.065	0	0	0	0	381.739	283	0	0	0	285.556	0	0	0	0	319.461	1752.2	0	0	0	0
HMF002542A	1522.06	300.297	0	0	335.035	0	0	0	540.557	0	0	0	0	0	83.8823	0	0	0	60.9111	306.791	0	0	0	0	0	0	0	0	182.38	0	0	0	0	157.552	44.618	0	287.747	0	83.722	0	0	0	0	57.558	718.885	0	0	0	0
HMF003477A	2236.52	822.165	0	0	455.29	0	0	0	492.376	0	0	0	0	0	937.838	0	0	0	18.2702	691.148	0	0	0	0	0	0	0	0	168.074	0	0	0	0	456.062	454.887	0	176.199	0	30.8431	0	0	0	0	618.64	344.689	0	0	0	0
HMF001850A	1979.02	33014.4	0	0	13.3601	0	0	0	0	0	0	0	0	0	64677.7	0	0	0	375.747	402.396	0	0	0	0	0	0	0	0	280.259	0	0	0	0	851.952	299.396	0	0	0	68.0968	0	0	0	0	9166.05	719.606	0	0	0	0
HMF002428B	1575.87	12790.7	0	0	63.1662	0	0	0	0	0	0	0	0	0	3978.78	0	0	0	30.2905	594.413	0	0	0	0	0	0	0	0	207.118	0	0	0	0	101.926	358.314	0	0	0	134.813	0	0	0	0	2195.99	875.653	0	0	0	0
HMF003510A	820.857	1642.1	0	0	765.799	0	0	0	2502.15	0	0	0	0	0	235.523	0	0	0	70.8493	1447.65	0	0	0	0	0	0	0	0	363.348	0	0	0	0	679.936	294.821	0	251.653	0	560.557	0	0	0	0	488.373	1621.38	0	0	0	0
HMF000117A	565.551	3901.48	0	0	734.691	0	0	0	259.589	0	0	0	0	0	2560.35	0	0	0	60.684	459.597	0	0	0	0	0	0	0	0	92.3105	0	0	0	0	307.113	26.7271	0	74.6254	0	117.153	0	0	0	0	879.178	841.954	0	0	0	0
HMF002442A	632.184	214.576	0	0	1415.69	0	0	0	924.021	0	0	0	0	0	282.246	0	0	0	54.3508	24.0455	0	0	0	0	0	0	0	0	149.197	0	0	0	0	618.932	62.6633	0	299.231	0	213.085	0	0	0	0	441.028	721.745	0	0	0	0
HMF001089A	542.433	59.0395	0	0	436.527	0	0	0	294.682	0	0	0	0	0	18.9055	0	0	0	0	205.89	0	0	0	0	0	0	0	0	93.2537	0	0	0	0	161.211	42.6829	0	0	0	81.4553	0	0	0	0	112.625	603.295	0	0	0	0
HMF001089B	492.593	66.9574	0	0	459.264	0	0	0	379.868	0	0	0	0	0	44.6575	0	0	0	0	201.624	0	0	0	0	0	0	0	0	88.1859	0	0	0	0	134.101	51.6765	0	0	0	105.001	0	0	0	0	95.1262	580.945	0	0	0	0
HMF001089C	433.208	62.0739	0	0	433.517	0	0	0	339.769	0	0	0	0	0	37.6758	0	0	0	0.130134	197.314	0	0	0	0	0	0	0	0	106.926	0	0	0	0	144.904	30.76	0	0	0	86.8681	0	0	0	0	100.204	579.65	0	0	0	0
HMF000665A	629.148	210.323	0	0	508.734	0	0	0	296.866	0	0	0	0	0	89.4847	0	0	0	38.0353	493.354	0	0	0	0	0	0	0	0	189.115	0	0	0	0	230.359	194.294	0	413.915	0	189.155	0	0	0	0	92.3196	883.896	0	0	0	0
HMF002493A	1001.09	176.609	0	0	698.593	0	0	0	331.609	0	0	0	0	0	45.2819	0	0	0	40.2346	527.039	0	0	0	0	0	0	0	0	246.161	0	0	0	0	187.425	167.851	0	180.535	0	94.2927	0	0	0	0	117.186	1003.09	0	0	0	0
HMF003677A	1419.78	176.128	0	0	232.498	0	0	0	317.552	0	0	0	0	0	115.028	0	0	0	0	477.258	0	0	0	0	0	0	0	0	224.557	0	0	0	0	388.932	221.055	0	356.214	0	250.572	0	0	0	0	141.219	1213.21	0	0	0	0
HMF002583A	1000.11	1025.67	0	0	701.396	0	0	0	321.455	0	0	0	0	0	511.059	0	0	0	11.8909	586.236	0	0	0	0	0	0	0	0	90.1981	0	0	0	0	379.909	95.1556	0	131.284	0	121.37	0	0	0	0	370.915	580.351	0	0	0	0
HMF001132A	1104.83	686.997	0	0	128.879	0	0	0	86.2226	0	0	0	0	0	31.3991	0	0	0	0	395.868	0	0	0	0	0	0	0	0	299.718	0	0	0	0	85.9069	176.322	0	266.022	0	30.4011	0	0	0	0	20.2478	957.183	0	0	0	0
HMF000529A	1486.08	17263.2	0	0	659.843	0	0	0	1072.28	0	0	0	0	0	28357.7	0	0	0	283.484	1713.35	0	0	0	0	0	0	0	0	179.655	0	0	0	0	1004.18	957.313	0	0	0	103.75	0	0	0	0	16822	1894.08	0	0	0	0
HMF001298A	791.578	857.595	0	0	369.95	0	0	0	432.648	0	0	0	0	0	631.786	0	0	0	14.9172	89.474	0	0	0	0	0	0	0	0	63.9603	0	0	0	0	133.621	158.896	0	102.084	0	46.0421	0	0	0	0	295.693	507.754	0	0	0	0
HMF001443A	1188.52	5838.58	0	0	701.132	0	0	0	643.596	0	0	0	0	0	4070.93	0	0	0	42.0177	434.018	0	0	0	0	0	0	0	0	145.637	0	0	0	0	152.744	81.3681	0	145.084	0	68.0616	0	0	0	0	2509.65	26.6702	0	0	0	0
HMF000997A	443.775	305.207	0	0	332.405	0	0	0	363.023	0	0	0	0	0	453.763	0	0	0	24.7765	205.809	0	0	0	0	0	0	0	0	33.7904	0	0	0	0	189.748	99.3835	0	131.134	0	29.9781	0	0	0	0	158.969	395.239	0	0	0	0
HMF003072A	213.26	25460	0	0	0	0	0	0	333.876	0	0	0	0	0	24815.5	0	0	0	328.859	244.186	0	0	0	0	0	0	0	0	152.569	0	0	0	0	723.755	0	0	485.629	0	128.358	0	0	0	0	11664.8	752.152	0	0	0	0
HMF003062B	1738.78	255.034	0	0	757.945	0	0	0	225.079	0	0	0	0	0	73.0336	0	0	0	50.4624	536.445	0	0	0	0	0	0	0	0	65.4219	0	0	0	0	257.37	22.6665	0	40.3224	0	87.2391	0	0	0	0	75.3585	590.845	0	0	0	0
HMF003062A	1987.02	200.74	0	0	675.694	0	0	0	340.496	0	0	0	0	0	67.2299	0	0	0	39.5549	595.363	0	0	0	0	0	0	0	0	14.6847	0	0	0	0	239.123	86.4218	0	0	0	70.227	0	0	0	0	36.6673	470.777	0	0	0	0
HMF000085A	607.668	109.471	0	0	693.459	0	0	0	146.521	0	0	0	0	0	36.4722	0	0	0	21.9971	421.698	0	0	0	0	0	0	0	0	49.8769	0	0	0	0	191.538	174.474	0	144.804	0	137.474	0	0	0	0	40.925	630.622	0	0	0	0
HMF002765B	217.791	1711.02	0	0	817.833	0	0	0	4717.36	0	0	0	0	0	2212.66	0	0	0	281.008	1054.55	0	0	0	0	0	0	0	0	1021.8	0	0	0	0	1526.82	588.352	0	666.306	0	289.323	0	0	0	0	1565.87	1751.31	0	0	0	0
HMF003771A	424.528	4501.16	0	0	220.777	0	0	0	30.6126	0	0	0	0	0	2914.01	0	0	0	221.543	355.728	0	0	0	0	0	0	0	0	43.732	0	0	0	0	413.288	226.557	0	0	0	54.5731	0	0	0	0	697.179	727.311	0	0	0	0
HMF003077A	664.859	285.381	0	0	311.256	0	0	0	137.51	0	0	0	0	0	53.2032	0	0	0	0.100576	139.619	0	0	0	0	0	0	0	0	48.8503	0	0	0	0	124.749	66.546	0	20.661	0	59.1808	0	0	0	0	25.7698	407.314	0	0	0	0
HMF002350B	151.331	1128.64	0	0	1026.99	0	0	0	5162.75	0	0	0	0	0	1570.58	0	0	0	98.2841	1125.24	0	0	0	0	0	0	0	0	574.439	0	0	0	0	1563.26	746.46	0	700.704	0	231.846	0	0	0	0	1338.11	2391.36	0	0	0	0
HMF002775A	320.368	714.532	0	0	3362.53	0	0	0	4806.03	0	0	0	0	0	4284.05	0	0	0	1238.92	1109.92	0	0	0	0	0	0	0	0	849.581	0	0	0	0	4274.18	3321.35	0	756.718	0	825.98	0	0	0	0	2291.17	4789.68	0	0	0	0
HMF002042A	630.886	1207.9	0	0	1644.06	0	0	0	749.133	0	0	0	0	0	4769.99	0	0	0	63.0577	1768.47	0	0	0	0	0	0	0	0	187.611	0	0	0	0	876.697	716.826	0	483.763	0	242.806	0	0	0	0	0	870.796	0	0	0	0
HMF000295A	696.66	5316.82	0	0	576.276	0	0	0	392.975	0	0	0	0	0	383.692	0	0	0	43.2381	138.777	0	0	0	0	0	0	0	0	81.4404	0	0	0	0	193.332	111.888	0	0	0	81.7281	0	0	0	0	406.021	1284.16	0	0	0	0
HMF001656A	0	71498.8	0	0	0	0	0	0	0	0	0	0	0	0	32512.5	0	0	0	38.5948	1856.47	0	0	0	0	0	0	0	0	0	0	0	0	0	0	0	0	0	0	68.1931	0	0	0	0	14441.5	0	0	0	0	0
HMF003753A	797.264	4743.22	0	0	465.739	0	0	0	690.791	0	0	0	0	0	478.548	0	0	0	18.6119	2135.03	0	0	0	0	0	0	0	0	66.4677	0	0	0	0	0	0	0	168.482	0	218.255	0	0	0	0	499.281	804.317	0	0	0	0
HMF003090A	693.045	31.3401	0	0	547.075	0	0	0	396.775	0	0	0	0	0	103.46	0	0	0	463.028	1178.57	0	0	0	0	0	0	0	0	1576.3	0	0	0	0	153.269	0	0	0	0	43.9163	0	0	0	0	57.0646	359.151	0	0	0	0
HMF001418A	1462.63	1053.14	0	0	272.416	0	0	0	0	0	0	0	0	0	182.131	0	0	0	0	468.746	0	0	0	0	0	0	0	0	194.443	0	0	0	0	508.684	563.231	0	0	0	144.436	0	0	0	0	643.599	1612.55	0	0	0	0
HMF001473A	1254.35	269.209	0	0	351.331	0	0	0	697.326	0	0	0	0	0	179.905	0	0	0	8.97062	906.337	0	0	0	0	0	0	0	0	166.992	0	0	0	0	281.541	232.435	0	129.915	0	251.242	0	0	0	0	201.51	825.94	0	0	0	0
HMF001940A	411.089	2087.7	0	0	504.627	0	0	0	625.923	0	0	0	0	0	1961.26	0	0	0	51.7312	406.018	0	0	0	0	0	0	0	0	128.482	0	0	0	0	228.487	65.8182	0	181.909	0	115.136	0	0	0	0	429.506	478.308	0	0	0	0
HMF000195B	494.996	170.156	0	0	562.984	0	0	0	2068.47	0	0	0	0	0	356.787	0	0	0	42.7549	490.248	0	0	0	0	0	0	0	0	262.455	0	0	0	0	1073.67	489.737	0	196.519	0	144.615	0	0	0	0	472.481	1271.13	0	0	0	0
HMF000195A	580.361	238.655	0	0	518.905	0	0	0	2429.2	0	0	0	0	0	468.84	0	0	0	181.422	656.743	0	0	0	0	0	0	0	0	322.437	0	0	0	0	1395.16	551.341	0	196.616	0	200.052	0	0	0	0	540.43	1618.83	0	0	0	0
HMF002985A	1460.37	254.079	0	0	1885.02	0	0	0	1298.37	0	0	0	0	0	333.29	0	0	0	47.8403	448.516	0	0	0	0	0	0	0	0	26.8602	0	0	0	0	2068.79	527.468	0	322.076	0	502.44	0	0	0	0	1147.42	1394.46	0	0	0	0
HMF002355A	7696.72	314.52	0	0	0	0	0	0	3186.4	0	0	0	0	0	203.865	0	0	0	1132.37	1305.8	0	0	0	0	0	0	0	0	166.279	0	0	0	0	929.794	216.96	0	19515.9	0	453.775	0	0	0	0	522.833	1453.79	0	0	0	0
HMF002086A	1341.01	1967.56	0	0	2.48113	0	0	0	702.876	0	0	0	0	0	630.441	0	0	0	35.392	1149.14	0	0	0	0	0	0	0	0	157.41	0	0	0	0	202.349	377.443	0	150.202	0	166.889	0	0	0	0	498.747	1682.05	0	0	0	0
HMF002307A	847.813	4613.27	0	0	295.533	0	0	0	393.126	0	0	0	0	0	3499.11	0	0	0	22.697	6.54541	0	0	0	0	0	0	0	0	128.368	0	0	0	0	9.7167	40.3238	0	144.445	0	12.6394	0	0	0	0	1814.78	178.626	0	0	0	0
HMF000314A	2300.3	2047.64	0	0	794.339	0	0	0	306.739	0	0	0	0	0	1330.85	0	0	0	6.42892	796.239	0	0	0	0	0	0	0	0	281.376	0	0	0	0	311.937	290.766	0	325.826	0	154.171	0	0	0	0	377.428	697.964	0	0	0	0
HMF003456A	2192.58	873.146	0	0	1123.42	0	0	0	945.953	0	0	0	0	0	457.142	0	0	0	41.2915	2195.74	0	0	0	0	0	0	0	0	486.189	0	0	0	0	654.485	0	0	1356.61	0	348.5	0	0	0	0	341.752	578.196	0	0	0	0
HMF001820A	376.149	316.95	0	0	382.273	0	0	0	223.901	0	0	0	0	0	106.466	0	0	0	30.5769	206.26	0	0	0	0	0	0	0	0	44.0811	0	0	0	0	99.3323	117.043	0	32.408	0	50.5207	0	0	0	0	91.9169	524.123	0	0	0	0
HMF000718A	1202.52	312.104	0	0	731.601	0	0	0	512.122	0	0	0	0	0	126.252	0	0	0	51.7968	811.126	0	0	0	0	0	0	0	0	288.519	0	0	0	0	259.319	469.898	0	0	0	146.226	0	0	0	0	181.542	1010.97	0	0	0	0
HMF000718B	1310.7	1241.11	0	0	790.653	0	0	0	525.754	0	0	0	0	0	691.092	0	0	0	37.7829	734.099	0	0	0	0	0	0	0	0	241.134	0	0	0	0	364.679	663.751	0	23.3124	0	202.173	0	0	0	0	429.566	1332.2	0	0	0	0
HMF000718C	1364.12	1351.31	0	0	801.752	0	0	0	572.464	0	0	0	0	0	711.635	0	0	0	38.4273	720.308	0	0	0	0	0	0	0	0	247.683	0	0	0	0	384.135	651.395	0	0	0	204.697	0	0	0	0	428.728	1457.35	0	0	0	0
HMF000713A	2168.57	707.08	0	0	934.193	0	0	0	576.108	0	0	0	0	0	480.719	0	0	0	5.08204	1188.44	0	0	0	0	0	0	0	0	104.731	0	0	0	0	753.225	327.293	0	469.757	0	245.572	0	0	0	0	540.492	1349.74	0	0	0	0
HMF003392A	1023.98	471.219	0	0	809.692	0	0	0	971.242	0	0	0	0	0	960.026	0	0	0	35.8331	593.953	0	0	0	0	0	0	0	0	27.069	0	0	0	0	802.629	522.16	0	312.276	0	109.631	0	0	0	0	308.542	1126.75	0	0	0	0
HMF002099A	276.25	18918.6	0	0	0	0	0	0	452.504	0	0	0	0	0	14238	0	0	0	17.7457	0	0	0	0	0	0	0	0	0	0	0	0	0	0	0	0	0	476.989	0	50.7506	0	0	0	0	14576.2	0	0	0	0	0
HMF001969A	632.266	1917.89	0	0	725.019	0	0	0	537.315	0	0	0	0	0	888.936	0	0	0	218.238	979.97	0	0	0	0	0	0	0	0	215.415	0	0	0	0	235.314	477.739	0	0	0	246.881	0	0	0	0	585.652	1160.37	0	0	0	0
HMF000962A	755.708	25897.1	0	0	221.319	0	0	0	728.5	0	0	0	0	0	14956.4	0	0	0	190.025	1038.97	0	0	0	0	0	0	0	0	167.05	0	0	0	0	0	142.327	0	60.0997	0	97.2741	0	0	0	0	8548.36	799.818	0	0	0	0
HMF000374A	628.879	145.991	0	0	352.917	0	0	0	221.438	0	0	0	0	0	0	0	0	0	0	130.982	0	0	0	0	0	0	0	0	178.029	0	0	0	0	36.5855	149.378	0	51.3356	0	28.1428	0	0	0	0	81.6745	485.649	0	0	0	0
HMF002272A	88.9293	821.823	0	0	1143.83	0	0	0	4805.59	0	0	0	0	0	898.021	0	0	0	0	678.706	0	0	0	0	0	0	0	0	671.598	0	0	0	0	275.948	3809.01	0	23593.9	0	212.741	0	0	0	0	794.056	1962.87	0	0	0	0
HMF002813A	1298.8	1825.53	0	0	894.791	0	0	0	427.782	0	0	0	0	0	488.298	0	0	0	299.375	880.923	0	0	0	0	0	0	0	0	205.209	0	0	0	0	1131.41	312.438	0	378.034	0	399.735	0	0	0	0	630.104	1538.57	0	0	0	0
HMF001641A	1029.29	24.4986	0	0	369.895	0	0	0	355.668	0	0	0	0	0	134.152	0	0	0	14.0338	710.335	0	0	0	0	0	0	0	0	68.3078	0	0	0	0	342.62	240.67	0	317.1	0	39.2973	0	0	0	0	74.5574	336.571	0	0	0	0
HMF002796A	1446.06	339.329	0	0	469.286	0	0	0	503.523	0	0	0	0	0	152.727	0	0	0	9.50987	395.316	0	0	0	0	0	0	0	0	89.8924	0	0	0	0	525.441	477.684	0	323.583	0	236.666	0	0	0	0	171.531	1247.45	0	0	0	0
HMF002743A	411.86	171.72	0	0	714.341	0	0	0	3654.88	0	0	0	0	0	461.933	0	0	0	14.2135	482.253	0	0	0	0	0	0	0	0	371.539	0	0	0	0	1165.01	524.836	0	481.873	0	217.135	0	0	0	0	563.238	542.172	0	0	0	0
HMF002025A	393.659	390.049	0	0	628.521	0	0	0	4274.92	0	0	0	0	0	414.539	0	0	0	72.7544	1293.58	0	0	0	0	0	0	0	0	558.581	0	0	0	0	1635.62	754.883	0	318.029	0	301.107	0	0	0	0	746.452	2439.3	0	0	0	0
HMF003518A	0	514.219	0	0	2540.48	0	0	0	9870.15	0	0	0	0	0	2072.38	0	0	0	502.279	910.496	0	0	0	0	0	0	0	0	3118.73	0	0	0	0	5437.07	1872.73	0	1670.32	0	708.059	0	0	0	0	2505.99	2647.1	0	0	0	0
HMF000668A	1279.08	240.327	0	0	556.239	0	0	0	284.394	0	0	0	0	0	57.5147	0	0	0	34.7805	508.872	0	0	0	0	0	0	0	0	64.5577	0	0	0	0	153.86	40.2445	0	107.552	0	49.7812	0	0	0	0	64.6347	600.16	0	0	0	0
HMF000785A	1593.41	1199.06	0	0	998.447	0	0	0	412.527	0	0	0	0	0	1267.07	0	0	0	24.6751	233.141	0	0	0	0	0	0	0	0	165.603	0	0	0	0	420.297	260.672	0	245.12	0	181.405	0	0	0	0	523.149	540.429	0	0	0	0
HMF003712A	446.724	113.431	0	0	455.808	0	0	0	644.432	0	0	0	0	0	73.0163	0	0	0	0	330.052	0	0	0	0	0	0	0	0	174.003	0	0	0	0	260.992	312.15	0	126.277	0	107.973	0	0	0	0	90.4373	1054.7	0	0	0	0
HMF000625A	500.949	167.392	0	0	492.502	0	0	0	240.105	0	0	0	0	0	101.395	0	0	0	0.464367	420.333	0	0	0	0	0	0	0	0	21.1099	0	0	0	0	263.249	340.056	0	204.147	0	98.724	0	0	0	0	142.812	584.763	0	0	0	0
HMF000988A	1646.78	484.889	0	0	364.637	0	0	0	0	0	0	0	0	0	72.7817	0	0	0	4.64396	1340.08	0	0	0	0	0	0	0	0	362.941	0	0	0	0	147.132	196.722	0	570.835	0	178.063	0	0	0	0	64.4883	1052.01	0	0	0	0
HMF002359A	759.31	33.9412	0	0	454.396	0	0	0	124.825	0	0	0	0	0	26.2725	0	0	0	9.23625	143.233	0	0	0	0	0	0	0	0	108.57	0	0	0	0	155.991	44.7116	0	76.5806	0	65.7182	0	0	0	0	62.3741	457.841	0	0	0	0
HMF002196A	353.747	201.963	0	0	525.53	0	0	0	563.417	0	0	0	0	0	74.5574	0	0	0	107.532	573.456	0	0	0	0	0	0	0	0	73.0175	0	0	0	0	185.557	224.291	0	135.243	0	121.524	0	0	0	0	127.266	978.9	0	0	0	0
HMF003701A	828.025	324.935	0	0	415.675	0	0	0	1354.06	0	0	0	0	0	417.457	0	0	0	59.0337	2513.72	0	0	0	0	0	0	0	0	263.348	0	0	0	0	722.882	380.46	0	610.577	0	287.381	0	0	0	0	319.26	941.182	0	0	0	0
HMF003519A	950.287	236.006	0	0	1122.05	0	0	0	455.909	0	0	0	0	0	183.088	0	0	0	42.7522	440.27	0	0	0	0	0	0	0	0	274.674	0	0	0	0	459.509	147.108	0	153.202	0	67.2671	0	0	0	0	41.8263	777.053	0	0	0	0
HMF003236A	587.254	2906.09	0	0	580.853	0	0	0	464.736	0	0	0	0	0	1583.38	0	0	0	74.0184	372.886	0	0	0	0	0	0	0	0	119.111	0	0	0	0	321.646	166.17	0	97.1715	0	55.0246	0	0	0	0	824.474	199.183	0	0	0	0
HMF000734A	666.015	223.477	0	0	312.254	0	0	0	343.905	0	0	0	0	0	138.025	0	0	0	17.2424	278.611	0	0	0	0	0	0	0	0	170.45	0	0	0	0	200.929	93.9504	0	182.507	0	135.386	0	0	0	0	160.203	1031.05	0	0	0	0
HMF004042A	792.633	123.856	0	0	272.519	0	0	0	500.565	0	0	0	0	0	62.555	0	0	0	13.3478	292.587	0	0	0	0	0	0	0	0	133.101	0	0	0	0	258.049	158.744	0	0	0	53.9102	0	0	0	0	97.659	789.473	0	0	0	0
HMF004157A	28.983	106.399	0	0	2745.18	0	0	0	3318.56	0	0	0	0	0	269.705	0	0	0	173.349	297.997	0	0	0	0	0	0	0	0	330.151	0	0	0	0	1742.81	1356.14	0	611.124	0	428.721	0	0	0	0	828.144	326.724	0	0	0	0
HMF004172A	344.262	94.1148	0	0	562.995	0	0	0	2253.04	0	0	0	0	0	324.592	0	0	0	106.868	502.842	0	0	0	0	0	0	0	0	324.662	0	0	0	0	1255.37	558.737	0	663.564	0	57.5232	0	0	0	0	375.331	949.101	0	0	0	0
HMF003992A	928.148	258.914	0	0	233.808	0	0	0	176.326	0	0	0	0	0	87.7051	0	0	0	7.73248	1055.63	0	0	0	0	0	0	0	0	283.626	0	0	0	0	390.58	292.332	0	135.697	0	50.1871	0	0	0	0	115.292	1054.03	0	0	0	0
HMF003037A	703.48	588.582	0	0	637.944	0	0	0	703.741	0	0	0	0	0	194.182	0	0	0	26.8175	918.899	0	0	0	0	0	0	0	0	47.1946	0	0	0	0	117.951	0	0	0	0	125.295	0	0	0	0	56.4313	718.483	0	0	0	0
HMF001046A	684.853	184.281	0	0	612.045	0	0	0	255.449	0	0	0	0	0	88.9689	0	0	0	8.25814	394.558	0	0	0	0	0	0	0	0	190.716	0	0	0	0	129.556	183.594	0	13.078	0	20.5858	0	0	0	0	37.1139	841.943	0	0	0	0
HMF001046B	724.679	193.026	0	0	543.55	0	0	0	251.949	0	0	0	0	0	63.6618	0	0	0	3.52602	391.355	0	0	0	0	0	0	0	0	173.597	0	0	0	0	151.477	155.132	0	97.8131	0	21.4425	0	0	0	0	69.903	862.888	0	0	0	0
HMF000044A	1331.33	517.137	0	0	316.349	0	0	0	338.983	0	0	0	0	0	50.5	0	0	0	8.13874	513.242	0	0	0	0	0	0	0	0	255.734	0	0	0	0	322.82	207.608	0	141.286	0	94.8683	0	0	0	0	118.886	1125.12	0	0	0	0
HMF001086A	1514.69	198.88	0	0	244.133	0	0	0	336.602	0	0	0	0	0	69.3078	0	0	0	8.35492	339.417	0	0	0	0	0	0	0	0	100.936	0	0	0	0	155.462	168.896	0	119.141	0	97.6112	0	0	0	0	30.9758	342.597	0	0	0	0
HMF000278B	2004.14	525.743	0	0	1675.95	0	0	0	828.744	0	0	0	0	0	413.894	0	0	0	72.1812	1599.73	0	0	0	0	0	0	0	0	311.117	0	0	0	0	585.753	935.579	0	934.608	0	517.277	0	0	0	0	460.712	395.565	0	0	0	0
HMF001614A	1425.79	954.027	0	0	486.347	0	0	0	124.505	0	0	0	0	0	574.311	0	0	0	106.041	584.173	0	0	0	0	0	0	0	0	161.751	0	0	0	0	525.114	391.131	0	890.819	0	129.998	0	0	0	0	308.174	1040.82	0	0	0	0
HMF000724A	576.48	5907.48	0	0	1901.81	0	0	0	7465.75	0	0	0	0	0	3090.44	0	0	0	3350.83	1993.57	0	0	0	0	0	0	0	0	868.649	0	0	0	0	1792.87	2859.83	0	1799.48	0	579.088	0	0	0	0	1647.19	2379.54	0	0	0	0
HMF003527A	2667.8	25989.2	0	0	1030.13	0	0	0	6728.64	0	0	0	0	0	34680.6	0	0	0	1827.29	2923.76	0	0	0	0	0	0	0	0	446.121	0	0	0	0	1325.39	0	0	1895.41	0	487.575	0	0	0	0	7990.06	0	0	0	0	0
HMF000817A	2398.17	3141.56	0	0	876.659	0	0	0	424.108	0	0	0	0	0	3108.71	0	0	0	48.1094	811.03	0	0	0	0	0	0	0	0	232.838	0	0	0	0	617.637	269.51	0	756.553	0	221.732	0	0	0	0	1581.09	345.287	0	0	0	0
HMF002608A	686.253	5250.65	0	0	466.776	0	0	0	591.051	0	0	0	0	0	4041.54	0	0	0	17.4284	562.867	0	0	0	0	0	0	0	0	186.361	0	0	0	0	297.601	355.236	0	89.1446	0	68.5089	0	0	0	0	1614.54	654.05	0	0	0	0
HMF002360A	463.12	214.99	0	0	386.58	0	0	0	57.1493	0	0	0	0	0	122.358	0	0	0	28.4612	138.659	0	0	0	0	0	0	0	0	152.024	0	0	0	0	203.317	119.131	0	59.6921	0	55.9137	0	0	0	0	101.772	583.834	0	0	0	0
HMF002573B	765.609	15956.6	0	0	157.271	0	0	0	11.1941	0	0	0	0	0	9268.24	0	0	0	0	257.183	0	0	0	0	0	0	0	0	96.2936	0	0	0	0	211.323	170.395	0	0	0	14.0496	0	0	0	0	4140.46	1080.37	0	0	0	0
HMF002573A	401.067	39750.4	0	0	357.59	0	0	0	7.22957	0	0	0	0	0	21850	0	0	0	45.7354	864.212	0	0	0	0	0	0	0	0	55.8443	0	0	0	0	245.125	0	0	119.633	0	48.8522	0	0	0	0	10333	275.336	0	0	0	0
HMF000309A	1659.15	184.152	0	0	1436.53	0	0	0	754.138	0	0	0	0	0	486.146	0	0	0	48.8093	883.213	0	0	0	0	0	0	0	0	120.146	0	0	0	0	1185.14	1228.75	0	289.018	0	253.449	0	0	0	0	571.148	1076.22	0	0	0	0
HMF000515A	871.479	280.523	0	0	308.163	0	0	0	266.422	0	0	0	0	0	155.879	0	0	0	8.56376	168.801	0	0	0	0	0	0	0	0	30.5117	0	0	0	0	257.195	187.849	0	205.714	0	74.1851	0	0	0	0	105.958	485.757	0	0	0	0
HMF003368A	1365.33	159.926	0	0	408.133	0	0	0	555.028	0	0	0	0	0	252.141	0	0	0	70.4099	1163.6	0	0	0	0	0	0	0	0	253.788	0	0	0	0	356.376	478.457	0	289.107	0	155.948	0	0	0	0	180.609	799.143	0	0	0	0
HMF000889B	604.679	16937.8	0	0	0	0	0	0	1017.66	0	0	0	0	0	18746.7	0	0	0	67.7289	1156.47	0	0	0	0	0	0	0	0	0	0	0	0	0	199.584	0	0	1371.04	0	318.527	0	0	0	0	5846.86	0	0	0	0	0
HMF000889A	628.693	6351.46	0	0	289.49	0	0	0	149.145	0	0	0	0	0	5416.57	0	0	0	305.643	359.34	0	0	0	0	0	0	0	0	0	0	0	0	0	425.09	372.72	0	497.598	0	168.668	0	0	0	0	0	666.584	0	0	0	0
HMF000889C	1205.36	3031.32	0	0	342.956	0	0	0	0	0	0	0	0	0	1667.67	0	0	0	121.994	543.702	0	0	0	0	0	0	0	0	43.2276	0	0	0	0	298.548	453.836	0	471.34	0	234.567	0	0	0	0	0	1275.48	0	0	0	0
HMF002267A	566.981	52.0321	0	0	572.943	0	0	0	209.722	0	0	0	0	0	43.8856	0	0	0	9.84147	187.91	0	0	0	0	0	0	0	0	0	0	0	0	0	250.384	125.2	0	0	0	63.9602	0	0	0	0	69.6213	367.521	0	0	0	0
HMF000857A	298.027	695.537	0	0	182.136	0	0	0	451.679	0	0	0	0	0	571.555	0	0	0	0	394.498	0	0	0	0	0	0	0	0	182.676	0	0	0	0	104.152	219.349	0	146.715	0	89.0564	0	0	0	0	359.997	549.624	0	0	0	0
HMF001515B	765.635	12132.5	0	0	0	0	0	0	407.78	0	0	0	0	0	13601.4	0	0	0	36.2629	0	0	0	0	0	0	0	0	0	0	0	0	0	0	0	0	0	540.972	0	173.114	0	0	0	0	4833.33	0	0	0	0	0
HMF003670A	688.369	44.7142	0	0	245.372	0	0	0	0	0	0	0	0	0	49.4268	0	0	0	22.3453	190.297	0	0	0	0	0	0	0	0	30.5061	0	0	0	0	83.164	13.228	0	88.5203	0	42.1433	0	0	0	0	19.0683	421.845	0	0	0	0
HMF000192A	1481.92	275.114	0	0	1218.73	0	0	0	401.573	0	0	0	0	0	133.048	0	0	0	0	531.65	0	0	0	0	0	0	0	0	119.065	0	0	0	0	619.381	800.383	0	117.661	0	518.972	0	0	0	0	228.927	1378.58	0	0	0	0
HMF001478A	1627.71	433.972	0	0	155.415	0	0	0	480.11	0	0	0	0	0	228.814	0	0	0	19.9826	2021.52	0	0	0	0	0	0	0	0	264.571	0	0	0	0	410.4	259.477	0	141.377	0	87.5009	0	0	0	0	158.156	1378	0	0	0	0
HMF001730A	488.106	85.9669	0	0	405.06	0	0	0	245.803	0	0	0	0	0	10.2216	0	0	0	28.6406	162.846	0	0	0	0	0	0	0	0	78.6248	0	0	0	0	145.28	132.656	0	0	0	77.931	0	0	0	0	98.7476	749.116	0	0	0	0
HMF001725A	1417.3	289.884	0	0	427.883	0	0	0	432.791	0	0	0	0	0	131.251	0	0	0	15.1332	393.325	0	0	0	0	0	0	0	0	57.245	0	0	0	0	138.244	75.4588	0	54.6565	0	92.9926	0	0	0	0	133.802	358.036	0	0	0	0
HMF002756A	776.363	353.226	0	0	252.846	0	0	0	133.095	0	0	0	0	0	20.5234	0	0	0	13.463	134.173	0	0	0	0	0	0	0	0	117.47	0	0	0	0	28.6534	43.7108	0	95.6344	0	49.4733	0	0	0	0	0	464.368	0	0	0	0
HMF003783A	1070.46	313.241	0	0	355.86	0	0	0	828.557	0	0	0	0	0	389.044	0	0	0	558.961	303.01	0	0	0	0	0	0	0	0	61.1038	0	0	0	0	396.091	195.966	0	68.3395	0	95.6613	0	0	0	0	275.991	630.717	0	0	0	0
HMF002244A	594.066	90.5787	0	0	286.78	0	0	0	1464.29	0	0	0	0	0	176.676	0	0	0	4.75912	350.023	0	0	0	0	0	0	0	0	47.3816	0	0	0	0	478.64	360.321	0	273.203	0	70.2286	0	0	0	0	107.181	506.873	0	0	0	0
HMF001271A	576.693	139.453	0	0	219.613	0	0	0	382.791	0	0	0	0	0	88.2049	0	0	0	1.17717	354.021	0	0	0	0	0	0	0	0	82.6447	0	0	0	0	148.796	288.894	0	0	0	34.1888	0	0	0	0	162.599	867.924	0	0	0	0
HMF003754A	522.229	133.127	0	0	252.914	0	0	0	483.319	0	0	0	0	0	302.946	0	0	0	0	181.92	0	0	0	0	0	0	0	0	5.01804	0	0	0	0	329.209	308.889	0	187.411	0	0	0	0	0	0	155.988	548.029	0	0	0	0
HMF003449A	1744.5	338.43	0	0	663.048	0	0	0	505.831	0	0	0	0	0	271.687	0	0	0	369.618	2054.76	0	0	0	0	0	0	0	0	397.112	0	0	0	0	364.051	988.697	0	580.879	0	499.215	0	0	0	0	124.833	1540.33	0	0	0	0
HMF003374A	996.138	31400.4	0	0	0	0	0	0	916.657	0	0	0	0	0	18808.8	0	0	0	193.485	588.819	0	0	0	0	0	0	0	0	0	0	0	0	0	296.57	0	0	673.474	0	99.4898	0	0	0	0	4443.17	0	0	0	0	0
HMF000941A	1178.16	148.05	0	0	1727.53	0	0	0	473.969	0	0	0	0	0	292.243	0	0	0	67.9187	975.043	0	0	0	0	0	0	0	0	184.747	0	0	0	0	884.952	274.416	0	507.214	0	150.601	0	0	0	0	247.829	522.334	0	0	0	0
HMF002073A	1314.59	144.171	0	0	442.917	0	0	0	95.3554	0	0	0	0	0	6.62548	0	0	0	5.28566	329.767	0	0	0	0	0	0	0	0	55.9421	0	0	0	0	223.148	190.2	0	0	0	86.3187	0	0	0	0	122.692	882.985	0	0	0	0
HMF002657A	0	15941.5	0	0	0	0	0	0	0	0	0	0	0	0	41995.9	0	0	0	347.079	651.433	0	0	0	0	0	0	0	0	84.5331	0	0	0	0	1004.26	956.384	0	0	0	27.815	0	0	0	0	3679.68	3919.48	0	0	0	0
HMF003362A	647.826	98.4739	0	0	318.996	0	0	0	246.215	0	0	0	0	0	117.282	0	0	0	1749.53	877.248	0	0	0	0	0	0	0	0	86.8129	0	0	0	0	491.16	0	0	154.396	0	146.261	0	0	0	0	142.074	633.729	0	0	0	0
HMF002432A	2688.75	1367.89	0	0	1017.74	0	0	0	4.18632	0	0	0	0	0	144.491	0	0	0	31.0758	1160.45	0	0	0	0	0	0	0	0	69.4787	0	0	0	0	533.792	213.786	0	599.772	0	255.315	0	0	0	0	165.092	925.179	0	0	0	0
HMF002179A	1175.14	175.465	0	0	1473.22	0	0	0	596.256	0	0	0	0	0	61.3142	0	0	0	44.6341	740.606	0	0	0	0	0	0	0	0	63.8834	0	0	0	0	647.289	385.975	0	373.751	0	238.655	0	0	0	0	198.983	1608.83	0	0	0	0
HMF001211A	505.059	461.785	0	0	11.2204	0	0	0	3230.37	0	0	0	0	0	357.47	0	0	0	124.011	1008.07	0	0	0	0	0	0	0	0	398.555	0	0	0	0	950.671	553.3	0	223.098	0	46.3978	0	0	0	0	600.195	1407.8	0	0	0	0
HMF000556A	990.651	214.97	0	0	869.161	0	0	0	306.432	0	0	0	0	0	154.539	0	0	0	11.6348	229.839	0	0	0	0	0	0	0	0	100.98	0	0	0	0	210.425	232.929	0	0	0	181.89	0	0	0	0	137.906	1046.64	0	0	0	0
HMF001347A	476.094	98.546	0	0	603.077	0	0	0	402.96	0	0	0	0	0	60.283	0	0	0	8.10008	126.323	0	0	0	0	0	0	0	0	136.141	0	0	0	0	81.6397	102.513	0	115.758	0	29.7515	0	0	0	0	28.6988	356.115	0	0	0	0
HMF001533A	1810.34	426.171	0	0	470.454	0	0	0	1867.18	0	0	0	0	0	438.188	0	0	0	35.6882	679.493	0	0	0	0	0	0	0	0	259.259	0	0	0	0	766.657	685.126	0	262.232	0	97.1997	0	0	0	0	582.221	904.78	0	0	0	0
HMF002744A	702.269	252.236	0	0	605.628	0	0	0	256.946	0	0	0	0	0	104.477	0	0	0	28.6859	139.25	0	0	0	0	0	0	0	0	69.5483	0	0	0	0	179.18	77.4887	0	16.5812	0	48.7138	0	0	0	0	116.248	577.749	0	0	0	0
HMF000558A	353.617	1010.68	0	0	1674.12	0	0	0	1314.2	0	0	0	0	0	1491.67	0	0	0	31.9572	394.688	0	0	0	0	0	0	0	0	93.5507	0	0	0	0	827.769	300.495	0	0	0	222.079	0	0	0	0	747.615	1156.55	0	0	0	0
HMF003509A	1204.81	9636.31	0	0	352.215	0	0	0	1911.34	0	0	0	0	0	9393.25	0	0	0	101.023	1509.38	0	0	0	0	0	0	0	0	667.109	0	0	0	0	1155.7	308.737	0	802.297	0	339.882	0	0	0	0	5159.2	1622.76	0	0	0	0
HMF002461A	602.161	225.925	0	0	1135.89	0	0	0	2267.36	0	0	0	0	0	1124.64	0	0	0	19.563	160.954	0	0	0	0	0	0	0	0	158.329	0	0	0	0	1554.37	1136.49	0	183.735	0	98.7204	0	0	0	0	1082.73	1198.14	0	0	0	0
HMF001061A	1340.56	2292.96	0	0	1105.44	0	0	0	581.348	0	0	0	0	0	2803.63	0	0	0	45.7843	923.769	0	0	0	0	0	0	0	0	22.1449	0	0	0	0	533.751	38.0524	0	368.919	0	195.887	0	0	0	0	930.677	715.082	0	0	0	0
HMF003252A	829.685	6982.42	0	0	843.978	0	0	0	916.115	0	0	0	0	0	9718.47	0	0	0	47.6749	1127.9	0	0	0	0	0	0	0	0	277.399	0	0	0	0	502.783	524.819	0	620.301	0	125.905	0	0	0	0	1772.34	850.202	0	0	0	0
HMF001902B	1050.53	81.051	0	0	168.689	0	0	0	333.421	0	0	0	0	0	40.8906	0	0	0	0	426.295	0	0	0	0	0	0	0	0	113.439	0	0	0	0	119.611	209.292	0	0	0	28.1528	0	0	0	0	0	507.632	0	0	0	0
HMF001902A	1455.86	517.537	0	0	357.308	0	0	0	417.946	0	0	0	0	0	328.581	0	0	0	5.03164	815.413	0	0	0	0	0	0	0	0	191.695	0	0	0	0	241.229	270.575	0	0	0	76.3377	0	0	0	0	185.679	588.811	0	0	0	0
HMF000818A	660.443	2259.42	0	0	584.148	0	0	0	789.994	0	0	0	0	0	2031.51	0	0	0	25.3655	335.674	0	0	0	0	0	0	0	0	58.4767	0	0	0	0	481.521	237.036	0	242.353	0	227.753	0	0	0	0	916.157	734.143	0	0	0	0
HMF000144A	1174.23	741.125	0	0	1245.78	0	0	0	491.119	0	0	0	0	0	394.219	0	0	0	44.7065	274.768	0	0	0	0	0	0	0	0	109.345	0	0	0	0	329.446	297.205	0	489.654	0	289.068	0	0	0	0	325.784	834.557	0	0	0	0
HMF003446A	1016.69	1882.14	0	0	843.729	0	0	0	1568.41	0	0	0	0	0	2433.89	0	0	0	48.7427	471.728	0	0	0	0	0	0	0	0	93.6319	0	0	0	0	1302.37	922.134	0	648.211	0	218.333	0	0	0	0	1457.3	1943.7	0	0	0	0
HMF003498A	286.445	154.282	0	0	1929.47	0	0	0	5824.65	0	0	0	0	0	1460.78	0	0	0	155.171	705.045	0	0	0	0	0	0	0	0	726.709	0	0	0	0	3257.67	1602.65	0	675.949	0	338.219	0	0	0	0	1227.03	2220.94	0	0	0	0
HMF000077A	847.69	154.515	0	0	214.042	0	0	0	166.725	0	0	0	0	0	179.704	0	0	0	23.2455	859.176	0	0	0	0	0	0	0	0	204.313	0	0	0	0	130.375	246.935	0	234.696	0	96.7105	0	0	0	0	153.52	796.354	0	0	0	0
HMF000119A	1006.87	301.14	0	0	283.091	0	0	0	327.843	0	0	0	0	0	524.44	0	0	0	12.9179	114.803	0	0	0	0	0	0	0	0	6.22044	0	0	0	0	233.654	317.552	0	229.619	0	0	0	0	0	0	304.022	563.83	0	0	0	0
HMF002311A	508.332	119.019	0	0	495.994	0	0	0	3604.27	0	0	0	0	0	155.696	0	0	0	81.2093	835.015	0	0	0	0	0	0	0	0	317.223	0	0	0	0	767.782	422.528	0	482.541	0	196.245	0	0	0	0	207.704	1369.44	0	0	0	0
HMF002554A	836.565	155.199	0	0	211.997	0	0	0	228.864	0	0	0	0	0	24.4135	0	0	0	0	261.166	0	0	0	0	0	0	0	0	112.521	0	0	0	0	49.7705	223.323	0	28.6335	0	22.6748	0	0	0	0	0	573.871	0	0	0	0
HMF001190A	1563.43	1098.13	0	0	292.138	0	0	0	695.377	0	0	0	0	0	385.038	0	0	0	46.2099	872.563	0	0	0	0	0	0	0	0	201.945	0	0	0	0	370.754	1.16808	0	227.576	0	112.636	0	0	0	0	185.534	1216.5	0	0	0	0
HMF001341A	1144.03	474.756	0	0	383.598	0	0	0	28.8468	0	0	0	0	0	58.0167	0	0	0	0	185.878	0	0	0	0	0	0	0	0	131.905	0	0	0	0	103.806	270.251	0	91.6504	0	69.8688	0	0	0	0	190.66	396.738	0	0	0	0
HMF001125A	858.208	1458.3	0	0	1086.68	0	0	0	258.645	0	0	0	0	0	1151.78	0	0	0	52.7116	555.003	0	0	0	0	0	0	0	0	62.536	0	0	0	0	258.23	0	0	445.788	0	208.062	0	0	0	0	688.102	459.959	0	0	0	0
HMF002862A	726.171	610.725	0	0	400.401	0	0	0	259.638	0	0	0	0	0	161.244	0	0	0	22.3778	264.789	0	0	0	0	0	0	0	0	116.049	0	0	0	0	92.1733	95.043	0	64.1094	0	79.6093	0	0	0	0	137.272	546.399	0	0	0	0
HMF002747A	1580.89	115.946	0	0	647.563	0	0	0	414.564	0	0	0	0	0	39.7985	0	0	0	1.06723	259.407	0	0	0	0	0	0	0	0	130.853	0	0	0	0	73.7435	229.314	0	162.59	0	32.9785	0	0	0	0	44.9829	559.306	0	0	0	0
HMF001391A	1879.98	687.768	0	0	332.907	0	0	0	2237.53	0	0	0	0	0	790.718	0	0	0	0	1751.84	0	0	0	0	0	0	0	0	301.782	0	0	0	0	865.071	983.466	0	956.465	0	306.631	0	0	0	0	574.535	1825.31	0	0	0	0
HMF002995A	823.875	1107.34	0	0	437.2	0	0	0	989.962	0	0	0	0	0	546.741	0	0	0	16.0172	1134.88	0	0	0	0	0	0	0	0	317.767	0	0	0	0	405.017	230.039	0	351.254	0	127.474	0	0	0	0	543.381	995.054	0	0	0	0
HMF001671A	1288.77	422.46	0	0	0	0	0	0	95.4127	0	0	0	0	0	110.96	0	0	0	2576.99	95.7318	0	0	0	0	0	0	0	0	524.613	0	0	0	0	0	4122.72	0	378.866	0	308.423	0	0	0	0	82.352	1467.71	0	0	0	0
HMF002414A	841.023	112.209	0	0	1627.25	0	0	0	2507.94	0	0	0	0	0	290.102	0	0	0	876.075	410.014	0	0	0	0	0	0	0	0	322.865	0	0	0	0	1804.07	497.008	0	329.735	0	258.867	0	0	0	0	392.476	1243.37	0	0	0	0
HMF003450A	893.514	395.628	0	0	336.897	0	0	0	159.902	0	0	0	0	0	92.1886	0	0	0	10.9576	1104.39	0	0	0	0	0	0	0	0	202.222	0	0	0	0	85.7604	214.771	0	165.989	0	29.3714	0	0	0	0	139.945	984.468	0	0	0	0
HMF000275A	2115.84	264.784	0	0	255.959	0	0	0	431.303	0	0	0	0	0	99.572	0	0	0	143.593	848.143	0	0	0	0	0	0	0	0	161.769	0	0	0	0	710.412	393.396	0	408.393	0	234.947	0	0	0	0	383.748	535.142	0	0	0	0
HMF002494A	1783.32	20838.6	0	0	329.303	0	0	0	0	0	0	0	0	0	10006.7	0	0	0	48.7736	649.366	0	0	0	0	0	0	0	0	0	0	0	0	0	199.969	58.9261	0	0	0	65.8898	0	0	0	0	4251.39	1075.76	0	0	0	0
HMF003382A	407.202	109.238	0	0	464.234	0	0	0	401.484	0	0	0	0	0	48.9728	0	0	0	9.12638	327.582	0	0	0	0	0	0	0	0	48.2181	0	0	0	0	124.742	232.662	0	179.926	0	39.9602	0	0	0	0	42.479	587.174	0	0	0	0
HMF003545A	555.406	51.7469	0	0	316.535	0	0	0	522.289	0	0	0	0	0	60.04	0	0	0	18.8218	349.995	0	0	0	0	0	0	0	0	247.93	0	0	0	0	143.053	159.724	0	147.192	0	31.2443	0	0	0	0	40.8798	778.142	0	0	0	0
HMF004121A	1088.49	208.116	0	0	883.823	0	0	0	229.909	0	0	0	0	0	78.7055	0	0	0	45.6008	188.396	0	0	0	0	0	0	0	0	158.011	0	0	0	0	185.584	262.921	0	23.7215	0	78.9452	0	0	0	0	83.7486	864.029	0	0	0	0
HMF004071A	646.144	107.759	0	0	103.504	0	0	0	2496.14	0	0	0	0	0	337.658	0	0	0	361.616	806.6	0	0	0	0	0	0	0	0	251.46	0	0	0	0	1497.58	857.053	0	562.036	0	208.953	0	0	0	0	353.065	1747.43	0	0	0	0
HMF003871A	781.034	101.06	0	0	573.083	0	0	0	268.645	0	0	0	0	0	37.9811	0	0	0	22.3973	290.887	0	0	0	0	0	0	0	0	87.9186	0	0	0	0	48.922	0	0	0	0	32.0497	0	0	0	0	49.9149	396.106	0	0	0	0
HMF003861A	1479.21	676.549	0	0	452.292	0	0	0	27.4891	0	0	0	0	0	191.663	0	0	0	0	432.681	0	0	0	0	0	0	0	0	44.1954	0	0	0	0	177.326	284.357	0	135.735	0	134.403	0	0	0	0	167.07	662.027	0	0	0	0
HMF004098A	963.887	143.254	0	0	453.947	0	0	0	460.863	0	0	0	0	0	146.025	0	0	0	3.74314	410.243	0	0	0	0	0	0	0	0	89.2935	0	0	0	0	311.138	411.258	0	0	0	50.3586	0	0	0	0	207.46	736.53	0	0	0	0
HMF004277A	705.413	116.034	0	0	409.975	0	0	0	239.649	0	0	0	0	0	61.8287	0	0	0	12.8964	233.703	0	0	0	0	0	0	0	0	3.79759	0	0	0	0	222.817	98.856	0	3.50263	0	6.75616	0	0	0	0	36.0047	703.767	0	0	0	0
HMF001791A	1058.94	153.73	0	0	760.177	0	0	0	1533.68	0	0	0	0	0	288.626	0	0	0	8.46588	915.217	0	0	0	0	0	0	0	0	193.969	0	0	0	0	874.557	396.036	0	181.475	0	148.083	0	0	0	0	239.37	908.676	0	0	0	0
HMF000342B	910.312	136.979	0	0	145.276	0	0	0	354.283	0	0	0	0	0	169.018	0	0	0	52.4928	343.57	0	0	0	0	0	0	0	0	109.434	0	0	0	0	410.179	275.555	0	133.978	0	42.1979	0	0	0	0	281.881	919.846	0	0	0	0
HMF002063A	923.833	3485.27	0	0	747.081	0	0	0	312.524	0	0	0	0	0	9327.45	0	0	0	90.574	973.103	0	0	0	0	0	0	0	0	592.24	0	0	0	0	654.133	456.799	0	464.407	0	214.272	0	0	0	0	1765.03	834.275	0	0	0	0
HMF001546A	698.001	583.663	0	0	0	0	0	0	422.217	0	0	0	0	0	185.892	0	0	0	40.8564	1485.5	0	0	0	0	0	0	0	0	198.205	0	0	0	0	369.815	265.484	0	311.649	0	85.1752	0	0	0	0	200.04	1258.5	0	0	0	0
HMF002290A	912.221	1610.71	0	0	198.501	0	0	0	161.772	0	0	0	0	0	558.011	0	0	0	6.37268	314.856	0	0	0	0	0	0	0	0	144.946	0	0	0	0	60.9323	182.038	0	0	0	69.6887	0	0	0	0	729.447	812.509	0	0	0	0
HMF000806A	661.656	401.823	0	0	580.018	0	0	0	278.956	0	0	0	0	0	257.93	0	0	0	12.8561	192.989	0	0	0	0	0	0	0	0	36.2922	0	0	0	0	186.539	105.07	0	157.022	0	75.4208	0	0	0	0	261.371	380.057	0	0	0	0
HMF002199A	667.973	189.36	0	0	273.709	0	0	0	147.057	0	0	0	0	0	41.9464	0	0	0	0	147.375	0	0	0	0	0	0	0	0	133.236	0	0	0	0	35.0931	157.035	0	102.749	0	25.3332	0	0	0	0	8.9555	1032.18	0	0	0	0
HMF001323A	800.233	60.7819	0	0	350.953	0	0	0	165.373	0	0	0	0	0	31.3762	0	0	0	0	160.382	0	0	0	0	0	0	0	0	90.5971	0	0	0	0	47.7959	95.3279	0	0	0	2.3106	0	0	0	0	10.5395	241.33	0	0	0	0
HMF003241A	400.872	68.9598	0	0	609.007	0	0	0	1973.95	0	0	0	0	0	328.969	0	0	0	54.1212	308.712	0	0	0	0	0	0	0	0	207.664	0	0	0	0	780.758	529.828	0	209.141	0	81.7102	0	0	0	0	296.275	705.03	0	0	0	0
HMF000196A	454.283	5494.41	0	0	807.158	0	0	0	1389.52	0	0	0	0	0	10954.9	0	0	0	0	0	0	0	0	0	0	0	0	0	224.569	0	0	0	0	202.594	250.946	0	980.639	0	70.1253	0	0	0	0	2903.85	0	0	0	0	0
HMF002932A	838.724	226.424	0	0	273.56	0	0	0	730.515	0	0	0	0	0	63.5473	0	0	0	0	267.147	0	0	0	0	0	0	0	0	63.3115	0	0	0	0	374.727	427.701	0	0	0	37.9187	0	0	0	0	98.1771	1062.25	0	0	0	0
HMF000323C	1144.38	3330.08	0	0	1146.91	0	0	0	588.74	0	0	0	0	0	6509.42	0	0	0	35.0182	1703.76	0	0	0	0	0	0	0	0	0	0	0	0	0	613.72	507.975	0	119.73	0	312.57	0	0	0	0	1193.84	1380.87	0	0	0	0
HMF003507A	546.264	736.635	0	0	237.76	0	0	0	730.364	0	0	0	0	0	449.867	0	0	0	18.3169	626.266	0	0	0	0	0	0	0	0	133.895	0	0	0	0	79.0595	0.80586	0	156.449	0	73.6094	0	0	0	0	231.568	886.139	0	0	0	0
HMF000492A	764.921	4908.56	0	0	963.039	0	0	0	494.641	0	0	0	0	0	11624.8	0	0	0	61.0587	808.1	0	0	0	0	0	0	0	0	0	0	0	0	0	664.777	117.315	0	328.469	0	191.137	0	0	0	0	1202.59	896.571	0	0	0	0
HMF001466A	1091.93	405.833	0	0	1503.33	0	0	0	1328.2	0	0	0	0	0	501.218	0	0	0	51.7316	909.615	0	0	0	0	0	0	0	0	220.209	0	0	0	0	919.484	643.374	0	82.5265	0	280.525	0	0	0	0	422.806	1287.22	0	0	0	0
HMF003206A	729.826	199.377	0	0	439.793	0	0	0	99.711	0	0	0	0	0	63.7794	0	0	0	0	176.744	0	0	0	0	0	0	0	0	33.1452	0	0	0	0	129.907	162.036	0	0	0	29.0428	0	0	0	0	77.8261	502.812	0	0	0	0
HMF002501A	1273.41	572.909	0	0	648.2	0	0	0	41.5492	0	0	0	0	0	173.633	0	0	0	464.934	353.519	0	0	0	0	0	0	0	0	56.4404	0	0	0	0	278.486	12.6373	0	53.5932	0	184.037	0	0	0	0	211.359	1024.29	0	0	0	0
HMF003096A	803.31	914.207	0	0	877.066	0	0	0	1036.76	0	0	0	0	0	1304.37	0	0	0	4321.4	779.424	0	0	0	0	0	0	0	0	24.647	0	0	0	0	695.705	28.5142	0	0	0	128.69	0	0	0	0	430.638	1501.26	0	0	0	0
HMF000982A	1735.65	285.813	0	0	1809.24	0	0	0	1291.14	0	0	0	0	0	236.039	0	0	0	295.018	382.163	0	0	0	0	0	0	0	0	532.385	0	0	0	0	822.67	421.527	0	80.2788	0	457.835	0	0	0	0	435.184	1226.05	0	0	0	0
HMF002135A	1625.16	3488.07	0	0	1625.9	0	0	0	216.941	0	0	0	0	0	1756.2	0	0	0	35.5544	766.291	0	0	0	0	0	0	0	0	104.877	0	0	0	0	450.385	0	0	391.536	0	213.239	0	0	0	0	778.607	790.237	0	0	0	0
HMF002759A	2282	159.044	0	0	649.035	0	0	0	392.106	0	0	0	0	0	29.0275	0	0	0	28.7492	388.997	0	0	0	0	0	0	0	0	170.711	0	0	0	0	190.388	51.7051	0	78.7374	0	120.038	0	0	0	0	111.072	857.393	0	0	0	0
HMF002578A	1429.37	724.192	0	0	387.522	0	0	0	523.096	0	0	0	0	0	266.838	0	0	0	70.9549	619.178	0	0	0	0	0	0	0	0	108.137	0	0	0	0	356.177	97.1137	0	76.9495	0	130.093	0	0	0	0	193.724	964.654	0	0	0	0
HMF002692A	830.317	614.941	0	0	532.148	0	0	0	2142.94	0	0	0	0	0	925.264	0	0	0	1575.1	1274.35	0	0	0	0	0	0	0	0	100.049	0	0	0	0	749.207	783.59	0	296.937	0	350.709	0	0	0	0	162.649	1753.8	0	0	0	0
HMF000781A	455.693	209.854	0	0	566.112	0	0	0	318.876	0	0	0	0	0	64.5084	0	0	0	27.5449	278.887	0	0	0	0	0	0	0	0	65.4149	0	0	0	0	163.442	91.4509	0	23.5351	0	81.1991	0	0	0	0	134.844	727.639	0	0	0	0
HMF001384A	1063.86	237.429	0	0	290.321	0	0	0	749.962	0	0	0	0	0	150.065	0	0	0	176.907	526.865	0	0	0	0	0	0	0	0	997.985	0	0	0	0	533.687	485.627	0	800.574	0	136.711	0	0	0	0	248.633	268.376	0	0	0	0
HMF002093A	1245.17	289.139	0	0	924.704	0	0	0	655.081	0	0	0	0	0	81.8558	0	0	0	196.673	594.542	0	0	0	0	0	0	0	0	193.325	0	0	0	0	696.436	187.48	0	0	0	311.206	0	0	0	0	349.573	2166.82	0	0	0	0
HMF003181A	584.18	197.1	0	0	910.878	0	0	0	527.166	0	0	0	0	0	174.461	0	0	0	344.151	452.519	0	0	0	0	0	0	0	0	292.258	0	0	0	0	366.685	384.473	0	100.174	0	92.8642	0	0	0	0	145.265	1561.83	0	0	0	0
HMF000901A	1225.14	1356.47	0	0	437.121	0	0	0	1120.78	0	0	0	0	0	677.056	0	0	0	21.5361	1310.81	0	0	0	0	0	0	0	0	151.87	0	0	0	0	119.332	240.114	0	135.275	0	161.539	0	0	0	0	442.169	1193.79	0	0	0	0
HMF003802A	0	22804	0	0	152.852	0	0	0	256.316	0	0	0	0	0	38852.4	0	0	0	31.6572	346.782	0	0	0	0	0	0	0	0	219.312	0	0	0	0	0	0	0	73.8759	0	53.2549	0	0	0	0	22140.7	297.853	0	0	0	0
HMF001684A	710.383	161.449	0	0	1068.62	0	0	0	4172.99	0	0	0	0	0	315.632	0	0	0	55.7611	511.1	0	0	0	0	0	0	0	0	442.332	0	0	0	0	1039.85	501.777	0	358.935	0	207.197	0	0	0	0	576.353	1350.63	0	0	0	0
HMF001405A	1821.23	222.707	0	0	512.667	0	0	0	188.618	0	0	0	0	0	235.735	0	0	0	0	128.777	0	0	0	0	0	0	0	0	184.184	0	0	0	0	411.123	489.275	0	18.7393	0	151.01	0	0	0	0	351.635	954.301	0	0	0	0
HMF003666A	1533.2	210.663	0	0	666.04	0	0	0	801.662	0	0	0	0	0	176.033	0	0	0	157.929	797.422	0	0	0	0	0	0	0	0	634.079	0	0	0	0	611.873	432.868	0	438.505	0	269.996	0	0	0	0	311.468	875.264	0	0	0	0
HMF001066A	655.307	42.1001	0	0	213.54	0	0	0	757.078	0	0	0	0	0	61.1071	0	0	0	0	332.752	0	0	0	0	0	0	0	0	377.011	0	0	0	0	350.526	314.54	0	242.475	0	12.5657	0	0	0	0	72.5082	448.489	0	0	0	0
HMF001191A	892.256	337.522	0	0	431.45	0	0	0	89.7137	0	0	0	0	0	65.4166	0	0	0	14.7746	442.119	0	0	0	0	0	0	0	0	137.04	0	0	0	0	93.3724	67.0777	0	169.118	0	39.1274	0	0	0	0	24.9713	377.042	0	0	0	0
HMF003429A	2250.09	702.747	0	0	1308.96	0	0	0	452.333	0	0	0	0	0	140.79	0	0	0	451.623	1098.94	0	0	0	0	0	0	0	0	260.098	0	0	0	0	434.788	115.139	0	91.9939	0	290.679	0	0	0	0	191.657	1971.16	0	0	0	0
HMF001708A	597.306	29249	0	0	0	0	0	0	829.068	0	0	0	0	0	27198.9	0	0	0	70.4884	0	0	0	0	0	0	0	0	0	119.456	0	0	0	0	0	0	0	478.965	0	106.732	0	0	0	0	8512.14	0	0	0	0	0
HMF001575A	417.2	377.118	0	0	227.52	0	0	0	4366.68	0	0	0	0	0	608.104	0	0	0	1623.71	1017.3	0	0	0	0	0	0	0	0	558.856	0	0	0	0	1377.68	591.321	0	607.103	0	229.37	0	0	0	0	685.043	2042.99	0	0	0	0
HMF004386A	510.128	2188.48	0	0	214.881	0	0	0	284.435	0	0	0	0	0	1600.79	0	0	0	8.93593	425.079	0	0	0	0	0	0	0	0	38.8411	0	0	0	0	149.455	56.6431	0	100.676	0	26.5337	0	0	0	0	1238.99	442.135	0	0	0	0
HMF003921A	734.026	137.442	0	0	75.6474	0	0	0	443.884	0	0	0	0	0	40.8004	0	0	0	24.3339	292.793	0	0	0	0	0	0	0	0	198.789	0	0	0	0	415.137	290.868	0	167.391	0	35.7983	0	0	0	0	169.123	728.967	0	0	0	0
HMF000807A	1171.66	1867.04	0	0	676.138	0	0	0	158.718	0	0	0	0	0	807.682	0	0	0	0	461.211	0	0	0	0	0	0	0	0	81.1835	0	0	0	0	181.805	366.358	0	0	0	101.575	0	0	0	0	402.108	781.52	0	0	0	0
HMF003438A	656.205	382.46	0	0	486.593	0	0	0	274.643	0	0	0	0	0	38.4329	0	0	0	0	176.449	0	0	0	0	0	0	0	0	0	0	0	0	0	0	37.3708	0	0	0	84.1554	0	0	0	0	60.1643	473.528	0	0	0	0
HMF000372B	0	29838.5	0	0	0	0	0	0	329.907	0	0	0	0	0	13363.1	0	0	0	17.7616	1022.56	0	0	0	0	0	0	0	0	0	0	0	0	0	0	0	0	196.479	0	58.8074	0	0	0	0	6507.88	0	0	0	0	0
HMF001930A	462.843	377.719	0	0	365.209	0	0	0	3181.93	0	0	0	0	0	429.888	0	0	0	36.5036	630.692	0	0	0	0	0	0	0	0	285.599	0	0	0	0	858.278	349.751	0	194.962	0	123.379	0	0	0	0	330.625	1377.63	0	0	0	0
HMF002386A	1208.13	278.062	0	0	1405.74	0	0	0	0	0	0	0	0	0	486.979	0	0	0	830.736	230.868	0	0	0	0	0	0	0	0	32.9585	0	0	0	0	1159.54	1225.84	0	198.213	0	320.934	0	0	0	0	475.531	1370.47	0	0	0	0
HMF001454A	497.175	249.337	0	0	293.492	0	0	0	86.5443	0	0	0	0	0	170.693	0	0	0	1.38573	118.908	0	0	0	0	0	0	0	0	76.9286	0	0	0	0	193.576	101.616	0	82.4915	0	32.9676	0	0	0	0	174.535	589.35	0	0	0	0
HMF002484A	943.903	283.584	0	0	590.023	0	0	0	1775.04	0	0	0	0	0	242.609	0	0	0	25.702	689.006	0	0	0	0	0	0	0	0	204.853	0	0	0	0	769.191	426.972	0	512.4	0	84.8938	0	0	0	0	423.351	908.474	0	0	0	0
HMF001615A	687.712	359.514	0	0	500.157	0	0	0	258.463	0	0	0	0	0	7.929	0	0	0	22.3779	204.604	0	0	0	0	0	0	0	0	49.7883	0	0	0	0	71.0332	143.438	0	0	0	53.419	0	0	0	0	106.375	571.189	0	0	0	0
HMF002725A	726.453	253.922	0	0	813.483	0	0	0	328.58	0	0	0	0	0	231.493	0	0	0	23.8133	479.67	0	0	0	0	0	0	0	0	101.073	0	0	0	0	213.108	316.782	0	147.204	0	146.291	0	0	0	0	243.907	1124.22	0	0	0	0
HMF002342A	1189.94	401.7	0	0	211.602	0	0	0	272.423	0	0	0	0	0	279.772	0	0	0	3.24821	283.571	0	0	0	0	0	0	0	0	102.328	0	0	0	0	48.2994	263.974	0	76.3151	0	96.5666	0	0	0	0	245.34	444.919	0	0	0	0
HMF003745A	1555.44	539.496	0	0	783.313	0	0	0	509.115	0	0	0	0	0	90.3982	0	0	0	45.0167	492.488	0	0	0	0	0	0	0	0	140.725	0	0	0	0	232.168	77.9737	0	257.192	0	261.41	0	0	0	0	198.888	1102.37	0	0	0	0
HMF001729A	841.472	298.274	0	0	196.411	0	0	0	195.843	0	0	0	0	0	45.6714	0	0	0	43.5236	302.436	0	0	0	0	0	0	0	0	44.1116	0	0	0	0	66.9466	200.949	0	29.8548	0	77.9174	0	0	0	0	40.7032	821.886	0	0	0	0
HMF002119A	1222.82	120.472	0	0	250.002	0	0	0	75.9763	0	0	0	0	0	26.1836	0	0	0	17.1031	117.638	0	0	0	0	0	0	0	0	84.1729	0	0	0	0	191.065	163.501	0	0	0	54.4376	0	0	0	0	87.7844	226.843	0	0	0	0
HMF001966A	363.717	231.364	0	0	288.716	0	0	0	2298.85	0	0	0	0	0	212	0	0	0	52.3642	327.853	0	0	0	0	0	0	0	0	304.831	0	0	0	0	956.943	304.321	0	297.493	0	119.981	0	0	0	0	484.693	1027.87	0	0	0	0
HMF002125A	1304.72	651.798	0	0	364.529	0	0	0	425.564	0	0	0	0	0	262.111	0	0	0	45.4981	801.167	0	0	0	0	0	0	0	0	146.444	0	0	0	0	237.101	76.1053	0	197.616	0	78.7194	0	0	0	0	103.444	596.187	0	0	0	0
HMF004381A	1464.21	107.638	0	0	125.964	0	0	0	1107.05	0	0	0	0	0	136.131	0	0	0	1013.72	417.638	0	0	0	0	0	0	0	0	276.974	0	0	0	0	553.425	558.866	0	286.783	0	150.105	0	0	0	0	218.575	643.914	0	0	0	0
HMF004094A	293.012	77.7405	0	0	351.495	0	0	0	134.873	0	0	0	0	0	31.1061	0	0	0	0	179.647	0	0	0	0	0	0	0	0	34.9151	0	0	0	0	132.76	68.4616	0	0	0	16.3316	0	0	0	0	38.1753	542.483	0	0	0	0
HMF003825A	1882.97	9304.05	0	0	548.336	0	0	0	2245.27	0	0	0	0	0	9607.96	0	0	0	92.914	1581.08	0	0	0	0	0	0	0	0	411.512	0	0	0	0	993.511	893.363	0	505.433	0	174.154	0	0	0	0	4924.61	1138.85	0	0	0	0
HMF001455A	333.803	505.709	0	0	1838.51	0	0	0	2930.24	0	0	0	0	0	1686.44	0	0	0	1491.62	686.853	0	0	0	0	0	0	0	0	554.634	0	0	0	0	1772.05	1577.7	0	535.24	0	467.292	0	0	0	0	1364.3	1142.6	0	0	0	0
HMF001160A	299.863	8633.44	0	0	713.159	0	0	0	66.5212	0	0	0	0	0	8182.99	0	0	0	20.1598	748.071	0	0	0	0	0	0	0	0	0	0	0	0	0	443.206	0	0	197.865	0	152.397	0	0	0	0	1528.65	595.683	0	0	0	0
HMF000371A	80.9302	200.015	0	0	4244.94	0	0	0	0	0	0	0	0	0	153.633	0	0	0	62.9293	0	0	0	0	0	0	0	0	0	481.346	0	0	0	0	0	0	0	0	0	0	0	0	0	0	30.8657	1326.34	0	0	0	0
HMF002680A	617.807	459.76	0	0	450.054	0	0	0	521.306	0	0	0	0	0	251.212	0	0	0	18.8286	205.65	0	0	0	0	0	0	0	0	56.1204	0	0	0	0	319.975	143.869	0	36.5125	0	64.4412	0	0	0	0	145.752	776.713	0	0	0	0
HMF002625A	239.163	512.662	0	0	860.845	0	0	0	3014.1	0	0	0	0	0	635.638	0	0	0	85.7282	354.085	0	0	0	0	0	0	0	0	190.781	0	0	0	0	1813.74	902.823	0	292.033	0	200.473	0	0	0	0	734.329	1432.6	0	0	0	0
HMF000823A	1263.5	783.931	0	0	0	0	0	0	678.978	0	0	0	0	0	2574.68	0	0	0	2164.65	367.341	0	0	0	0	0	0	0	0	1150.18	0	0	0	0	9137.07	1074.18	0	291.498	0	982.464	0	0	0	0	5830.56	3428.96	0	0	0	0
HMF003850A	1943.99	1105.74	0	0	410.445	0	0	0	432.768	0	0	0	0	0	1302.34	0	0	0	44.6764	1560.12	0	0	0	0	0	0	0	0	244.138	0	0	0	0	431.408	286.81	0	341.671	0	116.074	0	0	0	0	688.909	976.907	0	0	0	0
HMF003479B	968.938	798.383	0	0	279.551	0	0	0	0	0	0	0	0	0	284.115	0	0	0	23.5789	236.229	0	0	0	0	0	0	0	0	58.4561	0	0	0	0	79.5299	0	0	0	0	18.099	0	0	0	0	283.566	213.553	0	0	0	0
HMF003479A	1254.59	673.954	0	0	341.572	0	0	0	91.0102	0	0	0	0	0	366.692	0	0	0	21.3	319.942	0	0	0	0	0	0	0	0	67.6519	0	0	0	0	83.8166	59.2131	0	0	0	7.53491	0	0	0	0	313.664	252.06	0	0	0	0
HMF001587A	881.12	173.176	0	0	532.402	0	0	0	254.695	0	0	0	0	0	64.533	0	0	0	21.0551	599.31	0	0	0	0	0	0	0	0	145.887	0	0	0	0	111.174	146.581	0	132.212	0	25.8901	0	0	0	0	51.0509	473.913	0	0	0	0
HMF000341B	1032.07	3071.44	0	0	360.308	0	0	0	443.094	0	0	0	0	0	3075.47	0	0	0	0	497.765	0	0	0	0	0	0	0	0	164.492	0	0	0	0	129.469	180.729	0	11.9004	0	50.9949	0	0	0	0	1766.66	454.604	0	0	0	0
HMF000341A	708.052	750.361	0	0	354.07	0	0	0	432.818	0	0	0	0	0	149.989	0	0	0	129.339	212.435	0	0	0	0	0	0	0	0	152.379	0	0	0	0	170.446	141.701	0	84.8554	0	51.8022	0	0	0	0	236.139	554.613	0	0	0	0
HMF000646A	859.977	42.8994	0	0	674.673	0	0	0	521.496	0	0	0	0	0	78.8353	0	0	0	14.9577	131.023	0	0	0	0	0	0	0	0	114.02	0	0	0	0	310.947	235.512	0	56.2744	0	32.8694	0	0	0	0	154.394	429.121	0	0	0	0
HMF000771A	1074.83	310.997	0	0	867.326	0	0	0	1301.22	0	0	0	0	0	331.893	0	0	0	63.1827	991.976	0	0	0	0	0	0	0	0	124.428	0	0	0	0	799.025	703.59	0	86.8882	0	294.998	0	0	0	0	225.003	1408.65	0	0	0	0
HMF000771B	1382.94	729.128	0	0	813.634	0	0	0	1383.19	0	0	0	0	0	535.564	0	0	0	1609.1	1187.42	0	0	0	0	0	0	0	0	215.494	0	0	0	0	2253.36	0	0	69.071	0	481.987	0	0	0	0	1368.53	1810.59	0	0	0	0
HMF001293A	839.267	1026.49	0	0	739.728	0	0	0	910.375	0	0	0	0	0	587.419	0	0	0	26.6277	197.029	0	0	0	0	0	0	0	0	128.139	0	0	0	0	235.688	62.8654	0	92.433	0	111.554	0	0	0	0	322.74	684.646	0	0	0	0
HMF000656A	893.636	1061.65	0	0	1292.94	0	0	0	1411.52	0	0	0	0	0	716.564	0	0	0	204.767	1007.37	0	0	0	0	0	0	0	0	182.562	0	0	0	0	666.713	696.144	0	0	0	430.641	0	0	0	0	790.171	1400.31	0	0	0	0
HMF002529A	389.084	199.515	0	0	308.558	0	0	0	235.571	0	0	0	0	0	80.4094	0	0	0	0	113.452	0	0	0	0	0	0	0	0	61.9548	0	0	0	0	40.3649	70.408	0	0	0	17.1417	0	0	0	0	31.4073	593.135	0	0	0	0
HMF002397A	897.959	824.694	0	0	704.46	0	0	0	872.53	0	0	0	0	0	116.909	0	0	0	39.0805	542.729	0	0	0	0	0	0	0	0	194.449	0	0	0	0	244.959	185.219	0	0	0	90.0225	0	0	0	0	144.43	1028.56	0	0	0	0
HMF001962A	496.887	1038.44	0	0	379.405	0	0	0	116.114	0	0	0	0	0	1031.93	0	0	0	0	549.076	0	0	0	0	0	0	0	0	1575.01	0	0	0	0	162.722	155.532	0	372.037	0	133.562	0	0	0	0	514.165	480.124	0	0	0	0
HMF000476A	757.142	2321.59	0	0	312.331	0	0	0	485.604	0	0	0	0	0	1937.96	0	0	0	62.5834	878.941	0	0	0	0	0	0	0	0	106.33	0	0	0	0	87.0268	393.924	0	309.219	0	176.434	0	0	0	0	1098.62	688.302	0	0	0	0
HMF000476B	586.94	6155.34	0	0	645.674	0	0	0	183.709	0	0	0	0	0	7578.57	0	0	0	391.499	1731.12	0	0	0	0	0	0	0	0	0	0	0	0	0	338.255	123.448	0	0	0	232.232	0	0	0	0	2472.06	1194.15	0	0	0	0
HMF000145A	645.921	55.2162	0	0	468.095	0	0	0	457.657	0	0	0	0	0	87.1739	0	0	0	5.09798	140.235	0	0	0	0	0	0	0	0	53.2575	0	0	0	0	140.207	170.151	0	0	0	1.61506	0	0	0	0	34.1607	749.213	0	0	0	0
HMF001718A	1195.21	28.5241	0	0	1040.8	0	0	0	0	0	0	0	0	0	326.161	0	0	0	320.816	1.69955	0	0	0	0	0	0	0	0	3392.64	0	0	0	0	1204.57	956.892	0	0	0	270.273	0	0	0	0	260.397	699.028	0	0	0	0
HMF003703A	669.154	717.152	0	0	345.477	0	0	0	565.844	0	0	0	0	0	274.698	0	0	0	41.8123	249.42	0	0	0	0	0	0	0	0	1118.77	0	0	0	0	104.867	199.102	0	703.073	0	70.8308	0	0	0	0	170.65	57.1449	0	0	0	0
HMF000693B	21.1021	950.199	0	0	1673.34	0	0	0	4233.88	0	0	0	0	0	350.922	0	0	0	21739.8	0	0	0	0	0	0	0	0	0	1084.95	0	0	0	0	0	575.881	0	956.121	0	320.142	0	0	0	0	767.713	0	0	0	0	0
HMF000919A	781.185	355.66	0	0	541.153	0	0	0	644.415	0	0	0	0	0	262.753	0	0	0	3.87856	660.671	0	0	0	0	0	0	0	0	143.37	0	0	0	0	272.102	417.881	0	344.032	0	131.574	0	0	0	0	320.538	716.789	0	0	0	0
HMF000006A	0	6.94492	0	0	0	0	0	0	0	0	0	0	0	0	5.66354	0	0	0	0	0	0	0	0	0	0	0	0	0	3.23811	0	0	0	0	0	2.34161	0	0	0	0.0353937	0	0	0	0	10.3208	6.45561	0	0	0	0
HMF001094A	0	55248.1	0	0	0	0	0	0	700.278	0	0	0	0	0	1425.17	0	0	0	284.493	187.788	0	0	0	0	0	0	0	0	11.5264	0	0	0	0	0	652.74	0	800.566	0	82.3019	0	0	0	0	0	0	0	0	0	0
HMF001689A	295.227	297.714	0	0	61.9441	0	0	0	89.3078	0	0	0	0	0	249.489	0	0	0	1.5385	18.9085	0	0	0	0	0	0	0	0	47.142	0	0	0	0	99.2449	78.697	0	0	0	7.7697	0	0	0	0	185.478	365.539	0	0	0	0
HMF000579B	3579.65	30414.6	0	0	2606.6	0	0	0	0	0	0	0	0	0	32149.8	0	0	0	3475.23	0	0	0	0	0	0	0	0	0	576.729	0	0	0	0	2071.2	2933.1	0	0	0	432.804	0	0	0	0	10714.4	2303.89	0	0	0	0
HMF001204A	904.739	1252.67	0	0	328.709	0	0	0	1076.39	0	0	0	0	0	1803.8	0	0	0	0	262.556	0	0	0	0	0	0	0	0	67.4199	0	0	0	0	301.899	232.238	0	0	0	48.5679	0	0	0	0	544.067	1057.94	0	0	0	0
HMF000950A	1104.26	827.729	0	0	506.148	0	0	0	433.982	0	0	0	0	0	485.673	0	0	0	16.7467	498.144	0	0	0	0	0	0	0	0	158.122	0	0	0	0	248.61	175.905	0	98.0856	0	119.358	0	0	0	0	530.765	642.475	0	0	0	0
HMF001780A	1044.8	229.008	0	0	648.219	0	0	0	378.656	0	0	0	0	0	113.707	0	0	0	13.0564	761.847	0	0	0	0	0	0	0	0	147.833	0	0	0	0	135.367	135.186	0	0	0	126.099	0	0	0	0	27.0024	652.223	0	0	0	0
HMF002312A	1012.28	7219.82	0	0	250.77	0	0	0	0	0	0	0	0	0	4543.59	0	0	0	0	0	0	0	0	0	0	0	0	0	217.412	0	0	0	0	87.6659	411.322	0	58.8535	0	48.3832	0	0	0	0	3308.31	480.6	0	0	0	0
HMF000397A	962.966	1151.2	0	0	427.234	0	0	0	1220.98	0	0	0	0	0	1165.15	0	0	0	23.2958	1037.59	0	0	0	0	0	0	0	0	160.505	0	0	0	0	390.331	121.98	0	373.872	0	105.718	0	0	0	0	482.914	367.267	0	0	0	0
HMF000403A	1458.37	712.804	0	0	824.401	0	0	0	202.844	0	0	0	0	0	254.625	0	0	0	38.3645	413.765	0	0	0	0	0	0	0	0	190.248	0	0	0	0	363.393	494.681	0	349.137	0	264.425	0	0	0	0	186.2	1420.74	0	0	0	0
HMF000403B	1905.42	854.791	0	0	1023.72	0	0	0	0	0	0	0	0	0	424.859	0	0	0	2651.6	608.888	0	0	0	0	0	0	0	0	55.9435	0	0	0	0	620.45	0	0	404.907	0	259.436	0	0	0	0	145.244	1940.73	0	0	0	0
HMF002965A	1277.38	308.262	0	0	615.477	0	0	0	159.801	0	0	0	0	0	149.802	0	0	0	44.1825	201.668	0	0	0	0	0	0	0	0	127.795	0	0	0	0	264.222	377.391	0	138.155	0	158.492	0	0	0	0	195.392	473.983	0	0	0	0
HMF001905A	362.783	361.266	0	0	1548.49	0	0	0	6292.99	0	0	0	0	0	591.034	0	0	0	121.613	1515.15	0	0	0	0	0	0	0	0	789.264	0	0	0	0	2343.81	1198.64	0	1063.27	0	245.169	0	0	0	0	1014.7	1839.82	0	0	0	0
HMF001516A	257.307	113.443	0	0	177.386	0	0	0	74.1944	0	0	0	0	0	5.42615	0	0	0	37.8361	83.3541	0	0	0	0	0	0	0	0	0	0	0	0	0	129.655	162.3	0	0	0	62.1278	0	0	0	0	61.8894	730.081	0	0	0	0
HMF001019A	906.231	425.868	0	0	157.156	0	0	0	813.634	0	0	0	0	0	192.756	0	0	0	0	784.025	0	0	0	0	0	0	0	0	94.584	0	0	0	0	201.717	547.84	0	278.279	0	139.091	0	0	0	0	332.853	1647.96	0	0	0	0
HMF001569A	603.381	280.534	0	0	214.855	0	0	0	247.076	0	0	0	0	0	100.117	0	0	0	0.949143	233.553	0	0	0	0	0	0	0	0	147.337	0	0	0	0	62.5136	117.929	0	122.899	0	82.4469	0	0	0	0	146.887	637.523	0	0	0	0
HMF002596A	2053.57	948.109	0	0	2304.1	0	0	0	1342.62	0	0	0	0	0	1428.56	0	0	0	132.778	2352.16	0	0	0	0	0	0	0	0	615.905	0	0	0	0	2191.86	132.801	0	933.923	0	373.039	0	0	0	0	830.193	853.384	0	0	0	0
HMF000887A	648.777	117.057	0	0	680.462	0	0	0	1812.18	0	0	0	0	0	209.524	0	0	0	38.0471	579.01	0	0	0	0	0	0	0	0	125.559	0	0	0	0	525.992	394.629	0	183.57	0	111.536	0	0	0	0	212.95	908.709	0	0	0	0
HMF002600A	289.643	0	0	0	1371.47	0	0	0	2572.32	0	0	0	0	0	676.598	0	0	0	37.5339	0	0	0	0	0	0	0	0	0	185.076	0	0	0	0	3794.63	1074.5	0	654.841	0	59.9166	0	0	0	0	921.554	1197.91	0	0	0	0
HMF003220A	833.736	116.858	0	0	542.526	0	0	0	190.087	0	0	0	0	0	7.88346	0	0	0	27.3654	93.0588	0	0	0	0	0	0	0	0	108.316	0	0	0	0	48.4611	57.0165	0	76.9359	0	49.515	0	0	0	0	121.239	525.003	0	0	0	0
HMF003599A	803.8	109.952	0	0	334.836	0	0	0	301.187	0	0	0	0	0	101.996	0	0	0	4.56525	212.341	0	0	0	0	0	0	0	0	54.1424	0	0	0	0	122.479	203.011	0	57.991	0	83.4166	0	0	0	0	75.6669	346.616	0	0	0	0
HMF001280A	587.859	260.602	0	0	670.91	0	0	0	2402.79	0	0	0	0	0	337.021	0	0	0	213.541	346.199	0	0	0	0	0	0	0	0	390.256	0	0	0	0	802.733	373.585	0	392.234	0	106.752	0	0	0	0	360.287	676.232	0	0	0	0
HMF000395A	739.007	197.488	0	0	185.254	0	0	0	425.349	0	0	0	0	0	93.5091	0	0	0	0	447.429	0	0	0	0	0	0	0	0	110.807	0	0	0	0	313.654	353.26	0	0	0	108.406	0	0	0	0	198.22	1345.62	0	0	0	0
HMF000937A	829.922	893.716	0	0	622.759	0	0	0	4631.45	0	0	0	0	0	692.221	0	0	0	1344.12	1317.31	0	0	0	0	0	0	0	0	480.373	0	0	0	0	1538	463.571	0	680.499	0	433.228	0	0	0	0	1003.51	1978.32	0	0	0	0
HMF000545A	972.335	1213.15	0	0	617.649	0	0	0	263.153	0	0	0	0	0	399.936	0	0	0	30.4581	222.372	0	0	0	0	0	0	0	0	158.381	0	0	0	0	302.177	160.728	0	93.3636	0	70.908	0	0	0	0	284.672	956.719	0	0	0	0
HMF001351A	0	68367.1	0	0	268.52	0	0	0	690.028	0	0	0	0	0	54343.4	0	0	0	0	0	0	0	0	0	0	0	0	0	118.624	0	0	0	0	389.407	876.866	0	258.485	0	56.1202	0	0	0	0	22167.2	1828.26	0	0	0	0
HMF001982A	455.785	1343.54	0	0	223.631	0	0	0	751.939	0	0	0	0	0	1493.34	0	0	0	6.17631	459.806	0	0	0	0	0	0	0	0	114.003	0	0	0	0	203.506	219.049	0	143.267	0	103.817	0	0	0	0	557.895	771.244	0	0	0	0
HMF000733A	434.852	63.6012	0	0	241.377	0	0	0	340.939	0	0	0	0	0	43.3236	0	0	0	21.0852	222.39	0	0	0	0	0	0	0	0	20.0417	0	0	0	0	148.33	44.1751	0	0	0	34.93	0	0	0	0	96.9795	460.977	0	0	0	0
HMF003003A	459.258	735.256	0	0	218.548	0	0	0	122.665	0	0	0	0	0	324.212	0	0	0	808.293	468.452	0	0	0	0	0	0	0	0	56.0368	0	0	0	0	133.905	195.062	0	35.0379	0	84.194	0	0	0	0	75.2107	654.869	0	0	0	0
HMF001711A	218.465	120.594	0	0	263.073	0	0	0	1734.84	0	0	0	0	0	418.136	0	0	0	0	644.882	0	0	0	0	0	0	0	0	199.062	0	0	0	0	949.091	759.457	0	255.315	0	101.846	0	0	0	0	308.957	1222.28	0	0	0	0
HMF002147A	514.358	53.1718	0	0	303.488	0	0	0	222.141	0	0	0	0	0	21.9326	0	0	0	17.2909	161.682	0	0	0	0	0	0	0	0	45.7089	0	0	0	0	17.2431	36.1382	0	86.7522	0	5.97415	0	0	0	0	22.8279	257.292	0	0	0	0
HMF002562A	607.937	122.58	0	0	756.826	0	0	0	473.216	0	0	0	0	0	46.7004	0	0	0	365.306	1649.3	0	0	0	0	0	0	0	0	169.35	0	0	0	0	217.655	521.106	0	1009.32	0	106.117	0	0	0	0	100.572	48.0123	0	0	0	0
HMF003370A	545.298	197.801	0	0	990.217	0	0	0	4760.93	0	0	0	0	0	571.02	0	0	0	187.01	967.788	0	0	0	0	0	0	0	0	345.075	0	0	0	0	2198.02	1410.86	0	794.598	0	210.702	0	0	0	0	703.022	2088.66	0	0	0	0
HMF000735A	1645.19	464.078	0	0	703.184	0	0	0	270.026	0	0	0	0	0	63.428	0	0	0	5.52279	592.257	0	0	0	0	0	0	0	0	153.504	0	0	0	0	407.352	753.019	0	77.479	0	590.31	0	0	0	0	164.206	1845.44	0	0	0	0
HMF003581A	1094.72	325.923	0	0	4038.68	0	0	0	5886.05	0	0	0	0	0	578.878	0	0	0	207.786	433.234	0	0	0	0	0	0	0	0	575.322	0	0	0	0	2479.53	1151.79	0	967.391	0	654.026	0	0	0	0	1021.63	1478.05	0	0	0	0
HMF000133A	1060.85	161.736	0	0	1193.19	0	0	0	981.614	0	0	0	0	0	383.094	0	0	0	409.401	571.241	0	0	0	0	0	0	0	0	191.177	0	0	0	0	694.903	923.565	0	318.975	0	444.346	0	0	0	0	405.309	1044.59	0	0	0	0
HMF001263A	1031.13	818.708	0	0	1924.13	0	0	0	1967.28	0	0	0	0	0	1073.46	0	0	0	908.137	868.206	0	0	0	0	0	0	0	0	406.963	0	0	0	0	1296.76	2557.58	0	846.507	0	485.146	0	0	0	0	1035.44	1378.56	0	0	0	0
HMF001970A	743.493	285.752	0	0	366.273	0	0	0	112.717	0	0	0	0	0	45.6891	0	0	0	14.3687	179.958	0	0	0	0	0	0	0	0	12.2779	0	0	0	0	63.3641	205.912	0	104.117	0	91.6389	0	0	0	0	25.7023	703.738	0	0	0	0
HMF000502A	1264.06	344.221	0	0	889.708	0	0	0	1172.66	0	0	0	0	0	360.373	0	0	0	32.3192	758.067	0	0	0	0	0	0	0	0	88.1068	0	0	0	0	572.837	445.786	0	374.769	0	194.555	0	0	0	0	117.546	521.997	0	0	0	0
HMF004010A	513.115	8449.22	0	0	704.889	0	0	0	121.74	0	0	0	0	0	5089.74	0	0	0	30.9421	843.26	0	0	0	0	0	0	0	0	31.9707	0	0	0	0	118.066	0	0	0	0	117.402	0	0	0	0	3925.48	444.174	0	0	0	0
HMF004030A	685.497	288.885	0	0	589.119	0	0	0	157.272	0	0	0	0	0	79.2472	0	0	0	24.8065	901.943	0	0	0	0	0	0	0	0	108.309	0	0	0	0	218.127	0	0	243.433	0	65.256	0	0	0	0	46.1676	953.937	0	0	0	0
HMF001982B	385.261	7991.5	0	0	93.2186	0	0	0	1294.09	0	0	0	0	0	9849.95	0	0	0	40.1714	836.211	0	0	0	0	0	0	0	0	107.597	0	0	0	0	354.188	205.141	0	554.978	0	94.3494	0	0	0	0	4483.93	483.424	0	0	0	0
HMF003849A	1238.99	580.804	0	0	1036.05	0	0	0	6264.85	0	0	0	0	0	912.636	0	0	0	79.6215	735.843	0	0	0	0	0	0	0	0	671.742	0	0	0	0	1333.59	620.686	0	730.589	0	245.235	0	0	0	0	769.313	1212.06	0	0	0	0
HMF004276A	807.593	289.332	0	0	367.921	0	0	0	289.044	0	0	0	0	0	219.307	0	0	0	17.6302	326.867	0	0	0	0	0	0	0	0	58.2898	0	0	0	0	161.806	127.994	0	195.05	0	61.3265	0	0	0	0	199.308	471.531	0	0	0	0
HMF004163A	738.935	62.4091	0	0	236.608	0	0	0	271.474	0	0	0	0	0	20.9483	0	0	0	26.9588	27.8867	0	0	0	0	0	0	0	0	43.5752	0	0	0	0	182.636	204.133	0	0	0	11.7961	0	0	0	0	68.457	863.184	0	0	0	0
HMF002081A	1609.16	197.948	0	0	992.22	0	0	0	964.027	0	0	0	0	0	217.781	0	0	0	65.3604	564.499	0	0	0	0	0	0	0	0	51.2917	0	0	0	0	543.569	190.915	0	467.766	0	165.679	0	0	0	0	324.305	798.477	0	0	0	0
HMF000251A	612.06	3236.97	0	0	821.531	0	0	0	551.234	0	0	0	0	0	3403.79	0	0	0	0	856.364	0	0	0	0	0	0	0	0	82.2911	0	0	0	0	325.204	218.171	0	85.1415	0	121.873	0	0	0	0	1562.94	734.431	0	0	0	0
HMF001646C	1031.57	105.507	0	0	514.972	0	0	0	328.017	0	0	0	0	0	73.9839	0	0	0	9.01289	476.869	0	0	0	0	0	0	0	0	35.6548	0	0	0	0	176.375	161.852	0	31.9243	0	66.6859	0	0	0	0	61.5715	619.006	0	0	0	0
HMF001646A	1244.02	155.492	0	0	657.225	0	0	0	364.425	0	0	0	0	0	73.7208	0	0	0	61.3388	683.619	0	0	0	0	0	0	0	0	127.041	0	0	0	0	244.123	149.784	0	51.9608	0	125.384	0	0	0	0	103.005	674.863	0	0	0	0
HMF002960A	1080.3	931.791	0	0	428.287	0	0	0	452.296	0	0	0	0	0	479.254	0	0	0	17.99	715.477	0	0	0	0	0	0	0	0	145.693	0	0	0	0	289.114	137.172	0	109.614	0	28.4434	0	0	0	0	584.591	855.972	0	0	0	0
HMF001678A	503.146	86.3429	0	0	405.099	0	0	0	171.246	0	0	0	0	0	28.4999	0	0	0	9.78836	465.722	0	0	0	0	0	0	0	0	45.8918	0	0	0	0	129.448	49.3259	0	0	0	18.6969	0	0	0	0	45.497	380.296	0	0	0	0
HMF003531A	356.1	2326.45	0	0	562.254	0	0	0	234.666	0	0	0	0	0	1268.81	0	0	0	44.0654	70.7134	0	0	0	0	0	0	0	0	124.588	0	0	0	0	93.1052	143.143	0	106.307	0	37.4277	0	0	0	0	566.711	276.656	0	0	0	0
HMF002559A	569.935	989.439	0	0	773.434	0	0	0	1158.82	0	0	0	0	0	591.97	0	0	0	245.496	477.271	0	0	0	0	0	0	0	0	2008.79	0	0	0	0	82.1947	582.262	0	222.067	0	202.28	0	0	0	0	148.298	1174.75	0	0	0	0
HMF002391A	208.087	756.657	0	0	440.356	0	0	0	1340.41	0	0	0	0	0	1672.42	0	0	0	45.8841	325.968	0	0	0	0	0	0	0	0	212.046	0	0	0	0	499.112	266.82	0	343.054	0	132.591	0	0	0	0	212.989	821.608	0	0	0	0
HMF000228A	732.145	210.453	0	0	1046.47	0	0	0	379.36	0	0	0	0	0	198.395	0	0	0	73.1065	447.782	0	0	0	0	0	0	0	0	79.6731	0	0	0	0	651.106	329.105	0	17.9058	0	123.133	0	0	0	0	231.58	1246.78	0	0	0	0
HMF000408A	759.132	15433.2	0	0	0	0	0	0	660.309	0	0	0	0	0	6608.61	0	0	0	40.3608	0	0	0	0	0	0	0	0	0	0	0	0	0	0	73.1184	10.3997	0	600.849	0	90.3013	0	0	0	0	5876.71	0	0	0	0	0
HMF001607A	763.197	960.494	0	0	999.216	0	0	0	862.838	0	0	0	0	0	251.429	0	0	0	10.6717	311.537	0	0	0	0	0	0	0	0	187.291	0	0	0	0	322.313	250.451	0	72.4631	0	167.775	0	0	0	0	518.297	1360.03	0	0	0	0
HMF001219A	974.084	385.12	0	0	370.333	0	0	0	287.114	0	0	0	0	0	277.453	0	0	0	10.6365	204.976	0	0	0	0	0	0	0	0	89.2987	0	0	0	0	210.695	168.238	0	142.699	0	61.6194	0	0	0	0	178.222	282.512	0	0	0	0
HMF001721A	558.01	95.1635	0	0	701.061	0	0	0	1529.73	0	0	0	0	0	88.2385	0	0	0	0	371.754	0	0	0	0	0	0	0	0	0	0	0	0	0	576.862	168.726	0	34.1667	0	273.865	0	0	0	0	412.841	691.583	0	0	0	0
HMF001157A	1194.6	2391.97	0	0	479.889	0	0	0	1177.19	0	0	0	0	0	1662.3	0	0	0	13.1817	713.351	0	0	0	0	0	0	0	0	111.744	0	0	0	0	302.925	353.488	0	0	0	81.9192	0	0	0	0	1125.87	634.569	0	0	0	0
HMF000381A	813.496	341.045	0	0	181.405	0	0	0	517.865	0	0	0	0	0	144.545	0	0	0	272.062	636.152	0	0	0	0	0	0	0	0	202.854	0	0	0	0	199.371	538.218	0	50.0401	0	177.279	0	0	0	0	221.15	1651.52	0	0	0	0
HMF001860A	737.184	598.233	0	0	279.443	0	0	0	272.436	0	0	0	0	0	114.152	0	0	0	26.3437	495.801	0	0	0	0	0	0	0	0	38.4946	0	0	0	0	278.64	56.9788	0	82.7161	0	86.6766	0	0	0	0	110.669	869.232	0	0	0	0
HMF002201A	820.497	1115.68	0	0	266.242	0	0	0	49.9327	0	0	0	0	0	273.822	0	0	0	0.159025	138.084	0	0	0	0	0	0	0	0	87.6158	0	0	0	0	80.4779	174.592	0	18.9363	0	17.0873	0	0	0	0	48.5543	372.317	0	0	0	0
HMF001430A	901.59	825.077	0	0	1481.14	0	0	0	2663.82	0	0	0	0	0	1816.67	0	0	0	101.88	181.759	0	0	0	0	0	0	0	0	200.297	0	0	0	0	1323.22	1041.96	0	0	0	254.059	0	0	0	0	1289.13	2419.4	0	0	0	0
HMF002589A	1396.77	2994.8	0	0	1005.07	0	0	0	304.873	0	0	0	0	0	6058.48	0	0	0	74.9874	576.226	0	0	0	0	0	0	0	0	167.826	0	0	0	0	1527	991.976	0	542.014	0	239.184	0	0	0	0	1796.22	1344.57	0	0	0	0
HMF003264A	1039.71	101.439	0	0	270.531	0	0	0	300.548	0	0	0	0	0	85.2523	0	0	0	36.2635	392.214	0	0	0	0	0	0	0	0	90.3093	0	0	0	0	177.559	40.7629	0	193.102	0	56.1914	0	0	0	0	94.0852	779.03	0	0	0	0
HMF003417A	565.374	218.36	0	0	862.071	0	0	0	314.205	0	0	0	0	0	81.3734	0	0	0	1102.08	243.097	0	0	0	0	0	0	0	0	280.094	0	0	0	0	69.7334	673.267	0	174.708	0	72.8152	0	0	0	0	90.6116	976.211	0	0	0	0
HMF002003A	646.887	4838.31	0	0	1114.78	0	0	0	155.443	0	0	0	0	0	8652.79	0	0	0	152.372	1697.53	0	0	0	0	0	0	0	0	0	0	0	0	0	714.792	46.4941	0	745.602	0	431.577	0	0	0	0	2607.24	630.183	0	0	0	0
HMF002329A	603.872	9538.33	0	0	272.316	0	0	0	598.834	0	0	0	0	0	8096.48	0	0	0	977.314	1640.31	0	0	0	0	0	0	0	0	0	0	0	0	0	574.441	0	0	796.355	0	333.416	0	0	0	0	4859.07	616.264	0	0	0	0
HMF001145A	640.114	0	0	0	661.396	0	0	0	0	0	0	0	0	0	864.027	0	0	0	3237.17	274.339	0	0	0	0	0	0	0	0	123.961	0	0	0	0	3862.4	0	0	814.05	0	339.587	0	0	0	0	2101.99	750.974	0	0	0	0
HMF001145B	598.665	0	0	0	960.053	0	0	0	0	0	0	0	0	0	798.91	0	0	0	2689.59	441.333	0	0	0	0	0	0	0	0	147.542	0	0	0	0	3166.72	0	0	682.08	0	374.834	0	0	0	0	1699.3	782.974	0	0	0	0
HMF003227A	1060.5	1459.22	0	0	129.665	0	0	0	0	0	0	0	0	0	529.609	0	0	0	48.194	205.999	0	0	0	0	0	0	0	0	103.673	0	0	0	0	343.216	613.171	0	0	0	39.4988	0	0	0	0	514.172	1485.07	0	0	0	0
HMF003562A	799.966	915.582	0	0	484.181	0	0	0	101.975	0	0	0	0	0	320.395	0	0	0	43.1869	868.302	0	0	0	0	0	0	0	0	62.7934	0	0	0	0	276.912	57.6145	0	0	0	35.0705	0	0	0	0	279.059	1200.96	0	0	0	0
HMF000239A	2010.46	11548.8	0	0	730.334	0	0	0	676.361	0	0	0	0	0	5132.66	0	0	0	39.9847	582.933	0	0	0	0	0	0	0	0	307.185	0	0	0	0	275.459	231.045	0	468.415	0	260.554	0	0	0	0	2608.03	1539.79	0	0	0	0
HMF000184A	1662.57	191.407	0	0	594.053	0	0	0	399.276	0	0	0	0	0	16.3796	0	0	0	4.62576	189.891	0	0	0	0	0	0	0	0	81.4121	0	0	0	0	91.4532	155.545	0	0	0	27.8692	0	0	0	0	70.5211	307.993	0	0	0	0
HMF003049A	618.326	113.374	0	0	118.246	0	0	0	67.739	0	0	0	0	0	19.4922	0	0	0	0	518.587	0	0	0	0	0	0	0	0	94.9578	0	0	0	0	97.0602	83.6777	0	147.872	0	43.7054	0	0	0	0	27.2809	562.681	0	0	0	0
HMF003473A	744.892	918.086	0	0	808.393	0	0	0	3037.01	0	0	0	0	0	1089.98	0	0	0	48.4561	515.558	0	0	0	0	0	0	0	0	682.921	0	0	0	0	2007.54	1394.01	0	168.164	0	196.459	0	0	0	0	1282.49	3003.04	0	0	0	0
HMF002122A	102.155	66.5489	0	0	2298.91	0	0	0	6137.03	0	0	0	0	0	577.41	0	0	0	3006.88	913.366	0	0	0	0	0	0	0	0	493.29	0	0	0	0	2704.16	2566.67	0	798.018	0	343.894	0	0	0	0	629.055	1306.61	0	0	0	0
HMF000255A	816.418	192.489	0	0	376.301	0	0	0	58.2917	0	0	0	0	0	112.556	0	0	0	13.6937	814.518	0	0	0	0	0	0	0	0	92.4717	0	0	0	0	223.899	172.936	0	155.862	0	141.825	0	0	0	0	66.4407	457.299	0	0	0	0
HMF000731A	358.015	164.699	0	0	978.016	0	0	0	4519.04	0	0	0	0	0	571.392	0	0	0	31.8868	655.108	0	0	0	0	0	0	0	0	853.911	0	0	0	0	1952.15	944.031	0	856.473	0	83.2819	0	0	0	0	718.293	1180.7	0	0	0	0
HMF000354A	865.882	151.878	0	0	627.23	0	0	0	475.387	0	0	0	0	0	33.8053	0	0	0	113.473	311.917	0	0	0	0	0	0	0	0	74.637	0	0	0	0	171.264	174.993	0	0	0	75.7483	0	0	0	0	115.247	439.539	0	0	0	0
HMF003303A	1098.09	565.4	0	0	653.272	0	0	0	536.571	0	0	0	0	0	495.251	0	0	0	185.068	475.47	0	0	0	0	0	0	0	0	319.037	0	0	0	0	387.754	334.826	0	415.678	0	252.318	0	0	0	0	269.418	1261.84	0	0	0	0
HMF003800A	1595.52	4104.64	0	0	0	0	0	0	1182.21	0	0	0	0	0	2963.43	0	0	0	25.6342	611.949	0	0	0	0	0	0	0	0	101.312	0	0	0	0	322.327	327.416	0	197.746	0	85.6756	0	0	0	0	1760.68	1006.44	0	0	0	0
HMF002721A	514.161	40.6887	0	0	331.378	0	0	0	785.045	0	0	0	0	0	366.158	0	0	0	8.48044	377.365	0	0	0	0	0	0	0	0	198.21	0	0	0	0	432.495	594.971	0	101.051	0	121.923	0	0	0	0	213.513	893.561	0	0	0	0
HMF002368A	624.154	15026.5	0	0	0	0	0	0	274.781	0	0	0	0	0	15399.4	0	0	0	15.3735	0	0	0	0	0	0	0	0	0	222.931	0	0	0	0	60.8474	101.026	0	185.74	0	23.1119	0	0	0	0	5540.22	252.985	0	0	0	0
HMF004062A	1700.79	98.2573	0	0	623.302	0	0	0	201.082	0	0	0	0	0	8.6529	0	0	0	38.274	230.645	0	0	0	0	0	0	0	0	186.107	0	0	0	0	207.265	57.4579	0	157.505	0	69.6006	0	0	0	0	61.8463	342.216	0	0	0	0
HMF003720A	675.03	1873.41	0	0	252.82	0	0	0	91.7498	0	0	0	0	0	2182.73	0	0	0	9.892	804.149	0	0	0	0	0	0	0	0	182.32	0	0	0	0	230.612	236.917	0	145.427	0	138.792	0	0	0	0	791.204	922.948	0	0	0	0
HMF003460A	850.275	309.65	0	0	329.252	0	0	0	157.035	0	0	0	0	0	174.07	0	0	0	28.1836	518.96	0	0	0	0	0	0	0	0	98.8106	0	0	0	0	153.56	201.35	0	0	0	80.706	0	0	0	0	120.404	729.743	0	0	0	0
HMF000583A	1020.12	1054.68	0	0	1084.61	0	0	0	128.503	0	0	0	0	0	509.537	0	0	0	16.4904	213.746	0	0	0	0	0	0	0	0	145.302	0	0	0	0	428.85	342.886	0	80.2455	0	208.118	0	0	0	0	499.591	1428.31	0	0	0	0
HMF002831A	735.514	352.905	0	0	167.373	0	0	0	299.08	0	0	0	0	0	286.835	0	0	0	37.1975	517.562	0	0	0	0	0	0	0	0	136.007	0	0	0	0	244.681	229.089	0	399.636	0	91.2408	0	0	0	0	254.174	710.705	0	0	0	0
HMF001535A	730.983	3273.14	0	0	564.499	0	0	0	123.992	0	0	0	0	0	1933.38	0	0	0	16.4832	372.961	0	0	0	0	0	0	0	0	1026.43	0	0	0	0	235.791	235.994	0	345.432	0	231.048	0	0	0	0	1461.77	723.099	0	0	0	0
HMF002364A	1297.95	316.211	0	0	1329.82	0	0	0	412.855	0	0	0	0	0	454.145	0	0	0	81.947	336.553	0	0	0	0	0	0	0	0	0	0	0	0	0	468.927	489.982	0	210.121	0	84.2279	0	0	0	0	416.973	991.292	0	0	0	0
HMF001698A	670.391	25338.3	0	0	0	0	0	0	1288.92	0	0	0	0	0	9768.36	0	0	0	9.45674	434.908	0	0	0	0	0	0	0	0	431.623	0	0	0	0	337.238	287.499	0	540.608	0	164.003	0	0	0	0	5513.06	110.668	0	0	0	0
HMF002878A	723.931	290.793	0	0	373.297	0	0	0	471.456	0	0	0	0	0	66.0896	0	0	0	59.7432	1292.69	0	0	0	0	0	0	0	0	154.576	0	0	0	0	456.422	446.175	0	320.483	0	86.3941	0	0	0	0	131.087	1597.86	0	0	0	0
HMF000984B	481.712	12691.7	0	0	91.7243	0	0	0	605.458	0	0	0	0	0	13930.9	0	0	0	36.2355	685.075	0	0	0	0	0	0	0	0	190.314	0	0	0	0	0	0	0	497.181	0	88.7447	0	0	0	0	10549	0	0	0	0	0
HMF001172A	1175.47	6962.13	0	0	819.114	0	0	0	1239.16	0	0	0	0	0	5562.76	0	0	0	290.903	1038.67	0	0	0	0	0	0	0	0	224.791	0	0	0	0	924.825	557.135	0	349.596	0	211.444	0	0	0	0	2514.38	745.616	0	0	0	0
HMF003034A	841.437	159.62	0	0	169.309	0	0	0	264.872	0	0	0	0	0	99.2552	0	0	0	11.5695	244.594	0	0	0	0	0	0	0	0	148.232	0	0	0	0	111.421	151.408	0	119.486	0	59.4251	0	0	0	0	58.1646	941.206	0	0	0	0
HMF001690A	647.098	487.105	0	0	319.101	0	0	0	725.857	0	0	0	0	0	332.646	0	0	0	8.04458	882.224	0	0	0	0	0	0	0	0	142.368	0	0	0	0	541.77	630.265	0	0	0	170.206	0	0	0	0	516.476	1417.84	0	0	0	0
HMF002569A	1431.95	1006.65	0	0	842.304	0	0	0	836.573	0	0	0	0	0	500.844	0	0	0	95.4672	365.429	0	0	0	0	0	0	0	0	222.505	0	0	0	0	430.694	586.966	0	9.09314	0	132.624	0	0	0	0	492.171	1644.73	0	0	0	0
HMF001041A	1623.8	2248.09	0	0	86.4	0	0	0	1253.86	0	0	0	0	0	2060.47	0	0	0	874.668	4607.38	0	0	0	0	0	0	0	0	4795.56	0	0	0	0	4390.59	737.688	0	454.917	0	446.27	0	0	0	0	1100.96	2543.36	0	0	0	0
HMF001148A	2522.88	6016.96	0	0	361.592	0	0	0	1089.74	0	0	0	0	0	8327.46	0	0	0	0	0	0	0	0	0	0	0	0	0	240.187	0	0	0	0	366.135	597.702	0	409.543	0	99.6729	0	0	0	0	5961.12	0	0	0	0	0
HMF004078A	1200.79	1233.13	0	0	301.85	0	0	0	65.9942	0	0	0	0	0	597.672	0	0	0	42.1177	901.341	0	0	0	0	0	0	0	0	234.5	0	0	0	0	130.404	75.0557	0	220.728	0	37.0099	0	0	0	0	141.034	157.371	0	0	0	0
HMF003720B	733.89	6159.66	0	0	508.424	0	0	0	0	0	0	0	0	0	9029.12	0	0	0	59.177	1571.87	0	0	0	0	0	0	0	0	12.0944	0	0	0	0	499.391	99.305	0	0	0	191.383	0	0	0	0	2865.74	1411.95	0	0	0	0
HMF001461B	1534.97	20310.2	0	0	0	0	0	0	1310.06	0	0	0	0	0	18221.3	0	0	0	0.925146	0	0	0	0	0	0	0	0	0	576.439	0	0	0	0	99.5499	726.006	0	456.378	0	111.434	0	0	0	0	7693.51	474.219	0	0	0	0
HMF000014A	1492.73	184.813	0	0	790.557	0	0	0	1042.48	0	0	0	0	0	82.5187	0	0	0	349.798	1106.79	0	0	0	0	0	0	0	0	200.967	0	0	0	0	506.597	738.907	0	408.888	0	172.802	0	0	0	0	305.827	758.327	0	0	0	0
HMF002327A	375.102	163.979	0	0	750.3	0	0	0	3882.1	0	0	0	0	0	462.54	0	0	0	99.9542	1118.79	0	0	0	0	0	0	0	0	312.51	0	0	0	0	1785.78	744.351	0	590.221	0	183.536	0	0	0	0	403.682	1595.15	0	0	0	0
HMF000366A	503.574	3454.19	0	0	433.894	0	0	0	183.389	0	0	0	0	0	5720.6	0	0	0	10.3151	102.514	0	0	0	0	0	0	0	0	337.376	0	0	0	0	406.087	222.397	0	166.771	0	50.906	0	0	0	0	1919.93	863.061	0	0	0	0
HMF001225A	840.731	71.0751	0	0	649.521	0	0	0	893.376	0	0	0	0	0	120.552	0	0	0	80.5209	432.981	0	0	0	0	0	0	0	0	11.9452	0	0	0	0	187.478	186.661	0	0	0	108.838	0	0	0	0	126.18	502.142	0	0	0	0
HMF003025A	988.739	8227.02	0	0	408.418	0	0	0	803.683	0	0	0	0	0	7176.28	0	0	0	334.223	1193.89	0	0	0	0	0	0	0	0	312.497	0	0	0	0	569.106	207.268	0	637.961	0	196.809	0	0	0	0	4384.1	0	0	0	0	0
HMF000851A	766.618	492.049	0	0	536.46	0	0	0	679.924	0	0	0	0	0	1068.89	0	0	0	1.68994	0	0	0	0	0	0	0	0	0	169.374	0	0	0	0	622.644	735.014	0	42.069	0	138.374	0	0	0	0	1533.06	882.828	0	0	0	0
HMF000851B	740.67	572.575	0	0	1487.61	0	0	0	540.722	0	0	0	0	0	713.766	0	0	0	232.618	1532.01	0	0	0	0	0	0	0	0	174.777	0	0	0	0	581.821	1921.5	0	841.807	0	194.466	0	0	0	0	1875.88	394.788	0	0	0	0
HMF002599A	397.21	1212.84	0	0	962.772	0	0	0	10002.2	0	0	0	0	0	1544.46	0	0	0	474.332	1176.95	0	0	0	0	0	0	0	0	992.406	0	0	0	0	1641.64	1586.35	0	1146.86	0	494.257	0	0	0	0	1234.59	1049.11	0	0	0	0
HMF000651A	1100.56	1288.07	0	0	506.558	0	0	0	1537.28	0	0	0	0	0	1260.09	0	0	0	77.6072	857.079	0	0	0	0	0	0	0	0	320.626	0	0	0	0	864.322	608.244	0	476.104	0	263.254	0	0	0	0	897.64	1274.57	0	0	0	0
HMF002540A	686.814	43.0741	0	0	557.066	0	0	0	450.211	0	0	0	0	0	196.367	0	0	0	1665.77	241.166	0	0	0	0	0	0	0	0	168.768	0	0	0	0	723.843	10.6555	0	127.506	0	109.667	0	0	0	0	325.977	621.113	0	0	0	0
HMF002280A	1092.71	657.521	0	0	301.964	0	0	0	257.916	0	0	0	0	0	303.274	0	0	0	0	1062.71	0	0	0	0	0	0	0	0	246.312	0	0	0	0	222.206	345.342	0	0	0	116.736	0	0	0	0	226.519	1038.79	0	0	0	0
HMF000086A	31.1795	136.405	0	0	2137.62	0	0	0	6183.97	0	0	0	0	0	305.801	0	0	0	135.903	514.23	0	0	0	0	0	0	0	0	817.893	0	0	0	0	2035.81	1034.46	0	888.532	0	156.803	0	0	0	0	650.232	741.164	0	0	0	0
HMF001076A	1125.93	246.354	0	0	761.482	0	0	0	869.323	0	0	0	0	0	346.553	0	0	0	0	770.549	0	0	0	0	0	0	0	0	195.897	0	0	0	0	722.661	836.183	0	210.865	0	297.181	0	0	0	0	361.304	1165.72	0	0	0	0
HMF000828A	860.246	527.073	0	0	379.118	0	0	0	424.416	0	0	0	0	0	228.923	0	0	0	12.8365	440.422	0	0	0	0	0	0	0	0	120.245	0	0	0	0	152.163	78.7985	0	62.4847	0	81.585	0	0	0	0	159.409	917.279	0	0	0	0
HMF001597A	0	52626.7	0	0	0	0	0	0	0	0	0	0	0	0	21831.7	0	0	0	138.414	1948.06	0	0	0	0	0	0	0	0	0	0	0	0	0	0	0	0	487.765	0	24.4803	0	0	0	0	14004.9	0	0	0	0	0
HMF002809A	1076.31	1057.89	0	0	180.41	0	0	0	1804.63	0	0	0	0	0	573.043	0	0	0	227.378	1576.48	0	0	0	0	0	0	0	0	422.821	0	0	0	0	650.425	1336.42	0	165.672	0	229.743	0	0	0	0	671.145	2225.64	0	0	0	0
HMF000497A	284.476	430.135	0	0	1543.71	0	0	0	5225.41	0	0	0	0	0	1309.01	0	0	0	3634.46	732.055	0	0	0	0	0	0	0	0	611.274	0	0	0	0	3328.6	506.047	0	1174.7	0	378.762	0	0	0	0	980.829	2341.53	0	0	0	0
HMF003645A	560.095	150.058	0	0	461.069	0	0	0	184.293	0	0	0	0	0	28.5694	0	0	0	9.7446	475.684	0	0	0	0	0	0	0	0	168.954	0	0	0	0	153.694	81.3247	0	133.417	0	35.2037	0	0	0	0	71.3849	533.509	0	0	0	0
HMF002801A	865.965	7877.06	0	0	316.139	0	0	0	493.093	0	0	0	0	0	11433.1	0	0	0	0	0	0	0	0	0	0	0	0	0	232.921	0	0	0	0	67.9624	129.968	0	313.392	0	90.9445	0	0	0	0	4753.47	0	0	0	0	0
HMF003283A	897.02	8684.58	0	0	380.713	0	0	0	153.424	0	0	0	0	0	3640.51	0	0	0	11.1916	552.597	0	0	0	0	0	0	0	0	227.296	0	0	0	0	201.708	83.816	0	0	0	45.9534	0	0	0	0	2222.15	906.044	0	0	0	0
HMF003363A	715.944	136.499	0	0	460.243	0	0	0	266.996	0	0	0	0	0	19.9795	0	0	0	78.7958	612.672	0	0	0	0	0	0	0	0	154.13	0	0	0	0	220.013	0	0	332.186	0	55.9762	0	0	0	0	82.775	685.791	0	0	0	0
HMF002652A	993.58	1342.54	0	0	0	0	0	0	1312.56	0	0	0	0	0	1362.03	0	0	0	1099.27	591.045	0	0	0	0	0	0	0	0	499.896	0	0	0	0	962.391	2132.95	0	0	0	152.201	0	0	0	0	1417.88	1959.66	0	0	0	0
HMF001269A	754.451	59.8873	0	0	0	0	0	0	473.195	0	0	0	0	0	66.7279	0	0	0	62.699	655.785	0	0	0	0	0	0	0	0	198.054	0	0	0	0	271.948	181.737	0	271.257	0	48.0212	0	0	0	0	87.1495	592.088	0	0	0	0
HMF004136A	677.882	131.9	0	0	197.895	0	0	0	138.683	0	0	0	0	0	23.9954	0	0	0	8.77111	368.406	0	0	0	0	0	0	0	0	227.613	0	0	0	0	69.2821	107.029	0	164.246	0	44.6458	0	0	0	0	20.027	465.624	0	0	0	0
HMF004215A	684.057	5532.03	0	0	780.46	0	0	0	1549.38	0	0	0	0	0	7157.85	0	0	0	873.061	1807.63	0	0	0	0	0	0	0	0	8114.85	0	0	0	0	781.599	1616.4	0	0	0	250.701	0	0	0	0	3209	3835.98	0	0	0	0
HMF002075A	1382.47	17173.5	0	0	752.612	0	0	0	2176.31	0	0	0	0	0	10776.4	0	0	0	103.148	1944.67	0	0	0	0	0	0	0	0	0	0	0	0	0	591.909	91.354	0	763.008	0	443.018	0	0	0	0	6629.57	472.039	0	0	0	0
HMF000914A	1707.53	1802.29	0	0	647.881	0	0	0	1951.5	0	0	0	0	0	697.823	0	0	0	365.067	1094.47	0	0	0	0	0	0	0	0	285.722	0	0	0	0	318.979	299.45	0	27.7841	0	242.262	0	0	0	0	544.166	996.076	0	0	0	0
HMF000914B	2255.45	1816.36	0	0	1010.42	0	0	0	1655.74	0	0	0	0	0	723.4	0	0	0	773.683	1641.9	0	0	0	0	0	0	0	0	245.689	0	0	0	0	715.208	122.342	0	29.5002	0	339.104	0	0	0	0	692.355	1355.84	0	0	0	0
HMF003099A	1091.27	115.401	0	0	402.697	0	0	0	195.751	0	0	0	0	0	0	0	0	0	38.0148	205.336	0	0	0	0	0	0	0	0	45.0145	0	0	0	0	233.236	181.488	0	234.576	0	46.6298	0	0	0	0	72.8154	509.767	0	0	0	0
HMF000171A	2553.31	9637.9	0	0	557.148	0	0	0	2890.4	0	0	0	0	0	9017.77	0	0	0	799.528	942.246	0	0	0	0	0	0	0	0	848.689	0	0	0	0	1120.34	1357.72	0	339.736	0	294.119	0	0	0	0	4783.67	2349.43	0	0	0	0
HMF003443A	1018.98	3655.54	0	0	278.806	0	0	0	532.2	0	0	0	0	0	3368.62	0	0	0	215.082	967.761	0	0	0	0	0	0	0	0	5.83064	0	0	0	0	618.002	187.259	0	308.274	0	190.865	0	0	0	0	1123.39	895.39	0	0	0	0
HMF002363A	1420.75	159.145	0	0	664.088	0	0	0	213.085	0	0	0	0	0	65.5137	0	0	0	0	218.783	0	0	0	0	0	0	0	0	60.9551	0	0	0	0	230.591	303.05	0	0	0	155.392	0	0	0	0	91.6009	353.047	0	0	0	0
HMF003134A	1271.19	582.071	0	0	329.82	0	0	0	1123.02	0	0	0	0	0	144.41	0	0	0	22.1475	760.979	0	0	0	0	0	0	0	0	136.192	0	0	0	0	125.283	270.614	0	96.2499	0	181.929	0	0	0	0	112.689	1007.41	0	0	0	0
HMF003134B	1628.64	1009.62	0	0	228.138	0	0	0	1269.75	0	0	0	0	0	159.884	0	0	0	39.6479	907.757	0	0	0	0	0	0	0	0	244.589	0	0	0	0	201.866	357.678	0	340.585	0	239.905	0	0	0	0	167.225	1312.72	0	0	0	0
HMF002676A	1048.01	83.7306	0	0	338.268	0	0	0	91.8291	0	0	0	0	0	57.4372	0	0	0	21.8833	249.478	0	0	0	0	0	0	0	0	207.594	0	0	0	0	177.456	154.114	0	177.009	0	180.194	0	0	0	0	86.6415	490.357	0	0	0	0
HMF000480A	0	418.939	0	0	0	0	0	0	3741.02	0	0	0	0	0	444.685	0	0	0	125.635	1268.71	0	0	0	0	0	0	0	0	153.93	0	0	0	0	191.769	932.341	0	7494.49	0	55.9701	0	0	0	0	552.894	2904.6	0	0	0	0
HMF000480B	106.731	1265.74	0	0	1569.85	0	0	0	3950.16	0	0	0	0	0	1003.72	0	0	0	80.0295	1208.52	0	0	0	0	0	0	0	0	77.8502	0	0	0	0	878.732	705.137	0	4779.74	0	270.034	0	0	0	0	1131.83	2018.92	0	0	0	0
HMF002151A	777.915	2159.19	0	0	91.6806	0	0	0	159.335	0	0	0	0	0	817.712	0	0	0	0.872364	47.0327	0	0	0	0	0	0	0	0	125.972	0	0	0	0	68.2371	129.27	0	57.2971	0	10.0732	0	0	0	0	745.947	222.463	0	0	0	0
HMF002473A	909.36	734.328	0	0	0	0	0	0	0	0	0	0	0	0	39.4496	0	0	0	16.0405	1491.93	0	0	0	0	0	0	0	0	362.962	0	0	0	0	6.54681	71.3183	0	0	0	0	0	0	0	0	111.926	1090.14	0	0	0	0
HMF002524A	744.827	326.739	0	0	304.487	0	0	0	62.8728	0	0	0	0	0	106.363	0	0	0	10.2482	892.41	0	0	0	0	0	0	0	0	169.367	0	0	0	0	127.692	29.8178	0	46.4541	0	21.0104	0	0	0	0	132.139	307.572	0	0	0	0
HMF001559A	2238.11	381.529	0	0	272.102	0	0	0	563.025	0	0	0	0	0	111.389	0	0	0	96.7247	2594.81	0	0	0	0	0	0	0	0	398.937	0	0	0	0	42.8911	414.733	0	187.723	0	92.607	0	0	0	0	83.8773	536.537	0	0	0	0
HMF000629A	343.062	1877.25	0	0	246.464	0	0	0	3059.76	0	0	0	0	0	1408.01	0	0	0	94.1424	1606.89	0	0	0	0	0	0	0	0	315.66	0	0	0	0	1142.19	347.646	0	287.185	0	218.35	0	0	0	0	1293.86	1435.53	0	0	0	0
HMF001349A	699.083	162.741	0	0	494.538	0	0	0	1778.29	0	0	0	0	0	165.897	0	0	0	59.2747	489.313	0	0	0	0	0	0	0	0	197.659	0	0	0	0	570.317	232.622	0	375.422	0	157.769	0	0	0	0	231.918	708.157	0	0	0	0
HMF001425A	1162.61	147.706	0	0	590.216	0	0	0	4853.21	0	0	0	0	0	158.92	0	0	0	112.988	634.458	0	0	0	0	0	0	0	0	716.272	0	0	0	0	621.732	464.347	0	722.642	0	350.482	0	0	0	0	358.459	74.9604	0	0	0	0
HMF004315A	688.125	131.646	0	0	164.415	0	0	0	236.516	0	0	0	0	0	94.8265	0	0	0	0	155.376	0	0	0	0	0	0	0	0	62.2472	0	0	0	0	96.898	140.098	0	1.02768	0	82.0509	0	0	0	0	134.139	407.636	0	0	0	0
HMF004286A	710.116	729.693	0	0	1157.22	0	0	0	1222.8	0	0	0	0	0	526.33	0	0	0	121.101	454.165	0	0	0	0	0	0	0	0	164.019	0	0	0	0	730.525	659.754	0	511.455	0	184.95	0	0	0	0	582.148	760.725	0	0	0	0
HMF004004A	1436.47	3426.34	0	0	380.79	0	0	0	232.049	0	0	0	0	0	5531.71	0	0	0	0	413.313	0	0	0	0	0	0	0	0	176.925	0	0	0	0	162.634	176.847	0	196.78	0	50.609	0	0	0	0	1779.53	0	0	0	0	0
HMF001868A	1006.08	4860.76	0	0	257.8	0	0	0	186.883	0	0	0	0	0	4479.92	0	0	0	26.3277	473.036	0	0	0	0	0	0	0	0	173.047	0	0	0	0	134.116	201.697	0	127.438	0	45.6553	0	0	0	0	4582.48	687.763	0	0	0	0
HMF000612A	613.191	400.949	0	0	2668.25	0	0	0	8451.17	0	0	0	0	0	3090.17	0	0	0	177.924	1123.14	0	0	0	0	0	0	0	0	2436.3	0	0	0	0	6967.59	2093.77	0	3320.94	0	536.351	0	0	0	0	2092.83	1571.43	0	0	0	0
HMF001502A	1208.87	177.571	0	0	412.866	0	0	0	2123.93	0	0	0	0	0	140.365	0	0	0	79.3414	1824.15	0	0	0	0	0	0	0	0	203.376	0	0	0	0	404.904	537.884	0	988.13	0	278.096	0	0	0	0	354.051	585.468	0	0	0	0
HMF001275A	1377.98	3514.2	0	0	782.559	0	0	0	8.704	0	0	0	0	0	7988.29	0	0	0	51.9873	549.959	0	0	0	0	0	0	0	0	167.493	0	0	0	0	815.039	37.4253	0	61.4136	0	169.463	0	0	0	0	1418.21	1285.27	0	0	0	0
HMF003174A	227.954	420.207	0	0	163.198	0	0	0	92.8541	0	0	0	0	0	322.654	0	0	0	119.77	113.548	0	0	0	0	0	0	0	0	37.252	0	0	0	0	129.531	86.0621	0	9.27557	0	34.7558	0	0	0	0	280.411	295.527	0	0	0	0
HMF002448A	515.947	59.1134	0	0	238.349	0	0	0	142.961	0	0	0	0	0	5.26821	0	0	0	0.775271	172.206	0	0	0	0	0	0	0	0	102.887	0	0	0	0	75.184	9.58921	0	59.6331	0	10.2002	0	0	0	0	21.8857	130.002	0	0	0	0
HMF000087A	1739.14	3008.15	0	0	430.937	0	0	0	1589.64	0	0	0	0	0	8540.3	0	0	0	76.0248	591.267	0	0	0	0	0	0	0	0	247.474	0	0	0	0	1572.86	962.931	0	131.955	0	164.742	0	0	0	0	2869.98	1908.6	0	0	0	0
HMF001468A	1020.94	3545.99	0	0	234.06	0	0	0	258.823	0	0	0	0	0	3305.89	0	0	0	0	615.149	0	0	0	0	0	0	0	0	27.9692	0	0	0	0	49.9935	302.145	0	59.6744	0	26.6671	0	0	0	0	1802.61	603.081	0	0	0	0
HMF001801A	667.966	137.431	0	0	170.854	0	0	0	301.941	0	0	0	0	0	71.0434	0	0	0	15.6025	190.662	0	0	0	0	0	0	0	0	21.377	0	0	0	0	211.94	108.958	0	12.3369	0	69.8355	0	0	0	0	138.685	513.367	0	0	0	0
HMF003427A	1394.05	372.297	0	0	828.03	0	0	0	521.615	0	0	0	0	0	317.421	0	0	0	2054.39	628.03	0	0	0	0	0	0	0	0	0	0	0	0	0	542.836	0	0	329.502	0	292.615	0	0	0	0	44.7678	1116.44	0	0	0	0
HMF002233A	672.743	6533.73	0	0	212.391	0	0	0	266.967	0	0	0	0	0	2564.92	0	0	0	0	307.85	0	0	0	0	0	0	0	0	72.2004	0	0	0	0	77.326	172.548	0	0	0	24.2227	0	0	0	0	924.535	544.571	0	0	0	0
HMF002463A	1103.37	1176.2	0	0	0	0	0	0	1122.94	0	0	0	0	0	405.853	0	0	0	13.2195	1685.17	0	0	0	0	0	0	0	0	370.432	0	0	0	0	526.326	419.444	0	0	0	169.973	0	0	0	0	591.317	2202.74	0	0	0	0
HMF002873A	853.273	84.9308	0	0	549.455	0	0	0	92.6409	0	0	0	0	0	25.0925	0	0	0	11.9111	188.252	0	0	0	0	0	0	0	0	1.90798	0	0	0	0	170.274	36.472	0	3.704	0	92.4055	0	0	0	0	72.7762	317.905	0	0	0	0
HMF002521A	441.901	214.86	0	0	215.392	0	0	0	54.3103	0	0	0	0	0	148.117	0	0	0	13.6784	177.62	0	0	0	0	0	0	0	0	119.401	0	0	0	0	102.327	124.273	0	12.9491	0	0	0	0	0	0	60.5048	283.668	0	0	0	0
HMF002412A	693.344	66.7507	0	0	392.523	0	0	0	118.027	0	0	0	0	0	73.3267	0	0	0	24.4089	340.464	0	0	0	0	0	0	0	0	181.696	0	0	0	0	233.524	122.049	0	0	0	69.4446	0	0	0	0	28.1256	671.318	0	0	0	0
HMF002258A	454.989	1247.61	0	0	177.005	0	0	0	220.883	0	0	0	0	0	772.598	0	0	0	0	0	0	0	0	0	0	0	0	0	58.5132	0	0	0	0	63.9672	128.483	0	0	0	8.31721	0	0	0	0	544.073	436.559	0	0	0	0
HMF000435A	379.326	286.223	0	0	754.82	0	0	0	6670.06	0	0	0	0	0	1284.22	0	0	0	87.668	593.377	0	0	0	0	0	0	0	0	771.161	0	0	0	0	1708.72	1064.31	0	696.379	0	223.634	0	0	0	0	1365.99	1164.11	0	0	0	0
HMF003730A	709.725	701.517	0	0	278.771	0	0	0	209.426	0	0	0	0	0	96.8133	0	0	0	1.95842	213.771	0	0	0	0	0	0	0	0	116.783	0	0	0	0	170.075	106.683	0	18.1117	0	38.5146	0	0	0	0	184.407	746.443	0	0	0	0
HMF003291A	583.729	29.6969	0	0	1201.22	0	0	0	1191.18	0	0	0	0	0	207.799	0	0	0	62.5166	360.591	0	0	0	0	0	0	0	0	154.765	0	0	0	0	1308.54	709.536	0	232.652	0	144.67	0	0	0	0	291.398	557.707	0	0	0	0
HMF003414A	1014.81	261.661	0	0	340.204	0	0	0	441.395	0	0	0	0	0	482.691	0	0	0	37.0422	215.901	0	0	0	0	0	0	0	0	88.2348	0	0	0	0	411.043	269.729	0	0	0	17.5701	0	0	0	0	261.097	689.624	0	0	0	0
HMF001174A	2390.47	19604.5	0	0	232.297	0	0	0	285.084	0	0	0	0	0	10109.4	0	0	0	333.55	0	0	0	0	0	0	0	0	0	225.992	0	0	0	0	901.227	682.525	0	155.12	0	213.646	0	0	0	0	4149.28	685.98	0	0	0	0
HMF001161A	798.298	100.192	0	0	214.824	0	0	0	250.037	0	0	0	0	0	26.931	0	0	0	4.66998	140.254	0	0	0	0	0	0	0	0	0	0	0	0	0	15.7777	7.42736	0	23.7036	0	24.0901	0	0	0	0	63.5955	242.201	0	0	0	0
HMF001836A	823.807	251.355	0	0	451.921	0	0	0	120.984	0	0	0	0	0	14.494	0	0	0	10.6664	184.635	0	0	0	0	0	0	0	0	0	0	0	0	0	47.7548	76.2167	0	0	0	43.1822	0	0	0	0	19.7268	284.257	0	0	0	0
HMF003337A	901.989	339.829	0	0	1298.58	0	0	0	8030.96	0	0	0	0	0	741.097	0	0	0	149.771	1436.45	0	0	0	0	0	0	0	0	690.27	0	0	0	0	2801.62	1087.16	0	1088.58	0	319.901	0	0	0	0	636.829	3062.97	0	0	0	0
HMF000452A	669.451	68.2591	0	0	337.888	0	0	0	462.769	0	0	0	0	0	160.664	0	0	0	30.8143	436.779	0	0	0	0	0	0	0	0	191.907	0	0	0	0	289.368	219.415	0	230.291	0	104.928	0	0	0	0	96.4654	529	0	0	0	0
HMF003691A	824.67	164.318	0	0	472.798	0	0	0	1424.53	0	0	0	0	0	127.187	0	0	0	69.8402	744.283	0	0	0	0	0	0	0	0	314.246	0	0	0	0	359.736	455.162	0	59.6664	0	186.363	0	0	0	0	179.631	1179.57	0	0	0	0
HMF003331A	2186.5	1434.8	0	0	495.523	0	0	0	1652.73	0	0	0	0	0	1779.93	0	0	0	32.4513	2706.26	0	0	0	0	0	0	0	0	438.209	0	0	0	0	981.447	724.679	0	236.436	0	364.838	0	0	0	0	838.583	1838.62	0	0	0	0
HMF003665A	1155.72	1593.77	0	0	0	0	0	0	840.167	0	0	0	0	0	913.395	0	0	0	38.5093	1358.42	0	0	0	0	0	0	0	0	296.81	0	0	0	0	315.101	153.54	0	210.325	0	29.66	0	0	0	0	522.114	648.462	0	0	0	0
HMF001775A	610.705	15036.3	0	0	502.316	0	0	0	0	0	0	0	0	0	21404.8	0	0	0	39.4553	1310.11	0	0	0	0	0	0	0	0	83.6861	0	0	0	0	210.348	0	0	0	0	10.0656	0	0	0	0	8610.6	657.681	0	0	0	0
HMF003064A	509.65	565.616	0	0	418.05	0	0	0	267.3	0	0	0	0	0	218.266	0	0	0	15.8568	18.0721	0	0	0	0	0	0	0	0	62.7859	0	0	0	0	91.4196	48.4663	0	33.8371	0	40.6164	0	0	0	0	126.637	588.427	0	0	0	0
HMF003563A	914.594	4667.35	0	0	463.895	0	0	0	687.918	0	0	0	0	0	2103.77	0	0	0	98.6308	768.819	0	0	0	0	0	0	0	0	196.952	0	0	0	0	374.207	994	0	337.016	0	85.0558	0	0	0	0	1360.5	902.297	0	0	0	0
HMF000390A	642.401	392.283	0	0	306.935	0	0	0	563.917	0	0	0	0	0	147.338	0	0	0	28.451	518.02	0	0	0	0	0	0	0	0	100.7	0	0	0	0	127.4	512.862	0	245.636	0	109.725	0	0	0	0	157.075	839.256	0	0	0	0
HMF001802A	669.044	114.056	0	0	616.677	0	0	0	239.978	0	0	0	0	0	185.417	0	0	0	27.0755	692.151	0	0	0	0	0	0	0	0	0	0	0	0	0	253.542	274.528	0	92.8121	0	361.234	0	0	0	0	205.624	718.861	0	0	0	0
HMF000101A	729.791	102.043	0	0	298.147	0	0	0	251.823	0	0	0	0	0	52.4094	0	0	0	32.7592	358.119	0	0	0	0	0	0	0	0	179.466	0	0	0	0	175.524	79.1707	0	168.541	0	36.0705	0	0	0	0	34.374	592.763	0	0	0	0
HMF001945B	1038.8	59.9373	0	0	1970.63	0	0	0	3878.59	0	0	0	0	0	513.523	0	0	0	251.84	546.854	0	0	0	0	0	0	0	0	192.901	0	0	0	0	3101.62	2053.83	0	722.684	0	492.428	0	0	0	0	885.147	2087.22	0	0	0	0
HMF000867A	1489.85	91.0175	0	0	362.689	0	0	0	1094.01	0	0	0	0	0	195.736	0	0	0	34.5212	1771.49	0	0	0	0	0	0	0	0	306.828	0	0	0	0	318.749	269.517	0	264.184	0	95.5848	0	0	0	0	110.923	564.907	0	0	0	0
HMF000035A	492.534	153.062	0	0	271.046	0	0	0	348.984	0	0	0	0	0	58.9597	0	0	0	0	134.795	0	0	0	0	0	0	0	0	168.151	0	0	0	0	87.1088	94.7845	0	0	0	67.0655	0	0	0	0	42.6847	634.826	0	0	0	0
HMF002058A	1083.56	2417.45	0	0	1126.1	0	0	0	957.845	0	0	0	0	0	1287.08	0	0	0	969.379	376.954	0	0	0	0	0	0	0	0	370.814	0	0	0	0	697.072	461.305	0	398.183	0	160.263	0	0	0	0	704.678	1519.32	0	0	0	0
HMF003213A	928.322	738.535	0	0	1273.08	0	0	0	1495.06	0	0	0	0	0	1568.94	0	0	0	39.304	234.207	0	0	0	0	0	0	0	0	59.0818	0	0	0	0	637.184	464.244	0	3.56652	0	152.406	0	0	0	0	783.734	543.332	0	0	0	0
HMF000360A	1568.28	290.604	0	0	1068.16	0	0	0	373.411	0	0	0	0	0	311.662	0	0	0	8.00018	204.796	0	0	0	0	0	0	0	0	165.488	0	0	0	0	417.795	316.321	0	281.299	0	148.794	0	0	0	0	214.234	1191.15	0	0	0	0
HMF000708A	936.551	4804.24	0	0	343.8	0	0	0	298.343	0	0	0	0	0	2932.29	0	0	0	32.7987	231.268	0	0	0	0	0	0	0	0	90.2694	0	0	0	0	115.56	243.325	0	0	0	27.7548	0	0	0	0	1316.55	864.252	0	0	0	0
HMF003055A	1218.81	384.236	0	0	0	0	0	0	0	0	0	0	0	0	48.0628	0	0	0	7263.48	75.0226	0	0	0	0	0	0	0	0	133.062	0	0	0	0	0	6805.64	0	551.064	0	101.617	0	0	0	0	0	0	0	0	0	0
HMF003315A	1195.61	284.839	0	0	705.557	0	0	0	375.871	0	0	0	0	0	210.92	0	0	0	0	1062.13	0	0	0	0	0	0	0	0	195.492	0	0	0	0	436.142	422.137	0	252.459	0	185.066	0	0	0	0	170.632	918.145	0	0	0	0
HMF001252A	1688.03	6317.6	0	0	929.755	0	0	0	2113.92	0	0	0	0	0	4188.2	0	0	0	126.44	1819.55	0	0	0	0	0	0	0	0	479.072	0	0	0	0	644.819	243.824	0	346.7	0	294.784	0	0	0	0	3738.68	1672.63	0	0	0	0
HMF002044A	919.815	616.8	0	0	839.918	0	0	0	202.43	0	0	0	0	0	184.792	0	0	0	19.2465	247.829	0	0	0	0	0	0	0	0	133.063	0	0	0	0	265.674	213.66	0	8.69424	0	147.688	0	0	0	0	183.689	510.701	0	0	0	0
HMF004012A	1101.11	1575.13	0	0	1173.99	0	0	0	492.104	0	0	0	0	0	683.338	0	0	0	61.1392	0	0	0	0	0	0	0	0	0	59.0121	0	0	0	0	0	707.726	0	8121.72	0	57.5356	0	0	0	0	736.174	1135.01	0	0	0	0
HMF004135A	1153.05	218.737	0	0	291.96	0	0	0	271.482	0	0	0	0	0	315.276	0	0	0	93.135	750.492	0	0	0	0	0	0	0	0	77.4602	0	0	0	0	317.972	101.757	0	168.043	0	42.7423	0	0	0	0	507.07	902.827	0	0	0	0
HMF003008A	1648.26	17514.3	0	0	0	0	0	0	145.178	0	0	0	0	0	9457.95	0	0	0	33.6991	1588.13	0	0	0	0	0	0	0	0	0	0	0	0	0	0	0	0	32506.5	0	0	0	0	0	0	4132.66	15098.3	0	0	0	0
HMF003391A	638.676	106.391	0	0	340.863	0	0	0	298.058	0	0	0	0	0	65.0954	0	0	0	6.10335	333.558	0	0	0	0	0	0	0	0	26.0606	0	0	0	0	185.776	170.176	0	119.767	0	45.364	0	0	0	0	94.1966	422.916	0	0	0	0
HMF003804A	1034.7	422.17	0	0	13.5925	0	0	0	311.32	0	0	0	0	0	115.574	0	0	0	59.7147	210.967	0	0	0	0	0	0	0	0	189.873	0	0	0	0	255.449	469.864	0	108.572	0	73.5573	0	0	0	0	150.589	1584.06	0	0	0	0
HMF002268A	1476.56	349.914	0	0	438.499	0	0	0	473.754	0	0	0	0	0	288.108	0	0	0	1724.36	276.783	0	0	0	0	0	0	0	0	32.0126	0	0	0	0	288.665	0	0	203.229	0	186.069	0	0	0	0	229.469	624.568	0	0	0	0
HMF001042A	491.498	251.518	0	0	188.249	0	0	0	219.451	0	0	0	0	0	77.3126	0	0	0	15.6043	526.916	0	0	0	0	0	0	0	0	85.8158	0	0	0	0	85.5604	83.9277	0	51.6469	0	46.6857	0	0	0	0	63.0139	525.801	0	0	0	0
HMF000903A	938.701	1273.15	0	0	85.4581	0	0	0	255.889	0	0	0	0	0	693.953	0	0	0	2428.91	2947.29	0	0	0	0	0	0	0	0	242.424	0	0	0	0	993.087	0	0	230.056	0	401.148	0	0	0	0	789.273	1472.66	0	0	0	0
HMF002241B	720.169	1073.69	0	0	341.14	0	0	0	221.368	0	0	0	0	0	688.884	0	0	0	0	1796.7	0	0	0	0	0	0	0	0	271.34	0	0	0	0	100.986	230.695	0	117.737	0	88.211	0	0	0	0	430.05	679.021	0	0	0	0
HMF000989A	591.831	1027.22	0	0	405.058	0	0	0	973.276	0	0	0	0	0	709.739	0	0	0	1185.29	419.527	0	0	0	0	0	0	0	0	106.762	0	0	0	0	348.183	0	0	125.897	0	190.108	0	0	0	0	487.283	1316.83	0	0	0	0
HMF000179B	536.094	14.4282	0	0	380.459	0	0	0	2197.8	0	0	0	0	0	87.7207	0	0	0	27.9301	540.819	0	0	0	0	0	0	0	0	240.453	0	0	0	0	1295.63	625.829	0	371.479	0	0	0	0	0	0	269.577	1171.77	0	0	0	0
HMF003676A	452.072	250.835	0	0	310.085	0	0	0	24.0621	0	0	0	0	0	1752.73	0	0	0	3525.26	0	0	0	0	0	0	0	0	0	273.633	0	0	0	0	6880.92	0	0	949.571	0	494.99	0	0	0	0	2512.03	733.806	0	0	0	0
HMF000797A	478.191	37.1467	0	0	619.341	0	0	0	177.252	0	0	0	0	0	55.6333	0	0	0	30.9861	287.87	0	0	0	0	0	0	0	0	22.7434	0	0	0	0	125.473	2.5173	0	63.883	0	65.1262	0	0	0	0	23.0548	658.782	0	0	0	0
HMF004023A	744.802	2354.98	0	0	408.383	0	0	0	377.355	0	0	0	0	0	1669.18	0	0	0	35.2428	344.663	0	0	0	0	0	0	0	0	896.969	0	0	0	0	378.116	219.876	0	68.8554	0	89.0021	0	0	0	0	1037.99	1648.58	0	0	0	0
HMF003325A	1293.92	197.601	0	0	469.692	0	0	0	361.731	0	0	0	0	0	146.203	0	0	0	20.8653	353.854	0	0	0	0	0	0	0	0	139.46	0	0	0	0	136.396	179.338	0	178.229	0	54.7409	0	0	0	0	29.7368	185.236	0	0	0	0
HMF000054B	1376.4	288.867	0	0	2339.91	0	0	0	5053.02	0	0	0	0	0	807.857	0	0	0	116.971	1113.67	0	0	0	0	0	0	0	0	538.055	0	0	0	0	3136.55	1874.05	0	816.376	0	466.796	0	0	0	0	1070.76	2626.71	0	0	0	0
HMF001427A	1343.9	305.329	0	0	776.35	0	0	0	1324.55	0	0	0	0	0	241.082	0	0	0	10.6957	640.225	0	0	0	0	0	0	0	0	0	0	0	0	0	499.105	512.343	0	25.0663	0	128.473	0	0	0	0	239.503	1156.38	0	0	0	0
HMF002197A	837.152	110.835	0	0	748.892	0	0	0	2033.69	0	0	0	0	0	214.03	0	0	0	37.501	334.47	0	0	0	0	0	0	0	0	254.181	0	0	0	0	828.544	252.857	0	434.898	0	83.7684	0	0	0	0	316.354	883.83	0	0	0	0
HMF000179A	595.826	65.3323	0	0	467.733	0	0	0	2459.13	0	0	0	0	0	115.293	0	0	0	17.3333	640.08	0	0	0	0	0	0	0	0	284.861	0	0	0	0	1419.64	777.358	0	370.503	0	0	0	0	0	0	394.048	1128.87	0	0	0	0
HMF004101A	2044.53	137.147	0	0	658.539	0	0	0	121.147	0	0	0	0	0	155.68	0	0	0	122.446	787.616	0	0	0	0	0	0	0	0	137.102	0	0	0	0	289.91	74.4124	0	206.306	0	94.9956	0	0	0	0	94.0722	187.099	0	0	0	0
HMF003851A	469.949	7510.84	0	0	433.839	0	0	0	82.0869	0	0	0	0	0	4431.97	0	0	0	0.858021	225.734	0	0	0	0	0	0	0	0	62.8273	0	0	0	0	166.371	49.302	0	0	0	31.6389	0	0	0	0	1430.2	844.386	0	0	0	0
HMF001779A	819.093	4675.48	0	0	670.714	0	0	0	552.614	0	0	0	0	0	4859.82	0	0	0	845.584	1216.39	0	0	0	0	0	0	0	0	156.944	0	0	0	0	1025.91	726.268	0	0	0	452.273	0	0	0	0	805.648	2528.27	0	0	0	0
HMF002824B	1901.39	286.961	0	0	3286.1	0	0	0	2582.65	0	0	0	0	0	980.035	0	0	0	3238.63	51.6196	0	0	0	0	0	0	0	0	336.922	0	0	0	0	2989.07	1984	0	387.997	0	402.885	0	0	0	0	1314.75	1687.99	0	0	0	0
HMF001223C	1894.14	21877.6	0	0	849.021	0	0	0	4923.13	0	0	0	0	0	29137.6	0	0	0	91.4511	2175.79	0	0	0	0	0	0	0	0	230.891	0	0	0	0	1099.77	870.511	0	0	0	454.051	0	0	0	0	10654.6	3369.5	0	0	0	0
HMF000417A	1742.1	5275.62	0	0	272.423	0	0	0	770.582	0	0	0	0	0	5016.59	0	0	0	0	943.084	0	0	0	0	0	0	0	0	179.621	0	0	0	0	625.497	633.997	0	215.938	0	116.901	0	0	0	0	2906.37	1330.28	0	0	0	0
HMF001924A	1008.11	9364.19	0	0	225.355	0	0	0	692.464	0	0	0	0	0	10755	0	0	0	19.5593	446.435	0	0	0	0	0	0	0	0	991.466	0	0	0	0	35.1613	102.991	0	477.236	0	60.9659	0	0	0	0	5878.99	104.095	0	0	0	0
HMF002917A	273.196	319.817	0	0	1129.42	0	0	0	3370.46	0	0	0	0	0	524.832	0	0	0	83.0138	721.493	0	0	0	0	0	0	0	0	328.427	0	0	0	0	1602.02	744.992	0	439.193	0	237.964	0	0	0	0	1003.21	1597.96	0	0	0	0
HMF002481A	979.655	585.756	0	0	388.987	0	0	0	219.002	0	0	0	0	0	225.891	0	0	0	0	495.199	0	0	0	0	0	0	0	0	116.833	0	0	0	0	146.642	197.84	0	85.3216	0	52.2532	0	0	0	0	138.481	663.14	0	0	0	0
HMF000793A	357.018	141.347	0	0	922.068	0	0	0	3726.78	0	0	0	0	0	431.781	0	0	0	444.7	500.829	0	0	0	0	0	0	0	0	397.279	0	0	0	0	1631.88	1013.52	0	590.382	0	215.073	0	0	0	0	641.365	815.984	0	0	0	0
HMF000992A	928.299	165.216	0	0	148.01	0	0	0	460.914	0	0	0	0	0	82.5052	0	0	0	0	269.268	0	0	0	0	0	0	0	0	63.6794	0	0	0	0	253.244	383.162	0	38.9547	0	18.1522	0	0	0	0	113.018	1011.58	0	0	0	0
HMF002539A	1058.42	479.759	0	0	614.068	0	0	0	195.479	0	0	0	0	0	430.569	0	0	0	34.3443	725.366	0	0	0	0	0	0	0	0	73.639	0	0	0	0	302.501	184.117	0	88.3783	0	209.997	0	0	0	0	188.581	620.779	0	0	0	0
HMF003792A	1492.48	197.126	0	0	1120.41	0	0	0	702.021	0	0	0	0	0	355.713	0	0	0	59.9814	879.603	0	0	0	0	0	0	0	0	0	0	0	0	0	518.067	158.898	0	682.415	0	264.289	0	0	0	0	280.578	543.42	0	0	0	0
HMF002526A	354.678	8563.6	0	0	89.5856	0	0	0	19.365	0	0	0	0	0	4674.13	0	0	0	25.3052	675.106	0	0	0	0	0	0	0	0	26.9891	0	0	0	0	0	0	0	186.1	0	63.7429	0	0	0	0	3864.45	414.953	0	0	0	0
HMF001727A	1309.79	2148.31	0	0	358.239	0	0	0	807.934	0	0	0	0	0	1391.75	0	0	0	199.246	1293.62	0	0	0	0	0	0	0	0	239.59	0	0	0	0	591.531	363.444	0	155.1	0	166.467	0	0	0	0	1139.62	1328.36	0	0	0	0
HMF001491A	1345.13	391.731	0	0	508.067	0	0	0	310.317	0	0	0	0	0	340.938	0	0	0	251.75	496.408	0	0	0	0	0	0	0	0	85.5955	0	0	0	0	547.302	263.023	0	196.171	0	70.1953	0	0	0	0	343.308	411.067	0	0	0	0
HMF003154A	999.562	1474.86	0	0	891.964	0	0	0	899.975	0	0	0	0	0	1513.21	0	0	0	62.0375	671.906	0	0	0	0	0	0	0	0	1115.28	0	0	0	0	672.232	233.853	0	527.217	0	133.389	0	0	0	0	431.517	0	0	0	0	0
HMF002495A	486.942	7917.17	0	0	485.004	0	0	0	131.62	0	0	0	0	0	12242.2	0	0	0	119.675	1135.97	0	0	0	0	0	0	0	0	0	0	0	0	0	49.7529	0	0	0	0	92.6163	0	0	0	0	8741.68	937.405	0	0	0	0
HMF002325A	852.291	2002.1	0	0	427.384	0	0	0	266.689	0	0	0	0	0	1010.34	0	0	0	6.70757	122.182	0	0	0	0	0	0	0	0	144.703	0	0	0	0	74.7944	108.126	0	64.331	0	22.9887	0	0	0	0	415.729	486.64	0	0	0	0
HMF003092A	646.707	88.3856	0	0	283.642	0	0	0	275.399	0	0	0	0	0	40.9981	0	0	0	2.22965	294.266	0	0	0	0	0	0	0	0	117.554	0	0	0	0	144.624	176.754	0	53.6817	0	10.2749	0	0	0	0	62.3726	414.111	0	0	0	0
HMF000953A	568.89	5926.58	0	0	245.866	0	0	0	129.802	0	0	0	0	0	6101.6	0	0	0	46.8945	595.628	0	0	0	0	0	0	0	0	76.361	0	0	0	0	108.472	25.5432	0	354.736	0	118.553	0	0	0	0	1074.46	616.617	0	0	0	0
HMF002535A	922.929	431.57	0	0	431.248	0	0	0	315.661	0	0	0	0	0	12.876	0	0	0	31.5395	597.928	0	0	0	0	0	0	0	0	37.8373	0	0	0	0	36.3458	2.4812	0	117.398	0	111.655	0	0	0	0	45.346	966.186	0	0	0	0
HMF003511A	676.941	5726.68	0	0	326.934	0	0	0	414.688	0	0	0	0	0	1569	0	0	0	33.1684	351.681	0	0	0	0	0	0	0	0	230.871	0	0	0	0	178.555	69.5561	0	22.8692	0	79.7152	0	0	0	0	696.173	733.175	0	0	0	0
HMF003105A	730.167	166.639	0	0	222.937	0	0	0	197.165	0	0	0	0	0	18.9919	0	0	0	17.5313	170.285	0	0	0	0	0	0	0	0	41.961	0	0	0	0	70.4926	58.9633	0	103.95	0	33.7001	0	0	0	0	19.1895	442.027	0	0	0	0
HMF002952A	940.155	133.396	0	0	1160.66	0	0	0	3968.95	0	0	0	0	0	413.476	0	0	0	82.0997	766.683	0	0	0	0	0	0	0	0	355.797	0	0	0	0	1943.73	1062.59	0	413.31	0	84.5182	0	0	0	0	684.101	1692.53	0	0	0	0
HMF001064A	781.325	142.579	0	0	319.785	0	0	0	191.38	0	0	0	0	0	11.9477	0	0	0	7.91864	196.525	0	0	0	0	0	0	0	0	47.215	0	0	0	0	85.8528	164.986	0	15.7554	0	34.7639	0	0	0	0	90.1745	452.793	0	0	0	0
HMF003447A	1476.86	1517.34	0	0	1070.95	0	0	0	10780.3	0	0	0	0	0	1344.73	0	0	0	508.263	2497.15	0	0	0	0	0	0	0	0	3554.05	0	0	0	0	1851.37	694.668	0	2078.46	0	805.939	0	0	0	0	1225.58	2076.35	0	0	0	0
HMF001504A	973.211	454.487	0	0	838.802	0	0	0	2476.86	0	0	0	0	0	460.335	0	0	0	38.5806	1336.92	0	0	0	0	0	0	0	0	99.4885	0	0	0	0	997.061	1276.43	0	31.5465	0	292.928	0	0	0	0	634.411	1773.94	0	0	0	0
HMF001947A	2773.6	691.923	0	0	1466.39	0	0	0	717.04	0	0	0	0	0	552.991	0	0	0	122.06	2854.58	0	0	0	0	0	0	0	0	482.347	0	0	0	0	595.085	407.329	0	1045.8	0	352.909	0	0	0	0	351.009	1648.93	0	0	0	0
HMF001055A	718.161	5896.48	0	0	883.756	0	0	0	442.294	0	0	0	0	0	6757.85	0	0	0	702.768	1392.3	0	0	0	0	0	0	0	0	0	0	0	0	0	366.798	0	0	221.107	0	169.287	0	0	0	0	1185.99	1048.2	0	0	0	0
HMF004244A	568.017	488.135	0	0	92.5895	0	0	0	59.2348	0	0	0	0	0	111.629	0	0	0	6.82818	247.148	0	0	0	0	0	0	0	0	86.858	0	0	0	0	218.867	288.251	0	0	0	15.922	0	0	0	0	127.658	885.861	0	0	0	0
HMF004244B	666.92	821.467	0	0	64.6575	0	0	0	55.504	0	0	0	0	0	113.749	0	0	0	13.453	302.725	0	0	0	0	0	0	0	0	113.063	0	0	0	0	221.409	384.919	0	44.155	0	18.9936	0	0	0	0	188.122	1236.86	0	0	0	0
HMF003817A	1153.85	174.946	0	0	741.109	0	0	0	609.081	0	0	0	0	0	61.0053	0	0	0	1.82901	616.583	0	0	0	0	0	0	0	0	178.589	0	0	0	0	401.825	192.194	0	46.2208	0	132.465	0	0	0	0	245.893	824.412	0	0	0	0
HMF003938A	651.247	50.2578	0	0	598.7	0	0	0	495.45	0	0	0	0	0	27.4081	0	0	0	38.5717	540.193	0	0	0	0	0	0	0	0	135.098	0	0	0	0	305.622	88.0282	0	215.949	0	102.927	0	0	0	0	98.5994	750.949	0	0	0	0
HMF004104A	799.489	291.517	0	0	984.02	0	0	0	1301.28	0	0	0	0	0	426.496	0	0	0	51.4888	413.741	0	0	0	0	0	0	0	0	309.933	0	0	0	0	873.297	434.285	0	23.742	0	61.612	0	0	0	0	395.53	1642.57	0	0	0	0
HMF000953B	657.311	6101.65	0	0	227.2	0	0	0	160.577	0	0	0	0	0	6135.67	0	0	0	49.2039	696.195	0	0	0	0	0	0	0	0	83.0334	0	0	0	0	108.198	29.9571	0	419.429	0	112.318	0	0	0	0	1060.99	635.261	0	0	0	0
HMF002988A	1472.19	1023.9	0	0	657.392	0	0	0	244.136	0	0	0	0	0	711.285	0	0	0	1.18638	1656.76	0	0	0	0	0	0	0	0	107.919	0	0	0	0	673.307	559.33	0	678.726	0	467.904	0	0	0	0	626.663	959.297	0	0	0	0
HMF001496A	1155.24	450.157	0	0	956.27	0	0	0	1103.46	0	0	0	0	0	288.112	0	0	0	182.353	806.913	0	0	0	0	0	0	0	0	227.665	0	0	0	0	551.742	814.492	0	177.209	0	219.538	0	0	0	0	287.661	1971.18	0	0	0	0
HMF000150A	678.533	6113.93	0	0	455.188	0	0	0	55.1262	0	0	0	0	0	3848.56	0	0	0	0	272.153	0	0	0	0	0	0	0	0	78.1472	0	0	0	0	189.63	113.89	0	0	0	97.0538	0	0	0	0	1281.76	437.033	0	0	0	0
HMF000235A	400.483	89.5708	0	0	551.598	0	0	0	3805.55	0	0	0	0	0	232.055	0	0	0	295.014	564.357	0	0	0	0	0	0	0	0	360.465	0	0	0	0	1012.69	296.289	0	589.589	0	202.574	0	0	0	0	364.797	927.972	0	0	0	0
HMF002638A	1252.18	253.312	0	0	997.598	0	0	0	401.548	0	0	0	0	0	281.389	0	0	0	26.7008	1268.53	0	0	0	0	0	0	0	0	225.197	0	0	0	0	420.043	142.369	0	148.624	0	215.148	0	0	0	0	189.109	1159.24	0	0	0	0
HMF001128A	932.324	158.361	0	0	424.433	0	0	0	1451.44	0	0	0	0	0	332.562	0	0	0	10.3487	606.028	0	0	0	0	0	0	0	0	203.224	0	0	0	0	839.04	317.25	0	371.185	0	158.743	0	0	0	0	395.785	1207.28	0	0	0	0
HMF003459A	611.664	115.788	0	0	587.216	0	0	0	560.147	0	0	0	0	0	249.529	0	0	0	25.0341	391.339	0	0	0	0	0	0	0	0	175.751	0	0	0	0	524.976	469.426	0	296.756	0	111.051	0	0	0	0	64.8763	938.447	0	0	0	0
HMF000766A	1536.76	284.521	0	0	1274.06	0	0	0	1245.12	0	0	0	0	0	435.544	0	0	0	3652.86	983.906	0	0	0	0	0	0	0	0	90.8209	0	0	0	0	829.188	965.078	0	612.499	0	420.173	0	0	0	0	331.855	1166.62	0	0	0	0
HMF000130A	1225.92	256.041	0	0	0	0	0	0	931.751	0	0	0	0	0	292.492	0	0	0	2.75717	569.286	0	0	0	0	0	0	0	0	1770.86	0	0	0	0	342.027	310.604	0	464.99	0	102.961	0	0	0	0	289.774	381.533	0	0	0	0
HMF003928A	706.583	122.11	0	0	430.485	0	0	0	661.453	0	0	0	0	0	70.3353	0	0	0	0.992995	248.921	0	0	0	0	0	0	0	0	1449.68	0	0	0	0	220.778	106.429	0	239.84	0	123.82	0	0	0	0	160.793	526.783	0	0	0	0
HMF003988A	700.163	3316.43	0	0	0	0	0	0	1597.98	0	0	0	0	0	5953.85	0	0	0	1213.43	981.752	0	0	0	0	0	0	0	0	622.612	0	0	0	0	0	8690.24	0	563.516	0	259.633	0	0	0	0	2458.58	721.821	0	0	0	0
HMF000768A	1374.24	222.541	0	0	1702.13	0	0	0	1454.25	0	0	0	0	0	441.658	0	0	0	1800.97	398.952	0	0	0	0	0	0	0	0	210.541	0	0	0	0	2246.92	1149.71	0	544.704	0	508.119	0	0	0	0	737.366	827.897	0	0	0	0
HMF002114A	546.383	2504.27	0	0	386.145	0	0	0	5128.58	0	0	0	0	0	3338.27	0	0	0	90.1406	1000.81	0	0	0	0	0	0	0	0	554.302	0	0	0	0	1432.6	644.387	0	808.76	0	239.311	0	0	0	0	1805.09	1166.96	0	0	0	0
HMF000657A	532.881	711.142	0	0	434.079	0	0	0	1302.31	0	0	0	0	0	605.926	0	0	0	93.3736	276.228	0	0	0	0	0	0	0	0	289.344	0	0	0	0	591.538	483.734	0	84.0807	0	145.116	0	0	0	0	747.481	1207.76	0	0	0	0
HMF000620A	359.858	399.914	0	0	349.024	0	0	0	549.851	0	0	0	0	0	446.744	0	0	0	2306.23	119.384	0	0	0	0	0	0	0	0	238.399	0	0	0	0	342.771	0	0	156.955	0	41.7059	0	0	0	0	279.415	431.753	0	0	0	0
HMF000100A	1765.31	236.187	0	0	786.6	0	0	0	351.778	0	0	0	0	0	199.197	0	0	0	15.6877	217.59	0	0	0	0	0	0	0	0	83.3921	0	0	0	0	592.65	290.993	0	106.22	0	59.0122	0	0	0	0	280.043	359.339	0	0	0	0
HMF000221A	1977.74	248.317	0	0	607.172	0	0	0	334.922	0	0	0	0	0	251.098	0	0	0	0	542.062	0	0	0	0	0	0	0	0	144.339	0	0	0	0	608.769	499.605	0	0	0	117.726	0	0	0	0	278.204	945.051	0	0	0	0
HMF003104A	1063.28	141.997	0	0	460.53	0	0	0	397.176	0	0	0	0	0	96.8685	0	0	0	12.2592	167.033	0	0	0	0	0	0	0	0	151.879	0	0	0	0	122.354	100.234	0	9.83929	0	67.1248	0	0	0	0	31.701	492.728	0	0	0	0
HMF001103A	178.756	4060.15	0	0	494.996	0	0	0	0	0	0	0	0	0	3719.71	0	0	0	321.09	9364.94	0	0	0	0	0	0	0	0	155.699	0	0	0	0	319.705	130.367	0	373.909	0	0	0	0	0	0	1888.68	0	0	0	0	0
HMF000266A	1102.83	641.173	0	0	368.496	0	0	0	215.323	0	0	0	0	0	104.002	0	0	0	59.8044	192.67	0	0	0	0	0	0	0	0	161.825	0	0	0	0	190.548	261.254	0	100.994	0	73.2006	0	0	0	0	146.725	1308.16	0	0	0	0
HMF000193A	554.624	488.562	0	0	575.219	0	0	0	1946.39	0	0	0	0	0	651.477	0	0	0	65.0704	516.161	0	0	0	0	0	0	0	0	138.824	0	0	0	0	983.364	514.638	0	294.611	0	183.933	0	0	0	0	377.217	1278.91	0	0	0	0
HMF000959A	1881.14	1249.05	0	0	958.779	0	0	0	40.8408	0	0	0	0	0	15.3151	0	0	0	61.7106	735.354	0	0	0	0	0	0	0	0	216.413	0	0	0	0	247.002	243.284	0	276.38	0	286.125	0	0	0	0	96.4679	2507.14	0	0	0	0
HMF002887A	1063.95	1717.16	0	0	486.439	0	0	0	532.407	0	0	0	0	0	586.459	0	0	0	20.6156	283.347	0	0	0	0	0	0	0	0	238.323	0	0	0	0	239.898	483.315	0	0	0	120.808	0	0	0	0	540.095	1063.18	0	0	0	0
HMF000116A	828.332	1820.92	0	0	337.949	0	0	0	0	0	0	0	0	0	85.505	0	0	0	5.59236	504.186	0	0	0	0	0	0	0	0	95.087	0	0	0	0	101.03	61.5086	0	191.719	0	89.0953	0	0	0	0	175.289	838.787	0	0	0	0
HMF000915A	1167.55	536.793	0	0	309.516	0	0	0	95.6458	0	0	0	0	0	244.88	0	0	0	0.927214	676.906	0	0	0	0	0	0	0	0	72.0494	0	0	0	0	164.755	197.402	0	0	0	53.4078	0	0	0	0	255.648	798.523	0	0	0	0
HMF000370A	451.17	391.995	0	0	1260.52	0	0	0	5409.06	0	0	0	0	0	1820.25	0	0	0	896.235	455.123	0	0	0	0	0	0	0	0	526.318	0	0	0	0	2488.81	2672.21	0	692.51	0	278.962	0	0	0	0	1231.02	1375.82	0	0	0	0
HMF001340A	889.777	213.747	0	0	800.558	0	0	0	1369.79	0	0	0	0	0	296.599	0	0	0	78.883	403.066	0	0	0	0	0	0	0	0	1547.25	0	0	0	0	887.364	384.486	0	445.276	0	227.848	0	0	0	0	350.492	802.867	0	0	0	0
HMF001339A	868.002	45.4376	0	0	738.703	0	0	0	1364.3	0	0	0	0	0	115.395	0	0	0	31.7842	592.927	0	0	0	0	0	0	0	0	745.706	0	0	0	0	878.658	599.292	0	513.708	0	210.897	0	0	0	0	141.089	416.099	0	0	0	0
HMF001931A	1244.88	448.434	0	0	211.019	0	0	0	119.586	0	0	0	0	0	4.60815	0	0	0	23.1106	391.031	0	0	0	0	0	0	0	0	118.706	0	0	0	0	88.415	147.979	0	0	0	0	0	0	0	0	24.8665	935.364	0	0	0	0
HMF000935A	523.383	123.181	0	0	278.557	0	0	0	498.531	0	0	0	0	0	94.5168	0	0	0	46.4687	1066.1	0	0	0	0	0	0	0	0	85.7368	0	0	0	0	87.1585	312.983	0	174.325	0	32.8363	0	0	0	0	0.140033	630.08	0	0	0	0
HMF002951A	800.879	15476.8	0	0	891.148	0	0	0	1026.63	0	0	0	0	0	18229.9	0	0	0	34.293	1399.81	0	0	0	0	0	0	0	0	194.636	0	0	0	0	458.51	385.217	0	599.453	0	238.053	0	0	0	0	8418.5	72.1861	0	0	0	0
HMF000773A	1530.1	673.374	0	0	232.043	0	0	0	0	0	0	0	0	0	63.7974	0	0	0	13.9659	632.296	0	0	0	0	0	0	0	0	246.601	0	0	0	0	130.844	132.401	0	147.625	0	57.4116	0	0	0	0	42.0796	690.462	0	0	0	0
HMF000908A	934.877	459.834	0	0	270.94	0	0	0	357.899	0	0	0	0	0	51.7391	0	0	0	0	395.918	0	0	0	0	0	0	0	0	181.601	0	0	0	0	182.645	391.078	0	53.1288	0	94.1291	0	0	0	0	110.752	743.459	0	0	0	0
HMF003780A	635.819	144.99	0	0	373.263	0	0	0	352.261	0	0	0	0	0	48.1236	0	0	0	62.6473	367.254	0	0	0	0	0	0	0	0	111.867	0	0	0	0	199.555	231.673	0	289.447	0	80.0933	0	0	0	0	62.2178	1073.79	0	0	0	0
HMF001536A	288.591	1314.46	0	0	791.255	0	0	0	3303.21	0	0	0	0	0	1296.35	0	0	0	115.688	624.661	0	0	0	0	0	0	0	0	492.436	0	0	0	0	1507.47	862.747	0	518.582	0	265.022	0	0	0	0	1073.39	1462.14	0	0	0	0
HMF000170A	381.664	801.27	0	0	1157.8	0	0	0	6072.28	0	0	0	0	0	938.615	0	0	0	115.953	1601.11	0	0	0	0	0	0	0	0	686.551	0	0	0	0	1867.12	788.348	0	875.355	0	258.945	0	0	0	0	1012.22	2238.77	0	0	0	0
HMF003626A	865.046	4519.63	0	0	1183.91	0	0	0	644.118	0	0	0	0	0	5040.81	0	0	0	46.2543	847.089	0	0	0	0	0	0	0	0	131.644	0	0	0	0	297.147	1.57852	0	252.464	0	155.722	0	0	0	0	2577.93	415.653	0	0	0	0
HMF003296A	1075.36	74.0326	0	0	767.566	0	0	0	447.373	0	0	0	0	0	47.221	0	0	0	0	200.029	0	0	0	0	0	0	0	0	139.171	0	0	0	0	180.638	294.427	0	138.285	0	49.4211	0	0	0	0	102.274	678.205	0	0	0	0
HMF000965A	741.998	273.067	0	0	339.808	0	0	0	1688.2	0	0	0	0	0	138.549	0	0	0	6.07354	650.681	0	0	0	0	0	0	0	0	162.505	0	0	0	0	310.481	413.234	0	224.614	0	176.486	0	0	0	0	165.548	1844.76	0	0	0	0
HMF003738A	604.497	12060.1	0	0	0	0	0	0	373.382	0	0	0	0	0	18446.4	0	0	0	0	0	0	0	0	0	0	0	0	0	223.473	0	0	0	0	74.7406	263.271	0	485.592	0	57.0183	0	0	0	0	6672.57	0	0	0	0	0
HMF001580A	671.899	337.955	0	0	2102.51	0	0	0	654.982	0	0	0	0	0	742.001	0	0	0	88.2533	811.527	0	0	0	0	0	0	0	0	243.684	0	0	0	0	645.833	691.159	0	507.151	0	194.316	0	0	0	0	60.0036	629.723	0	0	0	0
HMF003102A	451.829	140.977	0	0	373.157	0	0	0	399.404	0	0	0	0	0	38.7038	0	0	0	12.7298	293.377	0	0	0	0	0	0	0	0	43.8602	0	0	0	0	80.7121	15.9444	0	42.0914	0	20.3961	0	0	0	0	41.0448	862.773	0	0	0	0
HMF003389A	2007.03	1003.42	0	0	811.814	0	0	0	530.996	0	0	0	0	0	755.416	0	0	0	39.8996	466.739	0	0	0	0	0	0	0	0	193.984	0	0	0	0	493.766	312.331	0	330.38	0	116.357	0	0	0	0	423.809	830.055	0	0	0	0
HMF002252A	764.513	240.437	0	0	265.508	0	0	0	2281.84	0	0	0	0	0	324.057	0	0	0	37.8507	555.219	0	0	0	0	0	0	0	0	270.327	0	0	0	0	1103.92	415.773	0	615.306	0	165.813	0	0	0	0	553.718	1152.71	0	0	0	0
HMF000848A	691.584	25.4291	0	0	934.268	0	0	0	2948.76	0	0	0	0	0	360.555	0	0	0	33.7271	577.27	0	0	0	0	0	0	0	0	636.751	0	0	0	0	1774.88	905.576	0	691.93	0	198.899	0	0	0	0	381.136	721.24	0	0	0	0
HMF003625A	745.59	19355.7	0	0	96.6973	0	0	0	565.052	0	0	0	0	0	6573.51	0	0	0	46.1963	512.475	0	0	0	0	0	0	0	0	0	0	0	0	0	292.112	0	0	653.035	0	113.002	0	0	0	0	2010.59	0	0	0	0	0
HMF001971A	0	1849.83	0	0	4097.68	0	0	0	0	0	0	0	0	0	2636.5	0	0	0	61714.8	1565.19	0	0	0	0	0	0	0	0	0	0	0	0	0	0	0	0	0	0	4.91746	0	0	0	0	262.911	1063.19	0	0	0	0
HMF002424A	546.334	364.487	0	0	194.513	0	0	0	181.579	0	0	0	0	0	71.7149	0	0	0	1.52598	295.379	0	0	0	0	0	0	0	0	67.7666	0	0	0	0	94.3837	140.701	0	166.297	0	60.3018	0	0	0	0	51.1924	488.825	0	0	0	0
HMF003448A	1501.64	3747.81	0	0	867.697	0	0	0	465.661	0	0	0	0	0	4570.73	0	0	0	86.9808	583.454	0	0	0	0	0	0	0	0	68.9967	0	0	0	0	762.41	93.8049	0	343.044	0	153.406	0	0	0	0	641.448	1026.93	0	0	0	0
HMF002435A	857.276	138.83	0	0	243.644	0	0	0	1107.76	0	0	0	0	0	285.671	0	0	0	0	322.466	0	0	0	0	0	0	0	0	212.952	0	0	0	0	679.078	470.708	0	288.113	0	102.023	0	0	0	0	260.83	959.65	0	0	0	0
HMF000082A	763.699	1580.16	0	0	1525.01	0	0	0	542.518	0	0	0	0	0	1027.88	0	0	0	77.6212	1402.46	0	0	0	0	0	0	0	0	70.1328	0	0	0	0	465.085	441.984	0	660.658	0	316.141	0	0	0	0	484.786	1169.87	0	0	0	0
HMF003238A	4540.77	663.147	0	0	1108.88	0	0	0	1350.98	0	0	0	0	0	284.06	0	0	0	118.732	2335.07	0	0	0	0	0	0	0	0	608.497	0	0	0	0	539.927	360.719	0	1174.93	0	400.226	0	0	0	0	318.147	502.911	0	0	0	0
HMF003306A	1112.22	542.181	0	0	92.9175	0	0	0	40.9764	0	0	0	0	0	217.723	0	0	0	12.0312	1148.04	0	0	0	0	0	0	0	0	210.609	0	0	0	0	229.215	335.531	0	162.783	0	52.546	0	0	0	0	136.946	1355.28	0	0	0	0
HMF000504A	689.003	2088.76	0	0	642.238	0	0	0	1270.38	0	0	0	0	0	1746.07	0	0	0	0	358.853	0	0	0	0	0	0	0	0	109.877	0	0	0	0	574.282	726.225	0	245.044	0	176.147	0	0	0	0	1330.12	1141.01	0	0	0	0
HMF003453A	1092.83	3582.09	0	0	541.127	0	0	0	202.623	0	0	0	0	0	1202.75	0	0	0	21.4235	350.769	0	0	0	0	0	0	0	0	167.772	0	0	0	0	125.663	51.0954	0	0	0	62.4578	0	0	0	0	362.371	952.026	0	0	0	0
HMF003981A	652.476	7181.27	0	0	1261.45	0	0	0	884.664	0	0	0	0	0	10175.4	0	0	0	61.4146	1771.44	0	0	0	0	0	0	0	0	212.067	0	0	0	0	1169.29	0	0	424.182	0	84.6187	0	0	0	0	4921.27	576.431	0	0	0	0
HMF003997A	1039.68	113.711	0	0	357.764	0	0	0	560.957	0	0	0	0	0	26.6535	0	0	0	22.7878	378.586	0	0	0	0	0	0	0	0	121.717	0	0	0	0	146.547	148.635	0	83.492	0	20.0811	0	0	0	0	68.3459	853.043	0	0	0	0
HMF004127A	1125.32	263.419	0	0	149.472	0	0	0	224.381	0	0	0	0	0	37.4701	0	0	0	0	521.343	0	0	0	0	0	0	0	0	158.869	0	0	0	0	2.87468	164.041	0	181.213	0	8.95606	0	0	0	0	28.4068	719.237	0	0	0	0
HMF003071A	1148.64	283.713	0	0	498.611	0	0	0	1128.26	0	0	0	0	0	164.511	0	0	0	0	305.069	0	0	0	0	0	0	0	0	244.225	0	0	0	0	386.197	314.126	0	100.996	0	37.9862	0	0	0	0	265.675	695.989	0	0	0	0
HMF000802A	1038.33	698.158	0	0	603.445	0	0	0	381.987	0	0	0	0	0	277.993	0	0	0	0	1470.14	0	0	0	0	0	0	0	0	493.044	0	0	0	0	603.648	354.735	0	0	0	122.841	0	0	0	0	605.378	2361.3	0	0	0	0
HMF003614A	686.968	128.531	0	0	123.813	0	0	0	142.04	0	0	0	0	0	114.205	0	0	0	18.445	1066.97	0	0	0	0	0	0	0	0	107.868	0	0	0	0	96.0703	142.061	0	0	0	0	0	0	0	0	13.1833	644.843	0	0	0	0
HMF003401A	548.595	831.369	0	0	25.7501	0	0	0	4745.75	0	0	0	0	0	1166.1	0	0	0	192.246	1279.92	0	0	0	0	0	0	0	0	1337.82	0	0	0	0	2711.6	1264.02	0	1496.02	0	379.582	0	0	0	0	1284.62	2024.61	0	0	0	0
HMF001713A	452.774	518.646	0	0	577.863	0	0	0	3771.76	0	0	0	0	0	699.701	0	0	0	227.22	405.156	0	0	0	0	0	0	0	0	328.535	0	0	0	0	891.299	498.737	0	506.459	0	170.049	0	0	0	0	547.794	845.004	0	0	0	0
HMF002904A	425.751	637.853	0	0	403.678	0	0	0	305.185	0	0	0	0	0	88.8276	0	0	0	4.12665	280.38	0	0	0	0	0	0	0	0	156.255	0	0	0	0	129.911	109.931	0	67.8934	0	81.8141	0	0	0	0	48.5702	634.824	0	0	0	0
HMF001017A	677.485	339.422	0	0	190.73	0	0	0	343.421	0	0	0	0	0	58.3693	0	0	0	111.887	201.448	0	0	0	0	0	0	0	0	39.2889	0	0	0	0	58.7082	64.9271	0	53.5367	0	23.647	0	0	0	0	70.3917	605.738	0	0	0	0
HMF001084A	2265.6	1610.66	0	0	470.094	0	0	0	1632.73	0	0	0	0	0	2004.66	0	0	0	26.1528	1549.7	0	0	0	0	0	0	0	0	362.191	0	0	0	0	1128.77	777.225	0	756.263	0	401.951	0	0	0	0	1451.48	1169.52	0	0	0	0
HMF000968A	1063.5	83.3406	0	0	304.616	0	0	0	163.03	0	0	0	0	0	19.2511	0	0	0	7.60148	109.648	0	0	0	0	0	0	0	0	40.368	0	0	0	0	23.8152	109.097	0	28.2353	0	21.9531	0	0	0	0	32.9984	454.55	0	0	0	0
HMF001033A	828.155	272.881	0	0	459.088	0	0	0	1664.27	0	0	0	0	0	102.551	0	0	0	128.258	902.712	0	0	0	0	0	0	0	0	195	0	0	0	0	474.457	988.15	0	555.254	0	191.144	0	0	0	0	205.36	1451.72	0	0	0	0
HMF000964A	11744.4	609.258	0	0	121462	0	0	0	0	0	0	0	0	0	702.204	0	0	0	14175	0	0	0	0	0	0	0	0	0	0	0	0	0	0	0	0	0	122783	0	0	0	0	0	0	0	0	0	0	0	0
HMF000637A	631.473	1517.31	0	0	318.711	0	0	0	313.025	0	0	0	0	0	935.41	0	0	0	0	341.797	0	0	0	0	0	0	0	0	67.7855	0	0	0	0	93.6778	157.549	0	86.1082	0	63.7947	0	0	0	0	845.941	600.423	0	0	0	0
HMF003287A	589.461	271.121	0	0	762.911	0	0	0	3207.75	0	0	0	0	0	400.12	0	0	0	90.4382	982.069	0	0	0	0	0	0	0	0	456.017	0	0	0	0	1303.06	513.857	0	368.967	0	200.903	0	0	0	0	515.279	1576.04	0	0	0	0
HMF001521A	879.519	1185.35	0	0	654.838	0	0	0	1087.43	0	0	0	0	0	926.882	0	0	0	14.5473	571.005	0	0	0	0	0	0	0	0	136.349	0	0	0	0	668.29	286.267	0	346.671	0	122.382	0	0	0	0	277.048	847.426	0	0	0	0
HMF002611A	339.83	578.38	0	0	564.123	0	0	0	1594.04	0	0	0	0	0	1069.16	0	0	0	77.4392	392.484	0	0	0	0	0	0	0	0	42.0717	0	0	0	0	809.949	186.943	0	0	0	60.4401	0	0	0	0	528.836	824.307	0	0	0	0
HMF001619A	278.775	426.174	0	0	0	0	0	0	419.083	0	0	0	0	0	171.419	0	0	0	5318.62	716.971	0	0	0	0	0	0	0	0	750.038	0	0	0	0	0	7706.73	0	755.961	0	110.222	0	0	0	0	0	0	0	0	0	0
HMF000218A	2434.85	524.367	0	0	284.242	0	0	0	834.883	0	0	0	0	0	479.279	0	0	0	19.4494	1171.75	0	0	0	0	0	0	0	0	198.749	0	0	0	0	749.579	345.499	0	13.0053	0	71.3866	0	0	0	0	513.948	1458.01	0	0	0	0
HMF000567A	1508.31	282.207	0	0	322.733	0	0	0	787.05	0	0	0	0	0	334.286	0	0	0	79.8379	217.494	0	0	0	0	0	0	0	0	3952.29	0	0	0	0	430.088	406.775	0	392.232	0	142.998	0	0	0	0	366.704	0	0	0	0	0
HMF002980B	1485.95	244.7	0	0	106.645	0	0	0	375.653	0	0	0	0	0	90.898	0	0	0	2.43302	3117.37	0	0	0	0	0	0	0	0	187.64	0	0	0	0	0	555.352	0	123.559	0	60.7699	0	0	0	0	0	1920.04	0	0	0	0
HMF002980A	1489.71	260.07	0	0	134.042	0	0	0	380.475	0	0	0	0	0	92.9681	0	0	0	15.9765	3251.33	0	0	0	0	0	0	0	0	237.246	0	0	0	0	0	493.423	0	126.831	0	56.6526	0	0	0	0	0	1891.28	0	0	0	0
HMF002980C	1698.23	366.498	0	0	0	0	0	0	872.759	0	0	0	0	0	100.798	0	0	0	28.6994	3792.44	0	0	0	0	0	0	0	0	220.142	0	0	0	0	0	546.45	0	0	0	39.3016	0	0	0	0	0	2840.69	0	0	0	0
HMF002980D	1485.2	364.325	0	0	55.7593	0	0	0	86.4251	0	0	0	0	0	106.349	0	0	0	7.26006	2854.77	0	0	0	0	0	0	0	0	367.77	0	0	0	0	187.257	628.209	0	296.226	0	44.8727	0	0	0	0	43.8855	2610.69	0	0	0	0
HMF002181A	1001.07	254.769	0	0	574.476	0	0	0	653.881	0	0	0	0	0	109.002	0	0	0	25.7732	346.897	0	0	0	0	0	0	0	0	119.179	0	0	0	0	271.112	262.933	0	0	0	124.325	0	0	0	0	300.923	849.66	0	0	0	0
HMF003837A	323.012	2967.62	0	0	765.273	0	0	0	3584.58	0	0	0	0	0	3509.27	0	0	0	606.668	418.743	0	0	0	0	0	0	0	0	1304.19	0	0	0	0	1941.13	1665.32	0	787.212	0	200.663	0	0	0	0	2849.15	1123.17	0	0	0	0
HMF004129A	676.452	165.235	0	0	330.988	0	0	0	318.143	0	0	0	0	0	60.7696	0	0	0	25.0704	289.991	0	0	0	0	0	0	0	0	119.781	0	0	0	0	138.917	212.343	0	299.147	0	96.3563	0	0	0	0	41.2471	739.56	0	0	0	0
HMF002701A	2466.45	363.054	0	0	868.268	0	0	0	314.992	0	0	0	0	0	102.398	0	0	0	41.105	944.1	0	0	0	0	0	0	0	0	189.286	0	0	0	0	226.254	0	0	509.631	0	97.8325	0	0	0	0	147.244	453.385	0	0	0	0
HMF000261A	700.69	31581.6	0	0	0	0	0	0	1000.22	0	0	0	0	0	40582.2	0	0	0	7.32908	0	0	0	0	0	0	0	0	0	703.518	0	0	0	0	243.997	602.5	0	328.358	0	114.141	0	0	0	0	14682.3	721.164	0	0	0	0
HMF004227A	1506.75	2857.31	0	0	1028.4	0	0	0	3282.77	0	0	0	0	0	3476.18	0	0	0	183.552	1758.71	0	0	0	0	0	0	0	0	1024.14	0	0	0	0	2468.96	2057.53	0	712.433	0	409.232	0	0	0	0	2107.58	2489.46	0	0	0	0
HMF001841A	635.822	7.58278	0	0	375.732	0	0	0	354.348	0	0	0	0	0	79.1622	0	0	0	3.90871	170.92	0	0	0	0	0	0	0	0	122.776	0	0	0	0	241.593	202.798	0	0	0	21.0654	0	0	0	0	48.9207	383.372	0	0	0	0
HMF000025A	780.897	1378.59	0	0	709.392	0	0	0	769.679	0	0	0	0	0	1858.95	0	0	0	1235.28	984.016	0	0	0	0	0	0	0	0	147.571	0	0	0	0	822.681	0	0	232.926	0	171.791	0	0	0	0	747.728	919.502	0	0	0	0
HMF001330A	528.913	2006.11	0	0	906.222	0	0	0	591.136	0	0	0	0	0	1131.34	0	0	0	78.469	338.056	0	0	0	0	0	0	0	0	113.868	0	0	0	0	382.637	118.742	0	19.531	0	146.537	0	0	0	0	849.189	805.258	0	0	0	0
HMF003319A	782.725	1207.58	0	0	600.097	0	0	0	361.792	0	0	0	0	0	572.988	0	0	0	34.3922	253.833	0	0	0	0	0	0	0	0	116.991	0	0	0	0	460.669	606.69	0	68.3753	0	174.11	0	0	0	0	707.528	1034.23	0	0	0	0
HMF003568A	692.342	182.779	0	0	284.631	0	0	0	525.097	0	0	0	0	0	260.296	0	0	0	18.6642	446.219	0	0	0	0	0	0	0	0	120.019	0	0	0	0	231.643	105.028	0	55.0686	0	22.0262	0	0	0	0	101.802	457.386	0	0	0	0
HMF003513A	733.952	2930.2	0	0	247.172	0	0	0	87.5965	0	0	0	0	0	895.951	0	0	0	5.71961	144.689	0	0	0	0	0	0	0	0	104.797	0	0	0	0	85.8962	158.314	0	10.6958	0	27.4711	0	0	0	0	617.553	487.995	0	0	0	0
HMF003678A	933.05	1517.26	0	0	0	0	0	0	0	0	0	0	0	0	125.597	0	0	0	1.41298	746.028	0	0	0	0	0	0	0	0	238.97	0	0	0	0	17.8109	239.71	0	172.029	0	42.3252	0	0	0	0	0	1470.81	0	0	0	0
HMF000737A	690.099	463.318	0	0	144.839	0	0	0	90.4365	0	0	0	0	0	50.5779	0	0	0	0	189.163	0	0	0	0	0	0	0	0	125.171	0	0	0	0	167.926	121.16	0	74.0886	0	69.4816	0	0	0	0	93.4613	805.278	0	0	0	0
HMF001745A	174.685	112.004	0	0	2359.15	0	0	0	5675.95	0	0	0	0	0	505.412	0	0	0	139.456	723.989	0	0	0	0	0	0	0	0	696.038	0	0	0	0	3328.6	1282.78	0	836.42	0	673.859	0	0	0	0	1233.3	1158.36	0	0	0	0
HMF002285A	1229.09	345.651	0	0	316.927	0	0	0	853.765	0	0	0	0	0	298.722	0	0	0	23.3718	2565.9	0	0	0	0	0	0	0	0	495.424	0	0	0	0	478.964	502.858	0	385.875	0	134.033	0	0	0	0	248.213	1197.2	0	0	0	0
HMF001471A	838.936	3497.52	0	0	41.5761	0	0	0	827.826	0	0	0	0	0	1007.26	0	0	0	60.6566	1014.42	0	0	0	0	0	0	0	0	103.428	0	0	0	0	154.43	545.904	0	122.238	0	68.8134	0	0	0	0	563.518	1768.48	0	0	0	0
HMF001228A	575.139	1862.8	0	0	1010.76	0	0	0	1428.44	0	0	0	0	0	3017.42	0	0	0	63.6757	764.604	0	0	0	0	0	0	0	0	119.234	0	0	0	0	397.764	96.1837	0	234.407	0	124.699	0	0	0	0	1699.53	943.344	0	0	0	0
HMF001778A	552.281	521.704	0	0	604.222	0	0	0	4255.56	0	0	0	0	0	602.811	0	0	0	131.503	605.075	0	0	0	0	0	0	0	0	289.548	0	0	0	0	1330.18	781.968	0	24.371	0	167.738	0	0	0	0	1135.93	2151.1	0	0	0	0
HMF003796A	194.824	115.566	0	0	1826.77	0	0	0	6892.21	0	0	0	0	0	789.086	0	0	0	212.961	642.404	0	0	0	0	0	0	0	0	825.65	0	0	0	0	2676.79	1603.84	0	1025.12	0	206.56	0	0	0	0	949.661	1765.55	0	0	0	0
HMF002470A	1886.42	782.214	0	0	776.272	0	0	0	1165.17	0	0	0	0	0	2159.58	0	0	0	1526.77	1558.02	0	0	0	0	0	0	0	0	119.23	0	0	0	0	1589.1	0	0	858.363	0	289.807	0	0	0	0	954.944	299.094	0	0	0	0
HMF003573A	755.24	492.683	0	0	141.97	0	0	0	1427.95	0	0	0	0	0	573.926	0	0	0	3322.6	688.708	0	0	0	0	0	0	0	0	122.593	0	0	0	0	551.562	3590.51	0	341.204	0	229.949	0	0	0	0	347.469	1954.63	0	0	0	0
HMF000143A	597.281	69.9258	0	0	196.908	0	0	0	613.589	0	0	0	0	0	210.701	0	0	0	8.61705	335.359	0	0	0	0	0	0	0	0	68.4305	0	0	0	0	268.557	336.94	0	197.515	0	56.2988	0	0	0	0	31.8985	573.979	0	0	0	0
HMF002615A	4398.74	903.897	0	0	296.702	0	0	0	1226.95	0	0	0	0	0	1672.66	0	0	0	637.164	1126.26	0	0	0	0	0	0	0	0	799.158	0	0	0	0	1906.57	184.174	0	25419.2	0	721.263	0	0	0	0	1332.3	2350.93	0	0	0	0
HMF000598A	768.886	678.05	0	0	478.082	0	0	0	1055.91	0	0	0	0	0	370.736	0	0	0	68.9245	754.893	0	0	0	0	0	0	0	0	191.337	0	0	0	0	295.73	376.874	0	137.837	0	188.595	0	0	0	0	160.893	1001.25	0	0	0	0
HMF002037A	618.098	297.86	0	0	0	0	0	0	616.155	0	0	0	0	0	178.52	0	0	0	0	290.644	0	0	0	0	0	0	0	0	144.167	0	0	0	0	447.278	440.33	0	277.816	0	119.798	0	0	0	0	316.314	459.019	0	0	0	0
HMF002915A	1461.53	9013.55	0	0	333.261	0	0	0	0	0	0	0	0	0	2675.51	0	0	0	208.054	797.085	0	0	0	0	0	0	0	0	136.197	0	0	0	0	280.746	254.485	0	131.007	0	168.829	0	0	0	0	776.331	1069.42	0	0	0	0
HMF004131A	2360.45	4985.74	0	0	1811.59	0	0	0	0	0	0	0	0	0	9340.72	0	0	0	72.7701	2568.08	0	0	0	0	0	0	0	0	0	0	0	0	0	1237.86	0	0	262.038	0	328.322	0	0	0	0	5024.02	968.4	0	0	0	0
HMF002761A	615.604	127.269	0	0	944.07	0	0	0	131.162	0	0	0	0	0	246.833	0	0	0	88.1246	666.32	0	0	0	0	0	0	0	0	120.739	0	0	0	0	820.435	157.985	0	293.933	0	188.882	0	0	0	0	245.715	929.93	0	0	0	0
HMF002761B	154.644	140.489	0	0	1596.27	0	0	0	2205.88	0	0	0	0	0	237.582	0	0	0	9799.15	403.172	0	0	0	0	0	0	0	0	748.921	0	0	0	0	287.685	428.427	0	732.426	0	0	0	0	0	0	614.359	0	0	0	0	0
HMF001794A	1165.49	188.467	0	0	823.056	0	0	0	1557.82	0	0	0	0	0	140.59	0	0	0	42.1189	933.106	0	0	0	0	0	0	0	0	109.788	0	0	0	0	219.487	87.7156	0	88.1084	0	127.739	0	0	0	0	112.157	597.363	0	0	0	0
HMF001900A	976.771	351.755	0	0	458.301	0	0	0	1219.63	0	0	0	0	0	512.008	0	0	0	106.593	171.678	0	0	0	0	0	0	0	0	605.614	0	0	0	0	991.147	688.324	0	0	0	130.034	0	0	0	0	761.376	1318.77	0	0	0	0
HMF002822A	1221	37837.3	0	0	0	0	0	0	88.1181	0	0	0	0	0	36795.4	0	0	0	40.8322	723.788	0	0	0	0	0	0	0	0	0	0	0	0	0	0	0	0	278.818	0	74.4959	0	0	0	0	15360.2	0	0	0	0	0
HMF001628A	840.351	9558.02	0	0	0	0	0	0	71.8662	0	0	0	0	0	17707.6	0	0	0	33.4761	0	0	0	0	0	0	0	0	0	364.034	0	0	0	0	83.4888	270.52	0	0	0	35.4166	0	0	0	0	7280.16	925.119	0	0	0	0
HMF002265A	959.321	179.248	0	0	509.472	0	0	0	501.103	0	0	0	0	0	245.493	0	0	0	5.76387	184.929	0	0	0	0	0	0	0	0	94.6106	0	0	0	0	195.673	198.257	0	22.0322	0	94.7664	0	0	0	0	122.684	308.646	0	0	0	0
HMF002088A	1043.52	229.506	0	0	458.43	0	0	0	1315.31	0	0	0	0	0	382.845	0	0	0	26.3656	1197.24	0	0	0	0	0	0	0	0	296.243	0	0	0	0	613.01	574.738	0	489.986	0	205.803	0	0	0	0	288.247	667.767	0	0	0	0
HMF004081A	1249.9	11179.6	0	0	589.691	0	0	0	140.127	0	0	0	0	0	5065.87	0	0	0	29.4075	520.055	0	0	0	0	0	0	0	0	19.7503	0	0	0	0	155.223	73.9921	0	0	0	147.442	0	0	0	0	3155.78	1391.19	0	0	0	0
HMF004287A	742.34	1891.3	0	0	407.478	0	0	0	378.2	0	0	0	0	0	970.281	0	0	0	13.8892	370.594	0	0	0	0	0	0	0	0	59.9356	0	0	0	0	40.2817	94.2948	0	170.238	0	66.8075	0	0	0	0	585.197	169.166	0	0	0	0
HMF003810A	596.269	1690.04	0	0	423.514	0	0	0	960.617	0	0	0	0	0	2588.68	0	0	0	29.974	366.372	0	0	0	0	0	0	0	0	105.604	0	0	0	0	512.427	214.836	0	226.21	0	0	0	0	0	0	1049.55	801.903	0	0	0	0
HMF000045A	843.715	80.113	0	0	97.2487	0	0	0	196.77	0	0	0	0	0	26.1635	0	0	0	0	153.226	0	0	0	0	0	0	0	0	35.6424	0	0	0	0	54.3557	158.685	0	171.13	0	26.5232	0	0	0	0	14.7748	686.652	0	0	0	0
HMF002841A	1782.59	407.011	0	0	487.546	0	0	0	2162.44	0	0	0	0	0	413.661	0	0	0	28.4627	1854.6	0	0	0	0	0	0	0	0	148.003	0	0	0	0	826.561	649.427	0	0	0	215.72	0	0	0	0	466.793	1806.17	0	0	0	0
HMF002225A	693.822	11647.1	0	0	324.303	0	0	0	548.06	0	0	0	0	0	4485.06	0	0	0	259.466	538.368	0	0	0	0	0	0	0	0	41.8134	0	0	0	0	198.775	348.838	0	223.924	0	106.975	0	0	0	0	1404.79	1080.7	0	0	0	0
HMF003975A	3013.62	841.605	0	0	653.597	0	0	0	2676.17	0	0	0	0	0	362.701	0	0	0	71.0663	4000.87	0	0	0	0	0	0	0	0	880.121	0	0	0	0	908.485	1165.87	0	937.955	0	543.336	0	0	0	0	537.99	2726.62	0	0	0	0
HMF001669A	2200.84	724.803	0	0	465.991	0	0	0	794.479	0	0	0	0	0	226.835	0	0	0	58.1655	818.58	0	0	0	0	0	0	0	0	217.278	0	0	0	0	354.592	131.583	0	385.801	0	117.404	0	0	0	0	232.001	1007.65	0	0	0	0
HMF003935A	756.021	285.91	0	0	513.093	0	0	0	205.845	0	0	0	0	0	73.7726	0	0	0	4.02286	702.57	0	0	0	0	0	0	0	0	155.601	0	0	0	0	143.053	119.981	0	182.897	0	49.1363	0	0	0	0	56.434	869.664	0	0	0	0
HMF000730A	970.405	397.06	0	0	750.889	0	0	0	418.33	0	0	0	0	0	45.4427	0	0	0	9.05274	485.265	0	0	0	0	0	0	0	0	127.098	0	0	0	0	120.541	241.349	0	263.146	0	79.1774	0	0	0	0	74.0304	1103.21	0	0	0	0
HMF001130A	1134.77	6708.73	0	0	438.541	0	0	0	430.446	0	0	0	0	0	4707.94	0	0	0	11.8747	42.4564	0	0	0	0	0	0	0	0	287.276	0	0	0	0	35.0076	249.969	0	182.37	0	150.9	0	0	0	0	3271.95	497.775	0	0	0	0
HMF001092B	849.83	2291.41	0	0	251.915	0	0	0	4973.61	0	0	0	0	0	4893.31	0	0	0	649.949	648.81	0	0	0	0	0	0	0	0	519.363	0	0	0	0	4591.41	2171.9	0	667.582	0	382.894	0	0	0	0	3376.22	4451.8	0	0	0	0
HMF003464A	871.321	765.542	0	0	485.399	0	0	0	481.152	0	0	0	0	0	1083.51	0	0	0	14.5267	217.847	0	0	0	0	0	0	0	0	87.0183	0	0	0	0	193.97	261.913	0	330.316	0	62.1671	0	0	0	0	492.447	303.872	0	0	0	0
HMF004174A	335.022	366.321	0	0	884.176	0	0	0	2212.54	0	0	0	0	0	835.959	0	0	0	51.9886	348.527	0	0	0	0	0	0	0	0	165.694	0	0	0	0	957.454	517.134	0	196.856	0	32.9502	0	0	0	0	555.726	719.654	0	0	0	0
HMF003882A	549.094	27.6271	0	0	269.075	0	0	0	246.378	0	0	0	0	0	50.0687	0	0	0	12.2885	204.821	0	0	0	0	0	0	0	0	6.13134	0	0	0	0	140.121	64.9961	0	180.472	0	44.3592	0	0	0	0	0	383.567	0	0	0	0
HMF001352A	460.369	46.8534	0	0	634.201	0	0	0	0	0	0	0	0	0	179.215	0	0	0	38.757	375.985	0	0	0	0	0	0	0	0	2.78114	0	0	0	0	847.14	97.3096	0	170.319	0	92.4327	0	0	0	0	565.184	837.453	0	0	0	0
HMF003808A	528.938	1071.16	0	0	84.4074	0	0	0	204.027	0	0	0	0	0	200.88	0	0	0	0.353551	164.915	0	0	0	0	0	0	0	0	108.873	0	0	0	0	78.8552	74.9636	0	9.59857	0	53.097	0	0	0	0	142.663	638.267	0	0	0	0
HMF001334A	942.358	354.854	0	0	168.635	0	0	0	2194.75	0	0	0	0	0	842.958	0	0	0	432.668	490.467	0	0	0	0	0	0	0	0	1328.48	0	0	0	0	1654.36	1087.26	0	517.688	0	221.711	0	0	0	0	754.234	1555.58	0	0	0	0
HMF001880A	6506.12	566.95	0	0	0	0	0	0	1090.41	0	0	0	0	0	338.766	0	0	0	654.298	572.976	0	0	0	0	0	0	0	0	61.6722	0	0	0	0	0	2749.45	0	16087.6	0	498.498	0	0	0	0	187.207	799.021	0	0	0	0
HMF000411A	790.965	3714	0	0	480.997	0	0	0	2737.42	0	0	0	0	0	5329.8	0	0	0	457.57	1042.91	0	0	0	0	0	0	0	0	462.377	0	0	0	0	771.781	449.382	0	389.462	0	100.264	0	0	0	0	1229.82	1100.24	0	0	0	0
HMF001423A	269.841	139.081	0	0	1172.8	0	0	0	5644.78	0	0	0	0	0	967.994	0	0	0	359.318	986.265	0	0	0	0	0	0	0	0	2645.58	0	0	0	0	4257.31	858.502	0	2026.37	0	396.518	0	0	0	0	1356.65	0	0	0	0	0
HMF003839B	10072.2	853.827	0	0	0	0	0	0	0	0	0	0	0	0	1.96596	0	0	0	867.43	0	0	0	0	0	0	0	0	0	0	0	0	0	0	778.523	503.896	0	68083.3	0	1510.42	0	0	0	0	0	16793.5	0	0	0	0
HMF002765A	266.815	1066.5	0	0	574.265	0	0	0	4655.11	0	0	0	0	0	1157.58	0	0	0	448.773	1107.87	0	0	0	0	0	0	0	0	1369.34	0	0	0	0	1870.65	511.461	0	671.295	0	387.83	0	0	0	0	1229.36	1653.16	0	0	0	0
HMF002350A	340.348	2135.75	0	0	1193.76	0	0	0	7684.57	0	0	0	0	0	3706.66	0	0	0	190.126	2100.05	0	0	0	0	0	0	0	0	884.713	0	0	0	0	3024.04	1308.98	0	826.457	0	436.839	0	0	0	0	2220.9	4128.8	0	0	0	0
HMF000323A	1475.26	3508.47	0	0	1144.29	0	0	0	691.345	0	0	0	0	0	6697.25	0	0	0	57.112	2077.89	0	0	0	0	0	0	0	0	30.7246	0	0	0	0	684.855	524.724	0	212.211	0	318.133	0	0	0	0	1183.55	1456.19	0	0	0	0
HMF000342A	871.21	210.168	0	0	203.396	0	0	0	369.517	0	0	0	0	0	365.263	0	0	0	64.3969	379.744	0	0	0	0	0	0	0	0	53.6246	0	0	0	0	348.589	226.254	0	63.6345	0	40.4666	0	0	0	0	390.505	969.231	0	0	0	0
HMF000372A	0	36382.3	0	0	0	0	0	0	865.907	0	0	0	0	0	20623.7	0	0	0	133.497	1936.41	0	0	0	0	0	0	0	0	1815.52	0	0	0	0	1278.83	0	0	818.2	0	97.5023	0	0	0	0	5614.1	0	0	0	0	0
HMF000579A	3779.12	28918.6	0	0	2498.59	0	0	0	0	0	0	0	0	0	30470.5	0	0	0	3268.82	0	0	0	0	0	0	0	0	0	595.788	0	0	0	0	2194.38	2757.79	0	0	0	434.135	0	0	0	0	10368.9	2603.31	0	0	0	0
HMF000693A	221.57	1412.63	0	0	1795.78	0	0	0	3583.66	0	0	0	0	0	462.528	0	0	0	11754.4	93.3158	0	0	0	0	0	0	0	0	875.523	0	0	0	0	0	537.397	0	839.608	0	215.472	0	0	0	0	919.145	0	0	0	0	0
HMF000984A	463.2	14119.4	0	0	0	0	0	0	1082.01	0	0	0	0	0	15356.2	0	0	0	59.9446	1036.96	0	0	0	0	0	0	0	0	1606.92	0	0	0	0	0	0	0	643.973	0	121.749	0	0	0	0	11276.7	0	0	0	0	0
HMF001698B	0	76006.2	0	0	0	0	0	0	284.176	0	0	0	0	0	34389.9	0	0	0	5.28232	377.274	0	0	0	0	0	0	0	0	513.14	0	0	0	0	800.093	371.775	0	0	0	2.73561	0	0	0	0	15439.9	2147.49	0	0	0	0
HMF001461A	1374.83	27387.8	0	0	0	0	0	0	1454.44	0	0	0	0	0	22255.2	0	0	0	117.547	0	0	0	0	0	0	0	0	0	523.766	0	0	0	0	0	419.538	0	850.895	0	163.821	0	0	0	0	8488.14	0	0	0	0	0
HMF003025B	1066.66	7876.68	0	0	704.112	0	0	0	938.267	0	0	0	0	0	7046.42	0	0	0	1570.19	1200.35	0	0	0	0	0	0	0	0	250.131	0	0	0	0	1681.19	238.567	0	768.701	0	351.065	0	0	0	0	5028.28	698.376	0	0	0	0
HMF001945A	1094.42	52.2913	0	0	1751.07	0	0	0	3890.02	0	0	0	0	0	640.372	0	0	0	205.627	276.95	0	0	0	0	0	0	0	0	359.55	0	0	0	0	3448.84	2431.03	0	934.661	0	772.989	0	0	0	0	1163.68	2018.5	0	0	0	0
HMF002241A	827.369	1244.48	0	0	377.954	0	0	0	358.555	0	0	0	0	0	745.869	0	0	0	0	2147.2	0	0	0	0	0	0	0	0	309.203	0	0	0	0	115.595	259.224	0	241.127	0	146.315	0	0	0	0	425.846	969.264	0	0	0	0
HMF000054A	1265.68	328.23	0	0	2250.12	0	0	0	4874.98	0	0	0	0	0	809.772	0	0	0	548.128	1124.66	0	0	0	0	0	0	0	0	468.994	0	0	0	0	3140.27	1661.18	0	753.27	0	453.604	0	0	0	0	1091.23	2789.87	0	0	0	0
HMF001223A	1502.44	20897.8	0	0	743.773	0	0	0	4740.33	0	0	0	0	0	28167.8	0	0	0	34.4439	1987.59	0	0	0	0	0	0	0	0	239.21	0	0	0	0	1068.34	904.898	0	0	0	422.355	0	0	0	0	10103	3407.03	0	0	0	0
HMF002824A	1804.35	276.415	0	0	3339.3	0	0	0	2628.73	0	0	0	0	0	935.202	0	0	0	3064.34	72.5208	0	0	0	0	0	0	0	0	314.655	0	0	0	0	2998.53	1972.98	0	329.647	0	404.688	0	0	0	0	1279.22	1643.43	0	0	0	0
HMF001223B	1212.75	19145.4	0	0	595.637	0	0	0	4259.03	0	0	0	0	0	26561.7	0	0	0	35.7102	2051.65	0	0	0	0	0	0	0	0	283.227	0	0	0	0	1127.59	931.547	0	0	0	373.995	0	0	0	0	9603.46	3445.3	0	0	0	0
HMF001924B	1062.84	9604.13	0	0	143.334	0	0	0	563.735	0	0	0	0	0	11064.9	0	0	0	765.745	564.235	0	0	0	0	0	0	0	0	969.843	0	0	0	0	233.956	0	0	370.382	0	97.3312	0	0	0	0	5588.63	404.955	0	0	0	0
HMF000964B	32195.1	0	0	0	158283	0	0	0	0	0	0	0	0	0	1148.29	0	0	0	14427.9	0	0	0	0	0	0	0	0	0	0	0	0	0	0	0	0	0	143146	0	0	0	0	0	0	0	0	0	0	0	0
HMF004323A	1532.86	227.985	0	0	189.264	0	0	0	350.288	0	0	0	0	0	158.065	0	0	0	103.312	379.786	0	0	0	0	0	0	0	0	1388.64	0	0	0	0	229.061	244.356	0	155.66	0	140.648	0	0	0	0	298.251	738.821	0	0	0	0
HMF004321A	821.811	45.7716	0	0	141.917	0	0	0	815.456	0	0	0	0	0	295.403	0	0	0	12.7683	197.325	0	0	0	0	0	0	0	0	183.874	0	0	0	0	564.648	583.15	0	0	0	67.422	0	0	0	0	262.098	869.356	0	0	0	0
HMF004517A	560.038	115.247	0	0	259.365	0	0	0	102.5	0	0	0	0	0	110.04	0	0	0	7.06372	217.244	0	0	0	0	0	0	0	0	53.8863	0	0	0	0	128.692	0	0	116.836	0	0	0	0	0	0	36.547	505.542	0	0	0	0
HMF004700A	852.149	220.848	0	0	507.386	0	0	0	310.236	0	0	0	0	0	68.5657	0	0	0	30.9701	436.44	0	0	0	0	0	0	0	0	142.37	0	0	0	0	181.789	71.6029	0	182.101	0	73.005	0	0	0	0	122.922	564.616	0	0	0	0
HMF004046A	749.552	129.11	0	0	565.608	0	0	0	279.785	0	0	0	0	0	113.411	0	0	0	262.105	577.62	0	0	0	0	0	0	0	0	65.1472	0	0	0	0	483.046	193.133	0	558.246	0	205.526	0	0	0	0	220.664	626.047	0	0	0	0
HMF004075A	1322.18	114.556	0	0	141.489	0	0	0	1487.4	0	0	0	0	0	95.3546	0	0	0	0	1156.5	0	0	0	0	0	0	0	0	270.063	0	0	0	0	391.67	265.097	0	255.311	0	99.6917	0	0	0	0	156.141	654.536	0	0	0	0
HMF003839A	10462.8	977.874	0	0	0	0	0	0	0	0	0	0	0	0	146.398	0	0	0	1947.26	0	0	0	0	0	0	0	0	0	0	0	0	0	0	252.66	0	0	75960.1	0	1062.31	0	0	0	0	0	22414.6	0	0	0	0
HMF001933B	1002.85	143.969	0	0	265.678	0	0	0	1662.08	0	0	0	0	0	175.951	0	0	0	37.9786	1010.03	0	0	0	0	0	0	0	0	232.161	0	0	0	0	659.548	726.359	0	573.158	0	123.334	0	0	0	0	241.67	2029.24	0	0	0	0
HMF003968A	1313.17	3819.54	0	0	641.322	0	0	0	186.346	0	0	0	0	0	2390.07	0	0	0	16.6623	832.944	0	0	0	0	0	0	0	0	216.441	0	0	0	0	388	483.298	0	6.04341	0	155.754	0	0	0	0	1360.86	1555.55	0	0	0	0
HMF003847A	507.313	171.642	0	0	531.772	0	0	0	733.169	0	0	0	0	0	385.703	0	0	0	23.781	216.317	0	0	0	0	0	0	0	0	697.021	0	0	0	0	603.055	404.63	0	549.577	0	104.977	0	0	0	0	221.979	439.063	0	0	0	0
HMF003951A	436.787	1765.72	0	0	843.579	0	0	0	3920.4	0	0	0	0	0	1971.68	0	0	0	3263.21	679.304	0	0	0	0	0	0	0	0	581.695	0	0	0	0	1206.36	1662.04	0	573.003	0	83.1801	0	0	0	0	1342.96	1010.08	0	0	0	0
HMF004006A	1113.19	340.726	0	0	240.094	0	0	0	1753.4	0	0	0	0	0	1652.4	0	0	0	273.016	0	0	0	0	0	0	0	0	0	2327.69	0	0	0	0	2418.22	1237.18	0	971.41	0	153.02	0	0	0	0	2318.39	525.265	0	0	0	0
HMF004762A	1403.48	3200.14	0	0	39.6921	0	0	0	3074.38	0	0	0	0	0	2761.12	0	0	0	13.1724	1083.09	0	0	0	0	0	0	0	0	255.391	0	0	0	0	718.264	646.022	0	399.006	0	255.042	0	0	0	0	1798.49	1743.71	0	0	0	0
HMF004214A	709.503	142.132	0	0	417.705	0	0	0	316.5	0	0	0	0	0	69.3603	0	0	0	7.19128	222.878	0	0	0	0	0	0	0	0	112.942	0	0	0	0	227.755	123.167	0	123.981	0	69.2674	0	0	0	0	65.8254	375.793	0	0	0	0
HMF004821A	631.475	104.105	0	0	301.628	0	0	0	120.394	0	0	0	0	0	25.6992	0	0	0	30.1439	733.202	0	0	0	0	0	0	0	0	93.5234	0	0	0	0	97.1704	0	0	221.06	0	57.3441	0	0	0	0	51.5356	76.7194	0	0	0	0
HMF004268A	1153.92	718.389	0	0	455.443	0	0	0	414.259	0	0	0	0	0	546.542	0	0	0	16.5491	500.5	0	0	0	0	0	0	0	0	166.603	0	0	0	0	212.332	183.318	0	24.1012	0	72.3463	0	0	0	0	548.774	669.927	0	0	0	0
HMF003231B	492.675	424.277	0	0	672.535	0	0	0	2730.26	0	0	0	0	0	397.901	0	0	0	378.275	1514.86	0	0	0	0	0	0	0	0	975.447	0	0	0	0	2354.42	650.88	0	905.469	0	250.712	0	0	0	0	996.558	2022.73	0	0	0	0
HMF001031B	704.144	1223.91	0	0	188.637	0	0	0	594.749	0	0	0	0	0	1023.79	0	0	0	0	1173.72	0	0	0	0	0	0	0	0	260.269	0	0	0	0	139.703	162.701	0	197.911	0	50.5483	0	0	0	0	494.215	406.697	0	0	0	0
HMF004366A	552.813	174.257	0	0	188.214	0	0	0	760.869	0	0	0	0	0	247.749	0	0	0	0	720.101	0	0	0	0	0	0	0	0	175.342	0	0	0	0	307.241	219.651	0	127.223	0	27.1575	0	0	0	0	148.367	495.016	0	0	0	0
HMF004338A	458.913	124.995	0	0	1105.09	0	0	0	1156.12	0	0	0	0	0	162.22	0	0	0	43.279	540.555	0	0	0	0	0	0	0	0	162.179	0	0	0	0	706.035	638.412	0	385.796	0	187.779	0	0	0	0	303.383	923.243	0	0	0	0
HMF004232A	415.46	3598.57	0	0	584.397	0	0	0	3015.49	0	0	0	0	0	3426.65	0	0	0	217.942	494.163	0	0	0	0	0	0	0	0	347.276	0	0	0	0	804.485	399.443	0	528.476	0	122.894	0	0	0	0	1184.79	1053.97	0	0	0	0
HMF004333A	42.0161	49.8513	0	0	1834.88	0	0	0	3936.2	0	0	0	0	0	603.405	0	0	0	104.43	0	0	0	0	0	0	0	0	0	254.038	0	0	0	0	2545.84	1349.41	0	769.991	0	58.4134	0	0	0	0	851.986	375.552	0	0	0	0
HMF004364A	1267.56	4585.56	0	0	595.693	0	0	0	834.496	0	0	0	0	0	1658.66	0	0	0	27.4751	458.923	0	0	0	0	0	0	0	0	267.057	0	0	0	0	293.454	289.619	0	284.4	0	59.7949	0	0	0	0	782.64	1605.67	0	0	0	0
HMF004072A	1106.47	1438.71	0	0	261.673	0	0	0	365.79	0	0	0	0	0	2811.61	0	0	0	140.081	472.095	0	0	0	0	0	0	0	0	1671.47	0	0	0	0	423.78	284.351	0	393.826	0	88.6084	0	0	0	0	599.765	259.769	0	0	0	0
HMF004313A	901.233	189.416	0	0	0	0	0	0	592.249	0	0	0	0	0	36.2672	0	0	0	13498.5	434.819	0	0	0	0	0	0	0	0	697.982	0	0	0	0	331.049	0	0	21.5167	0	0	0	0	0	0	53.0788	589.868	0	0	0	0
HMF004037A	1056.64	2351.07	0	0	572.301	0	0	0	541.713	0	0	0	0	0	2392.87	0	0	0	69.2203	234.512	0	0	0	0	0	0	0	0	117.604	0	0	0	0	176.071	207.697	0	189.416	0	164.964	0	0	0	0	1142.18	590.738	0	0	0	0
HMF004035A	572.56	2086.25	0	0	310.076	0	0	0	329.315	0	0	0	0	0	1503.99	0	0	0	12.0061	0	0	0	0	0	0	0	0	0	206.908	0	0	0	0	16.2807	37.8802	0	182.138	0	22.6075	0	0	0	0	1251.47	192.517	0	0	0	0
HMF004973A	453.067	355.471	0	0	486.096	0	0	0	0	0	0	0	0	0	873.044	0	0	0	728.833	183.427	0	0	0	0	0	0	0	0	375.079	0	0	0	0	362.591	159.18	0	51.0638	0	83.4732	0	0	0	0	318.634	600.04	0	0	0	0
HMF004116A	649.893	1860.84	0	0	467.46	0	0	0	610.342	0	0	0	0	0	1000.97	0	0	0	38.5595	395.3	0	0	0	0	0	0	0	0	68.0519	0	0	0	0	266.809	131.886	0	0	0	42.3954	0	0	0	0	605.02	918.466	0	0	0	0
HMF004670A	823.001	276.034	0	0	363.408	0	0	0	136.218	0	0	0	0	0	74.3472	0	0	0	0.239863	295.868	0	0	0	0	0	0	0	0	147.316	0	0	0	0	76.7575	143.801	0	0	0	56.6928	0	0	0	0	97.4695	406.846	0	0	0	0
HMF004683A	826.085	1639.93	0	0	143.602	0	0	0	264.466	0	0	0	0	0	3686.66	0	0	0	39.7735	830.152	0	0	0	0	0	0	0	0	120.656	0	0	0	0	348.899	73.9361	0	242.144	0	71.831	0	0	0	0	508.425	489.434	0	0	0	0
HMF004090A	292.496	21984	0	0	0	0	0	0	899.719	0	0	0	0	0	14294.2	0	0	0	0	0	0	0	0	0	0	0	0	0	328.367	0	0	0	0	0	240.183	0	432.994	0	27.6601	0	0	0	0	12146.3	0	0	0	0	0
HMF003338B	1432.47	898.597	0	0	240.305	0	0	0	644.14	0	0	0	0	0	97.5274	0	0	0	1359.03	532.367	0	0	0	0	0	0	0	0	262.262	0	0	0	0	173.021	1248.33	0	32.3026	0	138.562	0	0	0	0	266.036	1368.05	0	0	0	0
HMF004341A	1179.34	949.249	0	0	581.352	0	0	0	82.9827	0	0	0	0	0	260.271	0	0	0	70.4615	353.336	0	0	0	0	0	0	0	0	133.8	0	0	0	0	288.479	104.843	0	245.367	0	121.172	0	0	0	0	309.938	779.406	0	0	0	0
HMF004657A	676.612	253.822	0	0	521.159	0	0	0	840.456	0	0	0	0	0	218.049	0	0	0	20.4978	780.913	0	0	0	0	0	0	0	0	220.392	0	0	0	0	488.963	294.551	0	183.389	0	153.653	0	0	0	0	325.003	1318.54	0	0	0	0
HMF004663A	1404.69	1054.87	0	0	411.463	0	0	0	690.607	0	0	0	0	0	2071.28	0	0	0	384.9	504.138	0	0	0	0	0	0	0	0	1410.95	0	0	0	0	594.373	128.489	0	487.191	0	61.1344	0	0	0	0	465.523	94.3889	0	0	0	0
HMF004714A	490.15	313.023	0	0	369.215	0	0	0	648.359	0	0	0	0	0	327.221	0	0	0	0	1936.9	0	0	0	0	0	0	0	0	217.654	0	0	0	0	626.086	538.923	0	544.127	0	149.738	0	0	0	0	137.109	848.5	0	0	0	0
HMF004764A	869.584	511.326	0	0	236.666	0	0	0	395.642	0	0	0	0	0	67.4985	0	0	0	20.7706	1181.64	0	0	0	0	0	0	0	0	217.929	0	0	0	0	69.0877	32.6569	0	108.526	0	30.0021	0	0	0	0	0	798.672	0	0	0	0
HMF004644A	561.26	486.412	0	0	375.351	0	0	0	451.514	0	0	0	0	0	267.338	0	0	0	19.8111	209.949	0	0	0	0	0	0	0	0	130.084	0	0	0	0	148.315	94.7065	0	69.781	0	24.2741	0	0	0	0	249.357	754.847	0	0	0	0
HMF004540A	1657.19	506.179	0	0	708.679	0	0	0	831.07	0	0	0	0	0	188.372	0	0	0	60.3894	608.351	0	0	0	0	0	0	0	0	209.494	0	0	0	0	448.859	359.996	0	505.576	0	100.443	0	0	0	0	243.151	554.248	0	0	0	0
HMF004729A	713.86	243.322	0	0	1042.21	0	0	0	631.416	0	0	0	0	0	586.355	0	0	0	33.5495	232.263	0	0	0	0	0	0	0	0	138.593	0	0	0	0	497.314	404.748	0	243.386	0	111.546	0	0	0	0	151.712	369.731	0	0	0	0
HMF004538A	903.871	1634.21	0	0	358.366	0	0	0	776.35	0	0	0	0	0	1963.33	0	0	0	52.2647	776.655	0	0	0	0	0	0	0	0	267.374	0	0	0	0	238.297	229.548	0	376.136	0	133.844	0	0	0	0	1058.31	560.441	0	0	0	0
HMF004695A	752.201	0	0	0	974.582	0	0	0	2394.76	0	0	0	0	0	929.089	0	0	0	150.803	438.968	0	0	0	0	0	0	0	0	479.481	0	0	0	0	2498.61	893.504	0	721.184	0	170.796	0	0	0	0	945.544	1134.48	0	0	0	0
HMF004471A	830.43	145.175	0	0	398.537	0	0	0	528.225	0	0	0	0	0	111.776	0	0	0	0	60.255	0	0	0	0	0	0	0	0	12.2973	0	0	0	0	179.327	296.522	0	77.1701	0	51.7529	0	0	0	0	117.511	553.023	0	0	0	0
HMF004476A	1318.94	832.797	0	0	1373.98	0	0	0	3152.03	0	0	0	0	0	600.487	0	0	0	6.18753	2098.48	0	0	0	0	0	0	0	0	393.84	0	0	0	0	954.912	1091.99	0	389.455	0	438.176	0	0	0	0	764.05	2894.68	0	0	0	0
HMF004416A	1543.94	405.434	0	0	1909.33	0	0	0	545.688	0	0	0	0	0	150.381	0	0	0	102.296	1301.3	0	0	0	0	0	0	0	0	275.248	0	0	0	0	711.192	0	0	545.774	0	427.548	0	0	0	0	457.687	1395.17	0	0	0	0
HMF004563A	1858.37	825.639	0	0	1515.49	0	0	0	1723.65	0	0	0	0	0	1783.77	0	0	0	113.511	42.8247	0	0	0	0	0	0	0	0	4395.41	0	0	0	0	2456.33	1952.53	0	0	0	643.731	0	0	0	0	2743.07	3210.67	0	0	0	0
HMF004515A	1697.04	2572.04	0	0	279.979	0	0	0	148.886	0	0	0	0	0	424.749	0	0	0	9.75964	710.691	0	0	0	0	0	0	0	0	99.3326	0	0	0	0	194.379	237.226	0	357.923	0	26.0812	0	0	0	0	326.701	7.20488	0	0	0	0
HMF004586A	860.362	341.977	0	0	328.078	0	0	0	762.567	0	0	0	0	0	92.7814	0	0	0	42.9288	495.509	0	0	0	0	0	0	0	0	83.7298	0	0	0	0	165.613	18.7418	0	0	0	54.9085	0	0	0	0	36.4822	1125.32	0	0	0	0
HMF004453A	635.164	112.281	0	0	453.323	0	0	0	441.335	0	0	0	0	0	57.8492	0	0	0	23.2325	628.525	0	0	0	0	0	0	0	0	118.116	0	0	0	0	265.822	64.634	0	282.768	0	157.856	0	0	0	0	54.8887	704.204	0	0	0	0
HMF004516A	619.418	8620.71	0	0	989.43	0	0	0	373.231	0	0	0	0	0	9669.84	0	0	0	65.0508	645.771	0	0	0	0	0	0	0	0	43.6317	0	0	0	0	359.1	0	0	393.613	0	151.341	0	0	0	0	1766.93	616.929	0	0	0	0
HMF004645A	783.338	123.844	0	0	284.07	0	0	0	145.523	0	0	0	0	0	66.1651	0	0	0	9.06364	346.915	0	0	0	0	0	0	0	0	78.2513	0	0	0	0	67.2935	77.3681	0	136.219	0	14.3731	0	0	0	0	54.814	267.762	0	0	0	0
HMF004525A	452.388	35.8292	0	0	280.814	0	0	0	246.85	0	0	0	0	0	28.2802	0	0	0	0	153.278	0	0	0	0	0	0	0	0	57.6688	0	0	0	0	166.931	14.9523	0	191.963	0	36.2744	0	0	0	0	29.3549	374.416	0	0	0	0
HMF004648A	383.017	274.095	0	0	378.34	0	0	0	1831.78	0	0	0	0	0	508.693	0	0	0	8.12606	569.388	0	0	0	0	0	0	0	0	281.731	0	0	0	0	820.371	503.853	0	286.342	0	57.9053	0	0	0	0	357.716	998.645	0	0	0	0
HMF004675A	1025.81	150.925	0	0	584.197	0	0	0	1640.64	0	0	0	0	0	662.978	0	0	0	0	391.514	0	0	0	0	0	0	0	0	243.11	0	0	0	0	1658.63	825.35	0	184.523	0	67.6611	0	0	0	0	721.195	1361.47	0	0	0	0
HMF000390B	1125.64	322.951	0	0	708.347	0	0	0	432.11	0	0	0	0	0	103.927	0	0	0	57.254	502.948	0	0	0	0	0	0	0	0	89.4443	0	0	0	0	102.386	454.021	0	406.448	0	223.525	0	0	0	0	102.961	512.034	0	0	0	0
HMF004514A	1244.14	373.708	0	0	348.978	0	0	0	684.359	0	0	0	0	0	227.95	0	0	0	102.139	474.214	0	0	0	0	0	0	0	0	612.684	0	0	0	0	292.207	516.107	0	0	0	81.903	0	0	0	0	213.86	933.752	0	0	0	0
HMF004543A	290.441	117.65	0	0	1798.23	0	0	0	6243.6	0	0	0	0	0	463.306	0	0	0	5304.1	526.259	0	0	0	0	0	0	0	0	2891.2	0	0	0	0	1224.1	1636.75	0	887.995	0	55.3377	0	0	0	0	352.271	309.762	0	0	0	0
HMF004550A	589.568	3463.28	0	0	712.079	0	0	0	0	0	0	0	0	0	16318.3	0	0	0	32.9882	858.196	0	0	0	0	0	0	0	0	152.682	0	0	0	0	654.217	792.534	0	0	0	41.9499	0	0	0	0	9376.98	891.223	0	0	0	0
HMF000196B	1248.74	10024.8	0	0	2221.34	0	0	0	2787.45	0	0	0	0	0	16442	0	0	0	984.39	233.91	0	0	0	0	0	0	0	0	440.498	0	0	0	0	1275.81	717.831	0	1255.52	0	291.719	0	0	0	0	3881.91	563.103	0	0	0	0
HMF004530A	2073.04	205.429	0	0	547.546	0	0	0	196.825	0	0	0	0	0	84.6078	0	0	0	71.9456	428.869	0	0	0	0	0	0	0	0	290.695	0	0	0	0	418.317	0	0	276.64	0	160.327	0	0	0	0	154.94	1110.82	0	0	0	0
HMF004429A	701.125	136.559	0	0	0	0	0	0	440.943	0	0	0	0	0	59.5711	0	0	0	0	1234.91	0	0	0	0	0	0	0	0	173.192	0	0	0	0	72.6564	344.904	0	59.5699	0	27.5744	0	0	0	0	0	459.997	0	0	0	0
HMF004547A	1078.64	697.155	0	0	443.26	0	0	0	552.305	0	0	0	0	0	224.22	0	0	0	0	1327.25	0	0	0	0	0	0	0	0	273.902	0	0	0	0	192.001	232.163	0	253.015	0	145.938	0	0	0	0	89.5193	594.639	0	0	0	0
HMF004685A	333.285	2003.73	0	0	72.1043	0	0	0	3838.09	0	0	0	0	0	2089.96	0	0	0	49.3302	809.355	0	0	0	0	0	0	0	0	533.021	0	0	0	0	1398.07	1183.38	0	238.641	0	201.205	0	0	0	0	1981.87	2675.96	0	0	0	0
HMF004855A	1415.07	606.615	0	0	426.463	0	0	0	540.917	0	0	0	0	0	577.471	0	0	0	8071.74	1041.19	0	0	0	0	0	0	0	0	391.456	0	0	0	0	1367.74	0	0	0	0	161.761	0	0	0	0	280.317	3455.27	0	0	0	0
HMF004436A	212.277	22.0096	0	0	354.92	0	0	0	2036.31	0	0	0	0	0	108.691	0	0	0	62.5181	220.068	0	0	0	0	0	0	0	0	1289.47	0	0	0	0	736.606	260.168	0	393.478	0	59.4187	0	0	0	0	212.502	178.572	0	0	0	0
HMF004564A	693.442	133.898	0	0	537.301	0	0	0	283.814	0	0	0	0	0	72.0574	0	0	0	1104.55	189.573	0	0	0	0	0	0	0	0	9.87899	0	0	0	0	246.435	0	0	127.181	0	93.6869	0	0	0	0	174.056	745.123	0	0	0	0
HMF004614A	749.997	5267.18	0	0	75.0015	0	0	0	85.6137	0	0	0	0	0	5269.54	0	0	0	0	70.9848	0	0	0	0	0	0	0	0	300.117	0	0	0	0	244.21	357.665	0	40.309	0	63.6969	0	0	0	0	3308.64	1125.05	0	0	0	0
HMF004752A	1053.9	8883.12	0	0	63.9387	0	0	0	199.556	0	0	0	0	0	4775.74	0	0	0	15.7619	0	0	0	0	0	0	0	0	0	289.87	0	0	0	0	59.4104	162.302	0	63.6194	0	11.9031	0	0	0	0	2546.53	247.342	0	0	0	0
HMF004666A	1152.74	1876.11	0	0	207.631	0	0	0	357.417	0	0	0	0	0	1521.76	0	0	0	8.88296	338.613	0	0	0	0	0	0	0	0	79.0639	0	0	0	0	148.198	141.3	0	170.583	0	50.4	0	0	0	0	624.43	201.868	0	0	0	0
HMF005071A	675.474	90.6784	0	0	375.569	0	0	0	72.4263	0	0	0	0	0	15.7943	0	0	0	14.519	435.341	0	0	0	0	0	0	0	0	119.593	0	0	0	0	108.824	170.552	0	69.8015	0	29.875	0	0	0	0	16.6357	638.917	0	0	0	0
HMF004454A	1589.49	999.703	0	0	393.205	0	0	0	1356.39	0	0	0	0	0	1241.67	0	0	0	31.7202	1904.78	0	0	0	0	0	0	0	0	331.109	0	0	0	0	938.212	631.337	0	807.889	0	200.245	0	0	0	0	674.794	1366.46	0	0	0	0
HMF004600A	905.084	219.875	0	0	373.3	0	0	0	208.469	0	0	0	0	0	145.579	0	0	0	10.3974	343.121	0	0	0	0	0	0	0	0	59.5919	0	0	0	0	201.997	45.297	0	0	0	28.2335	0	0	0	0	94.5486	625.507	0	0	0	0
HMF004462A	584.476	187.941	0	0	648.39	0	0	0	779.634	0	0	0	0	0	165.486	0	0	0	54.4682	451.331	0	0	0	0	0	0	0	0	32.47	0	0	0	0	272.231	115.872	0	174.116	0	136.811	0	0	0	0	147.837	1131.94	0	0	0	0
HMF004716A	707.711	184.87	0	0	577.207	0	0	0	233.368	0	0	0	0	0	52.0507	0	0	0	19.961	28.1761	0	0	0	0	0	0	0	0	51.9448	0	0	0	0	182.748	137.662	0	0	0	12.7341	0	0	0	0	70.9787	612.59	0	0	0	0
HMF004787A	1288.69	4319.16	0	0	676.897	0	0	0	0	0	0	0	0	0	4368.69	0	0	0	644.949	551.709	0	0	0	0	0	0	0	0	0	0	0	0	0	545.536	0	0	312.843	0	97.0891	0	0	0	0	633.468	938.972	0	0	0	0
HMF004906A	1129.01	10229	0	0	205.05	0	0	0	32.183	0	0	0	0	0	8010.64	0	0	0	0	16.0702	0	0	0	0	0	0	0	0	170.125	0	0	0	0	21.7911	297.128	0	159.742	0	83.9884	0	0	0	0	5038.38	429.911	0	0	0	0
HMF004791A	1386.42	2017.52	0	0	437.002	0	0	0	134.513	0	0	0	0	0	1213.39	0	0	0	44.7118	550.358	0	0	0	0	0	0	0	0	253.837	0	0	0	0	212.461	181.591	0	220.684	0	0	0	0	0	0	767.337	615.17	0	0	0	0
HMF003533B	900.164	5784.66	0	0	0	0	0	0	2957.74	0	0	0	0	0	10872.5	0	0	0	154.888	2080.38	0	0	0	0	0	0	0	0	648.103	0	0	0	0	1790.25	546.559	0	1258.46	0	177.394	0	0	0	0	5319.08	467.786	0	0	0	0
HMF004979A	470.548	901.811	0	0	822.255	0	0	0	942.812	0	0	0	0	0	1455.36	0	0	0	113.905	206.055	0	0	0	0	0	0	0	0	110.961	0	0	0	0	567.028	289.442	0	228.965	0	185.301	0	0	0	0	666.269	356.288	0	0	0	0
HMF004801A	244.302	513.082	0	0	817.751	0	0	0	3125.09	0	0	0	0	0	1299.44	0	0	0	248.298	343.694	0	0	0	0	0	0	0	0	2078.58	0	0	0	0	2645.6	666.713	0	814.288	0	357.247	0	0	0	0	1828.64	945.282	0	0	0	0
HMF005011A	545.871	646.898	0	0	784.559	0	0	0	417.251	0	0	0	0	0	225.532	0	0	0	1903.71	695.645	0	0	0	0	0	0	0	0	235.539	0	0	0	0	358.469	0	0	112.264	0	191.253	0	0	0	0	252.52	1317.49	0	0	0	0
HMF004878A	714.354	951.973	0	0	1517.34	0	0	0	790.897	0	0	0	0	0	311.206	0	0	0	965.58	1767.45	0	0	0	0	0	0	0	0	689.949	0	0	0	0	624.508	575.609	0	1058.75	0	503.737	0	0	0	0	467.992	1670.66	0	0	0	0
HMF005006A	558.198	5209.45	0	0	332.871	0	0	0	637.947	0	0	0	0	0	10267.8	0	0	0	24.4561	216.996	0	0	0	0	0	0	0	0	97.5664	0	0	0	0	203.855	204.759	0	0	0	38.6052	0	0	0	0	2213.55	798.988	0	0	0	0
HMF005021A	622.847	136.735	0	0	381.837	0	0	0	161.762	0	0	0	0	0	58.6055	0	0	0	25.5113	151.592	0	0	0	0	0	0	0	0	126.583	0	0	0	0	205.882	167.119	0	156.523	0	34.0865	0	0	0	0	50.9284	504.991	0	0	0	0
HMF004848A	1034.19	18830.1	0	0	0	0	0	0	235.181	0	0	0	0	0	20636.8	0	0	0	36.8727	0	0	0	0	0	0	0	0	0	290.548	0	0	0	0	49.6664	3.78908	0	40.6115	0	68.6824	0	0	0	0	10290	784.584	0	0	0	0
HMF004923A	209.484	14.8015	0	0	315.82	0	0	0	566.209	0	0	0	0	0	6.7074	0	0	0	7.95647	134.731	0	0	0	0	0	0	0	0	85.0824	0	0	0	0	60.6515	31.602	0	122.64	0	31.8234	0	0	0	0	47.537	358.955	0	0	0	0
HMF004804A	1006.97	339.077	0	0	1042.85	0	0	0	293.476	0	0	0	0	0	287.015	0	0	0	940.768	590.078	0	0	0	0	0	0	0	0	125.067	0	0	0	0	412.826	1091.03	0	390.35	0	313.474	0	0	0	0	232.117	1050.91	0	0	0	0
HMF005030A	505.725	240.577	0	0	386.146	0	0	0	258.121	0	0	0	0	0	143.653	0	0	0	38.5525	280.609	0	0	0	0	0	0	0	0	44.1343	0	0	0	0	201.822	62.5045	0	91.1834	0	38.6748	0	0	0	0	93.0915	700.206	0	0	0	0
HMF004936A	606.918	1785.76	0	0	275.035	0	0	0	172.134	0	0	0	0	0	316.78	0	0	0	9.96939	382.711	0	0	0	0	0	0	0	0	222.521	0	0	0	0	230.307	176.947	0	0	0	34.2543	0	0	0	0	234.473	953.188	0	0	0	0
HMF004965A	589.862	1710.15	0	0	965.566	0	0	0	777.75	0	0	0	0	0	1703.71	0	0	0	127.279	1383.86	0	0	0	0	0	0	0	0	232.37	0	0	0	0	535.861	356.563	0	263.157	0	139.687	0	0	0	0	515.135	842.054	0	0	0	0
HMF004884A	949.039	288.763	0	0	389.784	0	0	0	339.776	0	0	0	0	0	50.8955	0	0	0	10.1104	1061.74	0	0	0	0	0	0	0	0	395.041	0	0	0	0	691.21	307.977	0	660.39	0	135.079	0	0	0	0	108.56	1326.64	0	0	0	0
HMF005022A	1363.83	253.416	0	0	750.318	0	0	0	364.609	0	0	0	0	0	138.796	0	0	0	43.8757	1295.71	0	0	0	0	0	0	0	0	439.791	0	0	0	0	327.4	17.7484	0	504.032	0	72.3445	0	0	0	0	143.706	841.422	0	0	0	0
HMF005010A	401.012	1435.45	0	0	475.056	0	0	0	2443.37	0	0	0	0	0	3168.88	0	0	0	923.146	465.718	0	0	0	0	0	0	0	0	959.455	0	0	0	0	2578.44	1000.52	0	266.753	0	99.5416	0	0	0	0	1727.44	2378.22	0	0	0	0
HMF004880A	991.056	211.259	0	0	126.001	0	0	0	482.499	0	0	0	0	0	57.491	0	0	0	50.8901	741.55	0	0	0	0	0	0	0	0	158.392	0	0	0	0	73.3971	261.72	0	356.353	0	32.4125	0	0	0	0	45.7188	1167.26	0	0	0	0
HMF004941A	352.129	61.8024	0	0	621.242	0	0	0	187.185	0	0	0	0	0	14.9067	0	0	0	22.1859	184.703	0	0	0	0	0	0	0	0	88.7611	0	0	0	0	109.576	20.3396	0	179.823	0	46.7079	0	0	0	0	41.0853	486.554	0	0	0	0
HMF004922A	0	202.163	0	0	2298.9	0	0	0	5278.92	0	0	0	0	0	789.33	0	0	0	42.0269	485.759	0	0	0	0	0	0	0	0	1233.51	0	0	0	0	3627.8	1313.76	0	1619.81	0	403.209	0	0	0	0	958.029	697.776	0	0	0	0
HMF004971A	419.684	430.501	0	0	1203.4	0	0	0	1588.55	0	0	0	0	0	381.919	0	0	0	1334.1	742.708	0	0	0	0	0	0	0	0	1301.76	0	0	0	0	1721.91	43.0092	0	717.047	0	188.205	0	0	0	0	518.138	415.066	0	0	0	0
HMF005110A	3579.02	2142.83	0	0	164.557	0	0	0	636.631	0	0	0	0	0	1023.8	0	0	0	0	1958.78	0	0	0	0	0	0	0	0	440.259	0	0	0	0	311.87	241.383	0	325.074	0	273.276	0	0	0	0	903.524	0	0	0	0	0
HMF002363B	1544.39	170.009	0	0	857.1	0	0	0	236.789	0	0	0	0	0	105.012	0	0	0	0	301.718	0	0	0	0	0	0	0	0	37.8917	0	0	0	0	520.423	542.607	0	21.5958	0	233.069	0	0	0	0	209.615	565.781	0	0	0	0
HMF005128A	1315.93	22530.4	0	0	0	0	0	0	0	0	0	0	0	0	17571.8	0	0	0	937.181	366.432	0	0	0	0	0	0	0	0	127.611	0	0	0	0	400.004	497.712	0	0	0	0	0	0	0	0	3447.24	1648.64	0	0	0	0
HMF005129A	849.377	3700.7	0	0	181.721	0	0	0	355.44	0	0	0	0	0	3149.4	0	0	0	3.83306	387.322	0	0	0	0	0	0	0	0	215.921	0	0	0	0	140.762	340.344	0	195.731	0	37.6476	0	0	0	0	1686.57	627.224	0	0	0	0
HMF005131A	765.875	564.1	0	0	419.09	0	0	0	154.831	0	0	0	0	0	35.6926	0	0	0	7.67536	351.181	0	0	0	0	0	0	0	0	171.515	0	0	0	0	115.281	379.703	0	145.959	0	82.8939	0	0	0	0	104.227	970.976	0	0	0	0
HMF005139A	1978.79	351.527	0	0	938.837	0	0	0	1010.61	0	0	0	0	0	195.099	0	0	0	38.6528	370.1	0	0	0	0	0	0	0	0	506.344	0	0	0	0	805.094	448.945	0	49.1856	0	114.478	0	0	0	0	542.005	1413.33	0	0	0	0
HMF005141A	1119.23	689.357	0	0	481.864	0	0	0	793.911	0	0	0	0	0	949.49	0	0	0	93.4084	325.488	0	0	0	0	0	0	0	0	137.625	0	0	0	0	446.352	303.166	0	145.191	0	67.2358	0	0	0	0	334.721	486.958	0	0	0	0
HMF005145A	1236.17	1038.02	0	0	512.501	0	0	0	1009.2	0	0	0	0	0	743.564	0	0	0	24.2619	582.882	0	0	0	0	0	0	0	0	1653.1	0	0	0	0	236.73	329.967	0	526.442	0	179.191	0	0	0	0	423.384	236.583	0	0	0	0
HMF005152A	690.15	245.64	0	0	487.058	0	0	0	226.058	0	0	0	0	0	47.0289	0	0	0	13.9735	427.934	0	0	0	0	0	0	0	0	34.3463	0	0	0	0	185.711	213.244	0	90.2975	0	76.1083	0	0	0	0	101.024	881.427	0	0	0	0
HMF005154A	1174.62	76.6868	0	0	733.004	0	0	0	1561.83	0	0	0	0	0	171.87	0	0	0	174.642	712.164	0	0	0	0	0	0	0	0	1410.44	0	0	0	0	636.26	360.432	0	452.638	0	260.955	0	0	0	0	221.874	747.582	0	0	0	0
HMF005156A	899.29	177.049	0	0	1536.33	0	0	0	1038.89	0	0	0	0	0	255.063	0	0	0	105.721	418.92	0	0	0	0	0	0	0	0	26.3698	0	0	0	0	520.662	414.982	0	224.308	0	215.691	0	0	0	0	219.392	696.33	0	0	0	0
DO1000	320.737	101.263	0	0	226.19	0	0	0	472.271	0	0	0	0	0	29.3156	0	0	0	34.2871	437.311	0	0	0	0	0	0	0	0	96.5036	0	0	0	0	130.59	205.491	0	0	0	5.11428	0	0	0	0	31.377	520.55	0	0	0	0
DO1001	229.189	130.517	0	0	235.963	0	0	0	1256.61	0	0	0	0	0	499.361	0	0	0	106.676	210.288	0	0	0	0	0	0	0	0	115.736	0	0	0	0	934.206	652.207	0	91.3549	0	41.0003	0	0	0	0	498.05	918.838	0	0	0	0
DO1002	219.062	360.531	0	0	3.69566	0	0	0	1495.85	0	0	0	0	0	294.382	0	0	0	0	357.673	0	0	0	0	0	0	0	0	174.714	0	0	0	0	640.229	361.277	0	122.205	0	52.107	0	0	0	0	390.407	1391.86	0	0	0	0
DO1003	200.668	206.933	0	0	408.835	0	0	0	1330.15	0	0	0	0	0	386.947	0	0	0	31.1495	218.25	0	0	0	0	0	0	0	0	216.423	0	0	0	0	643.792	305.5	0	255.937	0	36.1148	0	0	0	0	298.344	432.959	0	0	0	0
DO1004	97.0692	287.152	0	0	1217.66	0	0	0	3433.19	0	0	0	0	0	349.398	0	0	0	100.085	1076.33	0	0	0	0	0	0	0	0	44.3019	0	0	0	0	1259.05	732.157	0	448.187	0	256.021	0	0	0	0	696.893	1769.51	0	0	0	0
DO1005	149.601	937.056	0	0	426.438	0	0	0	1741.93	0	0	0	0	0	1265.98	0	0	0	26.3287	388.564	0	0	0	0	0	0	0	0	42.3248	0	0	0	0	817.555	590.662	0	139.196	0	281.303	0	0	0	0	1024.17	891.892	0	0	0	0
DO1006	263.207	21.8682	0	0	572.414	0	0	0	3412.61	0	0	0	0	0	184.985	0	0	0	71.7839	492.304	0	0	0	0	0	0	0	0	199.408	0	0	0	0	1571.12	605.07	0	436.363	0	173.702	0	0	0	0	521.217	722.951	0	0	0	0
DO1007	642.381	137.3	0	0	474.342	0	0	0	637.331	0	0	0	0	0	19.1914	0	0	0	16.9652	500.143	0	0	0	0	0	0	0	0	0	0	0	0	0	302.963	215.687	0	0	0	122.44	0	0	0	0	114.746	901.511	0	0	0	0
DO1008	161.193	169.965	0	0	177.541	0	0	0	353.661	0	0	0	0	0	261.285	0	0	0	0	67.7685	0	0	0	0	0	0	0	0	70.0395	0	0	0	0	158.681	187.367	0	30.3017	0	7.07767	0	0	0	0	157.007	288.113	0	0	0	0
DO1009	508.659	93.1101	0	0	170.58	0	0	0	132.78	0	0	0	0	0	123.737	0	0	0	14.6501	537.447	0	0	0	0	0	0	0	0	17.8061	0	0	0	0	201.162	103.322	0	47.1984	0	0	0	0	0	0	27.3951	364.152	0	0	0	0
DO1010	1369.99	562.547	0	0	1329.26	0	0	0	1283.33	0	0	0	0	0	962.388	0	0	0	52.4493	772.579	0	0	0	0	0	0	0	0	63.4848	0	0	0	0	1279.34	598.45	0	28.8659	0	255.624	0	0	0	0	1049.21	2024.48	0	0	0	0
DO1011	409.916	130.23	0	0	935.509	0	0	0	3107.13	0	0	0	0	0	305.312	0	0	0	265.417	993.819	0	0	0	0	0	0	0	0	155.592	0	0	0	0	1329.73	723.739	0	283.006	0	228.833	0	0	0	0	381.623	1526.14	0	0	0	0
DO1012	16.882	298.201	0	0	714.47	0	0	0	2527.1	0	0	0	0	0	728.478	0	0	0	46.9203	442.79	0	0	0	0	0	0	0	0	436.03	0	0	0	0	1086.03	589.14	0	388.689	0	222.273	0	0	0	0	504.505	935.486	0	0	0	0
DO1013	463.515	383.587	0	0	182.124	0	0	0	660.9	0	0	0	0	0	558.875	0	0	0	34.2118	51.1198	0	0	0	0	0	0	0	0	256.604	0	0	0	0	607.451	491.66	0	374.512	0	0	0	0	0	0	295.628	775.813	0	0	0	0
DO1014	398.883	140.364	0	0	180.139	0	0	0	29.4585	0	0	0	0	0	184.985	0	0	0	115.524	310.748	0	0	0	0	0	0	0	0	103.702	0	0	0	0	269.76	197.828	0	5.34549	0	23.3252	0	0	0	0	20.9497	363.989	0	0	0	0
DO1015	1006.1	725.549	0	0	983.719	0	0	0	660.333	0	0	0	0	0	227.223	0	0	0	66.1412	515.01	0	0	0	0	0	0	0	0	0	0	0	0	0	483.245	278.648	0	15.7388	0	275.409	0	0	0	0	172.611	809.273	0	0	0	0
DO1016	525.308	2406.17	0	0	154.678	0	0	0	303.415	0	0	0	0	0	2159.02	0	0	0	19.6105	171.297	0	0	0	0	0	0	0	0	151.544	0	0	0	0	200.513	243.582	0	47.5872	0	0	0	0	0	0	838.799	456.485	0	0	0	0
DO1017	187.252	119.11	0	0	349.992	0	0	0	213.523	0	0	0	0	0	111.716	0	0	0	21.4412	173.81	0	0	0	0	0	0	0	0	43.0296	0	0	0	0	130.734	64.3803	0	75.6624	0	64.9022	0	0	0	0	51.7204	479.728	0	0	0	0
DO1018	881.501	668.517	0	0	108.408	0	0	0	196.617	0	0	0	0	0	324.309	0	0	0	16.9057	515.121	0	0	0	0	0	0	0	0	102.869	0	0	0	0	256.322	536.926	0	35.569	0	122.432	0	0	0	0	450.103	1142.4	0	0	0	0
DO1020	206.674	718.919	0	0	894.174	0	0	0	3207.66	0	0	0	0	0	168.33	0	0	0	62.6979	741.429	0	0	0	0	0	0	0	0	320.203	0	0	0	0	1034.43	709.261	0	311.109	0	203.566	0	0	0	0	379.635	907.906	0	0	0	0
DO1076	377.981	31812.4	0	0	0	0	0	0	0	0	0	0	0	0	27457.7	0	0	0	39.3121	0	0	0	0	0	0	0	0	0	282.479	0	0	0	0	0	0	0	0	0	0	0	0	0	0	11507.5	688.636	0	0	0	0
DO1249	421.488	234.023	0	0	866.542	0	0	0	2520.53	0	0	0	0	0	1583.88	0	0	0	23.9089	153.05	0	0	0	0	0	0	0	0	199.81	0	0	0	0	1981.55	880.414	0	24.0675	0	159.363	0	0	0	0	1500.67	1754.7	0	0	0	0
DO1257	380.976	388.704	0	0	104.234	0	0	0	79.1403	0	0	0	0	0	173.641	0	0	0	0	257.217	0	0	0	0	0	0	0	0	59.5297	0	0	0	0	166.395	166.962	0	0	0	58.1393	0	0	0	0	188.613	562.449	0	0	0	0
DO1274	307.012	30.3129	0	0	1146.31	0	0	0	2813.32	0	0	0	0	0	249.051	0	0	0	26.802	419.751	0	0	0	0	0	0	0	0	181.764	0	0	0	0	933.186	505.185	0	359.508	0	63.7148	0	0	0	0	400.722	611.358	0	0	0	0
DO1281	1058.06	377.077	0	0	692.007	0	0	0	220.799	0	0	0	0	0	38.2024	0	0	0	7.08789	181.3	0	0	0	0	0	0	0	0	36.7776	0	0	0	0	199.216	13.9014	0	0	0	59.6935	0	0	0	0	76.3455	281.531	0	0	0	0
DO1287	242.228	73.2017	0	0	1346.9	0	0	0	4876.26	0	0	0	0	0	498.165	0	0	0	154.148	1455.29	0	0	0	0	0	0	0	0	489.262	0	0	0	0	2076.67	881.399	0	790.193	0	308.853	0	0	0	0	673.095	1290.33	0	0	0	0
DO1290	453.607	88.4151	0	0	329.157	0	0	0	232.497	0	0	0	0	0	21.1973	0	0	0	10.2931	246.274	0	0	0	0	0	0	0	0	91.2247	0	0	0	0	110.883	57.4179	0	77.7533	0	21.5046	0	0	0	0	28.6274	602.149	0	0	0	0
DO1291	736.594	273.819	0	0	465.294	0	0	0	202.249	0	0	0	0	0	41.1806	0	0	0	8.30572	533.811	0	0	0	0	0	0	0	0	127.254	0	0	0	0	115.526	205.682	0	0	0	173.617	0	0	0	0	106.272	1075.39	0	0	0	0
DO1301	420.977	51.8357	0	0	379.057	0	0	0	176.641	0	0	0	0	0	318.76	0	0	0	139.001	207.079	0	0	0	0	0	0	0	0	19.7741	0	0	0	0	1468.13	288.699	0	119.26	0	20.9289	0	0	0	0	0	561.851	0	0	0	0
DO1328	645.953	217.418	0	0	908.586	0	0	0	2818.64	0	0	0	0	0	276.661	0	0	0	87.4055	988.939	0	0	0	0	0	0	0	0	206.038	0	0	0	0	872.213	457.351	0	417.788	0	300.002	0	0	0	0	262.399	1108.61	0	0	0	0
DO1384	572.05	79.8309	0	0	127.86	0	0	0	458.117	0	0	0	0	0	117.469	0	0	0	546.224	315.256	0	0	0	0	0	0	0	0	72.2817	0	0	0	0	661.533	860.01	0	70.7081	0	28.8056	0	0	0	0	47.2497	574.606	0	0	0	0
DO1392	530.822	165.351	0	0	887.748	0	0	0	1657.05	0	0	0	0	0	625.314	0	0	0	0	298.437	0	0	0	0	0	0	0	0	104.023	0	0	0	0	1443.61	751.761	0	498.11	0	225.12	0	0	0	0	427.598	1131.06	0	0	0	0
DO1537	654.108	34.515	0	0	121.526	0	0	0	557.357	0	0	0	0	0	44.4392	0	0	0	8.14603	374.047	0	0	0	0	0	0	0	0	66.5059	0	0	0	0	151.389	268.439	0	165.012	0	72.6054	0	0	0	0	48.0838	404.827	0	0	0	0
DO1559	280.312	95.4713	0	0	491.11	0	0	0	1868.91	0	0	0	0	0	1498.14	0	0	0	0	157.462	0	0	0	0	0	0	0	0	186.542	0	0	0	0	1666.35	787.354	0	92.7938	0	28.3768	0	0	0	0	1099.38	1137.81	0	0	0	0
DO1663	295.25	9888.62	0	0	262.069	0	0	0	536.697	0	0	0	0	0	15719.7	0	0	0	9.51405	14.1648	0	0	0	0	0	0	0	0	192.445	0	0	0	0	4.92547	301.366	0	198.019	0	87.1073	0	0	0	0	3546.8	567.321	0	0	0	0
DO1954	570.916	45.5839	0	0	284.264	0	0	0	1384.1	0	0	0	0	0	201.511	0	0	0	35.5464	279.234	0	0	0	0	0	0	0	0	116.64	0	0	0	0	675.642	372.354	0	77.9596	0	0	0	0	0	0	233.415	431.838	0	0	0	0
DO2055	323.209	137.629	0	0	505.845	0	0	0	1159.16	0	0	0	0	0	468.35	0	0	0	45.8258	705.591	0	0	0	0	0	0	0	0	165.062	0	0	0	0	1034.57	452.547	0	167.605	0	29.8841	0	0	0	0	385.257	1435.46	0	0	0	0
DO2078	543.637	124.278	0	0	337.882	0	0	0	501.842	0	0	0	0	0	122.658	0	0	0	13.4931	431.296	0	0	0	0	0	0	0	0	8.93238	0	0	0	0	355.158	323.397	0	153.627	0	73.7	0	0	0	0	223.49	732.609	0	0	0	0
DO2084	832.446	59.4831	0	0	214.916	0	0	0	272.481	0	0	0	0	0	22.9045	0	0	0	3.53586	69.4499	0	0	0	0	0	0	0	0	34.4787	0	0	0	0	15.4543	83.1928	0	0	0	0	0	0	0	0	40.0105	417.648	0	0	0	0
DO2096	692.442	219.712	0	0	259.29	0	0	0	316.749	0	0	0	0	0	143.982	0	0	0	16.2945	1251.3	0	0	0	0	0	0	0	0	84.5483	0	0	0	0	341.66	222.891	0	55.6983	0	15.8842	0	0	0	0	124.904	771.644	0	0	0	0
DO2114	621.26	150.337	0	0	211.082	0	0	0	118.858	0	0	0	0	0	15.1171	0	0	0	0	88.4024	0	0	0	0	0	0	0	0	110.557	0	0	0	0	130.334	135.166	0	0	0	0	0	0	0	0	59.2124	625.674	0	0	0	0
DO217786	605.041	75.0878	0	0	395.799	0	0	0	341.898	0	0	0	0	0	61.6194	0	0	0	0	265.778	0	0	0	0	0	0	0	0	0	0	0	0	0	114.998	205.724	0	0	0	0	0	0	0	0	21.0874	623.968	0	0	0	0
DO217787	489.206	80.1056	0	0	440.502	0	0	0	305.161	0	0	0	0	0	52.6201	0	0	0	1.62332	56.2484	0	0	0	0	0	0	0	0	18.2959	0	0	0	0	110.552	105.343	0	5.98023	0	28.8304	0	0	0	0	79.5975	592.935	0	0	0	0
DO217788	633.281	209.944	0	0	609.624	0	0	0	345.57	0	0	0	0	0	65.2859	0	0	0	30.881	223.913	0	0	0	0	0	0	0	0	60.452	0	0	0	0	110.081	100.802	0	0	0	21.3748	0	0	0	0	15.037	640.754	0	0	0	0
DO217800	397.122	65.6769	0	0	287.572	0	0	0	51.1879	0	0	0	0	0	25.4806	0	0	0	8.10671	79.2848	0	0	0	0	0	0	0	0	48.8568	0	0	0	0	75.2721	38.6293	0	0	0	17.7054	0	0	0	0	10.4398	283.666	0	0	0	0
DO217826	545.187	262.644	0	0	270.214	0	0	0	114.182	0	0	0	0	0	22.3494	0	0	0	14.4477	152.184	0	0	0	0	0	0	0	0	67.8279	0	0	0	0	72.891	135.912	0	0	0	42.9139	0	0	0	0	94.7922	456.455	0	0	0	0
DO217844	0	14633.4	0	0	0	0	0	0	227.287	0	0	0	0	0	6648.91	0	0	0	18.9295	0	0	0	0	0	0	0	0	0	0	0	0	0	0	0	0	0	179.894	0	30.5269	0	0	0	0	3887.04	0	0	0	0	0
DO217865	494	24.1762	0	0	342.765	0	0	0	263.093	0	0	0	0	0	27.741	0	0	0	13.5433	84.5803	0	0	0	0	0	0	0	0	0	0	0	0	0	160.149	140.224	0	47.6801	0	17.8779	0	0	0	0	84.8825	534.287	0	0	0	0
DO217887	346.489	581.045	0	0	300.98	0	0	0	312.22	0	0	0	0	0	126.237	0	0	0	10.4146	255.106	0	0	0	0	0	0	0	0	71.0733	0	0	0	0	105.013	252.666	0	10.8725	0	56.6271	0	0	0	0	247.998	481.257	0	0	0	0
DO217907	750.258	449.97	0	0	364.982	0	0	0	543.067	0	0	0	0	0	121.315	0	0	0	23.2788	755.168	0	0	0	0	0	0	0	0	286.056	0	0	0	0	1495.78	127.853	0	312	0	380.867	0	0	0	0	253.41	1746	0	0	0	0
DO217908	322.524	1059.77	0	0	258.06	0	0	0	237.267	0	0	0	0	0	690.064	0	0	0	3.55616	0	0	0	0	0	0	0	0	0	6.99422	0	0	0	0	118.338	77.5206	0	0	0	0	0	0	0	0	206.065	292.843	0	0	0	0
DO217931	888.59	210.109	0	0	668.986	0	0	0	53.8574	0	0	0	0	0	271.441	0	0	0	21.9434	266.466	0	0	0	0	0	0	0	0	89.6223	0	0	0	0	62.8633	215.53	0	0	0	16.1915	0	0	0	0	118.228	635.173	0	0	0	0
DO217934	551.148	8.48685	0	0	84.2339	0	0	0	265.192	0	0	0	0	0	32.346	0	0	0	11.0744	430.191	0	0	0	0	0	0	0	0	17.9207	0	0	0	0	264.221	290.613	0	0	0	22.2337	0	0	0	0	29.711	462.629	0	0	0	0
DO217939	631.365	92.0352	0	0	249.085	0	0	0	0	0	0	0	0	0	8.11275	0	0	0	21.9929	400.367	0	0	0	0	0	0	0	0	131.385	0	0	0	0	72.069	0	0	139.455	0	30.0346	0	0	0	0	18.7796	298.319	0	0	0	0
DO217952	768.52	89.8674	0	0	373.205	0	0	0	180.254	0	0	0	0	0	35.7023	0	0	0	1.17765	137.867	0	0	0	0	0	0	0	0	56.8894	0	0	0	0	60.5816	71.1364	0	64.4199	0	31.9634	0	0	0	0	63.379	366.037	0	0	0	0
DO217953	477.962	44.5951	0	0	217.694	0	0	0	119.262	0	0	0	0	0	26.4936	0	0	0	13.3909	249.277	0	0	0	0	0	0	0	0	50.6682	0	0	0	0	22.5162	35.5035	0	43.3095	0	16.5795	0	0	0	0	2.14678	198.601	0	0	0	0
DO217987	713.939	106.299	0	0	359.46	0	0	0	606.444	0	0	0	0	0	79.1036	0	0	0	20.1665	165.925	0	0	0	0	0	0	0	0	58.6209	0	0	0	0	147.493	106.215	0	59.2079	0	15.591	0	0	0	0	88.0832	266.453	0	0	0	0
DO218059	268.591	621.948	0	0	103.376	0	0	0	64.0754	0	0	0	0	0	481.645	0	0	0	9.46202	155.964	0	0	0	0	0	0	0	0	33.1456	0	0	0	0	110.244	48.0877	0	178.513	0	51.788	0	0	0	0	98.5725	210.588	0	0	0	0
DO218060	516.944	229.573	0	0	336.862	0	0	0	152.703	0	0	0	0	0	93.3652	0	0	0	0	136.533	0	0	0	0	0	0	0	0	37.544	0	0	0	0	100.431	154.021	0	0	0	16.9569	0	0	0	0	66.2892	396.779	0	0	0	0
DO218062	555.351	82.2306	0	0	707.665	0	0	0	223.522	0	0	0	0	0	71.493	0	0	0	13.1784	115.975	0	0	0	0	0	0	0	0	81.6879	0	0	0	0	126.472	109.815	0	0	0	82.3468	0	0	0	0	90.5195	526.744	0	0	0	0
DO218065	225.133	3345.09	0	0	385.668	0	0	0	203.031	0	0	0	0	0	2588.26	0	0	0	25.6068	224.716	0	0	0	0	0	0	0	0	118.438	0	0	0	0	0	0	0	258.469	0	43.5677	0	0	0	0	676.642	66.3834	0	0	0	0
DO218072	368.524	238.136	0	0	212.704	0	0	0	117.623	0	0	0	0	0	22.0524	0	0	0	1.82209	95.6581	0	0	0	0	0	0	0	0	63.6186	0	0	0	0	53.4959	7.30882	0	0	0	9.2166	0	0	0	0	58.5972	175.244	0	0	0	0
DO218121	488.569	112.994	0	0	243.545	0	0	0	201.85	0	0	0	0	0	425.811	0	0	0	8.64025	94.5404	0	0	0	0	0	0	0	0	18.8847	0	0	0	0	15.9902	58.1261	0	0	0	31.343	0	0	0	0	30.9325	361.774	0	0	0	0
DO218150	351.458	82.8788	0	0	360.127	0	0	0	1717.01	0	0	0	0	0	113.825	0	0	0	108.136	293.741	0	0	0	0	0	0	0	0	30.1412	0	0	0	0	864.485	1219.75	0	218.009	0	172.361	0	0	0	0	139.129	622.945	0	0	0	0
DO218159	745.288	126.317	0	0	459.774	0	0	0	342.628	0	0	0	0	0	57.6929	0	0	0	24.5126	562.425	0	0	0	0	0	0	0	0	159.284	0	0	0	0	225.023	85.0709	0	77.9756	0	82.5836	0	0	0	0	78.5201	630.906	0	0	0	0
DO218167	597.354	251.016	0	0	241.376	0	0	0	0	0	0	0	0	0	33.2104	0	0	0	13.4138	278.203	0	0	0	0	0	0	0	0	137.499	0	0	0	0	85.8861	40.558	0	9.03845	0	19.3967	0	0	0	0	24.8051	526.243	0	0	0	0
DO218168	637.202	149.338	0	0	170.232	0	0	0	1149.33	0	0	0	0	0	64.0866	0	0	0	18.4805	840.018	0	0	0	0	0	0	0	0	133.796	0	0	0	0	0	0	0	183.142	0	116.497	0	0	0	0	84.4527	774.423	0	0	0	0
DO218173	0	21230.4	0	0	0	0	0	0	505.323	0	0	0	0	0	15588.1	0	0	0	7.26448	0	0	0	0	0	0	0	0	0	0	0	0	0	0	0	0	0	0	0	78.3125	0	0	0	0	5098.54	0	0	0	0	0
DO218174	583.118	115.814	0	0	201.359	0	0	0	41.4699	0	0	0	0	0	21.3593	0	0	0	30.0195	241.412	0	0	0	0	0	0	0	0	78.8094	0	0	0	0	82.2134	0	0	0	0	0	0	0	0	0	30.4111	327.014	0	0	0	0
DO218176	267.495	3729.19	0	0	429.097	0	0	0	240.446	0	0	0	0	0	4896.17	0	0	0	6.92976	163.547	0	0	0	0	0	0	0	0	30.6216	0	0	0	0	0	0	0	45.9019	0	49.4109	0	0	0	0	1737.24	241.951	0	0	0	0
DO218182	345.522	48.3296	0	0	436.791	0	0	0	222.784	0	0	0	0	0	4.41894	0	0	0	2.05547	54.6873	0	0	0	0	0	0	0	0	22.4456	0	0	0	0	179.347	170.661	0	26.1868	0	24.4209	0	0	0	0	40.9417	478.408	0	0	0	0
DO218205	378.01	536.533	0	0	315.554	0	0	0	212.735	0	0	0	0	0	622.471	0	0	0	5.28162	127.78	0	0	0	0	0	0	0	0	0	0	0	0	0	183.828	84.0118	0	8.43918	0	47.8034	0	0	0	0	263.367	385.186	0	0	0	0
DO218212	283.072	172.09	0	0	674.28	0	0	0	1692.99	0	0	0	0	0	187.235	0	0	0	53.051	636.516	0	0	0	0	0	0	0	0	241.517	0	0	0	0	1218.55	500.629	0	181.074	0	152.004	0	0	0	0	459.093	1487.9	0	0	0	0
DO218254	696.255	37.4046	0	0	251.45	0	0	0	204.665	0	0	0	0	0	40.7702	0	0	0	12.3447	21.268	0	0	0	0	0	0	0	0	25.7477	0	0	0	0	343.987	141.449	0	47.6086	0	123.753	0	0	0	0	64.771	251.527	0	0	0	0
DO218269	323.385	238.133	0	0	1035.28	0	0	0	2620.75	0	0	0	0	0	358.587	0	0	0	41.5453	123.605	0	0	0	0	0	0	0	0	889.268	0	0	0	0	955.316	710.521	0	168.392	0	200.913	0	0	0	0	526.88	850.426	0	0	0	0
DO218333	331.168	306.698	0	0	719.454	0	0	0	3159.89	0	0	0	0	0	591.704	0	0	0	73.7932	779.251	0	0	0	0	0	0	0	0	239.001	0	0	0	0	1728.73	879.938	0	14.5648	0	279.299	0	0	0	0	575.657	1354.84	0	0	0	0
DO218347	378.115	35.9368	0	0	149.939	0	0	0	97.0846	0	0	0	0	0	1.66778	0	0	0	0	114.506	0	0	0	0	0	0	0	0	37.4463	0	0	0	0	30.6708	25.7459	0	27.7553	0	18.5456	0	0	0	0	35.1356	170.452	0	0	0	0
DO218377	295.525	136.652	0	0	205.628	0	0	0	139.991	0	0	0	0	0	33.9161	0	0	0	1.13911	89.8757	0	0	0	0	0	0	0	0	64.6471	0	0	0	0	29.7411	97.5635	0	10.7251	0	17.1227	0	0	0	0	26.0278	216.445	0	0	0	0
DO218384	629.331	37.4313	0	0	223.893	0	0	0	309.831	0	0	0	0	0	18.8768	0	0	0	16.7231	39.0623	0	0	0	0	0	0	0	0	9.3812	0	0	0	0	60.3942	0	0	174.034	0	0	0	0	0	0	25.5926	203.449	0	0	0	0
DO218388	330.876	36.0642	0	0	259.363	0	0	0	274.996	0	0	0	0	0	35.5128	0	0	0	0	61.0833	0	0	0	0	0	0	0	0	30.1034	0	0	0	0	128.021	283.042	0	66.0693	0	19.9143	0	0	0	0	0.437737	410.517	0	0	0	0
DO218404	491.566	41.4422	0	0	587.937	0	0	0	1621.99	0	0	0	0	0	77.8607	0	0	0	9.97113	220.033	0	0	0	0	0	0	0	0	115.472	0	0	0	0	1184.23	259.101	0	175.188	0	177.899	0	0	0	0	316.041	692.268	0	0	0	0
DO218408	384.623	32.6514	0	0	155.123	0	0	0	341.054	0	0	0	0	0	0	0	0	0	7.53879	150.487	0	0	0	0	0	0	0	0	49.1003	0	0	0	0	294.889	0	0	140.605	0	235.792	0	0	0	0	29.228	317.909	0	0	0	0
DO218419	292.579	127.105	0	0	405.456	0	0	0	1387.63	0	0	0	0	0	289.446	0	0	0	20.0329	199.839	0	0	0	0	0	0	0	0	102.988	0	0	0	0	772.725	440.955	0	182.801	0	65.7724	0	0	0	0	397.632	896.034	0	0	0	0
DO218428	1251.25	1353.31	0	0	770.853	0	0	0	423.735	0	0	0	0	0	51.9035	0	0	0	17.9706	249.719	0	0	0	0	0	0	0	0	203.995	0	0	0	0	270.026	156.913	0	0	0	288.367	0	0	0	0	285.055	884.899	0	0	0	0
DO218457	256.039	189.958	0	0	297.923	0	0	0	99.9372	0	0	0	0	0	16.3468	0	0	0	2.82329	56.6022	0	0	0	0	0	0	0	0	42.7454	0	0	0	0	64.7997	119.345	0	15.2736	0	13.4122	0	0	0	0	40.175	521.62	0	0	0	0
DO218478	412.49	41.2172	0	0	393.383	0	0	0	157.269	0	0	0	0	0	0	0	0	0	11.7755	80.7679	0	0	0	0	0	0	0	0	58.1543	0	0	0	0	59.7281	46.536	0	6.86963	0	21.6568	0	0	0	0	43.6374	519.516	0	0	0	0
DO218488	366.018	114.171	0	0	0	0	0	0	691.763	0	0	0	0	0	172.337	0	0	0	48.8598	0	0	0	0	0	0	0	0	0	0	0	0	0	0	2684.37	810.567	0	0	0	499.914	0	0	0	0	0	0	0	0	0	0
DO218489	317.414	308.398	0	0	271.925	0	0	0	186.571	0	0	0	0	0	37.7095	0	0	0	4.31792	76.4327	0	0	0	0	0	0	0	0	20.3828	0	0	0	0	112.744	213.655	0	3.52613	0	27.347	0	0	0	0	23.2362	484.341	0	0	0	0
DO218502	862.646	62.7562	0	0	466.173	0	0	0	204.686	0	0	0	0	0	73.0267	0	0	0	8.33058	90.3783	0	0	0	0	0	0	0	0	84.0884	0	0	0	0	209.644	136.999	0	45.2012	0	63.2676	0	0	0	0	179.541	601.262	0	0	0	0
DO218506	349.67	46.3898	0	0	428.233	0	0	0	29.305	0	0	0	0	0	0	0	0	0	11.3165	157.772	0	0	0	0	0	0	0	0	0	0	0	0	0	126.375	6.22525	0	53.9578	0	53.4802	0	0	0	0	46.5761	350.7	0	0	0	0
DO218553	521.942	71.3318	0	0	780.24	0	0	0	187.444	0	0	0	0	0	37.1609	0	0	0	13.62	166.112	0	0	0	0	0	0	0	0	108.62	0	0	0	0	167.008	9.03828	0	28.867	0	37.8996	0	0	0	0	30.316	664.399	0	0	0	0
DO218560	422.693	88.8685	0	0	693.315	0	0	0	330.389	0	0	0	0	0	657.445	0	0	0	7.30119	49.0432	0	0	0	0	0	0	0	0	69.1186	0	0	0	0	262.918	42.1361	0	52.3145	0	101.272	0	0	0	0	554.172	696.013	0	0	0	0
DO218573	806.309	230.616	0	0	437.921	0	0	0	423.358	0	0	0	0	0	194.465	0	0	0	32.4873	272.328	0	0	0	0	0	0	0	0	78.7852	0	0	0	0	227.418	193.936	0	0	0	75.1833	0	0	0	0	164.107	539.086	0	0	0	0
DO218583	493.498	45.576	0	0	154.816	0	0	0	1096.67	0	0	0	0	0	0	0	0	0	8.92013	325.044	0	0	0	0	0	0	0	0	76.861	0	0	0	0	356.261	351.944	0	60.2939	0	135.966	0	0	0	0	4.14609	0	0	0	0	0
DO218605	669.395	87.0234	0	0	766.531	0	0	0	838.151	0	0	0	0	0	58.9444	0	0	0	21.921	464.382	0	0	0	0	0	0	0	0	92.141	0	0	0	0	481.138	223.572	0	146.327	0	83.8219	0	0	0	0	225.902	1169.75	0	0	0	0
DO218611	455.931	82.8555	0	0	269.556	0	0	0	145.707	0	0	0	0	0	85.9557	0	0	0	0	98.2413	0	0	0	0	0	0	0	0	30.0649	0	0	0	0	86.0015	196.967	0	64.2756	0	49.6872	0	0	0	0	34.6118	404.146	0	0	0	0
DO218621	608.613	317.033	0	0	260.33	0	0	0	305.992	0	0	0	0	0	208.385	0	0	0	3.89442	14.6639	0	0	0	0	0	0	0	0	79.5538	0	0	0	0	317.583	26.6138	0	0	0	143.778	0	0	0	0	73.6818	355.879	0	0	0	0
DO218651	389.326	176.685	0	0	98.4009	0	0	0	64.4554	0	0	0	0	0	197.136	0	0	0	0	182.512	0	0	0	0	0	0	0	0	22.245	0	0	0	0	100.814	72.5137	0	0	0	33.6043	0	0	0	0	73.9209	478.387	0	0	0	0
DO218656	446.404	179.527	0	0	504.334	0	0	0	2545.96	0	0	0	0	0	232.591	0	0	0	86.2324	532.316	0	0	0	0	0	0	0	0	178.187	0	0	0	0	730.474	470.854	0	107.431	0	171.377	0	0	0	0	246.729	964.588	0	0	0	0
DO218669	306.832	831.775	0	0	245.623	0	0	0	1472.22	0	0	0	0	0	1060.47	0	0	0	18.6201	200.463	0	0	0	0	0	0	0	0	197.787	0	0	0	0	381.766	234.232	0	338.992	0	97.3842	0	0	0	0	375.285	768.552	0	0	0	0
DO218684	261.468	278.007	0	0	768.023	0	0	0	2043.99	0	0	0	0	0	470.924	0	0	0	77.7129	376.66	0	0	0	0	0	0	0	0	204.26	0	0	0	0	972.376	447.227	0	161.482	0	154.908	0	0	0	0	541.356	1317.61	0	0	0	0
DO218698	268.437	14.6245	0	0	197.511	0	0	0	150.189	0	0	0	0	0	7.9988	0	0	0	7.23187	44.6684	0	0	0	0	0	0	0	0	20.8429	0	0	0	0	70.8281	39.2881	0	0	0	0	0	0	0	0	21.6612	268.719	0	0	0	0
DO218709	195.847	467.473	0	0	739.083	0	0	0	1710.52	0	0	0	0	0	950.078	0	0	0	46.915	447.1	0	0	0	0	0	0	0	0	79.1657	0	0	0	0	628.18	391.104	0	14.1061	0	126.922	0	0	0	0	494.105	939.398	0	0	0	0
DO218719	358.139	26.8937	0	0	306.835	0	0	0	320.974	0	0	0	0	0	28.1778	0	0	0	3.44404	55.7623	0	0	0	0	0	0	0	0	27.4144	0	0	0	0	67.5158	96.3471	0	31.0904	0	25.5358	0	0	0	0	32.3689	501.502	0	0	0	0
DO218736	623.125	91.4851	0	0	247.133	0	0	0	92.3922	0	0	0	0	0	24.6004	0	0	0	17.281	91.2585	0	0	0	0	0	0	0	0	29.5223	0	0	0	0	205.199	110.78	0	0	0	15.0701	0	0	0	0	77.6945	613.458	0	0	0	0
DO218742	420.257	371.85	0	0	152.97	0	0	0	286.463	0	0	0	0	0	291.641	0	0	0	0.868436	284.897	0	0	0	0	0	0	0	0	84.3809	0	0	0	0	223.749	144.548	0	100.215	0	18.6572	0	0	0	0	253.219	464.284	0	0	0	0
DO218770	492.72	124.894	0	0	236.49	0	0	0	181.896	0	0	0	0	0	0	0	0	0	11.1057	116.033	0	0	0	0	0	0	0	0	85.8203	0	0	0	0	283.126	0	0	32.2581	0	112.634	0	0	0	0	36.8893	394.134	0	0	0	0
DO218796	194.101	1821.46	0	0	435.194	0	0	0	863.932	0	0	0	0	0	2219.12	0	0	0	31.3294	470.092	0	0	0	0	0	0	0	0	96.152	0	0	0	0	233.302	0	0	229.525	0	139.015	0	0	0	0	856.362	290.416	0	0	0	0
DO218827	630.483	34.2718	0	0	238.756	0	0	0	219.259	0	0	0	0	0	25.3038	0	0	0	19.9783	203.323	0	0	0	0	0	0	0	0	93.4619	0	0	0	0	222.025	41.8337	0	85.7024	0	98.3942	0	0	0	0	0	363.209	0	0	0	0
DO218828	1352.65	137.895	0	0	818.269	0	0	0	207.668	0	0	0	0	0	204.974	0	0	0	33.7508	817.924	0	0	0	0	0	0	0	0	0	0	0	0	0	561.744	199.119	0	324.957	0	159.155	0	0	0	0	278.186	816.708	0	0	0	0
DO218831	630.147	132.613	0	0	229.007	0	0	0	157.845	0	0	0	0	0	22.4734	0	0	0	0	143.346	0	0	0	0	0	0	0	0	19.7027	0	0	0	0	168.285	133.566	0	0	0	55.5813	0	0	0	0	91.1013	526.331	0	0	0	0
DO220820	436.492	60.8058	0	0	335.199	0	0	0	264.311	0	0	0	0	0	36.2219	0	0	0	2.45583	99.7194	0	0	0	0	0	0	0	0	43.5427	0	0	0	0	112.984	150.885	0	71.1151	0	0	0	0	0	0	36.8199	424.449	0	0	0	0
DO220821	224.851	542.702	0	0	290.646	0	0	0	124.656	0	0	0	0	0	88.3233	0	0	0	0	27.3304	0	0	0	0	0	0	0	0	0	0	0	0	0	51.2087	78.0167	0	0	0	27.4151	0	0	0	0	115.788	287.063	0	0	0	0
DO220822	742.285	94.5353	0	0	251.537	0	0	0	115.096	0	0	0	0	0	27.9957	0	0	0	7.20673	145.163	0	0	0	0	0	0	0	0	66.5535	0	0	0	0	37.209	21.1769	0	58.9016	0	26.7097	0	0	0	0	44.4207	318.21	0	0	0	0
DO220823	0	5538.36	0	0	0	0	0	0	4128.48	0	0	0	0	0	5888.19	0	0	0	226.951	1297.77	0	0	0	0	0	0	0	0	303.783	0	0	0	0	1046.62	442.729	0	672.181	0	221.862	0	0	0	0	2975.18	760.9	0	0	0	0
DO220824	892.418	385.471	0	0	113.78	0	0	0	38.4786	0	0	0	0	0	0	0	0	0	19.0396	151.089	0	0	0	0	0	0	0	0	56.1013	0	0	0	0	119.024	137.396	0	27.2894	0	4.59325	0	0	0	0	44.0722	1151.25	0	0	0	0
DO220825	300.919	65.3838	0	0	366.075	0	0	0	145.014	0	0	0	0	0	36.4773	0	0	0	22.1614	115.841	0	0	0	0	0	0	0	0	61.352	0	0	0	0	173.907	28.0771	0	9.77721	0	36.5731	0	0	0	0	57.0157	337.426	0	0	0	0
DO220828	392.883	282.154	0	0	1421.72	0	0	0	1228.55	0	0	0	0	0	194.675	0	0	0	183.869	1177.59	0	0	0	0	0	0	0	0	159.456	0	0	0	0	576.597	824.628	0	568.114	0	241.233	0	0	0	0	236.165	1208.37	0	0	0	0
DO2222	339.537	41.4393	0	0	930.187	0	0	0	2289.35	0	0	0	0	0	79.8771	0	0	0	31.0081	91.8141	0	0	0	0	0	0	0	0	388.461	0	0	0	0	1124.82	825.045	0	564.752	0	114.381	0	0	0	0	388.94	720.393	0	0	0	0
DO2252	138.639	35.2864	0	0	932.383	0	0	0	3714.8	0	0	0	0	0	218.019	0	0	0	163.031	655.531	0	0	0	0	0	0	0	0	342.559	0	0	0	0	713.846	614.167	0	315.93	0	96.3143	0	0	0	0	192.752	382.744	0	0	0	0
DO2323	825.593	96.4558	0	0	603.588	0	0	0	48.4781	0	0	0	0	0	74.4245	0	0	0	1.99478	398.644	0	0	0	0	0	0	0	0	99.5186	0	0	0	0	211.182	240.548	0	416.248	0	172.646	0	0	0	0	102.513	484.166	0	0	0	0
DO2341	206.752	152.092	0	0	830.311	0	0	0	8606.55	0	0	0	0	0	450.817	0	0	0	178.681	1216.98	0	0	0	0	0	0	0	0	681.53	0	0	0	0	1835.86	837.354	0	743.181	0	513.64	0	0	0	0	759.498	1476.75	0	0	0	0
DO2455	1285.86	1457.68	0	0	390.206	0	0	0	840.364	0	0	0	0	0	768.469	0	0	0	17.0917	841.484	0	0	0	0	0	0	0	0	127.36	0	0	0	0	271.635	448.658	0	287.842	0	197.338	0	0	0	0	427.319	1133.7	0	0	0	0
DO2503	328.1	26.0482	0	0	249.682	0	0	0	182.67	0	0	0	0	0	17.2781	0	0	0	15.3516	103.469	0	0	0	0	0	0	0	0	51.6605	0	0	0	0	34.7746	6.3194	0	0	0	9.03684	0	0	0	0	12.7648	130.845	0	0	0	0
DO2509	984.524	139.065	0	0	538.979	0	0	0	428.134	0	0	0	0	0	102.415	0	0	0	0	163.274	0	0	0	0	0	0	0	0	34.3441	0	0	0	0	473.057	370.881	0	113.307	0	134.782	0	0	0	0	224.418	632.818	0	0	0	0
DO2539	936.332	836.248	0	0	882.11	0	0	0	293.133	0	0	0	0	0	1258.87	0	0	0	18.7305	271.309	0	0	0	0	0	0	0	0	71.3012	0	0	0	0	446.559	258.689	0	173.376	0	115.153	0	0	0	0	342.369	1038.83	0	0	0	0
DO2551	773.417	174.33	0	0	978.971	0	0	0	499.48	0	0	0	0	0	483.114	0	0	0	122.848	210.448	0	0	0	0	0	0	0	0	23.0222	0	0	0	0	738.164	810.129	0	97.3225	0	89.0792	0	0	0	0	460.605	965.07	0	0	0	0
DO2593	336.82	4417.96	0	0	2368.38	0	0	0	1623.06	0	0	0	0	0	5896.34	0	0	0	7.20778	0	0	0	0	0	0	0	0	0	217.564	0	0	0	0	853.619	1274.09	0	942.21	0	408.351	0	0	0	0	3684.4	0	0	0	0	0
DO2629	646.666	80.1389	0	0	362.736	0	0	0	489.045	0	0	0	0	0	87.3923	0	0	0	27.4962	396.292	0	0	0	0	0	0	0	0	140.889	0	0	0	0	181.254	142.691	0	120.635	0	87.7681	0	0	0	0	111.095	335.901	0	0	0	0
DO2647	739.126	865.69	0	0	466.275	0	0	0	1095.27	0	0	0	0	0	1204.52	0	0	0	0	526.712	0	0	0	0	0	0	0	0	275.985	0	0	0	0	0	0	0	0	0	556.051	0	0	0	0	362.724	280.652	0	0	0	0
DO2694	386.848	303.296	0	0	34.7318	0	0	0	1663.18	0	0	0	0	0	230.517	0	0	0	912.677	545.171	0	0	0	0	0	0	0	0	99.502	0	0	0	0	8.74955	2077.59	0	393.894	0	62.363	0	0	0	0	223.057	585.43	0	0	0	0
DO2706	326.104	386.684	0	0	845.556	0	0	0	3466.14	0	0	0	0	0	279.488	0	0	0	136.367	714.758	0	0	0	0	0	0	0	0	428.517	0	0	0	0	1322.29	612.132	0	572.121	0	239.291	0	0	0	0	530.208	1416.35	0	0	0	0
DO2712	1491	322.867	0	0	408.608	0	0	0	501.759	0	0	0	0	0	196.181	0	0	0	14.9003	374.091	0	0	0	0	0	0	0	0	85.8178	0	0	0	0	251.391	185.2	0	162.157	0	32.0307	0	0	0	0	204.426	659.576	0	0	0	0
DO2719	1981.48	100.672	0	0	748.327	0	0	0	299.894	0	0	0	0	0	164.057	0	0	0	19.397	176.785	0	0	0	0	0	0	0	0	53.214	0	0	0	0	268.236	211.264	0	0	0	128.297	0	0	0	0	58.9101	292.469	0	0	0	0
DO2783	406.778	73.6785	0	0	512.247	0	0	0	3470.98	0	0	0	0	0	778.123	0	0	0	41.8187	411.97	0	0	0	0	0	0	0	0	204.559	0	0	0	0	1538.19	733.332	0	488.403	0	76.9572	0	0	0	0	504.055	1114.91	0	0	0	0
DO2842	451.732	52.3012	0	0	196.481	0	0	0	374.566	0	0	0	0	0	136.543	0	0	0	0	105.802	0	0	0	0	0	0	0	0	2.72568	0	0	0	0	213.285	224.386	0	183.251	0	29.2137	0	0	0	0	137.901	396.812	0	0	0	0
DO2897	442.233	175.724	0	0	664.11	0	0	0	3085.9	0	0	0	0	0	393.607	0	0	0	75.9565	305.817	0	0	0	0	0	0	0	0	114.469	0	0	0	0	902.862	636.65	0	122.099	0	145.607	0	0	0	0	501.186	1069.78	0	0	0	0
DO2995	312.01	75.2499	0	0	1275.53	0	0	0	2191.59	0	0	0	0	0	360.4	0	0	0	61.9286	280.608	0	0	0	0	0	0	0	0	179.92	0	0	0	0	2033.88	1110.33	0	627.45	0	74.4126	0	0	0	0	307.053	602.632	0	0	0	0
DO3037	679.845	54.5385	0	0	377.668	0	0	0	140.028	0	0	0	0	0	52.4053	0	0	0	0	136.882	0	0	0	0	0	0	0	0	142.779	0	0	0	0	97.6038	132.013	0	6.51409	0	29.9891	0	0	0	0	39.8482	508.886	0	0	0	0
DO3110	128.217	3235.35	0	0	1292.57	0	0	0	6164.81	0	0	0	0	0	3643.19	0	0	0	229.917	1349.25	0	0	0	0	0	0	0	0	761.136	0	0	0	0	1330.4	769.345	0	402.945	0	464.901	0	0	0	0	1657.08	2148.89	0	0	0	0
DO3140	1105.97	239.24	0	0	913.482	0	0	0	308.175	0	0	0	0	0	152.271	0	0	0	0	499.446	0	0	0	0	0	0	0	0	213.639	0	0	0	0	138.899	126.522	0	337.717	0	135.294	0	0	0	0	60.6043	427.737	0	0	0	0
DO3152	371.015	105.665	0	0	287.254	0	0	0	144.655	0	0	0	0	0	9.15849	0	0	0	17.1715	77.7193	0	0	0	0	0	0	0	0	41.4295	0	0	0	0	91.9693	63.2202	0	27.1015	0	0	0	0	0	0	10.2517	533.389	0	0	0	0
DO3158	397.209	5.97712	0	0	385.095	0	0	0	130.034	0	0	0	0	0	20.0339	0	0	0	16.5297	80.8521	0	0	0	0	0	0	0	0	7.99978	0	0	0	0	130.479	46.5348	0	0	0	32.6497	0	0	0	0	35.3855	631.22	0	0	0	0
DO3182	863.264	4052.79	0	0	225.568	0	0	0	422.514	0	0	0	0	0	2375.47	0	0	0	204.477	252.35	0	0	0	0	0	0	0	0	344.962	0	0	0	0	238.964	502.947	0	0	0	55.8509	0	0	0	0	1508.34	1122.5	0	0	0	0
DO3188	1880.25	2479.96	0	0	837.607	0	0	0	769.587	0	0	0	0	0	1907.3	0	0	0	48.5993	1476.2	0	0	0	0	0	0	0	0	101.066	0	0	0	0	618.057	673.411	0	468.157	0	427.506	0	0	0	0	842.867	1664.42	0	0	0	0
DO3352	600.772	513.414	0	0	555.008	0	0	0	249.209	0	0	0	0	0	96.4466	0	0	0	0	382.684	0	0	0	0	0	0	0	0	92.8007	0	0	0	0	187.045	401.133	0	0	0	97.8736	0	0	0	0	108.284	685.331	0	0	0	0
DO3412	632.115	85.9935	0	0	262.271	0	0	0	269.888	0	0	0	0	0	3.41844	0	0	0	1.53369	532.056	0	0	0	0	0	0	0	0	41.4652	0	0	0	0	118.031	125.57	0	187.717	0	26.5187	0	0	0	0	90.8696	555.554	0	0	0	0
DO3458	552.249	128.754	0	0	139.376	0	0	0	184.567	0	0	0	0	0	117.384	0	0	0	0	648.461	0	0	0	0	0	0	0	0	184.947	0	0	0	0	245.997	235.992	0	0	0	36.1994	0	0	0	0	117.836	439.237	0	0	0	0
DO3482	490.883	369.067	0	0	1955.91	0	0	0	3041	0	0	0	0	0	873.392	0	0	0	114.286	293.032	0	0	0	0	0	0	0	0	0	0	0	0	0	2303.42	882.025	0	156.07	0	446.074	0	0	0	0	1143.51	2226.33	0	0	0	0
DO3500	653.155	83.6679	0	0	278.722	0	0	0	206.951	0	0	0	0	0	37.5579	0	0	0	14.279	671.928	0	0	0	0	0	0	0	0	0	0	0	0	0	12.9687	141.45	0	36.0777	0	42.1493	0	0	0	0	18.7009	586.393	0	0	0	0
DO3614	1752.74	8621.43	0	0	235.763	0	0	0	69.4812	0	0	0	0	0	5644.9	0	0	0	29.3867	2187.06	0	0	0	0	0	0	0	0	443.216	0	0	0	0	223.466	405.03	0	323.336	0	95.2829	0	0	0	0	1580	216.916	0	0	0	0
DO3662	490.109	227.554	0	0	847	0	0	0	3040.75	0	0	0	0	0	378.507	0	0	0	16.0531	405.934	0	0	0	0	0	0	0	0	272.906	0	0	0	0	889.108	548.77	0	482.379	0	169.184	0	0	0	0	577.301	1269.44	0	0	0	0
DO3804	599.793	361.386	0	0	199.686	0	0	0	2015.41	0	0	0	0	0	323.592	0	0	0	154.138	1057.93	0	0	0	0	0	0	0	0	265.624	0	0	0	0	2405.99	331.525	0	296.983	0	799.67	0	0	0	0	216.891	65.3764	0	0	0	0
DO3840	497.8	46.7325	0	0	290.316	0	0	0	492.728	0	0	0	0	0	250.976	0	0	0	0	172.125	0	0	0	0	0	0	0	0	78.3736	0	0	0	0	414.795	361.415	0	0	0	45.2695	0	0	0	0	274.908	368.56	0	0	0	0
DO3874	797.27	122.131	0	0	476.327	0	0	0	370.552	0	0	0	0	0	123.103	0	0	0	0	308.007	0	0	0	0	0	0	0	0	0	0	0	0	0	194.526	375.269	0	0	0	27.7961	0	0	0	0	187.808	431.21	0	0	0	0
DO3958	1132.53	726.88	0	0	523.114	0	0	0	188.654	0	0	0	0	0	281.875	0	0	0	73.2644	86.8271	0	0	0	0	0	0	0	0	106.377	0	0	0	0	216.735	143.908	0	20.2056	0	45.165	0	0	0	0	229.582	918.878	0	0	0	0
DO4018	371.99	3027.66	0	0	366.028	0	0	0	302.18	0	0	0	0	0	7882.57	0	0	0	21.876	430.476	0	0	0	0	0	0	0	0	28.0154	0	0	0	0	315.532	102.562	0	0	0	52.1658	0	0	0	0	2029.95	586.002	0	0	0	0
DO4036	1090.23	380.298	0	0	703.012	0	0	0	287.259	0	0	0	0	0	166.648	0	0	0	0	526.957	0	0	0	0	0	0	0	0	95.9567	0	0	0	0	554.367	212.154	0	88.5787	0	71.6577	0	0	0	0	144.577	878.307	0	0	0	0
DO4080	311.788	129.938	0	0	1269.43	0	0	0	2631.4	0	0	0	0	0	428.923	0	0	0	65.2741	476.122	0	0	0	0	0	0	0	0	253.332	0	0	0	0	1598.93	613.84	0	231.934	0	35.984	0	0	0	0	452.942	896.165	0	0	0	0
DO4138	1023.02	77.9557	0	0	1106.7	0	0	0	619.484	0	0	0	0	0	383.941	0	0	0	2.24344	516.076	0	0	0	0	0	0	0	0	0	0	0	0	0	643.107	215.942	0	139.644	0	164.068	0	0	0	0	288.624	943.191	0	0	0	0
DO4155	235.312	489.23	0	0	658.139	0	0	0	4205.6	0	0	0	0	0	1129.77	0	0	0	258.821	869.814	0	0	0	0	0	0	0	0	470.113	0	0	0	0	2985.07	2192.43	0	861.363	0	112.742	0	0	0	0	1374.56	2076.03	0	0	0	0
DO4185	379.699	1161.73	0	0	322.012	0	0	0	2121.32	0	0	0	0	0	620.712	0	0	0	74.8067	482.755	0	0	0	0	0	0	0	0	295.01	0	0	0	0	701.692	403.743	0	343.289	0	129.267	0	0	0	0	513.788	809.179	0	0	0	0
DO4233	517.533	375.008	0	0	748.459	0	0	0	2614.4	0	0	0	0	0	781.283	0	0	0	8.86154	539.249	0	0	0	0	0	0	0	0	165.226	0	0	0	0	1870.49	991.91	0	120.928	0	39.2356	0	0	0	0	828.314	1455.1	0	0	0	0
DO4359	445.247	98.9137	0	0	349.078	0	0	0	1279.58	0	0	0	0	0	160.505	0	0	0	0	41.5268	0	0	0	0	0	0	0	0	113.644	0	0	0	0	940.838	458.987	0	0.279795	0	2.2989	0	0	0	0	414.214	829.89	0	0	0	0
DO44103	691.67	70.0214	0	0	574.646	0	0	0	368.575	0	0	0	0	0	96.0944	0	0	0	0	379.076	0	0	0	0	0	0	0	0	60.7878	0	0	0	0	254.682	168.106	0	7.32055	0	42.3064	0	0	0	0	50.9071	580.807	0	0	0	0
DO44111	267.275	479.319	0	0	1216.8	0	0	0	1749.57	0	0	0	0	0	1310.31	0	0	0	63.5326	205.443	0	0	0	0	0	0	0	0	158.22	0	0	0	0	1661.11	749.027	0	38.7195	0	120.227	0	0	0	0	967.736	1108.7	0	0	0	0
DO44273	449.137	281.223	0	0	1007.17	0	0	0	3886.75	0	0	0	0	0	1038.17	0	0	0	132.331	431.489	0	0	0	0	0	0	0	0	456.5	0	0	0	0	2654.37	1016.26	0	700.832	0	175.962	0	0	0	0	1204.58	1383.22	0	0	0	0
DO4449	693.063	3074.24	0	0	365.263	0	0	0	314.141	0	0	0	0	0	5635.92	0	0	0	14.2083	0	0	0	0	0	0	0	0	0	67.1003	0	0	0	0	263.42	178.58	0	62.9167	0	9.1918	0	0	0	0	1808.18	496.781	0	0	0	0
DO4473	416.578	0	0	0	478.697	0	0	0	1631.51	0	0	0	0	0	236.738	0	0	0	74.7699	411.78	0	0	0	0	0	0	0	0	195.064	0	0	0	0	4736.56	0	0	325.112	0	614.198	0	0	0	0	0	0	0	0	0	0
DO4635	366.143	139.341	0	0	396.661	0	0	0	2141.71	0	0	0	0	0	630.023	0	0	0	0	321.722	0	0	0	0	0	0	0	0	206.864	0	0	0	0	1176.42	547.498	0	225.039	0	69.6276	0	0	0	0	337.424	975.53	0	0	0	0
DO4695	89.5541	2239.39	0	0	635.732	0	0	0	2347.29	0	0	0	0	0	4206.19	0	0	0	69.4976	282.231	0	0	0	0	0	0	0	0	311.012	0	0	0	0	1211.61	884.488	0	21.9246	0	76.6823	0	0	0	0	1970.25	1460.14	0	0	0	0
DO4719	485.018	62.7204	0	0	285.796	0	0	0	259.928	0	0	0	0	0	40.2465	0	0	0	0	85.8919	0	0	0	0	0	0	0	0	16.3558	0	0	0	0	36.7647	106.16	0	0	0	12.2231	0	0	0	0	18.3858	292.51	0	0	0	0
DO4766	829.835	191.09	0	0	295.929	0	0	0	3741.61	0	0	0	0	0	222.99	0	0	0	21.2752	871.876	0	0	0	0	0	0	0	0	103.114	0	0	0	0	371.736	326.911	0	430.879	0	371.492	0	0	0	0	330.227	1145.04	0	0	0	0
DO4796	983.321	1843.55	0	0	468.631	0	0	0	344.66	0	0	0	0	0	2236.26	0	0	0	14.8367	129.473	0	0	0	0	0	0	0	0	88.7478	0	0	0	0	186.849	125.002	0	230.904	0	129.585	0	0	0	0	1089.2	248.978	0	0	0	0
DO5012	853.52	1326.03	0	0	533.293	0	0	0	148.852	0	0	0	0	0	303.968	0	0	0	9.27303	167.986	0	0	0	0	0	0	0	0	86.625	0	0	0	0	210.277	138.092	0	0	0	74.3822	0	0	0	0	229.613	778.093	0	0	0	0
DO5046	489.955	84.4178	0	0	411.906	0	0	0	185.508	0	0	0	0	0	39.5463	0	0	0	3.53447	101.078	0	0	0	0	0	0	0	0	72.4581	0	0	0	0	83.6503	59.2822	0	0	0	30.804	0	0	0	0	15.2053	427.654	0	0	0	0
DO5200	1461.05	2879.39	0	0	1005.83	0	0	0	1208.45	0	0	0	0	0	1867.3	0	0	0	8.32408	132.99	0	0	0	0	0	0	0	0	142.518	0	0	0	0	615.141	539.417	0	0	0	161.561	0	0	0	0	1253.84	1528.19	0	0	0	0
DO5249	321.26	1197.79	0	0	124.329	0	0	0	200.705	0	0	0	0	0	1131.24	0	0	0	2.57286	153.595	0	0	0	0	0	0	0	0	30.3416	0	0	0	0	98.46	72.4514	0	49.2559	0	45.4728	0	0	0	0	274.459	519.066	0	0	0	0
DO52538	436.705	60.9232	0	0	620.368	0	0	0	185.249	0	0	0	0	0	114.077	0	0	0	20.5874	922.552	0	0	0	0	0	0	0	0	0	0	0	0	0	293.518	277.636	0	76.9243	0	158.258	0	0	0	0	129.153	694.05	0	0	0	0
DO52539	459.571	74.5054	0	0	420.883	0	0	0	625.819	0	0	0	0	0	222.304	0	0	0	0	192.84	0	0	0	0	0	0	0	0	26.4209	0	0	0	0	531.775	319.879	0	94.7255	0	57.6799	0	0	0	0	169.381	903.217	0	0	0	0
DO52540	392.833	15.3763	0	0	804.717	0	0	0	1190.68	0	0	0	0	0	73.0615	0	0	0	392.255	289.85	0	0	0	0	0	0	0	0	58.8321	0	0	0	0	508.445	907.353	0	69.9697	0	145.679	0	0	0	0	59.4098	479.541	0	0	0	0
DO52542	569.637	61.4994	0	0	454.458	0	0	0	946.989	0	0	0	0	0	149.627	0	0	0	0	835.951	0	0	0	0	0	0	0	0	29.5708	0	0	0	0	673.644	311.149	0	237.958	0	171.036	0	0	0	0	80.6351	337.846	0	0	0	0
DO52543	39.6287	219.229	0	0	1025.42	0	0	0	2023.69	0	0	0	0	0	941.336	0	0	0	55.409	158.249	0	0	0	0	0	0	0	0	188.361	0	0	0	0	1231.52	483.52	0	327.111	0	116.446	0	0	0	0	509.194	1020.89	0	0	0	0
DO52544	901.508	170.496	0	0	327.023	0	0	0	517.634	0	0	0	0	0	263.532	0	0	0	0	548.048	0	0	0	0	0	0	0	0	33.1028	0	0	0	0	911.758	456.002	0	266.508	0	84.7534	0	0	0	0	200.93	1336.7	0	0	0	0
DO52545	609.856	130.932	0	0	518.014	0	0	0	299.228	0	0	0	0	0	87.6092	0	0	0	9.47851	388.776	0	0	0	0	0	0	0	0	72.1168	0	0	0	0	329.987	370.21	0	186.724	0	197.375	0	0	0	0	74.179	505.514	0	0	0	0
DO52546	626.445	24.4988	0	0	453.126	0	0	0	67.4712	0	0	0	0	0	24.8202	0	0	0	10.5792	304.613	0	0	0	0	0	0	0	0	54.4465	0	0	0	0	102.676	88.869	0	27.1314	0	4.41785	0	0	0	0	10.3207	259.585	0	0	0	0
DO52547	518.645	106.229	0	0	1078.93	0	0	0	812.331	0	0	0	0	0	0	0	0	0	48.8915	227.646	0	0	0	0	0	0	0	0	0	0	0	0	0	482.29	197.195	0	0	0	350.894	0	0	0	0	68.9602	573.988	0	0	0	0
DO52548	676.722	125.222	0	0	242.199	0	0	0	377.445	0	0	0	0	0	62.5409	0	0	0	0	410.218	0	0	0	0	0	0	0	0	148.1	0	0	0	0	53.5047	157.308	0	126.451	0	57.6245	0	0	0	0	86.1652	497.501	0	0	0	0
DO52549	1578.22	380.059	0	0	1074.3	0	0	0	833.342	0	0	0	0	0	247.211	0	0	0	0	1431.5	0	0	0	0	0	0	0	0	205.129	0	0	0	0	1224.28	850.86	0	841.195	0	353.062	0	0	0	0	341.773	1870.07	0	0	0	0
DO52550	166.362	81.3859	0	0	600.554	0	0	0	2765.65	0	0	0	0	0	887.658	0	0	0	0	471.87	0	0	0	0	0	0	0	0	148.431	0	0	0	0	1407.99	938.145	0	105.014	0	270.513	0	0	0	0	458.463	757.965	0	0	0	0
DO52551	156.964	30.2063	0	0	454.915	0	0	0	1802.66	0	0	0	0	0	270.252	0	0	0	0	31.608	0	0	0	0	0	0	0	0	104.493	0	0	0	0	1203.8	687.913	0	155.453	0	90.6717	0	0	0	0	649.532	788.533	0	0	0	0
DO52552	327.924	463	0	0	729.297	0	0	0	1940.74	0	0	0	0	0	1176.64	0	0	0	60.6161	287.733	0	0	0	0	0	0	0	0	180.646	0	0	0	0	1079.82	383.359	0	230.944	0	86.2811	0	0	0	0	693.442	852.557	0	0	0	0
DO52553	117.601	1682.46	0	0	37.1227	0	0	0	792.089	0	0	0	0	0	3548.25	0	0	0	11.3481	484.919	0	0	0	0	0	0	0	0	0	0	0	0	0	464.229	343.782	0	0	0	43.9085	0	0	0	0	1629.54	1021.76	0	0	0	0
DO52554	350.285	71.0783	0	0	122.077	0	0	0	2356.07	0	0	0	0	0	281.261	0	0	0	15.9443	241.604	0	0	0	0	0	0	0	0	194.595	0	0	0	0	1645.51	833.808	0	365.874	0	212.68	0	0	0	0	399.263	820.948	0	0	0	0
DO52555	336.674	131.373	0	0	467.572	0	0	0	1461	0	0	0	0	0	917.138	0	0	0	46.8499	166.404	0	0	0	0	0	0	0	0	223.091	0	0	0	0	829.144	460.785	0	251.02	0	16.9677	0	0	0	0	386.158	636.826	0	0	0	0
DO52556	1067.44	97.7401	0	0	553.037	0	0	0	2226.35	0	0	0	0	0	187.541	0	0	0	0	694.679	0	0	0	0	0	0	0	0	211.197	0	0	0	0	1307.97	796.422	0	518.479	0	121.537	0	0	0	0	307.222	796.394	0	0	0	0
DO52557	369.011	171.181	0	0	1265.16	0	0	0	3423.38	0	0	0	0	0	747.509	0	0	0	136.348	628.714	0	0	0	0	0	0	0	0	383.849	0	0	0	0	2226.7	993.37	0	528.58	0	61.4875	0	0	0	0	635.713	1097	0	0	0	0
DO52558	308.405	411.727	0	0	531.812	0	0	0	778.469	0	0	0	0	0	298.148	0	0	0	12.4657	378.402	0	0	0	0	0	0	0	0	133.862	0	0	0	0	326.667	323.531	0	352.785	0	154.537	0	0	0	0	237.123	559.066	0	0	0	0
DO52559	341.523	0	0	0	480.91	0	0	0	2706.52	0	0	0	0	0	339.196	0	0	0	86.9408	223.076	0	0	0	0	0	0	0	0	336.93	0	0	0	0	1898.79	702.95	0	550.883	0	122.255	0	0	0	0	592.213	504.82	0	0	0	0
DO52560	1844.42	122.791	0	0	850.732	0	0	0	803.044	0	0	0	0	0	144.223	0	0	0	39.1075	1168.36	0	0	0	0	0	0	0	0	109.562	0	0	0	0	517.458	477.375	0	372.307	0	9.84268	0	0	0	0	107.626	913.149	0	0	0	0
DO52561	1137	175.063	0	0	832.035	0	0	0	1507.74	0	0	0	0	0	536.629	0	0	0	18.6052	1023.02	0	0	0	0	0	0	0	0	0	0	0	0	0	949.511	792.403	0	206.704	0	222.18	0	0	0	0	576.936	1632.18	0	0	0	0
DO52562	1075.96	126.768	0	0	427.268	0	0	0	486.722	0	0	0	0	0	50.8125	0	0	0	9.19865	1138.08	0	0	0	0	0	0	0	0	200.358	0	0	0	0	310.803	278.467	0	384.321	0	225.063	0	0	0	0	47.5058	592.672	0	0	0	0
DO5312	403.915	28.3471	0	0	586.902	0	0	0	2297.87	0	0	0	0	0	100.959	0	0	0	16.2166	222.131	0	0	0	0	0	0	0	0	116.58	0	0	0	0	585.182	297.153	0	120.591	0	135.577	0	0	0	0	213.35	511.222	0	0	0	0
DO5347	540.437	143.453	0	0	699.819	0	0	0	419.283	0	0	0	0	0	125.007	0	0	0	0	612.485	0	0	0	0	0	0	0	0	120.086	0	0	0	0	402.248	243.344	0	134.887	0	49.671	0	0	0	0	168.427	506.852	0	0	0	0
DO5626	1215.29	144.978	0	0	309.541	0	0	0	339.119	0	0	0	0	0	64.4033	0	0	0	13.7773	390.254	0	0	0	0	0	0	0	0	150.374	0	0	0	0	262.321	104.471	0	339.65	0	63.7307	0	0	0	0	141.916	278.17	0	0	0	0
DO5661	1216.51	550.51	0	0	753.755	0	0	0	2122.38	0	0	0	0	0	1226.82	0	0	0	66.8065	261.693	0	0	0	0	0	0	0	0	35.3122	0	0	0	0	1632.95	1120.13	0	147.491	0	233.664	0	0	0	0	1062.3	1393.66	0	0	0	0
DO5696	450.966	133.651	0	0	391.649	0	0	0	2658.79	0	0	0	0	0	501.296	0	0	0	28.419	522.147	0	0	0	0	0	0	0	0	138.334	0	0	0	0	1410.19	568.73	0	229.698	0	14.3469	0	0	0	0	382.532	1197.26	0	0	0	0
DO5745	350.764	214.052	0	0	1589.16	0	0	0	5838.48	0	0	0	0	0	464.447	0	0	0	67.3155	760.869	0	0	0	0	0	0	0	0	513.285	0	0	0	0	1965.77	857.862	0	468.181	0	497.811	0	0	0	0	575.4	1155.61	0	0	0	0
DO5808	1080.07	2508.78	0	0	667.194	0	0	0	112.806	0	0	0	0	0	2379.76	0	0	0	42.9983	815.789	0	0	0	0	0	0	0	0	29.0431	0	0	0	0	185.409	0	0	0	0	64.8865	0	0	0	0	1182.78	416.488	0	0	0	0
DO6144	533.803	21426.4	0	0	362.95	0	0	0	33.8925	0	0	0	0	0	13985.5	0	0	0	17.4973	118.3	0	0	0	0	0	0	0	0	95.6262	0	0	0	0	0	0	0	0	0	28.0257	0	0	0	0	8311.76	39.2939	0	0	0	0
DO6231	609.17	2670.43	0	0	0	0	0	0	0	0	0	0	0	0	838.998	0	0	0	5339.88	1355.19	0	0	0	0	0	0	0	0	0	0	0	0	0	0	14701.1	0	0	0	394.282	0	0	0	0	0	0	0	0	0	0
HMF001552A	1714.22	3726.08	0	0	1662.05	1526.48	0	0	453.747	0	0	0	0	0	0	0	0	0	0	0	0	0	0	0	0	0	0	0	109.077	0	0	0	0	0	0	0	0	0	0	0	0	0	0	10873.3	0	0	0	0	299.081
HMF001824A	1331.63	867.125	0	0	897.745	43.8347	0	0	263.287	0	0	0	0	0	0	0	0	0	0	0	0	0	0	0	0	0	0	0	0	0	0	0	0	0	0	0	0	0	0	0	0	0	0	1146.94	0	0	0	0	551.429
HMF000343A	1028.97	21309.9	0	0	1179.78	0	0	0	1216.07	0	0	0	0	0	0	0	0	0	0	0	0	0	0	0	0	0	0	0	167.038	0	0	0	0	0	0	0	0	0	0	0	0	0	0	21058.1	0	0	0	0	301.165
HMF000905A	1601.69	1043.81	0	0	857.644	1387.95	0	0	2204.81	0	0	0	0	0	0	0	0	0	0	0	0	0	0	0	0	0	0	0	4030.2	0	0	0	0	0	0	0	0	0	0	0	0	0	0	169.049	0	0	0	0	193.849
HMF000544A	2202.72	745.737	0	0	704.812	821.21	0	0	0	0	0	0	0	0	0	0	0	0	0	0	0	0	0	0	0	0	0	0	109.141	0	0	0	0	0	0	0	0	0	0	0	0	0	0	762.707	0	0	0	0	124.672
HMF001705A	1646.68	14862.2	0	0	532.116	0	0	0	1122.25	0	0	0	0	0	0	0	0	0	0	0	0	0	0	0	0	0	0	0	0	0	0	0	0	0	0	0	0	0	0	0	0	0	0	28759.5	0	0	0	0	387.235
HMF003040A	1241.77	216.442	0	0	465.112	96.772	0	0	1307.03	0	0	0	0	0	0	0	0	0	0	0	0	0	0	0	0	0	0	0	2873.61	0	0	0	0	0	0	0	0	0	0	0	0	0	0	18.5536	0	0	0	0	404.705
HMF003612A	1531.01	912.944	0	0	178.75	305.293	0	0	319.753	0	0	0	0	0	0	0	0	0	0	0	0	0	0	0	0	0	0	0	53.1662	0	0	0	0	0	0	0	0	0	0	0	0	0	0	3201.41	0	0	0	0	137.681
HMF003532A	1717.32	3781.59	0	0	0	1692.7	0	0	0	0	0	0	0	0	0	0	0	0	0	0	0	0	0	0	0	0	0	0	92.3691	0	0	0	0	0	0	0	0	0	0	0	0	0	0	2350.02	0	0	0	0	0
HMF002921A	0	3822.64	0	0	3326.4	802.603	0	0	3982.71	0	0	0	0	0	0	0	0	0	0	0	0	0	0	0	0	0	0	0	4351.52	0	0	0	0	0	0	0	0	0	0	0	0	0	0	4406.17	0	0	0	0	179.959
HMF002482A	4212.98	1273.45	0	0	0	1841.39	0	0	0	0	0	0	0	0	0	0	0	0	0	0	0	0	0	0	0	0	0	0	194.179	0	0	0	0	0	0	0	0	0	0	0	0	0	0	0	0	0	0	0	0
HMF003548A	434.34	1357.75	0	0	558.03	547.361	0	0	415.742	0	0	0	0	0	0	0	0	0	0	0	0	0	0	0	0	0	0	0	552.383	0	0	0	0	0	0	0	0	0	0	0	0	0	0	2375.61	0	0	0	0	8013.79
HMF000810A	897.935	923.497	0	0	1000.75	982.415	0	0	330.087	0	0	0	0	0	0	0	0	0	0	0	0	0	0	0	0	0	0	0	600.319	0	0	0	0	0	0	0	0	0	0	0	0	0	0	1140.27	0	0	0	0	16.7197
HMF001311B	1125.41	397.311	0	0	1784.62	666.999	0	0	128.946	0	0	0	0	0	0	0	0	0	0	0	0	0	0	0	0	0	0	0	751.365	0	0	0	0	0	0	0	0	0	0	0	0	0	0	477.786	0	0	0	0	438.564
HMF002632A	1811.39	1844.62	0	0	0	421.519	0	0	401.506	0	0	0	0	0	0	0	0	0	0	0	0	0	0	0	0	0	0	0	0	0	0	0	0	0	0	0	0	0	0	0	0	0	0	2914.9	0	0	0	0	67.0706
HMF001789A	966.536	4642.81	0	0	438.083	1428.58	0	0	3136.27	0	0	0	0	0	0	0	0	0	0	0	0	0	0	0	0	0	0	0	4716.12	0	0	0	0	0	0	0	0	0	0	0	0	0	0	4349.5	0	0	0	0	212.096
HMF001101B	2233.2	4290.74	0	0	267.416	0	0	0	1514.19	0	0	0	0	0	0	0	0	0	0	0	0	0	0	0	0	0	0	0	1096.23	0	0	0	0	0	0	0	0	0	0	0	0	0	0	749.384	0	0	0	0	151.839
HMF002941A	0	13616.6	0	0	370.879	704.808	0	0	990.15	0	0	0	0	0	0	0	0	0	0	0	0	0	0	0	0	0	0	0	589.369	0	0	0	0	0	0	0	0	0	0	0	0	0	0	9586.21	0	0	0	0	0
HMF003709A	1124.05	2324.24	0	0	1219.52	935.545	0	0	0	0	0	0	0	0	0	0	0	0	0	0	0	0	0	0	0	0	0	0	182.01	0	0	0	0	0	0	0	0	0	0	0	0	0	0	2102.4	0	0	0	0	132.246
HMF000440A	2002.17	6741.37	0	0	1387.83	2520.75	0	0	0	0	0	0	0	0	0	0	0	0	0	0	0	0	0	0	0	0	0	0	356.559	0	0	0	0	0	0	0	0	0	0	0	0	0	0	5872.97	0	0	0	0	57.3443
HMF001564A	600.515	192.046	0	0	4881.21	0	0	0	113.938	0	0	0	0	0	0	0	0	0	0	0	0	0	0	0	0	0	0	0	6702.79	0	0	0	0	0	0	0	0	0	0	0	0	0	0	2051.52	0	0	0	0	600.983
HMF000328A	854.903	3211.13	0	0	712.664	460.459	0	0	4136.84	0	0	0	0	0	0	0	0	0	0	0	0	0	0	0	0	0	0	0	860.5	0	0	0	0	0	0	0	0	0	0	0	0	0	0	2730.31	0	0	0	0	451.201
HMF002245A	1769.4	686.492	0	0	2911.83	705.938	0	0	1844.92	0	0	0	0	0	0	0	0	0	0	0	0	0	0	0	0	0	0	0	3083.58	0	0	0	0	0	0	0	0	0	0	0	0	0	0	1842.16	0	0	0	0	23.6838
HMF000471A	1380.36	7337.45	0	0	2193.85	1066.28	0	0	1667.54	0	0	0	0	0	0	0	0	0	0	0	0	0	0	0	0	0	0	0	759.593	0	0	0	0	0	0	0	0	0	0	0	0	0	0	7215.93	0	0	0	0	0
HMF002643B	479.167	2082.56	0	0	855.586	1083.77	0	0	755.936	0	0	0	0	0	0	0	0	0	0	0	0	0	0	0	0	0	0	0	2861.24	0	0	0	0	0	0	0	0	0	0	0	0	0	0	13909.2	0	0	0	0	5.498
HMF001472A	2116.87	1052.02	0	0	1128.93	356.145	0	0	1662.82	0	0	0	0	0	0	0	0	0	0	0	0	0	0	0	0	0	0	0	450.898	0	0	0	0	0	0	0	0	0	0	0	0	0	0	485.131	0	0	0	0	102.192
HMF000546A	674.894	23559.7	0	0	0	0	0	0	0	0	0	0	0	0	0	0	0	0	0	0	0	0	0	0	0	0	0	0	746.614	0	0	0	0	0	0	0	0	0	0	0	0	0	0	47084	0	0	0	0	438.854
HMF000327A	2813.24	2492.56	0	0	1960.8	790.762	0	0	494.636	0	0	0	0	0	0	0	0	0	0	0	0	0	0	0	0	0	0	0	20.6899	0	0	0	0	0	0	0	0	0	0	0	0	0	0	1242.09	0	0	0	0	89.2234
HMF001735B	3462.21	1672	0	0	1397.75	1602.19	0	0	0	0	0	0	0	0	0	0	0	0	0	0	0	0	0	0	0	0	0	0	437.738	0	0	0	0	0	0	0	0	0	0	0	0	0	0	301.158	0	0	0	0	84.9634
HMF001665A	2313.26	17.4974	0	0	3935.74	181.671	0	0	1639.39	0	0	0	0	0	0	0	0	0	0	0	0	0	0	0	0	0	0	0	152.28	0	0	0	0	0	0	0	0	0	0	0	0	0	0	0	0	0	0	0	879.162
HMF002859A	932.184	887.211	0	0	0	346.661	0	0	2501.8	0	0	0	0	0	0	0	0	0	0	0	0	0	0	0	0	0	0	0	6505.98	0	0	0	0	0	0	0	0	0	0	0	0	0	0	4114.72	0	0	0	0	202.441
HMF003708A	2232.42	21600.3	0	0	1209.01	0	0	0	353.21	0	0	0	0	0	0	0	0	0	0	0	0	0	0	0	0	0	0	0	0	0	0	0	0	0	0	0	0	0	0	0	0	0	0	7829.8	0	0	0	0	173.241
HMF003505A	0	0	0	0	0	49709.9	0	0	12030.9	0	0	0	0	0	0	0	0	0	0	0	0	0	0	0	0	0	0	0	548.771	0	0	0	0	0	0	0	0	0	0	0	0	0	0	0	0	0	0	0	792.448
HMF002012A	1012.91	4129.91	0	0	1755.71	820.83	0	0	775.412	0	0	0	0	0	0	0	0	0	0	0	0	0	0	0	0	0	0	0	1228.26	0	0	0	0	0	0	0	0	0	0	0	0	0	0	7154.69	0	0	0	0	124.289
HMF001311A	1187.27	410.434	0	0	1978.44	746.788	0	0	152.547	0	0	0	0	0	0	0	0	0	0	0	0	0	0	0	0	0	0	0	814.323	0	0	0	0	0	0	0	0	0	0	0	0	0	0	504.632	0	0	0	0	420.56
HMF001101A	2184.67	4269.53	0	0	267.11	0	0	0	1499.32	0	0	0	0	0	0	0	0	0	0	0	0	0	0	0	0	0	0	0	1142.26	0	0	0	0	0	0	0	0	0	0	0	0	0	0	728.825	0	0	0	0	120.287
HMF001735A	3729.06	1705.48	0	0	2048.76	1581.92	0	0	603.112	0	0	0	0	0	0	0	0	0	0	0	0	0	0	0	0	0	0	0	1103.18	0	0	0	0	0	0	0	0	0	0	0	0	0	0	459.673	0	0	0	0	87.8132
HMF002643A	1049.03	1840.97	0	0	513.429	711.941	0	0	1026.05	0	0	0	0	0	0	0	0	0	0	0	0	0	0	0	0	0	0	0	3467.57	0	0	0	0	0	0	0	0	0	0	0	0	0	0	7051.01	0	0	0	0	0
HMF004667A	979.081	2214.76	0	0	0	1354.62	0	0	2267.09	0	0	0	0	0	0	0	0	0	0	0	0	0	0	0	0	0	0	0	4771.42	0	0	0	0	0	0	0	0	0	0	0	0	0	0	977.027	0	0	0	0	0
HMF004741A	0	973.029	0	0	753.21	793.545	0	0	4452.19	0	0	0	0	0	0	0	0	0	0	0	0	0	0	0	0	0	0	0	4650.84	0	0	0	0	0	0	0	0	0	0	0	0	0	0	5976.43	0	0	0	0	330.761
HMF004625A	1266.63	796.016	0	0	346.055	587.117	0	0	617.673	0	0	0	0	0	0	0	0	0	0	0	0	0	0	0	0	0	0	0	61.1774	0	0	0	0	0	0	0	0	0	0	0	0	0	0	4858.51	0	0	0	0	241.822
HMF005047A	327.347	2940.79	0	0	0	875.366	0	0	4278.11	0	0	0	0	0	0	0	0	0	0	0	0	0	0	0	0	0	0	0	2966.05	0	0	0	0	0	0	0	0	0	0	0	0	0	0	6170.13	0	0	0	0	168.206
HMF005119A	2425.02	412.086	0	0	614.937	386.921	0	0	958.265	0	0	0	0	0	0	0	0	0	0	0	0	0	0	0	0	0	0	0	276.899	0	0	0	0	0	0	0	0	0	0	0	0	0	0	1231.02	0	0	0	0	261.855
HMF005124A	2396.26	3081.2	0	0	2082.4	1251.32	0	0	502.253	0	0	0	0	0	0	0	0	0	0	0	0	0	0	0	0	0	0	0	223.749	0	0	0	0	0	0	0	0	0	0	0	0	0	0	5157.91	0	0	0	0	302.903
DO44285	653.709	83.5501	0	0	423.428	247.186	0	0	224.18	0	0	0	0	0	0	0	0	0	0	0	0	0	0	0	0	0	0	0	0	0	0	0	0	0	0	0	0	0	0	0	0	0	0	1530.54	0	0	0	0	111.408
DO48977	1362.6	148.633	0	0	964.163	906.846	0	0	0	0	0	0	0	0	0	0	0	0	0	0	0	0	0	0	0	0	0	0	151.363	0	0	0	0	0	0	0	0	0	0	0	0	0	0	283.618	0	0	0	0	182.778
DO48987	3506.9	1194.87	0	0	67.0484	29.39	0	0	1650.03	0	0	0	0	0	0	0	0	0	0	0	0	0	0	0	0	0	0	0	0	0	0	0	0	0	0	0	0	0	0	0	0	0	0	1791.89	0	0	0	0	394.866
DO48991	856.198	212.634	0	0	1045.26	682.83	0	0	94.1261	0	0	0	0	0	0	0	0	0	0	0	0	0	0	0	0	0	0	0	79.8978	0	0	0	0	0	0	0	0	0	0	0	0	0	0	3996.53	0	0	0	0	110.518
DO48993	1627.95	470.436	0	0	917.685	763.729	0	0	207.3	0	0	0	0	0	0	0	0	0	0	0	0	0	0	0	0	0	0	0	76.0532	0	0	0	0	0	0	0	0	0	0	0	0	0	0	2568.77	0	0	0	0	90.079
DO49001	114.563	1164.32	0	0	2595.07	347.757	0	0	179.121	0	0	0	0	0	0	0	0	0	0	0	0	0	0	0	0	0	0	0	58.0403	0	0	0	0	0	0	0	0	0	0	0	0	0	0	177.447	0	0	0	0	1185.68
DO49009	957.584	863.698	0	0	560.496	574.222	0	0	0	0	0	0	0	0	0	0	0	0	0	0	0	0	0	0	0	0	0	0	198.393	0	0	0	0	0	0	0	0	0	0	0	0	0	0	8985.14	0	0	0	0	75.4694
DO49014	2200.32	1125.12	0	0	268.957	888.781	0	0	0	0	0	0	0	0	0	0	0	0	0	0	0	0	0	0	0	0	0	0	169.25	0	0	0	0	0	0	0	0	0	0	0	0	0	0	675.804	0	0	0	0	41.7623
DO49880	1832.12	62.0953	0	0	400.717	255.972	0	0	524.063	0	0	0	0	0	0	0	0	0	0	0	0	0	0	0	0	0	0	0	76.5751	0	0	0	0	0	0	0	0	0	0	0	0	0	0	429.373	0	0	0	0	285.084
DO49948	1065.03	63.6026	0	0	399.203	109.971	0	0	261.329	0	0	0	0	0	0	0	0	0	0	0	0	0	0	0	0	0	0	0	77.0743	0	0	0	0	0	0	0	0	0	0	0	0	0	0	52.5421	0	0	0	0	149.249
DO49954	1711.87	48.9509	0	0	187.744	838.653	0	0	0	0	0	0	0	0	0	0	0	0	0	0	0	0	0	0	0	0	0	0	112.136	0	0	0	0	0	0	0	0	0	0	0	0	0	0	55.5569	0	0	0	0	0.0859237
DO49956	1443.9	1845.56	0	0	2251.9	268.372	0	0	518.682	0	0	0	0	0	0	0	0	0	0	0	0	0	0	0	0	0	0	0	28.6808	0	0	0	0	0	0	0	0	0	0	0	0	0	0	2338.66	0	0	0	0	298.237
DO51592	1038.99	1617.58	0	0	1492.32	300.099	0	0	619.213	0	0	0	0	0	0	0	0	0	0	0	0	0	0	0	0	0	0	0	0	0	0	0	0	0	0	0	0	0	0	0	0	0	0	1713.75	0	0	0	0	73.0529
DO51594	1492.27	3227.67	0	0	1044.67	346.144	0	0	495.163	0	0	0	0	0	0	0	0	0	0	0	0	0	0	0	0	0	0	0	0	0	0	0	0	0	0	0	0	0	0	0	0	0	0	1845.35	0	0	0	0	169.74
DO6249	1115.96	653.559	0	0	739.578	653.297	0	0	0	0	0	0	0	0	0	0	0	0	0	0	0	0	0	0	0	0	0	0	88.8475	0	0	0	0	0	0	0	0	0	0	0	0	0	0	1729.76	0	0	0	0	0
DO6252	1175.54	142.775	0	0	1452.58	272.25	0	0	619.588	0	0	0	0	0	0	0	0	0	0	0	0	0	0	0	0	0	0	0	0	0	0	0	0	0	0	0	0	0	0	0	0	0	0	3933.51	0	0	0	0	249.763
DO6255	1417.38	686.857	0	0	2036.95	1413.88	0	0	0	0	0	0	0	0	0	0	0	0	0	0	0	0	0	0	0	0	0	0	95.5166	0	0	0	0	0	0	0	0	0	0	0	0	0	0	0	0	0	0	0	303.418
DO6314	2286.64	252.375	0	0	119.306	0	0	0	777.261	0	0	0	0	0	0	0	0	0	0	0	0	0	0	0	0	0	0	0	0	0	0	0	0	0	0	0	0	0	0	0	0	0	0	6201.2	0	0	0	0	447.22
DO6332	1363.86	1358.18	0	0	406.987	469.587	0	0	0	0	0	0	0	0	0	0	0	0	0	0	0	0	0	0	0	0	0	0	94.7643	0	0	0	0	0	0	0	0	0	0	0	0	0	0	3392.66	0	0	0	0	30.9559
HMF001289A	0	0	0	0	55.9054	0	0	0	0	0	0	0	33.2148	0	0	0	0	0	0	0	0	0	0	0	0	0	0	0	0	0	0	0	0	0	90.2593	0	0	0	0	0	0	0	43.3798	0	0	0	0	0	0
HMF001611A	3320.83	0	0	0	616.466	0	0	0	0	0	0	0	553.817	0	0	0	0	0	0	0	0	0	0	0	0	0	0	0	0	0	0	0	0	0	760.94	0	0	0	0	0	0	0	235.703	0	0	0	0	0	0
HMF003616A	2575.32	0	0	0	844.007	0	0	0	0	0	0	0	246.889	0	0	0	0	0	0	0	0	0	0	0	0	0	0	0	0	0	0	0	0	0	424.045	0	0	0	0	0	0	0	0	0	0	0	0	0	0
HMF003686A	1339.99	0	0	0	467.516	0	0	0	0	0	0	0	670.6	0	0	0	0	0	0	0	0	0	0	0	0	0	0	0	0	0	0	0	0	0	696.446	0	0	0	0	0	0	0	285.886	0	0	0	0	0	0
HMF001855A	2028.52	0	0	0	528.986	0	0	0	0	0	0	0	340.673	0	0	0	0	0	0	0	0	0	0	0	0	0	0	0	0	0	0	0	0	0	506.237	0	0	0	0	0	0	0	150.412	0	0	0	0	0	0
HMF000925A	1119.73	0	0	0	687.321	0	0	0	0	0	0	0	1219.15	0	0	0	0	0	0	0	0	0	0	0	0	0	0	0	0	0	0	0	0	0	990.323	0	0	0	0	0	0	0	565.494	0	0	0	0	0	0
HMF003406A	2537.66	0	0	0	438.258	0	0	0	0	0	0	0	558.668	0	0	0	0	0	0	0	0	0	0	0	0	0	0	0	0	0	0	0	0	0	384.768	0	0	0	0	0	0	0	21.109	0	0	0	0	0	0
HMF002371A	1498.65	0	0	0	759.965	0	0	0	0	0	0	0	252.121	0	0	0	0	0	0	0	0	0	0	0	0	0	0	0	0	0	0	0	0	0	742.185	0	0	0	0	0	0	0	472.985	0	0	0	0	0	0
HMF003589A	18468.5	0	0	0	0	0	0	0	0	0	0	0	675.855	0	0	0	0	0	0	0	0	0	0	0	0	0	0	0	0	0	0	0	0	0	0	0	0	0	0	0	0	0	5111.24	0	0	0	0	0	0
HMF002478A	2279.96	0	0	0	1004.21	0	0	0	0	0	0	0	410.172	0	0	0	0	0	0	0	0	0	0	0	0	0	0	0	0	0	0	0	0	0	853.297	0	0	0	0	0	0	0	294.726	0	0	0	0	0	0
HMF002821A	0	0	0	0	593.645	0	0	0	0	0	0	0	378.604	0	0	0	0	0	0	0	0	0	0	0	0	0	0	0	0	0	0	0	0	0	349.166	0	0	0	0	0	0	0	792.499	0	0	0	0	0	0
HMF002651A	1694.81	0	0	0	1758.59	0	0	0	0	0	0	0	275.831	0	0	0	0	0	0	0	0	0	0	0	0	0	0	0	0	0	0	0	0	0	347.975	0	0	0	0	0	0	0	452.707	0	0	0	0	0	0
HMF003405A	2944.87	0	0	0	963.508	0	0	0	0	0	0	0	1033.2	0	0	0	0	0	0	0	0	0	0	0	0	0	0	0	0	0	0	0	0	0	1174.07	0	0	0	0	0	0	0	0	0	0	0	0	0	0
HMF002266A	1802.57	0	0	0	513.698	0	0	0	0	0	0	0	354.69	0	0	0	0	0	0	0	0	0	0	0	0	0	0	0	0	0	0	0	0	0	751.33	0	0	0	0	0	0	0	182.432	0	0	0	0	0	0
HMF003026A	2283.09	0	0	0	434.446	0	0	0	0	0	0	0	109.544	0	0	0	0	0	0	0	0	0	0	0	0	0	0	0	0	0	0	0	0	0	492.163	0	0	0	0	0	0	0	122.369	0	0	0	0	0	0
HMF001624A	2822.54	0	0	0	664.441	0	0	0	0	0	0	0	317.954	0	0	0	0	0	0	0	0	0	0	0	0	0	0	0	0	0	0	0	0	0	157.086	0	0	0	0	0	0	0	266.692	0	0	0	0	0	0
HMF000649A	1975.11	0	0	0	1277.26	0	0	0	0	0	0	0	444.399	0	0	0	0	0	0	0	0	0	0	0	0	0	0	0	0	0	0	0	0	0	1192.86	0	0	0	0	0	0	0	221.13	0	0	0	0	0	0
HMF000570A	3313.32	0	0	0	362.966	0	0	0	0	0	0	0	506.602	0	0	0	0	0	0	0	0	0	0	0	0	0	0	0	0	0	0	0	0	0	900.847	0	0	0	0	0	0	0	0	0	0	0	0	0	0
HMF003436A	55018.8	0	0	0	0	0	0	0	0	0	0	0	3718.16	0	0	0	0	0	0	0	0	0	0	0	0	0	0	0	0	0	0	0	0	0	0	0	0	0	0	0	0	0	14040.3	0	0	0	0	0	0
HMF001167A	860.187	0	0	0	2265.99	0	0	0	0	0	0	0	646.881	0	0	0	0	0	0	0	0	0	0	0	0	0	0	0	0	0	0	0	0	0	435.262	0	0	0	0	0	0	0	827.162	0	0	0	0	0	0
HMF000329A	2749.99	0	0	0	368.86	0	0	0	0	0	0	0	299.404	0	0	0	0	0	0	0	0	0	0	0	0	0	0	0	0	0	0	0	0	0	412.393	0	0	0	0	0	0	0	0	0	0	0	0	0	0
HMF000043A	1975.47	0	0	0	558.895	0	0	0	0	0	0	0	328.291	0	0	0	0	0	0	0	0	0	0	0	0	0	0	0	0	0	0	0	0	0	575.953	0	0	0	0	0	0	0	467.223	0	0	0	0	0	0
HMF003044A	3569.73	0	0	0	1089.22	0	0	0	0	0	0	0	229.311	0	0	0	0	0	0	0	0	0	0	0	0	0	0	0	0	0	0	0	0	0	564.752	0	0	0	0	0	0	0	0	0	0	0	0	0	0
HMF000921A	1258.86	0	0	0	572.132	0	0	0	0	0	0	0	427.763	0	0	0	0	0	0	0	0	0	0	0	0	0	0	0	0	0	0	0	0	0	806.909	0	0	0	0	0	0	0	640.363	0	0	0	0	0	0
HMF003001A	2357.54	0	0	0	314.071	0	0	0	0	0	0	0	134.348	0	0	0	0	0	0	0	0	0	0	0	0	0	0	0	0	0	0	0	0	0	352.843	0	0	0	0	0	0	0	145.002	0	0	0	0	0	0
HMF001070A	2593.09	0	0	0	666.1	0	0	0	0	0	0	0	613.659	0	0	0	0	0	0	0	0	0	0	0	0	0	0	0	0	0	0	0	0	0	821.152	0	0	0	0	0	0	0	209.295	0	0	0	0	0	0
HMF003504A	2368.97	0	0	0	993.916	0	0	0	0	0	0	0	457.558	0	0	0	0	0	0	0	0	0	0	0	0	0	0	0	0	0	0	0	0	0	221.16	0	0	0	0	0	0	0	793.45	0	0	0	0	0	0
HMF002343A	2520.2	0	0	0	288.82	0	0	0	0	0	0	0	286.455	0	0	0	0	0	0	0	0	0	0	0	0	0	0	0	0	0	0	0	0	0	930.342	0	0	0	0	0	0	0	211.505	0	0	0	0	0	0
HMF001235A	1595.33	0	0	0	483.984	0	0	0	0	0	0	0	171.435	0	0	0	0	0	0	0	0	0	0	0	0	0	0	0	0	0	0	0	0	0	578.935	0	0	0	0	0	0	0	218.623	0	0	0	0	0	0
HMF001888A	1702.8	0	0	0	536.709	0	0	0	0	0	0	0	252.981	0	0	0	0	0	0	0	0	0	0	0	0	0	0	0	0	0	0	0	0	0	686.39	0	0	0	0	0	0	0	209.216	0	0	0	0	0	0
HMF002152A	612.871	0	0	0	809.77	0	0	0	0	0	0	0	416.522	0	0	0	0	0	0	0	0	0	0	0	0	0	0	0	0	0	0	0	0	0	721.328	0	0	0	0	0	0	0	459.241	0	0	0	0	0	0
HMF001434A	2598.19	0	0	0	835.979	0	0	0	0	0	0	0	205.524	0	0	0	0	0	0	0	0	0	0	0	0	0	0	0	0	0	0	0	0	0	262.732	0	0	0	0	0	0	0	57.3668	0	0	0	0	0	0
HMF000842A	1800.53	0	0	0	873.249	0	0	0	0	0	0	0	732.2	0	0	0	0	0	0	0	0	0	0	0	0	0	0	0	0	0	0	0	0	0	712.667	0	0	0	0	0	0	0	256.759	0	0	0	0	0	0
HMF002509A	0	0	0	0	0	0	0	0	0	0	0	0	99924.5	0	0	0	0	0	0	0	0	0	0	0	0	0	0	0	0	0	0	0	0	0	8458.67	0	0	0	0	0	0	0	0	0	0	0	0	0	0
HMF000294A	2463.22	0	0	0	400.234	0	0	0	0	0	0	0	278.689	0	0	0	0	0	0	0	0	0	0	0	0	0	0	0	0	0	0	0	0	0	486.523	0	0	0	0	0	0	0	237.699	0	0	0	0	0	0
HMF003339A	260.479	0	0	0	5137.68	0	0	0	0	0	0	0	370.981	0	0	0	0	0	0	0	0	0	0	0	0	0	0	0	0	0	0	0	0	0	0	0	0	0	0	0	0	0	2127.77	0	0	0	0	0	0
HMF001474A	1924.39	0	0	0	937.486	0	0	0	0	0	0	0	165.355	0	0	0	0	0	0	0	0	0	0	0	0	0	0	0	0	0	0	0	0	0	688.31	0	0	0	0	0	0	0	297.308	0	0	0	0	0	0
HMF003795A	0	0	0	0	1209.42	0	0	0	0	0	0	0	0	0	0	0	0	0	0	0	0	0	0	0	0	0	0	0	0	0	0	0	0	0	0	0	0	0	0	0	0	0	3524.73	0	0	0	0	0	0
HMF000672A	0	0	0	0	0	0	0	0	0	0	0	0	349341	0	0	0	0	0	0	0	0	0	0	0	0	0	0	0	0	0	0	0	0	0	0	0	0	0	0	0	0	0	2974.53	0	0	0	0	0	0
HMF002085A	2472.26	0	0	0	949.087	0	0	0	0	0	0	0	304.37	0	0	0	0	0	0	0	0	0	0	0	0	0	0	0	0	0	0	0	0	0	767.621	0	0	0	0	0	0	0	108.606	0	0	0	0	0	0
HMF001701A	81.73	0	0	0	486.538	0	0	0	0	0	0	0	219.748	0	0	0	0	0	0	0	0	0	0	0	0	0	0	0	0	0	0	0	0	0	605.271	0	0	0	0	0	0	0	613.301	0	0	0	0	0	0
HMF001837A	0	0	0	0	69.5259	0	0	0	0	0	0	0	400.989	0	0	0	0	0	0	0	0	0	0	0	0	0	0	0	0	0	0	0	0	0	194.163	0	0	0	0	0	0	0	560.673	0	0	0	0	0	0
HMF002830A	2379.8	0	0	0	1308.75	0	0	0	0	0	0	0	377.675	0	0	0	0	0	0	0	0	0	0	0	0	0	0	0	0	0	0	0	0	0	778.457	0	0	0	0	0	0	0	677.847	0	0	0	0	0	0
HMF003773A	400.864	0	0	0	1457.57	0	0	0	0	0	0	0	433.464	0	0	0	0	0	0	0	0	0	0	0	0	0	0	0	0	0	0	0	0	0	609.255	0	0	0	0	0	0	0	830.197	0	0	0	0	0	0
HMF000224A	1947.83	0	0	0	361.597	0	0	0	0	0	0	0	280.352	0	0	0	0	0	0	0	0	0	0	0	0	0	0	0	0	0	0	0	0	0	342.313	0	0	0	0	0	0	0	84.4416	0	0	0	0	0	0
HMF001062A	0	0	0	0	176.392	0	0	0	0	0	0	0	549.895	0	0	0	0	0	0	0	0	0	0	0	0	0	0	0	0	0	0	0	0	0	200.096	0	0	0	0	0	0	0	492.669	0	0	0	0	0	0
HMF000788A	2884.04	0	0	0	1120.42	0	0	0	0	0	0	0	694.66	0	0	0	0	0	0	0	0	0	0	0	0	0	0	0	0	0	0	0	0	0	717.995	0	0	0	0	0	0	0	0	0	0	0	0	0	0
HMF003488A	0	0	0	0	646.175	0	0	0	0	0	0	0	317.066	0	0	0	0	0	0	0	0	0	0	0	0	0	0	0	0	0	0	0	0	0	467.985	0	0	0	0	0	0	0	862.984	0	0	0	0	0	0
HMF001322A	0	0	0	0	789.665	0	0	0	0	0	0	0	670.061	0	0	0	0	0	0	0	0	0	0	0	0	0	0	0	0	0	0	0	0	0	758.831	0	0	0	0	0	0	0	1563.41	0	0	0	0	0	0
HMF002438A	339.525	0	0	0	748.433	0	0	0	0	0	0	0	413.433	0	0	0	0	0	0	0	0	0	0	0	0	0	0	0	0	0	0	0	0	0	350.752	0	0	0	0	0	0	0	482.192	0	0	0	0	0	0
HMF001593A	2416.46	0	0	0	629.226	0	0	0	0	0	0	0	490.173	0	0	0	0	0	0	0	0	0	0	0	0	0	0	0	0	0	0	0	0	0	636.697	0	0	0	0	0	0	0	321.116	0	0	0	0	0	0
HMF001194A	1436.35	0	0	0	1075.52	0	0	0	0	0	0	0	278.866	0	0	0	0	0	0	0	0	0	0	0	0	0	0	0	0	0	0	0	0	0	497.511	0	0	0	0	0	0	0	936.426	0	0	0	0	0	0
HMF001180A	1892.04	0	0	0	0	0	0	0	0	0	0	0	195961	0	0	0	0	0	0	0	0	0	0	0	0	0	0	0	0	0	0	0	0	0	0	0	0	0	0	0	0	0	7330.81	0	0	0	0	0	0
HMF001799A	2591.85	0	0	0	715.508	0	0	0	0	0	0	0	664.711	0	0	0	0	0	0	0	0	0	0	0	0	0	0	0	0	0	0	0	0	0	675.317	0	0	0	0	0	0	0	92.9574	0	0	0	0	0	0
HMF003793A	823.075	0	0	0	600.887	0	0	0	0	0	0	0	597.582	0	0	0	0	0	0	0	0	0	0	0	0	0	0	0	0	0	0	0	0	0	798.587	0	0	0	0	0	0	0	927.5	0	0	0	0	0	0
HMF002335A	1897.54	0	0	0	1253.89	0	0	0	0	0	0	0	251.422	0	0	0	0	0	0	0	0	0	0	0	0	0	0	0	0	0	0	0	0	0	877.381	0	0	0	0	0	0	0	342.064	0	0	0	0	0	0
HMF001333A	2102.35	0	0	0	371.95	0	0	0	0	0	0	0	387.099	0	0	0	0	0	0	0	0	0	0	0	0	0	0	0	0	0	0	0	0	0	691.061	0	0	0	0	0	0	0	189.82	0	0	0	0	0	0
HMF003300A	352.889	0	0	0	905.28	0	0	0	0	0	0	0	938.447	0	0	0	0	0	0	0	0	0	0	0	0	0	0	0	0	0	0	0	0	0	636.086	0	0	0	0	0	0	0	0	0	0	0	0	0	0
HMF003015A	438.991	0	0	0	532.238	0	0	0	0	0	0	0	374.488	0	0	0	0	0	0	0	0	0	0	0	0	0	0	0	0	0	0	0	0	0	565.274	0	0	0	0	0	0	0	431.021	0	0	0	0	0	0
HMF003517A	3108.29	0	0	0	462.551	0	0	0	0	0	0	0	644.63	0	0	0	0	0	0	0	0	0	0	0	0	0	0	0	0	0	0	0	0	0	686.789	0	0	0	0	0	0	0	58.5162	0	0	0	0	0	0
HMF001338A	2105.76	0	0	0	523.774	0	0	0	0	0	0	0	246.272	0	0	0	0	0	0	0	0	0	0	0	0	0	0	0	0	0	0	0	0	0	417.067	0	0	0	0	0	0	0	113.933	0	0	0	0	0	0
HMF001602A	118.218	0	0	0	985.886	0	0	0	0	0	0	0	80.3514	0	0	0	0	0	0	0	0	0	0	0	0	0	0	0	0	0	0	0	0	0	356.164	0	0	0	0	0	0	0	569.88	0	0	0	0	0	0
HMF002474A	328.79	0	0	0	3712.58	0	0	0	0	0	0	0	136.423	0	0	0	0	0	0	0	0	0	0	0	0	0	0	0	0	0	0	0	0	0	0	0	0	0	0	0	0	0	545.938	0	0	0	0	0	0
HMF001910A	0	0	0	0	398.815	0	0	0	0	0	0	0	621.086	0	0	0	0	0	0	0	0	0	0	0	0	0	0	0	0	0	0	0	0	0	409.773	0	0	0	0	0	0	0	9404.93	0	0	0	0	0	0
HMF003232A	268.675	0	0	0	3198.52	0	0	0	0	0	0	0	126.614	0	0	0	0	0	0	0	0	0	0	0	0	0	0	0	0	0	0	0	0	0	0	0	0	0	0	0	0	0	22.3135	0	0	0	0	0	0
HMF000655A	3359.74	0	0	0	2024.7	0	0	0	0	0	0	0	250.75	0	0	0	0	0	0	0	0	0	0	0	0	0	0	0	0	0	0	0	0	0	644.018	0	0	0	0	0	0	0	863.536	0	0	0	0	0	0
HMF002784A	2175.48	0	0	0	597.485	0	0	0	0	0	0	0	285.261	0	0	0	0	0	0	0	0	0	0	0	0	0	0	0	0	0	0	0	0	0	592.351	0	0	0	0	0	0	0	133.692	0	0	0	0	0	0
HMF002393A	557.541	0	0	0	348.32	0	0	0	0	0	0	0	292.63	0	0	0	0	0	0	0	0	0	0	0	0	0	0	0	0	0	0	0	0	0	1434.94	0	0	0	0	0	0	0	419.331	0	0	0	0	0	0
HMF001787A	903.378	0	0	0	202.082	0	0	0	0	0	0	0	180.335	0	0	0	0	0	0	0	0	0	0	0	0	0	0	0	0	0	0	0	0	0	425.895	0	0	0	0	0	0	0	351.517	0	0	0	0	0	0
HMF001020A	500.151	0	0	0	4552.87	0	0	0	0	0	0	0	532.886	0	0	0	0	0	0	0	0	0	0	0	0	0	0	0	0	0	0	0	0	0	307.611	0	0	0	0	0	0	0	0	0	0	0	0	0	0
HMF000913A	1902.23	0	0	0	585.914	0	0	0	0	0	0	0	148.788	0	0	0	0	0	0	0	0	0	0	0	0	0	0	0	0	0	0	0	0	0	327.914	0	0	0	0	0	0	0	455.169	0	0	0	0	0	0
HMF003157A	2514.14	0	0	0	406.358	0	0	0	0	0	0	0	288.364	0	0	0	0	0	0	0	0	0	0	0	0	0	0	0	0	0	0	0	0	0	571.783	0	0	0	0	0	0	0	138.194	0	0	0	0	0	0
HMF001331A	1430.44	0	0	0	569.145	0	0	0	0	0	0	0	64.8138	0	0	0	0	0	0	0	0	0	0	0	0	0	0	0	0	0	0	0	0	0	351.269	0	0	0	0	0	0	0	585.45	0	0	0	0	0	0
HMF003433A	3142.45	0	0	0	0	0	0	0	0	0	0	0	168572	0	0	0	0	0	0	0	0	0	0	0	0	0	0	0	0	0	0	0	0	0	0	0	0	0	0	0	0	0	0	0	0	0	0	0	0
HMF000387A	1605.33	0	0	0	1502.16	0	0	0	0	0	0	0	223.849	0	0	0	0	0	0	0	0	0	0	0	0	0	0	0	0	0	0	0	0	0	296.659	0	0	0	0	0	0	0	1657.79	0	0	0	0	0	0
HMF000729A	73791.9	0	0	0	0	0	0	0	0	0	0	0	99366.2	0	0	0	0	0	0	0	0	0	0	0	0	0	0	0	0	0	0	0	0	0	0	0	0	0	0	0	0	0	8181.12	0	0	0	0	0	0
HMF002436A	0	0	0	0	200.072	0	0	0	0	0	0	0	213.534	0	0	0	0	0	0	0	0	0	0	0	0	0	0	0	0	0	0	0	0	0	537.781	0	0	0	0	0	0	0	220.874	0	0	0	0	0	0
HMF002973A	1628.84	0	0	0	358.888	0	0	0	0	0	0	0	306.481	0	0	0	0	0	0	0	0	0	0	0	0	0	0	0	0	0	0	0	0	0	411.345	0	0	0	0	0	0	0	921.164	0	0	0	0	0	0
DO10900	1094.17	0	0	0	117.477	0	0	0	0	0	0	0	168.768	0	0	0	0	0	0	0	0	0	0	0	0	0	0	0	0	0	0	0	0	0	2921.03	0	0	0	0	0	0	0	308.117	0	0	0	0	0	0
DO10908	2425.73	0	0	0	539.006	0	0	0	0	0	0	0	420.417	0	0	0	0	0	0	0	0	0	0	0	0	0	0	0	0	0	0	0	0	0	891.523	0	0	0	0	0	0	0	489.899	0	0	0	0	0	0
DO10960	1063.86	0	0	0	1573.11	0	0	0	0	0	0	0	940.895	0	0	0	0	0	0	0	0	0	0	0	0	0	0	0	0	0	0	0	0	0	806.253	0	0	0	0	0	0	0	527.647	0	0	0	0	0	0
DO10970	728.502	0	0	0	291.324	0	0	0	0	0	0	0	158.982	0	0	0	0	0	0	0	0	0	0	0	0	0	0	0	0	0	0	0	0	0	1332.05	0	0	0	0	0	0	0	34.1749	0	0	0	0	0	0
DO10975	2227.46	0	0	0	2878.9	0	0	0	0	0	0	0	303.946	0	0	0	0	0	0	0	0	0	0	0	0	0	0	0	0	0	0	0	0	0	728.34	0	0	0	0	0	0	0	1359.11	0	0	0	0	0	0
DO11046	23.7403	0	0	0	3561.29	0	0	0	0	0	0	0	303.933	0	0	0	0	0	0	0	0	0	0	0	0	0	0	0	0	0	0	0	0	0	819.533	0	0	0	0	0	0	0	1339.2	0	0	0	0	0	0
DO11148	2897.06	0	0	0	794.445	0	0	0	0	0	0	0	892.624	0	0	0	0	0	0	0	0	0	0	0	0	0	0	0	0	0	0	0	0	0	1221.19	0	0	0	0	0	0	0	2.76247	0	0	0	0	0	0
DO11202	2169.4	0	0	0	0	0	0	0	0	0	0	0	89.5695	0	0	0	0	0	0	0	0	0	0	0	0	0	0	0	0	0	0	0	0	0	382.406	0	0	0	0	0	0	0	302.236	0	0	0	0	0	0
DO11238	2469.96	0	0	0	807.06	0	0	0	0	0	0	0	268.852	0	0	0	0	0	0	0	0	0	0	0	0	0	0	0	0	0	0	0	0	0	701.221	0	0	0	0	0	0	0	0	0	0	0	0	0	0
DO11292	1816.58	0	0	0	318.377	0	0	0	0	0	0	0	185.549	0	0	0	0	0	0	0	0	0	0	0	0	0	0	0	0	0	0	0	0	0	2587.99	0	0	0	0	0	0	0	248.359	0	0	0	0	0	0
DO11382	1421.43	0	0	0	468.241	0	0	0	0	0	0	0	268.635	0	0	0	0	0	0	0	0	0	0	0	0	0	0	0	0	0	0	0	0	0	450.744	0	0	0	0	0	0	0	141.518	0	0	0	0	0	0
DO11441	823.909	0	0	0	965.829	0	0	0	0	0	0	0	205.164	0	0	0	0	0	0	0	0	0	0	0	0	0	0	0	0	0	0	0	0	0	2876.28	0	0	0	0	0	0	0	713.493	0	0	0	0	0	0
DO11447	2584.29	0	0	0	305.177	0	0	0	0	0	0	0	651.067	0	0	0	0	0	0	0	0	0	0	0	0	0	0	0	0	0	0	0	0	0	501.326	0	0	0	0	0	0	0	211.111	0	0	0	0	0	0
DO11501	2318.75	0	0	0	184.803	0	0	0	0	0	0	0	473.711	0	0	0	0	0	0	0	0	0	0	0	0	0	0	0	0	0	0	0	0	0	402.63	0	0	0	0	0	0	0	749.762	0	0	0	0	0	0
DO11776	107.437	0	0	0	0	0	0	0	0	0	0	0	73.4084	0	0	0	0	0	0	0	0	0	0	0	0	0	0	0	0	0	0	0	0	0	1750.87	0	0	0	0	0	0	0	231.04	0	0	0	0	0	0
DO11782	2186.7	0	0	0	408.536	0	0	0	0	0	0	0	401.637	0	0	0	0	0	0	0	0	0	0	0	0	0	0	0	0	0	0	0	0	0	1607.99	0	0	0	0	0	0	0	0	0	0	0	0	0	0
DO11794	2420.43	0	0	0	1151.5	0	0	0	0	0	0	0	192.28	0	0	0	0	0	0	0	0	0	0	0	0	0	0	0	0	0	0	0	0	0	509.378	0	0	0	0	0	0	0	278.233	0	0	0	0	0	0
DO11854	2977.72	0	0	0	1587.56	0	0	0	0	0	0	0	156011	0	0	0	0	0	0	0	0	0	0	0	0	0	0	0	0	0	0	0	0	0	0	0	0	0	0	0	0	0	0	0	0	0	0	0	0
DO11860	3049.53	0	0	0	454.393	0	0	0	0	0	0	0	498.247	0	0	0	0	0	0	0	0	0	0	0	0	0	0	0	0	0	0	0	0	0	450.552	0	0	0	0	0	0	0	637.954	0	0	0	0	0	0
DO12034	691.884	0	0	0	0	0	0	0	0	0	0	0	261.684	0	0	0	0	0	0	0	0	0	0	0	0	0	0	0	0	0	0	0	0	0	548.958	0	0	0	0	0	0	0	631.818	0	0	0	0	0	0
DO12070	838.223	0	0	0	0	0	0	0	0	0	0	0	299.266	0	0	0	0	0	0	0	0	0	0	0	0	0	0	0	0	0	0	0	0	0	632.477	0	0	0	0	0	0	0	295.381	0	0	0	0	0	0
DO12352	30.0714	0	0	0	1544.17	0	0	0	0	0	0	0	175.884	0	0	0	0	0	0	0	0	0	0	0	0	0	0	0	0	0	0	0	0	0	1536.93	0	0	0	0	0	0	0	539.782	0	0	0	0	0	0
DO12370	755.52	0	0	0	0	0	0	0	0	0	0	0	205.261	0	0	0	0	0	0	0	0	0	0	0	0	0	0	0	0	0	0	0	0	0	659.806	0	0	0	0	0	0	0	747.624	0	0	0	0	0	0
DO12382	954.869	0	0	0	441.01	0	0	0	0	0	0	0	290.684	0	0	0	0	0	0	0	0	0	0	0	0	0	0	0	0	0	0	0	0	0	253.143	0	0	0	0	0	0	0	180.895	0	0	0	0	0	0
DO12454	2219.41	0	0	0	319.854	0	0	0	0	0	0	0	198.583	0	0	0	0	0	0	0	0	0	0	0	0	0	0	0	0	0	0	0	0	0	807.94	0	0	0	0	0	0	0	0	0	0	0	0	0	0
DO12484	813.482	0	0	0	405.333	0	0	0	0	0	0	0	348.94	0	0	0	0	0	0	0	0	0	0	0	0	0	0	0	0	0	0	0	0	0	536.431	0	0	0	0	0	0	0	341.903	0	0	0	0	0	0
DO12742	2578.04	0	0	0	222.177	0	0	0	0	0	0	0	226.746	0	0	0	0	0	0	0	0	0	0	0	0	0	0	0	0	0	0	0	0	0	478.493	0	0	0	0	0	0	0	216.65	0	0	0	0	0	0
DO12814	1804.17	0	0	0	313.892	0	0	0	0	0	0	0	285.422	0	0	0	0	0	0	0	0	0	0	0	0	0	0	0	0	0	0	0	0	0	710.026	0	0	0	0	0	0	0	217.424	0	0	0	0	0	0
DO12952	2625.49	0	0	0	1009.49	0	0	0	0	0	0	0	486.296	0	0	0	0	0	0	0	0	0	0	0	0	0	0	0	0	0	0	0	0	0	814.06	0	0	0	0	0	0	0	209.979	0	0	0	0	0	0
DO13072	1881.97	0	0	0	1125.1	0	0	0	0	0	0	0	129.229	0	0	0	0	0	0	0	0	0	0	0	0	0	0	0	0	0	0	0	0	0	2138.73	0	0	0	0	0	0	0	422.883	0	0	0	0	0	0
DO13132	2555.55	0	0	0	622.864	0	0	0	0	0	0	0	442.582	0	0	0	0	0	0	0	0	0	0	0	0	0	0	0	0	0	0	0	0	0	877.878	0	0	0	0	0	0	0	0.984083	0	0	0	0	0	0
DO13144	2920.35	0	0	0	758.936	0	0	0	0	0	0	0	167.295	0	0	0	0	0	0	0	0	0	0	0	0	0	0	0	0	0	0	0	0	0	1239.41	0	0	0	0	0	0	0	0	0	0	0	0	0	0
DO13192	3974.02	0	0	0	232.429	0	0	0	0	0	0	0	350.353	0	0	0	0	0	0	0	0	0	0	0	0	0	0	0	0	0	0	0	0	0	734.83	0	0	0	0	0	0	0	95.7657	0	0	0	0	0	0
DO13318	2128.43	0	0	0	629.723	0	0	0	0	0	0	0	490.354	0	0	0	0	0	0	0	0	0	0	0	0	0	0	0	0	0	0	0	0	0	1893.8	0	0	0	0	0	0	0	0	0	0	0	0	0	0
DO13348	1597.31	0	0	0	257.712	0	0	0	0	0	0	0	671.278	0	0	0	0	0	0	0	0	0	0	0	0	0	0	0	0	0	0	0	0	0	995.509	0	0	0	0	0	0	0	779.075	0	0	0	0	0	0
DO13474	2654.1	0	0	0	1200.09	0	0	0	0	0	0	0	659.661	0	0	0	0	0	0	0	0	0	0	0	0	0	0	0	0	0	0	0	0	0	1433.06	0	0	0	0	0	0	0	0	0	0	0	0	0	0
[truncated: 6,063 more rows]
[truncated: 50 more columns]

## Sheet: etiology_contribs
sample_id	SBS5/40 | Age	SBS1 | Age, 5mC deamination	SBS9 | AID (non-canonical)	SBS2/13 | APOBEC	SBS22 | Aristolochic acid	SBS30 | BERd	SBS88 | Colibactin	SBS90 | Duocarmycin treatment	SBS3 | HRD	SBS12/16 | Liver associated	SBS6/15/21/26/44 | MMRd	SBS31/35 | Platinum treatment	SBS20 | POLD1 mutation, MMRd	SBS10c | POLD1 proofreading defect	SBS10a | POLE mutation	SBS17a/17b | ROS, 5FU treatment	SBS18/36 | ROS, ROS repair deficiency	SBS11 | Temozolomide treatment	SBS4/92 | Tobacco smoking	SBS8 | Unknown	SBS19 | Unknown	SBS28 | Unknown	SBS33 | Unknown	SBS39 | Unknown	SBS41 | Unknown	SBS93 | Unknown	SBS94 | Unknown	SBS_denovo_1 | Unknown	SBS_denovo_5 | Unknown	SBS_denovo_6 | Unknown	SBS_denovo_8 | Unknown	SBS_denovo_10 | Unknown	SBS_denovo_11 | Unknown	SBS_denovo_12 | Unknown	SBS_denovo_13 | Unknown	SBS_denovo_16 | Unknown	SBS_denovo_17 | Unknown	SBS_denovo_18 | Unknown	SBS_denovo_19 | Unknown	SBS_denovo_20 | Unknown	SBS_denovo_22 | Unknown	SBS_denovo_23 | Unknown	SBS_denovo_24 | Unknown	SBS_denovo_25 | Unknown	SBS_denovo_26 | Unknown	SBS_denovo_27 | Unknown	SBS25 | Unknown chemotherapy	SBS7a/7b | UV light exposure	SBS38 | UV light exposure (indirect)
[truncated: 7,427 more rows]
[truncated: 25 more columns]

[truncated: 17 more sheets: smnv_burden_enrichment, etio_enr.cancer_stage, etio_enr.cancer_stage.relative, etio_enr.cancer_stage_subtypes, etio_enr.metastatic_location, etio_enr.progression_status, etio_diff.cancer_stage, etio_diff.cancer_stage_subtypes, etio_diff.metastatic_location, etio_diff.progression_status, hypermutator_enr, sig_profiles.SBS, sig_profiles.DBS, sig_profiles.ID, cos_sim_to_cosmic.SBS, cos_sim_to_cosmic.DBS, cos_sim_to_cosmic.ID]
