# Supplementary material for: Pan-cancer whole-genome comparison of primary and metastatic solid tumours
Source: Nature. 2023 May 10;618(7964):333–41. doi: 10.1038/s41586-023-06054-z (PMC10247378; doi:10.1038/s41586-023-06054-z)
Supplement: Supplementary file 8 — SBS1 mutation rate. [file 41586_2023_6054_MOESM8_ESM.xlsx]

## Sheet: Raw-SBS1 counts
sample_id	age	tmb_total	tmb_purple_subclonal	total_clonality_ratio	tmb_clonal_late	tmb_clonal_early	tmb_clonal_na	prop_tmb_clonal_late	clonal_early_minor_major_tmb	clonal_late_minor_major_tmb	prop_clonal_late_tmb_amp	sbs1_count	sbs1_purple_subclonal	prop_sbs1_clonal	sbs1_clonality_ratio	sbs1_clonal_late	sbs1_clonal_early	sbs1_clonal_na	prop_sbs1_clonal_late	sbs1_clonal_late_ratio	clonal_late_minor_major_sbs1	clonal_early_minor_major_sbs1	sbs1_prop_clonal_late_ratio_amp	sbs1_clonal_late_ratio_amp	sbs5/40_count	sbs5/40_purple_subclonal	prop_sbs5/40_clonal	sbs5/40_clonality_ratio	sbs5/40_clonal_late	sbs5/40_clonal_early	sbs5/40_clonal_na	sbs5/40_clonal_late_ratio
HMF000135A	57.0	32301	2445	0.9243057490480171	3447.0	1570.0	27447.0	0.10617915229176934	632.0	3049.0	0.8283075251290409	606.0	15.0	0.975247524752475	1.05511355496482	46.0	45.0	515.0	0.07590759075907591	0.7149010810567571	46.0	22.0	0.6764705882352942	0.8166901394864277	5192	232	0.9553158705701078	1.0335496360960998	446.0	293.0	4455.0	0.8087115759977901
HMF000775A	60.0	59007	1826	0.969054518955378	2918.0	3388.0	46539.0	0.055218090642444886	1718.0	2775.0	0.6176274204317828	1254.0	17.0	0.9864433811802231	1.01794415266087	64.0	59.0	1027.0	0.05565217391304348	1.00786125100575	62.0	32.0	0.6595744680851063	1.0679164270653632	0	0			0.0	0.0	0.0
HMF001983A	54.0	14122	401	0.9716045885851858	30.0	50.0	14071.0	0.00211999152003392	2.0	30.0	0.9375	407.0	13.0	0.9680589680589681	0.996350757738412	0.0	2.0	405.0	0.0	0.0	0.0	0.0			0	0			0.0	0.0	0.0
HMF001552A	48.0	21613	810	0.962522555869153	1022.0	576.0	20053.0	0.047203362431296476	99.0	974.0	0.9077353215284251	1193.0	31.0	0.9740150880134121	1.01194001332663	48.0	76.0	1069.0	0.040234702430846606	0.8523694151959491	48.0	14.0	0.7741935483870968	0.8528846790753128	2240	208	0.907142857142857	0.9424639990111321	100.0	87.0	2053.0	0.945755870841487
HMF002906A	66.0	85046	2038	0.976036497895257	18202.0	30591.0	36619.0	0.213108228351988	18244.0	16498.0	0.4748719129583789	1282.0	13.0	0.989859594383775	1.0141624790859	315.0	404.0	563.0	0.24570982839313574	1.1529814230696898	306.0	241.0	0.5594149908592322	1.1780334351091917	0	0			0.0	0.0	0.0
HMF002074A	51.0	73958	1043	0.9858974012277241	18925.0	43939.0	8627.0	0.26471863591221273	35218.0	17406.0	0.33076162967467315	1293.0	9.0	0.993039443155452	1.0072442040306	446.0	625.0	182.0	0.3559457302474062	1.3446190859243	446.0	543.0	0.45096056622851366	1.3634004847299381	0	0			0.0	0.0	0.0
HMF001563A	50.0	26573	10211	0.615737778948557	148.0	1302.0	14450.0	0.00930817610062893	173.0	83.0	0.32421875	655.0	260.0	0.603053435114504	0.97939976355566	4.0	10.0	356.0	0.010810810810810811	1.16143170197224	2.0	3.0	0.4	1.2337349397590363	0	0			0.0	0.0	0.0
HMF001528A	82.0	59923	43	0.9992824124292841	2343.0	33503.0	24393.0	0.03889506797921612	18912.0	2147.0	0.10195165962296407	888.0	0.0	1.0	1.00071810287241	105.0	452.0	331.0	0.11824324324324324	3.04005750308567	105.0	279.0	0.2734375	2.682030886120167	0	0			0.0	0.0	0.0
HMF002943A	62.0	7527	154	0.979540321509233	2001.0	4904.0	653.0	0.26475258004763164	3612.0	1742.0	0.3253642136720209	1021.0	5.0	0.995102840352595	1.01588757348894	267.0	673.0	81.0	0.2615083251714006	0.9877460877788341	264.0	625.0	0.296962879640045	0.9127091030957525	1727	44	0.9745222929936309	0.9948771598213829	471.0	1095.0	161.0	1.03012130298487
HMF001216A	59.0	6511	678	0.8958685301796959	517.0	1843.0	3564.0	0.08727211343686699	530.0	448.0	0.458077709611452	788.0	38.0	0.951776649746193	1.06240661177738	64.0	297.0	396.0	0.0845442536327609	0.9687430532310942	64.0	110.0	0.367816091954023	0.8029556650246304	2625	290	0.889523809523809	0.9929177993844549	205.0	690.0	1463.0	0.9961725423801109
HMF000335A	68.0	4914	228	0.9536019536019541	2.0	187.0	4545.0	0.0004224757076468103	1.0	1.0	0.5	387.0	8.0	0.979328165374677	1.02697793526487	0.0	19.0	361.0	0.0	0.0	0.0	0.0			2849	136	0.952263952263952	0.9985968974445291	1.0	100.0	2628.0	0.867350677903994
HMF001222A	56.0	7597	331	0.95643016980387	295.0	996.0	6044.0	0.04021813224267212	243.0	262.0	0.5188118811881188	523.0	12.0	0.977055449330784	1.02156485667024	25.0	39.0	454.0	0.04826254826254826	1.20001963222302	30.0	34.0	0.46875	0.903506679389313	2780	119	0.9571942446043169	1.00079888195142
HMF002317A	75.0	7694	511	0.9335846113854951	1066.0	3359.0	3310.0	0.13781512605042018	1520.0	911.0	0.3747429041546689	770.0	38.0	0.9506493506493509	1.01827872809357	121.0	313.0	336.0	0.15714285714285714	1.14024390243902	121.0	176.0	0.4074074074074074	1.0871651014351342	1828	138	0.9245076586433258	0.9902773110958859	267.0	791.0	770.0	1.05983481880771
HMF000798A	69.0	5526	459	0.916938110749186	2360.0	1415.0	1767.0	0.4258390472753519	937.0	2174.0	0.6988106718097075	530.0	26.0	0.950943396226415	1.0370856932202799	175.0	196.0	159.0	0.330188679245283	0.7753837543971859	174.0	145.0	0.5454545454545454	0.7805469599397842	1751	133	0.924043403769275	1.00774893412848	786.0	419.0	546.0	1.05412209972026
HMF000812B	64.0	9597	1906	0.801396269667604	214.0	457.0	7042.0	0.027745364968235448	67.0	189.0	0.73828125	941.0	113.0	0.879914984059511	1.09797738941869	12.0	69.0	747.0	0.014492753623188406	0.5223486387647299	12.0	15.0	0.4444444444444444	0.6019988242210464	5071	1065	0.789982252021298	0.9857573361914441	120.0	216.0	3653.0	1.0842433514595
HMF000615B	54.0	25830	6	0.9997677119628342	13570.0	6013.0	6312.0	0.5240393898435991	4381.0	12827.0	0.7454091120409112	1431.0	0.0	1.0	1.00023234200744	625.0	454.0	352.0	0.43675751222921033	0.8334440515236109	625.0	355.0	0.6377551020408163	0.8555772819769523	2930	0	1.0	1.00023234200744	1378.0	829.0	723.0	0.897465298125508
HMF001631A	65.0	11538	1	0.9999133298665279	264.0	1092.0	10268.0	0.022711631108052306	358.0	220.0	0.3806228373702422	519.0	0.0	1.0	1.00008667764584	8.0	53.0	458.0	0.015414258188824663	0.67869445904128	8.0	16.0	0.3333333333333333	0.8757575757575757	1473	0	1.0	1.00008667764584	28.0	162.0	1283.0	0.836964348165977
HMF003471A	43.0	34250	779	0.977255474452555	9462.0	1401.0	23532.0	0.27509812472743134	407.0	8502.0	0.954315860365922	826.0	8.0	0.9903147699757869	1.0133632359855	173.0	97.0	556.0	0.20944309927360774	0.7613396110247029	166.0	41.0	0.8019323671497585	0.8403217429942601	0	0			0.0	0.0	0.0
HMF002852B	40.0	6203	482	0.9222956633886831	1448.0	1196.0	2897.0	0.2613246706370691	690.0	1301.0	0.6534404821697639	903.0	32.0	0.9645625692137321	1.04582793512197	193.0	226.0	421.0	0.22976190476190475	0.879220106550908	193.0	150.0	0.5626822157434402	0.861107064984773	1117	140	0.874664279319606	0.948355623950274	241.0	194.0	499.0	0.987392342091876
HMF003307A	61.0	45188	6229	0.8621536691156941					0.0	0.0		944.0	60.0	0.9364406779661021	1.08616446407588						0.0	0.0			0	0			0.0	0.0	0.0
HMF003797A	73.0	54321	72	0.9986745457557851	15061.0	18328.0	21199.0	0.27590312889279694	11852.0	13521.0	0.5328892917668387	1045.0	1.0	0.9990430622009571	1.00036900554514	259.0	375.0	411.0	0.24784688995215312	0.8983112694182409	259.0	268.0	0.49146110056925996	0.9222574147432759	4983	4	0.99919727072045	1.00052341873224
HMF002464B	63.0	3155	126	0.9600633914421551	113.0	182.0	2878.0	0.03561298455720139	43.0	94.0	0.6861313868613139	352.0	10.0	0.9715909090909091	1.01200703802635	10.0	13.0	329.0	0.028409090909090908	0.797717216411907	10.0	3.0	0.7692307692307693	1.121112929623568	627	23	0.963317384370016	1.00338935215827	23.0	28.0	576.0	1.03003486189327
HMF003318A	55.0	16947	167	0.9901457485100609	7626.0	3682.0	4835.0	0.4724028990893886	2401.0	7141.0	0.7483756025990358	1216.0	5.0	0.9958881578947372	1.0057995597045402	568.0	214.0	390.0	0.48464163822525597	1.02590741750201	568.0	141.0	0.8011283497884344	1.0704896672288533	1357	13	0.9904200442151809	1.0002770255849	624.0	294.0	386.0	1.01296500991925
HMF000834A	70.0	5263	711	0.8649059471784151	4.0	274.0	5021.0	0.0007548594074353652	0.0	0.0		456.0	50.0	0.890350877192982	1.02941930287053	0.0	21.0	435.0	0.0	0.0	0.0	0.0			897	147	0.836120401337793	0.9667182935502641	0.0	54.0	843.0	0.0
HMF002116A	50.0	4162	147	0.9646804420951469	110.0	493.0	3567.0	0.026378896882494004	73.0	97.0	0.5705882352941176	421.0	20.0	0.95249406175772	0.987367443346358	12.0	40.0	369.0	0.028503562945368172	1.08054415892896	12.0	7.0	0.631578947368421	1.1068909386869235	400	20	0.95	0.9847820672478209	6.0	43.0	351.0	0.568636363636364
HMF003692A	66.0	13135	1587	0.879177769318614	98.0	466.0	12675.0	0.007402371780345947	25.0	70.0	0.7368421052631579	823.0	64.0	0.9222357229647629	1.04897525295654	3.0	27.0	793.0	0.0036452004860267314	0.49243682892355	3.0	1.0	0.75	1.017857142857143	1528	157	0.8972513089005241	1.02055732095674	6.0	51.0	1473.0	0.529771908763505
HMF003050A	76.0	7073	605	0.9144634525660958	20.0	198.0	6878.0	0.002818489289740699	19.0	18.0	0.4864864864864865	1250.0	88.0	0.9296	1.01655238095238	2.0	31.0	1217.0	0.0016	0.5676800000000001	2.0	3.0	0.4	0.8222222222222222	966	97	0.8995859213250519	0.9837308629455921	4.0	31.0	931.0	1.46915113871636
HMF003502A	45.0	14315	2085	0.8543485853999301	537.0	1000.0	11182.0	0.042220300338076895	217.0	473.0	0.6855072463768116	564.0	43.0	0.9237588652482271	1.08124351234901	16.0	54.0	464.0	0.0299625468164794	0.709671569755682	16.0	19.0	0.45714285714285713	0.666868015705225	1394	193	0.86154949784792	1.00842854143033	48.0	90.0	1099.0	0.919073447654489
HMF003734A	50.0	5159	3459	0.32952122504361303	10.0	14.0	1779.0	0.005546311702717693	1.0	5.0	0.8333333333333334	329.0	206.0	0.373860182370821	1.13455569461827	1.0	1.0	126.0	0.0078125	1.40859375	1.0	0.0	1.0	1.2	629	379	0.39745627980922105	1.2061629103151599	1.0	2.0	254.0	0.7015564202334631
HMF000479A	49.0	10842	146	0.9865338498432021	3510.0	4361.0	3019.0	0.32231404958677684	3089.0	3011.0	0.4936065573770492	520.0	3.0	0.994230769230769	1.00780198204936	93.0	280.0	147.0	0.17884615384615385	0.554881656804734	93.0	222.0	0.29523809523809524	0.5981243377457259	1643	17	0.9896530736457699	1.00316180109082	549.0	628.0	468.0	1.03544540565817
HMF002457A	71.0	9165	75	0.991816693944354	3432.0	1763.0	3984.0	0.37389693866434254	1086.0	3073.0	0.7388795383505651	692.0	4.0	0.9942196531791909	1.00242278563116	257.0	141.0	294.0	0.3713872832369942	0.993287841734373	257.0	71.0	0.7835365853658537	1.060438873588215	1933	25	0.9870667356440771	0.9952108506246379	749.0	285.0	899.0	1.03632996164036
HMF002035A	42.0	22720	6777	0.701716549295775	6305.0	2383.0	6635.0	0.4114729491613914	1531.0	5505.0	0.7824047754405913	730.0	148.0	0.7972602739726031	1.13615714888399	212.0	129.0	227.0	0.3732394366197183	0.907081346125923	210.0	87.0	0.7070707070707071	0.9037147129790181	461	122	0.7353579175704991	1.04794153466736
HMF002392A	47.0	5347	0	1.0	2513.0	885.0	1956.0	0.4693686963018304	562.0	2283.0	0.8024604569420035	199.0	0.0	1.0	1.0	37.0	104.0	58.0	0.18592964824120603	0.3961270738891429	35.0	75.0	0.3181818181818182	0.3965077848126468	2455	0	1.0	1.0
HMF000338A	48.0	7805	5147	0.34055092889173605	1960.0	991.0	2959.0	0.3316412859560068	589.0	1726.0	0.745572354211663	579.0	300.0	0.481865284974093	1.41495806968503	134.0	106.0	255.0	0.27070707070707073	0.816264687693259	129.0	66.0	0.6615384615384615	0.8872894197343792	0	0			0.0	0.0	0.0
HMF000560A	73.0	30741	1234	0.9598581698708559	3443.0	2408.0	21191.0	0.12732046446268766	1220.0	3148.0	0.7206959706959707	2209.0	30.0	0.9864191942055229	1.0276718219091099	171.0	303.0	1560.0	0.084070796460177	0.660308590727885	171.0	189.0	0.475	0.6590851334180432	20104	821	0.9591623557500991	0.9992750865256991	2237.0	1585.0	13863.0	0.993488182806038
HMF000886B	54.0	26249	489	0.981370718884529	17.0	947.0	25357.0	0.0006458721173207705	8.0	13.0	0.6190476190476191	512.0	8.0	0.984375	1.0030613111413	0.0	28.0	484.0	0.0	0.0	0.0	0.0			0	0			0.0	0.0	0.0
HMF001008A	62.0	3696	1511	0.591179653679654	862.0	1156.0	203.0	0.3881134624043224	942.0	765.0	0.44815465729349735	276.0	114.0	0.58695652173913	0.992856432195802	60.0	87.0	12.0	0.37735849056603776	0.9722891038830279	60.0	85.0	0.41379310344827586	0.9233265720081136	1069	454	0.5753040224508891	0.9731458430107479	240.0	326.0	49.0	1.00548921962537
HMF002687A	72.0	8500	2504	0.7054117647058821					0.0	0.0		365.0	96.0	0.7369863013698629	1.04476043389657	0.0	0.0	258.0	0.0		0.0	0.0			5842	1793	0.693084560082164	0.9825248099897249	0.0	0.0	3901.0
HMF003202A		6344	193	0.969577553593947	411.0	531.0	5433.0	0.06447058823529411	169.0	362.0	0.6817325800376648	547.0	14.0	0.9744058500914079	1.00497979401396	22.0	55.0	470.0	0.04021937842778794	0.623840723788682	22.0	17.0	0.5641025641025641	0.8274543136421589	680	20	0.970588235294118	1.00104239387187	46.0	53.0	581.0	1.0492700729926998
HMF000856B	70.0	5969	1021	0.8289495727927629	80.0	214.0	5687.0	0.01337568968399933	68.0	79.0	0.5374149659863946	426.0	37.0	0.913145539906103	1.10156946800718	6.0	15.0	405.0	0.014084507042253521	1.05299295774648	6.0	5.0	0.5454545454545454	1.014959723820483	1580	234	0.851898734177215	1.02768462900238	16.0	56.0	1508.0	0.7570886075949371
HMF002764A	64.0	10890	1081	0.900734618916437	2188.0	2395.0	4125.0	0.25126320624712906	1038.0	1814.0	0.6360448807854138	698.0	20.0	0.9713467048710601	1.07839388480435	149.0	184.0	291.0	0.2387820512820513	0.9503263722870671	142.0	104.0	0.5772357723577236	0.9075393730784056	2412	289	0.880182421227197	0.9771828491348941	496.0	442.0	893.0	1.07811337747128
HMF003787A	56.0	15486	304	0.9803693658788579	474.0	1140.0	13932.0	0.03049015824006175	463.0	413.0	0.4714611872146119	479.0	8.0	0.983298538622129	1.00298782565553	27.0	26.0	426.0	0.05636743215031315	1.8487090721704	27.0	11.0	0.7105263157894737	1.5070727666624186	747	11	0.9852744310575641	1.0050032827926099
HMF001423B	40.0	24887	518	0.9791859203600269	9553.0	7636.0	7832.0	0.38179928859757806	4729.0	8372.0	0.6390351881535761	760.0	16.0	0.978947368421053	0.9997563772782941	262.0	276.0	222.0	0.3447368421052632	0.9029268843625871	262.0	205.0	0.5610278372591007	0.8779294906750451	294	4	0.986394557823129	1.00736186796931	129.0	74.0	91.0	1.14923082181685
HMF000332A	70.0	16099	1	0.9999378843406421	5271.0	8382.0	2519.0	0.32593371258966114	5731.0	4813.0	0.4564681335356601	722.0	0.0	1.0	1.00006211951795	161.0	451.0	110.0	0.22299168975069253	0.6841627028359321	161.0	358.0	0.31021194605009633	0.6795916806881811	1583	0	1.0	1.00006211951795	452.0	871.0	260.0	0.8760486735787049
HMF002377A	68.0	9200	698	0.924130434782609	2520.0	1779.0	4425.0	0.28885832187070154	1100.0	2127.0	0.6591261233343663	608.0	28.0	0.953947368421053	1.03226485409006	151.0	136.0	302.0	0.2563667232597623	0.887517180046891	149.0	98.0	0.6032388663967612	0.9152100713974369	120	5	0.958333333333333	1.03701089939622	39.0	22.0	54.0	1.17403726708075
HMF000256A	40.0	4905	830	0.830784913353721	87.0	56.0	3991.0	0.02104499274310595	12.0	82.0	0.8723404255319149	287.0	68.0	0.7630662020905921	0.918488275154443	1.0	4.0	218.0	0.004484304932735426	0.213081799907221	1.0	0.0	1.0	1.146341463414634	378	65	0.828042328042328	0.996698802220275	7.0	7.0	302.0	1.0525971191619399
HMF001013A	55.0	48738	378	0.9922442447371659	4409.0	24870.0	19579.0	0.09024110688116582	12804.0	4207.0	0.24731056375286575	253.0	4.0	0.984189723320158	0.9918825214056629	65.0	72.0	116.0	0.25691699604743085	2.8470062583092304	110.0	170.0	0.39285714285714285	1.5885174369248534	2850	43	0.9849122807017541	0.992610726568282
HMF002729A	59.0	9699	135	0.9860810392824	1961.0	2469.0	5308.0	0.20137605257753133	1436.0	1672.0	0.5379665379665379	922.0	7.0	0.992407809110629	1.00641607492304	165.0	278.0	479.0	0.1789587852494577	0.888679577133717	165.0	178.0	0.48104956268221577	0.8941997851772289	0	0			0.0	0.0	0.0
HMF000459A	45.0	9053	136	0.9849773555727379					0.0	0.0		384.0	0.0	1.0	1.01525176628911						0.0	0.0			0	0			0.0	0.0	0.0
HMF000662A	62.0	12477	3812	0.6944778392241719	2614.0	2995.0	2856.0	0.30880094506792677	1803.0	2372.0	0.5681437125748503	551.0	51.0	0.9074410163339379	1.3066522285976399	113.0	220.0	159.0	0.22967479674796748	0.7437632572576679	111.0	156.0	0.4157303370786517	0.7317344676658393	1632	641	0.6072303921568629	0.8743697175927501	301.0	319.0	339.0	1.0164107919735998
HMF001024A	63.0	6250	65	0.9896	211.0	530.0	5520.0	0.0337006867912474	94.0	190.0	0.6690140845070423	637.0	1.0	0.998430141287284	1.00892293986185	19.0	57.0	561.0	0.029827315541601257	0.885065509980879	18.0	11.0	0.6206896551724138	0.9277676950998185	2341	34	0.9854762921828281	0.995832954913933	83.0	201.0	2057.0	1.05205374622179
HMF000299A	62.0	179849	76	0.999577423282865	12297.0	151401.0	16556.0	0.06822040010207818	130713.0	11840.0	0.08305682798678386	360.0	0.0	1.0	1.00042275536371	55.0	275.0	30.0	0.1527777777777778	2.23947349398679	194.0	1417.0	0.12042209807572936	1.4498759583605951	8055	4	0.9995034140285541	0.9999259594578791
HMF002027A	68.0	19259	283	0.985305571421154	2885.0	9363.0	7049.0	0.14950510442037623	5128.0	2506.0	0.3282682735132303	4135.0	53.0	0.987182587666264	1.00190500926774	614.0	2031.0	1490.0	0.14848851269649335	0.9932002875231309	614.0	1363.0	0.31057157309054123	0.9460907378185123	4052	70	0.982724580454097	0.997380517230473	705.0	1861.0	1486.0	1.16376062658575
HMF001885A	77.0	13588	1667	0.877318221960553	10.0	746.0	9934.0	0.0009354536950420954	25.0	9.0	0.2647058823529412	417.0	28.0	0.932853717026379	1.06330142663824	1.0	27.0	335.0	0.0027548209366391185	2.94490358126722	1.0	2.0	0.3333333333333333	1.259259259259259	1964	210	0.8930753564154791	1.0179605689936702	1.0	114.0	1483.0	0.6689612015018771
HMF003422A	41.0	5053	38	0.9924797150207799	1852.0	2045.0	1171.0	0.3654301499605367	1528.0	1709.0	0.5279579857893111	518.0	1.0	0.998069498069498	1.00563213833403	154.0	268.0	96.0	0.2972972972972973	0.813554375109451	154.0	219.0	0.4128686327077748	0.7820103944266045	161	2	0.987577639751553	0.9950607803917441	49.0	76.0	36.0	0.8328481547563149
HMF001977B	65.0	1979	356	0.8201111672561899	18.0	247.0	1430.0	0.010619469026548672	27.0	16.0	0.372093023255814	110.0	7.0	0.936363636363636	1.14175208648406	1.0	20.0	83.0	0.009615384615384616	0.9054487179487181	1.0	4.0	0.2	0.5375	1454	250	0.8280605226960109	1.0096930218209499
HMF003439A	64.0	98828	24	0.99975715384304	9999.0	53392.0	35917.0	0.10068675232609658	30320.0	9333.0	0.2353668070511689	1368.0	1.0	0.999269005847953	0.999511733431253	314.0	465.0	589.0	0.22953216374269006	2.2796659782937403	314.0	280.0	0.5286195286195287	2.245939158721758	0	0			0.0	0.0	0.0
HMF003068B	58.0	7398	1494	0.7980535279805351	715.0	3837.0	835.0	0.13272693521440504	2989.0	681.0	0.18555858310626705	287.0	23.0	0.9198606271777	1.15263023710376	16.0	193.0	37.0	0.06504065040650407	0.49003354369208	16.0	162.0	0.0898876404494382	0.48441650579946866	0	0			0.0	0.0	0.0
HMF000059A	63.0	31929	1352	0.9576560493595161	4968.0	13470.0	13639.0	0.15487732643326996	7290.0	4506.0	0.3819938962360122	1017.0	31.0	0.9695181907571291	1.01238664070002	237.0	333.0	447.0	0.23303834808259588	1.5046640683263701	237.0	189.0	0.5563380281690141	1.4564055437819996	3604	131	0.9636514983351829	1.00626054519227
HMF001965A	67.0	32490	1220	0.962449984610649	14076.0	10169.0	8310.0	0.43237597911227155	6688.0	13081.0	0.6616925489402601	2506.0	14.0	0.994413407821229	1.03321047713821	347.0	1520.0	639.0	0.13846767757382283	0.320248312263129	347.0	1135.0	0.2341430499325236	0.35385474765813457	6877	186	0.9729533226697691	1.0109131261125899
HMF001250A	79.0	10596	1720	0.8376745941864849	236.0	424.0	8911.0	0.02465782049942535	161.0	199.0	0.5527777777777778	971.0	85.0	0.912461380020597	1.08927904266542	9.0	44.0	878.0	0.00966702470461869	0.39204700613519294	9.0	13.0	0.4090909090909091	0.7400639561443582	570	75	0.8684210526315791	1.03670453736866	7.0	24.0	486.0	0.549101727698915
HMF001916C	44.0	16340	223	0.986352509179927	2645.0	1172.0	12677.0	0.16036134351885534	484.0	2197.0	0.8194703468854905	418.0	2.0	0.995215311004785	1.00898543040381	66.0	32.0	320.0	0.15789473684210525	0.9846184459257791	66.0	20.0	0.7674418604651163	0.9365096167077728	995	8	0.991959798994975	1.00568487408189	166.0	70.0	759.0	1.04036401288104
HMF002324A	64.0	18698	1955	0.8954433629265159	647.0	790.0	17491.0	0.034182163989856296	133.0	517.0	0.7953846153846154	691.0	45.0	0.934876989869754	1.0440381028838701	26.0	36.0	631.0	0.03751803751803752	1.09759105740559	23.0	10.0	0.696969696969697	0.8762675106969112	0	0			0.0	0.0	0.0
HMF002210A	42.0	7283	252	0.965398874090347	2797.0	3540.0	982.0	0.3821560322448422	2788.0	2563.0	0.4789758923565688	360.0	7.0	0.980555555555556	1.01569991624394	85.0	224.0	51.0	0.2361111111111111	0.617839550311842	85.0	202.0	0.2961672473867596	0.6183343506697428	278	10	0.964028776978417	0.998580796861586	91.0	145.0	42.0	0.8565562280243741
HMF003684A	47.0	8691	311	0.9642158554826831	807.0	296.0	7600.0	0.0927266459841434	154.0	756.0	0.8307692307692308	321.0	6.0	0.981308411214953	1.01772689759775	4.0	13.0	304.0	0.012461059190031152	0.13438487996386803	4.0	9.0	0.3076923076923077	0.37037037037037035	1725	64	0.9628985507246379	0.9986338072014108	142.0	69.0	1514.0	0.887758202683045
HMF001401A	28.0	2664	0	1.0	507.0	1648.0	519.0	0.18960359012715033	1214.0	464.0	0.2765196662693683	292.0	0.0	1.0	1.0	60.0	164.0	68.0	0.2054794520547945	1.08373186350004	60.0	120.0	0.3333333333333333	1.2054597701149425	128	0	1.0	1.0
HMF001390A	60.0	9449	939	0.9006244046989099	6.0	126.0	9356.0	0.0006323777403035413	0.0	4.0	1.0	534.0	36.0	0.9325842696629209	1.03548634125087	0.0	10.0	524.0	0.0	0.0	0.0	0.0			589	50	0.915110356536503	1.01608434299805	0.0	8.0	581.0	0.0
HMF000880A	42.0	86724	951	0.989034177390342	3159.0	75267.0	8419.0	0.036375151131325924	62156.0	2768.0	0.042634464912821135	275.0	7.0	0.974545454545454	0.985350634815152	53.0	191.0	31.0	0.19272727272727272	5.29832225387781	103.0	724.0	0.12454655380894801	2.9212646168685485	0	0			0.0	0.0	0.0
HMF000639A	72.0	43407	127	0.997074204621374	191.0	2395.0	40908.0	0.004391410309467972	1544.0	183.0	0.10596409959467283	261.0	0.0	1.0	1.00293438077634	8.0	17.0	236.0	0.03065134099616858	6.9798399229704495	12.0	26.0	0.3157894736842105	2.9801553062985335	0	0			0.0	0.0	0.0
HMF002774A	55.0	23613	584	0.975267860924067	1173.0	14680.0	7813.0	0.04956477647257669	8450.0	1034.0	0.10902572754112187	327.0	42.0	0.871559633027523	0.8936618009761129	84.0	91.0	152.0	0.25688073394495414	5.1827275784665705	111.0	146.0	0.43190661478599224	3.9615109619249043	2555	219	0.9142857142857141	0.9374713870089271
HMF002735A	47.0	15316	529	0.9654609558631501	799.0	422.0	14142.0	0.052008071340233025	107.0	738.0	0.8733727810650888	394.0	8.0	0.9796954314720809	1.01474370923287	13.0	16.0	365.0	0.03299492385786802	0.634419293151973	13.0	6.0	0.6842105263157895	0.7834117814862359	0	0			0.0	0.0	0.0
HMF000854B	73.0	82059	26	0.999683154803251	18300.0	46221.0	17957.0	0.22187734911127815	32774.0	15669.0	0.3234523047705551	1175.0	0.0	1.0	1.0003169456194498	394.0	513.0	268.0	0.3353191489361702	1.5112815719102402	373.0	392.0	0.4875816993464052	1.507429973925452	3502	1	0.999714448886351	1.00003130400162
HMF003769A	72.0	17567	1708	0.9027722434109409	198.0	345.0	17063.0	0.011246166079745542	157.0	178.0	0.5313432835820896	767.0	73.0	0.9048239895697521	1.00227271737006	9.0	24.0	734.0	0.011734028683181226	1.0433803484650899	9.0	11.0	0.45	0.8469101123595505	0	0			0.0	0.0	0.0
HMF003554A	69.0	11685	384	0.967137355584082	4406.0	4410.0	2912.0	0.37568212824010916	3029.0	3917.0	0.5639216815433343	1576.0	4.0	0.99746192893401	1.0313549809392	409.0	823.0	344.0	0.25951776649746194	0.6907908228511651	409.0	646.0	0.3876777251184834	0.6874673164853168	2042	40	0.9804113614103821	1.01372504717107
HMF003138A	71.0	39935	29	0.9992738199574309	1326.0	7881.0	30902.0	0.03305991174050712	3330.0	1240.0	0.2713347921225383	576.0	0.0	1.0	1.00072670776324	44.0	90.0	442.0	0.0763888888888889	2.31061986760516	44.0	42.0	0.5116279069767442	1.8855963990997748	0	0			0.0	0.0	0.0
HMF002394A	59.0	8543	401	0.9530609856022478	2560.0	4139.0	1862.0	0.29903048709262936	3170.0	2486.0	0.4395332390381895	324.0	17.0	0.9475308641975309	0.9941975157012409	118.0	143.0	63.0	0.36419753086419754	1.2179277584876498	118.0	122.0	0.49166666666666664	1.1186108876374363	1051	45	0.9571836346336821	1.00432569278747	221.0	624.0	206.0	0.7031922722407231
HMF000987A	53.0	11167	13	0.9988358556461	3087.0	7506.0	615.0	0.2754282655246253	6298.0	2811.0	0.3085958941706005	954.0	0.0	1.0	1.0011655011655	302.0	605.0	47.0	0.3165618448637317	1.14934407425744	302.0	568.0	0.3471264367816092	1.124857599659793	772	2	0.99740932642487	0.9985718081573001	243.0	487.0	42.0	1.1428269309204098
HMF003586A	59.0	21177	138	0.993483496245927	10979.0	3738.0	6518.0	0.5170237814928185	2569.0	10361.0	0.8013147718484145	896.0	3.0	0.9966517857142858	1.00318907106191	404.0	236.0	256.0	0.45089285714285715	0.8720930705372589	404.0	184.0	0.6870748299319728	0.8574343741936501	0	0			0.0	0.0	0.0
HMF003112A	55.0	109448	1378	0.987409546085812	180.0	15898.0	93534.0	0.001642155968324636	4940.0	166.0	0.03251077164120642	216.0	5.0	0.9768518518518521	0.9893076846625469	1.0	35.0	180.0	0.004629629629629629	2.8192386831275695	3.0	61.0	0.046875	1.4418298192771084	0	0			0.0	0.0	0.0
HMF000957A	75.0	14699	4496	0.6941288523028779	1329.0	5409.0	3414.0	0.13091016548463358	3147.0	1143.0	0.2664335664335664	2148.0	58.0	0.9729981378026071	1.40175434946197	181.0	1242.0	659.0	0.08693563880883766	0.664086234151482	181.0	850.0	0.1755577109602328	0.6589173928428685	2257	479	0.7877713779353119	1.1349065455524
HMF002994A	65.0	13196	27	0.997953925431949	2953.0	3465.0	6798.0	0.22344128329297822	2016.0	2751.0	0.5770925110132159	2376.0	2.0	0.999158249158249	1.00120679291459	307.0	908.0	1161.0	0.12920875420875422	0.578267150566507	307.0	597.0	0.3396017699115044	0.5884702425184084	522	1	0.9980842911877391	1.0001306330407298	141.0	106.0	275.0	1.20888556737547
HMF002776A	64.0	24995	23	0.9990798159631931	7817.0	11042.0	6209.0	0.3118318174565183	6388.0	6803.0	0.5157304222575999	1871.0	0.0	1.0	1.00092103155534	233.0	1218.0	420.0	0.12453233564938536	0.399357373680286	233.0	872.0	0.21085972850678733	0.40885648665780266	8296	10	0.998794599807136	0.9997145211508629	2621.0	3564.0	2113.0	1.01291537780674
HMF002816A	73.0	10721	1	0.999906725118925	2922.0	4540.0	3284.0	0.27191513121161365	2813.0	2692.0	0.4890099909173479	558.0	0.0	1.0	1.00009328358209	155.0	248.0	155.0	0.2777777777777778	1.02156057494867	155.0	164.0	0.48589341692789967	0.9936267682719493	4285	0	1.0	1.00009328358209
HMF001288A	58.0	5457	898	0.8354407183434119					0.0	0.0		411.0	61.0	0.851581508515815	1.01932009036429	0.0	0.0	338.0	0.0		0.0	0.0			0	0			0.0	0.0	0.0
HMF001566A	73.0	38190	1	0.9999738151348521	25337.0	9757.0	3179.0	0.6620071590938782	8628.0	24970.0	0.7431989999404727	704.0	0.0	1.0	1.0000261855508101	267.0	381.0	56.0	0.37926136363636365	0.572896166493845	268.0	349.0	0.4343598055105348	0.5844461652199819	0	0			0.0	0.0	0.0
HMF002800A	70.0	22706	1207	0.9468422443407031	5251.0	4673.0	12925.0	0.2298131209243293	1819.0	4669.0	0.7196362515413071	2393.0	36.0	0.9849561220225659	1.04025367257288	332.0	774.0	1289.0	0.13862212943632568	0.6031950172330229	331.0	370.0	0.47218259629101283	0.6561406478338169	7612	579	0.923935890698896	0.9758076345043559	1914.0	1319.0	4381.0	1.09384110707871
HMF002273A	35.0	12399	178	0.985644003548673	2662.0	4662.0	5124.0	0.2138496143958869	2151.0	2228.0	0.5087919616350765	1593.0	0.0	1.0	1.01456509287292	216.0	834.0	543.0	0.13559322033898305	0.63405875536426	216.0	445.0	0.3267776096822995	0.6422617382400313	2663	56	0.978971085242208	0.993229890018668	652.0	879.0	1132.0	1.14490106089713
HMF001185A	68.0	1705	348	0.7958944281524929					0.0	0.0		188.0	55.0	0.7074468085106379	0.8888701610247891	0.0	0.0	135.0	0.0		0.0	0.0			559	79	0.858676207513417	1.0788820440754399	0.0	0.0	484.0
HMF000882A	76.0	20857	346	0.9834108452797622	736.0	3210.0	16946.0	0.035228795711277044	565.0	662.0	0.5395273023634882	2449.0	3.0	0.9987750102082479	1.01562334298247	53.0	460.0	1936.0	0.021641486320947326	0.614312407903847	53.0	82.0	0.3925925925925926	0.727660288687479	3844	101	0.97372528616025	0.9901510552115609	156.0	540.0	3148.0	1.1519759761118402
HMF001938A	63.0	7739	1131	0.853857087479002	786.0	2533.0	3135.0	0.12178493957235823	1477.0	695.0	0.3199815837937385	612.0	42.0	0.9313725490196079	1.09078271138964	52.0	244.0	262.0	0.0931899641577061	0.7652010542924109	52.0	162.0	0.24299065420560748	0.7593894977475963	1697	245	0.8556275780789631	1.00207352099774	165.0	584.0	670.0	0.9547902242736259
HMF002740A	33.0	38527	555	0.985594518130143	4.0	2302.0	36301.0	0.00010360815396171679	8.0	2.0	0.2	205.0	2.0	0.990243902439024	1.00471733986275	0.0	8.0	197.0	0.0	0.0	0.0	0.0			0	0			0.0	0.0	0.0
HMF003298A	49.0	25710	291	0.988681446907818	9015.0	9492.0	7384.0	0.3481904909041752	5652.0	7264.0	0.5624032208113967	2297.0	16.0	0.993034392686112	1.00440277886463	457.0	1183.0	657.0	0.19895515890291685	0.571397450821455	457.0	868.0	0.3449056603773585	0.6132711329066578	5392	73	0.9864614243323441	0.997754562318918	1977.0	1934.0	1481.0	1.0530279035435501
HMF003897A	55.0	13649	148	0.9891567147776391	3028.0	3586.0	7054.0	0.2215393620134621	1564.0	2752.0	0.6376274328081557	1099.0	11.0	0.9899909008189259	1.00084333051459	341.0	184.0	574.0	0.31028207461328483	1.40057311618705	341.0	87.0	0.7967289719626168	1.249521163877418	1402	25	0.982168330955777	0.9929350084597741
HMF001114A	68.0	246847	3384	0.9862911033960308	28.0	6682.0	240579.0	0.00011322784272652645	7.0	27.0	0.7941176470588235	401.0	10.0	0.9750623441396509	0.988615167248577	0.0	11.0	390.0	0.0	0.0	1.0	0.0	1.0	1.2592592592592593	0	0			0.0	0.0	0.0
HMF001272B	64.0	298752	456	0.9984736503856041	68486.0	108397.0	122380.0	0.22884887206236654	75978.0	67152.0	0.4691678893313771	695.0	1.0	0.998561151079137	1.0000876344543501	256.0	172.0	267.0	0.3683453237410072	1.6095570863929098	699.0	601.0	0.5376923076923077	1.1460552180128663	0	0			0.0	0.0	0.0
HMF001774A	48.0	7838	281	0.9641490176065319	3408.0	1260.0	3199.0	0.43320198296682344	761.0	3108.0	0.8033083484104421	473.0	11.0	0.9767441860465121	1.0130635080366	200.0	73.0	200.0	0.42283298097251587	0.976064278553633	200.0	49.0	0.8032128514056225	0.999881120363048	455	17	0.9626373626373629	0.99843213555004	206.0	63.0	186.0	1.04511814476603
HMF000750A	33.0	3005	116	0.961397670549085	110.0	138.0	2770.0	0.03644797879390325	34.0	103.0	0.7518248175182481	113.0	1.0	0.991150442477876	1.03094741420769	2.0	4.0	107.0	0.017699115044247787	0.48559935639581703	3.0	0.0	1.0	1.3300970873786409	1642	81	0.950669914738124	0.98884150009971
HMF001060A	48.0	12883	328	0.9745400915935729	3062.0	2164.0	7741.0	0.23613788848615716	1210.0	2632.0	0.6850598646538262	1508.0	6.0	0.9960212201591508	1.02204232411871	133.0	479.0	896.0	0.08819628647214854	0.37349485522023207	133.0	288.0	0.3159144893111639	0.46114873401728407	2180	83	0.961926605504587	0.987056985959028	578.0	301.0	1301.0	1.12280844204483
HMF002855A	71.0	17367	628	0.9638394656532501	3648.0	5810.0	7980.0	0.20919830255763275	2982.0	3236.0	0.5204245738179479	757.0	25.0	0.9669749009247031	1.00325306794667	133.0	315.0	309.0	0.17569352708058125	0.839842029942757	133.0	193.0	0.40797546012269936	0.7839281245497356	0	0			0.0	0.0	0.0
HMF003726A	43.0	2642	187	0.929220287660863	245.0	1804.0	349.0	0.10216847372810675	1292.0	206.0	0.1375166889185581	301.0	4.0	0.98671096345515	1.06186980262668	9.0	245.0	40.0	0.030612244897959183	0.2996251561849231	9.0	206.0	0.04186046511627907	0.3044027997290584	406	39	0.9039408866995071	0.9727950397800809	38.0	261.0	54.0	1.05363935942649
HMF000273A	54.0	5644	553	0.9020198440822109	2420.0	1291.0	1952.0	0.4273353346282889	811.0	2139.0	0.7250847457627119	700.0	37.0	0.9471428571428571	1.0500244128293599	242.0	237.0	221.0	0.3457142857142857	0.809	242.0	168.0	0.5902439024390244	0.8140343675526517	1215	132	0.8913580246913579	0.98818006115852	541.0	269.0	405.0	1.04196272489202
HMF000272A	42.0	30962	18364	0.406885860086558	9003.0	5062.0	13579.0	0.3256764578208653	2402.0	7514.0	0.7577652279144816	1573.0	429.0	0.7272727272727271	1.7874121433416599	211.0	669.0	656.0	0.13736979166666666	0.42179834731015603	211.0	392.0	0.34991708126036486	0.4617750569307663	6315	3264	0.483135391923991	1.1873978413042199	1667.0	1279.0	2764.0	0.896423278249534
HMF001438A	55.0	8963	2	0.9997768604261971	1184.0	1372.0	6416.0	0.13196611680784665	980.0	1086.0	0.5256534365924492	1465.0	0.0	1.0	1.00022318937619	180.0	248.0	1037.0	0.12286689419795221	0.931048796236509	180.0	199.0	0.47493403693931396	0.9035117129987317	1960	1	0.9994897959183671	0.9997128714224219	295.0	261.0	1404.0	1.14052158025372
HMF003399A	52.0	4836	147	0.9696029776674939	128.0	244.0	4469.0	0.02644081801280727	93.0	121.0	0.5654205607476636	331.0	5.0	0.9848942598187309	1.0157706633575099	3.0	16.0	312.0	0.00906344410876133	0.342782288519637	3.0	7.0	0.3	0.5305785123966942	265	5	0.981132075471698	1.01189053465155	5.0	4.0	256.0	0.713590801886792
HMF000922A	61.0	103121	1	0.9999903026541641					1145.0	65018.0	0.9826942550972598	706.0	0.0	1.0	1.00000969743988	364.0	129.0	213.0	0.5155807365439093		364.0	92.0	0.7982456140350878	0.812303124694754	0	0			0.0	0.0	0.0
HMF002560A	54.0	5298	583	0.8899584748961871	3.0	83.0	5232.0	0.0005641218503196691	0.0	2.0	1.0	439.0	37.0	0.9157175398633259	1.02894412008397	0.0	5.0	434.0	0.0	0.0	0.0	0.0			1178	134	0.8862478777589129	0.995830595199729	0.0	21.0	1157.0	0.0
HMF002270A	61.0	19598	565	0.971170527604858	8986.0	2950.0	7726.0	0.45702370053911096	1384.0	7320.0	0.8409926470588235	1064.0	15.0	0.985902255639098	1.01516904355672	429.0	199.0	436.0	0.4031954887218045	0.8822200867180191	429.0	117.0	0.7857142857142857	0.9342701014832163	7024	230	0.9672551252847379	0.995968367852167	3234.0	975.0	2817.0	1.00714765904948
HMF001784A	59.0	74148	2	0.999973026919135					0.0	0.0		855.0	0.0	1.0	1.00002697380843						0.0	0.0			0	0			0.0	0.0	0.0
HMF003714A	24.0	19210	8	0.9995835502342529	22.0	644.0	18578.0	0.0011432134691332363	21.0	21.0	0.5	140.0	0.0	1.0	1.00041662326841	1.0	3.0	136.0	0.007142857142857143	6.24805194805195	1.0	0.0	1.0	2.0	1857	1	0.9994614970382341	0.9998778959537791
HMF000769A	33.0	3477	188	0.945930399769917	8.0	266.0	3038.0	0.0024154589371980675	16.0	6.0	0.2727272727272727	293.0	14.0	0.9522184300341301	1.0066474555271099	1.0	6.0	272.0	0.0035842293906810036	1.48387096774194	1.0	1.0	0.5	1.8333333333333335	584	22	0.962328767123288	1.01733570182051	2.0	19.0	543.0	1.46808510638298
HMF003717A	43.0	20942	1242	0.9406933435201991	7054.0	6799.0	7169.0	0.33555322994957665	4307.0	6307.0	0.5942151874882231	1790.0	11.0	0.993854748603352	1.0565130022970302	347.0	928.0	515.0	0.19385474860335195	0.577716830895898	347.0	677.0	0.3388671875	0.570276887287934	5544	264	0.9523809523809521	1.01242446217066
HMF000161A	71.0	52855	852	0.983880427584902	11319.0	22828.0	18938.0	0.21322407459734388	15262.0	10532.0	0.408312010545088	784.0	18.0	0.9770408163265308	0.993048330806661	194.0	321.0	269.0	0.24744897959183673	1.16051144815201	194.0	212.0	0.47783251231527096	1.1702631810349506	0	0			0.0	0.0	0.0
HMF000539A	58.0	162901	5318	0.9673544054364309	89.0	8705.0	154469.0	0.0005451326999993875	1061.0	70.0	0.0618921308576481	322.0	46.0	0.857142857142857	0.886069110065353	2.0	14.0	306.0	0.006211180124223602	11.3938865238328	4.0	10.0	0.2857142857142857	4.616326530612245	0	0			0.0	0.0	0.0
HMF002369A	54.0	38577	26	0.9993260232781189	13260.0	4752.0	20746.0	0.342122916559162	2223.0	11962.0	0.8432851603806838	1577.0	0.0	1.0	1.00067443127286	381.0	401.0	795.0	0.24159797083069118	0.706173013081141	380.0	246.0	0.6070287539936102	0.7198380601403913	13285	11	0.999171998494543	0.999845871337293	4422.0	1809.0	7054.0	0.972915256719636
HMF001507A	75.0	2254	7	0.9968944099378879	429.0	1416.0	411.0	0.1901595744680851	977.0	410.0	0.29560201874549386	178.0	0.0	1.0	1.0031152647975101	24.0	123.0	31.0	0.1348314606741573	0.709043765223541	41.0	120.0	0.2546583850931677	0.8614906832298137	1491	4	0.997317236753856	1.00042414403346
HMF000710A	67.0	3485	534	0.846771879483501					0.0	0.0		487.0	50.0	0.8973305954825459	1.0597075992059202	0.0	3.0	484.0	0.0		0.0	0.0			202	9	0.955445544554455	1.12833877423662	0.0	0.0	202.0
HMF000347A	63.0	88689	1412	0.98407919809672					0.0	0.0		999.0	9.0	0.990990990990991	1.00702361446887						0.0	0.0			0	0			0.0	0.0	0.0
HMF002094A	69.0	6451	369	0.942799565958766	1176.0	3316.0	1988.0	0.1814814814814815	1836.0	990.0	0.3503184713375796	736.0	9.0	0.987771739130435	1.04770067233319	91.0	458.0	187.0	0.12364130434782608	0.681288819875776	89.0	350.0	0.20273348519362186	0.5787119486436115	1685	131	0.9222551928783379	0.9782091827126209	349.0	776.0	560.0	1.14128262580997
HMF002302A	57.0	15438	1223	0.9207798937686229	2415.0	5652.0	7438.0	0.15575620767494355	3076.0	2027.0	0.3972173231432491	1701.0	85.0	0.950029394473839	1.03176600716758	189.0	700.0	812.0	0.1111111111111111	0.713365539452496	184.0	419.0	0.30514096185737977	0.7681965112768667	3311	309	0.9066747206282091	0.984681275909834	517.0	1201.0	1593.0	1.00250373152294
HMF001840A	49.0	24342	8227	0.662024484430203	2400.0	5012.0	6565.0	0.17171066752522002	2324.0	2072.0	0.4713375796178344	1511.0	94.0	0.937789543348776	1.41654812685051	119.0	617.0	591.0	0.08967596081386586	0.5222503767897511	119.0	330.0	0.2650334075723831	0.5623006079576236	7098	1241	0.82516201746971	1.24642220473147
HMF001838A	74.0	42034	1576	0.9625065423228809	11217.0	16442.0	14530.0	0.26587499111142715	9903.0	9778.0	0.4968243483562827	3874.0	15.0	0.996128033040785	1.03493118149282	487.0	2213.0	1176.0	0.12564499484004127	0.472571693617411	481.0	1470.0	0.24654023577652487	0.49623219270993923	17333	628	0.9637685340102691	1.00131115128251	4703.0	6643.0	5991.0	1.02028979108556
HMF000405A	53.0	4422	760	0.828132066938037	69.0	220.0	3417.0	0.0186184565569347	64.0	62.0	0.492063492063492	167.0	14.0	0.916167664670659	1.1063062297033501	0.0	8.0	147.0	0.0	0.0	0.0	1.0	0.0	0.0	900	128	0.8577777777777779	1.03579828873111	12.0	51.0	712.0	0.8316409537166899
HMF002503A	48.0	119249	31	0.999740039748761	2160.0	77769.0	39569.0	0.01807561632830675	44385.0	2111.0	0.04540175498967653	229.0	0.0	1.0	1.00026002784814	5.0	159.0	65.0	0.021834061135371178	1.20792899886786	25.0	571.0	0.04194630872483222	0.9238917908431069	0	0			0.0	0.0	0.0
HMF002358A	65.0	5807	274	0.9528155674186329	114.0	212.0	5501.0	0.019564098163720612	64.0	98.0	0.6049382716049383	448.0	7.0	0.984375	1.03312228899331	11.0	21.0	416.0	0.024553571428571428	1.25503211152882	11.0	9.0	0.55	0.9091836734693878	2344	168	0.9283276450511949	0.9742994098702851	44.0	78.0	2222.0	0.959478474342854
HMF001585A	58.0	11132	234	0.97897951850521	4732.0	3891.0	2539.0	0.42393836230066295	2754.0	4089.0	0.5975449364313897	963.0	9.0	0.990654205607477	1.01192536399545	313.0	455.0	195.0	0.32502596053997923	0.766682115711591	313.0	364.0	0.4623338257016248	0.7737222717721248	858	19	0.9778554778554781	0.9988518241408679
HMF001367A	82.0	39297	298	0.9924167239229459	637.0	29443.0	9283.0	0.016182709651195285	20023.0	556.0	0.027017833713980272	268.0	2.0	0.9925373134328359	1.0001215109610502	8.0	202.0	58.0	0.029850746268656716	1.8446074181681897	13.0	303.0	0.04113924050632911	1.5226698388124942	0	0			0.0	0.0	0.0
HMF002879A	61.0	47597	304	0.9936130428388341	1651.0	33417.0	12671.0	0.034583883198223676	24469.0	1466.0	0.056525930210140726	306.0	2.0	0.9934640522875821	0.9998500517356059	81.0	129.0	96.0	0.2647058823529412	7.654024298998821	104.0	377.0	0.21621621621621623	3.8250801961579595	3583	44	0.987719787887245	0.994068863131314
HMF003648B	74.0	6278	2396	0.618349792927684	837.0	614.0	2458.0	0.21412125863392173	260.0	734.0	0.7384305835010059	582.0	193.0	0.6683848797250861	1.08091712388307	91.0	61.0	236.0	0.2345360824742268	1.0953423493330399	91.0	29.0	0.7583333333333333	1.0269527702089012	1609	517	0.678682411435674	1.0975703706834499
HMF000732A	50.0	30903	1019	0.967025855094975	4086.0	11118.0	15769.0	0.13192135085396958	5467.0	3587.0	0.3961784846476695	2866.0	73.0	0.974528960223308	1.00775894986551	392.0	1016.0	1458.0	0.13677599441730634	1.0367995289004501	392.0	627.0	0.38469087340529934	0.9710039497662616	2799	107	0.961772061450518	0.994567059798064	414.0	920.0	1465.0	1.12119809938414
HMF001764A	71.0	4099	0	1.0	1723.0	1908.0	480.0	0.41911943566042326	1495.0	1584.0	0.5144527443975316	482.0	0.0	1.0	1.0	182.0	230.0	70.0	0.3775933609958506	0.9009206657306691	182.0	200.0	0.47643979057591623	0.9261099212015443	481	0	1.0	1.0	186.0	243.0	52.0	0.922635301045052
HMF002627A	57.0	11055	0	1.0	7.0	374.0	10691.0	0.0006322254335260116	0.0	1.0	1.0	1189.0	0.0	1.0	1.0	0.0	59.0	1130.0	0.0	0.0	0.0	0.0			1903	0	1.0	1.0	0.0	49.0	1854.0	0.0
HMF001815A	64.0	2751	525	0.8091603053435109	95.0	34.0	2147.0	0.04173989455184534	13.0	83.0	0.8645833333333334	178.0	27.0	0.8483146067415731	1.04838880644477	3.0	1.0	147.0	0.019867549668874173	0.47598466364587	3.0	1.0	0.75	0.8674698795180723	1755	330	0.811965811965812	1.00346718271247	69.0	18.0	1363.0	1.14006533575318
HMF001704A	72.0	17085	256	0.985016095990635	3232.0	4890.0	9004.0	0.18871890692514307	2238.0	2625.0	0.5397902529302899	3035.0	26.0	0.991433278418451	1.00651479955905	457.0	1073.0	1505.0	0.15057660626029654	0.797888291712202	457.0	587.0	0.43773946360153254	0.810943623426382	5620	102	0.9818505338078292	0.9967862838021719	1179.0	1408.0	3033.0	1.1116346543462199
HMF000609A	79.0	12353	639	0.9482716748967859	4735.0	6022.0	1621.0	0.38253352722572304	4501.0	4193.0	0.4822866344605475	1169.0	15.0	0.987168520102652	1.04101867242855	336.0	672.0	161.0	0.2874251497005988	0.751372439914258	329.0	567.0	0.3671875	0.7613470367278798	1706	85	0.950175849941383	1.0020080480045999	564.0	900.0	242.0	0.864232456167499
HMF000814A	54.0	18343	50	0.9972741645314291	4551.0	2034.0	11829.0	0.247148908439231	885.0	4151.0	0.8242652899126289	1644.0	0.0	1.0	1.00273328595638	174.0	491.0	979.0	0.10583941605839416	0.42824148699170894	174.0	245.0	0.4152744630071599	0.5038116588060847	3156	24	0.992395437262357	0.9951079377741991
HMF003111A	63.0	1857	118	0.936456650511578					0.0	1.0	1.0	119.0	3.0	0.9747899159663871	1.04093437259895	0.0	0.0	119.0	0.0		0.0	0.0			824	54	0.9344660194174759	0.9978742944555791	0.0	0.0	824.0
HMF000020B	63.0	34868	3882	0.888665825398646	1870.0	4148.0	26241.0	0.05796831891875136	1522.0	1626.0	0.5165184243964421	3321.0	140.0	0.9578440228846731	1.07784500709813	150.0	428.0	2640.0	0.04661280298321939	0.8041082414094509	149.0	173.0	0.46273291925465837	0.8958691450268541	5352	540	0.899103139013453	1.01174492516366	292.0	638.0	4017.0	1.0182401909437901
HMF001007A	46.0	17215	972	0.943537612547197	4188.0	5451.0	7608.0	0.2428248391024526	3063.0	3909.0	0.560671256454389	1057.0	14.0	0.986754966887417	1.04580353105749	249.0	401.0	407.0	0.23557237464522232	0.970132938277495	243.0	275.0	0.4691119691119691	0.83669701935243	2483	152	0.938783729359646	0.9949616389168441	498.0	933.0	1052.0	0.825960947047372
HMF000761A	46.0	11810	0	1.0	694.0	910.0	10286.0	0.058368376787216146	326.0	615.0	0.6535600425079703	499.0	0.0	1.0	1.0	31.0	55.0	413.0	0.06212424849699399	1.0643477156041201	31.0	26.0	0.543859649122807	0.8321494793895308	1273	0	1.0	1.0	83.0	78.0	1112.0	1.11704861103251
HMF000349A	54.0	13868	175	0.987381021055668	1856.0	5160.0	6880.0	0.1335636154289004	2068.0	1472.0	0.41581920903954794	2380.0	15.0	0.993697478991597	1.0063971838644201	223.0	1080.0	1077.0	0.09369747899159664	0.7015194871051871	223.0	518.0	0.300944669365722	0.7237392184474566	3782	86	0.977260708619778	0.98975034741394	632.0	1186.0	1964.0	1.25114425864804
HMF001287A	58.0	9982	1342	0.8655580044079341	1239.0	3483.0	3136.0	0.15767370832272842	1947.0	1108.0	0.362684124386252	1683.0	78.0	0.953654188948307	1.10177964283356	195.0	694.0	608.0	0.13026052104208416	0.826139769450119	195.0	442.0	0.30612244897959184	0.844047005083622	2892	584	0.7980636237897649	0.9220221172071099	305.0	962.0	770.0	0.94961929089884
HMF001658A	56.0	14627	182	0.98755725712723	322.0	2407.0	11929.0	0.021967526265520534	494.0	266.0	0.35	2056.0	10.0	0.9951361867704279	1.00767442048398	51.0	385.0	1620.0	0.02480544747081712	1.1291871087802399	51.0	114.0	0.3090909090909091	0.8831168831168832	4205	82	0.9804994054696791	0.9928532228317749	93.0	622.0	3490.0	1.00678281548881
HMF002136A	68.0	81607	143	0.9982476993395171	3455.0	68676.0	9761.0	0.04218971328090656	55548.0	3151.0	0.0536806419189424	1012.0	3.0	0.99703557312253	0.998785746045005	50.0	850.0	112.0	0.04940711462450593	1.1710701681128899	50.0	723.0	0.0646830530401035	1.2049604983817945	0	0			0.0	0.0	0.0
HMF003234A	57.0	19108	1066	0.944211848440444	3306.0	3427.0	9913.0	0.1986062717770035	1546.0	2882.0	0.6508581752484192	2058.0	17.0	0.991739552964043	1.05033584846674	162.0	805.0	971.0	0.08359133126934984	0.420889685514095	159.0	394.0	0.2875226039783002	0.4417592263760976	1654	81	0.951027811366384	1.00721867972447	308.0	285.0	861.0	1.0665797919834
HMF001303A	52.0	12862	1	0.9999222515938421	4804.0	3726.0	4399.0	0.3715677933328177	2236.0	4407.0	0.6634050880626223	1356.0	0.0	1.0	1.0000777544514399	347.0	597.0	412.0	0.2558997050147493	0.688702599112343	347.0	425.0	0.4494818652849741	0.6775375609457869	2519	1	0.999603017070266	0.9996807406545181	1005.0	638.0	878.0	1.07288988978839
HMF000094A	74.0	14970	2	0.999866399465598	25.0	659.0	14345.0	0.0016634506620533634	364.0	22.0	0.056994818652849735	313.0	0.0	1.0	1.00013361838589	2.0	14.0	297.0	0.006389776357827476	3.84127795527157	2.0	9.0	0.18181818181818182	3.1900826446280997	0	0			0.0	0.0	0.0
HMF000610A	55.0	67023	789	0.9882279217582021	111.0	5459.0	61615.0	0.0016521544987720474	502.0	105.0	0.17298187808896212	194.0	2.0	0.9896907216494849	1.0014802252183699	0.0	15.0	179.0	0.0	0.0	0.0	7.0	0.0	0.0	0	0			0.0	0.0	0.0
HMF001927A	56.0	27875	876	0.96857399103139	5320.0	7314.0	15348.0	0.1901222214280609	2404.0	4397.0	0.6465225702102632	2556.0	25.0	0.990219092331768	1.02234739059773	306.0	921.0	1329.0	0.11971830985915492	0.629691305729111	303.0	367.0	0.45223880597014926	0.6994942277468695	4047	163	0.9597232517914499	0.990862092806648
HMF000167A	54.0	33227	7828	0.76440846299696	6500.0	4689.0	12011.0	0.2801724137931034	1790.0	5240.0	0.7453769559032717	2467.0	138.0	0.944061613295501	1.23502245068584	377.0	842.0	1015.0	0.16875559534467324	0.602327663384065	339.0	408.0	0.4538152610441767	0.608839939912321	3323	586	0.8236533253084559	1.07750419465428
HMF000577A	62.0	12405	1428	0.8848851269649329	228.0	559.0	11673.0	0.018298555377207062	70.0	199.0	0.7397769516728625	590.0	61.0	0.8966101694915249	1.01325035551994	11.0	32.0	547.0	0.01864406779661017	1.01888195063931	11.0	5.0	0.6875	0.9293341708542713	0	0			0.0	0.0	0.0
HMF003638A	57.0	6661	602	0.909623179702747	1467.0	4130.0	1094.0	0.21924973845464057	2888.0	1295.0	0.3095864212287832	786.0	55.0	0.930025445292621	1.02242935981088	113.0	535.0	138.0	0.14376590330788805	0.65571755898642	113.0	433.0	0.20695970695970695	0.6685038256466826	1403	149	0.893799002138275	0.982603590236516	337.0	830.0	236.0	1.09555237802333
HMF001736A	58.0	4382	1	0.9997717937015059	219.0	219.0	3954.0	0.049863387978142076	54.0	181.0	0.7702127659574468	328.0	0.0	1.0	1.0002282583885	17.0	23.0	288.0	0.051829268292682924	1.03942532576011	17.0	6.0	0.7391304347826086	0.9596444871486908	83	0	1.0	1.0002282583885	4.0	7.0	72.0	0.9664961214721899
HMF000411B	73.0	27633	8252	0.701371548510838	998.0	999.0	17257.0	0.05183338527059313	439.0	947.0	0.6832611832611832	710.0	100.0	0.8591549295774649	1.22496404566401	15.0	47.0	549.0	0.024549918166939442	0.473631387160573	15.0	29.0	0.3409090909090909	0.4989440337909187	0	0			0.0	0.0	0.0
HMF001822B	57.0	6654	297	0.95536519386835	2760.0	2844.0	1072.0	0.4134212103055722	2354.0	2455.0	0.5105011436889166	462.0	9.0	0.980519480519481	1.02632949872214	197.0	158.0	107.0	0.4264069264069264	1.03141037706255	260.0	184.0	0.5855855855855856	1.1470798700941267	3451	177	0.948710518690235	0.99303441739261
HMF000331A	49.0	6400	318	0.9503125	71.0	758.0	5362.0	0.011468260377968019	25.0	63.0	0.7159090909090909	479.0	16.0	0.9665970772442589	1.0171360234073101	8.0	61.0	400.0	0.017057569296375266	1.4873719931529499	8.0	3.0	0.7272727272727273	1.0158730158730158	1027	74	0.92794547224927	0.976463502531293	14.0	87.0	860.0	1.27030235523442
HMF002289A	63.0	9835	270	0.9725470259278091	3824.0	3010.0	3013.0	0.38834162689143903	1960.0	3418.0	0.6355522499070286	885.0	13.0	0.985310734463277	1.01312400140578	381.0	211.0	293.0	0.43050847457627117	1.10858183816751	344.0	147.0	0.7006109979633401	1.1023656954496324	1175	30	0.9744680851063829	1.00197528667238	413.0	419.0	343.0	0.9051034897177959
HMF000445A	58.0	148841	41678	0.719983069181207					0.0	0.0		10008.0	2038.0	0.7963629096722621	1.10608560639894	0.0	0.0	8236.0	0.0		0.0	0.0			0	0			0.0	0.0	0.0
HMF002736A	48.0	4825	81	0.9832124352331608	202.0	180.0	4452.0	0.041787339677285894	40.0	191.0	0.8268398268398268	222.0	0.0	1.0	1.0170741989882	14.0	10.0	198.0	0.06306306306306306	1.50914280617251	14.0	2.0	0.875	1.0582460732984293	728	13	0.982142857142857	0.9989121597205491
HMF003314A	50.0	10723	986	0.9080481208616992	85.0	496.0	10185.0	0.007895225710570313	58.0	70.0	0.546875	743.0	20.0	0.9730820995962309	1.0716195290100001	6.0	38.0	699.0	0.008075370121130552	1.02281687910696	6.0	12.0	0.3333333333333333	0.6095238095238095	499	59	0.881763527054108	0.971053743514553
HMF003113A	58.0	9406	3627	0.614395066978524					0.0	0.0		824.0	180.0	0.7815533980582521	1.2720697806084						0.0	0.0			582	236	0.594501718213058	0.9676212426911279
HMF001562A	51.0	144311	87269	0.39527132373831503					0.0	0.0		1438.0	161.0	0.888038942976356	2.24665663721225						0.0	0.0			0	0			0.0	0.0	0.0
HMF000531A	72.0	77892	1	0.999987161711087	18165.0	13773.0	46061.0	0.23288760112309131	8535.0	17783.0	0.6756972414317197	815.0	0.0	1.0	1.0000128384537401	117.0	256.0	442.0	0.14355828220858896	0.616427330249806	117.0	161.0	0.420863309352518	0.6228578178900955	0	0			0.0	0.0	0.0
HMF003543A	66.0	15953	805	0.9495392716103549	1326.0	1952.0	12707.0	0.08295276822020645	774.0	1212.0	0.6102719033232629	2437.0	40.0	0.9835863766926551	1.03585644754277	138.0	413.0	1886.0	0.056627000410340585	0.6826414793056519	138.0	180.0	0.4339622641509434	0.7110965813562489	5186	395	0.923833397608947	0.9729280559846539	511.0	451.0	4224.0	1.18783879210707
HMF003085A	44.0	94632	20	0.999788655000423	13463.0	45536.0	36165.0	0.14147156487747467	28590.0	12809.0	0.3094036087828209	1098.0	0.0	1.0	1.00021138967573	210.0	481.0	407.0	0.1912568306010929	1.35191005179547	210.0	322.0	0.39473684210526316	1.2757990886342248	0	0			0.0	0.0	0.0
HMF003777A	35.0	18118	2770	0.8471133679214041	191.0	2454.0	12789.0	0.0123752753660749	486.0	166.0	0.254601226993865	1686.0	24.0	0.9857651245551601	1.16367556207261	8.0	300.0	1355.0	0.004810583283223091	0.38872535284432	8.0	69.0	0.1038961038961039	0.40807385385698647	1692	88	0.947990543735225	1.11908344223318
HMF002838A	42.0	2974	1186	0.6012104909213181					9.0	0.0	0.0	208.0	45.0	0.7836538461538459	1.3034600326966101	0.0	0.0	150.0	0.0		0.0	0.0			893	250	0.7200447928331469	1.19765839702784	0.0	21.0	579.0
HMF001122A	57.0	2527	69	0.972694895132568					0.0	0.0		283.0	2.0	0.992932862190813	1.0208060792336	0.0	0.0	283.0	0.0		0.0	0.0			166	4	0.9759036144578309	1.00329879322007	0.0	0.0	166.0
HMF000632A	65.0	49298	5087	0.896811229664489					1047.0	43401.0	0.976444384449244	663.0	15.0	0.97737556561086	1.08983421848599	473.0	122.0	68.0	0.7134238310708899		473.0	115.0	0.8044217687074829	0.8238275333635217	0	0			0.0	0.0	0.0
HMF003700A	70.0	88387	7	0.999920802832996					0.0	0.0		1449.0	0.0	1.0	1.00007920343969						0.0	0.0			0	0			0.0	0.0	0.0
HMF002080A	51.0	15900	456	0.9713207547169809	7705.0	2939.0	5285.0	0.48370895850335865	2090.0	7530.0	0.7827442827442828	445.0	6.0	0.986516853932584	1.01564477968972	164.0	132.0	149.0	0.3685393258426966	0.7619030397596771	164.0	91.0	0.6431372549019608	0.8216441423847096	0	0			0.0	0.0	0.0
HMF002347A	59.0	2924	0	1.0	1787.0	278.0	862.0	0.6105227195080287	209.0	1662.0	0.8882950293960449	155.0	0.0	1.0	1.0	94.0	21.0	40.0	0.6064516129032258	0.99333176886835	94.0	16.0	0.8545454545454545	0.962006345038836	1061	0	1.0	1.0	627.0	105.0	329.0	0.967944211176435
HMF000600A	71.0	10191	43	0.9957805907173001	5623.0	3050.0	1565.0	0.5492283649150225	2344.0	5273.0	0.6922672968360247	652.0	3.0	0.9953987730061351	0.999616564417178	306.0	253.0	93.0	0.46932515337423314	0.8545173253148491	306.0	210.0	0.5930232558139535	0.8566391313360295	2873	12	0.995823181343543	1.000042771095
HMF001244A	51.0	12464	3	0.999759306803594	5289.0	1474.0	5724.0	0.42356050292304	1093.0	5001.0	0.8206432556613062	827.0	0.0	1.0	1.00024075114357	333.0	152.0	342.0	0.4026602176541717	0.9506557265735759	333.0	113.0	0.7466367713004485	0.9098189330743717	559	0	1.0	1.00024075114357	253.0	54.0	252.0	1.06854608630123
HMF001410B	69.0	6763	636	0.905958893981961	41.0	227.0	6507.0	0.006051660516605166	93.0	32.0	0.256	820.0	51.0	0.93780487804878	1.03515168765202	4.0	31.0	785.0	0.004878048780487805	0.806067816775729	4.0	14.0	0.2222222222222222	0.8680555555555555	973	78	0.9198355601233299	1.0153171034950401	7.0	32.0	934.0	1.18880505351816
HMF001540A	67.0	31592	3100	0.901873892124588	7257.0	873.0	23511.0	0.22935431876362947	107.0	7065.0	0.9850808700501952	864.0	96.0	0.8888888888888891	0.9856021963280139	192.0	62.0	610.0	0.2222222222222222	0.9689035873409579	192.0	14.0	0.9320388349514563	0.9461546389627523	0	0			0.0	0.0	0.0
HMF000079A	64.0	6181	134	0.9783206600873651	1451.0	3322.0	1419.0	0.23433462532299743	2269.0	1266.0	0.3581329561527581	1010.0	15.0	0.985148514851485	1.00697915830941	224.0	519.0	267.0	0.22178217821782178	0.9464336647310491	224.0	404.0	0.35668789808917195	0.9959650234954368	1449	33	0.9772256728778471	0.99888074814916	332.0	801.0	316.0	0.9777621772947329
HMF002620A	55.0	11929	3	0.9997485120295079	851.0	7131.0	3971.0	0.07119551577009955	4040.0	790.0	0.16356107660455488	1791.0	0.0	1.0	1.0002515512326	88.0	1202.0	501.0	0.04913456169737577	0.690135623935056	88.0	776.0	0.10185185185185185	0.6227144866385372	3103	0	1.0	1.0002515512326	244.0	1812.0	1047.0	1.10447377978099
HMF001393A	60.0	69754	25	0.9996415976144741	4270.0	5158.0	60584.0	0.06098954464948866	1942.0	4031.0	0.6748702494558848	685.0	0.0	1.0	1.00035853088385	55.0	47.0	583.0	0.08029197080291971	1.3164874613241297	55.0	18.0	0.7534246575342466	1.1163992754780587	0	0			0.0	0.0	0.0
HMF001851A	43.0	14831	181	0.98779583305239	5395.0	6508.0	2964.0	0.3628842402636712	5209.0	5001.0	0.4898139079333986	473.0	0.0	1.0	1.01235494880546	132.0	253.0	88.0	0.27906976744186046	0.7690324805483109	132.0	224.0	0.3707865168539326	0.756994668482034	2907	22	0.992432060543516	1.0046935078444301	1355.0	974.0	578.0	1.2844764785904
HMF001164A	76.0	7425	668	0.9100336700336701	145.0	554.0	6049.0	0.02148784825133373	105.0	132.0	0.5569620253164557	696.0	9.0	0.9870689655172409	1.0846510387694999	6.0	71.0	609.0	0.008746355685131196	0.40703729767769203	6.0	23.0	0.20689655172413793	0.3714733542319749	3273	311	0.9049801405438441	0.9944468763560809
HMF000983A	74.0	7786	751	0.9035448240431542	357.0	919.0	5807.0	0.05040237187632359	248.0	304.0	0.5507246376811594	870.0	64.0	0.9264367816091948	1.0253357187788499	31.0	113.0	665.0	0.038318912237330034	0.7602600990952622	31.0	34.0	0.47692307692307695	0.8659919028340082	2511	246	0.9020310633213859	0.998324642362518	115.0	289.0	1861.0	1.00734598475152
HMF001100A	60.0	240815	3829	0.984099827668542	1847.0	23177.0	216204.0	0.0076566567728456065	1337.0	1786.0	0.5718860070445085	316.0	6.0	0.981012658227848	0.9968629509386179	4.0	28.0	284.0	0.012658227848101266	1.65323172027167	41.0	17.0	0.7068965517241379	1.236079468664324	0	0			0.0	0.0	0.0
HMF002935A	50.0	2168	17	0.9921586715867159	517.0	632.0	1023.0	0.23802946593001842	302.0	477.0	0.6123234916559692	365.0	1.0	0.9972602739726031	1.00514192188406	95.0	98.0	172.0	0.2602739726027397	1.09345274370048	95.0	57.0	0.625	1.0207023060796645	423	4	0.9905437352245859	0.998372300310043	91.0	128.0	204.0	0.9037957666296279
HMF003168A	50.0	3284	357	0.891291108404385	465.0	1453.0	952.0	0.16202090592334495	796.0	417.0	0.3437757625721352	330.0	5.0	0.984848484848485	1.10496837179447	42.0	196.0	85.0	0.13003095975232198	0.8025566763207829	42.0	122.0	0.25609756097560976	0.7449552553079487	251	12	0.952191235059761	1.06832798631235	40.0	124.0	72.0	1.04610898487334
HMF000203A	58.0	41782	5	0.999880331243119	7411.0	30364.0	4218.0	0.17648179458481175	25285.0	6899.0	0.2143611732537907	745.0	0.0	1.0	1.0001196830792098	170.0	513.0	66.0	0.22696929238985314	1.2860776542068701	168.0	465.0	0.26540284360189575	1.238110612912511	4169	0	1.0	1.0001196830792098
HMF001428A	57.0	2548	144	0.9434850863422289	2.0	20.0	2530.0	0.0007836990595611285	0.0	2.0	1.0	243.0	12.0	0.9506172839506171	1.00755941743185	0.0	1.0	242.0	0.0	0.0	0.0	0.0			558	19	0.96594982078853	1.02381037577753	1.0	3.0	554.0	2.28673835125448
HMF000448A	55.0	66591	5396	0.9189680287125891	9994.0	25163.0	31731.0	0.14941394570027508	14885.0	8987.0	0.3764661528150134	1028.0	120.0	0.8832684824902719	0.961152569940514	205.0	327.0	496.0	0.19941634241245138	1.33465682522354	205.0	223.0	0.47897196261682246	1.2722842652263031	0	0			0.0	0.0	0.0
HMF002811A	65.0	17719	3309	0.813251312150799	2664.0	3088.0	8443.0	0.18767171539274394	1474.0	2218.0	0.6007583965330444	1946.0	229.0	0.882322713257965	1.0849324188909	186.0	540.0	959.0	0.11038575667655787	0.588185366375277	185.0	330.0	0.3592233009708738	0.5979496966566574	5075	1060	0.7911330049261079	0.972802617230098	813.0	716.0	2422.0	1.0964395488883
HMF002642A	54.0	175793	3832	0.978201634877384					1200.0	2108.0	0.6372430471584039	1410.0	20.0	0.9858156028368791	1.0077836385546899	11.0	13.0	1386.0	0.007801418439716312		11.0	5.0	0.6875	1.0788662239089184	0	0			0.0	0.0	0.0
HMF001583A	56.0	11973	391	0.96734318884156	2132.0	3394.0	6477.0	0.17762226110139132	1589.0	1840.0	0.536599591717702	1980.0	14.0	0.9929292929292929	1.0264498725818	219.0	729.0	1032.0	0.11060606060606061	0.6227038205696739	215.0	415.0	0.3412698412698413	0.6359860248447204	2739	95	0.965315808689303	0.997904176950183	579.0	637.0	1523.0	1.19011557058868
HMF001648A	51.0	49217	422	0.9914257268829879	2988.0	34507.0	11940.0	0.06044300596743198	23058.0	2475.0	0.09693338033133593	1241.0	15.0	0.9879129734085409	0.996456866733235	307.0	629.0	305.0	0.24738114423851731	4.092800155766771	307.0	482.0	0.38910012674271227	4.014098398432998	0	0			0.0	0.0	0.0
HMF000128A	69.0	14091	190	0.986516216024413	5541.0	1755.0	6842.0	0.3919224784269345	970.0	5131.0	0.8410096705458122	642.0	1.0	0.9984423676012459	1.01208915918777	227.0	111.0	304.0	0.35358255451713394	0.902174725819029	227.0	65.0	0.7773972602739726	0.9243618563499331	2079	17	0.9918229918229922	1.00537930924234
HMF002865A	79.0	12960	141	0.98912037037037	4069.0	5918.0	3013.0	0.313	4407.0	3440.0	0.4383840958328024	2225.0	14.0	0.9937078651685392	1.00463795402015	472.0	1278.0	475.0	0.21213483146067416	0.6777470653695661	472.0	1098.0	0.3006369426751592	0.6857843282476669	2387	29	0.9878508588186009	0.998716524712463	909.0	895.0	583.0	1.2166541075126
HMF003669A	40.0	30056	16597	0.4477974447697629	446.0	804.0	9665.0	0.04086120018323408	416.0	399.0	0.4895705521472393	2068.0	290.0	0.859767891682785	1.9199928488311002	45.0	140.0	1435.0	0.027777777777777776	0.6798081714001	45.0	87.0	0.3409090909090909	0.6963431305536567	0	0			0.0	0.0	0.0
HMF001163A	54.0	46361	23769	0.487306140937426	809.0	1115.0	22324.0	0.03336357637743319	503.0	782.0	0.6085603112840466	504.0	117.0	0.767857142857143	1.5757181745750701	11.0	31.0	358.0	0.0275	0.8242521631644009	11.0	12.0	0.4782608695652174	0.7858890247970645	0	0			0.0	0.0	0.0
HMF000606A	44.0	9420	497	0.94723991507431	157.0	873.0	7852.0	0.017676199054267056	143.0	131.0	0.4781021897810219	1643.0	48.0	0.970785149117468	1.02485667428965	15.0	182.0	1392.0	0.009439899307740718	0.534045768479956	15.0	41.0	0.26785714285714285	0.5602508178844057	1719	114	0.9336823734729491	0.9856873201967031	31.0	160.0	1398.0	1.10369458819191
HMF003653B	58.0	18525	5194	0.719622132253711	603.0	649.0	13487.0	0.04091186647669448	93.0	501.0	0.8434343434343434	2672.0	406.0	0.848053892215569	1.1784711089410702	74.0	136.0	2222.0	0.03042763157894737	0.74373608929039	73.0	22.0	0.7684210526315789	0.9110620863536085	4568	1343	0.705998248686515	0.9810680036694691	127.0	142.0	3279.0	0.874924980508955
HMF003137A	74.0	9406	5	0.999468424409951					0.0	0.0		1453.0	0.0	1.0	1.0005318583129499						0.0	0.0			3328	0	1.0	1.0005318583129499
HMF002033A	77.0	8483	8	0.99905693740422					0.0	0.0		599.0	0.0	1.0	1.00094395280236						0.0	0.0			2175	2	0.9990804597701151	1.0000235445699
HMF003798A	70.0	30185	3124	0.8965048865330459					3347.0	7370.0	0.6876924512456845	1445.0	72.0	0.9501730103806229	1.05986372707362	385.0	429.0	540.0	0.2843426883308715		372.0	269.0	0.5803432137285491	0.8438993516321385	3762	300	0.920255183413078	1.02649209974959	1056.0	993.0	1350.0
HMF002636B	67.0	82692	722	0.991268804721134					0.0	0.0		201.0	3.0	0.985074626865672	0.9937512632033199						0.0	0.0			0	0			0.0	0.0	0.0
HMF001697A	61.0	9681	33	0.9965912612333441	3676.0	5523.0	523.0	0.3781114996914215	4579.0	3097.0	0.4034653465346535	764.0	1.0	0.99869109947644	1.00210702052564	254.0	471.0	39.0	0.3324607329842932	0.879266389029733	253.0	442.0	0.3640287769784173	0.9022553736152182	1749	5	0.997141223556318	1.0005518434130098	610.0	1044.0	95.0	0.9224017952742779
HMF001654A	37.0	9268	200	0.978420371169616	3262.0	1023.0	3631.0	0.4120768064679131	558.0	2424.0	0.8128772635814889	735.0	3.0	0.9959183673469392	1.01788392463293	244.0	144.0	285.0	0.362555720653789	0.8798255931009791	244.0	102.0	0.7052023121387283	0.8675384879528415	918	18	0.980392156862745	1.00201527457035	321.0	100.0	349.0	1.0116636276047701
HMF000021A	31.0	9898	1139	0.8849262477268129	369.0	821.0	7878.0	0.04069254521393913	228.0	312.0	0.5777777777777777	350.0	28.0	0.92	1.03963466149104	8.0	32.0	291.0	0.02416918429003021	0.593946241577219	8.0	15.0	0.34782608695652173	0.6020066889632107	664	66	0.900602409638554	1.01771465356803	27.0	48.0	545.0	1.0701809598741099
HMF003611A	70.0	21715	1178	0.9457517844807741	2428.0	2757.0	11682.0	0.14394972431374875	1037.0	2209.0	0.6805298829328404	1204.0	31.0	0.974252491694352	1.03013550455971	149.0	172.0	680.0	0.14885114885114886	1.03404955834939	149.0	80.0	0.6506550218340611	0.9561005888969498	0	0			0.0	0.0	0.0
HMF002896A	42.0	59556	57685	0.0314158103297737					0.0	0.0		349.0	125.0	0.6418338108882521	20.430280299979						0.0	0.0			0	0			0.0	0.0	0.0
HMF002454A	58.0	17736	1332	0.9248985115020301	5189.0	2135.0	6406.0	0.377931536780772	1287.0	4644.0	0.7830045523520486	995.0	75.0	0.9246231155778891	0.9997022420074041	275.0	137.0	359.0	0.35667963683527887	0.9437678577275741	270.0	89.0	0.7520891364902507	0.9605169398199132	1250	131	0.8952	0.9678899780541329
HMF000350B	61.0	9907	219	0.9778944180882199	4210.0	2195.0	3533.0	0.42362648420205273	1399.0	3883.0	0.7351382052252935	691.0	2.0	0.997105643994211	1.01964550114065	302.0	146.0	243.0	0.4370477568740955	1.03168185458783	302.0	102.0	0.7475247524752475	1.0168492769956883	3204	69	0.978464419475655	1.00058288643118
HMF002144A	70.0	420388	93	0.999778775797597					0.0	0.0		16798.0	4.0	0.9997618764138589	0.999983096876882						0.0	0.0			0	0			0.0	0.0	0.0
HMF003376A	50.0	15558	330	0.9787890474354031	478.0	502.0	14751.0	0.03038586231008836	40.0	384.0	0.9056603773584906	371.0	4.0	0.9892183288409699	1.01065529026187	6.0	14.0	351.0	0.016172506738544475	0.5322378734394211	6.0	0.0	1.0	1.1041666666666667	998	19	0.980961923847695	1.0022199639626	26.0	35.0	939.0	0.8556610878661091
HMF001933A	66.0	7812	1751	0.7758576548899129	2050.0	1506.0	2196.0	0.35639777468706535	849.0	1830.0	0.6830907054871221	624.0	29.0	0.953525641025641	1.22899559605549	169.0	199.0	215.0	0.28987993138936535	0.813360666025185	166.0	135.0	0.5514950166112956	0.80735254071129	466	100	0.7854077253218879	1.01230904969718	142.0	83.0	127.0	1.13190687361419
HMF000418A	75.0	146058	1866	0.987224253378795	19521.0	23641.0	103244.0	0.13333469939756568	8752.0	18522.0	0.679108308278947	549.0	10.0	0.981785063752277	0.9944904213932121	87.0	83.0	379.0	0.15846994535519127	1.1885124132817	263.0	136.0	0.6591478696741855	0.9706078715848038	13751	283	0.9794196785688309	0.992094425574279
HMF000127A	40.0	81918	2149	0.9737664493762049	12483.0	36632.0	33107.0	0.15182068059643405	22395.0	11640.0	0.3420008814455707	1329.0	39.0	0.9706546275395029	0.9968043447803159	243.0	483.0	603.0	0.18284424379232506	1.20434346015321	243.0	318.0	0.43315508021390375	1.266532057996582	0	0			0.0	0.0	0.0
HMF000592A	59.0	7515	253	0.9663339986693279	1087.0	5770.0	682.0	0.1441835787239687	4678.0	948.0	0.1685033771773907	448.0	8.0	0.982142857142857	1.01635962151316	42.0	366.0	40.0	0.09375	0.6502127414903399	62.0	447.0	0.12180746561886051	0.7228784826705793	5600	204	0.9635714285714291	0.997141185033639
HMF001848A	66.0	11331	247	0.9782013944047301	3782.0	3026.0	4561.0	0.3326589849590993	1903.0	3414.0	0.6420914049275908	746.0	10.0	0.9865951742627349	1.00858082998656	307.0	119.0	320.0	0.41152815013404825	1.23708713349392	307.0	69.0	0.8164893617021277	1.2716092373082053	1616	38	0.9764851485148509	0.9982455086450541
HMF002842A	55.0	41478	280	0.993249433434592	7236.0	24065.0	10345.0	0.1737501800893243	18400.0	6685.0	0.2664939206697229	738.0	6.0	0.9918699186991871	0.998611109466597	216.0	343.0	183.0	0.29110512129380056	1.6754234219736899	214.0	280.0	0.4331983805668016	1.6255469523587465	0	0			0.0	0.0	0.0
HMF003622A	67.0	36109	308	0.9914702705696641	5261.0	13887.0	17127.0	0.14503101309441765	9626.0	4861.0	0.3355422102574722	599.0	1.0	0.998330550918197	1.00691930010629	144.0	194.0	261.0	0.24040066777963273	1.65758111075959	144.0	133.0	0.51985559566787	1.5493001469739627	0	0			0.0	0.0	0.0
HMF001892A	72.0	15188	12	0.9992099025546479	1875.0	8822.0	4517.0	0.12324175101879847	5903.0	1745.0	0.2281642259414226	1192.0	0.0	1.0	1.00079072219294	111.0	761.0	320.0	0.09312080536912752	0.7555946308724829	111.0	586.0	0.15925394548063126	0.6979794699345948	2071	0	1.0	1.00079072219294	384.0	1080.0	607.0	1.5045037180106202
HMF000344A	65.0	42410	167	0.996062249469465	13061.0	19948.0	9478.0	0.3074116788664768	14957.0	11756.0	0.4400853517014188	1647.0	6.0	0.996357012750455	1.00029592857389	404.0	939.0	304.0	0.24529447480267152	0.797934794498209	397.0	783.0	0.3364406779661017	0.7644896079030686	7157	28	0.9960877462624	1.00002559758986	2388.0	3094.0	1681.0	1.08447366085552
HMF002568A	41.0	9493	103	0.989149899926261	4402.0	2310.0	2807.0	0.46244353398466226	1760.0	4139.0	0.7016443464994067	766.0	11.0	0.9856396866840731	0.996451282821289	326.0	181.0	259.0	0.4255874673629243	0.920301477016737	326.0	138.0	0.7025862068965517	1.001342361556598	0	0			0.0	0.0	0.0
HMF000415A	55.0	2638	1	0.9996209249431391	6.0	96.0	2542.0	0.0022692889561270802	0.0	6.0	1.0	394.0	0.0	1.0	1.00037921880925	0.0	12.0	382.0	0.0	0.0	0.0	0.0			297	0	1.0	1.00037921880925	2.0	8.0	287.0	2.96745230078563
HMF002378A	69.0	29712	93	0.9968699515347329	4327.0	6383.0	19059.0	0.1453525479525681	3126.0	3872.0	0.5533009431266076	2168.0	3.0	0.9986162361623621	1.0017517677455698	326.0	480.0	1362.0	0.1503690036900369	1.0345123343768698	326.0	301.0	0.5199362041467305	0.9396987491267613	5427	28	0.9948406117560351	0.99796428834516	900.0	1007.0	3520.0	1.14093272946568
HMF003067A	66.0	25914	2477	0.904414602145558	6422.0	9466.0	10127.0	0.24685758216413609	4689.0	5145.0	0.5231848688224527	3219.0	70.0	0.9782541161851509	1.08164343417767	384.0	1713.0	1122.0	0.11929170549860205	0.48324100257647706	374.0	975.0	0.27724240177909565	0.5299128822343298	6412	818	0.872426699937617	0.964631373562461	1744.0	2088.0	2580.0	1.1018094576251
HMF002655A	58.0	2841	294	0.8965153115100319	2.0	172.0	2246.0	0.0008264462809917355	0.0	0.0		373.0	32.0	0.914209115281501	1.01973619808196	0.0	23.0	301.0	0.0	0.0	0.0	0.0			110	10	0.9090909090909091	1.0140271977727802	0.0	6.0	88.0	0.0
HMF000008B	80.0	17506	437	0.9750371301268141	495.0	914.0	14921.0	0.030312308634415187	378.0	451.0	0.5440289505428226	2496.0	27.0	0.9891826923076921	1.01450771641798	39.0	173.0	2161.0	0.01643489254108723	0.5421854448403121	39.0	88.0	0.30708661417322836	0.5644674127485728	1235	41	0.966801619433198	0.991553644021183
HMF001925B	77.0	11010	1627	0.852225249772934	94.0	683.0	7868.0	0.010873337189126663	98.0	76.0	0.4367816091954023	824.0	73.0	0.9114077669902909	1.06944468875233	8.0	70.0	629.0	0.011315417256011316	1.04065725721508	8.0	17.0	0.32	0.7326315789473684	782	91	0.883631713554987	1.0368523037664301	9.0	48.0	589.0	1.28128911138924
HMF003786A	53.0	17353	821	0.9526882959718779	3747.0	4355.0	9307.0	0.21523349991383767	2067.0	3204.0	0.607854297097325	1324.0	32.0	0.97583081570997	1.02429180649741	164.0	473.0	687.0	0.12386706948640483	0.575500884090959	164.0	242.0	0.4039408866995074	0.6645357096732533	2798	152	0.9456754824874909	0.9926389213407592
HMF000262A	74.0	11453	1	0.999912686632323	4442.0	1700.0	5327.0	0.38730490888481994	988.0	3713.0	0.7898319506487981	919.0	0.0	1.0	1.00008732099197	345.0	128.0	446.0	0.3754080522306855	0.9692829696158779	345.0	88.0	0.7967667436489607	1.008780086693715	1621	0	1.0	1.00008732099197
HMF000624A	67.0	23424	2715	0.884093237704918	1075.0	1272.0	18935.0	0.050512169908843156	464.0	975.0	0.6775538568450312	475.0	29.0	0.938947368421053	1.0620456399582199	15.0	47.0	392.0	0.03303964757709251	0.654092818358775	15.0	18.0	0.45454545454545453	0.6708624708624709	0	0			0.0	0.0	0.0
HMF001958A	56.0	147368	31617	0.785455458444167	4550.0	53021.0	55665.0	0.04018156769931824	30845.0	3937.0	0.11319073083778965	1572.0	342.0	0.7824427480916031	0.9961643778521428	88.0	500.0	594.0	0.07445008460236886	1.85284170989755	86.0	311.0	0.21662468513853905	1.9138023364207941	0	0			0.0	0.0	0.0
HMF003327A	69.0	10614	1	0.9999057848125121	3209.0	2444.0	4981.0	0.3017679142373519	1283.0	3025.0	0.7021819870009285	477.0	0.0	1.0	1.0000942240648298	121.0	158.0	198.0	0.25366876310272535	0.840608796146582	119.0	94.0	0.5586854460093896	0.7956419508788266	1858	0	1.0	1.0000942240648298
HMF002512A	57.0	69440	1	0.999985599078341	10542.0	46189.0	13077.0	0.15101421040568416	33798.0	9163.0	0.2132864691231582	1177.0	0.0	1.0	1.0000144011290502	336.0	630.0	211.0	0.2854715378079864	1.8903620860652501	336.0	480.0	0.4117647058823529	1.9305711589448613	0	0			0.0	0.0	0.0
HMF003441A	72.0	14545	1542	0.8939841870058441	511.0	943.0	12210.0	0.03739754098360656	385.0	392.0	0.5045045045045045	494.0	36.0	0.927125506072874	1.03707148241406	15.0	34.0	422.0	0.03184713375796178	0.851583631445773	15.0	16.0	0.4838709677419355	0.9591013824884794	1015	94	0.9073891625615759	1.01499464504023
HMF001923A	53.0	8986	548	0.939016247496105	2352.0	2642.0	4015.0	0.26107226107226106	1392.0	2083.0	0.5994244604316546	279.0	6.0	0.9784946236559141	1.04204227164874	60.0	99.0	120.0	0.21505376344086022	0.823732718894009	57.0	56.0	0.504424778761062	0.8415151734011955	2155	136	0.9368909512761021	0.997736677905553	527.0	673.0	955.0	0.9367045077891949
HMF001494A	62.0	9638	111	0.9884830877775469	3001.0	3496.0	3164.0	0.3106303695269641	2188.0	2660.0	0.5486798679867987	574.0	2.0	0.996515679442509	1.00812618016867	133.0	265.0	176.0	0.23170731707317074	0.745926154696402	133.0	197.0	0.403030303030303	0.7345454545454545	1519	18	0.988150098749177	0.9996631312841999	433.0	583.0	503.0	0.9176693132133481
HMF002779A	56.0	5449	2424	0.555147733529088	61.0	346.0	2152.0	0.023837436498632278	35.0	52.0	0.5977011494252874	543.0	168.0	0.6906077348066301	1.2440071229624199	7.0	31.0	293.0	0.021148036253776436	0.8871774553018671	6.0	7.0	0.46153846153846156	0.772189349112426	256	94	0.6328125	1.1398992768595
HMF002579A	42.0	6957	425	0.9389104499065691	419.0	719.0	5434.0	0.0637553256238588	615.0	375.0	0.3787878787878788	400.0	9.0	0.9775	1.04110035211268	23.0	52.0	316.0	0.058823529411764705	0.922644952969254	23.0	48.0	0.323943661971831	0.8552112676056338	838	51	0.939140811455847	1.00024534986196	36.0	92.0	660.0	0.7165719685497249
HMF002911A	53.0	11331	10	0.9991174653605149	5.0	9.0	11345.0	0.0004401795932740558	1.0	3.0	0.75	358.0	0.0	1.0	1.00088331419486	0.0	1.0	357.0	0.0	0.0	0.0	1.0	0.0	0.0	0	0			0.0	0.0	0.0
HMF003604A	55.0	404346	107	0.9997353751490059					140849.0	38268.0	0.21364806243963444	3672.0	0.0	1.0	1.00026469489584	427.0	2097.0	1148.0	0.11628540305010893		418.0	1362.0	0.2348314606741573	1.0991509026228972	0	0			0.0	0.0	0.0
HMF003169A	60.0	8509	801	0.905864378892937	64.0	313.0	8145.0	0.007509974184463741	90.0	60.0	0.4	2016.0	109.0	0.94593253968254	1.04423196421364	10.0	93.0	1913.0	0.00496031746031746	0.660497271825397	10.0	30.0	0.25	0.625	787	95	0.879288437102922	0.9706623392979721	11.0	28.0	748.0	1.86114199491741
HMF001039A	80.0	7948	33	0.99584801207851	1603.0	5084.0	1323.0	0.20012484394506866	3241.0	1375.0	0.29787694974003465	995.0	3.0	0.9969849246231159	1.00114165267271	193.0	637.0	165.0	0.19396984924623115	0.969244224867318	193.0	527.0	0.26805555555555555	0.8998868686868687	1745	13	0.992550143266476	0.996688381387486	329.0	1107.0	309.0	0.9421053290124001
HMF002337A	73.0	7064	84	0.9881087202718009	2569.0	1860.0	2663.0	0.3622391426959955	1088.0	2131.0	0.6620068344206276	865.0	12.0	0.9861271676300579	0.9979946005929409	254.0	240.0	371.0	0.29364161849710985	0.8106291780387321	254.0	168.0	0.6018957345971564	0.9091986718293037	1830	23	0.9874316939890709	0.999314826123037	636.0	513.0	681.0	0.959424155600508
HMF003048A	65.0	19272	22	0.9988584474885841	7403.0	6820.0	5107.0	0.3829798241076048	4411.0	6846.0	0.6081549258239318	2333.0	0.0	1.0	1.00114285714286	411.0	1432.0	490.0	0.17616802400342907	0.45999296285104496	411.0	1084.0	0.2749163879598662	0.45204992393576016	5147	11	0.9978628327180881	0.999003247384052	1962.0	1744.0	1443.0	0.994947616282649
HMF002128A	58.0	25594	21	0.9991794951941859	4684.0	4102.0	16899.0	0.18236324703134124	1521.0	4297.0	0.7385699553111035	1965.0	3.0	0.9984732824427479	0.9992932073217731	178.0	629.0	1158.0	0.0905852417302799	0.49672970406538003	178.0	272.0	0.39555555555555555	0.5355695187857161	5404	5	0.999074759437454	0.999895178236507	1005.0	841.0	3558.0	1.0197962369020401
HMF001295A	70.0	10145	55	0.994578610152785	167.0	963.0	9087.0	0.016345306841538614	234.0	148.0	0.387434554973822	421.0	0.0	1.0	1.00545094152626	5.0	48.0	368.0	0.011876484560570071	0.726599058415236	5.0	21.0	0.19230769230769232	0.49636174636174635	1645	6	0.9963525835866259	1.0017836432593	23.0	173.0	1449.0	0.8553992319312741
HMF000701A	58.0	35989	8857	0.753897024090694	1140.0	256.0	26445.0	0.040946805071656905	97.0	1110.0	0.91963545981773	980.0	187.0	0.8091836734693879	1.07333448416961	30.0	16.0	775.0	0.03654080389768575	0.892396948522341	30.0	3.0	0.9090909090909091	0.9885339885339884	0	0			0.0	0.0	0.0
HMF000464A	50.0	5773	743	0.871297419019574	208.0	440.0	4419.0	0.041049930925597	132.0	167.0	0.5585284280936454	578.0	34.0	0.941176470588235	1.08020114606479	9.0	51.0	483.0	0.016574585635359115	0.403766468338292	5.0	19.0	0.20833333333333334	0.3730039920159681	1310	157	0.880152671755725	1.01016329503893	45.0	86.0	1020.0	0.9524117823965781
HMF002846A	30.0	7156	2	0.999720514253773	505.0	482.0	6204.0	0.07022667222917536	230.0	472.0	0.6723646723646723	315.0	0.0	1.0	1.0002795638803499	15.0	38.0	262.0	0.047619047619047616	0.678076379066478	15.0	21.0	0.4166666666666667	0.6197033898305085	0	0			0.0	0.0	0.0
HMF000907A	60.0	2828	23	0.991867043847242					0.0	0.0		269.0	2.0	0.9925650557620821	1.0007037353637	0.0	17.0	252.0	0.0		0.0	0.0			356	3	0.991573033707865	0.9997035790822969	0.0	25.0	331.0
HMF000028B	61.0	10765	858	0.9202972596377149	2743.0	917.0	5153.0	0.3112447520708045	382.0	2398.0	0.8625899280575541	581.0	42.0	0.927710843373494	1.0080556403467902	115.0	62.0	313.0	0.23469387755102042	0.7540492682672779	115.0	34.0	0.7718120805369127	0.8947612943672298	1198	88	0.926544240400668	1.00678800322128
HMF002944A	54.0	46520	1745	0.9624892519346521	3965.0	32970.0	9807.0	0.08482735013478242	24433.0	3419.0	0.1227559959787448	1037.0	50.0	0.9517839922854391	0.9888775281098521	163.0	657.0	217.0	0.15718418514946964	1.85298945328033	162.0	538.0	0.23142857142857143	1.8852730539422553	9471	478	0.9495301446520958	0.986535842081865
HMF001327A	47.0	101222	7603	0.92488787022584					2593.0	49025.0	0.9497655856484172	889.0	13.0	0.9853768278965129	1.06540139579937	346.0	170.0	373.0	0.3892013498312711		346.0	119.0	0.7440860215053764	0.7834417594709744	0	0			0.0	0.0	0.0
HMF002246A	74.0	20103	10114	0.4968910112918471	1175.0	761.0	8146.0	0.11654433644118231	639.0	1089.0	0.6302083333333334	976.0	75.0	0.923155737704918	1.8578636295006499	63.0	87.0	753.0	0.06976744186046512	0.5986343394359229	63.0	80.0	0.4405594405594406	0.6990695255158065	0	0			0.0	0.0	0.0
HMF000727A	40.0	3906	98	0.974910394265233	15.0	227.0	3692.0	0.0038129130655821047	12.0	13.0	0.52	358.0	5.0	0.9860335195530731	1.0114093821886299	1.0	18.0	339.0	0.002793296089385475	0.732588454376164	1.0	4.0	0.2	0.38461538461538464	299	7	0.976588628762542	1.0017214243557	1.0	17.0	281.0	0.8771460423634342
HMF003231A	47.0	15132	1678	0.8891091726143271	771.0	630.0	13908.0	0.05036253184401333	182.0	572.0	0.7586206896551724	492.0	42.0	0.914634146341463	1.02870848093051	26.0	22.0	444.0	0.052845528455284556	1.04930245800512	25.0	9.0	0.7352941176470589	0.9692513368983958	498	51	0.897590361445783	1.00953897349469
HMF002039A	55.0	11208	1	0.9999107780157029	2427.0	4502.0	4304.0	0.21605982373364194	1129.0	2309.0	0.6716114019778942	184.0	0.0	1.0	1.00008922994557	35.0	108.0	41.0	0.19021739130434784	0.880392235896885	35.0	32.0	0.5223880597014925	0.7778129706599095	707	1	0.998585572842999	0.99867467657931
HMF002157A	63.0	195146	23	0.999882139526303					0.0	0.0		2219.0	0.0	1.0	1.00011787436643						0.0	0.0			0	0			0.0	0.0	0.0
HMF001447A	69.0	18374	2468	0.8656797648851641	216.0	231.0	17953.0	0.011739130434782608	29.0	211.0	0.8791666666666667	453.0	28.0	0.938189845474614	1.08376085884261	3.0	17.0	433.0	0.006622516556291391	0.5641402992396372	3.0	2.0	0.6	0.6824644549763033	0	0			0.0	0.0	0.0
HMF000018A	67.0	90686	12329	0.864047372251505	10158.0	47450.0	20067.0	0.13077566784679756	32207.0	9350.0	0.2249921794162235	1061.0	81.0	0.923656927426956	1.06898875812807	128.0	561.0	284.0	0.131551901336074	1.00593561097456	128.0	403.0	0.24105461393596986	1.0713910792873904	0	0			0.0	0.0	0.0
HMF000505A	60.0	86593	12106	0.860196551684316					0.0	0.0		1235.0	161.0	0.8696356275303639	1.01097316168911						0.0	0.0			0	0			0.0	0.0	0.0
HMF000520A	69.0	27337	352	0.9871236785309291	13206.0	4004.0	10205.0	0.4817070946562101	2279.0	12307.0	0.8437542849307555	1479.0	17.0	0.988505747126437	1.00140009669058	672.0	270.0	537.0	0.4543610547667343	0.9432309795873101	672.0	170.0	0.7980997624703088	0.9458912111312199	3191	51	0.984017549357568	0.996853353595992
HMF004382A		31115	387	0.9875622690020891	8272.0	8036.0	14878.0	0.2652472263195023	4812.0	7853.0	0.6200552704303198	919.0	11.0	0.988030467899891	1.00047409557098	259.0	198.0	462.0	0.28182807399347115	1.06251091822539	259.0	120.0	0.683377308707124	1.1021232159398606	1286	20	0.9844479004665629	0.996846407934688
HMF000690B	78.0	20539	6465	0.6852329714202249	4699.0	8421.0	7463.0	0.22829519506388768	5217.0	4330.0	0.4535456164240075	673.0	245.0	0.6359583952451711	0.9280907687892971	178.0	211.0	284.0	0.26448736998514116	1.1585323550551498	178.0	133.0	0.572347266881029	1.2619398052917286	1930	602	0.6880829015544039	1.00415906743114
HMF000719A	51.0	12341	7028	0.4305161656267729	230.0	334.0	4988.0	0.04142651296829971	189.0	205.0	0.5203045685279187	436.0	131.0	0.69954128440367	1.62488970277163	10.0	14.0	292.0	0.03164556962025317	0.7638965327462851	10.0	7.0	0.5882352941176471	1.1305595408895266	0	0			0.0	0.0	0.0
HMF002195A	53.0	9880	138	0.986032388663968	3149.0	2329.0	4427.0	0.3179202423018677	1520.0	2978.0	0.6620720320142286	508.0	2.0	0.996062992125984	1.0101726916654399	169.0	118.0	221.0	0.33267716535433073	1.0464170602841	169.0	81.0	0.676	1.0210369375419746	1140	19	0.983333333333333	0.9972627112844731	420.0	199.0	521.0	1.1588474202336598
HMF000319B	68.0	51724	2	0.9999613332302221	4656.0	38961.0	8200.0	0.08985468089623097	26986.0	4428.0	0.14095626153944102	917.0	0.0	1.0	1.00003866826495	80.0	718.0	119.0	0.08724100327153762	0.970912170644602	80.0	491.0	0.14010507880910683	0.9939613698530447	0	0			0.0	0.0	0.0
HMF001138A	49.0	18161	2360	0.870051208633886	593.0	1164.0	13118.0	0.0398655462184874	404.0	566.0	0.5835051546391753	385.0	12.0	0.968831168831169	1.11353350149629	2.0	39.0	322.0	0.005509641873278237	0.138205603482317	2.0	21.0	0.08695652173913043	0.14902442771547086	0	0			0.0	0.0	0.0
HMF003528A	46.0	11883	201	0.983085079525372	5273.0	1390.0	5257.0	0.44236577181208053	652.0	4649.0	0.8770043388039992	725.0	9.0	0.987586206896552	1.00457857357916	320.0	103.0	302.0	0.4413793103448276	0.997770032108922	311.0	55.0	0.8497267759562842	0.9688968895126399	1441	16	0.988896599583623	1.00591151282761	618.0	181.0	642.0	0.969489206467736
HMF000514A	45.0	4901	111	0.977351560905938	50.0	98.0	4765.0	0.01017708121310808	18.0	44.0	0.7096774193548387	482.0	5.0	0.989626556016598	1.01255944698066	9.0	17.0	456.0	0.01867219917012448	1.83473029045643	9.0	4.0	0.6923076923076923	0.9755244755244754	332	3	0.9909638554216871	1.01392773599618	3.0	7.0	322.0	0.88789156626506
HMF003162A	69.0	161177	107	0.9993361335674441	622.0	15065.0	146166.0	0.003842993333456902	2.0	434.0	0.9954128440366972	324.0	1.0	0.996913580246914	0.9975758373592651	1.0	32.0	293.0	0.003067484662576687	0.7982019213698142	11.0	0.0	1.0	1.0046082949308757	0	0			0.0	0.0	0.0
HMF000703B		13152	177	0.98654197080292	5024.0	3783.0	4375.0	0.3811257775754817	2419.0	4625.0	0.6565871663827371	799.0	10.0	0.9874843554443051	1.0009552402931399	250.0	289.0	260.0	0.31289111389236546	0.8209654982741171	250.0	206.0	0.5482456140350878	0.8349928876244667	2243	44	0.980383415069104	0.9937574315983699
HMF000061B	72.0	18853	774	0.9589455259109959	5403.0	4383.0	9108.0	0.285963798031121	2238.0	5182.0	0.6983827493261455	667.0	17.0	0.974512743628186	1.01623368303679	125.0	278.0	264.0	0.1874062968515742	0.6553497265803521	125.0	150.0	0.45454545454545453	0.6508543559875092	0	0			0.0	0.0	0.0
HMF003024A	49.0	67061	354	0.9947212239602751	7030.0	20101.0	40163.0	0.1044669658513389	13387.0	6698.0	0.33348269853124224	773.0	2.0	0.997412677878396	1.00270573689722	136.0	221.0	416.0	0.1759379042690815	1.6841486955737701	136.0	167.0	0.44884488448844884	1.3459315474694677	0	0			0.0	0.0	0.0
HMF000879A	67.0	6665	111	0.983345836459115	78.0	256.0	6356.0	0.011659192825112108	60.0	68.0	0.53125	759.0	12.0	0.984189723320158	1.0008581791164	7.0	34.0	718.0	0.00922266139657444	0.791020573629269	7.0	6.0	0.5384615384615384	1.0135746606334841	1253	19	0.9848363926576221	1.00151580058942	7.0	54.0	1192.0	0.479157713794585
HMF001050A	65.0	14871	104	0.9930065227624241	1745.0	11141.0	2011.0	0.11713767872726052	8658.0	1488.0	0.14665878178592548	755.0	1.0	0.998675496688742	1.0057088989814	95.0	565.0	95.0	0.12582781456953643	1.07418736598417	95.0	504.0	0.15859766277128548	1.0814058376864668	4934	43	0.99128496149169	0.9982663142373491
HMF004202A		24223	7	0.9997110184535359	10334.0	6145.0	7818.0	0.4253199983537062	3896.0	9582.0	0.7109363407033684	1182.0	1.0	0.9991539763113371	0.999442796836369	482.0	316.0	384.0	0.4077834179357022	0.958768502572456	482.0	232.0	0.6750700280112045	0.9495505987826148	1842	1	0.9994571118349621	0.9997460199858891
HMF003407A	65.0	14029	3034	0.783733694489985	86.0	1371.0	9747.0	0.00767583006069261	488.0	69.0	0.12387791741472172	927.0	93.0	0.8996763754045309	1.14793632292407	10.0	110.0	722.0	0.011876484560570071	1.5472573606584499	10.0	55.0	0.15384615384615385	1.2419175027870681	5516	1163	0.789158810732415	1.00692214240701
HMF001286B	71.0	30775	15258	0.504207961007311					0.0	0.0		967.0	314.0	0.675284384694933	1.33929734736009						0.0	0.0			1190	420	0.647058823529412	1.2833173483352198
HMF001567A	76.0	22712	72	0.99682986967242	10072.0	2286.0	10386.0	0.442842068237777	1225.0	9516.0	0.8859510287682711	1372.0	3.0	0.9978134110787171	1.0009866692764902	616.0	165.0	591.0	0.4489795918367347	1.01385939602211	616.0	103.0	0.8567454798331016	0.9670348044227978	3363	8	0.997621171573	1.00079381840839
HMF001245B	63.0	11482	2	0.9998258143180629	4393.0	6154.0	965.0	0.38160180681028494	4989.0	4195.0	0.4567726480836237	752.0	0.0	1.0	1.00017421602787	222.0	480.0	50.0	0.29521276595744683	0.773614696494907	223.0	425.0	0.3441358024691358	0.7534072014008445	3751	1	0.9997334044254871	0.9999075740081391
HMF002191A	54.0	95636	1	0.999989543686478					0.0	0.0		1258.0	0.0	1.0	1.00001045642286						0.0	0.0			0	0			0.0	0.0	0.0
HMF001459A	56.0	4146	568	0.863000482392668	55.0	150.0	3432.0	0.015122353588122079	26.0	46.0	0.6388888888888888	644.0	142.0	0.779503105590062	0.9032475896524309	12.0	11.0	487.0	0.023529411764705882	1.55593582887701	11.0	2.0	0.8461538461538461	1.3244147157190636	458	53	0.884279475982533	1.0246569892184398	6.0	22.0	376.0	0.9820882088208821
HMF001398A	61.0	4419	433	0.902014030323603					0.0	1.0	1.0	495.0	27.0	0.945454545454545	1.0481594672262	0.0	0.0	495.0	0.0		0.0	0.0			1029	99	0.9037900874635569	1.0019689905924398	1.0	0.0	1028.0
HMF000942A	54.0	122745	600	0.9951118171819631	7065.0	59308.0	56900.0	0.057311820106592685	27920.0	6437.0	0.18735628838373547	1424.0	5.0	0.996488764044944	1.00138371069382	124.0	620.0	680.0	0.08707865168539326	1.5193838116367298	124.0	310.0	0.2857142857142857	1.5249783617035442	0	0			0.0	0.0	0.0
HMF001456A	72.0	6864	210	0.9694055944055942	8.0	207.0	6668.0	0.0011622838878396049	1.0	8.0	0.8888888888888888	768.0	11.0	0.985677083333333	1.01678501653141	2.0	3.0	763.0	0.0026041666666666665	2.2405598958333304	2.0	0.0	1.0	1.125	1901	64	0.9663335086796421	0.9968309593593431	3.0	25.0	1873.0	1.3577722251446598
HMF002165A	64.0	51618	872	0.983106668216514	4828.0	21339.0	25587.0	0.09328747536422305	14436.0	4546.0	0.23949004319881995	1398.0	29.0	0.9792560801144491	0.996083244853735	291.0	352.0	755.0	0.20815450643776823	2.23132318272168	291.0	243.0	0.5449438202247191	2.2754341389145663	2152	49	0.9772304832713761	0.994022840923459
HMF002964A	70.0	8649	110	0.987281766678229	1762.0	1983.0	4932.0	0.20306557565979025	856.0	1499.0	0.6365180467091295	1148.0	5.0	0.995644599303136	1.00847056322436	188.0	379.0	581.0	0.16376306620209058	0.806454100701214	188.0	192.0	0.49473684210526314	0.7772550121133387	3300	43	0.986969696969697	0.999683910187482	685.0	747.0	1868.0	1.02221047019571
HMF000111A	61.0	53010	411	0.992246745897001	8412.0	32463.0	12282.0	0.1582482081381568	23010.0	8104.0	0.26046152857234683	826.0	3.0	0.99636803874092	1.00415349595346	106.0	528.0	192.0	0.12832929782082325	0.8109368145817291	106.0	384.0	0.2163265306122449	0.830550798799283	1942	18	0.9907312049433571	0.998472616856734
HMF000307C	49.0	9702	92	0.990517419088848	4293.0	2544.0	2892.0	0.4412580943570768	1818.0	4017.0	0.6884318766066838	408.0	1.0	0.997549019607843	1.00709891656975	117.0	165.0	126.0	0.2867647058823529	0.6498797632260451	117.0	123.0	0.4875	0.708131067961165	1150	12	0.9895652173913041	0.999038682531783
HMF002668A	55.0	6482	31	0.9952175254551059	1625.0	4869.0	1.0	0.2501924557351809	4285.0	1410.0	0.24758560140474103	655.0	0.0	1.0	1.0048054565183702	173.0	482.0	0.0	0.2641221374045801	1.05567586611861	173.0	482.0	0.2641221374045801	1.0667911861837474	2359	16	0.993217465027554	0.997990328369029
HMF001792A	55.0	50024	20	0.9996001919078841					0.0	0.0		617.0	1.0	0.9983792544570501	0.998778574213253						0.0	0.0			0	0			0.0	0.0	0.0
HMF002500A	83.0	49522	10	0.9997980695448491					0.0	0.0		1235.0	0.0	1.0	1.0002019712393						0.0	0.0			0	0			0.0	0.0	0.0
HMF000315A	60.0	4072	137	0.9663555992141449	280.0	1148.0	2647.0	0.0687116564417178	286.0	254.0	0.4703703703703704	262.0	7.0	0.9732824427480922	1.00716800682852	19.0	73.0	170.0	0.07251908396946564	1.0554116684841899	19.0	15.0	0.5588235294117647	1.1880500231588698	1374	42	0.96943231441048	1.003183833362	77.0	425.0	872.0	0.8155931586608441
HMF001737A	69.0	16718	2	0.9998803684651271	11195.0	4913.0	660.0	0.6676407442748091	4353.0	10414.0	0.7052211011038125	1418.0	0.0	1.0	1.00011964584829	934.0	417.0	67.0	0.6586741889985895	0.9865697901856499	928.0	402.0	0.6977443609022557	0.9893980197276369	123	0	1.0	1.00011964584829
HMF001313A	64.0	6875	475	0.9309090909090909	41.0	107.0	6752.0	0.005942028985507246	4.0	33.0	0.8918918918918919	311.0	29.0	0.906752411575563	0.9740504421221859	1.0	2.0	308.0	0.003215434083601286	0.541134028703631	1.0	0.0	1.0	1.1212121212121213	829	51	0.9384800965018091	1.0081329161640502
HMF002243A	49.0	96632	741	0.9923317327593342	4236.0	7461.0	85083.0	0.04376937383756974	2457.0	4158.0	0.6285714285714286	255.0	4.0	0.9843137254901959	0.9919200333875821	9.0	18.0	228.0	0.03529411764705882	0.8063656057323779	27.0	35.0	0.43548387096774194	0.6928152492668622	0	0			0.0	0.0	0.0
HMF001037A	73.0	5760	240	0.958333333333333	51.0	322.0	5393.0	0.008844953173777315	47.0	40.0	0.4597701149425287	829.0	21.0	0.974668275030157	1.01704515655321	5.0	45.0	779.0	0.006031363088057901	0.6818988150145461	5.0	8.0	0.38461538461538464	0.8365384615384617	1418	67	0.9527503526093091	0.9941742809836271	8.0	86.0	1324.0	0.637849498050278
HMF000574A	78.0	9273	58	0.9937452820015099	3278.0	2413.0	3626.0	0.35182998819362454	1357.0	2729.0	0.6678903573176701	693.0	2.0	0.9971139971139971	1.0033899180941999	233.0	181.0	279.0	0.3362193362193362	0.9556301267710658	233.0	116.0	0.667621776504298	0.9995978669096964	4887	33	0.993247391037446	0.9994989752675251	1716.0	1306.0	1865.0	0.9980265407607909
HMF002264A	83.0	4491	154	0.9657091961701179	31.0	140.0	4191.0	0.007106831728564879	84.0	27.0	0.2432432432432433	625.0	21.0	0.9664	1.0007153331796201	6.0	14.0	586.0	0.009900990099009901	1.3931651229639097	6.0	11.0	0.35294117647058826	1.4509803921568625	1241	49	0.9605157131345691	0.9946221046085658
HMF002187A	68.0	9441	1603	0.8302086643364051	2260.0	2124.0	3425.0	0.2894096555256755	1162.0	1972.0	0.6292278238672623	596.0	62.0	0.8959731543624159	1.07921441060673	118.0	173.0	239.0	0.22264150943396227	0.769295374853899	116.0	104.0	0.5272727272727272	0.8379679144385026	2915	438	0.8497427101200691	1.02352907964322	688.0	701.0	1074.0	0.9651859916139391
HMF000384A	67.0	19569	2359	0.8794521947978949	715.0	1779.0	15071.0	0.04070594933105608	775.0	557.0	0.41816816816816815	840.0	30.0	0.9642857142857142	1.0964617747157	21.0	101.0	686.0	0.02599009900990099	0.6384840407117629	21.0	54.0	0.28	0.6695870736086177	2633	186	0.9293581466008359	1.05674663398209	76.0	275.0	2102.0	0.76112880189521
HMF002425A	49.0	71337	120	0.9983178434753349					0.0	0.0		787.0	0.0	1.0	1.00168499094317						0.0	0.0			0	0			0.0	0.0	0.0
HMF003959A	58.0	4036	8	0.9980178394449949	900.0	1325.0	1818.0	0.2226069750185506	708.0	748.0	0.5137362637362637	431.0	0.0	1.0	1.00198609731877	79.0	156.0	196.0	0.18329466357308585	0.823400360917762	76.0	105.0	0.4198895027624309	0.8173250214199191	1313	6	0.995430312261995	0.9974073337361998	279.0	446.0	588.0	0.9545544554455451
HMF000340A	38.0	135764	1143	0.991580978757255	4332.0	113241.0	18989.0	0.03172185527452732	88377.0	3946.0	0.04274124541013615	1147.0	22.0	0.980819529206626	0.9891471803300249	109.0	861.0	177.0	0.0950305143853531	2.9957426374636604	109.0	698.0	0.13506815365551425	3.1601361251743647	0	0			0.0	0.0	0.0
HMF001676A	69.0	11610	0	1.0					0.0	0.0		596.0	0.0	1.0	1.0						0.0	0.0			1179	0	1.0	1.0
HMF001495A	80.0	8090	479	0.940791100123609	29.0	198.0	7899.0	0.0035687915333497415	7.0	18.0	0.72	851.0	47.0	0.944770857814336	1.0042302246377601	2.0	16.0	833.0	0.0023501762632197414	0.658535597066332	2.0	0.0	1.0	1.3888888888888888	1377	87	0.93681917211329	0.9957780978053491	5.0	27.0	1345.0	1.01745423584504
HMF003192A	71.0	8915	0	1.0					0.0	0.0		1212.0	0.0	1.0	1.0						0.0	0.0			2162	0	1.0	1.0
HMF001113A	67.0	4889	903	0.8152996522806301	24.0	67.0	3845.0	0.006097560975609756	19.0	18.0	0.4864864864864865	682.0	69.0	0.898826979472141	1.1024498501353	5.0	10.0	593.0	0.008223684210526315	1.3486842105263201	5.0	3.0	0.625	1.284722222222222	1530	286	0.813071895424837	0.997267560645265	6.0	25.0	1181.0	0.811881188118812
HMF004170A	71.0	11488	5080	0.5577994428969361	1507.0	2039.0	2593.0	0.24547971982407557	1097.0	1365.0	0.5544272948822095	829.0	230.0	0.7225572979493371	1.29537113589919	110.0	254.0	213.0	0.19064124783362218	0.776606914698478	110.0	161.0	0.4059040590405904	0.7321141343281565	3794	1808	0.523458091723774	0.9384342318543571	504.0	552.0	833.0	1.0868834094500899
HMF004359A	55.0	234489	2280	0.9902767293988199					26658.0	42656.0	0.6154023718152177	2622.0	50.0	0.98093058733791	0.990562090592006	588.0	615.0	1419.0	0.2242562929061785		589.0	318.0	0.649393605292172	1.055234160662547	0	0			0.0	0.0	0.0
HMF004226A	65.0	59196	70	0.998817487668086	3767.0	29227.0	26451.0	0.06336950121961477	12819.0	3525.0	0.2156754772393539	777.0	1.0	0.9987129987129991	0.999895387339152	46.0	396.0	335.0	0.059202059202059204	0.9342358399963921	46.0	178.0	0.20535714285714285	0.9521580547112461	0	0			0.0	0.0	0.0
HMF004388A	71.0	84202	3	0.999964371392604	17493.0	24863.0	42241.0	0.20678038228305967	14415.0	16503.0	0.5337667378226276	1238.0	0.0	1.0	1.00003562987684	287.0	394.0	557.0	0.23182552504038773	1.12111953020303	287.0	239.0	0.5456273764258555	1.0222206401463128	0	0			0.0	0.0	0.0
HMF001746A	72.0	149664	21461	0.856605462903571	244.0	3314.0	146371.0	0.0016274369868404378	2406.0	230.0	0.08725341426403642	273.0	40.0	0.853479853479853	0.996351168000817	3.0	1.0	269.0	0.01098901098901099	6.752341920374709	4.0	18.0	0.18181818181818182	2.083794466403162	0	0			0.0	0.0	0.0
HMF004219A	58.0	17659	832	0.952885214338298	7842.0	2252.0	4718.0	0.5294355927626249	1341.0	7021.0	0.8396316670652954	1412.0	48.0	0.96600566572238	1.0137691835140799	598.0	215.0	403.0	0.4917763157894737	0.9288690116645859	584.0	142.0	0.8044077134986226	0.9580483264884607	4323	240	0.9444829979181121	0.991182341489032
HMF004137B	75.0	10810	3	0.9997224791859392	2884.0	669.0	7277.0	0.2662973222530009	75.0	2721.0	0.973175965665236	644.0	0.0	1.0	1.0002775978532399	156.0	53.0	435.0	0.2422360248447205	0.909644989274731	156.0	5.0	0.968944099378882	0.9956514891081787	0	0			0.0	0.0	0.0
HMF004011A	61.0	53564	1032	0.980733328354865	9720.0	34081.0	9886.0	0.18104941605975375	28459.0	9337.0	0.2470367234628003	466.0	41.0	0.9120171673819741	0.9299338984551909	186.0	180.0	100.0	0.39914163090128757	2.20460048746887	296.0	420.0	0.4134078212290503	1.6734670677062422	5219	319	0.93887717953631	0.9573215800784829
HMF004134A	63.0	46911	42287	0.0985696318560679	25033.0	3112.0	18816.0	0.5330593471178212	2277.0	24448.0	0.914798877455566	634.0	471.0	0.257097791798107	2.60828601017323	287.0	125.0	222.0	0.4526813880126183	0.849213864197682	287.0	97.0	0.7473958333333334	0.8170056301469786	0	0			0.0	0.0	0.0
HMF004122A	82.0	20980	2256	0.8924690181124879	587.0	1493.0	16621.0	0.03138869579166889	971.0	525.0	0.35093582887700536	753.0	46.0	0.938911022576361	1.05203766575796	28.0	53.0	623.0	0.03977272727272727	1.26710353105157	28.0	45.0	0.3835616438356164	1.0929680365296803	1717	176	0.8974956319161329	1.00563225580007
HMF004369A		19192	1	0.999947894956232	13954.0	4664.0	638.0	0.7246572496884088	4306.0	13042.0	0.7517869495042656	1617.0	0.0	1.0	1.00005210775885	1274.0	301.0	42.0	0.7878787878787878	1.0872433667331198	1274.0	297.0	0.8109484404837684	1.0786944905315452	1609	0	1.0	1.00005210775885
HMF003916A	61.0	23642	613	0.9740715675492769	9.0	168.0	23573.0	0.00037894736842105265	0.0	0.0		505.0	9.0	0.9821782178217819	1.00832243804519	0.0	8.0	497.0	0.0	0.0	0.0	0.0			0	0			0.0	0.0	0.0
HMF004370A	73.0	33908	369	0.989117612362864	10977.0	11250.0	11794.0	0.32265365509538224	7330.0	9902.0	0.5746285979572887	1176.0	3.0	0.9974489795918371	1.00842302990548	466.0	274.0	436.0	0.39625850340136054	1.22812339839826	465.0	195.0	0.7045454545454546	1.2260883935293148	4163	61	0.985347105452798	0.996188009531992
HMF004230A	55.0	216972	171	0.9992118798739008	33047.0	95395.0	88911.0	0.15204298997483356	49732.0	31997.0	0.3915011807314417	339.0	0.0	1.0	1.00078874174935	49.0	143.0	147.0	0.14454277286135694	0.9506704181842379	363.0	435.0	0.4548872180451128	1.1619050987157866	0	0			0.0	0.0	0.0
HMF003880B	59.0	1069	741	0.306828811973807					0.0	0.0		85.0	50.0	0.411764705882353	1.34200143472023	0.0	0.0	42.0	0.0		0.0	0.0			383	275	0.281984334203655	0.9190282111698399
HMF003827A	63.0	7635	2092	0.7259986902423051	1721.0	3293.0	89.0	0.3372525965118558	2865.0	1582.0	0.3557454463683382	595.0	92.0	0.845378151260504	1.1644348159613798	146.0	317.0	5.0	0.31196581196581197	0.925021230948018	142.0	298.0	0.32272727272727275	0.9071859556372831	2774	609	0.780461427541456	1.07501767982663
HMF003844A	82.0	8087	0	1.0	3293.0	3018.0	1793.0	0.4063425468904245	2035.0	3125.0	0.6056201550387597	722.0	0.0	1.0	1.0	308.0	283.0	131.0	0.4265927977839335	1.0498354185365901	308.0	210.0	0.5945945945945946	0.9817945945945947	3095	0	1.0	1.0
HMF003830A	66.0	5508	5	0.999092229484386	1874.0	3442.0	205.0	0.33943126245245425	2887.0	1673.0	0.3668859649122807	824.0	1.0	0.9987864077669899	0.999693900414425	256.0	535.0	35.0	0.3099273607748184	0.9130784198707429	255.0	521.0	0.3286082474226804	0.8956686241765826	1915	1	0.9994778067885121	1.00038592763786	637.0	1206.0	72.0	0.9799836152823721
HMF004336A	62.0	18825	2	0.9998937583001329					0.0	0.0		654.0	0.0	1.0	1.00010625298837						0.0	0.0			640	0	1.0	1.00010625298837
HMF004161A		36664	630	0.982816932140519	188.0	234.0	36292.0	0.0051206624176063625	106.0	179.0	0.6280701754385964	189.0	1.0	0.9947089947089949	1.0120999772995098	0.0	3.0	186.0	0.0	0.0	0.0	0.0			0	0			0.0	0.0	0.0
HMF004190A	80.0	25581	1	0.999960908486768	7766.0	14661.0	3229.0	0.3026972248207047	11977.0	7536.0	0.3862040690821504	560.0	0.0	1.0	1.00003909304144	174.0	329.0	57.0	0.3107142857142857	1.02648541260439	174.0	290.0	0.375	0.9709892515923566	1880	0	1.0	1.00003909304144
HMF004149A	62.0	135551	106	0.999218006506776					0.0	0.0		10099.0	11.0	0.998910783245866	0.9996925363044811						0.0	0.0			0	0			0.0	0.0	0.0
HMF004159A	62.0	14318	2	0.9998603156865479	5020.0	4572.0	4774.0	0.34943616873172767	2688.0	4738.0	0.6380285483436574	589.0	0.0	1.0	1.00013970382788	182.0	236.0	171.0	0.3089983022071307	0.8842768146429559	181.0	164.0	0.5246376811594203	0.8222793204495262	2571	1	0.999611046285492	0.999750695775054
HMF004320A	63.0	133276	56	0.999579819322309	16011.0	72885.0	44894.0	0.11967262127214291	41603.0	15347.0	0.26948200175592624	1459.0	0.0	1.0	1.00042035730371	195.0	756.0	508.0	0.13365318711446195	1.11682342789606	195.0	468.0	0.29411764705882354	1.0914185182771878	0	0			0.0	0.0	0.0
HMF003966A	65.0	39074	5	0.999872037672109					0.0	0.0		1007.0	0.0	1.0	1.00012797870434						0.0	0.0			0	0			0.0	0.0	0.0
HMF004139A	58.0	71250	532	0.9925333333333329	8831.0	32767.0	29984.0	0.12336900338073817	21037.0	8162.0	0.2795301208945512	1134.0	14.0	0.987654320987654	0.9950842836388241	233.0	429.0	472.0	0.2054673721340388	1.6654699843844099	233.0	289.0	0.446360153256705	1.596823096660442	0	0			0.0	0.0	0.0
HMF003859A	67.0	17483	70	0.9959961105073499	9840.0	4567.0	3129.0	0.5611313868613139	3604.0	8969.0	0.713354012566611	1005.0	4.0	0.9960199004975121	1.0000238856255699	585.0	253.0	169.0	0.5809334657398213	1.0352895584566602	580.0	217.0	0.7277289836888331	1.0201512444999106	2205	13	0.994104308390023	0.998100592866408
HMF004275A	66.0	28502	1682	0.940986597431759	1993.0	2462.0	22253.0	0.07462183615396135	803.0	1889.0	0.7017087667161961	1152.0	88.0	0.9236111111111109	0.9815348206147979	61.0	101.0	898.0	0.057547169811320756	0.771184049834799	61.0	44.0	0.580952380952381	0.827910963220651	5075	296	0.9416748768472909	1.00073144444077
HMF004039A	54.0	34958	9	0.9997425482006981	24484.0	9295.0	1262.0	0.6987243514739876	7831.0	23442.0	0.7495923000671506	1257.0	0.0	1.0	1.0002575180978	791.0	413.0	53.0	0.6292760540970564	0.9006070173017049	791.0	386.0	0.6720475785896347	0.8965508030557822	0	0			0.0	0.0	0.0
HMF004247A	73.0	7045	48	0.9931866572036908	2025.0	3441.0	1597.0	0.2867053659917882	2413.0	1897.0	0.44013921113689103	489.0	0.0	1.0	1.00686008289267	173.0	187.0	129.0	0.3537832310838446	1.23396096846676	170.0	150.0	0.53125	1.2070044807590932	2774	14	0.9949531362653209	1.00177859725442
HMF003813A	74.0	12430	9062	0.270957361222848					0.0	0.0		1046.0	711.0	0.320267686424474	1.18198555292643						0.0	0.0			4147	2952	0.288160115746323	1.06348878822054
HMF004344A	67.0	12606	469	0.962795494209107	4290.0	3579.0	4774.0	0.3393181997943526	2247.0	3950.0	0.6374051960626109	493.0	13.0	0.973630831643002	1.0112540383695898	137.0	191.0	165.0	0.2778904665314402	0.8189671721111881	137.0	133.0	0.5074074074074074	0.7960515705578997	3088	108	0.9650259067357511	1.00231660050349
HMF003973A	74.0	25300	1	0.9999604743083	12894.0	3689.0	8753.0	0.508920113672245	2140.0	12463.0	0.853454769567897	1015.0	0.0	1.0	1.00003952725404	412.0	256.0	347.0	0.4059113300492611	0.797593412294717	413.0	169.0	0.7096219931271478	0.8314699482978207	1037	0	1.0	1.00003952725404
HMF004008A	60.0	62717	1346	0.978538514278425	22415.0	29382.0	11186.0	0.35588968451804454	22739.0	21105.0	0.4813657513000639	1011.0	5.0	0.995054401582592	1.01687811676615	464.0	373.0	174.0	0.4589515331355094	1.2895893112413002	451.0	297.0	0.6029411764705882	1.2525635129673758	0	0			0.0	0.0	0.0
HMF004103A	50.0	17239	172	0.990022623121991	10001.0	5610.0	1674.0	0.5785941567833381	4852.0	9351.0	0.6583820319650778	644.0	7.0	0.9891304347826091	0.9990988202506229	310.0	260.0	74.0	0.4813664596273292	0.831958729592879	311.0	241.0	0.5634057971014492	0.8557429725411061	2120	26	0.987735849056604	0.997690179989851
HMF003952A	66.0	8428	2	0.999762695775985	2246.0	5821.0	384.0	0.26576736480889834	4951.0	2139.0	0.3016925246826516	637.0	0.0	1.0	1.00023736055068	154.0	454.0	29.0	0.24175824175824176	0.909661131388647	154.0	427.0	0.26506024096385544	0.8785774232976789	3750	0	1.0	1.00023736055068
HMF003956A	33.0	2993	1338	0.552956899432008	23.0	56.0	1535.0	0.014250309789343246	6.0	17.0	0.7391304347826086	240.0	28.0	0.883333333333333	1.597472306143	2.0	9.0	196.0	0.00966183574879227	0.678008821676118	2.0	0.0	1.0	1.3529411764705883	0	0			0.0	0.0	0.0
HMF004153A	66.0	24755	0	1.0					0.0	0.0		970.0	0.0	1.0	1.0						0.0	0.0			1751	0	1.0	1.0
HMF004299A	67.0	4152	9	0.9978323699421958	194.0	209.0	3759.0	0.04661220567035079	43.0	172.0	0.8	511.0	0.0	1.0	1.00217233888487	26.0	23.0	462.0	0.050880626223091974	1.09157302237376	26.0	3.0	0.896551724137931	1.1206896551724137	1521	3	0.998027613412229	1.0001956676050099
HMF003920A	71.0	87702	393	0.9955189163303001	5696.0	70540.0	11938.0	0.06459954181504753	56185.0	4947.0	0.08092324805339265	1624.0	9.0	0.9944581280788181	0.998934436870981	419.0	948.0	257.0	0.2580049261083744	3.9939126324929397	419.0	799.0	0.3440065681444992	4.251022745868108	0	0			0.0	0.0	0.0
HMF004273A	60.0	2878	1	0.9996525364836691	18.0	80.0	2781.0	0.006252170892671066	0.0	16.0	1.0	471.0	0.0	1.0	1.0003475842891898	3.0	12.0	456.0	0.006369426751592357	1.01875442321302	3.0	0.0	1.0	1.0	826	0	1.0	1.0003475842891898
HMF003982A	77.0	34199	1013	0.9703792508552879	184.0	2741.0	31373.0	0.005364744299959181	669.0	157.0	0.1900726392251816	882.0	27.0	0.9693877551020409	0.998978238918059	8.0	67.0	807.0	0.009070294784580499	1.69072266587795	8.0	22.0	0.26666666666666666	1.402972399150743	0	0			0.0	0.0	0.0
HMF004022A	65.0	34545	850	0.9753944130843829	5919.0	10091.0	18694.0	0.1705567081604426	6323.0	5291.0	0.4555708627518512	659.0	5.0	0.992412746585736	1.0174476429976	173.0	152.0	334.0	0.26251896813353565	1.53918875994361	174.0	112.0	0.6083916083916084	1.3354489018824685	2766	75	0.972885032537961	0.997427317080394
HMF004177B	60.0	51409	22	0.999572059367037	4655.0	27940.0	19022.0	0.0901834666873317	18155.0	4275.0	0.1905929558626839	823.0	0.0	1.0	1.00042812384455	227.0	292.0	304.0	0.275820170109356	3.0584338819623302	227.0	214.0	0.5147392290249433	2.7007253583694686	0	0			0.0	0.0	0.0
HMF004102A	75.0	84323	155	0.9981618301056651	9062.0	41421.0	34144.0	0.10708166424427193	21799.0	8258.0	0.2747446518281931	1231.0	1.0	0.9991876523151909	1.0010277113175299	189.0	545.0	497.0	0.15353371242891958	1.43380020764977	189.0	322.0	0.3698630136986301	1.346206418350657	0	0			0.0	0.0	0.0
HMF004168A	58.0	7267	0	1.0	2051.0	909.0	4318.0	0.28180818906292937	468.0	1916.0	0.8036912751677853	1028.0	0.0	1.0	1.0	319.0	110.0	599.0	0.3103112840466926	1.1011436008248798	319.0	68.0	0.8242894056847545	1.0256294066557696	1318	0	1.0	1.0
HMF004195A	70.0	32962	872	0.9735452945816391	670.0	2919.0	29515.0	0.020239246012566457	855.0	590.0	0.4083044982698962	732.0	24.0	0.9672131147540981	0.9934957522132941	40.0	46.0	646.0	0.0546448087431694	2.6999429084087794	40.0	15.0	0.7272727272727273	1.7812018489984593	1661	42	0.97471402769416	1.00120049176862
HMF004319A	67.0	26797	1	0.9999626823898199	10878.0	3687.0	12287.0	0.4051094890510949	2334.0	10570.0	0.8191258524488529	709.0	0.0	1.0	1.00003731900284	166.0	263.0	282.0	0.23347398030942335	0.57632315860164	165.0	179.0	0.4796511627906977	0.5855646740445756	2381	0	1.0	1.00003731900284
HMF004282A	57.0	25326	3668	0.8551686014372579	1894.0	5910.0	15830.0	0.08013878310908014	2053.0	1618.0	0.4407518387360392	913.0	217.0	0.7623220153340641	0.891428911272994	112.0	106.0	579.0	0.14052697616060225	1.75354517137258	108.0	44.0	0.7105263157894737	1.6120779389759938	2323	400	0.8278088678433059	0.968006620509723
HMF003912A	37.0	54296	408	0.992485634300869	3404.0	28426.0	22591.0	0.06254938351004208	12797.0	3046.0	0.19226156662248312	373.0	4.0	0.9892761394101881	0.9967662051925391	75.0	106.0	192.0	0.20107238605898123	3.21461819086834	115.0	200.0	0.36507936507936506	1.898868148703999	8672	116	0.986623616236162	0.994093599078805
HMF002491A	51.0	5838	249	0.9573484069886949	229.0	443.0	5008.0	0.040316901408450706	109.0	208.0	0.6561514195583596	327.0	7.0	0.978593272171254	1.02219136212843	9.0	16.0	296.0	0.028037383177570093	0.6954250499938779	9.0	4.0	0.6923076923076923	1.055103550295858	1086	40	0.96316758747698	1.00607843544294	45.0	93.0	913.0	1.06199543790692
HMF001551A	61.0	23563	91	0.996138012986462	125.0	2085.0	21397.0	0.0052950396068962595	345.0	116.0	0.2516268980477224	206.0	0.0	1.0	1.00387695978187	0.0	20.0	186.0	0.0	0.0	1.0	2.0	0.3333333333333333	1.3247126436781604	2297	8	0.9965171963430559	1.00038065343522
HMF000688A	55.0	11148	691	0.9380157875852171	6172.0	2014.0	2996.0	0.5519585047397604	1463.0	5483.0	0.7893751799596891	671.0	19.0	0.9716840536512671	1.03589306972404	336.0	176.0	159.0	0.5007451564828614	0.907215220316163	336.0	141.0	0.7044025157232704	0.8923545274874769	3417	277	0.9189347380743341	0.979658072109848	1878.0	550.0	989.0	0.995735932817328
HMF001317A	36.0	9793	1496	0.847237822934749	624.0	634.0	7525.0	0.07104633951952635	262.0	576.0	0.6873508353221957	409.0	32.0	0.9217603911980441	1.08795944449831	14.0	29.0	349.0	0.03571428571428571	0.5026900183150179	14.0	16.0	0.4666666666666667	0.6789351851851853	1178	179	0.84804753820034	1.00095571189537	52.0	70.0	941.0	0.6885387268736279
HMF000233A	73.0	3964	211	0.9467709384460141	261.0	851.0	2660.0	0.06919406150583245	246.0	221.0	0.4732334047109208	521.0	35.0	0.9328214971209209	0.9852662975186071	39.0	103.0	345.0	0.08008213552361396	1.1573556137742198	39.0	37.0	0.5131578947368421	1.0843653250773995	885	49	0.944632768361582	0.9977416183813779	48.0	173.0	620.0	0.8248527341561089
HMF002900A	88.0	3889	147	0.9622010799691441	1.0	111.0	3785.0	0.00025660764690787786	0.0	0.0		721.0	22.0	0.9694868238557559	1.0075719556320202	0.0	19.0	702.0	0.0	0.0	0.0	0.0			1196	30	0.9749163879598659	1.01321481367609	1.0	18.0	1179.0	3.2529215358931602
HMF001364A	74.0	10347	1931	0.813375857736542	2903.0	1186.0	4682.0	0.33097708357085853	501.0	2512.0	0.8337205443079987	805.0	43.0	0.9465838509316771	1.1637717568429298	232.0	116.0	429.0	0.2985842985842986	0.902129825312739	232.0	61.0	0.7918088737201365	0.9497293537097019	0	0			0.0	0.0	0.0
HMF002259A	37.0	2880	301	0.8954861111111109	19.0	72.0	2806.0	0.006558508802209182	59.0	7.0	0.10606060606060606	189.0	9.0	0.9523809523809521	1.06353514651304	0.0	5.0	184.0	0.0	0.0	0.0	7.0	0.0	0.0	1051	131	0.8753568030447191	0.9775213620662241
HMF002542A	68.0	5076	551	0.891449960598897	685.0	631.0	2818.0	0.1656990807934204	196.0	629.0	0.7624242424242424	807.0	76.0	0.9058240396530358	1.01612438127709	124.0	79.0	455.0	0.1884498480243161	1.13730171055843	124.0	27.0	0.8211920529801324	1.0770801966750545	342	38	0.8888888888888891	0.9971270718232041	34.0	35.0	208.0	0.740762602440117
HMF003477A	49.0	8791	355	0.959617790922534	4136.0	1836.0	2854.0	0.4686154543394516	1204.0	3699.0	0.7544360595553743	1153.0	12.0	0.98959236773634	1.03123595362377	478.0	298.0	377.0	0.41457068516912404	0.8846713895799542	478.0	208.0	0.6967930029154519	0.9235945102174805	661	15	0.9773071104387291	1.01843371359256	288.0	184.0	189.0	0.929767628322365
HMF001642A	66.0	27186	10065	0.6297726771132199	1682.0	1244.0	14588.0	0.09603745574968596	547.0	1362.0	0.7134625458355159	2408.0	222.0	0.9078073089701	1.44148411317453	124.0	262.0	1815.0	0.056338028169014086	0.586625579876405	123.0	133.0	0.48046875	0.6734323375550662	5135	1549	0.698344693281402	1.1088837586325702	315.0	270.0	3039.0	0.9050690600121271
HMF003705A	69.0	111020	7	0.999936948297604					0.0	0.0		250.0	0.0	1.0	1.00006305567816						0.0	0.0			0	0			0.0	0.0	0.0
HMF001850A	62.0	113150	6498	0.942571807335395					20703.0	47306.0	0.6955844079460072	1331.0	74.0	0.9444027047332829	1.00194244871705	506.0	406.0	419.0	0.38016528925619836		506.0	322.0	0.6111111111111112	0.878557805681215	0	0			0.0	0.0	0.0
HMF003098A		6562	870	0.8674184699786651	236.0	51.0	6292.0	0.03587171302629579	45.0	219.0	0.8295454545454546	332.0	20.0	0.939759036144578	1.0833975395609101	16.0	4.0	312.0	0.04819277108433735	1.3434755973044699	16.0	3.0	0.8421052631578947	1.0151405912040374	3840	527	0.862760416666667	0.9946299814066529	143.0	31.0	3666.0	1.03813228283898
HMF002428B	54.0	23613	380	0.983907169779359	812.0	1800.0	17476.0	0.04042214257268021	665.0	781.0	0.5401106500691563	723.0	1.0	0.9986168741355459	1.0149502969467	40.0	63.0	548.0	0.06144393241167435	1.5200562983814199	40.0	21.0	0.6557377049180327	1.2140803089775614	0	0			0.0	0.0	0.0
HMF000783A	68.0	6782	317	0.9532586257741079					0.0	8.0	1.0	345.0	8.0	0.9768115942028991	1.02470784715917	0.0	0.0	345.0	0.0		0.0	0.0			755	31	0.9589403973509929	1.00596036733711	2.0	0.0	753.0
HMF003510A	66.0	13221	1489	0.887376144013312	6271.0	5206.0	1780.0	0.4730331145809761	4048.0	5523.0	0.5770556890607043	611.0	31.0	0.9492635024549921	1.0697419677768	210.0	320.0	81.0	0.3436988543371522	0.7265851876810121	210.0	280.0	0.42857142857142855	0.7426864281834406	791	96	0.8786346396965871	0.9901490429107199	431.0	255.0	105.0	1.15188531641145
HMF002581B	64.0	7626	264	0.965381589299764	2015.0	4517.0	1117.0	0.2634331285135312	3501.0	1867.0	0.3478017883755589	760.0	8.0	0.989473684210526	1.02495603311457	109.0	554.0	97.0	0.14342105263157895	0.5444305863915371	109.0	488.0	0.18257956448911222	0.5249529202879241	1061	31	0.970782280867106	1.00559435939861	296.0	621.0	144.0	1.05902432977925
HMF002557A	71.0	24391	629	0.974211799434218	333.0	1327.0	22796.0	0.013616290480863592	933.0	308.0	0.2481869460112812	143.0	7.0	0.951048951048951	0.976224011658739	2.0	10.0	131.0	0.013986013986013986	1.02715302715303	6.0	22.0	0.21428571428571427	0.8634044526901671	2252	110	0.951154529307282	0.97633238466181
HMF000288A	72.0	11117	0	1.0	2618.0	3161.0	5377.0	0.23467192542129794	1751.0	2403.0	0.5784785748675975	420.0	0.0	1.0	1.0	115.0	100.0	205.0	0.27380952380952384	1.1667758012295801	115.0	56.0	0.672514619883041	1.1625575243421358	4458	0	1.0	1.0	929.0	1383.0	2146.0	0.8880031640699839
HMF002169A	55.0	41777	1329	0.9681882375469759	1088.0	4417.0	36572.0	0.02585735675071892	1813.0	934.0	0.3400072806698216	343.0	24.0	0.93002915451895	0.960587123920545	21.0	22.0	300.0	0.061224489795918366	2.36777836134454	36.0	36.0	0.5	1.470556745182013	0	0			0.0	0.0	0.0
HMF000899A	47.0	3188	415	0.869824341279799	50.0	418.0	2317.0	0.017953321364452424	34.0	40.0	0.5405405405405406	235.0	20.0	0.9148936170212769	1.05181422685317	4.0	11.0	201.0	0.018518518518518517	1.0314814814814801	3.0	4.0	0.42857142857142855	0.7928571428571428	0	0			0.0	0.0	0.0
HMF001183A	61.0	7936	306	0.961441532258065					1.0	0.0	0.0	268.0	8.0	0.970149253731343	1.00905694333053	0.0	0.0	268.0	0.0		0.0	0.0			5779	231	0.960027686450943	0.99852945211988
HMF000117A	52.0	11427	335	0.970683468976984	4.0	585.0	10572.0	0.000358390825194875	0.0	0.0		405.0	16.0	0.960493827160494	0.9895026111578579	0.0	17.0	373.0	0.0	0.0	0.0	0.0			1181	82	0.930567315834039	0.9586722609119691	1.0	50.0	1052.0	2.52969174977335
HMF002442A	50.0	6646	302	0.9545591333132709	25.0	273.0	6364.0	0.003752626838787151	6.0	20.0	0.7692307692307693	476.0	17.0	0.9642857142857142	1.01018960547649	1.0	16.0	459.0	0.0021008403361344537	0.559831932773109	1.0	0.0	1.0	1.2999999999999998	1841	68	0.963063552417165	1.0089092637711998	2.0	66.0	1773.0	0.289494839760999
HMF001110A	40.0	17649	2048	0.883959431129242	13.0	117.0	15803.0	0.0008159166509759618	3.0	0.0	0.0	167.0	14.0	0.916167664670659	1.03643632547737	0.0	1.0	154.0	0.0	0.0	0.0	0.0			1884	679	0.639596602972399	0.7235587748131449
HMF001089C	50.0	2856	30	0.989495798319328	53.0	81.0	2729.0	0.01851205029689137	5.0	46.0	0.9019607843137256	258.0	0.0	1.0	1.01061571125265	4.0	4.0	250.0	0.015503875968992248	0.8375018282872599	4.0	1.0	0.8	0.8869565217391303	574	6	0.9895470383275259	1.00005178395733	7.0	20.0	547.0	0.658766682006443
HMF001480A		8079	2276	0.718281965589801	133.0	264.0	5481.0	0.0226267437904049	119.0	113.0	0.4870689655172414	334.0	61.0	0.817365269461078	1.13794485817268	3.0	9.0	259.0	0.01107011070110701	0.48924895263990203	3.0	5.0	0.375	0.7699115044247787	633	169	0.733017377567141	1.02051480154488	13.0	18.0	433.0	1.23823567539539
HMF000665A	57.0	5176	1259	0.756761978361669	1.0	58.0	3945.0	0.00024975024975024975	0.0	0.0		431.0	43.0	0.9002320185614849	1.1895841021379199	0.0	5.0	386.0	0.0	0.0	0.0	0.0			637	157	0.753532182103611	0.995732084393232	0.0	12.0	484.0	0.0
HMF001560A	67.0	4595	1008	0.78063112078346	1592.0	1529.0	348.0	0.4589218795041799	1292.0	1226.0	0.4868943606036537	302.0	42.0	0.860927152317881	1.10286040281591	101.0	118.0	35.0	0.39763779527559057	0.866460748625015	101.0	114.0	0.4697674418604651	0.9648241587313631	928	187	0.7984913793103449	1.02287925506859	297.0	358.0	67.0	0.8963559139186241
HMF000427A	54.0	35994	2463	0.9315719286547759	1957.0	4176.0	29938.0	0.05425410994982119	1789.0	1856.0	0.5091906721536351	264.0	18.0	0.931818181818182	1.0002643415455401	25.0	26.0	213.0	0.0946969696969697	1.74543402858426	40.0	36.0	0.5263157894736842	1.0336320326678765	4875	429	0.912	0.978990426769258
HMF000016A	74.0	8679	178	0.9794907247378729	2329.0	3390.0	2985.0	0.267578125	1785.0	2016.0	0.5303867403314917	1031.0	12.0	0.9883608147429681	1.00905581827482	218.0	473.0	340.0	0.21144519883608148	0.790218553314407	218.0	325.0	0.4014732965009208	0.7569444444444444	3135	83	0.9735247208931421	0.9939090757124549	968.0	946.0	1223.0	1.1532148665911202
HMF002493A	71.0	5449	1024	0.8120756102037071					0.0	0.0		595.0	77.0	0.8705882352941179	1.0720531738119001						0.0	0.0			984	188	0.8089430894308941	0.996142574985072
HMF002372A	65.0	25908	1708	0.934074417168442	2805.0	3074.0	17373.0	0.12063478410459315	1307.0	2444.0	0.6515595841109038	2330.0	36.0	0.984549356223176	1.0540373851665301	234.0	350.0	1652.0	0.10465116279069768	0.867504041785848	234.0	199.0	0.5404157043879908	0.8294187017836963	8151	436	0.946509630720157	1.01331287242553	838.0	1009.0	5556.0	0.938347536035278
HMF000074C	80.0	22932	8	0.999651142508285	8927.0	5905.0	8169.0	0.38811356027998783	3404.0	7647.0	0.6919735770518505	1844.0	0.0	1.0	1.00034897923574	398.0	935.0	511.0	0.2158351409978308	0.556113372699799	382.0	566.0	0.4029535864978903	0.5823251058438846	6441	4	0.9993789784195	0.9997277409315991	2570.0	1420.0	2451.0	1.02806602578728
HMF001662A	51.0	96464	8750	0.9092925858351301	2072.0	36235.0	44948.0	0.024887394150501473	23520.0	1879.0	0.07397929052324895	251.0	70.0	0.7211155378486059	0.793051157660441	12.0	57.0	95.0	0.07317073170731707	2.9400720406817995	32.0	232.0	0.12121212121212122	1.6384601738513394	0	0			0.0	0.0	0.0
HMF000304A	73.0	173245	22652	0.869248751767728	2382.0	1530.0	169651.0	0.01372412322902923	530.0	2335.0	0.8150087260034904	332.0	90.0	0.728915662650602	0.8385581931159058	6.0	1.0	325.0	0.018072289156626505	1.3168264999544799	21.0	3.0	0.875	1.073608137044968	0	0			0.0	0.0	0.0
HMF001890A	69.0	6093	428	0.929755457081897	1547.0	2069.0	2494.0	0.2531914893617021	1161.0	1198.0	0.5078423060618906	670.0	21.0	0.96865671641791	1.04184031299812	117.0	279.0	274.0	0.1746268656716418	0.68970274677035	114.0	196.0	0.36774193548387096	0.7241262318918628	1852	128	0.930885529157667	1.00121545086631	460.0	629.0	763.0	0.980997150480063
HMF003677A	66.0	6474	158	0.9755946864380601	2457.0	1101.0	2941.0	0.37805816279427606	636.0	2077.0	0.7655731662366384	782.0	11.0	0.9859335038363171	1.0105974515257	247.0	189.0	346.0	0.31585677749360613	0.8354713866222819	247.0	135.0	0.6465968586387435	0.8445918524250896	0	0			0.0	0.0	0.0
HMF000865A		5749	960	0.833014437293442	267.0	322.0	5185.0	0.04624177346726706	200.0	207.0	0.5085995085995086	235.0	35.0	0.851063829787234	1.02166756263245	8.0	10.0	217.0	0.03404255319148936	0.73618615029086	8.0	7.0	0.5333333333333333	1.0486312399355877	3503	659	0.811875535255495	0.9746236066368431
HMF003309A	73.0	19636	831	0.957679771847627	3815.0	12285.0	3605.0	0.1936056838365897	8726.0	3242.0	0.2708890374331551	447.0	13.0	0.9709172259507829	1.0138224221627	83.0	287.0	77.0	0.18568232662192394	0.959074769615992	75.0	209.0	0.2640845070422535	0.9748807465396945	0	0			0.0	0.0	0.0
HMF002607A	77.0	13969	1468	0.8949101582074591	1646.0	199.0	12182.0	0.11734512012547231	182.0	1175.0	0.8658806190125277	1134.0	173.0	0.847442680776014	0.946958387949775	144.0	12.0	978.0	0.12698412698412698	1.08214237497348	144.0	12.0	0.9230769230769231	1.0660556464811783	0	0			0.0	0.0	0.0
HMF002583A	53.0	6309	1091	0.827072436202251					0.0	0.0		560.0	61.0	0.8910714285714291	1.077380153863	0.0	0.0	496.0	0.0		0.0	0.0			1081	172	0.8408880666049949	1.01670425684379	0.0	2.0	901.0
HMF001132A	65.0	4801	407	0.9152259945844621	769.0	1371.0	2292.0	0.17351083032490974	580.0	686.0	0.5418641390205371	619.0	33.0	0.9466882067851371	1.0343764407773	102.0	186.0	299.0	0.1737649063032368	1.00146432345377	102.0	95.0	0.5177664974619289	0.9555282591644345	0	0			0.0	0.0	0.0
HMF000904A	65.0	27753	1610	0.941988253522142	489.0	678.0	26673.0	0.017564655172413794	467.0	413.0	0.4693181818181818	3894.0	80.0	0.9794555726759119	1.0397747201344398	17.0	130.0	3749.0	0.004363449691991786	0.248422166513397	16.0	115.0	0.12213740458015267	0.2602443487422139	3248	178	0.9451970443349751	1.00340640215081	46.0	89.0	3115.0	0.8058140632373759
HMF002870A	73.0	22727	100	0.995599947199366	8861.0	7195.0	6692.0	0.38952874978020047	5750.0	8607.0	0.5994985024726615	309.0	1.0	0.996763754045307	1.00116895028893	64.0	135.0	110.0	0.20711974110032363	0.531718753024508	160.0	179.0	0.471976401179941	0.7872853714116896	2261	24	0.9893852277753209	0.9937578146307379
HMF000529A	70.0	72887	414	0.994319974755443					1426.0	29861.0	0.9544219643941572	1164.0	1.0	0.99914089347079	1.00484845807964	372.0	205.0	587.0	0.31958762886597936		372.0	116.0	0.7622950819672131	0.798698175865115	0	0			0.0	0.0	0.0
HMF000536A	64.0	3943	740	0.812325640375349					0.0	0.0		434.0	56.0	0.870967741935484	1.07219038602923	0.0	0.0	434.0	0.0		0.0	0.0			1862	378	0.7969924812030071	0.981124368836547	0.0	0.0	1862.0
HMF002778A	60.0	35554	1156	0.967486077515891	4.0	2227.0	33505.0	0.00011193194537721066	0.0	2.0	1.0	451.0	6.0	0.9866962305986701	1.0198557411101	0.0	29.0	422.0	0.0	0.0	0.0	0.0			0	0			0.0	0.0	0.0
HMF001437A	56.0	6611	1469	0.777794584782938	2334.0	804.0	2189.0	0.43814529754082976	484.0	2095.0	0.8123303606048856	619.0	85.0	0.862681744749596	1.10913827587312	206.0	98.0	244.0	0.3759124087591241	0.857962896940811	206.0	71.0	0.7436823104693141	0.9154924480669981	2751	531	0.8069792802617229	1.03752236908017	921.0	401.0	953.0	0.9239746885505241
HMF001179A	53.0	222177	3979	0.982090855489092	1780.0	1926.0	219428.0	0.00797726926420895	112.0	494.0	0.8151815181518152	13192.0	171.0	0.9870375985445731	1.0050369505304202	137.0	59.0	12996.0	0.010385081867798665	1.30183418960078	137.0	47.0	0.7445652173913043	0.9133735257877135	0	0			0.0	0.0	0.0
HMF002989A	66.0	8811	674	0.9235047100215641	2590.0	4802.0	1443.0	0.29315223542727786	3369.0	2229.0	0.3981779206859593	595.0	24.0	0.9596638655462191	1.039154272991	103.0	406.0	86.0	0.173109243697479	0.590509717400474	103.0	334.0	0.23569794050343248	0.5919412610759152	1197	112	0.906432748538012	0.9815139421615359	333.0	663.0	201.0	0.948979591836735
HMF001476A	73.0	7865	147	0.981309599491418	184.0	814.0	6894.0	0.02331474911302585	67.0	161.0	0.7061403508771931	566.0	6.0	0.9893992932862191	1.0082437732179501	7.0	68.0	491.0	0.012367491166077738	0.530457827623291	7.0	3.0	0.7	0.9913043478260868	299	6	0.979933110367893	0.9985972937345791	4.0	22.0	273.0	0.573796713683292
HMF001298A	66.0	5000	388	0.9224	102.0	303.0	4228.0	0.022015972372113102	47.0	88.0	0.6518518518518519	426.0	9.0	0.9788732394366201	1.06122424049937	6.0	34.0	376.0	0.014423076923076924	0.655118778280543	6.0	5.0	0.5454545454545454	0.836776859504132	631	23	0.963549920760697	1.04461179614126	11.0	49.0	549.0	0.8204224218423
HMF000270A	68.0	17977	1759	0.902152750737053	3995.0	11338.0	2697.0	0.22157515252357182	8740.0	3809.0	0.30353016176587777	428.0	14.0	0.967289719626168	1.0722017073449002	86.0	283.0	59.0	0.20093457943925233	0.906846174540606	86.0	232.0	0.27044025157232704	0.8909831233870128	0	0			0.0	0.0	0.0
HMF001548A	55.0	14010	1608	0.885224839400428	120.0	1039.0	10837.0	0.010003334444814937	322.0	80.0	0.19900497512437806	2156.0	155.0	0.928107606679035	1.04844279709509	17.0	207.0	1704.0	0.008817427385892116	0.881448824343015	16.0	98.0	0.14035087719298245	0.7052631578947369	2148	277	0.8710428305400371	0.983979201408315	20.0	119.0	1656.0	1.11383472609099
HMF001743A	54.0	107356	2817	0.9737601997093779	1760.0	8934.0	94454.0	0.01673831171301404	2879.0	1713.0	0.3730400696864111	430.0	65.0	0.848837209302326	0.871710724627751	10.0	23.0	339.0	0.026881720430107527	1.60599951124145	23.0	27.0	0.46	1.2331115002918858	0	0			0.0	0.0	0.0
HMF001443A	57.0	16475	409	0.9751745068285279	11090.0	4106.0	1299.0	0.6723249469536223	3694.0	10874.0	0.7464305326743548	659.0	4.0	0.9939301972685891	1.01923316320179	270.0	352.0	37.0	0.40971168437025796	0.609395332162976	270.0	324.0	0.45454545454545453	0.6089588175297206	0	0			0.0	0.0	0.0
HMF000995A	70.0	54224	9	0.99983402183535					26.0	16.0	0.3809523809523809	5151.0	2.0	0.9996117258784699	0.9997776671407209	4.0	6.0	5145.0	0.0007759456838021338		2.0	4.0	0.3333333333333333	0.8750000000000001	568	0	1.0	1.00016600571797	0.0	0.0	568.0
HMF000700A	56.0	11618	379	0.9673782062317091	164.0	554.0	10929.0	0.014080879196359577	189.0	147.0	0.4375	323.0	6.0	0.9814241486068108	1.01451959769676	6.0	17.0	300.0	0.018575851393188854	1.31922525107604	6.0	6.0	0.5	1.1428571428571428	0	0			0.0	0.0	0.0
HMF001395A	70.0	13043	2635	0.7979759257839448	490.0	1861.0	7994.0	0.04736587723537941	733.0	435.0	0.3724315068493151	419.0	70.0	0.8329355608591891	1.0438103881904701	18.0	57.0	271.0	0.05202312138728324	1.0983248790845799	18.0	24.0	0.42857142857142855	1.1507389162561574	0	0			0.0	0.0	0.0
HMF001093A	68.0	20532	1337	0.934882135203585	5059.0	2553.0	11715.0	0.26175816215656855	1114.0	4594.0	0.8048353188507358	768.0	19.0	0.975260416666667	1.04319077233655	168.0	132.0	450.0	0.224	0.855751729590828	167.0	61.0	0.7324561403508771	0.9100695796958657	0	0			0.0	0.0	0.0
HMF003724A	66.0	6633	302	0.9544700738730592	199.0	104.0	6361.0	0.029861944777911164	27.0	179.0	0.8689320388349514	335.0	24.0	0.9283582089552241	0.9726425525193492	7.0	2.0	326.0	0.020895522388059702	0.699737493437336	7.0	0.0	1.0	1.1508379888268156	3912	161	0.958844580777096	1.00458317869128	130.0	52.0	3730.0	1.11282383286576
HMF000997A	45.0	3500	122	0.965142857142857	17.0	293.0	3197.0	0.004847447961220416	88.0	15.0	0.14563106796116504	273.0	4.0	0.9853479853479851	1.02093485752456	3.0	33.0	239.0	0.01090909090909091	2.25048128342246	2.0	13.0	0.13333333333333333	0.9155555555555556	488	25	0.9487704918032791	0.9830363295771091	4.0	36.0	448.0	1.69093539054966
HMF003635A	39.0	104815	2079	0.9801650527119209	17.0	1347.0	103638.0	0.00016190167806327498	20.0	16.0	0.4444444444444444	321.0	24.0	0.925233644859813	0.943956981836759	0.0	3.0	318.0	0.0	0.0	0.0	2.0	0.0	0.0	0	0			0.0	0.0	0.0
HMF002585A	76.0	13908	8592	0.382226056945643	131.0	335.0	5883.0	0.020633170578043786	65.0	126.0	0.6596858638743456	387.0	77.0	0.801033591731266	2.09570639461972	4.0	26.0	298.0	0.012195121951219513	0.591044498231242	4.0	8.0	0.3333333333333333	0.5052910052910052	1940	573	0.7046391752577321	1.84351423052757
HMF003072A	63.0	66194	24285	0.6331238480829079					3593.0	8318.0	0.6983460666610696	549.0	94.0	0.828779599271403	1.30903235090723	55.0	164.0	245.0	0.11853448275862069		55.0	83.0	0.39855072463768115	0.5707066219234697	0	0			0.0	0.0	0.0
HMF003062A	61.0	5476	53	0.9903214024835649	2350.0	1397.0	1742.0	0.4281289852432137	874.0	2065.0	0.7026199387546784	1010.0	7.0	0.993069306930693	1.00277476023464	467.0	209.0	334.0	0.4623762376237624	1.0799928375816301	469.0	150.0	0.7576736672051696	1.0783549190876482	872	7	0.99197247706422	1.00166721084338	336.0	256.0	280.0	0.9000117118875659
HMF000085A	55.0	3884	351	0.909629248197734	1132.0	1816.0	945.0	0.2907783200616491	1219.0	997.0	0.4499097472924188	385.0	20.0	0.9480519480519479	1.04223995647715	91.0	218.0	76.0	0.23636363636363636	0.8128654031480891	91.0	175.0	0.34210526315789475	0.7603864224251703	1068	99	0.9073033707865171	0.997443049005047	323.0	486.0	259.0	1.0400859901271802
HMF002297A	81.0	6291	0	1.0	2317.0	3335.0	656.0	0.36731135066582116	2553.0	2121.0	0.4537869062901155	1130.0	0.0	1.0	1.0	367.0	652.0	111.0	0.3247787610619469	0.8842056213978249	367.0	580.0	0.38753959873284055	0.8540122981976883	874	0	1.0	1.0	291.0	484.0	99.0	0.906457000243944
HMF001766A	53.0	2449	382	0.8440179665169459	111.0	69.0	2273.0	0.04525071341214839	19.0	97.0	0.8362068965517241	147.0	21.0	0.857142857142857	1.0155504872486	10.0	2.0	135.0	0.06802721088435375	1.5033400747686498	10.0	1.0	0.9090909090909091	1.0871602624179943	1130	178	0.842477876106195	0.998175287171781	47.0	30.0	1053.0	0.919166068723591
HMF000679B	49.0	5459	1	0.9998168162667149	1686.0	2405.0	1378.0	0.30828304991771804	1512.0	1479.0	0.4944834503510532	705.0	0.0	1.0	1.00018321729571	185.0	342.0	178.0	0.2624113475177305	0.851202645061962	183.0	238.0	0.4346793349168646	0.8790573973876552	1987	0	1.0	1.00018321729571	620.0	880.0	487.0	1.01214835935359
HMF002269A	72.0	49632	872	0.9824306898774978	7163.0	34195.0	8451.0	0.14380935172358408	25599.0	6582.0	0.20453062365992355	908.0	9.0	0.9900881057268721	1.00779435733052	159.0	593.0	156.0	0.1751101321585903	1.2176546939393	157.0	472.0	0.24960254372019078	1.2203675872773412	0	0			0.0	0.0	0.0
HMF002046A	69.0	6503	592	0.908965093033984	119.0	285.0	5841.0	0.019055244195356286	74.0	103.0	0.5819209039548022	575.0	45.0	0.921739130434783	1.01405338609667	6.0	26.0	527.0	0.01073345259391771	0.5632807684791271	6.0	8.0	0.42857142857142855	0.7364771151178918	367	37	0.8991825613079021	0.9892377256276921
HMF003733A	67.0	15459	6193	0.599391939970244	26.0	189.0	9467.0	0.0026853955794257384	17.0	21.0	0.5526315789473685	1033.0	148.0	0.8567279767666991	1.42932849048526	0.0	25.0	891.0	0.0	0.0	0.0	2.0	0.0	0.0	3972	1640	0.587109768378651	0.979508947697557	7.0	41.0	2363.0	1.08116644864882
HMF003659A	59.0	30271	5	0.9998348254104591	2067.0	26796.0	1463.0	0.06815933522390029	24072.0	1873.0	0.07219117363653882	199.0	0.0	1.0	1.00016520187669	55.0	132.0	12.0	0.27638190954773867	4.05493845619	74.0	354.0	0.17289719626168223	2.394990793918498	0	0			0.0	0.0	0.0
HMF001283A	75.0	29558	2480	0.9160971648961359	1320.0	2738.0	23767.0	0.04743935309973046	841.0	1225.0	0.5929332042594385	1189.0	59.0	0.9503784693019341	1.03742103536548	45.0	139.0	964.0	0.039198606271777	0.826288802660754	45.0	43.0	0.5113636363636364	0.862430426716141	2862	474	0.834381551362683	0.910800276799549	141.0	171.0	2193.0	1.18651333696244
HMF002765B	64.0	20524	1415	0.9310563243032549	7688.0	4285.0	8678.0	0.3722822139363711	2383.0	6874.0	0.7425731878578373	479.0	10.0	0.979123173277662	1.05162614518555	151.0	151.0	177.0	0.31524008350730687	0.8467771806073608	151.0	103.0	0.594488188976378	0.8005785809360388	0	0			0.0	0.0	0.0
HMF002110A	67.0	8113	152	0.981264637002342	1894.0	5179.0	1086.0	0.23213629121215834	3369.0	1727.0	0.3388932496075353	846.0	4.0	0.9952718676122929	1.0142746717671802	128.0	607.0	111.0	0.15130023640661938	0.651773299282792	128.0	529.0	0.1948249619482496	0.5748859328826172	1698	40	0.9764428739693759	0.9950861746656879	448.0	1009.0	241.0	1.1365728734843001
HMF003771A	52.0	11363	1017	0.9104989879433248	124.0	147.0	11119.0	0.010886742756804214	12.0	115.0	0.905511811023622	288.0	6.0	0.979166666666667	1.0754176332237901	3.0	18.0	269.0	0.010344827586206896	0.950222469410456	2.0	2.0	0.5	0.5521739130434783	0	0			0.0	0.0	0.0
HMF000792A	72.0	24099	398	0.9834847919000791	1356.0	14184.0	8604.0	0.05616302186878728	8571.0	1253.0	0.12754478827361562	192.0	8.0	0.958333333333333	0.9744261845491751	22.0	97.0	73.0	0.11458333333333333	2.04019174041298	32.0	143.0	0.18285714285714286	1.4336700490251968	4814	204	0.957623597839634	0.973704530793525
HMF003077A	49.0	2796	467	0.832975679542203	973.0	883.0	371.0	0.4369106421194432	653.0	753.0	0.5355618776671408	352.0	67.0	0.8096590909090909	0.9720080799406691	111.0	116.0	38.0	0.4188679245283019	0.95870387248153	111.0	100.0	0.5260663507109005	0.9822699722437266	438	71	0.8378995433789951	1.00591117358852	161.0	134.0	64.0	1.02645237570389
HMF003020A	70.0	7799	1070	0.8628029234517249	1565.0	1609.0	3449.0	0.23629775026423072	746.0	1308.0	0.6368062317429406	1093.0	108.0	0.9011893870082339	1.0444904189741702	206.0	248.0	507.0	0.21436004162330904	0.9071607384480359	206.0	142.0	0.5919540229885057	0.929566944356568	1230	198	0.839024390243902	0.9724403655093171	227.0	256.0	524.0	0.9539745741471041
HMF000589B	73.0	10463	2526	0.758577845742139					0.0	0.0		902.0	61.0	0.932372505543237	1.22910589964708						0.0	0.0			1635	413	0.747400611620795	0.98526554105939
HMF002350B	64.0	20160	146	0.992757936507937	8462.0	4241.0	7604.0	0.4167035997439307	2502.0	7377.0	0.7467354995444883	483.0	2.0	0.995859213250518	1.0031239002263599	165.0	139.0	179.0	0.3416149068322981	0.8198031095537079	162.0	95.0	0.6303501945525292	0.84414119181028	612	2	0.996732026143791	1.0040030801968	258.0	129.0	225.0	1.01167503162929
HMF001724A	65.0	23509	233	0.990088902122591	10535.0	5540.0	7507.0	0.44673903824951233	3506.0	9639.0	0.7332826169646254	2232.0	24.0	0.989247311827957	0.99914998512474	523.0	1095.0	614.0	0.23431899641577061	0.524509783908562	523.0	802.0	0.3947169811320755	0.5382876560826986	3587	40	0.988848620016727	0.9987473022844658
HMF002775A	68.0	35493	860	0.975769870115234	18694.0	4087.0	12837.0	0.5248469874782413	2510.0	17446.0	0.8742232912407296	944.0	3.0	0.996822033898305	1.02157492706819	357.0	266.0	321.0	0.3781779661016949	0.720548988799089	355.0	181.0	0.6623134328358209	0.7576021360582162	7116	109	0.984682405845981	1.0091338501051401	3747.0	801.0	2568.0	1.00326357520453
HMF001547A	64.0	17779	2	0.999887507733843	3590.0	8032.0	6275.0	0.20059227803542493	4048.0	2973.0	0.4234439538527275	618.0	0.0	1.0	1.00011250492209	77.0	363.0	178.0	0.12459546925566344	0.621137914559501	75.0	212.0	0.2613240418118467	0.6171396224557605	2176	0	1.0	1.00011250492209	382.0	1045.0	749.0	0.8751656459937741
HMF002029A	70.0	298976	96674	0.6766496307395912					10746.0	8576.0	0.4438463927129697	9984.0	2030.0	0.7966746794871801	1.17738138512896	730.0	3656.0	3416.0	0.09356575237118687		717.0	1966.0	0.26723816623183005	0.6020960643576749	0	0			0.0	0.0	0.0
HMF003585A	62.0	14827	154	0.989613542860997	4831.0	5463.0	4643.0	0.3234250518845819	3392.0	4096.0	0.5470085470085471	923.0	4.0	0.99566630552546	1.00611628924051	176.0	491.0	256.0	0.19068255687973998	0.589572625152696	176.0	359.0	0.32897196261682243	0.6014018691588785	1060	9	0.9915094339622641	1.0019157893654	318.0	409.0	333.0	0.927571931277168
HMF001824A	26.0	5688	701	0.876758087201125	223.0	2333.0	2147.0	0.04741654263236232	911.0	171.0	0.15804066543438078	402.0	22.0	0.9452736318407958	1.0781464643895	19.0	187.0	158.0	0.0521978021978022	1.10083526339132	16.0	86.0	0.1568627450980392	0.9925467262928563	1027	235	0.7711781888997079	0.879579213647792	49.0	347.0	329.0	1.42537188804701
HMF002427A	72.0	7918	1390	0.8244506188431421	31.0	544.0	6212.0	0.004567555621040224	208.0	24.0	0.10344827586206896	814.0	86.0	0.8943488943488941	1.0847816399286998	4.0	55.0	686.0	0.005369127516778523	1.1754925308508302	4.0	26.0	0.13333333333333333	1.288888888888889	1837	328	0.8214480130647801	0.996358052611355
HMF002042A	58.0	15723	2478	0.842396489219615	93.0	249.0	15440.0	0.0058927892535800275	26.0	81.0	0.7570093457943925	591.0	49.0	0.9170896785109979	1.0886674983184899	2.0	16.0	573.0	0.00338409475465313	0.574277241053072	2.0	0.0	1.0	1.3209876543209877	3076	404	0.8686605981794541	1.03117784712537	11.0	54.0	3011.0	0.606855712627767
HMF000749A	69.0	17106	4959	0.710101718695195					1.0	0.0	0.0	348.0	55.0	0.841954022988506	1.18568086912335	0.0	13.0	283.0	0.0		0.0	0.0			0	0			0.0	0.0	0.0
HMF000295A	72.0	10843	4079	0.623812597989486	2193.0	1122.0	3951.0	0.3018166804293972	554.0	1856.0	0.7701244813278009	469.0	87.0	0.8144989339019191	1.30567887940546	109.0	106.0	182.0	0.27455919395465994	0.9096886015843859	109.0	58.0	0.6526946107784432	0.8475183254181292	535	44	0.9177570093457941	1.4712062762176898	104.0	142.0	253.0	0.690541136993549
HMF002661A	49.0	74911	726	0.990308499419311	9575.0	52628.0	12841.0	0.12759181280315549	45016.0	9223.0	0.1700436954958609	389.0	10.0	0.9742930591259641	0.9838278270834409	153.0	161.0	75.0	0.39331619537275064	3.08261311389584	241.0	552.0	0.30390920554854983	1.7872418301797457	0	0			0.0	0.0	0.0
HMF003341A	70.0	19421	723	0.962772256835384	5266.0	4847.0	9484.0	0.26871459917334284	2150.0	4202.0	0.6615239294710328	1185.0	10.0	0.9915611814345991	1.02990211277363	220.0	448.0	517.0	0.18565400843881857	0.690896620466299	220.0	238.0	0.48034934497816595	0.7261254258213493	1997	68	0.965948923385078	1.00329949946848	483.0	545.0	969.0	0.900073144277754
HMF002749A	80.0	103228	905	0.9912329987987758	210.0	2895.0	100776.0	0.0020215438819418375	0.0	0.0		211.0	1.0	0.995260663507109	1.00406328755521	1.0	4.0	208.0	0.004694835680751174	2.3224010731052998	0.0	0.0			0	0			0.0	0.0	0.0
HMF003094A	53.0	125271	969	0.992264769978686	730.0	1186.0	123586.0	0.005816640372264984	42.0	705.0	0.9437751004016064	320.0	1.0	0.996875	1.00464616920886	1.0	2.0	317.0	0.003125	0.537251712328767	7.0	0.0	1.0	1.0595744680851065	0	0			0.0	0.0	0.0
HMF002471A	58.0	9575	166	0.9826631853785899	2020.0	4545.0	3044.0	0.2102195858049745	2695.0	1873.0	0.4100262697022767	536.0	5.0	0.990671641791045	1.0081497470665601	167.0	186.0	183.0	0.31156716417910446	1.48210340623615	167.0	138.0	0.5475409836065573	1.335380252597306	5232	92	0.982415902140673	0.999748354022419	1050.0	2527.0	1655.0	0.954659256063221
HMF003457A	63.0	22231	3151	0.85826098691017	2659.0	5063.0	11233.0	0.1402796096016882	2036.0	2424.0	0.5434977578475336	699.0	74.0	0.894134477825465	1.04179788136991	121.0	86.0	414.0	0.19484702093397746	1.3889903278689502	121.0	33.0	0.7857142857142857	1.4456624233851956	4382	818	0.81332724783204	0.947645599924218
HMF000565A	65.0	8743	431	0.95070341987876	2165.0	2837.0	3782.0	0.24647085610200364	1507.0	1756.0	0.5381550720196139	809.0	10.0	0.987639060568603	1.03885085497489	149.0	300.0	360.0	0.1841779975278121	0.747260753018153	140.0	172.0	0.44871794871794873	0.8338078967350038	1037	64	0.9382835101253622	0.9869360838578001	256.0	313.0	468.0	1.0016030430648
HMF000280A	69.0	5084	717	0.858969315499607	1.0	94.0	4998.0	0.00019634792852935403	0.0	0.0		337.0	19.0	0.943620178041543	1.09854934398058	0.0	11.0	326.0	0.0	0.0	0.0	0.0			1625	193	0.8812307692307689	1.02591647143788	0.0	43.0	1582.0	0.0
HMF000484A	70.0	14072	5	0.999644684479818	1074.0	9677.0	3350.0	0.0761648110063116	6094.0	957.0	0.1357254290171607	361.0	0.0	1.0	1.00035544181418	49.0	235.0	77.0	0.13573407202216067	1.7821100089241002	49.0	167.0	0.22685185185185186	1.671402724563644	0	0			0.0	0.0	0.0
HMF003028A	73.0	8208	8	0.999025341130604	2405.0	3236.0	2596.0	0.2919752337015904	1961.0	1970.0	0.5011447468837446	1165.0	0.0	1.0	1.0009756097561	231.0	597.0	337.0	0.1982832618025751	0.679109865890982	228.0	431.0	0.34597875569044007	0.690376897776203	1885	2	0.9989389920424399	0.999913566668823	517.0	761.0	607.0	0.939362402598477
HMF002815A	34.0	175086	3304	0.9811292736141101	850.0	9426.0	165266.0	0.00484214603912454	1151.0	527.0	0.3140643623361144	271.0	9.0	0.9667896678966791	0.985384590896357	2.0	9.0	260.0	0.007380073800738007	1.5241328413284099	8.0	16.0	0.3333333333333333	1.0613535736875395	0	0			0.0	0.0	0.0
HMF003330A	55.0	158790	376	0.997632092701052	8419.0	133676.0	17125.0	0.052876523049868104	111269.0	7308.0	0.061630839032864725	929.0	6.0	0.9935414424111949	0.99589964043881	250.0	593.0	86.0	0.2691065662002153	5.08933928856138	379.0	1924.0	0.16456795484151107	2.6702209060265267	14463	86	0.9940537924358709	0.9964132065404059
HMF001629A	70.0	35092	1337	0.961900148181922	4666.0	19590.0	10932.0	0.132602023417074	11910.0	4256.0	0.2632685883953977	998.0	21.0	0.978957915831663	1.01773340786149	290.0	368.0	340.0	0.2905811623246493	2.19137804112297	289.0	232.0	0.5547024952015355	2.1069832089821485	878	40	0.9544419134396359	0.9922463524344151
HMF001224A	70.0	10701	1141	0.893374450985889	3624.0	821.0	5336.0	0.37051426234536344	477.0	3338.0	0.8749672346002622	782.0	34.0	0.956521739130435	1.0706840094597099	248.0	115.0	394.0	0.3276089828269485	0.8842007342799071	248.0	78.0	0.7607361963190185	0.8694453531926469	3635	326	0.9103163686382391	1.0189639603345	1182.0	363.0	1814.0	0.9497352176321792
HMF003753A	55.0	11924	8124	0.318685005031868					0.0	0.0		538.0	283.0	0.47397769516728605	1.48729211504598						0.0	0.0			0	0			0.0	0.0	0.0
HMF002787A	67.0	19966	11542	0.4219172593408789	1705.0	3842.0	7512.0	0.13056129872118846	1243.0	1180.0	0.4869995872884854	2770.0	1069.0	0.614079422382671	1.4554498750347098	239.0	814.0	1388.0	0.09791069233920524	0.749921250004505	199.0	288.0	0.4086242299794661	0.8390648383391918	6321	3697	0.415124189210568	0.9838995206289409	650.0	1082.0	2469.0	1.18507602923756
HMF003032A	70.0	5382	601	0.8883314752879972	2938.0	369.0	1569.0	0.6025430680885973	238.0	2400.0	0.9097801364670204	328.0	31.0	0.905487804878049	1.01931298177236	152.0	30.0	120.0	0.5033112582781457	0.8353116730307141	152.0	23.0	0.8685714285714285	0.954704761904762	1684	185	0.890142517814727	1.00203870129238	897.0	144.0	477.0	0.980691874497184
HMF002333A	73.0	18914	209	0.9889499841387328	511.0	2703.0	15748.0	0.026948634110325914	1242.0	474.0	0.2762237762237762	301.0	4.0	0.98671096345515	0.9977359616568141	14.0	33.0	254.0	0.046511627906976744	1.72593637646202	21.0	21.0	0.5	1.8101265822784811	3501	37	0.9894315909740071	1.00048698806107
HMF003647A	68.0	7458	160	0.9785465272190942	2264.0	2209.0	2999.0	0.3029978586723769	1385.0	1739.0	0.5566581306017926	1109.0	11.0	0.9900811541929669	1.01178750999879	284.0	376.0	449.0	0.2560865644724977	0.845176152711353	284.0	285.0	0.4991212653778559	0.8966387769065105	2451	64	0.973888208894329	0.995239553567266	705.0	775.0	971.0	0.949306045127611
HMF003355A	73.0	34849	5809	0.833309420643347	607.0	3337.0	26814.0	0.01973470316665583	2232.0	362.0	0.1395528141865844	632.0	107.0	0.830696202531646	0.996864048279109	16.0	65.0	467.0	0.029197080291970802	1.47947907021489	13.0	52.0	0.2	1.4331491712707185	3052	537	0.824049803407602	0.9888881404597629
HMF000756A	53.0	21829	567	0.9740253790828709	606.0	704.0	20616.0	0.0276384201404725	85.0	522.0	0.8599670510708401	1953.0	19.0	0.990271377368152	1.0166792350940401	39.0	73.0	1841.0	0.019969278033794162	0.7225187956583679	39.0	4.0	0.9069767441860465	1.0546645282010159	8480	265	0.96875	0.994583940833412
HMF003603A	71.0	16016	1241	0.9225149850149851	53.0	542.0	15496.0	0.00329376670188304	115.0	47.0	0.2901234567901235	446.0	11.0	0.975336322869955	1.05725797272996	6.0	20.0	420.0	0.013452914798206279	4.08435569845165	6.0	6.0	0.5	1.7234042553191486	677	98	0.8552437223042841	0.927078406526254
HMF003335A	60.0	17037	4672	0.7257733168985151	3662.0	1406.0	5650.0	0.34166822168314986	650.0	3296.0	0.8352762290927521	647.0	96.0	0.8516228748068009	1.17340064036259	152.0	91.0	251.0	0.3076923076923077	0.9005587530983491	148.0	47.0	0.7589743589743589	0.9086507343788898	0	0			0.0	0.0	0.0
HMF001876A	51.0	2844	296	0.8959212376933899	9.0	86.0	2757.0	0.003155680224403927	5.0	8.0	0.6153846153846154	264.0	5.0	0.981060606060606	1.09502997002997	1.0	10.0	253.0	0.003787878787878788	1.2003367003367	1.0	1.0	0.5	0.8125	94	11	0.8829787234042551	0.985553959718093	0.0	2.0	92.0	0.0
HMF002527A	49.0	14796	13	0.999121384157881					0.0	0.0		166.0	0.0	1.0	1.0008793884867802						0.0	0.0			967	1	0.998965873836608	0.9998443529247409
HMF003084A	59.0	14969	3154	0.7892978822900659	829.0	827.0	9998.0	0.07113437446370345	496.0	755.0	0.6035171862509991	515.0	28.0	0.945631067961165	1.19806614103349	27.0	44.0	410.0	0.056133056133056136	0.789112950753482	27.0	27.0	0.5	0.828476821192053	0	0			0.0	0.0	0.0
HMF003090A	58.0	6116	1993	0.674133420536298	162.0	289.0	3683.0	0.03918722786647315	94.0	144.0	0.6050420168067226	445.0	53.0	0.880898876404494	1.30671295854715	18.0	30.0	345.0	0.04580152671755725	1.16878710771841	18.0	12.0	0.6	0.9916666666666667	603	127	0.7893864013267	1.1709646448009	14.0	33.0	431.0	0.747404308073764
HMF002389A	75.0	19359	2099	0.8915749780463872	1002.0	1561.0	15116.0	0.05667741388087562	359.0	771.0	0.6823008849557523	2131.0	211.0	0.900985452839043	1.01055488884768	103.0	181.0	1672.0	0.05265848670756646	0.929091204094878	103.0	50.0	0.673202614379085	0.9866653103091647	4589	512	0.888428851601656	0.9964712710403509
HMF001418A	53.0	7987	332	0.958432452735696					0.0	0.0		800.0	9.0	0.98875	1.03163242978445						0.0	0.0			491	16	0.9674134419551941	1.0093704978309799
HMF002469A	83.0	6894	1114	0.838410211778358	55.0	133.0	5663.0	0.009400102546573235	71.0	49.0	0.4083333333333333	242.0	41.0	0.8305785123966941	0.990658869284223	4.0	5.0	194.0	0.019704433497536946	2.0961934617107003	4.0	4.0	0.5	1.2244897959183674	4251	746	0.824511879557751	0.983422992676667	40.0	80.0	3418.0	1.20273395344057
HMF003553A	71.0	65180	63	0.9990334458422829	252.0	2732.0	62357.0	0.0038566902863439493	125.0	232.0	0.6498599439775911	1215.0	0.0	1.0	1.00096748928851	6.0	35.0	1174.0	0.0049382716049382715	1.28044287673917	6.0	2.0	0.75	1.1540948275862069	0	0			0.0	0.0	0.0
HMF001874A	80.0	6933	1	0.999855762296264					0.0	0.0		1095.0	0.0	1.0	1.00014425851125						0.0	0.0			0	0			0.0	0.0	0.0
HMF002419A	54.0	18979	425	0.977606828600032	6240.0	1425.0	9421.0	0.36521128409223924	969.0	5602.0	0.8525338609039721	659.0	8.0	0.987860394537178	1.01048843526577	189.0	94.0	323.0	0.3118811881188119	0.853974676313785	189.0	68.0	0.7354085603112841	0.8626150749384947	3390	108	0.968141592920354	0.990317952572782
HMF001856A	36.0	25666	6497	0.7468635548975301	44.0	2270.0	18940.0	0.0020701985508610144	616.0	27.0	0.041990668740279936	3213.0	663.0	0.793650793650794	1.06264496164856	5.0	232.0	2551.0	0.001793400286944046	0.866293856788835	5.0	77.0	0.06097560975609756	1.452122854561879	8560	2201	0.7428738317757009	0.994658029441032	12.0	760.0	6193.0	0.832239117666253
HMF001473A	58.0	6565	2234	0.65971058644326	141.0	418.0	3616.0	0.03377245508982036	98.0	126.0	0.5625	673.0	107.0	0.8410104011887071	1.27481719783049	11.0	53.0	493.0	0.019748653500897665	0.5847562295478559	11.0	14.0	0.44	0.7822222222222223	413	161	0.610169491525424	0.9249048053254231	9.0	14.0	215.0	1.11970320042911
HMF001940A	44.0	8228	92	0.988818667963053	1443.0	4835.0	1973.0	0.17488789237668162	3591.0	1254.0	0.25882352941176473	328.0	1.0	0.996951219512195	1.00822451255486	81.0	151.0	96.0	0.24695121951219512	1.41205440900563	81.0	108.0	0.42857142857142855	1.6558441558441557	745	10	0.9865771812080542	0.9977331670329241	206.0	362.0	177.0	1.5810703837549498
HMF000343A	50.0	47333	2123	0.955147571461771	19254.0	11499.0	16642.0	0.4062453845342336	8019.0	18793.0	0.7009174996270326	802.0	19.0	0.976309226932668	1.02215537797841	234.0	281.0	287.0	0.29177057356608477	0.718212648497174	234.0	194.0	0.5467289719626168	0.7800190068781825	0	0			0.0	0.0	0.0
HMF000195A	40.0	11795	1637	0.861212378126325	531.0	776.0	9110.0	0.050974368820197756	126.0	439.0	0.7769911504424779	465.0	32.0	0.9311827956989251	1.08124641418279	23.0	35.0	383.0	0.05215419501133787	1.02314547915839	23.0	4.0	0.8518518518518519	1.0963469163924744	555	121	0.781981981981982	0.908001326784552	22.0	31.0	387.0	0.9808851224105459
HMF000847A	70.0	4352	225	0.9482996323529409	2.0	54.0	4308.0	0.00045829514207149406	1.0	2.0	0.6666666666666666	748.0	29.0	0.9612299465240641	1.013635262242	0.0	10.0	738.0	0.0	0.0	0.0	0.0			1701	96	0.943562610229277	0.9950047200673159	2.0	29.0	1670.0	2.56554967666079
HMF001543A	71.0	8336	3468	0.583973128598848	175.0	574.0	4020.0	0.03669532396728874	285.0	131.0	0.3149038461538461	1055.0	529.0	0.49857819905213296	0.853769077095024	24.0	43.0	450.0	0.04642166344294004	1.2650566454821799	24.0	30.0	0.4444444444444444	1.41136556403732	3145	1271	0.595866454689984	1.02036622150692	55.0	212.0	1548.0	0.8258008658008661
HMF001047A	65.0	4810	234	0.951351351351351	1029.0	2660.0	1131.0	0.21348547717842323	1723.0	875.0	0.3367975365665897	621.0	14.0	0.9774557165861508	1.02743924754794	113.0	367.0	141.0	0.1819645732689211	0.852351062348105	113.0	278.0	0.289002557544757	0.8580898794300329	1542	85	0.944876783398184	0.9931943461855909	311.0	853.0	378.0	0.944729939409523
HMF002547A	71.0	4220	212	0.949763033175355					2.0	2.0	0.5	705.0	22.0	0.968794326241135	1.02003793830778	0.0	0.0	705.0	0.0		0.0	0.0			1336	63	0.952844311377245	1.00324425998303	0.0	0.0	1336.0
HMF000905A	46.0	13294	1625	0.877764404994735	3843.0	2421.0	5207.0	0.3350187429169209	1232.0	3251.0	0.7251840285523087	1112.0	130.0	0.883093525179856	1.00607124207224	253.0	323.0	387.0	0.26272066458982346	0.7841969147826869	253.0	190.0	0.5711060948081265	0.7875326431943498	79	10	0.8734177215189871	0.99504800667353	19.0	19.0	29.0	0.846466341205759
HMF001090A	60.0	7092	681	0.903976311336717	1.0	102.0	7014.0	0.0001405086412814388	0.0	1.0	1.0	305.0	17.0	0.9442622950819671	1.0445653091126699	0.0	7.0	298.0	0.0	0.0	0.0	0.0			1353	136	0.899482631189948	0.9950289846200459	1.0	18.0	1334.0	5.2601626016260195
HMF002591A	67.0	239564	3140	0.9868928553538929	2023.0	15166.0	222726.0	0.008432153054206698	495.0	1982.0	0.8001614856681469	425.0	7.0	0.9835294117647059	0.996591885764559	3.0	30.0	392.0	0.007058823529411765	0.837131807740397	13.0	2.0	0.8666666666666667	1.0831146989572822	0	0			0.0	0.0	0.0
HMF002985A	65.0	13006	118	0.9909272643395358	4704.0	2835.0	5501.0	0.36073619631901843	1768.0	4262.0	0.7067993366500829	982.0	1.0	0.9989816700611	1.00812815028047	329.0	270.0	383.0	0.335030549898167	0.9287411502279119	329.0	177.0	0.650197628458498	0.9199182777111082	2764	18	0.993487698986975	1.00258387748484	981.0	586.0	1197.0	0.983877994034082
HMF001898A	29.0	10941	297	0.972854400877433	2.0	398.0	10558.0	0.0001825150574922431	0.0	1.0	1.0	181.0	9.0	0.950276243093923	0.97679184288713	0.0	6.0	175.0	0.0	0.0	0.0	0.0			1438	111	0.922809457579972	0.948558650449312
HMF002134A	58.0	193432	3365	0.982603705695025	254.0	18155.0	175487.0	0.001309980608161076	2486.0	216.0	0.07994078460399702	371.0	29.0	0.9218328840970351	0.9381532745645359	3.0	32.0	336.0	0.008086253369272238	6.17280387121421	5.0	37.0	0.11904761904761904	1.4891975308641978	0	0			0.0	0.0	0.0
HMF000883A	71.0	8332	298	0.9642342774843969	61.0	554.0	7751.0	0.007291417642840067	31.0	45.0	0.5921052631578947	1046.0	2.0	0.9980879541108991	1.03510938930197	9.0	66.0	971.0	0.008604206500956023	1.18004576372128	9.0	7.0	0.5625	0.9500000000000001	1295	46	0.9644787644787641	1.0002535555933598	6.0	81.0	1212.0	0.6334759398780899
HMF002038A	41.0	2756	391	0.8581277213352678					0.0	0.0		292.0	17.0	0.9417808219178081	1.0974832749283199	0.0	9.0	266.0	0.0		0.0	0.0			640	85	0.8671875	1.01055761099366	0.0	14.0	540.0
HMF002355A	41.0	105715	26274	0.7514638414605309					15.0	584.0	0.9749582637729548	6309.0	1453.0	0.7696940878110641	1.0242596454343	136.0	41.0	6132.0	0.02155650657790458		136.0	2.0	0.9855072463768116	1.0108199324995037	0	0			0.0	0.0	0.0
HMF000613B	66.0	13098	6110	0.533516567414873	372.0	452.0	6143.0	0.05339457442227644	133.0	319.0	0.7057522123893806	572.0	151.0	0.736013986013986	1.37955225941774	11.0	39.0	364.0	0.026570048309178744	0.49761700690873206	11.0	18.0	0.3793103448275862	0.5374554102259215	868	284	0.672811059907834	1.2610874731930202	20.0	56.0	503.0	0.646925548312812
HMF000782A	69.0	101030	10	0.999901019499159					0.0	0.0		360.0	0.0	1.0	1.0000989902989499						0.0	0.0			0	0			0.0	0.0	0.0
HMF000743A	60.0	133934	1201	0.9910328967999159	449.0	14138.0	119602.0	0.0033460268725454398	5155.0	407.0	0.07317511686443726	386.0	3.0	0.992227979274611	1.00120589586739	7.0	28.0	351.0	0.018134715025906734	5.419775667285969	11.0	58.0	0.15942028985507245	2.1786133960047	0	0			0.0	0.0	0.0
HMF001748A	65.0	253514	861	0.9966037378606311	5441.0	189857.0	58651.0	0.02142556182540589	141496.0	5137.0	0.03503304167547551	275.0	1.0	0.996363636363636	0.99975908027647	22.0	194.0	59.0	0.08	3.73385774673773	80.0	1541.0	0.049352251696483655	1.408734421454251	0	0			0.0	0.0	0.0
HMF001297A	63.0	11795	9	0.9992369648155999	22.0	218.0	11579.0	0.0018614095947203655	9.0	20.0	0.6896551724137931	1295.0	1.0	0.999227799227799	0.999990827413193	3.0	40.0	1252.0	0.0023166023166023165	1.24454194454194	3.0	2.0	0.6	0.8699999999999999	2999	2	0.9993331110370121	1.00009621964038	3.0	62.0	2934.0	0.5374064081966721
HMF002630A	78.0	6815	417	0.9388114453411591	2883.0	2044.0	1905.0	0.4219847775175644	1402.0	2548.0	0.6450632911392405	718.0	33.0	0.9540389972144849	1.01622003220017	331.0	188.0	199.0	0.4610027855153203	1.09246306994127	331.0	159.0	0.6755102040816326	1.0471998846634414	2202	143	0.935059037238874	0.9960030226294041	834.0	760.0	608.0	0.8975361533975831
HMF001003A	69.0	30962	992	0.967960726051289	12231.0	4195.0	14645.0	0.3936468089215024	2397.0	11005.0	0.8211460975973736	1380.0	22.0	0.984057971014493	1.0166300600117	427.0	271.0	682.0	0.3094202898550725	0.786035305869263	427.0	171.0	0.7140468227424749	0.8695734228436754	6393	274	0.9571406225559209	0.988821753606153	2608.0	828.0	2959.0	1.0360013063615299
HMF003640A	68.0	11625	2	0.9998279569892471	4350.0	4395.0	2901.0	0.37351880473982485	2752.0	4173.0	0.6025992779783393	645.0	0.0	1.0	1.00017207261464	182.0	312.0	151.0	0.28217054263565894	0.75543865276664	182.0	230.0	0.441747572815534	0.7330701993164566	4244	0	1.0	1.00017207261464	1435.0	1807.0	1002.0	0.9052406643049822
HMF003194A	76.0	6692	54	0.9919306634787808					0.0	5.0	1.0	505.0	0.0	1.0	1.00813498041579	0.0	0.0	505.0	0.0		0.0	0.0			515	6	0.988349514563107	0.9963897185080309	0.0	1.0	514.0
HMF002946A	66.0	82693	2	0.9999758141559741	5611.0	30980.0	46500.0	0.06752837250725109	19285.0	5027.0	0.2067703191839421	774.0	0.0	1.0	1.0000241864289898	52.0	316.0	406.0	0.06718346253229975	0.994892369501215	52.0	195.0	0.21052631578947367	1.0181650665354454	0	0			0.0	0.0	0.0
HMF002443B	48.0	35011	168	0.9952015080974549	5128.0	21039.0	8925.0	0.14613017211900148	15987.0	4423.0	0.21670749632533076	906.0	0.0	1.0	1.00482162844761	126.0	551.0	229.0	0.1390728476821192	0.9517052205267019	122.0	435.0	0.21903052064631956	1.0107196306559758	9736	51	0.994761709120789	0.9995580804760771	1875.0	5378.0	2483.0	1.31789500215999
HMF002086A	43.0	9841	5	0.9994919215526881	3692.0	1747.0	4428.0	0.37417654808959155	938.0	3453.0	0.7863812343429742	740.0	0.0	1.0	1.00050833672224	228.0	215.0	297.0	0.3081081081081081	0.8234297677959649	228.0	140.0	0.6195652173913043	0.7878687719563329	0	0			0.0	0.0	0.0
HMF002307A	42.0	12341	22	0.998217324365935	1442.0	8818.0	2097.0	0.11669499069353403	6926.0	1351.0	0.16322339011719222	483.0	0.0	1.0	1.00178585924182	164.0	218.0	101.0	0.33954451345755693	2.90967514063456	164.0	169.0	0.4924924924924925	3.0172911623688825	0	0			0.0	0.0	0.0
HMF000076A	52.0	8921	165	0.981504315659679	2818.0	1384.0	4752.0	0.314719678356042	801.0	2546.0	0.7606812070510905	387.0	2.0	0.994832041343669	1.01357887629361	118.0	74.0	195.0	0.3049095607235142	0.9688290300632879	152.0	64.0	0.7037037037037037	0.9250967385295743	7346	134	0.981758780288592	1.00025925981664
HMF000050A	52.0	7222	1120	0.844918305178621	2367.0	735.0	2526.0	0.4205756929637527	453.0	2014.0	0.8163761653830564	1164.0	105.0	0.9097938144329899	1.07678317401427	402.0	135.0	461.0	0.4028056112224449	0.9577481960117951	399.0	98.0	0.8028169014084507	0.9833909115067766	390	56	0.856410256410256	1.01360125725907	115.0	48.0	141.0	0.8994563404709491
HMF000194A	65.0	10399	495	0.952399269160496	570.0	1271.0	8626.0	0.05445686443106908	433.0	500.0	0.5359056806002144	363.0	12.0	0.966942148760331	1.0152697299029398	17.0	52.0	296.0	0.04657534246575343	0.855270367700072	16.0	18.0	0.47058823529411764	0.8781176470588234	540	18	0.966666666666667	1.01498047926764	27.0	75.0	440.0	0.914769858224898
HMF000314A	63.0	11156	987	0.911527429186088	3475.0	1614.0	5132.0	0.33998630271010666	733.0	3132.0	0.8103492884864165	1217.0	34.0	0.972062448644207	1.06641052975462	397.0	189.0	599.0	0.33502109704641353	0.9853958655860121	397.0	108.0	0.7861386138613862	0.9701231617414616	1285	48	0.9626459143968871	1.05608002960091	418.0	195.0	625.0	0.9931028230727209
HMF000259A	72.0	5527	0	1.0	1932.0	3031.0	580.0	0.34854771784232363	2479.0	1799.0	0.4205236091631603	246.0	0.0	1.0	1.0	63.0	167.0	16.0	0.25609756097560976	0.734756097560976	63.0	148.0	0.2985781990521327	0.7100153060283623	0	0			0.0	0.0	0.0
HMF002141A	57.0	3952	1080	0.726720647773279	225.0	300.0	2302.0	0.07958967102935975	254.0	207.0	0.4490238611713666	184.0	14.0	0.923913043478261	1.27134552500908	5.0	12.0	149.0	0.030120481927710843	0.3784471218206161	6.0	19.0	0.24	0.5344927536231884	2905	923	0.6822719449225471	0.938836603876708
HMF002492A	54.0	22622	283	0.9874900539298029	8159.0	3783.0	10754.0	0.35949065914698625	2065.0	6889.0	0.7693768148313603	1760.0	6.0	0.9965909090909091	1.00921614868412	277.0	658.0	825.0	0.15738636363636363	0.437803763830238	277.0	426.0	0.3940256045519203	0.5121360521349825	4742	83	0.982496836777731	0.994943526638875
HMF001482A	63.0	71412	12492	0.825071416568644	1421.0	31202.0	26287.0	0.024121541334238668	14248.0	1271.0	0.08189960693343644	840.0	209.0	0.751190476190476	0.910455096498885	46.0	289.0	286.0	0.07407407407407407	3.0708681940209	45.0	146.0	0.2356020942408377	2.8767182537557514	0	0			0.0	0.0	0.0
HMF001189A	59.0	4674	3	0.9993581514762521	1137.0	3343.0	204.0	0.2427412467976089	2776.0	1023.0	0.26928138983943145	549.0	0.0	1.0	1.00064226075787	87.0	447.0	15.0	0.15846994535519127	0.6528348496426701	87.0	423.0	0.17058823529411765	0.6334943361508826	1777	2	0.9988745075970741	0.999516045495338	454.0	1235.0	88.0	1.0525066458000198
HMF003456A	63.0	13916	405	0.9708968094279959	379.0	424.0	13139.0	0.027184048199684407	122.0	312.0	0.7188940092165899	1362.0	19.0	0.9860499265785609	1.01560734055712	36.0	38.0	1288.0	0.02643171806167401	0.9723245731289158	36.0	11.0	0.7659574468085106	1.065466448445172	1133	37	0.967343336275375	0.996340009444758	26.0	21.0	1086.0	0.844168818859497
HMF000544A	43.0	6014	417	0.9306617891586301	973.0	1369.0	3256.0	0.1738120757413362	554.0	876.0	0.6125874125874126	888.0	34.0	0.961711711711712	1.0333632721519102	195.0	186.0	469.0	0.22941176470588234	1.31988392479294	195.0	98.0	0.6655290102389079	1.086422927673103	313	17	0.945686900958466	1.01614454571453	58.0	53.0	184.0	1.13116518891424
HMF003668A	63.0	14085	1742	0.8763223287184949	938.0	592.0	11121.0	0.0741443364160936	305.0	804.0	0.7249774571686204	358.0	22.0	0.93854748603352	1.0710071571564599	18.0	25.0	297.0	0.052941176470588235	0.714028596513232	18.0	15.0	0.5454545454545454	0.7523744911804613	821	56	0.931790499390987	1.0632965392467	49.0	56.0	671.0	0.85164063702108
HMF001147A	36.0	35926	1652	0.954016589656516	12.0	2400.0	33611.0	0.00033312050634316966	0.0	0.0		111.0	11.0	0.9009009009009008	0.944324145584576	0.0	6.0	105.0	0.0	0.0	0.0	0.0			0	0			0.0	0.0	0.0
HMF002868A	25.0	950	106	0.888421052631579	56.0	48.0	852.0	0.058577405857740586	29.0	37.0	0.5606060606060606	100.0	9.0	0.91	1.0242890995260698	5.0	8.0	87.0	0.05	0.8535714285714291	9.0	8.0	0.5294117647058824	0.9443561208267092	640	56	0.9125	1.02710308056872
HMF001321A	63.0	7149	243	0.966009232060428	2775.0	1957.0	2436.0	0.3871372767857143	1186.0	2516.0	0.6796326310102647	531.0	7.0	0.9868173258003772	1.0215402638498299	199.0	146.0	186.0	0.3747645951035782	0.9680405829558371	199.0	97.0	0.6722972972972973	0.9892069135908563	563	19	0.9662522202486679	1.00025153816359	223.0	159.0	181.0	1.02313155073368
HMF000253A	80.0	301070	9961	0.9669146710067429	66.0	5606.0	296196.0	0.0002186386102534883	2.0	11.0	0.8461538461538461	626.0	29.0	0.9536741214057509	0.9863063929031031	0.0	13.0	613.0	0.0	0.0	0.0	0.0			0	0			0.0	0.0	0.0
HMF000739A	55.0	3930	415	0.89440203562341	1.0	64.0	3878.0	0.000253613999492772	0.0	0.0		209.0	6.0	0.9712918660287081	1.0859678615911301	0.0	6.0	203.0	0.0	0.0	0.0	0.0			1282	108	0.9157566302652108	1.0238758341229799	1.0	19.0	1264.0	3.0708722741433
HMF000611A	46.0	6704	92	0.986276849642005	1146.0	3118.0	2448.0	0.17073897497020263	1817.0	1037.0	0.3633496846531185	362.0	5.0	0.986187845303867	0.999909757246994	63.0	178.0	121.0	0.17403314917127072	1.01929362760695	63.0	118.0	0.34806629834254144	0.9579375269716616	3748	57	0.9847918890074709	0.9984943774812591	602.0	1782.0	1364.0	0.9407283651920929
HMF001240A	70.0	2835	223	0.9213403880070551	1263.0	621.0	954.0	0.4450317124735729	439.0	1089.0	0.712696335078534	200.0	12.0	0.94	1.02025267993874	88.0	37.0	75.0	0.44	0.9886935866983371	87.0	31.0	0.7372881355932204	1.034505299528412	880	58	0.9340909090909091	1.01383909926215	395.0	194.0	291.0	1.00861045130641
HMF002597A	49.0	29971	405	0.986486937372794	3959.0	8981.0	17092.0	0.13182605221097496	3476.0	3245.0	0.4828150572831424	873.0	9.0	0.9896907216494849	1.00324767024815	103.0	312.0	458.0	0.11798396334478808	0.8949973193156541	97.0	132.0	0.42358078602620086	0.8773147805491821	0	0			0.0	0.0	0.0
HMF003636A	55.0	5855	1907	0.674295473953886					0.0	3.0	1.0	174.0	21.0	0.879310344827586	1.3040430772455702	0.0	0.0	154.0	0.0		0.0	0.0			527	119	0.7741935483870971	1.14815177958623	0.0	0.0	411.0
HMF001889B	36.0	7952	863	0.89147384305835	60.0	217.0	7747.0	0.007477567298105683	57.0	52.0	0.4770642201834863	272.0	8.0	0.970588235294118	1.08874561250653	0.0	9.0	263.0	0.0	0.0	0.0	4.0	0.0	0.0	0	0			0.0	0.0	0.0
HMF001820A	54.0	2948	281	0.9046811397557671					0.0	0.0		228.0	11.0	0.951754385964912	1.05203296956302	0.0	0.0	228.0	0.0		0.0	0.0			606	55	0.909240924092409	1.00504021155771	0.0	6.0	600.0
HMF001554A	66.0	3301	3	0.9990911844895491	13.0	151.0	3146.0	0.00392749244712991	19.0	13.0	0.40625	206.0	0.0	1.0	1.0009096422074	2.0	6.0	198.0	0.009708737864077669	2.47199402539208	2.0	1.0	0.6666666666666666	1.641025641025641	2152	1	0.9995353159851301	1.00044453549634	6.0	94.0	2052.0	0.7098941950243058
HMF000243A	60.0	12280	611	0.950244299674267	5352.0	1700.0	5265.0	0.4345213931963952	1051.0	4799.0	0.8203418803418804	574.0	11.0	0.9808362369337981	1.03219376035196	194.0	183.0	197.0	0.33797909407665505	0.777819226782915	194.0	136.0	0.5878787878787879	0.7166265699293414	1253	37	0.970470869912211	1.0212856527998901	460.0	313.0	480.0	0.844881104482277
HMF000475A	80.0	8251	325	0.960610835050297	1777.0	3050.0	3435.0	0.2150810941660615	1544.0	1562.0	0.5028976175144881	1225.0	21.0	0.982857142857143	1.02315850185646	204.0	527.0	494.0	0.16653061224489796	0.774268946745834	204.0	309.0	0.39766081871345027	0.7907391183892295	2060	94	0.954368932038835	0.993502152189304	427.0	766.0	867.0	0.963736744048822
HMF000718C	68.0	9998	98	0.990198039607922	3380.0	1158.0	5486.0	0.3371907422186752	606.0	3057.0	0.8345618345618345	806.0	6.0	0.992555831265509	1.0023811314133901	279.0	96.0	431.0	0.34615384615384615	1.02658170232135	279.0	54.0	0.8378378378378378	1.0039254170755643	1440	11	0.9923611111111109	1.00218448372615	515.0	156.0	769.0	1.06064266929652
HMF000250A	63.0	5669	2158	0.619333215734697	608.0	1878.0	1498.0	0.15261044176706828	937.0	513.0	0.35379310344827586	593.0	138.0	0.767284991568297	1.23888881150689	43.0	281.0	176.0	0.086	0.563526315789474	40.0	162.0	0.19801980198019803	0.5597050933163492	3260	1354	0.5846625766871171	0.94401940963807
HMF000713A	48.0	11468	587	0.9488140913847231	3215.0	1907.0	6384.0	0.2794194333391274	849.0	2762.0	0.7648850733868734	1209.0	32.0	0.973531844499586	1.02605120785969	325.0	198.0	686.0	0.26881720430107525	0.9620562216759481	325.0	100.0	0.7647058823529411	0.9997657281594752	1382	84	0.939218523878437	0.989886778038592	407.0	216.0	759.0	1.0539736627107499
HMF000999A	55.0	53718	5007	0.90679101976991	8669.0	19097.0	26068.0	0.16103206152245791	9080.0	8180.0	0.47392815758980295	1377.0	52.0	0.9622367465504721	1.06114498883616	134.0	615.0	628.0	0.09731299927378359	0.604308225043819	126.0	309.0	0.2896551724137931	0.611179495826659	0	0			0.0	0.0	0.0
HMF002866A	89.0	495861	36	0.9999273990089971					277099.0	72747.0	0.2079400650571966	710.0	0.0	1.0	1.00007260626229	131.0	464.0	115.0	0.18450704225352113		653.0	2781.0	0.19015725101921957	0.9144810595635544	0	0			0.0	0.0	0.0
HMF002260A	78.0	10685	1620	0.8483855872718761	149.0	129.0	10510.0	0.013811642565813867	22.0	117.0	0.8417266187050358	698.0	61.0	0.9126074498567329	1.07569890807713	5.0	11.0	682.0	0.0071633237822349575	0.518643872233226	5.0	1.0	0.8333333333333334	0.9900284900284902	1397	203	0.854688618468146	1.0074294416251701	19.0	19.0	1359.0	0.984717971876456
HMF001832B	71.0	33358	23334	0.300497631752503	20057.0	9102.0	4448.0	0.5968101883536168	6754.0	17033.0	0.7160633959725899	2463.0	658.0	0.732846122614698	2.43877503573235	482.0	1713.0	270.0	0.19553752535496957	0.32763771324746804	482.0	1518.0	0.241	0.33656237891152474	5269	3128	0.4063389637502371	1.3522201868296497
HMF001523A	71.0	34294	1577	0.954015279640753	8852.0	8727.0	16811.0	0.25740040709508577	4777.0	8326.0	0.6354270014500496	1086.0	13.0	0.988029465930018	1.03565371227814	264.0	320.0	502.0	0.2430939226519337	0.9444193402620881	264.0	193.0	0.5776805251641138	0.9091217777114321	0	0			0.0	0.0	0.0
HMF001120A	37.0	46902	2116	0.9548846531064771	199.0	5190.0	41608.0	0.004234312828478413	888.0	174.0	0.1638418079096045	421.0	56.0	0.866983372921615	0.907945656159728	9.0	27.0	385.0	0.021377672209026127	5.04867568245026	13.0	14.0	0.48148148148148145	2.9386973180076628	4860	781	0.839300411522634	0.8789547604437679
HMF003392A	68.0	9052	1617	0.821365444100751	259.0	963.0	5199.0	0.04033639619996885	426.0	217.0	0.33748055987558323	664.0	44.0	0.9337349397590359	1.13680816068578	10.0	92.0	452.0	0.018050541516245487	0.447500104539816	10.0	48.0	0.1724137931034483	0.5108851104401716	1283	146	0.8862042088854251	1.07894021504114	34.0	152.0	818.0	0.839552984971312
HMF002518A	65.0	14751	2382	0.8385194224120401	2142.0	5754.0	3924.0	0.18121827411167513	3676.0	1842.0	0.3338166002174701	715.0	38.0	0.946853146853147	1.12919644023209	79.0	343.0	229.0	0.12135176651305683	0.669644201766728	74.0	240.0	0.2356687898089172	0.7059828350519028	0	0			0.0	0.0	0.0
HMF000516B	58.0	30671	0	1.0					0.0	0.0		1070.0	0.0	1.0	1.0						0.0	0.0			0	0			0.0	0.0	0.0
HMF001397A	68.0	45077	647	0.9856467821727269	7347.0	35212.0	2670.0	0.16244002741603839	28866.0	6282.0	0.1787299419597132	1888.0	11.0	0.9941737288135591	1.0086511180222602	278.0	1501.0	109.0	0.1472457627118644	0.906462311378102	278.0	1428.0	0.16295427901524032	0.9117346384634937	8187	253	0.969097349456455	0.983209570593037	2264.0	5423.0	500.0	1.7023881124701699
HMF001705A	45.0	48694	27882	0.427403786914199	220.0	377.0	22525.0	0.009514747859181731	156.0	211.0	0.5749318801089919	804.0	280.0	0.651741293532338	1.52488422771784	0.0	11.0	538.0	0.0	0.0	0.0	5.0	0.0	0.0	0	0			0.0	0.0	0.0
HMF000844A	59.0	71427	531	0.9925658364484019	2917.0	43615.0	24996.0	0.04078123252432614	28816.0	2710.0	0.08596079426505107	375.0	5.0	0.986666666666667	0.994056646355225	61.0	184.0	130.0	0.16266666666666665	3.9887628842417997	88.0	370.0	0.19213973799126638	2.235201985207625	0	0			0.0	0.0	0.0
HMF001129A	62.0	10870	542	0.950137994480221	4799.0	3572.0	2530.0	0.4402348408402899	2460.0	3960.0	0.616822429906542	1804.0	39.0	0.9783813747228379	1.02972555608416	585.0	797.0	422.0	0.32427937915742794	0.736605441174228	585.0	644.0	0.4759967453213995	0.771691693172572	1405	80	0.943060498220641	0.992551085946782
HMF002829A	64.0	90808	1007	0.988910668663554	12737.0	40318.0	38185.0	0.13959886014905742	24445.0	10593.0	0.3023289000513728	1534.0	24.0	0.984354628422425	0.995392869765187	281.0	603.0	650.0	0.1831812255541069	1.31219714371961	278.0	426.0	0.39488636363636365	1.3061482497017756	0	0			0.0	0.0	0.0
HMF003499A	70.0	56169	13	0.9997685556089659	27853.0	4980.0	23407.0	0.4952524893314367	3124.0	26316.0	0.8938858695652174	1190.0	0.0	1.0	1.00023149796994	541.0	186.0	463.0	0.4546218487394958	0.917959744842898	533.0	120.0	0.8162327718223583	0.913128621464137	0	0			0.0	0.0	0.0
HMF003280B	69.0	19886	92	0.9953736296892289	4553.0	6526.0	8897.0	0.22792350820985183	3152.0	3918.0	0.5541725601131542	1049.0	1.0	0.99904671115348	1.00369015348076	144.0	515.0	390.0	0.13727359389895138	0.60227922506599	141.0	282.0	0.3333333333333333	0.6014973625999659	0	0			0.0	0.0	0.0
HMF002099A	53.0	49533	35488	0.283548341509701					3.0	26.0	0.8965517241379308	641.0	147.0	0.7706708268330731	2.7179521584565802	0.0	33.0	461.0	0.0		0.0	1.0	0.0	0.0	0	0			0.0	0.0	0.0
HMF003040A	30.0	7842	1971	0.7486610558530991					0.0	0.0		460.0	63.0	0.86304347826087	1.15278265312924	0.0	0.0	394.0	0.0		0.0	0.0			0	0			0.0	0.0	0.0
HMF001969A	60.0	9752	11	0.998872026251025	3698.0	4604.0	1480.0	0.37804130034757716	3552.0	3339.0	0.4845450587723117	441.0	0.0	1.0	1.00112924751052	126.0	246.0	69.0	0.2857142857142857	0.7557753225681841	126.0	215.0	0.36950146627565983	0.7625740054224535	1307	3	0.9977046671767409	0.998831322688387	552.0	553.0	202.0	1.11718280275572
HMF002909B	72.0	128213	16	0.9998752076622499					47332.0	59333.0	0.5562555664932265	2114.0	1.0	0.9995269631031222	0.9996517119771959	874.0	1066.0	180.0	0.41226415094339625		870.0	960.0	0.47540983606557374	0.8546608154641502	38984	6	0.999846090703879	0.9999708794076021	21530.0	14091.0	3445.0
HMF001605B	73.0	83159	2665	0.967952957587273	25.0	3761.0	79495.0	0.00030018851838954863	73.0	23.0	0.2395833333333333	460.0	16.0	0.9652173913043479	0.9971738644306191	0.0	18.0	442.0	0.0	0.0	0.0	1.0	0.0	0.0	8340	555	0.9334532374100721	0.96435806109504
HMF000227A	71.0	42980	3	0.999930200093067					0.0	0.0		798.0	0.0	1.0	1.0000698047793002						0.0	0.0			0	0			0.0	0.0	0.0
HMF001951A	76.0	25302	147	0.9941901825942611	6077.0	8250.0	11049.0	0.23947824716267338	3803.0	5420.0	0.587661281578662	2929.0	8.0	0.99726869238648	1.00309649989118	489.0	1157.0	1283.0	0.16695117787640834	0.6971454812887509	488.0	600.0	0.4485294117647059	0.7632447905361407	8851	67	0.992430233871879	0.9982297665444749	2214.0	2829.0	3808.0	1.0445258805075799
HMF001682B	83.0	7890	726	0.907984790874525	4.0	126.0	7787.0	0.0005052418845522293	9.0	3.0	0.25	889.0	57.0	0.935883014623172	1.0307254306779499	0.0	7.0	882.0	0.0	0.0	0.0	0.0			991	75	0.9243188698284559	1.01798937506233	1.0	12.0	978.0	1.99722502522704
HMF000114A	77.0	5494	369	0.932835820895522					4.0	2.0	0.3333333333333333	608.0	20.0	0.967105263157895	1.03673684210526	0.0	0.0	608.0	0.0		0.0	0.0			1068	68	0.936329588014981	1.00374531835206	1.0	4.0	1063.0
HMF000676A	54.0	7564	1	0.999867794817557	2044.0	3065.0	2495.0	0.26880589163598106	1963.0	1837.0	0.483421052631579	372.0	0.0	1.0	1.00013222266296	67.0	212.0	93.0	0.18010752688172044	0.670028196873093	67.0	162.0	0.2925764192139738	0.6052206820974961	1007	0	1.0	1.00013222266296	248.0	473.0	286.0	0.916185527141711
HMF001914A	56.0	79170	960	0.9878741947707459					0.0	0.0		184.0	2.0	0.9891304347826091	1.00127165991228	0.0	0.0	184.0	0.0		0.0	0.0			0	0			0.0	0.0	0.0
HMF000962A	54.0	54293	587	0.98918829315013					201.0	7499.0	0.973896103896104	602.0	6.0	0.990033222591362	1.00085416441651	68.0	39.0	495.0	0.11295681063122924		68.0	31.0	0.6868686868686869	0.7052792224148404	0	0			0.0	0.0	0.0
HMF000725A	67.0	46978	437	0.9906977734258591	9744.0	1470.0	35840.0	0.20708122582564714	993.0	9479.0	0.9051757066462948	280.0	4.0	0.9857142857142859	0.994969719479292	58.0	13.0	209.0	0.20714285714285716	1.00029761904762	148.0	14.0	0.9135802469135802	1.009284982137252	0	0			0.0	0.0	0.0
HMF000374A	56.0	2856	377	0.8679971988795521					0.0	0.0		368.0	25.0	0.9320652173913041	1.0738113194310501	0.0	14.0	354.0	0.0		0.0	0.0			613	58	0.905383360522023	1.0430717537922098	0.0	22.0	591.0
HMF001827A	70.0	5552	2	0.9996397694524499					0.0	0.0		439.0	0.0	1.0	1.00036036036036						0.0	0.0			914	0	1.0	1.00036036036036
HMF002506B	69.0	306041	5330	0.982584032858343	1525.0	24939.0	280170.0	0.004973355857471774	7213.0	1468.0	0.16910494182697847	416.0	9.0	0.9783653846153849	0.995706577654548	2.0	38.0	376.0	0.004807692307692308	0.966689785624212	12.0	66.0	0.15384615384615385	0.909767344372249	0	0			0.0	0.0	0.0
HMF000519A	60.0	312260	45	0.9998558893230001					118538.0	44046.0	0.2709122668897309	3012.0	0.0	1.0	1.00014413144788	619.0	1562.0	835.0	0.20523872679045094		616.0	1142.0	0.3503981797497156	1.2934009366668426	0	0			0.0	0.0	0.0
HMF003657A	58.0	3148	746	0.7630241423125792	82.0	256.0	2250.0	0.03168469860896445	61.0	76.0	0.5547445255474452	178.0	21.0	0.8820224719101121	1.1559561788397301	2.0	19.0	141.0	0.012345679012345678	0.38964167419452006	3.0	8.0	0.2727272727272727	0.4916267942583732	2216	550	0.751805054151625	0.985296548904794
HMF002434A	66.0	14396	620	0.9569324812447901	1287.0	1193.0	12105.0	0.08824134384641755	588.0	1072.0	0.6457831325301204	586.0	12.0	0.979522184300341	1.023606370876	40.0	55.0	491.0	0.06825938566552901	0.7735533332802959	40.0	28.0	0.5882352941176471	0.9108867427568044	2806	98	0.9650748396293659	1.00850881179619	216.0	246.0	2348.0	0.8711146504740809
HMF002663B	54.0	12441	456	0.963346997829756	408.0	713.0	11129.0	0.03330612244897959	160.0	343.0	0.6819085487077535	658.0	18.0	0.972644376899696	1.0096511216528299	24.0	53.0	569.0	0.03715170278637771	1.11546166454198	24.0	11.0	0.6857142857142857	1.0055810079133694	1356	33	0.975663716814159	1.01278534008218	47.0	96.0	1191.0	1.0578350530617
HMF002272A	66.0	121548	22210	0.817273834205417					246.0	2941.0	0.9228114213994352	3273.0	330.0	0.899175068744271	1.10021272076878	226.0	55.0	2992.0	0.06904980140543844		226.0	32.0	0.875968992248062	0.9492394349862543	2635	492	0.8132827324478179	0.9951165673112741
HMF002300A	68.0	18348	249	0.9864290385873119	6898.0	6548.0	4957.0	0.3748301907297723	4427.0	6005.0	0.5756326687116564	779.0	4.0	0.9948652118100129	1.0085522352776501	146.0	439.0	194.0	0.18741976893453144	0.5000124684984321	146.0	329.0	0.30736842105263157	0.5339662561900171	1724	25	0.985498839907193	0.9990570039569681
HMF003770A	64.0	3914	1828	0.532958610117527					0.0	0.0		388.0	118.0	0.6958762886597939	1.30568542368861	0.0	3.0	268.0	0.0		0.0	0.0			765	405	0.47058823529411803	0.8829733235576109	0.0	1.0	363.0
HMF002813A	52.0	11867	166	0.9860116288868291	3849.0	1351.0	6691.0	0.3236901858548482	669.0	3484.0	0.8389116301468817	817.0	4.0	0.995104039167687	1.00922140268378	242.0	117.0	458.0	0.2962056303549572	0.915089932593088	242.0	72.0	0.7707006369426752	0.9186910864589352	1163	11	0.9905417024935509	1.00459434095299	353.0	151.0	659.0	0.9377033308335491
HMF002690A	69.0	8439	159	0.9811589050835409	292.0	981.0	7204.0	0.03444614840155715	172.0	244.0	0.5865384615384616	592.0	12.0	0.97972972972973	0.9985433803368591	12.0	68.0	512.0	0.02027027027027027	0.5884626064420589	12.0	12.0	0.5	0.8524590163934426	2500	51	0.9796	0.99841115942029	78.0	302.0	2120.0	0.905761643835617
HMF001641A	44.0	4685	622	0.867235859124867	1063.0	1350.0	1438.0	0.2760321994287198	779.0	893.0	0.5340909090909091	584.0	23.0	0.9606164383561641	1.1076761047744599	125.0	205.0	209.0	0.23191094619666047	0.8401590346221441	125.0	151.0	0.4528985507246377	0.8479802651865558	508	91	0.8208661417322829	0.9465315958689999	115.0	114.0	159.0	1.07375789198049
HMF002635A	77.0	17924	1599	0.910790002231645	4.0	215.0	17771.0	0.00022234574763757643	2.0	1.0	0.3333333333333333	349.0	32.0	0.9083094555873928	0.9972764889401791	0.0	5.0	344.0	0.0	0.0	0.0	1.0	0.0	0.0	0	0			0.0	0.0	0.0
HMF002796A	66.0	7176	412	0.9425863991081379	2236.0	1299.0	3663.0	0.3106418449569325	599.0	1980.0	0.7677394338891043	810.0	25.0	0.969135802469136	1.02816654620321	283.0	143.0	384.0	0.3493827160493827	1.12471233905342	283.0	85.0	0.7690217391304348	1.0016702349582784	450	32	0.9288888888888891	0.9854681647940071	153.0	68.0	229.0	1.09450805008945
HMF002743A	37.0	10972	332	0.969741159314619	871.0	876.0	9274.0	0.07903094093095	545.0	753.0	0.5801232665639445	435.0	3.0	0.993103448275862	1.02409126263936	35.0	44.0	356.0	0.08045977011494253	1.0180793644509498	35.0	30.0	0.5384615384615384	0.9281846971089999	900	10	0.9888888888888892	1.01974519632414	72.0	89.0	739.0	1.01226176808266
HMF003281A	49.0	74489	412	0.9944689819973421					0.0	0.0		222.0	1.0	0.995495495495496	1.00103222274072						0.0	0.0			4861	65	0.986628265788932	0.9921156754505691
HMF003805A	65.0	16409	1389	0.915351331586325	797.0	827.0	13520.0	0.05262810353935552	441.0	649.0	0.5954128440366973	2244.0	79.0	0.9647950089126559	1.05401606532941	76.0	160.0	1929.0	0.03510392609699769	0.6670186409196149	76.0	101.0	0.4293785310734463	0.7211442201387619	2396	255	0.8935726210350581	0.9762072662159971
HMF002566A	46.0	70854	1375	0.9805938973099608	784.0	5670.0	64525.0	0.011045520506065174	1316.0	766.0	0.3679154658981748	220.0	10.0	0.954545454545455	0.973436054582876	3.0	17.0	200.0	0.013636363636363636	1.23456052875696	5.0	11.0	0.3125	0.8493798955613577	0	0			0.0	0.0	0.0
HMF003356A	63.0	51019	547	0.989278504086713	5214.0	26239.0	19688.0	0.101953422889658	16082.0	4894.0	0.2333142639206713	1167.0	9.0	0.992287917737789	1.00304202874989	257.0	452.0	458.0	0.22022279348757498	2.16003334901191	257.0	299.0	0.46223021582733814	1.981148550713985	0	0			0.0	0.0	0.0
HMF003074B	66.0	185562	29435	0.8413737726474171					284.0	435.0	0.6050069541029207	15821.0	785.0	0.950382403135074	1.12956029060028	63.0	81.0	15133.0	0.004123846304902795		63.0	74.0	0.45985401459854014	0.760080543669771	0	0			0.0	0.0	0.0
HMF002025A	72.0	15549	3591	0.7690526721975691	373.0	1091.0	8143.0	0.0388258561465598	476.0	340.0	0.4166666666666667	500.0	64.0	0.872	1.1338625188158602	18.0	42.0	284.0	0.05232558139534884	1.34769935781533	18.0	26.0	0.4090909090909091	0.9818181818181818	374	93	0.751336898395722	0.9769641606585621
HMF000481A	57.0	39914	639	0.983990579746455	3871.0	32885.0	3249.0	0.09676290463692039	28111.0	3447.0	0.1092274542112935	1101.0	16.0	0.9854677565849229	1.0015012103457799	158.0	827.0	116.0	0.14350590372388738	1.48306734137797	158.0	734.0	0.17713004484304934	1.6216623020472731	9123	206	0.9774197084292451	0.9933222213175021	1267.0	7094.0	764.0	1.43494364487602
HMF002015A	25.0	29825	2873	0.9036714165968149	5333.0	16417.0	8119.0	0.17854631892597678	12713.0	5178.0	0.2894192610809904	137.0	18.0	0.868613138686131	0.9612046178878699	49.0	55.0	33.0	0.35766423357664234	2.0032013862180302	94.0	158.0	0.373015873015873	1.2888426002562736	4319	1529	0.6459828664042601	0.7148426458335949
HMF001913A	81.0	6551	566	0.9136009769500841	70.0	406.0	6090.0	0.010660980810234541	94.0	58.0	0.3815789473684211	591.0	28.0	0.952622673434856	1.04271196886746	8.0	38.0	545.0	0.01353637901861252	1.2697123519458502	8.0	10.0	0.4444444444444444	1.164750957854406	1876	163	0.9131130063965881	0.999465882189482	12.0	117.0	1747.0	0.6
HMF003612A	32.0	7141	266	0.9627503150819209	298.0	196.0	6653.0	0.041695816426472646	102.0	267.0	0.7235772357723578	496.0	17.0	0.9657258064516129	1.00309061583578	11.0	19.0	466.0	0.02217741935483871	0.5318859601645379	11.0	5.0	0.6875	0.9501404494382022	0	0			0.0	0.0	0.0
HMF002912A	68.0	13658	403	0.9704934836725729	3368.0	1863.0	8466.0	0.24589326129809447	565.0	2829.0	0.8335297583971715	742.0	14.0	0.981132075471698	1.01096204351509	158.0	172.0	412.0	0.21293800539083557	0.8659773930636209	158.0	71.0	0.6899563318777293	0.8277524886507647	0	0			0.0	0.0	0.0
HMF002531A	75.0	8907	1	0.999887728752666	1.0	217.0	8719.0	0.00011189437171310283	0.0	1.0	1.0	357.0	0.0	1.0	1.0001122838535799	0.0	5.0	352.0	0.0	0.0	0.0	0.0			5088	1	0.9998034591194971	0.9999157209047109	1.0	130.0	4957.0	1.7564858490566
HMF003518A	50.0	37795	7130	0.8113507077655769	14626.0	3927.0	10440.0	0.504466595385093	2692.0	13093.0	0.8294583465315173	828.0	55.0	0.933574879227053	1.1506428358188998	296.0	205.0	245.0	0.3967828418230563	0.78653937734007	297.0	157.0	0.6541850220264317	0.7886894197423985	3286	544	0.8344491783323191	1.02846915685863	1311.0	351.0	923.0	1.00533251904811
HMF000668A	54.0	4586	657	0.856737897950283	725.0	1271.0	1566.0	0.20353733857383494	611.0	629.0	0.507258064516129	675.0	68.0	0.8992592592592591	1.04963170347747	124.0	166.0	272.0	0.2206405693950178	1.08402994232421	124.0	95.0	0.5662100456621004	1.1162169421637593	778	120	0.8457583547557841	0.9871844782158381	119.0	193.0	278.0	0.9909479836353009
HMF001809A	52.0	3597	99	0.9724770642201841	444.0	1953.0	1202.0	0.1233676021116977	1521.0	386.0	0.20241216570529627	189.0	4.0	0.978835978835979	1.00653888389737	37.0	94.0	58.0	0.19576719576719576	1.586860670194	48.0	101.0	0.3221476510067114	1.5915429286782348	1278	54	0.957746478873239	0.98485251129418
HMF001623A	71.0	8089	159	0.9803436765978492	1578.0	2388.0	4144.0	0.19457459926017262	1170.0	1381.0	0.5413563308506468	747.0	8.0	0.989290495314592	1.0091262063808	120.0	268.0	361.0	0.1602136181575434	0.823404590150619	119.0	152.0	0.43911439114391143	0.8111374451905272	2640	58	0.9780303030303029	0.9976402422713899	507.0	774.0	1359.0	0.9870016706993889
HMF003532A	53.0	10412	799	0.9232616212063001	9.0	306.0	10114.0	0.0008629782337712149	101.0	4.0	0.0380952380952381	1098.0	90.0	0.918032786885246	0.9943365626806601	0.0	31.0	1067.0	0.0	0.0	0.0	10.0	0.0	0.0	0	0			0.0	0.0	0.0
HMF003011A	73.0	33494	784	0.9765928225950921	538.0	4768.0	28245.0	0.016035289559178562	2481.0	502.0	0.16828695943680858	237.0	9.0	0.9620253164556959	0.985083336880682	7.0	26.0	204.0	0.029535864978902954	1.8419290072623997	8.0	36.0	0.18181818181818182	1.0804056501267658	5192	194	0.962634822804314	0.985707452002681
HMF002849A	75.0	187927	2778	0.9852176643058209	1180.0	31323.0	156005.0	0.006259681286735841	7524.0	1092.0	0.12674094707520892	354.0	9.0	0.9745762711864409	0.989198942015643	7.0	51.0	296.0	0.01977401129943503	3.15894857799483	16.0	95.0	0.14414414414414414	1.1373131373131373	0	0			0.0	0.0	0.0
HMF000884A	52.0	12239	245	0.9799820246752191	1050.0	786.0	10469.0	0.08533116619260463	427.0	898.0	0.6777358490566038	459.0	6.0	0.986928104575163	1.00708796664127	38.0	48.0	373.0	0.08278867102396514	0.970204378047515	38.0	30.0	0.5588235294117647	0.8245447399449758	706	8	0.9886685552407929	1.00886396928398	60.0	59.0	587.0	0.995953055443141
HMF001208A	67.0	15155	7978	0.47357307819201594	257.0	198.0	8624.0	0.028307082277783897	150.0	223.0	0.5978552278820375	701.0	266.0	0.620542082738944	1.31034070836125	3.0	19.0	532.0	0.005415162454873646	0.191300622287151	3.0	15.0	0.16666666666666666	0.2787742899850523	1884	771	0.590764331210191	1.24746181405747	23.0	30.0	1332.0	0.586655241680597
HMF001441A	74.0	23680	249	0.989484797297297	376.0	14200.0	9166.0	0.015836913486648133	7755.0	341.0	0.0421195652173913	207.0	3.0	0.985507246376812	0.9959801798558701	6.0	114.0	87.0	0.028985507246376812	1.8302497687326598	11.0	142.0	0.0718954248366013	1.7069365380560828	3053	78	0.974451359318703	0.984806802469672
HMF000785A	64.0	8597	1	0.999883680353612	4165.0	2906.0	1538.0	0.48379602741317224	2191.0	3963.0	0.6439714007149822	863.0	0.0	1.0	1.00011633317822	367.0	361.0	135.0	0.42526071842410196	0.879008289294861	367.0	300.0	0.5502248875562219	0.854424415347209	1563	0	1.0	1.00011633317822	833.0	435.0	295.0	1.10159948816379
HMF000047A	64.0	9105	0	1.0	483.0	1508.0	7145.0	0.05286777583187391	421.0	431.0	0.5058685446009389	341.0	0.0	1.0	1.0	13.0	55.0	273.0	0.03812316715542522	0.7211040478922671	13.0	24.0	0.35135135135135137	0.6945506991910706	5843	0	1.0	1.0
HMF003289A	57.0	28057	1313	0.953202409380903	3772.0	16613.0	7727.0	0.13417757541263517	8810.0	3415.0	0.2793456032719837	3328.0	28.0	0.991586538461538	1.04026860266285	225.0	2232.0	871.0	0.06760817307692307	0.5038708805775349	225.0	1461.0	0.13345195729537365	0.4777306523970549	5292	316	0.9402872260015122	0.986450744089307	721.0	3125.0	1446.0	1.01539609598995
HMF003177A	60.0	7572	64	0.991547807712626	26.0	165.0	7386.0	0.003431437244291936	102.0	24.0	0.19047619047619047	1879.0	2.0	0.9989356040447049	1.00745077168707	5.0	41.0	1833.0	0.0026609898882384245	0.7754738608916361	5.0	28.0	0.15151515151515152	0.7954545454545455	1075	19	0.9823255813953491	0.990699161204792	7.0	26.0	1042.0	1.89763864042934
HMF002190A	64.0	17355	461	0.973437049841544	3539.0	12467.0	1403.0	0.20328565684416106	10550.0	3191.0	0.23222472891347065	376.0	8.0	0.9787234042553191	1.00543060736658	75.0	276.0	25.0	0.19946808510638298	0.9812206537488051	75.0	253.0	0.22865853658536586	0.9846433566968072	0	0			0.0	0.0	0.0
HMF002699A	67.0	4281	255	0.940434477925718	7.0	114.0	4176.0	0.0016290435187340006	1.0	5.0	0.8333333333333334	469.0	17.0	0.963752665245203	1.02479512168771	1.0	12.0	456.0	0.0021321961620469083	1.3088638440450802	1.0	0.0	1.0	1.2	2375	155	0.9347368421052629	0.993941485606714	3.0	71.0	2301.0	0.775398496240601
HMF003076A	68.0	4283	830	0.8062106000466959	4.0	12.0	3522.0	0.0011305822498586771	0.0	3.0	1.0	338.0	38.0	0.887573964497041	1.10092073267907	0.0	1.0	302.0	0.0	0.0	0.0	0.0			222	52	0.765765765765766	0.949833412908999	0.0	0.0	176.0	0.0
HMF002486A	59.0	9084	67	0.9926243945398499	74.0	143.0	8889.0	0.008126509993410937	78.0	62.0	0.4428571428571429	560.0	4.0	0.992857142857143	1.00023447773254	8.0	8.0	544.0	0.014285714285714285	1.75791505791506	8.0	5.0	0.6153846153846154	1.3895781637717122	3586	27	0.9924707194645849	0.999845183056037	21.0	59.0	3506.0	0.7206177175502329
HMF003712A	73.0	5142	209	0.959354336833917	1.0	78.0	5084.0	0.0001936858415649816	2.0	0.0	0.0	325.0	11.0	0.9661538461538459	1.00708758907826	0.0	1.0	324.0	0.0	0.0	0.0	0.0			539	17	0.968460111317254	1.0094915654557701	0.0	5.0	534.0	0.0
HMF003524A	60.0	26114	20	0.999234127288045	9620.0	10958.0	5633.0	0.3670214795314944	7952.0	8522.0	0.5172999878596577	802.0	0.0	1.0	1.00076645972254	180.0	473.0	149.0	0.22443890274314215	0.611514353409615	180.0	367.0	0.3290676416819013	0.6361253613081015	0	0			0.0	0.0	0.0
HMF000599A	83.0	6808	377	0.944623971797885	140.0	1306.0	5383.0	0.02050080538878313	186.0	120.0	0.392156862745098	537.0	7.0	0.9869646182495341	1.04482275245573	10.0	120.0	407.0	0.0186219739292365	0.9083532854482579	10.0	15.0	0.4	1.0200000000000002	1812	113	0.937637969094923	0.992604461763059	39.0	360.0	1413.0	1.0498699148533601
HMF002288A	38.0	28717	797	0.9722464045687221	9439.0	7500.0	11940.0	0.326846497454898	4104.0	8234.0	0.6673691035824283	824.0	6.0	0.9927184466019421	1.02105643377751	141.0	362.0	321.0	0.17111650485436894	0.523537826431753	138.0	245.0	0.360313315926893	0.5399011041906735	9069	263	0.97100011026574	0.998718129172682	2959.0	2406.0	3716.0	0.996936402176412
HMF000976A	52.0	6581	124	0.981157878741833	2410.0	2461.0	1731.0	0.3650408966979703	1799.0	2233.0	0.5538194444444444	506.0	4.0	0.9920948616600791	1.01114701635202	186.0	174.0	146.0	0.3675889328063241	1.00698013874994	186.0	124.0	0.6	1.083385579937304	1704	35	0.9794600938967142	0.998269610954665
HMF000083A	87.0	686226	3090	0.995497110281452					241014.0	4583.0	0.018660651392321568	909.0	5.0	0.9944994499449951	0.998997826988995	59.0	511.0	339.0	0.06490649064906491		112.0	2812.0	0.038303693570451436	2.052645042509745	0	0			0.0	0.0	0.0
HMF000912A	68.0	52790	7	0.9998673991286229	6933.0	18598.0	27520.0	0.13068556671881773	11663.0	6371.0	0.35327714317400466	609.0	0.0	1.0	1.0001326184567	106.0	191.0	312.0	0.17405582922824303	1.33186727194397	104.0	139.0	0.4279835390946502	1.2114668253073178	0	0			0.0	0.0	0.0
HMF000804A	51.0	125012	3386	0.9729146001983809	6254.0	79047.0	39956.0	0.04992934526613283	55738.0	5338.0	0.08739930578295893	233.0	6.0	0.9742489270386271	1.00137147375522	15.0	139.0	79.0	0.06437768240343347	1.28937565794801	42.0	639.0	0.06167400881057269	0.7056578797516931	0	0			0.0	0.0	0.0
HMF000625A	54.0	4596	426	0.9073107049608359	175.0	199.0	4251.0	0.03783783783783784	24.0	129.0	0.8431372549019608	335.0	6.0	0.9820895522388059	1.0824181252013299	11.0	16.0	308.0	0.03283582089552239	0.867803837953092	11.0	3.0	0.7857142857142857	0.9318936877076411	1088	109	0.899816176470588	0.9917398434193821	38.0	48.0	1004.0	0.9213630406290959
HMF003679A	69.0	11621	912	0.921521383701919	143.0	115.0	11387.0	0.012279948475740661	28.0	125.0	0.8169934640522876	390.0	17.0	0.956410256410256	1.03786007934855	7.0	5.0	378.0	0.017948717948717947	1.46162811547427	7.0	1.0	0.875	1.071	1191	91	0.9235936188077251	1.00224871081936	10.0	9.0	1172.0	0.6837411119526989
HMF000988A	58.0	7516	41	0.994544970729111	1201.0	2262.0	4073.0	0.1593683651804671	922.0	1042.0	0.5305498981670062	913.0	1.0	0.9989047097480831	1.00438365196877	181.0	223.0	509.0	0.1982475355969332	1.2439578919721002	181.0	108.0	0.6262975778546713	1.180468755188651	208	0	1.0	1.00548494983278	34.0	74.0	100.0	1.02568372510088
HMF000711A	72.0	17008	7	0.9995884289746	5348.0	6202.0	5498.0	0.31370248709526044	4595.0	5080.0	0.5250645994832042	613.0	0.0	1.0	1.00041174048585	175.0	252.0	186.0	0.28548123980424145	0.910038178044635	175.0	203.0	0.46296296296296297	0.8817257217847768	1715	1	0.999416909620991	0.9998284100249291	781.0	359.0	577.0	1.44998255380116
HMF002359A	58.0	2957	2	0.999323638823132	557.0	1891.0	513.0	0.18811212428233706	1354.0	481.0	0.26212534059945497	426.0	0.0	1.0	1.00067681895093	63.0	288.0	75.0	0.14788732394366197	0.786165828002124	63.0	248.0	0.20257234726688103	0.7728071875981846	632	0	1.0	1.00067681895093	128.0	392.0	112.0	1.0766538645092398
HMF000231A	76.0	15327	923	0.939779474130619	530.0	1171.0	12676.0	0.0368644362523475	626.0	446.0	0.41604477611940294	2936.0	74.0	0.9747956403269759	1.03725998190027	91.0	238.0	2518.0	0.0319634703196347	0.867054363746015	91.0	139.0	0.39565217391304347	0.950984597387405	3655	308	0.9157318741450071	0.97441144369762	133.0	248.0	2949.0	1.0834273896538
HMF000279A	77.0	6435	635	0.9013209013209009	29.0	556.0	5245.0	0.004974271012006861	17.0	26.0	0.6046511627906976	747.0	30.0	0.9598393574297192	1.06492521811383	0.0	79.0	638.0	0.0	0.0	0.0	1.0	0.0	0.0	1635	155	0.90519877675841	1.00430243593799	11.0	139.0	1336.0	1.48814220077041
HMF002196A	55.0	4901	4	0.999183840032646	708.0	3355.0	852.0	0.14404883011190234	2228.0	628.0	0.21988795518207285	281.0	0.0	1.0	1.00081682662855	18.0	214.0	49.0	0.06405693950177936	0.44468906447915996	18.0	165.0	0.09836065573770492	0.44732170825937134	824	0	1.0	1.00081682662855	142.0	518.0	164.0	1.19633111184247
HMF002150A	53.0	13629	597	0.956196346026855	646.0	2016.0	11049.0	0.04711545474436584	927.0	508.0	0.35400696864111497	1609.0	58.0	0.963952765692977	1.00811174367937	67.0	224.0	1318.0	0.041640770665009326	0.8838027965757629	67.0	123.0	0.3526315789473684	0.9961147948611686	836	39	0.9533492822966508	0.99702251138897	39.0	144.0	655.0	0.9877731145215279
HMF003680A	49.0	52277	2924	0.9440671805956731	39.0	1334.0	51048.0	0.0007439766505789665	247.0	27.0	0.09854014598540146	146.0	15.0	0.8972602739726031	0.950419940884359	0.0	4.0	142.0	0.0	0.0	0.0	4.0	0.0	0.0	0	0			0.0	0.0	0.0
HMF003762A	54.0	45487	151	0.9966803702156658	1494.0	31876.0	12205.0	0.032781130005485465	23370.0	1378.0	0.0556812671731049	172.0	0.0	1.0	1.00333068643021	42.0	81.0	49.0	0.2441860465116279	7.44898197440926	60.0	277.0	0.17804154302670624	3.197512414241601	0	0			0.0	0.0	0.0
HMF003571A	78.0	10797	890	0.917569695285728					0.0	0.0		971.0	14.0	0.985581874356334	1.07412208513428						0.0	0.0			1548	190	0.877260981912145	0.956070134420655
HMF001449A	43.0	59811	3493	0.9415993713530959	18.0	2581.0	54135.0	0.00031727006733175874	68.0	17.0	0.2	425.0	34.0	0.92	0.977060975176675	0.0	10.0	384.0	0.0	0.0	0.0	4.0	0.0	0.0	5588	454	0.9187544738725841	0.975738198032479
HMF001308A	76.0	57290	40	0.9993017978704829					0.0	0.0		264.0	0.0	1.0	1.00069868995633						0.0	0.0			6140	7	0.9988599348534201	0.999557828257685
HMF001445A	78.0	248520	161	0.9993521648157091	15154.0	174165.0	59720.0	0.060849907042672034	120495.0	14413.0	0.10683576956147893	314.0	0.0	1.0	1.00064825514678	61.0	178.0	75.0	0.1942675159235669	3.1925688199874105	212.0	1637.0	0.11465657111952407	1.073203961464841	0	0			0.0	0.0	0.0
HMF003701A	33.0	10252	4	0.9996098322278578	4653.0	957.0	4664.0	0.45289079229122053	629.0	4285.0	0.871998371998372	596.0	0.0	1.0	1.00039032006245	233.0	59.0	304.0	0.39093959731543626	0.8632094181858571	233.0	42.0	0.8472727272727273	0.9716448498992256	0	0			0.0	0.0	0.0
HMF001866A	64.0	12179	2810	0.769274981525577	407.0	629.0	11248.0	0.03313253012048193	150.0	345.0	0.696969696969697	537.0	82.0	0.847299813780261	1.10142645234601	10.0	42.0	485.0	0.0186219739292365	0.5620450313187739	10.0	10.0	0.5	0.717391304347826	1435	274	0.809059233449477	1.05171655504122	35.0	93.0	1307.0	0.736141906873614
HMF002142A	59.0	13732	170	0.987620157296825	244.0	784.0	12728.0	0.017737714451875546	387.0	242.0	0.3847376788553259	108.0	2.0	0.9814814814814821	0.9937843757339409	5.0	4.0	99.0	0.046296296296296294	2.61004857316333	7.0	4.0	0.6363636363636364	1.6540195341848236	1440	29	0.9798611111111108	0.99214369398155
HMF003519A	66.0	5965	680	0.8860016764459351					0.0	0.0		590.0	22.0	0.96271186440678	1.0865801837628102						0.0	0.0			1576	207	0.8686548223350251	0.9804211949344229
HMF003236A	52.0	8674	0	1.0	1010.0	4056.0	2278.0	0.1375272331154684	2555.0	964.0	0.2739414606422279	368.0	0.0	1.0	1.0	50.0	199.0	101.0	0.14285714285714285	1.03875530410184	50.0	121.0	0.29239766081871343	1.0673727888185192	1019	0	1.0	1.0	204.0	326.0	301.0	1.78500911462987
HMF000172A	70.0	13260	406	0.9693815987933629	281.0	522.0	12498.0	0.021126231110442824	86.0	255.0	0.7478005865102639	792.0	25.0	0.9684343434343431	0.9990228251080899	10.0	39.0	743.0	0.012626262626262626	0.5976580754160831	10.0	13.0	0.43478260869565216	0.5814151747655584	0	0			0.0	0.0	0.0
HMF001253B	77.0	3920	1377	0.6487244897959179	189.0	230.0	2270.0	0.07028635180364448	51.0	170.0	0.7692307692307693	183.0	34.0	0.8142076502732242	1.2550900468230601	9.0	8.0	138.0	0.05806451612903226	0.8261136712749619	12.0	6.0	0.6666666666666666	0.8666666666666666	2470	880	0.643724696356275	0.9922928862432561
HMF003516A	81.0	3114	24	0.9922928709055879					0.0	0.0		177.0	0.0	1.0	1.00776699029126	0.0	0.0	174.0	0.0		0.0	0.0			0	0			0.0	0.0	0.0
HMF003223A	66.0	17965	4	0.999777344837183	3491.0	7320.0	7185.0	0.19398755278950877	4883.0	3305.0	0.4036394723986321	613.0	0.0	1.0	1.00022270474918	129.0	261.0	223.0	0.21044045676998369	1.08481422515973	129.0	194.0	0.3993808049535604	0.9894493285808631	0	0			0.0	0.0	0.0
HMF001412A	76.0	11187	967	0.9135603825869308	17.0	408.0	10802.0	0.0015142068228378017	56.0	14.0	0.2	1269.0	69.0	0.945626477541371	1.03510013740267	5.0	54.0	1210.0	0.003940110323089046	2.6020952116071	5.0	5.0	0.5	2.5	1187	109	0.9081718618365631	0.994101626063173	2.0	47.0	1138.0	1.11274096833342
HMF002920A	76.0	11477	4	0.9996514768667769	1385.0	6984.0	3138.0	0.12036151907534544	4421.0	1222.0	0.21655147970937444	362.0	0.0	1.0	1.00034864464395	40.0	234.0	88.0	0.11049723756906077	0.918044557911323	40.0	163.0	0.19704433497536947	0.9099191344239034	0	0			0.0	0.0	0.0
HMF000027A	67.0	46637	5	0.9998927889872851					0.0	0.0		150.0	0.0	1.0	1.00010722250815						0.0	0.0			0	0			0.0	0.0	0.0
HMF000183A	63.0	26994	507	0.981218048455212	12801.0	5568.0	8658.0	0.47363747363747366	1170.0	11805.0	0.9098265895953758	211.0	1.0	0.995260663507109	1.01431141128519	100.0	38.0	73.0	0.47393364928909953	1.00062532140743	199.0	14.0	0.9342723004694836	1.0268685386354552	0	0			0.0	0.0	0.0
HMF000734A	55.0	4519	172	0.961938481965037	112.0	309.0	3956.0	0.025588302490290152	87.0	92.0	0.5139664804469274	400.0	14.0	0.965	1.00318265470439	16.0	21.0	352.0	0.04113110539845758	1.6074182886522201	16.0	10.0	0.6153846153846154	1.1973244147157192	162	3	0.9814814814814821	1.02031626749823	4.0	4.0	151.0	0.983153638814016
HMF001887A	72.0	29351	0	1.0	14479.0	5194.0	9719.0	0.4926170386499728	3787.0	14168.0	0.7890838206627678	650.0	0.0	1.0	1.0	260.0	199.0	191.0	0.4	0.811989778299606	260.0	153.0	0.6295399515738499	0.7978112528591529	2367	0	1.0	1.0	1197.0	375.0	795.0	1.0265650238958899
HMF001565A	69.0	14804	1126	0.923939475817347	1.0	1445.0	12313.0	7.26797005596337e-05	0.0	1.0	1.0	384.0	17.0	0.955729166666667	1.03440668104499	0.0	35.0	332.0	0.0	0.0	0.0	0.0			0	0			0.0	0.0	0.0
HMF000878A	74.0	162466	1909	0.9882498491992171	3414.0	117563.0	41864.0	0.020965236027781702	86090.0	3042.0	0.034129156756271595	412.0	10.0	0.975728155339806	0.987329424973292	37.0	269.0	106.0	0.08980582524271845	4.28355898897174	57.0	865.0	0.06182212581344902	1.8114167383314723	0	0			0.0	0.0	0.0
HMF003525A	77.0	5865	564	0.9038363171355501					0.0	0.0		349.0	14.0	0.959885386819484	1.06201241156315	0.0	10.0	339.0	0.0		0.0	0.0			3328	360	0.891826923076923	0.9867128662226291	0.0	109.0	3219.0
HMF001638A	68.0	31379	3	0.9999043946588481					0.0	0.0		1107.0	0.0	1.0	1.00009561448241						0.0	0.0			6764	0	1.0	1.00009561448241
HMF000846A	66.0	31811	1012	0.9681871050894352					0.0	0.0		165.0	15.0	0.9090909090909091	0.938962008801939	0.0	2.0	163.0	0.0		0.0	0.0			2990	208	0.9304347826086959	0.961007203791202
HMF004024A	70.0	14406	3	0.999791753436068	2890.0	7189.0	4375.0	0.19994465199944653	4962.0	2592.0	0.3431294678316124	481.0	0.0	1.0	1.0002082899395999	90.0	257.0	134.0	0.18711018711018712	0.9358099115884579	90.0	191.0	0.3202846975088968	0.9334223013048636	0	0			0.0	0.0	0.0
HMF004310A	80.0	4248	85	0.979990583804143	623.0	2716.0	918.0	0.14634719285882078	1981.0	565.0	0.22191673212882956	476.0	7.0	0.9852941176470591	1.00541182122621	99.0	265.0	112.0	0.20798319327731093	1.4211628471613402	99.0	204.0	0.32673267326732675	1.4723210374134756	1894	41	0.978352692713833	0.998328666502129
HMF004001A	71.0	5186	513	0.901079830312379	134.0	295.0	4275.0	0.02848639455782313	99.0	114.0	0.5352112676056338	427.0	37.0	0.9133489461358308	1.0136160142650201	9.0	21.0	359.0	0.02313624678663239	0.812185857345662	9.0	3.0	0.75	1.4013157894736843	2612	262	0.8996937212863709	0.99846172450056	64.0	159.0	2138.0	0.951582620569326
HMF004301A	49.0	65314	457	0.9930030315093241	63.0	2548.0	62893.0	0.0009617733268197362	15.0	51.0	0.7727272727272727	235.0	0.0	1.0	1.00704627102703	1.0	9.0	225.0	0.00425531914893617	4.4244511989192805	1.0	0.0	1.0	1.2941176470588236	6963	47	0.993250035904064	1.00024874485465
HMF003967A	68.0	23590	1139	0.9517168291649001	210.0	2099.0	20380.0	0.009255586407510247	1342.0	185.0	0.12115258677144727	157.0	15.0	0.9044585987261149	0.950344231613249	3.0	16.0	124.0	0.02097902097902098	2.26663336663337	6.0	19.0	0.24	1.980972972972973	1551	169	0.8910380399742099	0.9362428115893109
HMF004332A	71.0	30338	236	0.992220976992551					0.0	0.0		256.0	3.0	0.98828125	0.996029385505946						0.0	0.0			1874	46	0.9754535752401279	0.9831011416395921
HMF004042A	70.0	3877	423	0.890895021924168	477.0	1271.0	1411.0	0.150997150997151	447.0	335.0	0.42838874680306893	428.0	44.0	0.8971962616822429	1.00707293183036	65.0	120.0	154.0	0.19174041297935104	1.26982801803306	53.0	44.0	0.5463917525773195	1.2754577627327284	125	5	0.96	1.07756803705848	17.0	45.0	55.0	0.9622641509433959
HMF004167A	54.0	47689	895	0.981232569355617	65.0	2791.0	44943.0	0.0013598610849599364	1049.0	58.0	0.052393857271906055	220.0	12.0	0.945454545454545	0.963537671884896	2.0	9.0	209.0	0.00909090909090909	6.68517482517482	3.0	15.0	0.16666666666666666	3.1810344827586206	0	0			0.0	0.0	0.0
HMF003863A	73.0	50174	878	0.9825008968788621	14122.0	26438.0	9699.0	0.2809845002885055	21021.0	13520.0	0.3914188934888973	1776.0	8.0	0.995495495495496	1.01322604249819	697.0	736.0	343.0	0.39245495495495497	1.39671389187658	697.0	615.0	0.53125	1.3572415865384613	9179	94	0.9897592330319209	1.0073876127504	3316.0	4077.0	1786.0	1.28569154553894
HMF004281A	63.0	32244	791	0.975468304180623	11857.0	6947.0	13791.0	0.36376744899524466	3676.0	9852.0	0.7282672974571259	1121.0	20.0	0.982158786797502	1.0068587391186399	405.0	244.0	472.0	0.36128456735057984	0.9931745359527829	405.0	161.0	0.715547703180212	0.9825344426128612	971	27	0.972193614830072	0.996642956683968
HMF003852A	69.0	88675	1494	0.983151959402312	1180.0	13854.0	73801.0	0.013283052850790792	6532.0	1117.0	0.1460321610668061	276.0	4.0	0.985507246376812	1.0023956489655301	5.0	36.0	235.0	0.018115942028985508	1.36383873741096	13.0	80.0	0.13978494623655913	0.9572202808983356	0	0			0.0	0.0	0.0
HMF004243A	59.0	14456	30	0.99792473713337	3775.0	6574.0	4183.0	0.2597715386732728	4406.0	3303.0	0.4284602412764301	401.0	1.0	0.9975062344139649	0.999580626971321	84.0	210.0	107.0	0.20947630922693267	0.80638668230087	81.0	156.0	0.34177215189873417	0.7976753009347084	0	0			0.0	0.0	0.0
HMF003894A	71.0	88598	593	0.9933068466556808	713.0	2328.0	85711.0	0.008033621777537407	1165.0	680.0	0.3685636856368564	304.0	1.0	0.996710526315789	1.00342661451652	2.0	8.0	294.0	0.006578947368421052	0.8189266996382959	10.0	14.0	0.4166666666666667	1.130514705882353	0	0			0.0	0.0	0.0
HMF003891A	61.0	16243	251	0.984547189558579	23.0	637.0	15611.0	0.0014135578636838547	112.0	21.0	0.15789473684210525	733.0	15.0	0.9795361527967259	0.9949103132739631	1.0	26.0	706.0	0.001364256480218281	0.9651224865057242	1.0	5.0	0.16666666666666666	1.0555555555555556	0	0			0.0	0.0	0.0
HMF004337A	67.0	30923	1	0.9999676616110991	10570.0	6732.0	13686.0	0.34109978056021684	3945.0	10099.0	0.7190971233266875	1016.0	0.0	1.0	1.00003233943471	274.0	304.0	438.0	0.26968503937007876	0.7906338694418169	274.0	188.0	0.5930735930735931	0.8247475533345422	0	0			0.0	0.0	0.0
HMF004373B	72.0	8508	70	0.9917724494593321	2508.0	5129.0	889.0	0.2941590429275158	4037.0	2304.0	0.3633496293959943	988.0	5.0	0.9949392712550609	1.00319309313084	235.0	647.0	106.0	0.23785425101214575	0.808590647579567	235.0	580.0	0.2883435582822086	0.7935705308452625	1844	17	0.990780911062907	0.999000235994692	542.0	1120.0	182.0	0.9992086062128299
HMF003886A	49.0	82849	1	0.999987929848278					0.0	0.0		117.0	0.0	1.0	1.00001207029741						0.0	0.0			0	0			0.0	0.0	0.0
HMF004047B	62.0	6631	1229	0.8146584225606999	1406.0	1422.0	2467.0	0.265533522190746	828.0	1175.0	0.5866200698951572	796.0	85.0	0.8932160804020101	1.09643017940498	136.0	231.0	336.0	0.1934566145092461	0.728558160616257	136.0	164.0	0.4533333333333333	0.7727886524822695	1272	255	0.799528301886792	0.981427650835121	263.0	260.0	470.0	0.997440834060328
HMF004304A	48.0	86294	126	0.9985398753099871	13248.0	30659.0	42789.0	0.15280981821537326	21156.0	12424.0	0.3699821322215605	1120.0	0.0	1.0	1.00146225977161	284.0	306.0	530.0	0.25357142857142856	1.6593922532781202	284.0	226.0	0.5568627450980392	1.5051071297804375	0	0			0.0	0.0	0.0
HMF004217A	82.0	79446	86	0.9989175037132141	426.0	2449.0	76683.0	0.005354584077025566	2102.0	415.0	0.1648788239968216	276.0	0.0	1.0	1.00108366935484	4.0	5.0	267.0	0.014492753623188406	2.7066067905014597	10.0	13.0	0.43478260869565216	2.636982713462546	0	0			0.0	0.0	0.0
HMF004113A	85.0	7145	321	0.9550734779566129	1896.0	2293.0	2980.0	0.2644720323615567	1270.0	1733.0	0.5770895770895771	796.0	26.0	0.967336683417085	1.01284006492015	159.0	318.0	321.0	0.19924812030075187	0.753380682719457	158.0	205.0	0.43526170798898073	0.754235954466768	2337	106	0.9546427043217801	0.999548962833986	652.0	708.0	977.0	1.05489474948047
HMF004392A	64.0	2836	4	0.998589562764457	2.0	175.0	2665.0	0.0007037297677691766	0.0	2.0	1.0	138.0	0.0	1.0	1.00141242937853	0.0	9.0	129.0	0.0	0.0	0.0	0.0			2084	3	0.998560460652591	0.9999708567834559
HMF004108A	69.0	194061	1886	0.990281406361917	193.0	25642.0	168493.0	0.0009931661932402948	2596.0	182.0	0.06551475881929446	342.0	8.0	0.9766081871345029	0.986192592186855	2.0	38.0	302.0	0.005847953216374269	5.88819198254704	2.0	34.0	0.05555555555555555	0.847985347985348	0	0			0.0	0.0	0.0
HMF004221B	63.0	7467	937	0.8745145306013121	28.0	83.0	7383.0	0.0037363223912463303	6.0	23.0	0.7931034482758621	728.0	56.0	0.923076923076923	1.05553068677112	5.0	12.0	711.0	0.006868131868131868	1.83820643642072	5.0	2.0	0.7142857142857143	0.9006211180124224	1797	253	0.85920979410128	0.9824991627188749	4.0	25.0	1768.0	0.5957548294777011
HMF004274A	68.0	84330	29505	0.6501245108502309	36827.0	41304.0	6328.0	0.43603405202524304	36794.0	36182.0	0.4958068406051305	608.0	131.0	0.784539473684211	1.20675264597883	213.0	355.0	40.0	0.3503289473684211	0.8034440102584921	414.0	610.0	0.404296875	0.815432224586811	7952	2821	0.645246478873239	0.992496772701875
HMF003901A	78.0	5045	297	0.941129831516353	58.0	198.0	4576.0	0.012003311258278146	56.0	46.0	0.4509803921568628	254.0	8.0	0.968503937007874	1.02908642843402	1.0	8.0	239.0	0.004032258064516129	0.335928809788654	1.0	2.0	0.3333333333333333	0.7391304347826085	2114	85	0.959791863765374	1.01982939189055	21.0	86.0	1944.0	0.853006943627162
HMF003885A	70.0	6295	51	0.9918983320095308	1996.0	2608.0	1699.0	0.3166745993971125	1751.0	1837.0	0.511984392419175	711.0	2.0	0.9971870604782	1.00533192596257	146.0	367.0	198.0	0.20534458509142053	0.6484403405968051	146.0	271.0	0.3501199040767386	0.6838487837927807	2290	21	0.9908296943231442	0.998922633850767	703.0	993.0	594.0	0.9694080300338671
HMF004157A	63.0	13602	63	0.9953683281870308	6170.0	3244.0	4210.0	0.45287727539635936	2169.0	5718.0	0.7249904906808673	421.0	0.0	1.0	1.0046532240195	171.0	117.0	133.0	0.40617577197149646	0.8968782361976769	169.0	87.0	0.66015625	0.9105722881689401	4592	9	0.9980400696864109	1.0026841737110999	2096.0	1092.0	1404.0	1.0078800987129999
HMF003093B	75.0	164306	1194	0.9927330712207709	113.0	11254.0	153233.0	0.0006865127582017011	2549.0	103.0	0.03883861236802413	310.0	8.0	0.9741935483870972	0.981324765567771	3.0	16.0	291.0	0.00967741935483871	14.096488723950902	5.0	30.0	0.14285714285714285	3.6782246879334264	0	0			0.0	0.0	0.0
HMF004314A	58.0	5222	99	0.9810417464572959	280.0	1082.0	3875.0	0.05346572465151805	416.0	260.0	0.38461538461538464	147.0	2.0	0.986394557823129	1.00545625238188	7.0	27.0	113.0	0.047619047619047616	0.8906462585034008	10.0	15.0	0.4	1.04	1521	50	0.967126890203813	0.985816244513823
HMF003976A	75.0	6986	3	0.99957056971085	11.0	60.0	6956.0	0.0015653906361178312	44.0	8.0	0.15384615384615385	214.0	0.0	1.0	1.00042961477875	0.0	1.0	213.0	0.0	0.0	0.0	1.0	0.0	0.0	3652	2	0.9994523548740419	0.9998817343763501	8.0	32.0	3616.0	1.3978516013527
HMF003915B	42.0	31913	2049	0.9357941904553001	294.0	930.0	28733.0	0.009814066829121742	603.0	285.0	0.32094594594594594	610.0	50.0	0.918032786885246	0.981019968117762	4.0	24.0	535.0	0.007104795737122558	0.723940020057757	4.0	12.0	0.25	0.7789473684210526	0	0			0.0	0.0	0.0
HMF004291A	59.0	32479	346	0.9893469626527909	4393.0	21080.0	7062.0	0.13502382050099893	17121.0	4224.0	0.1978917779339424	281.0	9.0	0.96797153024911	0.978394402357727	102.0	111.0	68.0	0.36298932384341637	2.6883354544151	158.0	264.0	0.3744075829383886	1.8919815004308487	2536	69	0.9727917981072549	0.9832665736384889
HMF004146A	54.0	48817	603	0.9876477456623721	3918.0	34136.0	10930.0	0.07998530132288094	25346.0	3648.0	0.1258191349934469	300.0	10.0	0.966666666666667	0.9787565160879971	108.0	98.0	94.0	0.36	4.5008269525268	156.0	335.0	0.31771894093686354	2.5252036659877803	2749	132	0.9519825391051291	0.963888737949456
HMF004124A	67.0	47818	6856	0.8566230289849008	511.0	4164.0	36303.0	0.012470105910488555	1265.0	462.0	0.267515923566879	1109.0	112.0	0.899008115419297	1.0494792750139101	19.0	79.0	897.0	0.019095477386934675	1.5313003373029501	19.0	28.0	0.40425531914893614	1.511144883485309	1707	272	0.8406561218512009	0.981360637534318
HMF004172A	52.0	9361	647	0.9308834526225831	720.0	492.0	7532.0	0.08234217749313816	133.0	633.0	0.8263707571801566	383.0	17.0	0.955613577023499	1.02656629498703	36.0	31.0	299.0	0.09836065573770492	1.19453551912568	35.0	12.0	0.7446808510638298	0.9011461799603374	587	38	0.9352640545144799	1.0047058542931	43.0	24.0	482.0	0.951204209674155
HMF004100A	82.0	9289	93	0.9899881580363871	2609.0	4195.0	2513.0	0.28002575936460233	2572.0	2189.0	0.4597773576979626	1019.0	3.0	0.9970559371933271	1.00713925626238	280.0	464.0	275.0	0.2747791952894995	0.981263994830305	280.0	367.0	0.4327666151468315	0.9412525603992987	4348	56	0.987120515179393	0.997103356405109	1273.0	1895.0	1180.0	1.04554055859996
HMF003992A	49.0	5456	1108	0.796920821114369	753.0	601.0	2735.0	0.18415260454878943	196.0	694.0	0.7797752808988764	522.0	55.0	0.89463601532567	1.1226159382743501	90.0	70.0	290.0	0.2	1.08605577689243	90.0	23.0	0.7964601769911505	1.0213970569483053	238	55	0.7689075630252099	0.964848128763925
HMF001344B	71.0	5270	521	0.9011385199240991	420.0	802.0	4060.0	0.07951533510034078	459.0	335.0	0.4219143576826197	613.0	57.0	0.907014681892333	1.0065208198720998	51.0	82.0	480.0	0.08319738988580751	1.0463062223258	51.0	53.0	0.49038461538461536	1.1622847301951778	1692	141	0.916666666666667	1.01723169790131	121.0	281.0	1290.0	0.899361139254756
HMF004013A	71.0	10802	988	0.9085354563969641					0.0	0.0		571.0	47.0	0.91768826619965	1.01007424612682	0.0	0.0	571.0	0.0		0.0	0.0			0	0			0.0	0.0	0.0
HMF004220A	64.0	113484	34	0.999700398294033					24971.0	42451.0	0.6296312776245142	2159.0	0.0	1.0	1.00029969149405	768.0	698.0	693.0	0.3557202408522464		768.0	522.0	0.5953488372093023	0.9455515606776185	0	0			0.0	0.0	0.0
HMF003814A	56.0	16977	30	0.9982329033398131	5289.0	5993.0	5737.0	0.3107703155297021	3947.0	4950.0	0.5563673148252221	900.0	2.0	0.9977777777777779	0.9995440687634001	254.0	350.0	296.0	0.2822222222222222	0.908137644167139	254.0	248.0	0.5059760956175299	0.9094281460018511	0	0			0.0	0.0	0.0
HMF004443A	72.0	5274	227	0.9569586651497909	3.0	38.0	5252.0	0.0005667863215567731	0.0	2.0	1.0	711.0	17.0	0.9760900140646981	1.01999182369273	0.0	2.0	709.0	0.0	0.0	0.0	0.0			1801	75	0.9583564686285401	1.0014606727851998	1.0	4.0	1796.0	0.979640940218397
HMF003862A	71.0	3587	201	0.9439643155840541					0.0	1.0	1.0	354.0	15.0	0.9576271186440679	1.0144738554566701	0.0	0.0	354.0	0.0		0.0	0.0			1469	82	0.9441797140912179	1.0002281850104	2.0	1.0	1468.0
HMF003908A	65.0	9294	2361	0.745965138799225	1.0	3710.0	1.0	0.00026939655172413793	2780.0	0.0	0.0	728.0	86.0	0.8818681318681321	1.1821841075411001	0.0	365.0	0.0	0.0	0.0	0.0	312.0	0.0		1222	412	0.662847790507365	0.888577436171275	0.0	360.0	0.0	0.0
HMF003816A	60.0	4179	2	0.999521416606844					0.0	0.0		714.0	0.0	1.0	1.00047881254489						0.0	0.0			1230	0	1.0	1.00047881254489
HMF004441A	58.0	14005	1	0.9999285969296681	1004.0	1627.0	11427.0	0.07141840944657846	266.0	923.0	0.776282590412111	654.0	0.0	1.0	1.00007140816909	31.0	82.0	541.0	0.047400611620795105	0.663702986220257	30.0	13.0	0.6976744186046512	0.8987376855047998	3726	1	0.999731615673645	0.9998030046779058	279.0	423.0	3028.0	1.04733398844301
HMF004325A	65.0	13001	1477	0.886393354357357	1955.0	4539.0	4494.0	0.17792136876592646	2926.0	1785.0	0.3789004457652303	563.0	9.0	0.9840142095914741	1.11013265696796	120.0	195.0	218.0	0.225140712945591	1.2653944520952198	120.0	132.0	0.47619047619047616	1.2567693744164332	0	0			0.0	0.0	0.0
HMF004422A	72.0	46826	89	0.998099346516892	15265.0	8260.0	23338.0	0.3257367219341485	4542.0	15000.0	0.7675775253300583	694.0	0.0	1.0	1.00190427284593	173.0	184.0	337.0	0.24927953890489912	0.765279202862777	173.0	104.0	0.6245487364620939	0.813662093862816	0	0			0.0	0.0	0.0
HMF004529A	47.0	250531	39058	0.844099133440572					29285.0	7819.0	0.2107319965502372	6328.0	623.0	0.9015486725663721	1.06806018019665	584.0	4490.0	523.0	0.10434161157763087		584.0	4047.0	0.1261066724249622	0.5984220454860976	0	0			0.0	0.0	0.0
HMF004723A	71.0	25486	5787	0.772934159930942	4367.0	9089.0	5322.0	0.23255937799552667	6372.0	3917.0	0.3806978326367966	712.0	43.0	0.939606741573034	1.2156361955292299	165.0	277.0	204.0	0.25541795665634676	1.09829136480258	165.0	195.0	0.4583333333333333	1.2039294528125266	0	0			0.0	0.0	0.0
HMF004710A	58.0	33177	2	0.999939717274015	8670.0	9608.0	14964.0	0.2608146320919319	5292.0	8402.0	0.6135533810427924	874.0	0.0	1.0	1.00006028636021	248.0	222.0	404.0	0.2837528604118993	1.0879483951340698	248.0	117.0	0.6794520547945205	1.1074049557672179	0	0			0.0	0.0	0.0
HMF004400A	67.0	35868	4581	0.8722816995650721	5594.0	14272.0	16121.0	0.15544502181343262	8114.0	4897.0	0.3763738375220967	725.0	54.0	0.92551724137931	1.0610302174639	139.0	265.0	321.0	0.1917241379310345	1.2333887293035601	140.0	170.0	0.45161290322580644	1.199905142714104	4550	1695	0.6274725274725269	0.7193462017893891	1457.0	815.0	2278.0	2.0600195264156698
HMF004975A	71.0	9166	957	0.895592406720489	1999.0	1657.0	4537.0	0.2439887709019895	718.0	1885.0	0.7241644256626969	1378.0	51.0	0.9629898403483309	1.07525458358299	230.0	342.0	751.0	0.17384731670445955	0.7125217937767071	230.0	160.0	0.5897435897435898	0.814378018091546	0	0			0.0	0.0	0.0
HMF005176A	55.0	5542	636	0.885239985564778					0.0	13.0	1.0	471.0	39.0	0.917197452229299	1.0361003424897601	0.0	0.0	471.0	0.0		0.0	0.0			0	0			0.0	0.0	0.0
HMF000973A	31.0	118152	814	0.9931105694359809	1903.0	79429.0	37128.0	0.01606449434408239	58357.0	1735.0	0.028872395659988018	309.0	5.0	0.983818770226537	0.9906437414972629	49.0	149.0	111.0	0.15857605177993528	9.87121339666376	76.0	586.0	0.1148036253776435	3.9762417614947285	0	0			0.0	0.0	0.0
HMF003037A		5302	1	0.9998113919275751	1748.0	1153.0	2416.0	0.32875681775437277	650.0	1597.0	0.7107254116599911	414.0	0.0	1.0	1.00018864365214	122.0	113.0	179.0	0.2946859903381642	0.896364651389027	122.0	72.0	0.6288659793814433	0.8848227023607408	776	1	0.9987113402061859	0.9988997407608371	197.0	230.0	351.0	0.770214802962475
HMF001046B	53.0	4121	21	0.994904149478282	967.0	2006.0	1161.0	0.2339138848572811	1234.0	868.0	0.4129400570884871	427.0	0.0	1.0	1.00512195121951	104.0	209.0	114.0	0.24355971896955503	1.04123668895568	104.0	151.0	0.40784313725490196	0.9876569982831844	726	1	0.99862258953168	1.0037374857219599	167.0	354.0	205.0	0.983385609407984
HMF000044A		6140	106	0.9827361563517919	2274.0	2514.0	1381.0	0.36861727994812776	1894.0	1904.0	0.5013164823591364	719.0	10.0	0.9860917941585541	1.00341458669763	287.0	268.0	164.0	0.3991655076495132	1.08287247875543	287.0	227.0	0.5583657587548638	1.1137989242389563	220	1	0.995454545454545	1.01294181456594	78.0	88.0	54.0	0.961825377788438
HMF001086A	64.0	4281	119	0.972202756365335	797.0	1690.0	1805.0	0.18569431500465983	889.0	683.0	0.4344783715012723	748.0	16.0	0.9786096256684491	1.00659005465801	154.0	263.0	331.0	0.20588235294117646	1.10871651044358	154.0	167.0	0.4797507788161994	1.104199449925425	348	7	0.979885057471264	1.00790195363635	53.0	145.0	150.0	0.8201589293182769
HMF000278B	59.0	14689	510	0.9652801416025601	5131.0	4385.0	5215.0	0.34831308125721266	2556.0	3686.0	0.5905158603011855	1255.0	49.0	0.9609561752988051	0.995520506309623	460.0	372.0	423.0	0.3665338645418327	1.0523115101472902	455.0	284.0	0.6156968876860622	1.0426424234770484	3252	134	0.9587945879458791	0.9932811694997551	1217.0	851.0	1184.0	1.07441053020938
HMF000518A		51016	463	0.9909244158695308	157.0	3369.0	47761.0	0.0030612045937567023	1567.0	47.0	0.02912019826517968	197.0	2.0	0.9898477157360409	0.998913438687909	0.0	6.0	191.0	0.0	0.0	0.0	18.0	0.0	0.0	0	0			0.0	0.0	0.0
HMF002820A	49.0	226133	24690	0.8908164664157819	518.0	2765.0	224285.0	0.0022762427054770443	17.0	12.0	0.4137931034482759	365.0	103.0	0.717808219178082	0.805786877813562	1.0	2.0	362.0	0.0027397260273972603	1.2036177077273	1.0	1.0	0.5	1.2083333333333333	0	0			0.0	0.0	0.0
HMF001614A	56.0	9651	435	0.9549269505750699	377.0	782.0	8182.0	0.04035970452842308	168.0	272.0	0.6181818181818182	866.0	23.0	0.973441108545035	1.01938803586894	37.0	69.0	743.0	0.043580683156654886	1.0798067940751	37.0	18.0	0.6727272727272727	1.0882352941176472	458	7	0.98471615720524	1.03119527269833	11.0	43.0	400.0	0.6003283515815799
HMF002921A	44.0	22170	9178	0.5860171402796569	95.0	497.0	13166.0	0.006905073411833116	167.0	85.0	0.3373015873015873	872.0	212.0	0.7568807339449541	1.29156757016315	3.0	30.0	657.0	0.004347826086956522	0.629656750572082	3.0	8.0	0.2727272727272727	0.8085561497326202	4785	1835	0.616509926854754	1.05203394999768	15.0	112.0	2990.0	0.6969251810951831
HMF000724A		42151	1469	0.965149106782757	16584.0	7157.0	18737.0	0.39041386129290456	3597.0	14206.0	0.7979554007751503	1040.0	17.0	0.983653846153846	1.01917293321938	367.0	254.0	419.0	0.3528846153846154	0.9038731724739321	365.0	168.0	0.6848030018761726	0.8581970887231803	3906	108	0.972350230414747	1.0074611514235299	1481.0	670.0	1755.0	0.971175216477723
HMF003461A	38.0	45104	24008	0.467719049308265	71.0	930.0	18263.0	0.0036856312292358803	42.0	67.0	0.6146788990825688	1410.0	132.0	0.9063829787234041	1.93787911795319	1.0	98.0	1137.0	0.0008090614886731392	0.219517753771822	1.0	5.0	0.16666666666666666	0.27114427860696516	0	0			0.0	0.0	0.0
HMF000156A	57.0	25975	2010	0.922617901828681	5922.0	3977.0	16240.0	0.22655801675657064	1317.0	5093.0	0.7945397815912637	2258.0	23.0	0.989813994685562	1.0728319846425	360.0	568.0	1330.0	0.15943312666076173	0.703718760179948	356.0	265.0	0.573268921095008	0.7215106585939527	6096	494	0.918963254593176	0.996038829044763	1393.0	847.0	3858.0	1.00828721892307
HMF003527A	59.0	90405	11676	0.8708478513356559					1941.0	37575.0	0.9508806559368356	2250.0	314.0	0.860444444444444	0.988053703209745	961.0	200.0	1089.0	0.4271111111111111		914.0	107.0	0.8952007835455436	0.9414438898891737	0	0			0.0	0.0	0.0
HMF001439A	67.0	8855	508	0.9426312817617171					0.0	0.0		397.0	27.0	0.9319899244332491	0.9887110076502241	0.0	4.0	393.0	0.0		0.0	0.0			4535	264	0.941786108048512	0.999103388854627	0.0	69.0	4466.0
HMF000357A	67.0	7596	130	0.9828857293312271	1098.0	4728.0	1828.0	0.14345440292657435	3549.0	940.0	0.20940075740699488	443.0	7.0	0.9841986455981941	1.00133577711812	89.0	243.0	111.0	0.20090293453724606	1.4004654471293998	89.0	205.0	0.30272108843537415	1.4456542191344623	3671	61	0.983383274312177	1.0005062083679699	467.0	2336.0	870.0	0.886302695245222
HMF000714A	68.0	4907	268	0.9453841450988381	1356.0	2605.0	964.0	0.2753299492385787	2070.0	1241.0	0.3748112352763516	377.0	13.0	0.96551724137931	1.02129620682222	97.0	205.0	75.0	0.2572944297082228	0.9344948866615022	97.0	178.0	0.3527272727272727	0.9410797743755036	574	30	0.9477351916376309	1.00248686901614	122.0	337.0	115.0	0.771959442097582
HMF002314A	68.0	35832	1057	0.9705012279526679	182.0	5281.0	29654.0	0.005182675057664379	1938.0	170.0	0.08064516129032258	177.0	13.0	0.926553672316384	0.954716640875361	7.0	21.0	140.0	0.041666666666666664	8.03960622710623	10.0	38.0	0.20833333333333334	2.5833333333333335	2551	134	0.947471579772638	0.976270356474857
HMF001368A	63.0	39671	21	0.9994706460638749	170.0	2007.0	37639.0	0.004269640345589713	87.0	136.0	0.6098654708520179	259.0	1.0	0.996138996138996	0.996666585519045	1.0	15.0	245.0	0.0038314176245210726	0.8973630831643	3.0	2.0	0.6	0.9838235294117647	3282	1	0.999695307739183	1.00022478066384
HMF003385A	61.0	22073	245	0.9889004666334441	4361.0	7168.0	10617.0	0.19692043709925042	3837.0	3607.0	0.4845513164965072	1108.0	11.0	0.990072202166065	1.0011848872279399	195.0	340.0	573.0	0.1759927797833935	0.893725315543002	195.0	207.0	0.48507462686567165	1.0010799895725147	3801	42	0.9889502762430941	1.0000503686784799	802.0	1158.0	1841.0	1.0714840426562
HMF000817A	41.0	16233	833	0.948684777921518	6872.0	1528.0	7099.0	0.4433834440931673	952.0	6294.0	0.8686171680927408	1303.0	79.0	0.93937068303914	0.9901820972580759	536.0	114.0	581.0	0.4354183590576767	0.982035673317074	536.0	75.0	0.8772504091653028	1.0099390633638043	1398	138	0.901287553648069	0.9500390167772141	576.0	115.0	574.0	1.02695753403857
HMF001102B	62.0	13823	964	0.9302611589380021					0.0	0.0		674.0	20.0	0.970326409495549	1.0430688201615201						0.0	0.0			0	0			0.0	0.0	0.0
HMF002608A	50.0	15685	553	0.9647433854000641	54.0	1104.0	13992.0	0.0035643564356435645	242.0	46.0	0.1597222222222222	431.0	26.0	0.9396751740139209	0.974015669072717	3.0	27.0	376.0	0.007389162561576354	2.07307060755337	3.0	4.0	0.42857142857142855	2.6832298136645965	0	0			0.0	0.0	0.0
HMF002336A	58.0	3713	203	0.9453272286560731	546.0	1066.0	2113.0	0.1465771812080537	474.0	481.0	0.5036649214659686	591.0	21.0	0.9644670050761421	1.02024672075434	94.0	157.0	340.0	0.15905245346869712	1.0851106028771	94.0	79.0	0.5433526011560693	1.078797784000096	0	0			0.0	0.0	0.0
HMF002360A	63.0	2906	37	0.987267721954577	4.0	64.0	2839.0	0.0013759889920880633	2.0	3.0	0.6	262.0	0.0	1.0	1.01289647960962	0.0	3.0	259.0	0.0	0.0	0.0	0.0			509	2	0.996070726915521	1.00891653273493	1.0	12.0	496.0	1.42779960707269
HMF002573A	64.0	74915	10	0.999866515384102					310.0	478.0	0.6065989847715736	626.0	1.0	0.9984025559105429	0.998535845084285	2.0	7.0	617.0	0.003194888178913738		2.0	5.0	0.2857142857142857	0.4710101613867304	0	0			0.0	0.0	0.0
HMF001387A	50.0	3397	974	0.7132764203709159	163.0	193.0	2077.0	0.06699547883271681	76.0	146.0	0.6576576576576577	193.0	40.0	0.792746113989637	1.1114150017428	4.0	8.0	141.0	0.026143790849673203	0.390232166486226	7.0	3.0	0.7	1.0643835616438355	2612	767	0.7063552833078102	0.990296697233442
HMF000309A	58.0	11347	1366	0.8796157574689351					0.0	0.0		990.0	40.0	0.9595959595959599	1.09092629531463						0.0	0.0			2806	453	0.8385602280826802	0.953325609463397
HMF000897A	68.0	41620	670	0.983901970206631	2981.0	33613.0	5140.0	0.07142857142857142	28209.0	2830.0	0.09117561777119107	273.0	11.0	0.9597069597069601	0.9754091248596741	74.0	162.0	37.0	0.27106227106227104	3.79487179487179	112.0	319.0	0.25986078886310904	2.850112729866446	5526	212	0.9616359030039809	0.977369628401116
HMF000515A	51.0	3871	13	0.996641694652545	450.0	1091.0	2343.0	0.11585993820803296	335.0	386.0	0.5353675450762829	468.0	2.0	0.995726495726496	0.999081717199913	54.0	140.0	274.0	0.11538461538461539	0.9958974358974358	54.0	60.0	0.47368421052631576	0.8847832015271339	435	2	0.995402298850575	0.998756427903208	46.0	117.0	272.0	0.9127151979565771
HMF003022A	51.0	7949	1861	0.765882500943515	28.0	35.0	6198.0	0.004472129052866954	13.0	23.0	0.6388888888888888	570.0	65.0	0.885964912280702	1.15678960047952	2.0	9.0	504.0	0.003883495145631068	0.868377253814147	2.0	4.0	0.3333333333333333	0.5217391304347826	0	0			0.0	0.0	0.0
HMF003368A	43.0	7309	392	0.9463674921329871	2089.0	1026.0	2645.0	0.3626736111111111	395.0	1865.0	0.8252212389380531	778.0	15.0	0.980719794344473	1.0362991147699498	216.0	113.0	306.0	0.3401574803149606	0.937916269322247	216.0	55.0	0.7970479704797048	0.9658597390263447	1159	86	0.925798101811907	0.978264901856763	321.0	149.0	419.0	0.99560556366548
HMF000774A	68.0	56590	2463	0.9564764092595871	7181.0	12129.0	37394.0	0.1266400959367946	4600.0	6549.0	0.587406942326666	1590.0	43.0	0.9729559748427671	1.01722945325535	146.0	433.0	1011.0	0.09182389937106918	0.7250776200998621	146.0	167.0	0.46645367412140576	0.794089481261193	9363	659	0.929616575883798	0.9719179342890629	1494.0	1558.0	6311.0	1.25998200688108
HMF002251A	62.0	14405	1490	0.8965636931620959	1699.0	917.0	11168.0	0.12325885084155543	539.0	1410.0	0.7234479220112878	607.0	40.0	0.934102141680395	1.0418692490055	57.0	46.0	491.0	0.09595959595959595	0.7785209362607829	56.0	31.0	0.6436781609195402	0.8897366919377191	2326	188	0.919174548581255	1.02521946359373	242.0	155.0	1828.0	0.8824035288438009
HMF000274A	55.0	16559	2042	0.876683374599915	131.0	746.0	13474.0	0.00912828374329315	361.0	123.0	0.25413223140495866	224.0	63.0	0.71875	0.819851295033409	6.0	6.0	144.0	0.038461538461538464	4.21344685848503	7.0	10.0	0.4117647058823529	1.6202773792443808	899	151	0.8320355951056729	0.9490719445722149
HMF003430A	66.0	22368	747	0.9666040772532192	3393.0	1146.0	18009.0	0.15047897817988293	617.0	2985.0	0.82870627429206	614.0	7.0	0.988599348534202	1.02275520225767	71.0	46.0	499.0	0.11525974025974026	0.7659524383662311	70.0	32.0	0.6862745098039216	0.8281275659342464	0	0			0.0	0.0	0.0
HMF003258A	68.0	86353	1150	0.9866825703797201	42.0	9878.0	76596.0	0.00048545933700124835	2239.0	40.0	0.017551557700745943	284.0	6.0	0.9788732394366201	0.9920852651323359	1.0	26.0	257.0	0.0035211267605633804	7.253185781354799	1.0	26.0	0.037037037037037035	2.110185185185185	0	0			0.0	0.0	0.0
HMF003598A	55.0	7495	4	0.9994663108739158	312.0	916.0	6292.0	0.04148936170212766	171.0	281.0	0.6216814159292036	506.0	0.0	1.0	1.00053397410226	15.0	93.0	398.0	0.029644268774703556	0.714502888415932	15.0	23.0	0.39473684210526316	0.6349503652369357	1520	0	1.0	1.00053397410226	67.0	165.0	1288.0	1.06241565452092
HMF002948A	73.0	24226	1480	0.93890861058367	1677.0	22587.0	19.0	0.06906065972079233	20185.0	1557.0	0.07161254714377703	1653.0	58.0	0.964912280701754	1.02769563493716	69.0	1584.0	0.0	0.041742286751361164	0.6044293078016121	69.0	1584.0	0.041742286751361164	0.5828906862865089	5183	418	0.9193517267991509	0.979170620479919	466.0	4710.0	7.0	1.30188908259434
HMF000889C	66.0	11224	5762	0.486635780470421	183.0	802.0	4204.0	0.03526691077278859	347.0	154.0	0.3073852295409182	738.0	219.0	0.7032520325203249	1.4451301378630803	12.0	86.0	409.0	0.023668639053254437	0.6711287871439201	12.0	48.0	0.2	0.6506493506493507	0	0			0.0	0.0	0.0
HMF002574A	53.0	16775	1004	0.9401490312965721	797.0	1181.0	14340.0	0.04884176982473342	934.0	646.0	0.4088607594936709	521.0	18.0	0.9654510556621879	1.0269127803394302	28.0	41.0	448.0	0.05415860735009671	1.1088584124703602	26.0	36.0	0.41935483870967744	1.0256666333766105	0	0			0.0	0.0	0.0
HMF001154A	68.0	244549	1203	0.995080740465101	2708.0	201558.0	40640.0	0.01105730361853119	162885.0	2575.0	0.015562673758007978	364.0	1.0	0.9972527472527472	1.00218274427322	24.0	286.0	54.0	0.06593406593406594	5.962942522765269	50.0	1328.0	0.036284470246734396	2.3315061930192904	0	0			0.0	0.0	0.0
HMF003365A	57.0	6875	301	0.956218181818182	355.0	4577.0	1959.0	0.051516470758960965	3195.0	329.0	0.09335981838819524	919.0	20.0	0.978237214363438	1.02302720546831	31.0	638.0	250.0	0.03373231773667029	0.654787046544775	31.0	474.0	0.061386138613861385	0.6575220439977127	1402	122	0.912981455064194	0.9547836178226851	137.0	859.0	406.0	1.8968214422053
HMF000316B	52.0	20154	173	0.9914160960603349	6494.0	4437.0	9341.0	0.32034333070244675	2353.0	5898.0	0.7148224457641498	711.0	0.0	1.0	1.00865822531405	191.0	187.0	333.0	0.26863572433192684	0.838586911557872	191.0	115.0	0.6241830065359477	0.8732000656032731	772	9	0.9883419689119171	0.996899256366087
HMF002413A	62.0	14627	9440	0.354618171873932	431.0	485.0	5744.0	0.06471471471471471	260.0	377.0	0.5918367346938775	461.0	241.0	0.47722342733188705	1.34573878380249	16.0	22.0	230.0	0.05970149253731343	0.9225335041728709	16.0	15.0	0.5161290322580645	0.8720800889877641	0	0			0.0	0.0	0.0
HMF003260A	58.0	17847	1713	0.904017481929736					0.0	0.0		545.0	16.0	0.970642201834862	1.07369848618736						0.0	0.0			0	0			0.0	0.0	0.0
HMF001731A	68.0	8295	110	0.986738999397227	2105.0	4277.0	1936.0	0.25306564077903343	2914.0	1966.0	0.4028688524590164	1318.0	2.0	0.998482549317147	1.01190137404835	199.0	849.0	270.0	0.15098634294385432	0.596629168934432	199.0	665.0	0.23032407407407407	0.5717098074676915	548	9	0.9835766423357659	0.996795143332338	118.0	307.0	123.0	0.850879900133502
HMF001141A	48.0	9272	592	0.936151855047455	58.0	351.0	8886.0	0.006239913932221624	143.0	52.0	0.26666666666666666	662.0	12.0	0.981873111782477	1.04883957286257	1.0	44.0	617.0	0.0015105740181268882	0.242082508594645	1.0	18.0	0.05263157894736842	0.19736842105263158	0	0			0.0	0.0	0.0
HMF000508A	61.0	13470	1099	0.918411284335561	3654.0	2749.0	5401.0	0.309556082683836	1464.0	3232.0	0.6882453151618398	572.0	23.0	0.95979020979021	1.0450548966028699	120.0	193.0	215.0	0.22727272727272727	0.7341891824650442	118.0	117.0	0.502127659574468	0.7295765746787444	1497	92	0.938543754175017	1.02192097395016	371.0	406.0	572.0	0.8884287779510291
HMF002490A	64.0	13797	364	0.973617453069508	3514.0	827.0	9214.0	0.25924013279232755	443.0	3253.0	0.8801406926406926	1162.0	19.0	0.9836488812392429	1.01030325425875	297.0	102.0	749.0	0.2587108013937282	0.997958142541829	297.0	69.0	0.8114754098360656	0.9219837426234548	3183	89	0.972038956958844	0.99837873067529	823.0	182.0	2107.0	1.0201358539401
HMF002267A	45.0	2900	474	0.8365517241379309	13.0	186.0	2428.0	0.0049486105824134	11.0	10.0	0.4761904761904762	335.0	40.0	0.8805970149253729	1.05265100712431	0.0	19.0	291.0	0.0	0.0	0.0	2.0	0.0	0.0	804	137	0.829601990049751	0.9916924036044019	9.0	52.0	658.0	2.52947469776399
HMF002606A	81.0	23107	949	0.958930194313412	4286.0	5456.0	13465.0	0.18468565519024432	2605.0	3214.0	0.5523285787936072	2705.0	24.0	0.991127541589649	1.03357632022349	226.0	1005.0	1474.0	0.08354898336414047	0.45238480096397793	207.0	564.0	0.26848249027237353	0.48609197600962706	4417	208	0.952909214398913	0.9937211488905001	893.0	926.0	2600.0	1.0941939089856898
HMF003491A	70.0	81961	271	0.9966935493710419	28022.0	19074.0	35085.0	0.3409790584198294	11267.0	27272.0	0.7076467993461171	1846.0	4.0	0.99783315276273	1.0011433839342199	269.0	863.0	718.0	0.14540540540540542	0.42643500184218197	267.0	544.0	0.32922318125770655	0.46523658633362974	0	0			0.0	0.0	0.0
HMF001074A	60.0	27166	16	0.999411028491497	8274.0	4306.0	14684.0	0.3034771126760563	2476.0	7507.0	0.7519783632174697	1566.0	1.0	0.999361430395913	0.999950372675336	343.0	403.0	822.0	0.21875	0.720812182741117	342.0	268.0	0.5606557377049181	0.7455742945928063	1849	1	0.9994591671173609	1.00004816699485	477.0	350.0	1024.0	0.8491531340094469
HMF001588A	40.0	10036	30	0.997010761259466	321.0	926.0	8865.0	0.03174446202531646	466.0	272.0	0.3685636856368564	215.0	0.0	1.0	1.00299820107935	6.0	24.0	185.0	0.027906976744186046	0.879113236252988	6.0	15.0	0.2857142857142857	0.7752100840336134	210	0	1.0	1.00299820107935	10.0	14.0	186.0	1.5000741729713702
HMF002880A	43.0	25235	790	0.968694273826035	4468.0	11453.0	9368.0	0.1766776068646447	6911.0	3759.0	0.3522961574507966	1139.0	7.0	0.9938542581211591	1.02597309076242	130.0	551.0	458.0	0.1141352063213345	0.646008333182683	130.0	361.0	0.26476578411405294	0.7515432073681684	1425	79	0.9445614035087719	0.9750872169173191	319.0	568.0	538.0	1.2670516263801799
HMF002555A	42.0	10247	662	0.9353957255782179	2695.0	4380.0	3204.0	0.2621850374550054	2793.0	2176.0	0.4379150734554236	1689.0	32.0	0.98105387803434	1.04881158979842	268.0	928.0	493.0	0.1586737714624038	0.605197661173302	264.0	721.0	0.26802030456852793	0.6120371752762019	1749	249	0.857632933104631	0.91686642311144	565.0	612.0	572.0	1.23211355335835
HMF002482A	56.0	8786	179	0.979626678807193	2339.0	587.0	5892.0	0.2652528918122023	231.0	2025.0	0.8976063829787234	1722.0	30.0	0.982578397212544	1.00301310536882	457.0	90.0	1177.0	0.26508120649651973	0.999352748561912	456.0	47.0	0.9065606361829026	1.0099757013474708	0	0			0.0	0.0	0.0
HMF001871A	57.0	37654	438	0.988367769692463	12176.0	15157.0	10512.0	0.321733386180473	9207.0	10730.0	0.5381953152430154	2590.0	8.0	0.996911196911197	1.00864397593761	189.0	1842.0	561.0	0.07291666666666667	0.22663692920499304	188.0	1317.0	0.12491694352159469	0.23210336467754272	7366	79	0.9892750475156121	1.00091795569521	2186.0	3211.0	1973.0	0.921905784362146
HMF003381A	60.0	20115	9	0.9995525727069351	7387.0	5040.0	7894.0	0.3635155750209143	3619.0	6651.0	0.6476144109055502	1165.0	0.0	1.0	1.00044762757386	337.0	358.0	488.0	0.2848689771766695	0.783649991228794	328.0	270.0	0.5484949832775919	0.846946846829179	1038	0	1.0	1.00044762757386
HMF002131A	52.0	5540	1316	0.7624548736462091	106.0	396.0	4093.0	0.02306855277475517	80.0	85.0	0.5151515151515151	398.0	93.0	0.766331658291457	1.00508460864931	4.0	22.0	306.0	0.012048192771084338	0.522277790406911	4.0	2.0	0.6666666666666666	1.2941176470588236	985	230	0.766497461928934	1.00530206891247	13.0	56.0	738.0	0.6983119403334029
HMF000409A	51.0	43018	1	0.9999767539169649	5570.0	14832.0	22708.0	0.12920436093713755	8674.0	5120.0	0.3711758735682181	954.0	0.0	1.0	1.00002324662343	124.0	317.0	513.0	0.129979035639413	1.0059957318519002	123.0	178.0	0.40863787375415284	1.1009278965946845	0	0			0.0	0.0	0.0
HMF003548A	65.0	14916	4984	0.665862161437383					0.0	0.0		573.0	67.0	0.8830715532286211	1.3262077414375901						0.0	0.0			0	0			0.0	0.0	0.0
HMF000355A	66.0	18344	24	0.9986916703009159	2602.0	6524.0	9248.0	0.14161314901491237	3954.0	2355.0	0.37327627199239183	2734.0	1.0	0.9996342355523041	1.0009438000530302	363.0	1018.0	1353.0	0.1327724945135333	0.9375717963841891	363.0	688.0	0.34538534728829684	0.9252807456653354	1329	2	0.9984951091045899	0.999803181299923
HMF000857A	42.0	4707	566	0.879753558529849	18.0	168.0	3792.0	0.004524886877828055	25.0	15.0	0.375	220.0	9.0	0.9590909090909091	1.09018133520669	0.0	15.0	192.0	0.0	0.0	0.0	6.0	0.0	0.0	186	15	0.919354838709677	1.04501406080813
HMF000557A	65.0	23962	382	0.984058091978967	6476.0	7181.0	10417.0	0.26900390462739887	4664.0	5909.0	0.5588763832403292	860.0	7.0	0.9918604651162791	1.0079287729056898	263.0	250.0	347.0	0.3058139534883721	1.1368383440826202	263.0	182.0	0.5910112359550562	1.0574990349894753	0	0			0.0	0.0	0.0
HMF001142A	62.0	13924	61	0.9956190749784541	1121.0	7966.0	4887.0	0.08022040933161585	3658.0	946.0	0.2054735013032146	2338.0	3.0	0.9987168520102649	1.00311140787643	185.0	1392.0	761.0	0.07912745936698032	0.9863756620822329	185.0	765.0	0.19473684210526315	0.9477467452987649	3391	21	0.993807136537894	0.998180088664332
HMF001722A	67.0	9706	77	0.992066762827117	1368.0	1264.0	7102.0	0.1405383192931991	522.0	1311.0	0.7152209492635024	474.0	1.0	0.99789029535865	1.00587010143847	66.0	56.0	352.0	0.13924050632911392	0.9907654156488269	66.0	25.0	0.7252747252747253	1.0140568813337691	3850	35	0.990909090909091	0.998833070553914	501.0	571.0	2778.0	0.925938710412395
HMF001329A	65.0	42573	118	0.997228290230898	9461.0	20797.0	12428.0	0.22164175607927658	13801.0	8372.0	0.3775763315744374	1786.0	3.0	0.9983202687569991	1.00109501358595	309.0	1033.0	444.0	0.17301231802911535	0.7805944199757759	309.0	726.0	0.2985507246376812	0.790702964332454	7351	27	0.996327030336009	0.9990962351311949	2015.0	3174.0	2166.0	1.23606352487449
HMF002675A	71.0	17455	36	0.9979375537095391	3924.0	8431.0	5142.0	0.2242670172029491	5361.0	3640.0	0.4043995111654261	470.0	0.0	1.0	1.00206670876629	136.0	188.0	146.0	0.28936170212765955	1.29025527577157	136.0	126.0	0.5190839694656488	1.2835919805385452	0	0			0.0	0.0	0.0
HMF001515B	47.0	33236	1077	0.967595378505235	2234.0	435.0	30625.0	0.06709917702889409	274.0	2179.0	0.8883000407664084	603.0	10.0	0.983416252072968	1.016350712208	35.0	11.0	557.0	0.05804311774461028	0.86503471897451	35.0	5.0	0.875	0.9850275355667738	0	0			0.0	0.0	0.0
HMF002603A	68.0	107766	11788	0.890614850695024	3793.0	64545.0	24470.0	0.04086932161020602	48032.0	3575.0	0.06927354816207104	463.0	71.0	0.8466522678185742	0.950637940921216	46.0	211.0	98.0	0.1295774647887324	3.17053133459338	75.0	629.0	0.10653409090909091	1.5378754767959313	13134	4304	0.672300898431552	0.7548727689717908
HMF003670A	55.0	2295	59	0.974291938997821	1.0	66.0	2232.0	0.00043497172683775554	0.0	0.0		353.0	9.0	0.974504249291785	1.00021791239922	0.0	10.0	343.0	0.0	0.0	0.0	0.0			282	7	0.9751773049645391	1.0009087275910602	0.0	10.0	272.0	0.0
HMF002777A	51.0	8150	4017	0.507116564417178	2147.0	2130.0	3895.0	0.26272638277043564	1133.0	1934.0	0.6305836322138898	1380.0	509.0	0.631159420289855	1.24460422825123	249.0	474.0	657.0	0.18043478260869567	0.686778315546465	249.0	275.0	0.4751908396946565	0.7535730637763761	2246	1232	0.45146927871771997	0.890267268702981	681.0	524.0	1041.0	1.1540740439661699
HMF001981A	81.0	1023019	66377	0.9351165520874979					107.0	22191.0	0.9952013633509732	21939.0	560.0	0.9744746797939742	1.04208900764147	1093.0	38.0	20810.0	0.04981541406499248		1092.0	13.0	0.9882352941176471	0.9930003419510295	0	0			0.0	0.0	0.0
HMF001795A	69.0	5885	136	0.9768903993203059	2589.0	1371.0	1946.0	0.43836776159837454	988.0	2426.0	0.7106033977738723	305.0	3.0	0.9901639344262301	1.0135875376758299	127.0	55.0	123.0	0.4163934426229508	0.9498724110201422	179.0	60.0	0.7489539748953975	1.0539690314480161	4229	100	0.9763537479309531	0.9994506534307979
HMF000633A	36.0	9582	71	0.992590273429347	1629.0	4026.0	3954.0	0.16952856696846708	1976.0	1308.0	0.3982947624847747	725.0	2.0	0.997241379310345	1.00468582657467	60.0	396.0	269.0	0.08275862068965517	0.48816917508096797	60.0	228.0	0.20833333333333334	0.5230632008154944	851	6	0.992949471210341	1.00036187920697
HMF000457A	66.0	5723	0	1.0	1878.0	1806.0	2062.0	0.32683605986773406	994.0	1756.0	0.6385454545454545	438.0	0.0	1.0	1.0	87.0	224.0	127.0	0.19863013698630136	0.60773629772273	87.0	141.0	0.3815789473684211	0.5975752307876754	2501	0	1.0	1.0
HMF003329A	64.0	4548	2258	0.503518029903254	12.0	63.0	1781.0	0.00646551724137931	23.0	11.0	0.3235294117647059	323.0	110.0	0.659442724458204	1.30967052874931	1.0	8.0	169.0	0.0056179775280898875	0.8689138576779031	1.0	3.0	0.25	0.7727272727272727	1287	514	0.6006216006216011	1.1928502356450001	1.0	25.0	634.0	0.23434343434343397
HMF001181A	71.0	7613	1594	0.790621305661369	16.0	91.0	5930.0	0.002650323008116614	55.0	10.0	0.15384615384615385	425.0	178.0	0.581176470588235	0.7350882988184481	1.0	1.0	244.0	0.0040650406504065045	1.5337906504065002	1.0	1.0	0.5	3.25	5474	1116	0.7961271465107779	1.00696394191503	10.0	54.0	4292.0	0.8661903122130391
HMF001107B	64.0	799167	910	0.9988613143435601					0.0	0.0		24315.0	44.0	0.9981904174377958	0.999328338282672						0.0	0.0			0	0			0.0	0.0	0.0
HMF002612A	59.0	38385	1177	0.9693369805913771	14059.0	16575.0	7921.0	0.36464790558941773	11683.0	12657.0	0.5200082169268694	2341.0	47.0	0.979923109782144	1.01092100002654	457.0	1427.0	457.0	0.1952157197778727	0.535354013517027	457.0	1176.0	0.2798530312308634	0.5381704021615876	14200	342	0.9759154929577459	1.00678661033066
HMF003608A	67.0	14089	17	0.9987933849102141	1126.0	900.0	12092.0	0.07975633942484771	205.0	986.0	0.8278757346767422	2264.0	0.0	1.0	1.00120807276862	192.0	127.0	1951.0	0.08458149779735682	1.06049874414128	189.0	34.0	0.8475336322869955	1.0237449858557928	0	0			0.0	0.0	0.0
HMF001814A	66.0	8645	455	0.9473684210526321	1846.0	5377.0	1447.0	0.21291810841983852	3923.0	1601.0	0.28982621288921073	1220.0	15.0	0.987704918032787	1.0425774134790502	151.0	897.0	174.0	0.12356792144026187	0.580354213914989	149.0	765.0	0.16301969365426697	0.5624739461250285	0	0			0.0	0.0	0.0
HMF000192A		9136	508	0.944395796847636	939.0	1084.0	6672.0	0.10799309948246119	301.0	782.0	0.7220683287165282	872.0	34.0	0.961009174311927	1.0175915410887502	106.0	122.0	611.0	0.1263408820023838	1.1698977305758502	106.0	49.0	0.6838709677419355	0.9471000742512994	2343	124	0.947076397780623	1.0028384295461	254.0	237.0	1735.0	1.0566047304247301
HMF002254A	71.0	8347	85	0.989816700610998	1614.0	2953.0	3798.0	0.19294680215182308	1794.0	1470.0	0.4503676470588235	266.0	2.0	0.9924812030075191	1.0026919149726201	73.0	63.0	130.0	0.2744360902255639	1.4223407030587598	97.0	57.0	0.6298701298701299	1.398568778160615	2207	37	0.983235160851835	0.9933507489264419
HMF003627A	55.0	28277	130	0.99540262404074	12642.0	4762.0	11024.0	0.44470240607851413	2351.0	11368.0	0.8286318244770027	2327.0	2.0	0.9991405242801892	1.00375516414079	746.0	744.0	837.0	0.3205844434894714	0.720896579617046	746.0	443.0	0.6274179983179142	0.7571734270692704	6852	41	0.9940163455925279	0.9986073188730559	2994.0	1184.0	2676.0	0.982286593426195
HMF003686A	68.0	6720	23	0.996577380952381					0.0	0.0		1248.0	2.0	0.9983974358974358	1.00182630569371						0.0	0.0			393	0	1.0	1.0034343736001199
HMF001855A	63.0	5985	518	0.913450292397661					3.0	0.0	0.0	1594.0	85.0	0.946675031367629	1.03637279362269	0.0	2.0	1592.0	0.0		0.0	1.0	0.0		467	54	0.884368308351178	0.968162488655899	0.0	0.0	467.0
HMF000590A	50.0	16002	828	0.9482564679415071	3949.0	2885.0	9202.0	0.24625841855824396	1439.0	3644.0	0.7168994688176273	683.0	20.0	0.9707174231332361	1.02368658263991	96.0	241.0	346.0	0.14055636896046853	0.570767772258818	96.0	150.0	0.3902439024390244	0.5443495488741935	2555	173	0.9322896281800391	0.983161897333398	640.0	475.0	1440.0	1.01718040039862
HMF003379A	69.0	13080	1060	0.918960244648318	235.0	637.0	11505.0	0.01898683041124667	136.0	192.0	0.5853658536585366	690.0	25.0	0.963768115942029	1.0487593141865	13.0	54.0	608.0	0.01925925925925926	1.01434830575256	13.0	14.0	0.48148148148148145	0.8225308641975309	2182	122	0.9440879926672779	1.02734367255308	38.0	126.0	1934.0	0.9539500638906351
HMF000199A	54.0	8902	6320	0.290047180408897					0.0	0.0		585.0	195.0	0.666666666666667	2.29847663310096						0.0	0.0			481	300	0.37629937629937604	1.29737298521187
HMF002194A	34.0	16514	79	0.99521618021073	2576.0	3020.0	10955.0	0.15564014258957162	1275.0	2269.0	0.6402370203160271	1742.0	0.0	1.0	1.00480681472467	214.0	398.0	1130.0	0.12284730195177956	0.7893034528741859	214.0	190.0	0.5297029702970297	0.8273544851179697	4150	27	0.993493975903614	0.998269517375862	684.0	631.0	2835.0	1.05897665194941
HMF001478A	55.0	8347	2594	0.6892296633521031	293.0	219.0	5227.0	0.05105419062554452	141.0	247.0	0.6365979381443299	889.0	207.0	0.767154105736783	1.11306019825916	22.0	33.0	624.0	0.03240058910162003	0.63463133397337	21.0	30.0	0.4117647058823529	0.6468206715884735	0	0			0.0	0.0	0.0
HMF001730A	47.0	3456	486	0.859375					0.0	0.0		287.0	18.0	0.9372822299651569	1.09065568577764						0.0	0.0			428	67	0.8434579439252341	0.981478334749363
HMF000925A	71.0	9775	503	0.948542199488491	19.0	85.0	9701.0	0.0019377868434472209	14.0	10.0	0.4166666666666667	1301.0	49.0	0.962336664104535	1.0145428053949301	1.0	5.0	1295.0	0.0007686395080707148	0.39665844087544	1.0	4.0	0.2	0.48	430	23	0.9465116279069771	0.9978592712241909	0.0	3.0	427.0	0.0
HMF003406A	39.0	8222	647	0.9213086840184871	61.0	60.0	8105.0	0.007415511791879407	41.0	55.0	0.5729166666666666	2086.0	100.0	0.9520613614573349	1.03337934176927	10.0	15.0	2061.0	0.004793863854266539	0.6464643289376479	10.0	13.0	0.43478260869565216	0.7588932806324111	153	22	0.8562091503267971	0.929340149701245	2.0	1.0	150.0	1.7627772420443601
HMF002371A	70.0	7828	673	0.914026571282575	11.0	297.0	7535.0	0.001402524544179523	13.0	8.0	0.3809523809523809	1498.0	87.0	0.94192256341789	1.03051989188473	1.0	41.0	1456.0	0.0006675567423230974	0.475967957276368	1.0	2.0	0.3333333333333333	0.8750000000000001	671	63	0.9061102831594642	0.9913391050415491	2.0	23.0	646.0	2.12518628912072
HMF003589A	55.0	61536	14120	0.770540821632865					618.0	144.0	0.1889763779527559	14747.0	1565.0	0.8938767206889542	1.16006406875982	58.0	828.0	12811.0	0.00423450390596481		58.0	314.0	0.15591397849462366	0.8250448028673836	0	0			0.0	0.0	0.0
HMF001725A	62.0	4597	294	0.936045246900152	202.0	163.0	4246.0	0.04380828453697679	77.0	173.0	0.6920000000000001	723.0	39.0	0.946058091286307	1.01069696621965	30.0	8.0	685.0	0.04149377593360996	0.947167330840968	30.0	7.0	0.8108108108108109	1.1716919231370098	585	34	0.9418803418803421	1.00623377448848	11.0	11.0	563.0	0.42922061436912895
HMF002478A	62.0	8795	631	0.928254690164866	42.0	294.0	7905.0	0.005096468875136513	141.0	35.0	0.19886363636363635	1981.0	84.0	0.9575971731448759	1.03161037944748	8.0	66.0	1829.0	0.004203888596952181	0.8248629982734029	8.0	50.0	0.13793103448275862	0.6935960591133005	1413	112	0.920736022646851	0.9919002105804821	11.0	51.0	1247.0	1.64885954381753
HMF000245A	61.0	6283	1	0.9998408403628841	962.0	3566.0	1770.0	0.15274690377897746	2411.0	897.0	0.2711608222490931	1061.0	0.0	1.0	1.0001591849729399	86.0	754.0	221.0	0.08105560791705937	0.530653033951809	86.0	607.0	0.1240981240981241	0.4576550663507185	726	0	1.0	1.0001591849729399	121.0	380.0	225.0	1.09112959112959
HMF002651A	53.0	8714	3249	0.627151709892128	3.0	11.0	4669.0	0.0006406149903907751	3.0	3.0	0.5	1573.0	303.0	0.80737444373808	1.28736704533095	1.0	1.0	1128.0	0.0008849557522123894	1.3814159292035402	1.0	1.0	0.5	1.0	2341	1184	0.494233233660829	0.788060091147385	2.0	6.0	935.0	3.31071049840933
HMF003405A	71.0	11137	1493	0.865942354314447	328.0	327.0	10505.0	0.02939068100358423	6.0	308.0	0.9808917197452228	2466.0	242.0	0.9018653690186541	1.0414843026504301	86.0	76.0	2304.0	0.034874290348742905	1.18657646430479	86.0	2.0	0.9772727272727273	0.9963105076741442	906	151	0.833333333333333	0.962342734688235	17.0	32.0	857.0	0.638426748505896
HMF003217A	56.0	3487	416	0.8806997418984799	379.0	923.0	1784.0	0.12281270252754374	385.0	344.0	0.4718792866941015	349.0	22.0	0.9369627507163321	1.06388443886286	29.0	118.0	179.0	0.08895705521472393	0.7243310617219999	29.0	52.0	0.35802469135802467	0.7587209302325582	2001	195	0.9025487256371809	1.02480866372415	215.0	579.0	1018.0	0.9661331376283591
HMF001782A	73.0	77509	131	0.9983098736920871	1585.0	4490.0	71599.0	0.02040579859412416	1637.0	1532.0	0.4834332597033765	222.0	0.0	1.0	1.00169298767091	3.0	13.0	206.0	0.013513513513513514	0.662238895046466	21.0	24.0	0.4666666666666667	0.9653176675369886	0	0			0.0	0.0	0.0
HMF002266A	66.0	8064	59	0.992683531746032	1787.0	5928.0	363.0	0.22121812329784601	5070.0	1658.0	0.2464328180737217	1637.0	1.0	0.9993891264508249	1.00675501757645	225.0	1355.0	57.0	0.13744654856444716	0.6213168546746529	225.0	1289.0	0.14861294583883752	0.6030566342603734	391	5	0.9872122762148342	0.9944884191625759	107.0	269.0	15.0	1.23704733103674
HMF003204A	53.0	18234	2829	0.844850279697269	4427.0	1765.0	9466.0	0.2827308723974965	895.0	3541.0	0.7982416591523895	2245.0	51.0	0.9772828507795099	1.1567527102313302	482.0	313.0	1404.0	0.21919054115507047	0.775262139915539	482.0	189.0	0.7183308494783904	0.8998914567314713	4494	733	0.8368936359590571	0.990582184880067	1065.0	423.0	2302.0	0.993887353508961
HMF003026A	44.0	7589	889	0.882856766372381	1.0	19.0	7579.0	0.0001315962626661403	0.0	0.0		1926.0	147.0	0.9236760124610591	1.04623541172641	0.0	3.0	1923.0	0.0	0.0	0.0	0.0			235	42	0.8212765957446809	0.9302489679263259	0.0	1.0	234.0	0.0
HMF001624A	50.0	8940	2458	0.7250559284116329					0.0	0.0		2277.0	297.0	0.8695652173913041	1.19930778208551						0.0	0.0			146	41	0.7191780821917809	0.9918932512796239
HMF000649A	73.0	10638	6058	0.4305320548975371	506.0	63.0	3908.0	0.11302211302211303	19.0	462.0	0.9604989604989606	1960.0	930.0	0.5255102040816331	1.2206064521878601	120.0	5.0	872.0	0.12036108324974924	1.0649339322314801	120.0	2.0	0.9836065573770492	1.024057909303811	1412	918	0.34985835694051	0.812618602867499	62.0	5.0	407.0	1.15731058521372
HMF002633A	49.0	2689	259	0.903681666046858					0.0	0.0		124.0	7.0	0.943548387096774	1.04411589008363	0.0	2.0	122.0	0.0		0.0	0.0			1233	110	0.910786699107867	1.0078623184778	0.0	5.0	1228.0
HMF000570A	76.0	8031	520	0.9352509027518371					0.0	0.0		2503.0	109.0	0.9564522572912499	1.02266916233604	0.0	18.0	2485.0	0.0		0.0	0.0			288	25	0.913194444444444	0.9764165335286021
HMF002756A	55.0	2804	203	0.927603423680456	9.0	159.0	2444.0	0.003445635528330781	19.0	7.0	0.2692307692307692	414.0	16.0	0.961352657004831	1.0363832565326998	0.0	30.0	368.0	0.0	0.0	0.0	4.0	0.0	0.0	297	9	0.96969696969697	1.04537881700511	1.0	23.0	265.0	1.00422914263745
HMF003436A	72.0	108482	24664	0.7726443096550579					2426.0	1917.0	0.4413999539488833	41996.0	5758.0	0.862891703971807	1.11680328605156	917.0	1926.0	39155.0	0.021834373065384067		917.0	1527.0	0.37520458265139117	0.8500331259546122	0	0			0.0	0.0	0.0
HMF000190A	54.0	6771	45	0.993354009747452	3.0	216.0	6579.0	0.000441306266548985	1.0	1.0	0.5	267.0	0.0	1.0	1.0066904549509401	0.0	11.0	256.0	0.0	0.0	0.0	0.0			2966	17	0.994268374915711	1.00092048268723	3.0	99.0	2868.0	2.28888888888889
HMF001167A	46.0	8309	594	0.9285112528583459	533.0	489.0	6749.0	0.06858834126881998	111.0	496.0	0.8171334431630972	1115.0	62.0	0.944394618834081	1.01710627192383	76.0	64.0	912.0	0.07224334600760456	1.0532890090527098	76.0	12.0	0.8636363636363636	1.0569098240469208	3173	193	0.9391742830129209	1.0114840074600602	212.0	184.0	2598.0	1.0323661707404799
HMF001444A	72.0	30622	411	0.986578277055712	6538.0	3219.0	21167.0	0.21142154960548443	991.0	5761.0	0.853228672985782	2731.0	18.0	0.9934090076894909	1.00692365805394	452.0	546.0	1733.0	0.1655071402416697	0.78283004050679	452.0	253.0	0.6411347517730497	0.7514219482679451	11370	179	0.9842568161829379	0.9976469572392149	2513.0	1091.0	7766.0	1.0454006655630401
HMF003718A	40.0	25493	73	0.997136468834582					0.0	0.0		228.0	1.0	0.9956140350877191	0.9984731941971371						0.0	0.0			0	0			0.0	0.0	0.0
HMF003496A	71.0	16511	1146	0.930591726727636	6021.0	1252.0	7159.0	0.41719789356984477	667.0	5592.0	0.893433455823614	821.0	23.0	0.9719853836784409	1.04448100682816	284.0	132.0	359.0	0.3664516129032258	0.8783640055504659	281.0	83.0	0.771978021978022	0.8640576608656008	598	42	0.929765886287625	0.9991125641714929	195.0	60.0	275.0	0.881894501320849
HMF000329A	55.0	7468	225	0.969871451526513	2.0	260.0	7215.0	0.00026748696001069946	0.0	0.0		2164.0	37.0	0.9829020332717191	1.0134353699396899	0.0	77.0	2087.0	0.0	0.0	0.0	0.0			180	8	0.9555555555555559	0.985239388221578	0.0	4.0	176.0	0.0
HMF002429A	66.0	28664	825	0.9712182528607309	7176.0	5849.0	15776.0	0.24915801534668935	3258.0	6064.0	0.6505041836515769	3418.0	56.0	0.9836161497952021	1.01276530470669	509.0	1024.0	1885.0	0.1489174956114687	0.597682941904391	509.0	662.0	0.43467122117847995	0.6682066497074192	1289	51	0.9604344453064391	0.9888966177040759	307.0	249.0	733.0	0.955895892090954
HMF002679A	45.0	23868	937	0.96074241662477	7621.0	4909.0	11526.0	0.3168024609245095	2910.0	6676.0	0.6964322970999374	1706.0	22.0	0.9871043376318871	1.02743911432549	406.0	498.0	802.0	0.23798358733880423	0.751204983207227	405.0	325.0	0.5547945205479452	0.7966237678209411	7608	311	0.959121976866456	0.9983133462931658
HMF000043A	66.0	7558	430	0.9431066419687751	436.0	21.0	7114.0	0.05758816536785101	5.0	410.0	0.9879518072289156	1718.0	62.0	0.963911525029104	1.0220599475547099	129.0	0.0	1589.0	0.07508731082654249	1.30386704189852	129.0	0.0	1.0	1.0121951219512195	385	29	0.924675324675325	0.980456804699229	23.0	1.0	361.0	1.0373704277374
HMF003783A	45.0	6134	224	0.96348223019237	286.0	278.0	5617.0	0.046270829962789195	41.0	236.0	0.851985559566787	583.0	21.0	0.963979416809606	1.00051603091542	14.0	21.0	548.0	0.024013722126929673	0.518981875757176	14.0	3.0	0.8235294117647058	0.9666001994017945	418	16	0.961722488038278	0.9981735603429429	18.0	16.0	384.0	0.9306554689329809
HMF002244A	39.0	5238	712	0.864070255822833	103.0	182.0	4961.0	0.01963400686237133	72.0	98.0	0.5764705882352941	386.0	21.0	0.94559585492228	1.09435066020391	4.0	25.0	357.0	0.010362694300518135	0.52779314854872	4.0	13.0	0.23529411764705882	0.40816326530612246	299	41	0.862876254180602	0.998618166018116	8.0	9.0	282.0	1.36273013605221
HMF002354A	50.0	1537	29	0.981132075471698					0.0	1.0	1.0	128.0	1.0	0.9921875	1.01126802884615	0.0	0.0	128.0	0.0		0.0	0.0			517	7	0.986460348162476	1.00543073947329	0.0	3.0	514.0
HMF001271A	57.0	4196	385	0.908245948522402	76.0	227.0	3495.0	0.020010531858873092	74.0	60.0	0.4477611940298508	333.0	15.0	0.954954954954955	1.05142770689871	10.0	16.0	291.0	0.031545741324921134	1.57645691515856	10.0	9.0	0.5263157894736842	1.1754385964912277	445	47	0.89438202247191	0.9847354936478969	8.0	23.0	360.0	1.02247947233813
HMF003044A	63.0	8926	382	0.957203674658302	376.0	80.0	8490.0	0.042029957522915266	39.0	348.0	0.8992248062015504	2711.0	83.0	0.969383991147178	1.01272489524575	116.0	15.0	2580.0	0.042788638878642565	1.01805096651153	116.0	13.0	0.8992248062015504	1.0	1242	58	0.9533011272141708	0.9959229706827819	65.0	11.0	1166.0	1.24518193031144
HMF000037A	54.0	21587	8	0.9996294065872979	6107.0	8078.0	7480.0	0.28188322178629127	4284.0	5566.0	0.5650761421319797	1886.0	0.0	1.0	1.0003707308031	229.0	1143.0	514.0	0.12142099681866383	0.430749287060153	229.0	732.0	0.23829344432882413	0.4217014780163345	4412	3	0.999320036264733	0.9996905149843259	1141.0	1791.0	1484.0	0.9166158296015741
HMF000509A	47.0	17741	25	0.9985908347894709	11266.0	6197.0	357.0	0.6322109988776655	5407.0	10301.0	0.6557804940157881	699.0	0.0	1.0	1.00141115375931	372.0	317.0	10.0	0.5321888412017167	0.8417899121440259	371.0	314.0	0.5416058394160584	0.8258950126732789	0	0			0.0	0.0	0.0
HMF000214A	74.0	580300	148833	0.743524039290022					5482.0	4870.0	0.4704404945904173	935.0	277.0	0.7037433155080209	0.9464970576876209	8.0	97.0	670.0	0.01032258064516129		57.0	60.0	0.48717948717948717	1.035581530037382	0	0			0.0	0.0	0.0
HMF003754A	46.0	3673	336	0.9085216444323442	99.0	321.0	2992.0	0.029015240328253224	151.0	88.0	0.3682008368200837	326.0	12.0	0.96319018404908	1.06017307342292	15.0	22.0	281.0	0.04716981132075472	1.6256908709738898	14.0	12.0	0.5384615384615384	1.4624125874125873	355	43	0.87887323943662	0.967366319583669	9.0	39.0	273.0	0.9662984990087791
HMF003449A	78.0	12539	396	0.9684185341733791	3350.0	4246.0	5003.0	0.2658941185808397	2041.0	2630.0	0.5630485977306786	1051.0	16.0	0.984776403425309	1.01689132195915	294.0	347.0	410.0	0.2797335870599429	1.05204879503529	285.0	208.0	0.5780933062880325	1.026720088848441	2545	100	0.960707269155206	0.992037259979999	677.0	852.0	1016.0	1.00044254171187
HMF000921A	62.0	8605	2960	0.656013945380593	28.0	74.0	5517.0	0.004983093077059975	47.0	22.0	0.3188405797101449	1440.0	165.0	0.885416666666667	1.3496918364334198	2.0	17.0	1254.0	0.0015710919088766694	0.315284479856357	2.0	13.0	0.13333333333333333	0.4181818181818182	361	176	0.5124653739612189	0.7811806099089971	0.0	2.0	181.0	0.0
HMF003001A	56.0	7314	0	1.0	4.0	55.0	7260.0	0.0005465227490094275	0.0	4.0	1.0	1924.0	0.0	1.0	1.0	1.0	15.0	1908.0	0.0005197505197505198	0.9510135135135142	1.0	0.0	1.0	1.0	89	0	1.0	1.0
HMF001070A	65.0	9496	551	0.941975568660489	879.0	45.0	8587.0	0.09241930396383136	9.0	819.0	0.9891304347826086	2158.0	85.0	0.960611677479147	1.01978406812096	209.0	4.0	1945.0	0.0968489341983318	1.0479297078047	209.0	0.0	1.0	1.010989010989011	523	34	0.9349904397705551	0.992584596541217	54.0	0.0	469.0	1.11719601406953
HMF002768A	74.0	31969	304	0.990490787950827	70.0	1285.0	30679.0	0.0021851782481113816	4.0	61.0	0.9384615384615383	342.0	2.0	0.9941520467836259	1.00369640876759	1.0	15.0	326.0	0.0029239766081871343	1.33809523809524	1.0	0.0	1.0	1.0655737704918034	6620	111	0.983232628398792	0.9926721584487909
HMF002758A	70.0	10864	2199	0.7975883652430039					0.0	3.0	1.0	178.0	28.0	0.8426966292134829	1.0565558199394398	0.0	0.0	150.0	0.0		0.0	0.0			0	0			0.0	0.0	0.0
HMF003374A	78.0	59836	3567	0.94038705795842					452.0	8768.0	0.9509761388286334	986.0	19.0	0.980730223123732	1.04290059590239	107.0	170.0	709.0	0.10851926977687627		107.0	51.0	0.6772151898734177	0.7121263743878776	0	0			0.0	0.0	0.0
HMF003504A	65.0	15020	881	0.9413448735019971	161.0	112.0	14932.0	0.01058862216376192	0.0	72.0	1.0	2627.0	98.0	0.962695089455653	1.0226805462638	34.0	12.0	2599.0	0.01285444234404537	1.21398630957273	25.0	0.0	1.0	1.0	81	8	0.9012345679012349	0.9573904243494271	0.0	0.0	81.0	0.0
HMF000941A	53.0	8339	6	0.999280489267298	3005.0	1775.0	3570.0	0.3598802395209581	1023.0	2782.0	0.7311432325886991	795.0	1.0	0.9987421383647801	0.999461261469327	266.0	206.0	323.0	0.33459119496855344	0.9297292772004729	266.0	136.0	0.6616915422885572	0.9050094602472898	2562	1	0.9996096799375491	1.00032942769701	927.0	504.0	1131.0	1.00540862808668
HMF002379A	63.0	201070	1593	0.99207738598498	44.0	7456.0	194053.0	0.00021830486274081756	949.0	12.0	0.012486992715920915	298.0	5.0	0.983221476510067	0.991073368267415	2.0	17.0	279.0	0.006711409395973154	30.743288590604	2.0	17.0	0.10526315789473684	8.429824561403509	0	0			0.0	0.0	0.0
HMF000449A	71.0	9618	2472	0.742981908920774	232.0	488.0	5869.0	0.035210198816208835	110.0	204.0	0.6496815286624203	649.0	75.0	0.8844375963020029	1.19038914095055	19.0	38.0	461.0	0.03667953667953668	1.04173046198908	19.0	13.0	0.59375	0.9139093137254902	1885	429	0.772413793103448	1.03961319088567	30.0	102.0	1210.0	0.6348925946862629
HMF002343A	75.0	7847	338	0.9569262138396841	295.0	4746.0	2815.0	0.03755091649694501	2796.0	265.0	0.08657301535445933	2081.0	24.0	0.988467083133109	1.0329606074504598	30.0	1337.0	714.0	0.014416146083613647	0.38390930045040295	30.0	856.0	0.033860045146726865	0.39111546488351295	313	26	0.9169329073482428	0.9582064887417321
HMF002073A	51.0	4367	19	0.995649187084955	1063.0	771.0	2544.0	0.24280493375970763	221.0	960.0	0.8128704487722269	681.0	1.0	0.9985315712187959	1.0028949796486801	203.0	106.0	372.0	0.29809104258443464	1.22769763352272	203.0	40.0	0.8353909465020576	1.0277049039780521	501	1	0.998003992015968	1.0023650950169598	117.0	79.0	305.0	0.9618129686065309
HMF001235A	47.0	7260	1565	0.7844352617079889					2.0	0.0	0.0	1507.0	194.0	0.8712674187126741	1.11069384720878	0.0	21.0	1327.0	0.0		0.0	0.0			264	80	0.696969696969697	0.888498683055312	0.0	1.0	192.0
HMF002853A	74.0	8891	16	0.998200427398493	1831.0	4706.0	2381.0	0.2053150930701951	2920.0	1410.0	0.32563510392609696	1747.0	3.0	0.998282770463652	1.00008249151463	333.0	941.0	473.0	0.19061247853463079	0.9283899964892609	333.0	710.0	0.3192713326941515	0.9804573550111177	2155	3	0.998607888631091	1.00040819581059
HMF003196A	59.0	55096	783	0.9857884419921591	3917.0	37137.0	14180.0	0.07091646449650578	27464.0	3670.0	0.11787756150831888	298.0	6.0	0.9798657718120809	0.993991946012159	76.0	138.0	84.0	0.2550335570469799	3.5962531248232996	120.0	349.0	0.255863539445629	2.170587312561366	0	0			0.0	0.0	0.0
HMF002954A	76.0	16689	1274	0.9236622925280121	5634.0	1778.0	8004.0	0.3654644525168656	968.0	5062.0	0.8394693200663349	873.0	43.0	0.9507445589919821	1.02932052838256	265.0	171.0	394.0	0.3192771084337349	0.87362014618645	264.0	99.0	0.7272727272727273	0.8663481915161094	3149	198	0.93712289615751	1.0145730790770502	984.0	455.0	1506.0	0.9142493459248451
HMF000852A	54.0	10785	8	0.9992582290217901	1379.0	3347.0	6082.0	0.12759067357512954	1546.0	1260.0	0.4490377761938703	1333.0	0.0	1.0	1.00074232161084	121.0	503.0	709.0	0.09077269317329333	0.71143674243434	121.0	280.0	0.30174563591022446	0.6719827415588014	3159	7	0.99778410889522	0.998524785602203	436.0	918.0	1805.0	1.08172765589573
HMF001136A	69.0	3964	321	0.9190211907164479	590.0	531.0	2249.0	0.17507418397626112	248.0	541.0	0.6856780735107731	583.0	16.0	0.972555746140652	1.05825170949809	115.0	79.0	348.0	0.21217712177121772	1.21192694977797	115.0	48.0	0.7055214723926381	1.0289398183323317	2859	225	0.9213011542497379	1.0024808606769	433.0	380.0	1636.0	1.0098968101819499
HMF000535A	56.0	53557	639	0.988068786526504	542.0	6231.0	46865.0	0.010104776464446847	2586.0	513.0	0.16553727008712488	290.0	2.0	0.993103448275862	1.00509545673136	15.0	20.0	255.0	0.05172413793103448	5.11878101539636	18.0	33.0	0.35294117647058826	2.132094943240454	0	0			0.0	0.0	0.0
HMF003547A	64.0	4067	4	0.9990164740595029	1062.0	2184.0	829.0	0.26061349693251534	1514.0	914.0	0.37644151565074135	723.0	1.0	0.9986168741355459	0.999600006672229	120.0	472.0	133.0	0.16551724137931034	0.635106175725696	119.0	382.0	0.2375249500998004	0.6309743751010015	0	0			0.0	0.0	0.0
HMF001312A	56.0	9528	441	0.9537153652392951	803.0	446.0	8314.0	0.08396946564885496	230.0	714.0	0.7563559322033898	408.0	3.0	0.992647058823529	1.04082108247723	25.0	24.0	359.0	0.061274509803921566	0.729723707664884	25.0	17.0	0.5952380952380952	0.7869814592503668	93	2	0.9784946236559141	1.02598181734275	9.0	10.0	74.0	1.1524926686216999
HMF001888A	58.0	5732	315	0.9450453593859041	15.0	55.0	5682.0	0.00260778859527121	10.0	10.0	0.5	1415.0	48.0	0.9660777385159008	1.02225541760627	7.0	15.0	1397.0	0.004933051444679351	1.8916607939863799	5.0	6.0	0.45454545454545453	0.9090909090909091	673	36	0.9465081723625559	1.0015478759428	2.0	8.0	667.0	1.13284096504185
HMF002825A	65.0	10389	0	1.0	2801.0	4450.0	3196.0	0.2681152483966689	2832.0	2492.0	0.468069120961683	368.0	0.0	1.0	1.0	63.0	202.0	103.0	0.17119565217391305	0.6385151653912421	63.0	131.0	0.3247422680412371	0.693791266072049	651	0	1.0	1.0	117.0	350.0	184.0	0.6703218238384251
HMF002152A	74.0	5368	772	0.85618479880775					0.0	0.0		739.0	68.0	0.907983761840325	1.06049974620515	0.0	0.0	646.0	0.0		0.0	0.0			1278	203	0.841158059467919	0.982449186950345	0.0	0.0	1022.0
HMF002281A	63.0	24728	2133	0.913741507602718	6361.0	8971.0	9508.0	0.25607890499194846	5654.0	5346.0	0.486	2190.0	132.0	0.9397260273972601	1.02843749526353	376.0	1032.0	782.0	0.17168949771689498	0.670455450917729	376.0	776.0	0.3263888888888889	0.6715820759030636	7764	771	0.9006955177743431	0.985722450255541	2012.0	2800.0	2952.0	1.01197234791707
HMF001434A	68.0	8482	1160	0.863239801933506	231.0	126.0	8210.0	0.026963931364538344	46.0	144.0	0.7578947368421053	2117.0	262.0	0.876239962210675	1.01505973224132	52.0	13.0	2068.0	0.02437880918893577	0.9041266594009209	44.0	4.0	0.9166666666666666	1.2094907407407407	538	74	0.862453531598513	0.999089163482462	17.0	11.0	514.0	1.16323221673775
HMF001177A	60.0	18836	2898	0.8461456784880022	586.0	687.0	14577.0	0.03697160883280757	131.0	560.0	0.8104196816208393	655.0	21.0	0.9679389312977099	1.1439388699914501	11.0	32.0	587.0	0.01746031746031746	0.472262852808928	11.0	8.0	0.5789473684210527	0.7143796992481204	0	0			0.0	0.0	0.0
HMF000177A	60.0	24618	427	0.98265496790966	4702.0	8548.0	11415.0	0.1906345023312386	4538.0	3681.0	0.4478647037352476	2063.0	52.0	0.974793989335919	0.9920002657794901	597.0	494.0	972.0	0.28938439166262725	1.5180063845935101	597.0	289.0	0.6738148984198645	1.5045054740866248	0	0			0.0	0.0	0.0
HMF002657A	63.0	69307	1	0.999985571443					19066.0	25312.0	0.5703727071972599	686.0	0.0	1.0	1.00001442876519	222.0	289.0	175.0	0.3236151603498542		222.0	236.0	0.4847161572052402	0.8498235471102303	0	0			0.0	0.0	0.0
HMF003362A	38.0	6556	462	0.929530201342282	555.0	324.0	5366.0	0.088871096877502	129.0	481.0	0.7885245901639344	408.0	20.0	0.9509803921568629	1.0230763785658699	30.0	33.0	331.0	0.07614213197969544	0.8567704760598159	30.0	20.0	0.6	0.760914760914761	160	18	0.8875	0.9547833935018051	10.0	5.0	132.0	0.765459336887908
HMF002532A	53.0	36628	380	0.989625423173528	10702.0	4433.0	21586.0	0.29144086490019333	1684.0	9863.0	0.8541612540053694	2026.0	12.0	0.994076999012833	1.0044982432090601	402.0	595.0	1029.0	0.19842053307008883	0.6808260507257271	402.0	315.0	0.5606694560669456	0.6563976689856049	3804	72	0.981072555205047	0.991357469434189	1002.0	608.0	2196.0	0.9033342783768129
HMF000842A	54.0	7555	274	0.9637326273990742	12.0	23.0	7524.0	0.0015875115756052388	4.0	12.0	0.75	1568.0	41.0	0.973852040816326	1.01050022913986	2.0	2.0	1564.0	0.0012755102040816326	0.8034651360544219	2.0	0.0	1.0	1.3333333333333333	1067	36	0.9662605435801309	1.00262304721163	2.0	1.0	1064.0	1.18072477350828
HMF002509A	45.0	968463	31599	0.9673720111145191					0.0	0.0		189415.0	3273.0	0.9827204814824592	1.01586615096529	2.0	2331.0	187086.0	1.0558602885666169e-05		0.0	0.0			0	0			0.0	0.0	0.0
HMF000294A	62.0	7523	813	0.8919314103416189					0.0	0.0		1962.0	89.0	0.9546381243628951	1.0703044127544101	0.0	51.0	1911.0	0.0		0.0	0.0			180	18	0.9	1.00904619970194	0.0	5.0	175.0
HMF001853A	72.0	13570	585	0.956890198968312	4892.0	5309.0	3431.0	0.3588615023474178	3681.0	4477.0	0.54878646727139	478.0	11.0	0.976987447698745	1.02100266963974	122.0	230.0	126.0	0.25523012552301255	0.711221805218665	122.0	178.0	0.4066666666666667	0.7410289628471447	8621	368	0.9573135367126779	1.0004424099492502	3099.0	3351.0	2173.0	1.00146625299677
HMF002730A	75.0	9186	414	0.954931417374265	258.0	755.0	6942.0	0.032432432432432434	259.0	222.0	0.4615384615384616	751.0	8.0	0.989347536617843	1.03604040941308	12.0	80.0	607.0	0.017167381974248927	0.529327610872675	12.0	37.0	0.24489795918367346	0.5306122448979591	1761	87	0.9505962521294721	0.9954602339331199	40.0	138.0	1320.0	0.8233199821984871
HMF001067A	39.0	40970	15	0.9996338784476451	1756.0	29278.0	10001.0	0.04279273790666504	22079.0	1688.0	0.07102284680439265	169.0	0.0	1.0	1.0003662556464399	46.0	78.0	45.0	0.27218934911242604	6.360643474275861	67.0	237.0	0.22039473684210525	3.103152672112746	0	0			0.0	0.0	0.0
HMF003740A	35.0	43027	5143	0.8804704023055291	71.0	3820.0	37808.0	0.0017026787213122617	1624.0	67.0	0.03962152572442342	175.0	34.0	0.8057142857142858	0.9150952531788771	1.0	13.0	141.0	0.0064516129032258064	3.7890958655156703	4.0	23.0	0.14814814814814814	3.739082365948037	2702	648	0.7601776461880091	0.863376717942442
HMF002432A	56.0	10590	210	0.980169971671388	2976.0	716.0	6917.0	0.2805165425582053	251.0	2570.0	0.9110244594115562	1465.0	18.0	0.9877133105802051	1.0076959498116	405.0	76.0	984.0	0.2764505119453925	0.9855052020257621	405.0	26.0	0.9396751740139211	1.031448897234736	1535	31	0.979804560260586	0.999627195872795	404.0	131.0	1000.0	0.9382412174704909
HMF002179A	62.0	8724	934	0.892939018798716	3579.0	1106.0	2594.0	0.49168841873883773	693.0	3181.0	0.821115126484254	768.0	27.0	0.96484375	1.08052591463415	295.0	138.0	263.0	0.4238505747126437	0.86203082797802	295.0	101.0	0.7449494949494949	0.9072412271091931	2243	240	0.893000445831476	1.0000687919683902	961.0	226.0	676.0	1.04910885755264
HMF002835B	76.0	8314	215	0.974140004811162	3071.0	2504.0	2767.0	0.3681371373771278	1408.0	2674.0	0.6550710436060755	556.0	12.0	0.97841726618705	1.00439080764034	224.0	125.0	207.0	0.4028776978417266	1.0943685299237	224.0	95.0	0.7021943573667712	1.071936188022124	3958	107	0.972966144517433	0.9987949778389851	1391.0	1215.0	1352.0	0.9546445755983249
HMF002808A	58.0	57993	1232	0.978756056765472	5.0	4480.0	48997.0	9.348939830223253e-05	0.0	0.0		200.0	7.0	0.965	0.985945367417769	0.0	17.0	157.0	0.0	0.0	0.0	0.0			0	0			0.0	0.0	0.0
HMF002956A	79.0	321226	6994	0.9782271671657958	840.0	12467.0	308731.0	0.0026083878300076388	5625.0	761.0	0.11916692765424365	321.0	8.0	0.975077881619938	0.9967806194189199	1.0	9.0	311.0	0.003115264797507788	1.19432576769025	3.0	55.0	0.05172413793103448	0.4340477593003761	0	0			0.0	0.0	0.0
HMF004169A	62.0	74374	848	0.9885981660257621	148.0	6166.0	68199.0	0.001986230590635191	4032.0	144.0	0.03448275862068965	229.0	7.0	0.96943231441048	0.980613102194667	0.0	13.0	216.0	0.0	0.0	1.0	48.0	0.02040816326530612	0.5918367346938777	0	0			0.0	0.0	0.0
HMF004331A	62.0	48783	11827	0.757558985712236	9538.0	1334.0	27162.0	0.25077562181206287	1041.0	9025.0	0.8965825551361017	1044.0	180.0	0.827586206896552	1.09243797843475	181.0	57.0	645.0	0.20498301245753114	0.8173960888875799	181.0	51.0	0.7801724137931034	0.8701623841818702	0	0			0.0	0.0	0.0
HMF003721A	63.0	9026	0	1.0	1774.0	4718.0	2576.0	0.19563299514777238	2974.0	1616.0	0.3520697167755991	354.0	0.0	1.0	1.0	58.0	227.0	69.0	0.1638418079096045	0.8374957802278999	58.0	161.0	0.2648401826484018	0.7522378950223789	4654	0	1.0	1.0	898.0	2370.0	1386.0	0.986297321429869
HMF001211A	45.0	11329	3108	0.7256598111042459	928.0	735.0	6749.0	0.11031859248692344	387.0	763.0	0.6634782608695652	436.0	86.0	0.8027522935779821	1.1062377732568998	43.0	40.0	268.0	0.1225071225071225	1.11048482169172	39.0	25.0	0.609375	0.9184551114023591	284	95	0.665492957746479	0.9170866948436759
HMF001489A	54.0	7625	16	0.997901639344262	169.0	300.0	7191.0	0.02206266318537859	66.0	154.0	0.7	459.0	0.0	1.0	1.00210277303194	9.0	25.0	425.0	0.0196078431372549	0.8887341919016128	9.0	3.0	0.75	1.0714285714285714	3353	9	0.997315836564271	0.999412965409721	75.0	127.0	3151.0	1.01384082434347
HMF001881A	64.0	11514	803	0.93025881535522	3141.0	3822.0	4574.0	0.27225448556817194	2209.0	2888.0	0.5666078085148126	505.0	8.0	0.984158415841584	1.05794043506675	136.0	178.0	191.0	0.2693069306930693	0.9891735305335692	136.0	114.0	0.544	0.9600997229916899	0	0			0.0	0.0	0.0
HMF000556A	76.0	5386	14	0.997400668399554	2825.0	1361.0	1215.0	0.523051286798741	1012.0	2418.0	0.7049562682215743	557.0	2.0	0.9964093357271101	0.999006083809794	286.0	150.0	121.0	0.5134649910233393	0.9816723598290459	286.0	124.0	0.697560975609756	0.98950957251508	1458	4	0.9972565157750342	0.999855471698499	765.0	364.0	329.0	1.0031355839615401
HMF003418A	61.0	13712	1193	0.9129959159859979	3871.0	5572.0	4306.0	0.2815477489271947	3456.0	3517.0	0.5043740140542091	2038.0	50.0	0.9754661432777231	1.0684233370576	307.0	1149.0	582.0	0.1506378802747792	0.535034930482547	306.0	817.0	0.27248441674087265	0.5402427745050057	4563	532	0.8834100372561909	0.9675947304782242	1473.0	1593.0	1497.0	1.1465690612999
HMF001347A	81.0	2943	998	0.6608902480462111					0.0	0.0		306.0	108.0	0.647058823529412	0.97907152578255	0.0	5.0	196.0	0.0		0.0	0.0			905	281	0.6895027624309389	1.04329389708702	0.0	12.0	613.0
HMF003106A	89.0	14356	9	0.999373084424631	4551.0	4045.0	5787.0	0.31641521240353193	1963.0	4000.0	0.6708032869361059	1378.0	0.0	1.0	1.0006273088450501	337.0	602.0	439.0	0.24455732946298983	0.772900037281077	337.0	356.0	0.4862914862914863	0.7249390331890332	3469	1	0.999711732487749	1.00033886050004	1131.0	827.0	1513.0	1.02979466174862
HMF002645A	65.0	8423	1449	0.82797103169892	230.0	2342.0	4484.0	0.03259637188208617	751.0	200.0	0.2103049421661409	250.0	28.0	0.888	1.0725012905076	5.0	84.0	134.0	0.02242152466367713	0.687853382725678	4.0	35.0	0.10256410256410256	0.4876923076923077	0	0			0.0	0.0	0.0
HMF000753B	63.0	19852	1633	0.917741285512795	1777.0	2136.0	11909.0	0.11231197067374542	1198.0	1442.0	0.5462121212121213	2553.0	113.0	0.955738347042695	1.04140280287017	187.0	322.0	1627.0	0.08754681647940075	0.779496753144107	187.0	205.0	0.4770408163265306	0.8733618273939256	5279	512	0.9030119340784242	0.9839504317100211	476.0	531.0	3100.0	1.0319441709729
HMF000760A	80.0	23010	0	1.0	6244.0	10237.0	6575.0	0.27081887578070785	6224.0	5459.0	0.467260121544124	3653.0	0.0	1.0	1.0	551.0	2169.0	933.0	0.1508349301943608	0.556958704446057	551.0	1570.0	0.2597831211692598	0.5559710944532811	3626	0	1.0	1.0	1122.0	1422.0	1082.0	1.14257870677748
HMF001533A	48.0	10508	74	0.9929577464788729	3448.0	2704.0	4387.0	0.3271657652528703	1616.0	3034.0	0.6524731182795699	984.0	0.0	1.0	1.0070921985815602	360.0	208.0	416.0	0.36585365853658536	1.1182516552543702	360.0	141.0	0.718562874251497	1.1012911553294202	803	4	0.9950186799501871	1.00207555002076	287.0	180.0	336.0	1.09244227707581
HMF002744A	56.0	3570	474	0.8672268907563029	58.0	42.0	3480.0	0.016201117318435754	7.0	54.0	0.8852459016393442	392.0	48.0	0.8775510204081629	1.01190476190476	5.0	5.0	382.0	0.012755102040816327	0.7872976776917661	5.0	0.0	1.0	1.1296296296296298	877	113	0.87115165336374	1.00452564680509	19.0	8.0	850.0	1.33723902017064
HMF000558A	73.0	10401	173	0.983366983943852	337.0	480.0	9444.0	0.032842802845726535	64.0	317.0	0.8320209973753281	384.0	4.0	0.989583333333333	1.00632149491592	18.0	26.0	336.0	0.04736842105263158	1.4422770576292399	18.0	6.0	0.75	0.9014195583596214	2614	40	0.984697781178271	1.00135330680829	83.0	156.0	2335.0	0.9818142622296929
HMF000223A	60.0	14434	7	0.999515033947624	5039.0	3038.0	6509.0	0.3454682572329631	1767.0	4266.0	0.7071108901044256	501.0	0.0	1.0	1.0004852013585601	109.0	175.0	217.0	0.21756487025948104	0.6297680487407801	109.0	114.0	0.48878923766816146	0.6912483522859865	761	0	1.0	1.0004852013585601	209.0	215.0	337.0	0.7949750161617181
HMF002164A	54.0	32759	2676	0.9183125248023442	4409.0	7404.0	21154.0	0.13373980040646707	2146.0	4212.0	0.6624724756212645	478.0	21.0	0.9560669456066949	1.04111282355914	55.0	134.0	293.0	0.11410788381742738	0.8532081210726079	53.0	45.0	0.5408163265306123	0.8163604473128283	0	0			0.0	0.0	0.0
HMF000036A	56.0	18720	461	0.9753739316239319	565.0	10823.0	7432.0	0.03002125398512221	5851.0	454.0	0.07200634417129262	2503.0	16.0	0.993607670795046	1.01869410139018	51.0	1512.0	942.0	0.02035928143712575	0.6781622595516931	50.0	934.0	0.0508130081300813	0.7056740446259089	4559	239	0.947576222855889	0.9715004596014158	170.0	2546.0	1859.0	1.23773876879926
HMF003222A	75.0	16708	57	0.996588460617668	1154.0	13260.0	2328.0	0.06892844343567077	10024.0	1048.0	0.09465317919075143	1351.0	1.0	0.999259807549963	1.00268049153473	64.0	1089.0	198.0	0.047372316802368614	0.6872680484447621	64.0	907.0	0.06591143151390319	0.6963467268339086	1933	20	0.989653388515261	0.9930411876351559	161.0	1494.0	278.0	1.20835780268097
HMF000024A	65.0	109683	1766	0.9838990545481071	280.0	4054.0	105891.0	0.002540258562032207	1838.0	238.0	0.11464354527938345	1258.0	25.0	0.9801271860095391	0.996166406989485	6.0	51.0	1201.0	0.0047694753577106515	1.8775550760844901	6.0	34.0	0.15	1.3084033613445376	0	0			0.0	0.0	0.0
HMF001477A	63.0	6127	1070	0.825363146727599	922.0	911.0	3011.0	0.19033856317093312	392.0	784.0	0.6666666666666666	471.0	70.0	0.851380042462845	1.03152175601539	77.0	60.0	246.0	0.2010443864229765	1.05624621240011	77.0	28.0	0.7333333333333333	1.1	2738	495	0.8192111029948871	0.992546258265705	395.0	417.0	1327.0	0.9701960999068029
HMF003509A	75.0	35520	3950	0.888795045045045	9044.0	6822.0	14814.0	0.29478487614080834	3583.0	8615.0	0.706263321856042	978.0	41.0	0.9580777096114521	1.07795122728536	269.0	198.0	449.0	0.29366812227074235	0.996211631055548	268.0	104.0	0.7204301075268817	1.02005878718664	0	0			0.0	0.0	0.0
HMF003060A	80.0	10210	339	0.966797257590597					0.0	0.0		318.0	14.0	0.9559748427672958	0.9888059107136141	0.0	12.0	295.0	0.0		0.0	0.0			6359	199	0.9687057713476959	1.00197405789282	0.0	336.0	5854.0
HMF003403A	64.0	8572	1	0.9998833411105931	2695.0	4097.0	1835.0	0.3123913295467718	2771.0	2398.0	0.4639195202166763	333.0	0.0	1.0	1.00011667250029	51.0	240.0	42.0	0.15315315315315314	0.49026057597486206	51.0	180.0	0.22077922077922077	0.47589982994486746	971	0	1.0	1.00011667250029	231.0	591.0	149.0	0.761541856701486
HMF001290A	43.0	41177	3428	0.9167496417903199	59.0	2892.0	33590.0	0.0016146246681809475	1091.0	45.0	0.03961267605633803	819.0	175.0	0.786324786324786	0.8577312174228651	2.0	39.0	556.0	0.0033500837520938024	2.07483746415694	2.0	14.0	0.125	3.1555555555555554	0	0			0.0	0.0	0.0
HMF002958A	64.0	20171	5145	0.7449308413068271	145.0	474.0	14915.0	0.009334363332045835	401.0	123.0	0.2347328244274809	518.0	170.0	0.671814671814672	0.9018483791543821	2.0	13.0	347.0	0.0055248618784530384	0.591884168413031	2.0	12.0	0.14285714285714285	0.6085946573751452	1543	407	0.7362281270252751	0.988317419820766
HMF002461A	41.0	12133	204	0.983186351273387	3928.0	2111.0	6135.0	0.3226548381797273	1176.0	3543.0	0.7507946598855689	528.0	9.0	0.982954545454545	0.999764230027664	112.0	161.0	255.0	0.21212121212121213	0.657424551009072	112.0	91.0	0.5517241379310345	0.7348535723670765	2114	30	0.9858088930936609	1.0026673903852301	669.0	389.0	1056.0	0.9808056367500531
HMF000869A	58.0	19002	183	0.990369434796337	1987.0	13293.0	3791.0	0.10418960725709192	8925.0	1668.0	0.15746247521948456	2458.0	18.0	0.9926769731489019	1.00232997735137	276.0	1693.0	489.0	0.11228641171684296	1.07771220827977	276.0	1345.0	0.1702652683528686	1.0813069470395307	3763	46	0.9877757108689879	0.9973810541438181	429.0	2551.0	783.0	1.09420494441614
HMF001022A	77.0	14331	82	0.9942781383015842	2420.0	7024.0	4919.0	0.16848847733760355	3045.0	1932.0	0.3881856540084388	2459.0	4.0	0.9983733224888169	1.00411875111146	211.0	1431.0	817.0	0.08580723871492477	0.509276599034076	191.0	747.0	0.20362473347547974	0.524555019931399	3732	41	0.9890139335476958	0.994705500854237	834.0	1494.0	1404.0	1.3263379926124699
HMF000217A	67.0	20860	210	0.9899328859060401	4467.0	10909.0	5551.0	0.21345630047307307	7341.0	4082.0	0.35734920773877266	497.0	1.0	0.9979879275653921	1.00813695733724	96.0	253.0	148.0	0.193158953722334	0.9049109972122859	96.0	190.0	0.3356643356643357	0.9393174194742054	0	0			0.0	0.0	0.0
HMF000011A	73.0	15704	1606	0.8977330616403459	95.0	664.0	13817.0	0.006517563117453348	85.0	84.0	0.4970414201183432	3177.0	146.0	0.9540446962543281	1.06272647964094	22.0	134.0	2911.0	0.007173133355070101	1.10058517666844	22.0	21.0	0.5116279069767442	1.0293466223698782	3527	487	0.8619223135809471	0.9601098036938002	21.0	144.0	2982.0	1.02385229040189
HMF000166A	56.0	20799	5725	0.724746382037598	3538.0	3006.0	8637.0	0.233054475989724	1250.0	3240.0	0.7216035634743875	2435.0	177.0	0.927310061601643	1.27949595138998	401.0	684.0	1185.0	0.17665198237885463	0.757985795504068	400.0	313.0	0.5610098176718092	0.7774487905390196	4623	1237	0.732424832359939	1.0105946721676	844.0	582.0	1983.0	1.06232645570756
HMF001061A	68.0	12856	6	0.9995332918481641	5347.0	2551.0	4979.0	0.41523646812145687	1694.0	4989.0	0.7465210234924435	807.0	0.0	1.0	1.00046692607004	280.0	217.0	310.0	0.3469640644361834	0.8355818697858108	280.0	167.0	0.6263982102908278	0.8390898455348972	1880	1	0.999468085106383	0.9999347628114909	759.0	401.0	720.0	0.9722734760792491
HMF003252A	70.0	26452	22	0.999168304854075	5861.0	10962.0	9667.0	0.22125330313325783	7129.0	5266.0	0.4248487293263413	685.0	0.0	1.0	1.00083238743852	183.0	220.0	282.0	0.2671532846715328	1.20745444650212	181.0	130.0	0.5819935691318328	1.3698842175064692	0	0			0.0	0.0	0.0
HMF001902A	62.0	6070	1766	0.7090609555189459	2982.0	2453.0	654.0	0.48973558876662837	1912.0	2742.0	0.5891706059303825	738.0	114.0	0.845528455284553	1.1924622963701799	257.0	387.0	94.0	0.34823848238482386	0.711074486667067	257.0	353.0	0.42131147540983604	0.7150924896270521	567	148	0.7389770723104058	1.04219117772402	261.0	248.0	58.0	0.9399305888239491
HMF003723A	47.0	7036	707	0.899516770892553	33.0	36.0	6986.0	0.004677533664068037	14.0	30.0	0.6818181818181818	405.0	21.0	0.948148148148148	1.0540638916685698	4.0	0.0	401.0	0.009876543209876543	2.11148522259633	4.0	0.0	1.0	1.4666666666666668	3579	365	0.8980162056440351	0.998331809592578	19.0	21.0	3539.0	1.13494543083814
HMF001205A	76.0	11515	438	0.9619626574033872	1078.0	6867.0	3621.0	0.09320421926335812	3668.0	836.0	0.18561278863232686	1912.0	48.0	0.97489539748954	1.01344411863249	168.0	1168.0	576.0	0.08786610878661087	0.9427267293376079	168.0	759.0	0.18122977346278318	0.9763862436320279	1644	109	0.9336982968369829	0.9706180272707281	186.0	907.0	551.0	1.21387944693471
HMF000818A	50.0	10366	39	0.996237700173645	2091.0	2472.0	5813.0	0.20152274479568236	1027.0	1954.0	0.6554847366655485	442.0	0.0	1.0	1.0037765081824301	48.0	183.0	211.0	0.1085972850678733	0.5388835149996429	48.0	96.0	0.3333333333333333	0.5085295121119071	928	4	0.995689655172414	0.999449885302338	119.0	303.0	506.0	0.6363190356041489
HMF001934A	73.0	5560	167	0.969964028776978	1284.0	1713.0	2574.0	0.23047926763597198	811.0	1197.0	0.5961155378486056	792.0	18.0	0.9772727272727271	1.00753502014396	117.0	270.0	405.0	0.14772727272727273	0.640956881903144	117.0	141.0	0.45348837209302323	0.7607390569446872	0	0			0.0	0.0	0.0
HMF000144A	71.0	7931	1257	0.8415080065565501	357.0	387.0	6133.0	0.051912171004798606	80.0	312.0	0.7959183673469388	742.0	128.0	0.8274932614555259	0.983345678244497	37.0	27.0	566.0	0.05873015873015873	1.1313369792361399	37.0	6.0	0.8604651162790697	1.081097197376267	2331	458	0.8035178035178041	0.954854614878589	89.0	85.0	1755.0	0.88876836374778
HMF002970A	55.0	1462	1272	0.129958960328317					0.0	0.0		37.0	28.0	0.24324324324324303	1.87169274537696	0.0	0.0	9.0	0.0		0.0	0.0			0	0			0.0	0.0	0.0
HMF000207A	50.0	20134	1488	0.926095162411841	1306.0	2357.0	15220.0	0.06916273897156172	668.0	1073.0	0.6163124641010913	2897.0	178.0	0.9385571280635141	1.01345646339326	170.0	406.0	2162.0	0.0620891161431702	0.8977249465019008	170.0	137.0	0.5537459283387622	0.8984824429056711	6029	459	0.923867971471222	0.9975950733455748
HMF000225A	71.0	30072	24	0.9992019154030329					0.0	0.0		688.0	1.0	0.998546511627907	0.9993440727394309						0.0	0.0			2331	1	0.999570999571	1.00036937896363
HMF003224A	70.0	19260	419	0.978245067497404	5588.0	8637.0	5070.0	0.2896087069188909	6163.0	4897.0	0.44276672694394215	990.0	26.0	0.9737373737373741	0.995392060834447	293.0	391.0	306.0	0.295959595959596	1.02192920616328	292.0	288.0	0.503448275862069	1.1370508333744094	3425	83	0.9757664233576641	0.997466233950885
HMF003172A	73.0	13449	2	0.99985129005874	5180.0	6524.0	1788.0	0.3839312184998518	5233.0	4785.0	0.4776402475544021	839.0	0.0	1.0	1.0001487320592	251.0	490.0	98.0	0.29916567342073896	0.7792168466781099	251.0	421.0	0.37351190476190477	0.7819942031148928	4901	2	0.999591920016323	0.9997405913809421	1822.0	2453.0	626.0	0.968300693499632
HMF003446A	82.0	15755	994	0.9369089178038721	4324.0	3898.0	7580.0	0.2736362485761296	2411.0	4033.0	0.6258535071384234	761.0	23.0	0.969776609724047	1.03508098951307	180.0	230.0	351.0	0.23653088042049936	0.864398929788328	180.0	150.0	0.5454545454545454	0.8715370917205779	1018	92	0.909626719056974	0.9708806285985121	386.0	144.0	488.0	1.3856894129535202
HMF001869A	72.0	12228	385	0.9685148838730779	2385.0	5268.0	4611.0	0.1944716242661448	3188.0	1949.0	0.37940432158847576	1887.0	14.0	0.992580816110228	1.02484828332313	147.0	1048.0	692.0	0.07790143084260731	0.400579936207017	147.0	705.0	0.17253521126760563	0.4547528888053823	3316	124	0.9626055488540409	0.993898560448131	775.0	1300.0	1243.0	1.20107210147812
HMF000348A	68.0	47012	1388	0.970475623245129	11864.0	28197.0	7311.0	0.2504432998395677	19163.0	10526.0	0.3545420862945872	3268.0	3.0	0.9990820073439409	1.02947666423929	364.0	2473.0	431.0	0.11138310893512852	0.444743816290872	354.0	2022.0	0.14898989898989898	0.4202319125129309	6941	111	0.9840080680017289	1.01394413670211
HMF003609A	65.0	137746	1377	0.9900033394799119	9786.0	39434.0	89136.0	0.07073057908583653	13679.0	8662.0	0.387717649165212	1443.0	8.0	0.9944559944559941	1.00449761611756	163.0	318.0	962.0	0.11295911295911296	1.5970336227847002	164.0	108.0	0.6029411764705882	1.555103766281391	0	0			0.0	0.0	0.0
HMF000060A	77.0	29309	35	0.9988058275615	7369.0	13223.0	8784.0	0.2508510348583878	8952.0	7003.0	0.4389219680350987	863.0	0.0	1.0	1.0011956001913	227.0	382.0	254.0	0.2630359212050985	1.04857419206418	227.0	261.0	0.4651639344262295	1.0597873159746525	0	0			0.0	0.0	0.0
HMF000208A	48.0	35132	31	0.9991176135716731					0.0	0.0		627.0	0.0	1.0	1.00088316572177						0.0	0.0			3102	3	0.999032882011605	0.9999151936079241
HMF002065A	57.0	6377	613	0.903873294652658	36.0	98.0	6323.0	0.00557534458726963	0.0	1.0	1.0	934.0	50.0	0.9464668094218421	1.04712332471948	5.0	15.0	924.0	0.005296610169491525	0.95000588512241	0.0	0.0			202	33	0.8366336633663369	0.9256094502580029	1.0	3.0	200.0	0.879221132897604
HMF001831A	74.0	18721	10	0.999465840499973	3052.0	12592.0	3122.0	0.1626345518490888	9212.0	2845.0	0.23596251140416355	1044.0	0.0	1.0	1.00053444497889	71.0	811.0	162.0	0.06800766283524905	0.418162451102976	71.0	681.0	0.09441489361702128	0.40012666866095803	4134	3	0.9992743105950649	0.999808367732896	747.0	2717.0	670.0	1.1110594875092
HMF003498A	78.0	23196	1407	0.9393429901707192					0.0	0.0		628.0	12.0	0.980891719745223	1.04423169173483						0.0	0.0			2653	130	0.950998869204674	1.0124085442228499
HMF002763A	62.0	17378	0	1.0					0.0	0.0		500.0	0.0	1.0	1.0						0.0	0.0			0	0			0.0	0.0	0.0
HMF001738A	70.0	85732	96	0.99888023141884	5111.0	41115.0	39742.0	0.059452354364414664	22765.0	4751.0	0.17266317778746912	1150.0	0.0	1.0	1.00112102386847	144.0	496.0	510.0	0.12521739130434784	2.1061805313348003	144.0	308.0	0.3185840707964602	1.8451187733183325	0	0			0.0	0.0	0.0
HMF002001A	64.0	14788	977	0.933932918582635	5338.0	2264.0	6258.0	0.3851370851370851	1292.0	4885.0	0.7908369758782581	1018.0	46.0	0.954813359528487	1.0223575382454	311.0	234.0	423.0	0.3212809917355372	0.8341990531012641	311.0	143.0	0.6850220264317181	0.8661987834736381	1412	69	0.9511331444759209	1.0184169821526299	512.0	252.0	573.0	0.9943132220040451
HMF001026A	70.0	29381	1	0.999965964398761	8058.0	6783.0	14607.0	0.27363488182559087	3185.0	7638.0	0.7057193014875728	2127.0	0.0	1.0	1.0000340367596998	266.0	984.0	877.0	0.12505876821814763	0.457027873726484	266.0	504.0	0.34545454545454546	0.4895070104025328	3749	0	1.0	1.0000340367596998
HMF000077A	55.0	4879	253	0.948145111703218	45.0	343.0	3903.0	0.010487065951992542	82.0	31.0	0.2743362831858407	489.0	22.0	0.955010224948875	1.00724057231422	2.0	24.0	402.0	0.004672897196261682	0.44558670820353097	2.0	12.0	0.14285714285714285	0.5207373271889401	440	29	0.9340909090909091	0.98517716071218
HMF002780A	69.0	13699	9	0.999343017738521	6825.0	1710.0	5193.0	0.4971590909090909	1247.0	6373.0	0.8363517060367454	831.0	0.0	1.0	1.0006574141709301	375.0	177.0	279.0	0.45126353790613716	0.907684373388345	372.0	126.0	0.7469879518072289	0.8931505088296069	2972	4	0.9986541049798121	0.99931063434028	1423.0	486.0	1065.0	0.96242866749928
HMF000119A	86.0	4704	39	0.9917091836734692	727.0	2160.0	1826.0	0.15425419053681308	1218.0	615.0	0.3355155482815057	546.0	2.0	0.9963369963369959	1.00466650177261	99.0	234.0	215.0	0.18065693430656934	1.1711638671071	98.0	152.0	0.392	1.1683512195121952	468	2	0.995726495726496	1.00405089729849	83.0	196.0	189.0	1.1497284237999499
HMF002311A	60.0	10702	523	0.9511306297888249	322.0	562.0	9407.0	0.03128947624137596	66.0	281.0	0.8097982708933718	468.0	16.0	0.9658119658119659	1.01543566736611	10.0	33.0	413.0	0.021929824561403508	0.70086902037703	10.0	3.0	0.7692307692307693	0.9499041883383521	110	6	0.945454545454545	0.994032276790897	2.0	4.0	99.0	0.608754806270334
HMF001653A	51.0	9847	3	0.9996953386818321	2720.0	2732.0	4419.0	0.27555465505014687	1496.0	2458.0	0.6216489630753668	1920.0	0.0	1.0	1.00030475416497	468.0	644.0	808.0	0.24375	0.884579503676471	468.0	395.0	0.5422943221320974	0.8723481487836912	1898	0	1.0	1.00030475416497	635.0	386.0	877.0	1.21414278962375
HMF000608A	64.0	3459	736	0.787221740387395	14.0	90.0	3370.0	0.004029936672423719	2.0	12.0	0.8571428571428571	179.0	31.0	0.8268156424581009	1.05029574265978	1.0	4.0	174.0	0.00558659217877095	1.3862729449321598	1.0	1.0	0.5	0.5833333333333334	2673	550	0.7942386831275721	1.0089135530438
HMF002158A	61.0	12103	1385	0.885565562257292	3524.0	638.0	7968.0	0.29051937345424567	425.0	3328.0	0.8867572608579802	600.0	29.0	0.951666666666667	1.0746428127138101	158.0	64.0	378.0	0.2633333333333333	0.9064226258040109	158.0	47.0	0.7707317073170732	0.869157481238274	2587	243	0.906068805566293	1.02315271074537	694.0	203.0	1690.0	0.9233959020633599
HMF002905A	74.0	24374	3498	0.856486419955691	7003.0	2479.0	11025.0	0.3414931486809382	1230.0	6097.0	0.8321277466903234	683.0	70.0	0.897510980966325	1.04789867072587	200.0	86.0	311.0	0.33500837520938026	0.9810105312607109	196.0	40.0	0.8305084745762712	0.9980540582614957	0	0			0.0	0.0	0.0
HMF002554A	69.0	3162	253	0.9199873497786208	867.0	1478.0	830.0	0.27307086614173226	979.0	696.0	0.4155223880597015	448.0	18.0	0.9598214285714292	1.0432985070962	128.0	216.0	104.0	0.2857142857142857	1.0463008732904902	123.0	158.0	0.4377224199288256	1.0534268008344583	251	28	0.8884462151394421	0.9657156865833331	51.0	125.0	75.0	0.7440824935551908
HMF000853A	87.0	17350	1259	0.9274351585014409	5476.0	4894.0	7036.0	0.31460415948523496	2383.0	4351.0	0.6461241461241461	2045.0	71.0	0.965281173594132	1.04080718176982	446.0	736.0	863.0	0.21809290953545232	0.693229580601549	446.0	487.0	0.4780278670953912	0.7398390386164937	6253	535	0.914441068287222	0.9859892197367041	2160.0	1512.0	2581.0	1.09799626347359
HMF002005A	74.0	19404	4416	0.7724180581323442					0.0	0.0		2641.0	132.0	0.9500189322226429	1.22992843346999						0.0	0.0			3366	772	0.7706476530005941	0.997707970297807
HMF003188A	62.0	16268	486	0.9701253995574131	2580.0	5569.0	8168.0	0.15811730097444382	3109.0	2329.0	0.4282824567855829	2468.0	5.0	0.9979740680713131	1.02870625645572	163.0	1028.0	1277.0	0.06604538087520259	0.417698635558403	163.0	662.0	0.19757575757575757	0.4613211548720351	4428	191	0.9568654019873529	0.9863316664256909	945.0	1245.0	2240.0	1.3491141267258102
HMF002626A	66.0	4839	198	0.9590824550526971	651.0	3096.0	1110.0	0.1340333539221742	1969.0	558.0	0.22081519588444795	481.0	15.0	0.9688149688149691	1.01014773412963	68.0	321.0	92.0	0.14137214137214138	1.05475344185022	68.0	256.0	0.20987654320987653	0.9504624098411434	124	9	0.92741935483871	0.9669860500031279	17.0	71.0	38.0	1.00661985224197
HMF000103A	52.0	15319	16	0.998955545401136	2382.0	10075.0	2897.0	0.1551387260648691	6462.0	2120.0	0.24702866464693546	1470.0	1.0	0.999319727891156	1.0003645632597902	236.0	979.0	255.0	0.16054421768707483	1.03484295481417	235.0	762.0	0.23570712136409228	0.9541691111069056	1894	2	0.998944033790919	0.999988476353858	395.0	1100.0	399.0	1.3443021712474001
HMF003027A	66.0	11476	5	0.999564308121297	4196.0	1614.0	5699.0	0.36458423842210447	867.0	3863.0	0.8167019027484144	1019.0	1.0	0.9990186457311091	0.999454099765514	368.0	119.0	532.0	0.36113837095191365	0.9905485012596701	365.0	66.0	0.8468677494199536	1.0369361777779913	3570	0	1.0	1.00043588178886
HMF001190A	46.0	7889	700	0.9112688553682341	1725.0	1604.0	3339.0	0.2586982603479304	656.0	1581.0	0.7067501117568171	865.0	25.0	0.971098265895954	1.06565505906985	224.0	170.0	401.0	0.28176100628930817	1.08914921155774	224.0	72.0	0.7567567567567568	1.0707557652529192	0	0			0.0	0.0	0.0
HMF001488A	55.0	20323	6	0.9997047679968509	4271.0	15103.0	1056.0	0.20905531081742534	11946.0	3550.0	0.2290913784202375	877.0	0.0	1.0	1.00029531919083	183.0	647.0	47.0	0.20866590649942987	0.9981373143955401	183.0	612.0	0.23018867924528302	1.0047897953760296	1466	0	1.0	1.00029531919083	378.0	1014.0	74.0	1.23337921315206
HMF003267A	77.0	34079	43	0.99873822588691	15758.0	7792.0	10622.0	0.4611377736158258	5130.0	14725.0	0.7416267942583732	2818.0	1.0	0.9996451383960259	1.00090805827354	742.0	1288.0	788.0	0.26330731014904185	0.57099488529084	736.0	927.0	0.4425736620565244	0.5967606152891199	2813	6	0.997867045858514	0.999127719350461	1412.0	545.0	856.0	1.08851461901971
HMF002854A	57.0	57377	1156	0.979852554159332	18747.0	11995.0	26810.0	0.32574020016680566	5684.0	11451.0	0.6682812955938139	3649.0	35.0	0.9904083310496031	1.0107728217326801	1431.0	415.0	1803.0	0.39216223622910384	1.20391108014388	1431.0	282.0	0.8353765323992994	1.2500372790727443	4731	138	0.970830691185796	0.990792632079959	1131.0	1399.0	2203.0	0.7335922617257471
HMF002713A	76.0	9514	3503	0.6318057599327309	83.0	167.0	6226.0	0.012816553428042	41.0	73.0	0.6403508771929824	927.0	172.0	0.8144552319309599	1.28909117893714	4.0	28.0	752.0	0.00510204081632653	0.398082124416031	4.0	8.0	0.3333333333333333	0.5205479452054794	2569	1012	0.606072401712729	0.9592701430535521	17.0	38.0	1624.0	0.7899997847255609
HMF001124A	76.0	50762	233	0.9954099523265441	5328.0	26350.0	19222.0	0.10467583497053046	16277.0	4786.0	0.2272230926268813	1102.0	6.0	0.994555353901996	0.9991414608397778	259.0	400.0	443.0	0.23502722323049002	2.24528634805404	259.0	264.0	0.49521988527724664	2.1794434692007196	857	5	0.99416569428238	0.9987500044165171
HMF001637A	62.0	48730	510	0.9895341678637389	751.0	862.0	47376.0	0.015329972034538366	429.0	679.0	0.6128158844765343	730.0	2.0	0.9972602739726031	1.00780782145759	12.0	14.0	704.0	0.01643835616438356	1.0723017711544398	12.0	6.0	0.6666666666666666	1.087874324987727	0	0			0.0	0.0	0.0
HMF003166A	77.0	9980	2561	0.7433867735470941	2190.0	6926.0	913.0	0.21836673646425367	5232.0	2056.0	0.2821075740944017	419.0	147.0	0.649164677804296	0.8732529295709491	143.0	234.0	42.0	0.3412887828162291	1.5629156177461	143.0	208.0	0.4074074074074074	1.444156218475285	5955	1487	0.7502938706968929	1.0092913909630699	1271.0	4159.0	527.0	0.9770830219311459
HMF000741A	71.0	5348	254	0.9525056095736719	584.0	3886.0	478.0	0.11802748585286985	2891.0	509.0	0.1497058823529412	322.0	6.0	0.9813664596273292	1.03029992659736	28.0	248.0	27.0	0.0924092409240924	0.7829467878294679	26.0	202.0	0.11403508771929824	0.7617275014648605	2543	136	0.9465198584349191	0.9937157838456909	293.0	1812.0	225.0	1.0654388852960202
HMF000595A	68.0	16283	110	0.993244488116441	4912.0	6079.0	5329.0	0.30098039215686273	3607.0	4439.0	0.5517027094208302	2533.0	12.0	0.9952625345440191	1.00203177208806	459.0	1316.0	758.0	0.18120805369127516	0.602059331482413	459.0	904.0	0.3367571533382245	0.6103960477042925	5353	51	0.9904726321688772	0.99720929138724	2029.0	1509.0	1815.0	1.2593504449086699
HMF001341A	38.0	3949	859	0.782476576348443	436.0	560.0	2033.0	0.14394189501485638	278.0	384.0	0.5800604229607251	599.0	123.0	0.79465776293823	1.0155674776191201	78.0	54.0	330.0	0.16883116883116883	1.17291195043489	78.0	28.0	0.7358490566037735	1.268573113207547	756	128	0.8306878306878309	1.06161367099878	82.0	83.0	452.0	0.923297101988016
HMF002173A	64.0	7800	302	0.9612820512820509	61.0	294.0	7483.0	0.007782597601428936	93.0	57.0	0.38	383.0	9.0	0.976501305483029	1.01583224630136	3.0	24.0	356.0	0.007832898172323759	1.00646321106022	3.0	8.0	0.2727272727272727	0.7177033492822966	281	12	0.95729537366548	0.9958527493452579	1.0	21.0	259.0	0.45726620383874894
HMF003681A	81.0	57462	462	0.991959903936515	9130.0	16443.0	31994.0	0.1585978077718137	9485.0	8249.0	0.4651516860268411	2776.0	26.0	0.9906340057636891	0.998663355073563	624.0	465.0	1687.0	0.22478386167146974	1.4173201056781497	624.0	228.0	0.7323943661971831	1.57452802644452	0	0			0.0	0.0	0.0
HMF002631A	68.0	95589	27	0.9997175407212131	4683.0	44189.0	47158.0	0.048766010621680726	27449.0	4224.0	0.13336280112398574	861.0	0.0	1.0	1.00028253908457	77.0	383.0	401.0	0.08943089430894309	1.83387759566257	76.0	254.0	0.23030303030303031	1.726891069788797	0	0			0.0	0.0	0.0
HMF000789A	77.0	21668	7694	0.644914159128669					0.0	0.0		969.0	243.0	0.74922600619195	1.16174532003486						0.0	0.0			4027	879	0.7817233672709208	1.21213553184674
HMF000786A	64.0	10349	2796	0.7298289689825099	398.0	132.0	9858.0	0.038313438582980364	62.0	332.0	0.8426395939086294	541.0	51.0	0.9057301293900191	1.24101696134745	24.0	8.0	509.0	0.04436229205175601	1.1578781151598998	24.0	5.0	0.8275862068965517	0.982135438304944	2512	629	0.749601910828026	1.0270925691988901
HMF000401A	57.0	47715	5	0.999895211149534	19256.0	4754.0	23867.0	0.40219729724084635	2336.0	18436.0	0.8875409204698633	2236.0	0.0	1.0	1.0001047998323198	471.0	802.0	963.0	0.21064400715563505	0.5237330250618171	471.0	471.0	0.5	0.5633543067910609	10295	1	0.999902865468674	1.00000765512131
HMF000614A	70.0	17049	2841	0.833362660566602	1833.0	9507.0	2546.0	0.13200345671899755	6323.0	1528.0	0.1946248885492294	2423.0	176.0	0.927362773421378	1.11279616582637	193.0	1581.0	424.0	0.08780709736123748	0.6651878635887309	193.0	1223.0	0.1362994350282486	0.7003186285384684	5581	1158	0.792510302813116	0.9509788958798431	612.0	2855.0	795.0	1.08780906284825
HMF001125A	41.0	8134	2	0.999754118514876	4951.0	1432.0	1757.0	0.6082309582309582	1003.0	4653.0	0.8226661951909476	567.0	0.0	1.0	1.0002459419577	301.0	146.0	120.0	0.5308641975308642	0.8728003570796271	301.0	109.0	0.7341463414634146	0.8923988195394527	1694	0	1.0	1.0002459419577	918.0	409.0	367.0	0.890965225443109
HMF000866A	70.0	6191	153	0.975286706509449	91.0	728.0	5383.0	0.014672686230248307	29.0	75.0	0.7211538461538461	645.0	13.0	0.9798449612403101	1.00467375870135	7.0	84.0	554.0	0.010852713178294573	0.739654144305307	7.0	3.0	0.7	0.9706666666666666	1534	41	0.973272490221643	0.997934744445543
HMF002862A	63.0	3977	3	0.999245662559718	317.0	2585.0	1080.0	0.0796082370668006	1561.0	289.0	0.1562162162162162	407.0	0.0	1.0	1.0007549068948198	57.0	229.0	121.0	0.14004914004914004	1.75922926080655	57.0	159.0	0.2638888888888889	1.6892541330257596	661	0	1.0	1.0007549068948198	46.0	423.0	192.0	0.874174966712323
HMF003660A	77.0	26539	795	0.970044086062022	1737.0	11384.0	13538.0	0.06515623241681984	5030.0	1479.0	0.2272238439084345	628.0	17.0	0.972929936305732	1.00297496813307	74.0	217.0	337.0	0.1178343949044586	1.80849000216348	74.0	112.0	0.3978494623655914	1.7509142329530993	2285	72	0.968490153172867	0.998398080137302
HMF000654A	77.0	8398	875	0.895808525839486	1565.0	771.0	6078.0	0.18599952460185407	219.0	1377.0	0.8627819548872181	704.0	21.0	0.970170454545455	1.08301096334876	127.0	90.0	487.0	0.18039772727272727	0.969882733081615	125.0	35.0	0.78125	0.9055010893246187	5002	484	0.903238704518193	1.00829438263243	899.0	473.0	3630.0	0.9662826243304591
HMF000586A	68.0	15986	695	0.956524458901539	7573.0	1641.0	5123.0	0.5282137127711516	1130.0	6962.0	0.8603559070687098	712.0	6.0	0.991573033707865	1.0366415876563901	317.0	109.0	251.0	0.46824224519940916	0.886463629925251	317.0	81.0	0.7964824120603015	0.9257592183843665	136	4	0.970588235294118	1.0147029971494201	59.0	20.0	48.0	0.8795056203607721
HMF002748A	73.0	23341	5545	0.762435199862902	3432.0	4974.0	8488.0	0.20314904699893455	2240.0	2922.0	0.5660596667958155	3869.0	236.0	0.939002326182476	1.23158312516437	554.0	1191.0	1788.0	0.15680724596660062	0.771882754475452	554.0	585.0	0.4863915715539947	0.8592584847233815	4242	1213	0.7140499764262142	0.9365385760712671	644.0	777.0	1397.0	1.1249418903783701
HMF003590A	57.0	4081	883	0.7836314628767459	3.0	149.0	3134.0	0.0009129640900791236	3.0	2.0	0.4	280.0	38.0	0.8642857142857142	1.10292370231395	0.0	3.0	243.0	0.0	0.0	0.0	0.0			1545	342	0.7786407766990291	0.9936313351184302	0.0	27.0	1191.0	0.0
HMF002747A	71.0	4923	147	0.970140158439976	1805.0	1586.0	1546.0	0.3656066437107555	966.0	1572.0	0.6193853427895981	840.0	14.0	0.983333333333333	1.01359924623116	306.0	269.0	265.0	0.36428571428571427	0.9963870201820341	306.0	194.0	0.612	0.9880763358778626	1042	37	0.964491362763916	0.994177340637931	381.0	328.0	333.0	1.00009942524763
HMF001391A	50.0	15033	1695	0.887248054280583	7636.0	1912.0	3390.0	0.5901994125830886	1353.0	6708.0	0.8321548195013025	1189.0	75.0	0.9369217830109341	1.05598629209802	612.0	171.0	302.0	0.5640552995391706	0.9557029158509409	607.0	144.0	0.8082556591211718	0.9712803917972221	566	70	0.876325088339223	0.9876889378470189
HMF003497A	75.0	77302	4308	0.944270523401723	3188.0	7292.0	66988.0	0.041152475861000674	2515.0	3106.0	0.5525707169542786	253.0	16.0	0.936758893280632	0.9920450443650091	7.0	21.0	225.0	0.02766798418972332	0.6723285442940671	29.0	27.0	0.5178571428571429	0.9371780424983903	0	0			0.0	0.0	0.0
HMF002117A	59.0	15167	15	0.9990110107470171	3285.0	5929.0	6032.0	0.2154663518299882	2945.0	2761.0	0.4838766211005959	1257.0	1.0	0.99920445505171	1.00019363580843	193.0	571.0	493.0	0.15354017501988862	0.7125946752977841	193.0	355.0	0.3521897810218978	0.727850376860177	2829	2	0.999293036408625	1.00028230485808	661.0	1078.0	1090.0	1.08439886304759
HMF003424A	66.0	14940	332	0.9777777777777779	3769.0	5257.0	5949.0	0.25168614357262103	3110.0	3307.0	0.5153498519557426	1554.0	5.0	0.996782496782497	1.01943664443664	386.0	571.0	597.0	0.2483912483912484	0.986908714422644	386.0	392.0	0.4961439588688946	0.9627323205508608	4188	112	0.973256924546323	0.9953764001041941	1082.0	1420.0	1686.0	1.02650550170128
HMF000090A	66.0	92037	16	0.999826156871693	8614.0	55108.0	28626.0	0.09327760211374367	34639.0	8236.0	0.1920932944606414	233.0	0.0	1.0	1.00017387335499	31.0	135.0	67.0	0.13304721030042918	1.42635753155608	78.0	374.0	0.17256637168141592	0.8983466714231068	0	0			0.0	0.0	0.0
HMF002860A	69.0	5790	107	0.9815198618307429	2.0	113.0	5694.0	0.00034429333792391115	8.0	2.0	0.2	315.0	5.0	0.9841269841269841	1.0026562094132	0.0	7.0	308.0	0.0	0.0	0.0	0.0			3710	63	0.983018867924528	1.00152722950607	1.0	75.0	3634.0	0.7828840970350408
HMF000414A	75.0	8629	20	0.99768223432611	1836.0	5166.0	1333.0	0.2202759448110378	3602.0	1693.0	0.31973559962228515	908.0	1.0	0.998898678414097	1.0012192700703002	119.0	626.0	146.0	0.1335578002244669	0.6063204057031221	113.0	507.0	0.18225806451612903	0.5700274374559381	1995	5	0.9974937343358399	0.9998110620959408	521.0	1046.0	349.0	1.2344546668122098
HMF002995A	54.0	8792	525	0.940286624203822	2316.0	1436.0	4625.0	0.2764712904381043	769.0	2085.0	0.7305536089698669	553.0	23.0	0.958408679927667	1.0192729060026702	130.0	113.0	290.0	0.24390243902439024	0.8821980706853699	129.0	71.0	0.645	0.8828920863309353	450	33	0.926666666666667	0.985515100197573	104.0	89.0	228.0	0.8935136753924979
HMF003602A	58.0	25389	338	0.9866871479774709	9239.0	6845.0	9458.0	0.36171795474121055	4785.0	7826.0	0.6205693442232971	731.0	5.0	0.993160054719562	1.0065602422767501	265.0	164.0	302.0	0.3625170998632011	1.00220930454658	265.0	130.0	0.6708860759493671	1.0810815619470315	2331	43	0.981552981552982	0.9947965609615842
HMF001671A	74.0	12180	1409	0.88431855500821	2299.0	1049.0	7455.0	0.21281125613255578	518.0	2167.0	0.8070763500931099	852.0	31.0	0.963615023474178	1.08966957440493	178.0	124.0	519.0	0.21680876979293545	1.01878431495132	178.0	57.0	0.7574468085106383	0.9385070054688804	5247	645	0.877072612921669	0.991806185626769
HMF003146A	64.0	43125	0	1.0	13231.0	6532.0	23759.0	0.30400716878819906	3039.0	12066.0	0.7988083416087388	1735.0	0.0	1.0	1.0	362.0	542.0	831.0	0.20864553314121037	0.6863178061652	362.0	285.0	0.5595054095826894	0.7004250962826556	13632	0	1.0	1.0	3921.0	2478.0	7233.0	0.9461357223911829
HMF003533A	36.0	19387	1494	0.9229380512714709	4350.0	12942.0	2180.0	0.2233976992604766	10009.0	3930.0	0.28194275055599394	1797.0	29.0	0.983861992209238	1.06601086698488	170.0	1438.0	189.0	0.09460211463550362	0.423469511766098	170.0	1278.0	0.11740331491712708	0.4164083477429604	3572	221	0.938129899216125	1.016460311636	738.0	2448.0	386.0	0.924839170560297
HMF002414A	57.0	13339	72	0.9946022940250391	4262.0	4453.0	4746.0	0.31661837902087514	2642.0	3576.0	0.5751045352203281	680.0	1.0	0.9985294117647059	1.00394843020498	160.0	310.0	210.0	0.23529411764705882	0.743147376266321	160.0	211.0	0.431266846361186	0.7498929671906752	2446	9	0.996320523303352	1.00172755410744	749.0	854.0	843.0	0.9671397733032571
HMF003450A	84.0	5321	5	0.9990603270062021	1981.0	2679.0	671.0	0.3716000750328269	2135.0	1828.0	0.4612667171334847	530.0	0.0	1.0	1.00094055680963	131.0	332.0	67.0	0.24716981132075472	0.665150057622889	131.0	289.0	0.3119047619047619	0.6761917786808378	298	1	0.996644295302013	0.99758169588074	99.0	155.0	44.0	0.894011566255264
HMF002998A	83.0	29281	4894	0.8328608995594409	1265.0	1509.0	21471.0	0.05217570633120231	408.0	1163.0	0.7402928071292171	2633.0	97.0	0.963159893657425	1.1564474862091698	55.0	283.0	2188.0	0.021773555027711798	0.417312127784089	55.0	92.0	0.3741496598639456	0.5054076660758887	5712	1124	0.803221288515406	0.964412291344553	266.0	221.0	4060.0	1.1212135699949
HMF003656A	72.0	12530	995	0.920590582601756	1450.0	1076.0	9218.0	0.12346730245231607	856.0	1233.0	0.5902345619913835	976.0	55.0	0.943647540983607	1.02504583342216	67.0	58.0	808.0	0.07181136120042872	0.581622500646783	67.0	53.0	0.5583333333333333	0.9459516085428494	556	63	0.886690647482014	0.9631758832206021	67.0	42.0	392.0	1.0831413035997
HMF001442A	76.0	9624	709	0.926330008312552	53.0	336.0	9306.0	0.005466735430634348	66.0	45.0	0.40540540540540543	1057.0	49.0	0.95364238410596	1.02948449855701	7.0	41.0	1009.0	0.006622516556291391	1.21142071723104	7.0	11.0	0.3888888888888889	0.9592592592592593	1546	100	0.935316946959897	1.00970165984768	5.0	61.0	1480.0	0.591605848324343
HMF000275A	50.0	7803	2505	0.678969627066513	3000.0	1361.0	1083.0	0.5510653930933137	953.0	2643.0	0.7349833147942157	1101.0	215.0	0.8047229791099	1.18521204341158	485.0	240.0	180.0	0.5359116022099447	0.9725009208103129	485.0	197.0	0.7111436950146628	0.9675644068379597	297	159	0.46464646464646503	0.6843405744878001
HMF003130A	89.0	9307	1662	0.8214247340711289	8.0	279.0	7487.0	0.0010290712631849757	1.0	7.0	0.875	583.0	64.0	0.8902229845626071	1.08375478316863	3.0	27.0	490.0	0.0057692307692307696	5.60625	2.0	1.0	0.6666666666666666	0.7619047619047619	1262	233	0.815372424722662	0.992631936807563	2.0	42.0	987.0	1.88506304558681
HMF002894A	47.0	79951	9	0.9998874310515191					0.0	0.0		1131.0	0.0	1.0	1.00011258162168						0.0	0.0			0	0			0.0	0.0	0.0
HMF002494A	76.0	40493	3253	0.9196651273059541	1369.0	190.0	38997.0	0.033755794457047045	21.0	1332.0	0.984478935698448	1038.0	62.0	0.940269749518304	1.02240448354578	27.0	21.0	990.0	0.02601156069364162	0.770580610293155	27.0	4.0	0.8709677419354839	0.8846992153443766	0	0			0.0	0.0	0.0
HMF003382A	60.0	3420	84	0.975438596491228	73.0	109.0	3262.0	0.021196283391405342	4.0	63.0	0.9402985074626866	269.0	1.0	0.9962825278810409	1.02136877858308	9.0	11.0	253.0	0.03296703296703297	1.5553213909378303	7.0	1.0	0.875	0.9305555555555555	899	18	0.9799777530589541	1.00465345187699	23.0	32.0	846.0	1.20432396272027
HMF003271A	71.0	6662	480	0.927949564695287	292.0	217.0	6174.0	0.04369295226694598	63.0	251.0	0.7993630573248408	702.0	27.0	0.961538461538462	1.03619689918622	22.0	33.0	647.0	0.03133903133903134	0.717255980954611	22.0	16.0	0.5789473684210527	0.7242608513315161	1249	88	0.9295436349079259	1.00171784143588	56.0	34.0	1159.0	1.02615791263148
HMF000755A	46.0	21066	440	0.9791132630779459	4075.0	10232.0	7010.0	0.19116198339353568	5999.0	3269.0	0.3527190332326284	891.0	6.0	0.9932659932659929	1.01445464046065	130.0	484.0	277.0	0.14590347923681257	0.763245267948744	129.0	358.0	0.2648870636550308	0.7509860220112651	1202	15	0.9875207986688851	1.00858688765436	205.0	599.0	398.0	0.8921705133570841
HMF000875A	74.0	4920	994	0.7979674796747971	78.0	322.0	3551.0	0.019741837509491267	143.0	68.0	0.3222748815165877	624.0	119.0	0.8092948717948721	1.01419530545868	7.0	36.0	465.0	0.013779527559055118	0.6979860690490611	7.0	21.0	0.25	0.7757352941176471	1922	366	0.8095733610822059	1.0145443037505	19.0	135.0	1399.0	0.619718658675516
HMF000271B	63.0	37523	1663	0.9556805159502171	16780.0	6179.0	14734.0	0.4451754967765898	4160.0	15006.0	0.7829489721381613	936.0	23.0	0.97542735042735	1.02066258979603	447.0	151.0	338.0	0.4775641025641026	1.0727546911769201	439.0	106.0	0.8055045871559633	1.0288085377469807	0	0			0.0	0.0	0.0
HMF003545A	70.0	4080	615	0.849264705882353					0.0	0.0		338.0	42.0	0.875739644970414	1.03117395425088	0.0	7.0	239.0	0.0		0.0	0.0			277	41	0.851985559566787	1.0032037757669499	0.0	5.0	182.0
HMF004121A	68.0	5122	431	0.9158531823506441	45.0	40.0	5081.0	0.008710801393728223	4.0	25.0	0.8620689655172413	609.0	41.0	0.932676518883415	1.01836903212979	5.0	3.0	601.0	0.008210180623973728	0.9425287356321842	5.0	0.0	1.0	1.1600000000000001	1529	139	0.9090909090909091	0.992616422162361	12.0	10.0	1509.0	0.8998040496407579
HMF003963A	74.0	8995	89	0.9901056142301279	1944.0	2506.0	4553.0	0.21592802399200267	977.0	1784.0	0.6461427019195943	850.0	7.0	0.991764705882353	1.0016756713914001	249.0	167.0	434.0	0.29294117647058826	1.3566612200435701	249.0	64.0	0.7955271565495208	1.2311942148168313	3139	30	0.9904428161834979	1.00034057170116
HMF004115A	75.0	52333	819	0.9843502187912031	229.0	4583.0	47808.0	0.00435195743063474	1708.0	191.0	0.10057925223802	748.0	21.0	0.97192513368984	0.987377373556516	7.0	55.0	688.0	0.009333333333333334	2.1446288209607	6.0	25.0	0.1935483870967742	1.9243371052187133	0	0			0.0	0.0	0.0
HMF003969A	58.0	4596	48	0.9895561357702349	1323.0	2086.0	1201.0	0.28698481561822126	1297.0	1154.0	0.470828233374133	816.0	8.0	0.9901960784313729	1.00064669667339	277.0	320.0	219.0	0.3394607843137255	1.18285277073792	277.0	234.0	0.5420743639921722	1.1513208545448996	1181	17	0.9856054191363249	0.9960075871483179	302.0	562.0	317.0	0.8910418998721891
HMF004342A	56.0	69473	3697	0.9467850819742919	3951.0	33225.0	32581.0	0.05663947704173058	17507.0	3626.0	0.17157999337528984	1365.0	151.0	0.8893772893772891	0.9393655501232729	194.0	486.0	685.0	0.14212454212454212	2.50928415210875	194.0	254.0	0.4330357142857143	2.5238123965802535	5669	371	0.9345563591462339	0.9870839506653841
HMF004071A		11898	95	0.992015464783997	4458.0	2534.0	5011.0	0.37140714821294674	1448.0	3834.0	0.7258614161302537	533.0	1.0	0.99812382739212	1.00615752760412	144.0	181.0	208.0	0.2701688555347092	0.7274196440069799	144.0	121.0	0.5433962264150943	0.7486225529276287	643	3	0.9953343701399692	1.0033456185652199
HMF003871A	57.0	2964	540	0.817813765182186	100.0	1987.0	262.0	0.04257130693912303	1560.0	87.0	0.052823315118397086	429.0	69.0	0.8391608391608392	1.02610261026103	17.0	289.0	39.0	0.04927536231884058	1.1574782608695702	17.0	260.0	0.061371841155234655	1.161832441180132	709	142	0.7997179125528909	0.9778728930721	18.0	473.0	60.0	0.767368421052631
HMF003861A	73.0	5413	75	0.9861444670238321	1566.0	1802.0	2062.0	0.2883977900552486	1140.0	1419.0	0.5545134818288394	768.0	11.0	0.985677083333333	0.999526049472337	255.0	216.0	297.0	0.33203125	1.1512960967433001	255.0	165.0	0.6071428571428571	1.0949109030504378	841	9	0.989298454221165	1.0031983013674	256.0	254.0	331.0	1.05548494084309
HMF004098A	69.0	4824	1449	0.6996268656716421	841.0	2420.0	656.0	0.21470513147817208	1785.0	756.0	0.2975206611570248	533.0	145.0	0.7279549718574109	1.04049030644153	86.0	292.0	66.0	0.19369369369369369	0.902138166704159	84.0	230.0	0.267515923566879	0.8991507430997876	799	233	0.7083854818523149	1.01251898206091	153.0	382.0	111.0	1.10310407409725
HMF004355A	69.0	5898	26	0.995591726008817	674.0	4888.0	341.0	0.1141792308995426	3885.0	576.0	0.12911903160726296	1129.0	4.0	0.996457041629761	1.0008691470593198	99.0	969.0	61.0	0.08768821966341896	0.767987478743564	99.0	896.0	0.09949748743718594	0.7705873115577889	1091	8	0.992667277726856	0.997062602866655	101.0	909.0	81.0	0.810792102636353
HMF004277A	67.0	3231	180	0.9442896935933149	1.0	147.0	3090.0	0.00030883261272390367	0.0	0.0		403.0	9.0	0.9776674937965258	1.03534699195561	0.0	20.0	383.0	0.0	0.0	0.0	0.0			399	31	0.9223057644110281	0.9767190838453059	0.0	20.0	379.0	0.0
HMF004350A	68.0	9307	6095	0.34511657891909303	1148.0	466.0	7741.0	0.12271512560128274	171.0	1096.0	0.8650355169692187	380.0	209.0	0.45	1.30390722291407	38.0	31.0	311.0	0.1	0.814895470383275	38.0	13.0	0.7450980392156863	0.8613496493487907	2689	1692	0.37076980290070705	1.07433205342369
HMF003932A	63.0	6833	195	0.971462022537685					0.0	0.0		842.0	7.0	0.9916864608076009	1.0208185578033						0.0	0.0			559	12	0.9785330948121651	1.0072787943434
HMF003899A	73.0	11246	155	0.9862173217143871	127.0	695.0	10467.0	0.011249889272743379	66.0	109.0	0.6228571428571429	589.0	5.0	0.9915110356536501	1.00536769515472	1.0	39.0	549.0	0.001697792869269949	0.15091640709597198	1.0	2.0	0.3333333333333333	0.5351681957186544	2013	34	0.983109786388475	0.9968490359503008	12.0	142.0	1861.0	0.5293683202751021
HMF004160A	68.0	8161	1198	0.8532042641833109	84.0	73.0	8027.0	0.010263929618768328	45.0	73.0	0.6186440677966102	1054.0	110.0	0.895635673624288	1.0497318300226701	2.0	11.0	1041.0	0.0018975332068311196	0.184873949579832	2.0	10.0	0.16666666666666666	0.2694063926940639	1012	151	0.8507905138339921	0.997170958408618	10.0	11.0	991.0	0.9627329192546579
HMF000072A	61.0	8320	1142	0.8627403846153849	1.0	238.0	8115.0	0.00011970313622216902	0.0	0.0		394.0	40.0	0.8984771573604059	1.04142239471142	0.0	5.0	389.0	0.0	0.0	0.0	0.0			3569	509	0.857383020453909	0.9937902939783392	0.0	113.0	3456.0	0.0
HMF000149A	66.0	171415	2316	0.9864889303736549	319.0	7651.0	163909.0	0.001855956806823405	1910.0	256.0	0.11819021237303785	448.0	7.0	0.984375	0.997857116984725	3.0	22.0	423.0	0.006696428571428571	3.60807349977609	7.0	19.0	0.2692307692307692	2.2779447115384617	0	0			0.0	0.0	0.0
HMF001188A	70.0	14301	1499	0.8951821550940491	3279.0	2484.0	7594.0	0.24548925656958898	1257.0	3004.0	0.7049988265665337	384.0	27.0	0.9296875	1.03854561299016	64.0	99.0	206.0	0.17344173441734417	0.706514561333475	91.0	72.0	0.558282208588957	0.7918909756316731	11871	1230	0.8963861511245892	1.00134497322549
HMF002387A	78.0	72117	871	0.9879224038714871	2698.0	37155.0	32406.0	0.037337909464564965	20113.0	2513.0	0.11106691416953947	264.0	3.0	0.9886363636363641	1.0007226880998699	40.0	113.0	111.0	0.15151515151515152	4.0579441561650595	63.0	228.0	0.21649484536082475	1.9492289578726705	8429	292	0.965357693676593	0.9771594306329459
HMF000160A	69.0	324654	8863	0.972700166946965	672.0	18076.0	306885.0	0.0020636729078441066	7248.0	569.0	0.07279007291799923	587.0	79.0	0.8654173764906301	0.8897062074194301	10.0	21.0	556.0	0.017035775127768313	8.255075241340151	18.0	79.0	0.18556701030927836	2.5493450256373094	0	0			0.0	0.0	0.0
HMF001451A	68.0	1217	1215	0.0016433853738701699					0.0	0.0		4.0	4.0	0.0	0.0						0.0	0.0			0	0			0.0	0.0	0.0
HMF002295A	73.0	32524	1917	0.9410589103431309	2621.0	1771.0	26670.0	0.08437962784109201	719.0	2142.0	0.7486892694861936	2077.0	48.0	0.9768897448242659	1.03807501750137	72.0	219.0	1742.0	0.03541564190850959	0.419717920244992	73.0	96.0	0.4319526627218935	0.5769451764926878	14527	890	0.9387347697391071	0.9975302921225441	1205.0	758.0	11742.0	1.04200643610298
HMF002682A	63.0	51834	12250	0.763668634487016	7064.0	7527.0	18000.0	0.2167469546807401	2823.0	5886.0	0.6758525663107131	2255.0	191.0	0.9152993348115299	1.1985556214789	202.0	815.0	826.0	0.10960390667390124	0.505676801020543	202.0	398.0	0.33666666666666667	0.4981362555215766	10004	1675	0.8325669732107159	1.09022020233944
HMF002123A	59.0	7606	720	0.9053378911385749	2.0	243.0	7387.0	0.0002620545073375262	1.0	2.0	0.6666666666666666	479.0	33.0	0.931106471816284	1.02846294287462	0.0	11.0	468.0	0.0	0.0	0.0	0.0			2831	290	0.897562698693041	0.991411833613022	1.0	39.0	2791.0	1.34793359237019
HMF000206A		39280	341	0.991318737270876	3560.0	15429.0	20339.0	0.09052074857607811	8280.0	3409.0	0.2916417144323723	241.0	5.0	0.9792531120331949	0.987828712618811	34.0	72.0	135.0	0.14107883817427386	1.5585248729544499	57.0	103.0	0.35625	1.2215330742153125	0	0			0.0	0.0	0.0
HMF002240A	69.0	14036	766	0.945426047306925	864.0	1601.0	11603.0	0.06141597952800682	784.0	754.0	0.4902470741222367	2230.0	65.0	0.9708520179372201	1.0268936641874	74.0	292.0	1864.0	0.033183856502242155	0.540313070918452	74.0	159.0	0.31759656652360513	0.6478296012112793	4479	296	0.9339138200491179	0.987823238749768	321.0	479.0	3681.0	1.16640320860919
HMF003378A	49.0	19769	4999	0.747129343922303	4666.0	2722.0	7735.0	0.3085366660054222	1769.0	3988.0	0.6927219037693243	1817.0	119.0	0.9345074298293891	1.25079738526047	170.0	586.0	953.0	0.0994733762434172	0.32240374387681103	167.0	468.0	0.262992125984252	0.379650368428119	2507	488	0.805345033905066	1.077919158786	661.0	310.0	1073.0	1.04812670331154
HMF001791A	72.0	8643	1923	0.777507809788268	444.0	503.0	5181.0	0.07245430809399478	184.0	372.0	0.6690647482014388	661.0	78.0	0.8819969742813921	1.13438985843959	22.0	58.0	452.0	0.041353383458646614	0.57075120233015	22.0	29.0	0.43137254901960786	0.6447396162766182	1357	274	0.7980840088430359	1.02646429887357	63.0	77.0	844.0	0.8836519446275541
HMF003455A	66.0	11741	127	0.989183204156375	177.0	405.0	11200.0	0.01502291631301986	121.0	95.0	0.4398148148148148	359.0	1.0	0.9972144846796659	1.00811910320509	2.0	8.0	349.0	0.005571030640668524	0.370835497222353	2.0	7.0	0.2222222222222222	0.5052631578947367	8029	83	0.989662473533441	1.00048451022526
HMF003779A	72.0	25497	824	0.967682472447739	1047.0	1777.0	22772.0	0.040904828879512425	274.0	846.0	0.7553571428571428	2878.0	46.0	0.9840166782487841	1.01687971650425	30.0	335.0	2513.0	0.010423905489923557	0.25483312790838897	30.0	77.0	0.2803738317757009	0.3711804865115662	9719	302	0.968926844325548	1.00128592995455	480.0	489.0	8754.0	1.20688633898236
HMF000342B	57.0	4895	694	0.8582226762002041	118.0	263.0	4550.0	0.023930237274386534	17.0	87.0	0.8365384615384616	505.0	36.0	0.9287128712871291	1.08213508806248	6.0	21.0	480.0	0.011834319526627219	0.49453414903219295	5.0	4.0	0.5555555555555556	0.6641123882503193	182	54	0.7032967032967029	0.8194804481402909
HMF003584A	66.0	11563	1	0.999913517253308					0.0	0.0		369.0	0.0	1.0	1.0000864902266						0.0	0.0			2480	0	1.0	1.0000864902266
HMF003526A	74.0	18142	1354	0.9253665527505239					0.0	0.0		371.0	15.0	0.959568733153639	1.03696068363553						0.0	0.0			0	0			0.0	0.0	0.0
HMF002969A	50.0	85691	1571	0.981666686116395	1076.0	42338.0	42480.0	0.012527068246908982	26049.0	923.0	0.03422067329082011	259.0	7.0	0.972972972972973	0.991143925666037	21.0	112.0	126.0	0.08108108108108109	6.47247061187582	36.0	279.0	0.11428571428571428	3.339668781922303	0	0			0.0	0.0	0.0
HMF003494A	73.0	12040	19	0.9984219269102991	53.0	284.0	11783.0	0.004372937293729373	26.0	39.0	0.6	326.0	0.0	1.0	1.0015805673404898	3.0	2.0	321.0	0.009202453987730062	2.10441023266582	3.0	0.0	1.0	1.6666666666666667	7358	12	0.998369122044034	0.999947111672088	34.0	172.0	7158.0	1.05582486958482
HMF002182A	54.0	74725	259	0.9965339578454331	1596.0	50221.0	23043.0	0.02131979695431472	31833.0	1490.0	0.04471386129700207	281.0	1.0	0.99644128113879	0.999907000954746	45.0	139.0	97.0	0.1601423487544484	7.51143873919675	70.0	352.0	0.16587677725118483	3.709739495531028	0	0			0.0	0.0	0.0
HMF001257A	71.0	60996	2448	0.959866220735786	5145.0	20891.0	35176.0	0.08405214663791413	9716.0	4448.0	0.3140355831685964	2588.0	57.0	0.977975270479134	1.01886622255492	208.0	916.0	1464.0	0.080370942812983	0.95620333361872	204.0	469.0	0.3031203566121842	0.9652420708307055	5236	301	0.942513368983957	0.981921593471091	801.0	1329.0	3108.0	1.8193581998336898
HMF003695A	55.0	21276	91	0.9957228802406469	979.0	1400.0	18919.0	0.04596675744201333	639.0	944.0	0.5963360707517372	202.0	0.0	1.0	1.00429549209346	8.0	10.0	184.0	0.039603960396039604	0.861578292660727	19.0	10.0	0.6551724137931034	1.0986630625365283	2461	10	0.9959366111336851	1.0002146489724
HMF003261A	70.0	77755	1433	0.981570317021413	207.0	4001.0	73712.0	0.002656570841889117	2930.0	179.0	0.05757478288838855	485.0	10.0	0.9793814432989691	0.9977700286118198	7.0	33.0	445.0	0.01443298969072165	5.43293988744459	8.0	61.0	0.11594202898550725	2.013764067686827	0	0			0.0	0.0	0.0
HMF002587A	66.0	78057	1074	0.986240824013221	779.0	10892.0	66490.0	0.009966607387315925	838.0	764.0	0.4769038701622971	317.0	7.0	0.977917981072555	0.9915610439782869	3.0	42.0	272.0	0.00946372239747634	0.949543011950126	12.0	9.0	0.5714285714285714	1.1982049364248317	0	0			0.0	0.0	0.0
HMF000744A	73.0	12439	1	0.999919607685505					0.0	0.0		307.0	0.0	1.0	1.00008039877794						0.0	0.0			3895	0	1.0	1.00008039877794
HMF003061A	68.0	17127	1391	0.9187832078005491	4824.0	3702.0	8642.0	0.2809878844361603	1894.0	4347.0	0.6965229931100785	2403.0	82.0	0.965875988347898	1.0512555956046299	496.0	742.0	1165.0	0.2064086558468581	0.734582048834755	496.0	435.0	0.5327604726100966	0.7648856934804723	6241	592	0.905143406505368	0.985154494357996	2018.0	1037.0	3186.0	1.1507457637837601
HMF002903A	50.0	7930	0	1.0					0.0	0.0		352.0	0.0	1.0	1.0						0.0	0.0			3549	0	1.0	1.0
HMF000078B	67.0	34563	234	0.993229754361601	30.0	1513.0	33068.0	0.0008667764583513912	219.0	23.0	0.0950413223140496	237.0	1.0	0.9957805907173001	1.0025682238620999	1.0	11.0	225.0	0.004219409282700422	4.867932489451481	2.0	8.0	0.2	2.1043478260869564	3368	37	0.9890142517814731	0.995755762892104
HMF002063A	61.0	22098	200	0.990949407186171	3628.0	12341.0	6181.0	0.1637923250564334	8660.0	3147.0	0.26653680020326925	686.0	10.0	0.9854227405247808	0.994422856887233	222.0	250.0	214.0	0.3236151603498542	1.97576510522306	222.0	188.0	0.5414634146341464	2.0314771326931576	0	0			0.0	0.0	0.0
HMF000004A	65.0	52367	862	0.983539251818894	23034.0	16500.0	12911.0	0.4392029745447612	13631.0	22258.0	0.620190030371423	603.0	4.0	0.993366500829187	1.00999172020041	334.0	104.0	165.0	0.5538971807628524	1.26114168816132	460.0	191.0	0.706605222734255	1.1393366357583645	0	0			0.0	0.0	0.0
HMF003079A	66.0	76912	640	0.991678801747452	11213.0	34936.0	30936.0	0.14546280080430693	22461.0	10932.0	0.32737400053903515	300.0	15.0	0.95	0.957971470526537	76.0	85.0	139.0	0.25333333333333335	1.74156782306252	168.0	224.0	0.42857142857142855	1.3091187078563586	0	0			0.0	0.0	0.0
HMF003322A	74.0	19693	274	0.986086426649063	1216.0	13423.0	5108.0	0.06157897402137034	7842.0	1032.0	0.1162947937795808	3393.0	24.0	0.9929266136162691	1.00693670126913	119.0	2372.0	902.0	0.03507220748600059	0.569548422060899	119.0	1654.0	0.06711787930062042	0.5771357179396372	4985	98	0.980341023069208	0.994173529393991	333.0	3356.0	1298.0	1.0843573224594498
HMF001546A	52.0	6997	0	1.0	1613.0	5210.0	198.0	0.22973935336846604	4259.0	1485.0	0.2585306406685237	455.0	0.0	1.0	1.0	48.0	402.0	5.0	0.1054945054945055	0.459192140779246	48.0	388.0	0.11009174311926606	0.4258363451024001	0	0			0.0	0.0	0.0
HMF000559A	59.0	17616	8975	0.49051998183469603					0.0	0.0		2012.0	521.0	0.741053677932406	1.5107512545373503						0.0	0.0			2712	1326	0.511061946902655	1.04187793734952
HMF003675A	60.0	13602	106	0.9922070283781801	3965.0	7631.0	2038.0	0.2908170749596597	5671.0	3690.0	0.39418865505822026	1961.0	3.0	0.998470168281489	1.00631233172531	240.0	1507.0	214.0	0.1223865374808771	0.42083683531255395	240.0	1261.0	0.15989340439706862	0.40562660123603234	3747	52	0.9861222311182279	0.993867411653093	1351.0	1800.0	596.0	1.23980034805482
HMF000808A	47.0	3603	171	0.9525395503746881	9.0	98.0	3512.0	0.0024868748273003593	10.0	8.0	0.4444444444444444	441.0	11.0	0.975056689342404	1.02363905935335	1.0	5.0	435.0	0.0022675736961451248	0.9118165784832449	1.0	0.0	1.0	2.25	0	0			0.0	0.0	0.0
HMF002290A	64.0	6229	837	0.865628511799647	1651.0	1352.0	2422.0	0.304331797235023	875.0	1533.0	0.6366279069767442	505.0	17.0	0.966336633663366	1.11634104063225	144.0	109.0	236.0	0.294478527607362	0.967623266062955	144.0	68.0	0.6792452830188679	1.0669423623675367	0	0			0.0	0.0	0.0
HMF000300B	63.0	24457	2205	0.9098417630944109	36.0	838.0	23615.0	0.001470047776552738	182.0	28.0	0.13333333333333333	295.0	22.0	0.9254237288135592	1.0171260172385999	0.0	6.0	289.0	0.0	0.0	0.0	1.0	0.0	0.0	5233	1065	0.7964838524746801	0.875409202767088
HMF000806A	50.0	4015	520	0.870485678704857	111.0	608.0	2816.0	0.0314002828854314	124.0	87.0	0.41232227488151657	401.0	34.0	0.9152119700748129	1.05138084688137	18.0	60.0	290.0	0.04891304347826087	1.55772620446533	18.0	17.0	0.5142857142857142	1.2472906403940887	780	75	0.9038461538461541	1.0383239793110999	13.0	103.0	591.0	0.5855855855855849
HMF001590A	68.0	30270	3002	0.900825900231252	3441.0	6381.0	15245.0	0.1372721107432082	1981.0	3037.0	0.6052212036667995	2892.0	180.0	0.937759336099585	1.04099952705495	313.0	797.0	1415.0	0.12396039603960396	0.903026808347792	311.0	309.0	0.5016129032258064	0.8288092026299297	10292	1178	0.885542168674699	0.983033645510603	1070.0	2000.0	5210.0	0.941393356891253
HMF002487A	70.0	8283	447	0.946034045635639					0.0	0.0		331.0	12.0	0.963746223564955	1.01872255867643	0.0	17.0	305.0	0.0		0.0	0.0			5403	275	0.9491023505459929	1.00324333455493	0.0	283.0	4886.0
HMF002681A	65.0	1924	47	0.975571725571726					0.0	0.0		276.0	4.0	0.985507246376812	1.0101843058225801	0.0	11.0	265.0	0.0		0.0	0.0			1084	25	0.9769372693726941	1.0013997369595402
HMF002199A	64.0	3321	315	0.905149051490515	1.0	115.0	2954.0	0.0003257328990228013	0.0	0.0		389.0	15.0	0.961439588688946	1.06218924618629	0.0	16.0	360.0	0.0	0.0	0.0	0.0			259	25	0.903474903474903	0.9981504173120941	0.0	11.0	227.0	0.0
HMF003218A	49.0	27929	8739	0.6870994306992729					0.0	0.0		2541.0	185.0	0.927194018103109	1.34943208606575						0.0	0.0			3751	1049	0.720341242335377	1.04837991439212
HMF002352A		5384	85	0.9842124814264491					0.0	0.0		359.0	3.0	0.9916434540389971	1.00755017107869						0.0	0.0			2139	29	0.986442262739598	1.00226554870542
HMF001323A	56.0	2371	59	0.975115984816533	138.0	1166.0	1070.0	0.05812973883740522	369.0	126.0	0.2545454545454545	402.0	9.0	0.977611940298508	1.0025596498476501	31.0	193.0	178.0	0.07711442786069651	1.3265916792847399	31.0	72.0	0.30097087378640774	1.1823855755894592	473	14	0.970401691331924	0.995165402313145	30.0	222.0	221.0	1.0910929313356
HMF003012A	53.0	23697	1091	0.953960416930413	286.0	790.0	22677.0	0.01204058434724035	115.0	218.0	0.6546546546546547	921.0	27.0	0.9706840390879481	1.01753072964112	3.0	42.0	876.0	0.003257328990228013	0.27052914512197895	3.0	5.0	0.375	0.5728211009174312	0	0			0.0	0.0	0.0
HMF003572A	70.0	6051	1564	0.7415303255660219	553.0	2490.0	825.0	0.14296794208893485	1829.0	510.0	0.21804189824711412	531.0	30.0	0.9435028248587571	1.2723725413907598	57.0	290.0	105.0	0.1261061946902655	0.8820592424266671	57.0	218.0	0.20727272727272728	0.9506096256684493	746	180	0.7587131367292221	1.0231720950186098	71.0	315.0	112.0	0.997218530541697
HMF002346A	45.0	50495	930	0.9815823348846421	381.0	7109.0	43128.0	0.0075269666916907025	2839.0	365.0	0.11392009987515606	209.0	7.0	0.9665071770334929	0.984641983341193	3.0	32.0	174.0	0.014354066985645933	1.90701879968353	8.0	56.0	0.125	1.0972602739726027	0	0			0.0	0.0	0.0
HMF001505A	68.0	26675	11509	0.5685473289597	45.0	1430.0	15290.0	0.0026841634357291978	233.0	35.0	0.13059701492537312	3140.0	811.0	0.74171974522293	1.30458751179096	3.0	237.0	2278.0	0.0011914217633042098	0.44387079692878	3.0	48.0	0.058823529411764705	0.4504201680672269	2353	1341	0.43008924776880597	0.7564704394192859
HMF002441B	45.0	17531	3090	0.823740802007872	3738.0	8816.0	1438.0	0.26715265866209265	6815.0	3280.0	0.3249133234274393	2119.0	163.0	0.923076923076923	1.1205914783229398	290.0	1427.0	204.0	0.15096304008328995	0.5650815561384139	290.0	1255.0	0.18770226537216828	0.5776995027231826	2882	532	0.8154059680777241	0.989881727468359
HMF003241A	65.0	7483	355	0.9525591340371509	302.0	444.0	6763.0	0.040218404581169265	101.0	253.0	0.7146892655367232	341.0	13.0	0.9618768328445749	1.00978175367227	2.0	21.0	318.0	0.005865102639296188	0.145831310326076	2.0	3.0	0.4	0.5596837944664032	912	50	0.9451754385964909	0.992248570008073	40.0	41.0	831.0	1.09053677239456
HMF000032A	76.0	18603	3014	0.8379831210019889	4.0	82.0	15585.0	0.0002552485482738817	1.0	2.0	0.6666666666666666	2725.0	89.0	0.967339449541284	1.1543662697938601	1.0	12.0	2632.0	0.0003780718336483932	1.48119092627599	0.0	0.0			2108	682	0.6764705882352939	0.8072603985464859	0.0	2.0	1427.0	0.0
HMF002054A	50.0	28873	3042	0.8946420531292208					0.0	0.0		946.0	101.0	0.89323467230444	0.9984268783030501						0.0	0.0			0	0			0.0	0.0	0.0
HMF001804A	54.0	95109	22	0.9997686864544891					43346.0	43354.0	0.5000461361014994	2077.0	2.0	0.999037072701011	0.9992682169751959	490.0	1586.0	1.0	0.23591718825228694		490.0	1585.0	0.236144578313253	0.4722455814863458	11081	5	0.999548777186175	0.999780039851924	4925.0	6123.0	33.0
HMF002978A	55.0	8165	83	0.989834660134721	2330.0	2336.0	3544.0	0.2838002436053593	1215.0	1744.0	0.5893883068604259	346.0	0.0	1.0	1.0102697352140602	76.0	118.0	152.0	0.21965317919075145	0.77397107345754	76.0	77.0	0.49673202614379086	0.8427924686694249	962	12	0.987525987525988	0.997667617934879	249.0	318.0	395.0	0.912035012893382
HMF003576A	57.0	9262	3	0.999676095875621	476.0	883.0	7911.0	0.05134843581445523	587.0	415.0	0.4141716566866268	1379.0	1.0	0.9992748368382891	0.9995986109510991	31.0	144.0	1204.0	0.022480058013052938	0.437794407102943	31.0	100.0	0.2366412213740458	0.571360250160949	2864	0	1.0	1.00032400907225	187.0	213.0	2464.0	1.2715732242617699
HMF000046A	64.0	8706	1	0.999885136687342	264.0	824.0	7673.0	0.03013354639881292	135.0	225.0	0.625	333.0	0.0	1.0	1.00011487650775	6.0	53.0	274.0	0.018018018018018018	0.597938847938848	6.0	10.0	0.375	0.6	1314	0	1.0	1.00011487650775	41.0	136.0	1139.0	1.0338980611587
HMF000196A	67.0	24231	10495	0.5668771408526271					0.0	0.0		532.0	80.0	0.849624060150376	1.49877989236341						0.0	0.0			0	0			0.0	0.0	0.0
HMF003039A	87.0	22833	831	0.963605308106688	6265.0	2395.0	14221.0	0.27380796293868276	988.0	5488.0	0.8474366893143916	1644.0	51.0	0.9689781021897809	1.00557572072081	372.0	256.0	1016.0	0.22627737226277372	0.826409027094098	372.0	133.0	0.7366336633663366	0.8692491989723753	4211	172	0.9591545951080501	0.9953811867149399	1081.0	462.0	2668.0	0.9375498708111221
HMF002719A	79.0	11577	52	0.9955083354927869	2259.0	6229.0	3119.0	0.19462393383303178	3846.0	2004.0	0.3425641025641026	1427.0	1.0	0.999299229152067	1.0038079979083299	197.0	908.0	322.0	0.13805185704274703	0.709326208364393	197.0	672.0	0.22669735327963175	0.6617662258911405	4103	23	0.9943943456007801	0.998880983862927	841.0	2096.0	1166.0	1.05316940055199
HMF001049A	74.0	23054	973	0.957794742777826	5320.0	6459.0	11335.0	0.23016353725015143	2956.0	4452.0	0.6009719222462203	2702.0	12.0	0.995558845299778	1.03942817895662	282.0	1339.0	1081.0	0.10436713545521836	0.453447738517278	258.0	684.0	0.27388535031847133	0.45573734841851654	7668	362	0.9527908189880021	0.994775578141814	1938.0	1821.0	3909.0	1.09808294209703
HMF003324A	50.0	17445	97	0.9944396675265121	894.0	15172.0	1463.0	0.05100119801471847	11525.0	756.0	0.06155850500773553	2488.0	3.0	0.99879421221865	1.00437889279193	103.0	2196.0	189.0	0.04139871382636656	0.8117204190854359	103.0	2019.0	0.04853911404335533	0.7885037824953	4018	35	0.9912891986062721	0.996831915476505	238.0	3409.0	371.0	1.16141290367841
HMF002932A	72.0	4876	1351	0.72292863002461	115.0	154.0	3331.0	0.03194444444444444	14.0	101.0	0.8782608695652174	477.0	65.0	0.863731656184486	1.1947675334909398	14.0	12.0	392.0	0.03349282296650718	1.04847097982109	14.0	1.0	0.9333333333333333	1.0627062706270627	401	117	0.7082294264339151	0.979667144196247	9.0	10.0	272.0	0.968175705961452
HMF002057A	77.0	17449	312	0.9821193191586909	4568.0	4368.0	8556.0	0.2611479533501029	2089.0	4076.0	0.6611516626115166	2489.0	10.0	0.995982322217758	1.01411539594898	366.0	948.0	1175.0	0.14704700683005223	0.5630793002345171	366.0	503.0	0.42117376294591485	0.6370304829640739	6455	159	0.975367931835786	0.993125695431093	2010.0	1278.0	3167.0	1.1923758853222
HMF000323C	62.0	19860	1	0.9999496475327291	4638.0	12984.0	2290.0	0.23292486942547208	10142.0	4314.0	0.29842280022136136	740.0	0.0	1.0	1.00005035500277	165.0	496.0	79.0	0.22297297297297297	0.957274221181078	165.0	408.0	0.2879581151832461	0.9649333595477528	2123	0	1.0	1.00005035500277	659.0	1202.0	262.0	1.33266060520751
HMF000819A	81.0	16253	194	0.988063742078386	4847.0	4314.0	7129.0	0.29754450583179864	2205.0	4500.0	0.6711409395973155	799.0	5.0	0.9937421777221529	1.00574703372054	149.0	292.0	358.0	0.18648310387984982	0.6267402026413771	149.0	151.0	0.49666666666666665	0.7400333333333333	1981	35	0.9823321554770319	0.9941991732342109	586.0	529.0	866.0	0.9941712620211801
HMF003507A	74.0	5239	172	0.967169307119679	52.0	144.0	5055.0	0.009902875642734716	66.0	49.0	0.4260869565217391	332.0	3.0	0.9909638554216871	1.02460225746087	2.0	13.0	317.0	0.006024096385542169	0.608317886932345	2.0	6.0	0.25	0.5867346938775511	0	0			0.0	0.0	0.0
HMF001783A	70.0	25999	683	0.973729758836878	472.0	4901.0	20704.0	0.018100241592207692	2006.0	362.0	0.15287162162162166	3828.0	42.0	0.9890282131661441	1.01571119110865	60.0	708.0	3060.0	0.01567398119122257	0.8659542532277771	60.0	332.0	0.15306122448979592	1.001240275115571	6639	236	0.964452477782799	0.990472427313754	108.0	1203.0	5330.0	0.898474805969083
HMF002440A	56.0	11267	640	0.9431969468358921	3179.0	3654.0	4469.0	0.281277649973456	2122.0	2771.0	0.5663192315552831	1517.0	28.0	0.981542518127884	1.0406548933609499	403.0	526.0	588.0	0.26565589980224125	0.9444614594416271	403.0	366.0	0.5240572171651495	0.9253742199888403	4999	391	0.9217843568713739	0.9772978591201441	1394.0	1572.0	2033.0	0.9913897217946259
HMF003175A	63.0	18184	10	0.9994500659920809	5431.0	3216.0	9781.0	0.29471456479270675	1665.0	4501.0	0.7299708076548816	846.0	0.0	1.0	1.00055023660174	158.0	273.0	415.0	0.1867612293144208	0.633702068459979	158.0	161.0	0.4952978056426332	0.6785172782920409	0	0			0.0	0.0	0.0
HMF000492A	42.0	24082	11617	0.517606511087119	431.0	402.0	12755.0	0.031719163968207245	134.0	415.0	0.7559198542805099	684.0	158.0	0.769005847953216	1.48569585482626	9.0	35.0	514.0	0.016129032258064516	0.5084948731382379	9.0	14.0	0.391304347826087	0.5176532215819802	0	0			0.0	0.0	0.0
HMF001498A	61.0	30651	17719	0.42191119376203096	2661.0	2699.0	7553.0	0.2060714009138078	1216.0	2178.0	0.6417206835592222	1954.0	363.0	0.814227226202661	1.92985452446163	141.0	564.0	885.0	0.08867924528301886	0.430332617188885	133.0	302.0	0.3057471264367816	0.47644891970910774	5412	2703	0.500554323725055	1.1863973535800099
HMF002130A	69.0	44080	3996	0.9093466424682399	1585.0	2364.0	40204.0	0.035897900482413425	1610.0	1540.0	0.4888888888888889	273.0	37.0	0.864468864468865	0.9506483271576579	9.0	9.0	255.0	0.03296703296703297	0.9183554615731271	18.0	25.0	0.4186046511627907	0.8562367864693446	7759	2119	0.726897796107746	0.799362709620533
HMF001466A	63.0	10561	251	0.9762333112394659	3467.0	5733.0	1392.0	0.32732250755287007	4434.0	3041.0	0.4068227424749164	746.0	10.0	0.9865951742627349	1.01061412564391	227.0	414.0	105.0	0.3042895442359249	0.9296322043688829	219.0	336.0	0.3945945945945946	0.9699423198272261	2202	53	0.9759309718437779	0.999690300062284	799.0	1128.0	275.0	1.10854568322528
HMF003206A	65.0	3000	163	0.945666666666667	284.0	243.0	2481.0	0.09441489361702128	45.0	258.0	0.8514851485148515	392.0	17.0	0.956632653061224	1.01159603778064	22.0	17.0	353.0	0.05612244897959184	0.594423684966945	22.0	3.0	0.88	1.0334883720930232	711	37	0.947960618846695	1.0024257513359498	32.0	50.0	629.0	0.476694201778887
HMF001527A	67.0	35673	1195	0.9665012754744481	13015.0	8784.0	13967.0	0.3638930828160823	5209.0	11650.0	0.6910255649801293	1824.0	47.0	0.974232456140351	1.0079991417104999	597.0	557.0	670.0	0.32730263157894735	0.8994472471035451	597.0	372.0	0.6160990712074303	0.8915720378957998	3145	158	0.9497615262321151	0.982680054680614	1224.0	702.0	1219.0	1.06951521633043
HMF001277A	64.0	12517	761	0.9392026843492851	59.0	734.0	11767.0	0.004697452229299363	29.0	16.0	0.3555555555555556	1975.0	86.0	0.956455696202532	1.01836984938475	8.0	116.0	1851.0	0.004050632911392405	0.8623042265608241	0.0	5.0	0.0	0.0	3347	298	0.9109650433223779	0.9699344545139681	17.0	189.0	3143.0	1.08061601996042
HMF000855A	58.0	7171	51	0.9928880211964859	2344.0	2964.0	1881.0	0.32605369314230076	2097.0	2214.0	0.5135699373695198	334.0	0.0	1.0	1.0071629213483102	93.0	143.0	98.0	0.27844311377245506	0.8539793280333531	127.0	134.0	0.48659003831417624	0.9474659689125626	5512	46	0.991654571843251	0.998757715546061
HMF000138A	66.0	3932	615	0.843591047812818	26.0	190.0	3211.0	0.00758681062153487	58.0	22.0	0.275	540.0	49.0	0.9092592592592591	1.07784365613729	2.0	35.0	463.0	0.004	0.527230769230769	2.0	11.0	0.15384615384615385	0.5594405594405595	169	29	0.828402366863905	0.9819952084741859
HMF002501A	64.0	6017	992	0.835133787601795	1117.0	2081.0	1672.0	0.2293634496919918	1099.0	960.0	0.4662457503642545	692.0	25.0	0.963872832369942	1.15415379748656	139.0	302.0	208.0	0.21417565485362094	0.9337828461388851	139.0	189.0	0.42378048780487804	0.9089208587398374	687	93	0.8646288209606992	1.03531773447175	109.0	269.0	196.0	0.827923850283393
HMF003096A	44.0	13589	7785	0.42711016263154					0.0	0.0		564.0	216.0	0.617021276595745	1.44464199304955						0.0	0.0			460	187	0.5934782608695649	1.3895203457885101
HMF000173A	71.0	76566	65	0.999151059216885	3142.0	60007.0	13614.0	0.04093117778096218	45047.0	3021.0	0.0628484646750437	217.0	0.0	1.0	1.00084966209592	17.0	165.0	35.0	0.07834101382488479	1.91396920567779	37.0	509.0	0.06776556776556776	1.0782374416932508	0	0			0.0	0.0	0.0
HMF002234A	68.0	202956	16	0.9999211651786591					0.0	0.0		331.0	0.0	1.0	1.00007884103676						0.0	0.0			0	0			0.0	0.0	0.0
HMF000982A	65.0	10800	1055	0.9023148148148149	3961.0	3306.0	1723.0	0.4406006674082314	2265.0	3694.0	0.6199026682329251	1023.0	28.0	0.9726295210166178	1.07792702175264	294.0	517.0	143.0	0.3081761006289308	0.6994453786049201	294.0	402.0	0.4224137931034483	0.6814195433414857	3059	287	0.9061784897025171	1.0042819588288499	1192.0	783.0	543.0	1.07442320367828
HMF001268B	44.0	29711	4934	0.833933559960957	3583.0	678.0	25573.0	0.12009787490782328	284.0	3333.0	0.9214818910699476	741.0	36.0	0.9514170040485831	1.14087866195615	58.0	31.0	652.0	0.07827260458839407	0.651740129860494	58.0	12.0	0.8285714285714286	0.8991727744202991	0	0			0.0	0.0	0.0
HMF000692A	56.0	27645	487	0.982383794537891	2621.0	15116.0	9993.0	0.09451857194374323	8923.0	2380.0	0.21056356719455013	1121.0	5.0	0.9955396966993759	1.0133918151283001	106.0	628.0	387.0	0.09455842997323818	1.00042169521476	105.0	384.0	0.2147239263803681	1.0197582100324791	4101	111	0.972933430870519	0.9903801714564959	544.0	1988.0	1571.0	1.4027498513803702
HMF002135A	69.0	13306	193	0.9854952652938521	4016.0	6459.0	2863.0	0.30109461688409056	4851.0	3717.0	0.4338235294117647	1001.0	7.0	0.9930069930069929	1.0076222869634002	343.0	444.0	214.0	0.34265734265734266	1.1380387540746102	343.0	355.0	0.49140401146131807	1.1327278908260892	2305	38	0.9835140997830799	0.9979896752622329	706.0	1103.0	496.0	1.0172572184148398
HMF002759A	74.0	6176	146	0.9763601036269429	1541.0	1208.0	3440.0	0.24899014380352238	604.0	1386.0	0.6964824120603015	1139.0	18.0	0.9841966637401229	1.00802630103798	326.0	181.0	632.0	0.286215978928885	1.1495072638487098	326.0	102.0	0.7616822429906542	1.0936130328653695	901	34	0.9622641509433959	0.985562752276354	233.0	174.0	494.0	1.03860156823372
HMF002791A	32.0	63106	545	0.991363737204069	3379.0	35923.0	23953.0	0.05341870207888704	24009.0	3201.0	0.11764057331863285	357.0	6.0	0.9831932773109241	0.991758363165282	105.0	108.0	144.0	0.29411764705882354	5.5058927980781	136.0	267.0	0.337468982630273	2.8686444915244387	0	0			0.0	0.0	0.0
HMF001534A	69.0	51178	6594	0.8711555746609871	17.0	1035.0	50267.0	0.00033126132621446246	0.0	10.0	1.0	5801.0	341.0	0.941217031546285	1.08042358784487	1.0	69.0	5731.0	0.00017238407171177384	0.520386951539795	1.0	0.0	1.0	1.0	10374	1203	0.884037015615963	1.01478661369984
HMF002066B	71.0	25031	759	0.969677599776277	12581.0	9222.0	3359.0	0.5	7377.0	10926.0	0.5969513194558269	861.0	25.0	0.970963995354239	1.00132662193935	231.0	528.0	102.0	0.2682926829268293	0.536585365853659	229.0	466.0	0.3294964028776978	0.5519652811523433	1214	43	0.9645799011532131	0.994742893283045
HMF002076A	85.0	5159	86	0.983330102733088	1804.0	1543.0	1822.0	0.3490036757593345	972.0	1614.0	0.6241299303944315	317.0	1.0	0.9968454258675079	1.0137444415632701	127.0	68.0	122.0	0.40063091482649843	1.1479274937573	127.0	44.0	0.7426900584795322	1.189960651318507	0	0			0.0	0.0	0.0
HMF002361B	47.0	18084	1536	0.9150630391506299	6931.0	8960.0	2255.0	0.3819574561886917	6660.0	5989.0	0.4734761641236461	2755.0	133.0	0.9517241379310342	1.04006401440324	720.0	1698.0	337.0	0.2613430127041742	0.684220214764095	693.0	1476.0	0.31950207468879666	0.6748007585137066	3304	256	0.922518159806295	1.00814711155046	1196.0	1714.0	394.0	0.9477114958482141
HMF003339A	36.0	12228	234	0.980863591756624					0.0	0.0		969.0	9.0	0.9907120743034059	1.01004062402718						0.0	0.0			6671	114	0.9829111077799431	1.0020874625590401
HMF003257A	75.0	24798	87	0.996491652552625	3337.0	7270.0	14251.0	0.13424249738514765	2662.0	2831.0	0.5153832150009102	2236.0	7.0	0.9968694096601071	1.00037908707666	303.0	712.0	1221.0	0.1355098389982111	1.00944068858781	303.0	322.0	0.4848	0.9406592723419287	2584	12	0.995356037151703	0.998860386438749	452.0	572.0	1560.0	1.30303446394724
HMF000553A	51.0	15673	1	0.9999361960058699					570.0	0.0	0.0	1515.0	1.0	0.999339933993399	0.999403699941204	0.0	128.0	1.0	0.0		0.0	91.0	0.0		5096	0	1.0	1.00006380806534	0.0	261.0	0.0
HMF001035A	68.0	4284	126	0.970588235294118	4.0	263.0	3394.0	0.0010925976509150504	0.0	3.0	1.0	257.0	1.0	0.9961089494163421	1.0262940690956301	1.0	22.0	224.0	0.004048582995951417	3.70546558704453	1.0	0.0	1.0	1.0	722	31	0.9570637119113571	0.986065642575338	0.0	39.0	547.0	0.0
HMF002578A	61.0	6458	699	0.8917621554660891					0.0	0.0		740.0	49.0	0.933783783783784	1.0471220134877						0.0	0.0			246	40	0.8373983739837401	0.939037801560513
HMF000628C	73.0	58912	230	0.9960958718088001	31482.0	8208.0	19454.0	0.5322940619504937	5473.0	29197.0	0.8421401788289588	2615.0	1.0	0.99961759082218	1.00353552214506	677.0	1296.0	642.0	0.25889101338432124	0.486368404027771	677.0	1027.0	0.39730046948356806	0.4717747466176424	13128	58	0.9955819622181601	0.9994840761766169	5988.0	3106.0	4034.0	0.8569028795305921
HMF003259A	63.0	22474	66	0.9970632731156001	5046.0	7559.0	9951.0	0.22370987763787906	4019.0	4592.0	0.5332713970502845	724.0	1.0	0.9986187845303871	1.00156009298179	91.0	354.0	279.0	0.12569060773480664	0.561846481979052	91.0	197.0	0.3159722222222222	0.5925167259485095	1604	7	0.9956359102244391	0.998568432987506
HMF003759A	25.0	28068	16984	0.39489810460310704	2241.0	4972.0	3760.0	0.2042285610133965	2451.0	1824.0	0.4266666666666667	1869.0	530.0	0.7164258962011769	1.81420444375448	232.0	649.0	437.0	0.17602427921092564	0.861898445239396	229.0	398.0	0.3652312599681021	0.8560107655502391	5959	3253	0.45410303742238595	1.14992458087076
HMF003755A	70.0	125964	1467	0.988353815375822	143.0	9050.0	116988.0	0.00113329265103304	2176.0	116.0	0.0506108202443281	296.0	6.0	0.97972972972973	0.991274293161086	3.0	23.0	270.0	0.010135135135135136	8.94308731808732	4.0	27.0	0.12903225806451613	2.5494994438264738	0	0			0.0	0.0	0.0
HMF002006A	82.0	106604	1681	0.984231360924543	286.0	6761.0	99720.0	0.0026787303192934145	201.0	281.0	0.58298755186722	277.0	3.0	0.9891696750902529	1.0050174322438499	2.0	17.0	258.0	0.007220216606498195	2.69538764484613	6.0	4.0	0.6	1.0291814946619215	0	0			0.0	0.0	0.0
HMF002322A	53.0	4563	254	0.944334867411791	67.0	158.0	4360.0	0.014612868047982551	40.0	59.0	0.5959595959595959	689.0	19.0	0.972423802612482	1.0297446765655	11.0	27.0	651.0	0.015965166908563134	1.0925416459069	11.0	10.0	0.5238095238095238	0.8789346246973366	0	0			0.0	0.0	0.0
HMF000630A	65.0	27545	1	0.9999636957705571	4943.0	14665.0	8042.0	0.17877034358047017	9329.0	4733.0	0.3365808562082208	2337.0	0.0	1.0	1.00003630554749	184.0	1626.0	527.0	0.0787334189131365	0.440416555320296	184.0	1148.0	0.13813813813813813	0.41041590925385546	8844	1	0.999886928991407	0.9999232304337901	1626.0	4536.0	2684.0	1.02820125922059
HMF000019B	76.0	21724	4	0.9998158718468051	8186.0	3000.0	10671.0	0.37452532369492614	1723.0	7112.0	0.8049801924165252	675.0	0.0	1.0	1.00018416206262	210.0	146.0	319.0	0.3111111111111111	0.830681108667915	210.0	94.0	0.6907894736842105	0.85814468503937	1056	0	1.0	1.00018416206262	340.0	207.0	509.0	0.859674036973695
HMF002692A	67.0	13049	90	0.9931029197639671	5429.0	2297.0	5381.0	0.4142061493858244	1232.0	5048.0	0.8038216560509555	613.0	2.0	0.9967373572593801	1.0036596785923002	198.0	170.0	247.0	0.32195121951219513	0.7772729110602951	197.0	114.0	0.6334405144694534	0.7880361392369586	400	0	1.0	1.00694498032256
HMF000781A	51.0	3695	566	0.846820027063599	25.0	381.0	2795.0	0.007810059356451109	36.0	18.0	0.3333333333333333	292.0	26.0	0.9109589041095891	1.07574085991848	1.0	32.0	233.0	0.0037593984962406013	0.48135338345864703	1.0	5.0	0.16666666666666666	0.5	781	88	0.887323943661972	1.04783060780792	6.0	75.0	618.0	1.09905579399142
HMF003361A	43.0	382750	17027	0.9555140431090792					29.0	2552.0	0.9887640449438202	24490.0	864.0	0.96472029399755	1.00963486717423	692.0	7.0	23791.0	0.028256431196406695		693.0	7.0	0.99	1.00125	0	0			0.0	0.0	0.0
HMF000346A	71.0	81826	1511	0.981533986752377	931.0	4818.0	76214.0	0.011358783841489452	1677.0	887.0	0.3459438377535101	264.0	8.0	0.96969696969697	0.987940288145729	5.0	18.0	241.0	0.01893939393939394	1.6673786739576202	17.0	27.0	0.38636363636363635	1.1168391923747054	0	0			0.0	0.0	0.0
HMF002678A	65.0	5804	274	0.952791178497588	1407.0	3838.0	573.0	0.2418356823650739	3325.0	1321.0	0.28433060697374085	182.0	4.0	0.978021978021978	1.02648093317171	31.0	135.0	16.0	0.17032967032967034	0.704319845044792	31.0	122.0	0.20261437908496732	0.7126013665622696	545	17	0.9688073394495408	1.01680972842046	100.0	378.0	67.0	0.758722768855591
HMF001828A	58.0	25110	820	0.967343687773795					0.0	0.0		206.0	10.0	0.951456310679612	0.983576284938866	0.0	7.0	199.0	0.0		0.0	0.0			4600	359	0.92195652173913	0.9530806200440329
HMF001384A	47.0	8175	1586	0.8059938837920492	2066.0	1093.0	3096.0	0.33029576338928857	427.0	1683.0	0.7976303317535545	677.0	38.0	0.943870014771049	1.1710634953336398	192.0	118.0	292.0	0.31893687707641194	0.965609954556126	192.0	77.0	0.7137546468401487	0.8948439125565738	370	42	0.8864864864864871	1.09986751055198
HMF002305A	76.0	17477	895	0.948789838072896	412.0	488.0	16591.0	0.02355497112800869	103.0	400.0	0.7952286282306164	472.0	12.0	0.9745762711864409	1.0271782349249399	1.0	25.0	446.0	0.00211864406779661	0.0899446684219187	1.0	7.0	0.125	0.15718749999999998	0	0			0.0	0.0	0.0
HMF001846A	65.0	25184	337	0.9866184879288441	2.0	656.0	24563.0	7.929899686768962e-05	0.0	0.0		139.0	8.0	0.942446043165468	0.955228444121187	0.0	2.0	137.0	0.0	0.0	0.0	0.0			2480	68	0.9725806451612901	0.9857717618924591
HMF002093A	71.0	8734	383	0.9561483856194181	505.0	361.0	7893.0	0.057654983445598815	107.0	452.0	0.8085867620751341	750.0	13.0	0.982666666666667	1.02773448289626	39.0	45.0	666.0	0.052	0.9019168316831679	39.0	21.0	0.65	0.8038716814159292	731	22	0.9699042407660741	1.01438673678013	49.0	35.0	647.0	1.16263087321044
HMF000369A	48.0	15869	179	0.9887201461969879	2434.0	9840.0	3671.0	0.1526497334587645	6357.0	2161.0	0.2536980511857244	1928.0	7.0	0.9963692946058091	1.00773641402802	158.0	1333.0	437.0	0.08195020746887967	0.5368512974902571	158.0	955.0	0.14195867026055706	0.5595575905966796	4390	51	0.988382687927107	0.9996586918237901	641.0	2721.0	1028.0	0.9565274967572149
HMF002700A	53.0	6044	459	0.924056915949702	8.0	325.0	5298.0	0.0014207068016338128	57.0	5.0	0.08064516129032258	866.0	25.0	0.971131639722864	1.05094353276365	1.0	46.0	796.0	0.0011862396204033216	0.8349644128113879	1.0	10.0	0.09090909090909091	1.1272727272727274	0	0			0.0	0.0	0.0
HMF000048A	72.0	22579	3963	0.8244829266132251	82.0	774.0	17266.0	0.004524886877828055	121.0	71.0	0.3697916666666667	393.0	54.0	0.862595419847328	1.04622593385973	1.0	10.0	320.0	0.0030211480362537764	0.6676737160120849	1.0	3.0	0.25	0.676056338028169	0	0			0.0	0.0	0.0
HMF002213A	53.0	8417	771	0.908399667339907	649.0	1186.0	5823.0	0.08474797597283887	320.0	576.0	0.6428571428571429	756.0	26.0	0.9656084656084659	1.06297756408926	49.0	124.0	556.0	0.06721536351165981	0.7931205759203249	49.0	39.0	0.5568181818181818	0.866161616161616	2241	212	0.9053993752788929	0.996697167371494	176.0	278.0	1579.0	1.02151783704469
HMF000640A	55.0	24647	1196	0.9514748245222541	160.0	1375.0	21501.0	0.0069456502865080745	293.0	139.0	0.32175925925925924	184.0	22.0	0.8804347826086959	0.925336918978147	2.0	5.0	146.0	0.013071895424836602	1.88202614379085	5.0	2.0	0.7142857142857143	2.219938335046249	3528	449	0.8727324263038551	0.9172417428302041
HMF002908B	77.0	58802	30564	0.48022176116458604	6606.0	2293.0	20483.0	0.22483152950786195	1256.0	6153.0	0.8304764475637738	1016.0	177.0	0.825787401574803	1.71959596244074	137.0	128.0	594.0	0.15948777648428406	0.7093657052166569	137.0	86.0	0.6143497757847534	0.7397558083518995	0	0			0.0	0.0	0.0
HMF002000A	58.0	15929	334	0.979031954297194	419.0	1855.0	13680.0	0.02626300614266015	575.0	358.0	0.3837084673097535	3336.0	38.0	0.9886091127098321	1.00978227357197	53.0	388.0	2895.0	0.015887290167865706	0.604930375508662	52.0	153.0	0.25365853658536586	0.6610709905981741	2969	96	0.967665880767935	0.9883904979001249	102.0	350.0	2517.0	1.3081138350062802
HMF000584A	62.0	207791	2376	0.988565433536582	3051.0	11780.0	193471.0	0.014647002909237549	4600.0	2890.0	0.3858477970627504	602.0	13.0	0.978405315614618	0.9897223617402678	21.0	27.0	554.0	0.03488372093023256	2.38162859298896	44.0	51.0	0.4631578947368421	1.2003642323802584	0	0			0.0	0.0	0.0
HMF000367A	56.0	184609	3019	0.9836465177754059	163.0	10388.0	174503.0	0.000880823975704389	1055.0	138.0	0.115674769488684	292.0	7.0	0.976027397260274	0.9922542088265981	0.0	11.0	281.0	0.0	0.0	0.0	7.0	0.0	0.0	0	0			0.0	0.0	0.0
HMF002082A	55.0	10302	858	0.916715200931858	161.0	288.0	9903.0	0.015552550231839258	7.0	139.0	0.952054794520548	1650.0	71.0	0.956969696969697	1.04391167070964	27.0	66.0	1557.0	0.016363636363636365	1.05215132693394	27.0	1.0	0.9642857142857143	1.012846865364851	2081	198	0.9048534358481499	0.9870605777327021
HMF002572A	50.0	8255	1647	0.800484554815263	314.0	947.0	5281.0	0.047997554264750844	492.0	263.0	0.3483443708609272	1044.0	78.0	0.9252873563218391	1.1559090687706999	19.0	154.0	777.0	0.02	0.4166878980891721	19.0	93.0	0.16964285714285715	0.4869975556762629	0	0			0.0	0.0	0.0
HMF000285A	73.0	23328	477	0.979552469135803	8696.0	2378.0	12324.0	0.37165569706812546	1372.0	8064.0	0.8545994065281899	2256.0	35.0	0.9844858156028371	1.0050363269171099	567.0	551.0	1138.0	0.25132978723404253	0.6762436018516711	567.0	362.0	0.6103336921420882	0.7141751883745963	5765	130	0.9774501300954029	0.997853775977663	2227.0	524.0	3014.0	1.03939377377203
HMF002180A	65.0	5676	447	0.921247357293869	430.0	220.0	5042.0	0.07554462403373155	54.0	380.0	0.8755760368663594	253.0	13.0	0.948616600790514	1.02970889770261	17.0	16.0	222.0	0.06666666666666667	0.8824806201550391	18.0	8.0	0.6923076923076923	0.7906882591093117	2872	244	0.9150417827298051	0.9932639431582281
HMF003613A	47.0	10955	6	0.9994523048836149	2151.0	6560.0	2269.0	0.1959016393442623	4584.0	2030.0	0.3069247051708497	1236.0	0.0	1.0	1.00054799525071	128.0	897.0	211.0	0.10355987055016182	0.528631975193295	128.0	717.0	0.1514792899408284	0.4935389279155858	0	0			0.0	0.0	0.0
HMF001353A	75.0	53810	639	0.988124883850585	8.0	2221.0	51691.0	0.0001483679525222552	0.0	8.0	1.0	311.0	9.0	0.9710610932475879	0.9827311396748741	0.0	9.0	302.0	0.0	0.0	0.0	0.0			0	0			0.0	0.0	0.0
HMF003693A	69.0	5696	565	0.9008075842696629	126.0	732.0	4412.0	0.023908918406072108	140.0	99.0	0.41422594142259417	892.0	49.0	0.945067264573991	1.04913333444035	17.0	113.0	723.0	0.01992966002344666	0.833565939075904	17.0	23.0	0.425	1.0260101010101008	0	0			0.0	0.0	0.0
HMF002545A	81.0	23634	416	0.9823982398239821					0.0	0.0		264.0	4.0	0.984848484848485	1.00249414639112						0.0	0.0			6653	268	0.9597174207124609	0.9769128056300409
HMF003426A	46.0	4925	395	0.919796954314721	85.0	298.0	4550.0	0.01723089397932293	175.0	67.0	0.2768595041322314	640.0	21.0	0.9671875	1.05152283388521	2.0	42.0	596.0	0.003125	0.181360294117647	2.0	25.0	0.07407407407407407	0.26755113322277496	77	6	0.9220779220779219	1.0024798600957499	1.0	4.0	72.0	0.753705118411001
HMF002992A	68.0	3826	488	0.872451646628332					0.0	0.0		378.0	50.0	0.8677248677248679	0.9945821881112471	0.0	9.0	369.0	0.0		0.0	0.0			101	13	0.871287128712871	0.9986652350076229	0.0	0.0	101.0
HMF001474A	48.0	7834	971	0.8760531018636709	114.0	262.0	6406.0	0.016809200825715128	233.0	105.0	0.3106508875739645	1722.0	96.0	0.9442508710801389	1.07784661577179	32.0	60.0	1521.0	0.019838809671419714	1.18023515080323	32.0	57.0	0.3595505617977528	1.1574103798822901	1328	205	0.845632530120482	0.9652754248818091	19.0	37.0	1048.0	1.0238526570048299
HMF001270A	39.0	10954	118	0.989227679386525	1586.0	982.0	8415.0	0.1444049895292725	529.0	1461.0	0.7341708542713568	1286.0	3.0	0.9976671850699841	1.00853140875384	143.0	150.0	993.0	0.11119751166407466	0.770039262677511	143.0	93.0	0.6059322033898306	0.8253286000997693	2284	11	0.995183887915937	1.00602106941964
HMF003610A	55.0	15230	612	0.9598161523309259	3453.0	9393.0	2429.0	0.2260556464811784	6634.0	2849.0	0.3004323526310239	2395.0	22.0	0.9908141962421709	1.03229581398059	257.0	1786.0	352.0	0.10730688935281837	0.47469236457118497	257.0	1526.0	0.1441390914189568	0.47977220215021676	3379	214	0.93666765315182	0.9758823613012869	857.0	1983.0	539.0	1.12195973375014
HMF001830A	71.0	28690	2585	0.909898919484141	9684.0	8931.0	6539.0	0.3849884710185259	5949.0	7956.0	0.572168284789644	2312.0	40.0	0.982698961937716	1.08000893384383	547.0	1188.0	492.0	0.24562191288729232	0.63799809962484	547.0	964.0	0.3620119126406353	0.6327018156445493	4355	397	0.908840413318025	0.998836677191885
HMF001408A	68.0	11830	554	0.953169907016061	177.0	1661.0	8483.0	0.01714950101734328	708.0	154.0	0.17865429234338748	2666.0	50.0	0.981245311327832	1.02945477412276	17.0	374.0	2064.0	0.006924643584521385	0.40378105330986	17.0	183.0	0.085	0.4757792207792208	1199	99	0.917431192660551	0.9625054105333729	28.0	157.0	812.0	1.63761340518731
HMF002750A	31.0	14258	367	0.9742600645251791	4129.0	5332.0	4837.0	0.2887816477829067	2912.0	3464.0	0.5432873274780426	1340.0	9.0	0.993283582089552	1.01952611859714	256.0	701.0	383.0	0.191044776119403	0.6615544221252659	253.0	451.0	0.359375	0.6614823903002309	4876	95	0.980516817063167	1.00642205584095
HMF001759A	55.0	9625	341	0.9645714285714291	1962.0	1839.0	5864.0	0.20300051733057423	631.0	1729.0	0.7326271186440678	938.0	10.0	0.989339019189765	1.02567730070029	87.0	326.0	525.0	0.09275053304904052	0.45689801321048795	87.0	139.0	0.38495575221238937	0.525445676819687	0	0			0.0	0.0	0.0
HMF000376B	70.0	10261	400	0.9610174446934999	3636.0	3802.0	2852.0	0.3533527696793003	2527.0	3174.0	0.5567444308016137	977.0	24.0	0.9754350051177071	1.01500239200008	305.0	394.0	278.0	0.31218014329580346	0.88348010850215	301.0	298.0	0.5025041736227045	0.9025760219984368	2048	83	0.95947265625	0.998392549009355	682.0	803.0	563.0	0.9424230997318481
HMF003305A	57.0	13030	580	0.955487336914812	2953.0	6638.0	3480.0	0.22591997551832302	4420.0	2686.0	0.3779904306220096	1439.0	10.0	0.993050729673384	1.03931333394733	122.0	950.0	367.0	0.0847810979847116	0.37527048146229797	122.0	711.0	0.14645858343337334	0.3874663789566459	1943	112	0.942357179619146	0.986258156661644	501.0	927.0	515.0	1.14132752982521
HMF002383A	59.0	33820	1067	0.968450620934358	1700.0	17078.0	15119.0	0.0501519308493377	9892.0	1652.0	0.1431046431046431	213.0	4.0	0.981220657276995	1.01318604796837	9.0	106.0	98.0	0.04225352112676056	0.842510356255178	15.0	143.0	0.0949367088607595	0.6634076071964937	2543	369	0.8548957923712149	0.882745876652352
HMF001238A	74.0	14437	99	0.993142619657824	3581.0	5879.0	4522.0	0.25611500500643686	3142.0	3160.0	0.5014281180577594	2190.0	10.0	0.9954337899543381	1.0023069902058002	324.0	1191.0	627.0	0.15126050420168066	0.590596026179251	324.0	770.0	0.2961608775137112	0.5906347626871544	6405	54	0.991569086651054	0.9984156021747289	1744.0	2359.0	2047.0	1.1072261688268898
HMF000512B	75.0	592591	99	0.9998329370510178					597.0	75.0	0.11160714285714286	27432.0	9.0	0.999671916010499	0.9998389520543359	25.0	157.0	27260.0	0.0009110123168865243		20.0	151.0	0.11695906432748537	1.0479532163742689	0	0			0.0	0.0	0.0
HMF000642A	55.0	13915	73	0.994753862738052	796.0	1600.0	11550.0	0.05707729815000717	727.0	691.0	0.4873060648801129	2097.0	4.0	0.9980925131139721	1.00335625776484	48.0	310.0	1739.0	0.022889842632331903	0.40103234340515204	48.0	148.0	0.24489795918367346	0.5025547121887828	4221	30	0.992892679459844	0.998129001205297	331.0	404.0	3486.0	1.3738813708437903
HMF003109A	73.0	59686	28	0.9995308782629091					0.0	0.0		222.0	0.0	1.0	1.0004693419155901						0.0	0.0			0	0			0.0	0.0	0.0
HMF003181A	60.0	7318	15	0.9979502596337799	611.0	447.0	6287.0	0.0831858407079646	209.0	510.0	0.7093184979137691	423.0	0.0	1.0	1.00205395043133	25.0	36.0	362.0	0.0591016548463357	0.7104773401740359	25.0	17.0	0.5952380952380952	0.8391690009337068	1031	3	0.997090203685742	0.999138177539677	72.0	81.0	878.0	0.839507191943373
HMF002507A	61.0	19183	1007	0.9475056039201378	855.0	1191.0	16635.0	0.04576842781435683	523.0	715.0	0.5775444264943457	1271.0	45.0	0.9645948072383951	1.01803599181636	13.0	129.0	1095.0	0.010509296685529508	0.22961891389751699	13.0	66.0	0.16455696202531644	0.2849252013808976	0	0			0.0	0.0	0.0
HMF001374A	62.0	25179	1961	0.922117637713968	9990.0	5934.0	6693.0	0.4417031436530044	4082.0	8874.0	0.6849336214881137	885.0	12.0	0.986440677966102	1.06975578561928	189.0	424.0	248.0	0.21951219512195122	0.496967699406724	189.0	322.0	0.3698630136986301	0.5399983328239184	4231	346	0.9182226424013241	0.995776032088161	1619.0	1002.0	1141.0	0.974310913784598
HMF000901A	62.0	9810	130	0.9867482161060142	3521.0	810.0	5509.0	0.35782520325203254	484.0	3043.0	0.8627728948114545	697.0	4.0	0.9942611190817792	1.00761379940003	208.0	85.0	404.0	0.2984218077474892	0.833987670614966	208.0	54.0	0.7938931297709924	0.9201646627348965	297	3	0.98989898989899	1.00319308790383	96.0	40.0	161.0	0.9033246408991941
HMF002728A	53.0	23048	224	0.990281152377647					5.0	0.0	0.0	694.0	0.0	1.0	1.00981423063442	0.0	20.0	674.0	0.0		0.0	1.0	0.0		3233	41	0.987318280235076	0.997008049546882	0.0	70.0	3163.0
HMF002458A	66.0	33442	318	0.990490999342145					0.0	0.0		159.0	2.0	0.9874213836477991	0.9969009151053521	0.0	9.0	150.0	0.0		0.0	0.0			0	0			0.0	0.0	0.0
HMF001677A	55.0	28270	129	0.995436858860983	5013.0	18819.0	4574.0	0.17647680067591354	14105.0	4570.0	0.2447121820615797	1003.0	6.0	0.9940179461615161	0.9985745829212199	136.0	709.0	160.0	0.13532338308457711	0.7668055096549959	135.0	586.0	0.18723994452149792	0.7651435369669525	6225	45	0.9927710843373491	0.997322005409078	1339.0	3866.0	1040.0	1.21495589449816
HMF003672A	52.0	9369	579	0.9382004482869041	954.0	983.0	7025.0	0.10644945324704307	497.0	862.0	0.6342899190581309	254.0	9.0	0.9645669291338579	1.02810324903926	31.0	25.0	193.0	0.12449799196787148	1.1695503186751202	31.0	12.0	0.7209302325581395	1.1365941833486215	0	0			0.0	0.0	0.0
HMF002949A	44.0	9116	120	0.9868363317244409	3586.0	4118.0	1432.0	0.39251313485113837	3113.0	3207.0	0.5074367088607595	1403.0	3.0	0.9978617248752671	1.01117246375755	285.0	912.0	206.0	0.203136136849608	0.517526978878421	285.0	799.0	0.2629151291512915	0.5181239838591088	1553	29	0.981326464906632	0.994416635625707	745.0	569.0	239.0	1.22216719596025
HMF002163B	51.0	12897	151	0.98829185081802	159.0	624.0	12148.0	0.012296032789420772	133.0	148.0	0.5266903914590747	700.0	6.0	0.9914285714285709	1.0031738808814	1.0	43.0	656.0	0.0014285714285714286	0.11618149146451	1.0	12.0	0.07692307692307693	0.14604989604989607	0	0			0.0	0.0	0.0
HMF003802A	74.0	85847	44	0.999487460249048					170.0	4502.0	0.9636130136986302	552.0	0.0	1.0	1.00051280258266	36.0	3.0	515.0	0.06498194945848375		35.0	2.0	0.9459459459459459	0.9816658061882406	0	0			0.0	0.0	0.0
HMF002897A	62.0	18581	3286	0.8231526828480709	4652.0	4589.0	5523.0	0.31509076131129776	2853.0	4055.0	0.5870005790387955	2228.0	132.0	0.940754039497307	1.1428670028048	472.0	831.0	741.0	0.2309197651663405	0.7328674576345341	472.0	612.0	0.4354243542435424	0.7417784066866563	7121	1727	0.7574778823198991	0.920215530002356	1859.0	1381.0	1902.0	1.14739155197883
HMF002856A	73.0	64901	531	0.9918183078843158	725.0	47319.0	16972.0	0.011151101267380337	29993.0	676.0	0.022041801167302488	175.0	2.0	0.9885714285714291	0.996726336580927	9.0	127.0	39.0	0.05142857142857143	4.611972413793099	14.0	332.0	0.04046242774566474	1.835713308478982	0	0			0.0	0.0	0.0
HMF002219A	79.0	342377	52	0.9998481206389449					0.0	0.0		591.0	0.0	1.0	1.0001519024319						0.0	0.0			0	0			0.0	0.0	0.0
HMF000527A	74.0	13306	2894	0.782504133473621	279.0	549.0	10564.0	0.024490870786516853	123.0	219.0	0.6403508771929824	1892.0	191.0	0.899048625792812	1.14893786158271	41.0	96.0	1691.0	0.022428884026258207	0.915805902606213	40.0	33.0	0.547945205479452	0.8556952523925689	1398	321	0.7703862660944208	0.984513989305836	34.0	41.0	1096.0	1.18554432231741
HMF000525A	62.0	44087	6860	0.8443985755438109	8.0	58.0	44091.0	0.0001811717281518219	12.0	8.0	0.4	197.0	68.0	0.654822335025381	0.775489625386519	0.0	2.0	195.0	0.0	0.0	1.0	0.0	1.0	2.5	0	0			0.0	0.0	0.0
HMF001684A	61.0	12053	3624	0.6993279681407121	1167.0	4399.0	2198.0	0.15030911901081917	2777.0	1102.0	0.2840938386182006	604.0	74.0	0.8774834437086091	1.25475239613476	72.0	285.0	139.0	0.14516129032258066	0.9657517207065259	72.0	189.0	0.27586206896551724	0.9710244696163713	1205	353	0.7070539419087142	1.0110477116889	143.0	405.0	226.0	1.2291637605202501
HMF002997A	80.0	9527	204	0.978587173296946	2865.0	2339.0	4356.0	0.2996861924686193	1353.0	2666.0	0.663349091813884	563.0	2.0	0.9964476021314391	1.0182512394622099	72.0	254.0	237.0	0.12788632326820604	0.42673411882863893	110.0	215.0	0.3384615384615385	0.5102314040048475	7612	174	0.977141355754073	0.9985225459904592
HMF000102A	68.0	4900	40	0.991836734693878	23.0	180.0	4710.0	0.004681457358029717	57.0	16.0	0.2191780821917808	1033.0	1.0	0.9990319457889641	1.00725443093949	4.0	38.0	991.0	0.003872216844143272	0.827139189359822	4.0	11.0	0.26666666666666666	1.2166666666666668	0	0			0.0	0.0	0.0
HMF002634B	59.0	23247	0	1.0					0.0	0.0		454.0	0.0	1.0	1.0						0.0	0.0			1929	0	1.0	1.0
HMF001435A	67.0	18349	6039	0.670881246934438	296.0	1017.0	10302.0	0.025484287559190702	603.0	266.0	0.30609896432681244	640.0	53.0	0.9171875	1.3671383783509299	34.0	44.0	492.0	0.05964912280701754	2.3406235182551	34.0	21.0	0.6181818181818182	2.019548872180451	0	0			0.0	0.0	0.0
HMF003170A	76.0	3916	5	0.998723186925434	248.0	2367.0	1306.0	0.06324917112981382	1377.0	221.0	0.13829787234042554	191.0	0.0	1.0	1.00127844541038	12.0	119.0	60.0	0.06282722513089005	0.9933288295895959	12.0	73.0	0.1411764705882353	1.020814479638009	1523	1	0.999343401181878	1.00062100716651	80.0	924.0	519.0	0.83049160188931
HMF001978A	79.0	76443	383	0.9949897309106129	1260.0	48023.0	27362.0	0.016439428534150955	31663.0	1167.0	0.03554675601583917	218.0	1.0	0.995412844036697	1.00042524371151	11.0	123.0	84.0	0.05045871559633028	3.0693716324450295	33.0	338.0	0.0889487870619946	2.502303923946258	0	0			0.0	0.0	0.0
HMF003125A	60.0	42408	2	0.999952839086965	9608.0	26263.0	6648.0	0.2259695665467203	18801.0	8574.0	0.3132054794520548	2527.0	0.0	1.0	1.00004716313729	339.0	1812.0	376.0	0.13415116739216462	0.5936691805107671	338.0	1435.0	0.19063733784545966	0.6086653981244995	12631	0	1.0	1.00004716313729	2914.0	7704.0	2013.0	1.02094385560393
HMF000566A	75.0	15821	420	0.97345300549902	499.0	1442.0	13918.0	0.031464783403745505	408.0	426.0	0.5107913669064749	2920.0	67.0	0.977054794520548	1.00370001325301	79.0	275.0	2566.0	0.027054794520547945	0.8598436599225849	79.0	91.0	0.4647058823529412	0.9097763048881524	3497	132	0.962253360022877	0.988494929480029	137.0	265.0	3095.0	1.24508840385948
HMF000752A	53.0	22182	393	0.982282932107114	5335.0	3719.0	13249.0	0.23920548805093486	1441.0	4497.0	0.7573256988885146	1882.0	17.0	0.9909670563230608	1.00884075649907	194.0	659.0	1029.0	0.1030818278427205	0.430934209255144	194.0	311.0	0.38415841584158417	0.5072565428657609	9781	211	0.9784275636437991	0.9960750937053899	2605.0	1184.0	5996.0	1.1129502676811
HMF000811B	72.0	61512	37426	0.39156587332553	4227.0	1742.0	20869.0	0.1575005589090096	1171.0	4043.0	0.7754123513617185	1563.0	594.0	0.619961612284069	1.5832881630331999	106.0	107.0	802.0	0.10443349753694581	0.663067472651183	106.0	74.0	0.5888888888888889	0.75945255173551	0	0			0.0	0.0	0.0
HMF001324A	66.0	2916	0	1.0	753.0	1887.0	282.0	0.25770020533880905	1563.0	707.0	0.3114537444933921	166.0	0.0	1.0	1.0	30.0	123.0	13.0	0.18072289156626506	0.7012912206595311	40.0	150.0	0.21052631578947367	0.675947293977518	1513	0	1.0	1.0
HMF001230A	48.0	7846	6	0.99923527912312	2392.0	4623.0	867.0	0.3034762750570921	3519.0	2143.0	0.3784881667255387	313.0	0.0	1.0	1.00076530612245	60.0	208.0	45.0	0.19169329073482427	0.631658243132059	60.0	189.0	0.24096385542168675	0.6366483198308868	232	0	1.0	1.00076530612245	66.0	148.0	18.0	0.937413504786068
HMF001405A	62.0	6358	1	0.999842717835797	3513.0	1569.0	1290.0	0.5513182674199624	1128.0	3160.0	0.7369402985074627	892.0	0.0	1.0	1.00015730690577	482.0	245.0	165.0	0.5403587443946188	0.980121240900231	482.0	202.0	0.7046783625730995	0.9562217780738768	971	0	1.0	1.00015730690577	557.0	215.0	199.0	1.04047963090161
HMF003100A	74.0	19516	2	0.9998975199836031	4738.0	11484.0	3379.0	0.2417223611040253	9297.0	4504.0	0.32635316281428883	2141.0	0.0	1.0	1.00010249051963	257.0	1521.0	363.0	0.1200373657169547	0.496591896458005	257.0	1372.0	0.15776550030693678	0.4834195536714109	5248	0	1.0	1.00010249051963	1395.0	2925.0	928.0	1.09967297839729
HMF003666A	54.0	8868	18	0.9979702300405949	3169.0	1084.0	4635.0	0.3565481548154815	515.0	2795.0	0.8444108761329305	873.0	1.0	0.9988545246277211	1.00088609315239	247.0	152.0	474.0	0.2829324169530355	0.793532130602266	244.0	81.0	0.7507692307692307	0.8891041695335076	1408	0	1.0	1.0020338983050798	541.0	142.0	725.0	1.0776467339854798
HMF001066A	47.0	4308	135	0.96866295264624	248.0	184.0	3884.0	0.057460611677479144	34.0	219.0	0.8656126482213439	391.0	10.0	0.974424552429668	1.00594799229979	17.0	20.0	354.0	0.043478260869565216	0.756661991584853	17.0	8.0	0.68	0.7855707762557078	242	6	0.9752066115702479	1.00675535170013	12.0	9.0	221.0	0.86296987470008
HMF001683A	68.0	3804	49	0.9871188222923242	501.0	2345.0	756.0	0.1390893947806774	1680.0	458.0	0.21421889616463985	367.0	0.0	1.0	1.01304926764314	34.0	264.0	65.0	0.09366391184573003	0.673408004926786	34.0	211.0	0.13877551020408163	0.6478210498173068	180	1	0.994444444444444	1.00742121615624
HMF003402A	64.0	13440	680	0.9494047619047621	3812.0	2285.0	7400.0	0.28243313328887903	987.0	2916.0	0.7471176018447349	524.0	18.0	0.9656488549618321	1.0171097657278199	104.0	113.0	307.0	0.1984732824427481	0.7027266246405479	99.0	66.0	0.6	0.8030864197530864	5223	281	0.9461995022018	0.9966239270840269	1397.0	960.0	2868.0	0.9466609598497819
HMF001920A	33.0	20071	10	0.99950176872104	4521.0	337.0	15252.0	0.2248135256091497	272.0	4383.0	0.9415682062298604	58.0	0.0	1.0	1.00049847963711	16.0	0.0	42.0	0.27586206896551724	1.2270706053741498	56.0	1.0	0.9824561403508771	1.0434253555403452	0	0			0.0	0.0	0.0
HMF001894A	79.0	34635	13	0.999624657138732					0.0	0.0		328.0	0.0	1.0	1.00037548379643						0.0	0.0			0	0			0.0	0.0	0.0
HMF001719B	72.0	20916	10	0.9995218971122589					0.0	0.0		783.0	0.0	1.0	1.0004783315794499						0.0	0.0			0	0			0.0	0.0	0.0
HMF003445A	47.0	25095	7	0.9997210599721059	2423.0	13619.0	9165.0	0.09612409251398421	7324.0	2186.0	0.22986330178759198	2392.0	1.0	0.999581939799331	0.999860841010213	152.0	1418.0	822.0	0.06354515050167224	0.6610741265768271	152.0	893.0	0.14545454545454545	0.6327871579472678	7574	5	0.999339846844468	0.999618680507092
HMF003690A	82.0	16563	1860	0.887701503350842	1310.0	1783.0	11750.0	0.08825709088459206	742.0	665.0	0.4726368159203979	2157.0	57.0	0.973574408901252	1.0967362398579499	127.0	290.0	1695.0	0.06013257575757576	0.681334215244043	90.0	134.0	0.4017857142857143	0.8500939849624062	6586	577	0.912389918007895	1.02781161749063	568.0	686.0	4791.0	1.0646391251365401
HMF002847A	75.0	26146	78	0.9970167520844491	5024.0	20744.0	428.0	0.19178500534432738	18463.0	4510.0	0.19631741609715755	2565.0	6.0	0.99766081871345	1.0006459937886198	232.0	2293.0	40.0	0.09044834307992203	0.471613215629307	232.0	2252.0	0.09339774557165861	0.47574864944960377	0	0			0.0	0.0	0.0
HMF001937A	75.0	15906	747	0.9530365899660508	4943.0	7138.0	2957.0	0.32870062508312275	5121.0	4315.0	0.4572912250953794	1407.0	33.0	0.976545842217484	1.02466773311639	271.0	824.0	269.0	0.19868035190615835	0.6044416613321479	273.0	661.0	0.29229122055674517	0.6391795961004513	1602	82	0.9488139825218481	0.995569312355202	437.0	761.0	303.0	0.885727675244624
HMF000845A	74.0	22773	526	0.9769024722258821	6414.0	6900.0	9508.0	0.28104460608185083	3598.0	4961.0	0.5796237878256806	3930.0	48.0	0.987786259541985	1.01114111963634	976.0	1247.0	1709.0	0.24821973550356052	0.8832040542036569	975.0	826.0	0.5413659078289839	0.9339953245531692	4328	125	0.971118299445471	0.9940790683360329	1171.0	1405.0	1752.0	0.9627075736014159
HMF001191A	55.0	3616	77	0.9787057522123891	57.0	65.0	3499.0	0.015741507870753936	9.0	50.0	0.8474576271186439	480.0	10.0	0.979166666666667	1.00047094282754	7.0	6.0	467.0	0.014583333333333334	0.926425438596491	7.0	1.0	0.875	1.0325000000000002	698	12	0.982808022922636	1.0041915261057501	11.0	6.0	681.0	1.00113105112351
HMF000757A	70.0	14837	1968	0.8673586304509	288.0	694.0	9934.0	0.026383290582631	236.0	261.0	0.5251509054325956	379.0	19.0	0.9498680738786278	1.09512725247783	2.0	25.0	289.0	0.006329113924050633	0.23989099859353	2.0	8.0	0.2	0.38084291187739466	0	0			0.0	0.0	0.0
HMF001365A	68.0	50982	122	0.9976069985485071	4551.0	24009.0	22506.0	0.08911996240159793	14920.0	4145.0	0.2174141096249672	2949.0	5.0	0.998304510003391	1.00069918460466	697.0	986.0	1266.0	0.23635130552729738	2.6520579582634505	695.0	646.0	0.5182699478001491	2.3837916899420613	0	0			0.0	0.0	0.0
HMF003429A	69.0	11000	273	0.9751818181818179	2373.0	729.0	7195.0	0.23045547246770903	263.0	2132.0	0.8901878914405009	1259.0	15.0	0.988085782366958	1.01323236748733	260.0	91.0	851.0	0.21630615640599002	0.93860282027496	260.0	50.0	0.8387096774193549	0.9421715184893786	1956	34	0.982617586912065	1.00762500755409	449.0	96.0	1306.0	1.05257462680621
HMF002996A	67.0	108814	1021	0.9906170161927691	1367.0	25762.0	81928.0	0.012534729545100268	6727.0	1327.0	0.16476285075738764	320.0	3.0	0.990625	1.00000805942872	10.0	61.0	249.0	0.03125	2.4930733357717596	25.0	60.0	0.29411764705882354	1.785096857130192	0	0			0.0	0.0	0.0
HMF003245A	57.0	1190	1	0.9991596638655459	2.0	133.0	1065.0	0.0016666666666666668	0.0	0.0		122.0	0.0	1.0	1.00084104289319	1.0	22.0	101.0	0.008064516129032258	4.83870967741935	0.0	0.0			659	0	1.0	1.00084104289319	1.0	80.0	580.0	0.907715582450832
HMF000389A	57.0	192648	1479	0.992322785598605	6949.0	140305.0	45876.0	0.03598094547713975	100495.0	6664.0	0.06218796368013886	480.0	3.0	0.99375	1.00143825620263	81.0	259.0	140.0	0.16875	4.68998237156425	141.0	994.0	0.12422907488986784	1.997638570846841	9822	136	0.9861535328853591	0.993783018184427
HMF003185A	57.0	61864	1048	0.9830596146385621	20596.0	5521.0	35844.0	0.33240264037055567	2162.0	20305.0	0.903769973739262	985.0	15.0	0.9847715736040609	1.00174145996846	284.0	141.0	560.0	0.2883248730964467	0.867396458629294	284.0	69.0	0.8045325779036827	0.8901961796484629	0	0			0.0	0.0	0.0
HMF001014A	62.0	2283	44	0.9807271134472191	1.0	62.0	2223.0	0.0004374453193350831	0.0	1.0	1.0	178.0	1.0	0.99438202247191	1.01392325024715	0.0	9.0	169.0	0.0	0.0	0.0	0.0			1600	25	0.984375	1.0037195734703
HMF002332A	68.0	23590	6035	0.7441712590080541	4055.0	11629.0	1367.0	0.23781596387308662	7361.0	2704.0	0.2686537506209637	2398.0	149.0	0.937864887406172	1.2602809851274	324.0	1715.0	166.0	0.1469387755102041	0.617867585998641	280.0	1353.0	0.17146356399265156	0.6382325338705762	4450	955	0.785393258426966	1.05539316242051
HMF002188A	82.0	12674	470	0.962916206406817	109.0	322.0	12282.0	0.00857390073153465	60.0	91.0	0.6026490066225165	247.0	9.0	0.963562753036437	1.00067144640969	2.0	5.0	240.0	0.008097165991902834	0.9443969839913828	3.0	2.0	0.6	0.9956043956043956	1994	86	0.9568706118355059	0.9937215777124879
HMF002024A	64.0	43162	1722	0.960103795004865	11709.0	23323.0	8239.0	0.2705969355919669	15464.0	10285.0	0.3994329876888423	2172.0	16.0	0.992633517495396	1.03388146433727	310.0	1494.0	368.0	0.1427255985267035	0.527447209313262	309.0	1207.0	0.2038258575197889	0.5102879927347637	6516	298	0.95426642111725	0.9939200595623249	1928.0	3289.0	1301.0	1.09312493089883
HMF001708A	68.0	67833	3134	0.9537982987631392					0.0	14.0	1.0	695.0	11.0	0.984172661870504	1.0318456880734101	0.0	10.0	685.0	0.0		0.0	0.0			0	0			0.0	0.0	0.0
HMF000704A	67.0	17541	272	0.9844934724360072	3151.0	7061.0	7371.0	0.17920718876187225	4582.0	2893.0	0.3870234113712375	1186.0	17.0	0.98566610455312	1.00119110197268	109.0	565.0	512.0	0.09190556492411467	0.512845302462935	109.0	413.0	0.20881226053639848	0.5395339258588242	1954	29	0.9851586489252808	1.00067565352935	358.0	780.0	816.0	1.02235809528388
HMF002446A	85.0	42885	2799	0.9347324239244491	12975.0	8710.0	21300.0	0.3018494823775736	5037.0	12304.0	0.7095323222420852	1278.0	40.0	0.968701095461659	1.03634052983269	348.0	325.0	605.0	0.27230046948356806	0.9021067962043291	343.0	213.0	0.6169064748201439	0.8694550698842748	0	0			0.0	0.0	0.0
HMF003117A	55.0	10298	336	0.967372305302	239.0	1487.0	8302.0	0.023833266852812125	671.0	213.0	0.2409502262443439	351.0	10.0	0.9715099715099721	1.0042772221049698	15.0	53.0	274.0	0.043859649122807015	1.84027013139543	15.0	25.0	0.375	1.556338028169014	0	0			0.0	0.0	0.0
HMF001370A	78.0	12216	11845	0.0303700065487885					0.0	0.0		2502.0	2422.0	0.0319744204636291	1.0528288959129202						0.0	0.0			2038	1980	0.028459273797841	0.93708487524104
HMF001571A	75.0	5926	1174	0.801889976375295	18.0	120.0	4752.0	0.0036809815950920245	93.0	16.0	0.14678899082568808	711.0	66.0	0.907172995780591	1.1312935970109	3.0	16.0	635.0	0.0045871559633027525	1.24617737003058	3.0	14.0	0.17647058823529413	1.2022058823529411	3150	732	0.7676190476190479	0.9572623055956391	10.0	64.0	2395.0	1.10031051707844
HMF003795A	53.0	24574	914	0.9628062179539351	9846.0	5949.0	8833.0	0.3997888582101673	3709.0	9115.0	0.710776668746101	2326.0	6.0	0.997420464316423	1.03595141547387	403.0	1257.0	666.0	0.17325881341358557	0.433375792885414	403.0	847.0	0.3224	0.45358832693362594	0	0			0.0	0.0	0.0
HMF001726A	69.0	7745	332	0.9571336346029701	1110.0	2761.0	3898.0	0.14287553095636504	1169.0	915.0	0.4390595009596929	841.0	29.0	0.96551724137931	1.00875907655238	114.0	308.0	419.0	0.13555291319857313	0.948748272648392	114.0	166.0	0.40714285714285714	0.9273067915690866	3160	127	0.959810126582278	1.00279636184807	422.0	1175.0	1565.0	0.9340986147437759
HMF000188A	50.0	17345	4769	0.725050446814644	1211.0	569.0	10032.0	0.1025228581103962	275.0	1109.0	0.8013005780346821	1080.0	195.0	0.819444444444444	1.1301895585948503	68.0	56.0	718.0	0.08076009501187649	0.787727698001887	68.0	32.0	0.68	0.8486203787195672	3373	996	0.704713904536021	0.971951548519187	198.0	103.0	1899.0	0.8778530140379851
HMF000672A	36.0	371690	365880	0.0156313056579408					0.0	0.0		5334.0	4827.0	0.0950506186726659	6.080785620386091						0.0	0.0			0	0			0.0	0.0	0.0
HMF002276A	64.0	19831	393	0.9801825424839901	6201.0	7347.0	6338.0	0.3118274162727547	3822.0	5269.0	0.5795842041579584	2710.0	16.0	0.9940959409594101	1.0141947013667099	428.0	1601.0	681.0	0.15793357933579336	0.5064775292165109	391.0	1010.0	0.2790863668807994	0.48152859391029557	6415	161	0.9749025720966479	0.994613278487943	2116.0	2158.0	2141.0	1.05780278568702
HMF002848A	56.0	14383	4609	0.679552249183063					0.0	0.0		1623.0	411.0	0.7467652495378929	1.09890777410513	0.0	98.0	1009.0	0.0		0.0	0.0			2390	839	0.648953974895398	0.9549728893923171
HMF002231A	57.0	5801	193	0.966729874159628	68.0	688.0	5074.0	0.011663807890222984	76.0	56.0	0.42424242424242425	307.0	7.0	0.9771986970684041	1.0108291087185801	2.0	16.0	289.0	0.006514657980456026	0.5585361180302739	3.0	3.0	0.5	1.1785714285714286	3391	98	0.971099970510174	1.0045204937463499
HMF003760A	33.0	27027	179	0.9933769933769929	1231.0	22423.0	3437.0	0.04543944483407774	19133.0	1112.0	0.054927142504322055	262.0	3.0	0.988549618320611	0.9951404400458559	55.0	167.0	40.0	0.2099236641221374	4.6198553897098495	74.0	294.0	0.20108695652173914	3.6609761104160152	0	0			0.0	0.0	0.0
HMF003226A	57.0	22671	1	0.9999558907855849	4973.0	10378.0	7363.0	0.2189398608787532	6954.0	4820.0	0.40937659249193137	889.0	0.0	1.0	1.00004411116012	90.0	551.0	248.0	0.10123734533183353	0.462397961364823	90.0	375.0	0.1935483870967742	0.4727881140409584	5140	1	0.999805447470817	0.9998495500490029	1145.0	2284.0	1711.0	1.01746043420463
HMF001057A	83.0	2769	296	0.893102202961358	57.0	269.0	2248.0	0.022144522144522144	30.0	45.0	0.6	226.0	11.0	0.9513274336283191	1.06519436462467	5.0	20.0	192.0	0.02304147465437788	1.0405044870240099	6.0	4.0	0.6	1.0	1906	173	0.9092339979013639	1.0180626527249799
HMF002683A	82.0	66867	975	0.9854188164565479	1860.0	19496.0	45657.0	0.0277558085744557	10207.0	1800.0	0.14991255101190973	205.0	12.0	0.941463414634146	0.955394192714464	19.0	31.0	155.0	0.09268292682926829	3.3392263309729904	40.0	98.0	0.2898550724637681	1.9334943639291464	0	0			0.0	0.0	0.0
HMF003395A	68.0	6646	5	0.999247667770087	1166.0	4000.0	1501.0	0.17489125543722814	2650.0	1064.0	0.2864835756596661	407.0	0.0	1.0	1.00075289865984	47.0	274.0	86.0	0.11547911547911548	0.6602909630353879	47.0	211.0	0.1821705426356589	0.6358847700646967	3420	4	0.998830409356725	0.999582427433338
HMF001575A	49.0	17069	5436	0.68152791610522	371.0	871.0	10671.0	0.0311424494249979	371.0	293.0	0.4412650602409639	502.0	89.0	0.8227091633466139	1.20715401952749	9.0	29.0	378.0	0.021634615384615384	0.694698579722165	9.0	15.0	0.375	0.849829351535836	0	0			0.0	0.0	0.0
HMF003184A	79.0	117258	254	0.997833836497297	7154.0	82572.0	27815.0	0.0608638687777031	60644.0	6825.0	0.1011575686611629	352.0	1.0	0.9971590909090909	0.9993237896295699	98.0	150.0	104.0	0.2784090909090909	4.57429171855542	164.0	605.0	0.21326397919375814	2.10823551827453	0	0			0.0	0.0	0.0
HMF000455A	64.0	16001	7	0.9995625273420409	4724.0	10359.0	961.0	0.2944402892046871	7212.0	4106.0	0.3627849443364552	1312.0	0.0	1.0	1.00043766412405	322.0	925.0	65.0	0.24542682926829268	0.8335368435183079	322.0	849.0	0.2749786507258753	0.757965993403667	1600	0	1.0	1.00043766412405	521.0	971.0	108.0	1.10591183319221
HMF000107A	63.0	76353	835	0.9890639529553521	6659.0	27935.0	41929.0	0.08701958888177411	14280.0	6448.0	0.3110768043226553	275.0	3.0	0.989090909090909	1.00002725418865	43.0	92.0	140.0	0.15636363636363637	1.7968785921992099	97.0	161.0	0.375968992248062	1.2086050358743534	0	0			0.0	0.0	0.0
HMF004216A	69.0	5542	625	0.8872248285817391	1105.0	1610.0	2055.0	0.23165618448637318	927.0	908.0	0.4948228882833787	977.0	65.0	0.933469805527124	1.05212317718758	215.0	264.0	404.0	0.2434881087202718	1.05107536524497	215.0	162.0	0.5702917771883289	1.152516972621788	2320	234	0.8991379310344829	1.01342737722048	413.0	738.0	866.0	0.883894139632131
HMF001173A	65.0	121555	956	0.992135247418864	5347.0	52245.0	64182.0	0.04390920886231872	23974.0	4470.0	0.15715089298270285	344.0	6.0	0.9825581395348841	0.9903469734505491	77.0	75.0	192.0	0.2238372093023256	5.09772813270645	111.0	247.0	0.3100558659217877	1.972981890442803	13250	230	0.9826415094339621	0.990431004230925
HMF003930A	76.0	2020276	363	0.9998203215798241					329335.0	1005327.0	0.7532446417145314										7880.0	2601.0	0.7518366568075565	0.9981307734180889	0	0			0.0	0.0	0.0
HMF004191A	63.0	15857	2131	0.865611401904522					0.0	0.0		711.0	52.0	0.9268635724331931	1.0707617418092						0.0	0.0			2104	390	0.8146387832699621	0.94111373934954
HMF004386A	57.0	7792	1	0.9998716632443531	4587.0	2659.0	557.0	0.5878508266051519	2183.0	4475.0	0.6721237608891559	330.0	0.0	1.0	1.00012835322808	83.0	224.0	23.0	0.2515151515151515	0.42785540162910995	83.0	219.0	0.27483443708609273	0.40890450997077216	0	0			0.0	0.0	0.0
HMF004250A	68.0	34876	760	0.978208510150247	11.0	520.0	34401.0	0.0003148975151723348	1.0	3.0	0.75	298.0	9.0	0.969798657718121	0.9914028018107979	0.0	7.0	291.0	0.0	0.0	0.0	0.0			0	0			0.0	0.0	0.0
HMF003921A	52.0	4094	57	0.986077186126038	1.0	149.0	3956.0	0.00024354603019970775	0.0	1.0	1.0	424.0	7.0	0.983490566037736	0.997376858399428	0.0	16.0	408.0	0.0	0.0	0.0	0.0			186	3	0.983870967741935	0.9977626311457729
HMF004106A	67.0	87317	7974	0.908677577104115	18168.0	16552.0	44892.0	0.22820680299452345	9764.0	17794.0	0.6456927208070252	1475.0	97.0	0.934237288135593	1.02812847117119	258.0	423.0	704.0	0.18628158844765344	0.816284116000362	258.0	241.0	0.5170340681362725	0.800743219607699	0	0			0.0	0.0	0.0
HMF003996A	71.0	28402	1863	0.9344060277445251	8358.0	7327.0	12796.0	0.2934587970927987	3930.0	7665.0	0.6610608020698577	857.0	17.0	0.9801633605600931	1.0489694324061898	251.0	221.0	385.0	0.2928821470245041	0.9980349879642141	251.0	129.0	0.6605263157894737	0.9991914718302606	2800	226	0.9192857142857142	0.9838182620725291	1061.0	358.0	1381.0	1.29124965815472
HMF004352A	61.0	109184	826	0.9924347889800699	11354.0	76593.0	21457.0	0.10378048334612994	57204.0	10814.0	0.15898732688406012	241.0	5.0	0.9792531120331949	0.9867178407153359	42.0	149.0	50.0	0.17427385892116182	1.67925464694476	166.0	673.0	0.19785458879618595	1.244467673454686	0	0			0.0	0.0	0.0
HMF004207A	41.0	49512	890	0.982024559702698	2156.0	26873.0	20700.0	0.04335498401335237	14714.0	1967.0	0.11791859001258916	409.0	20.0	0.951100244498778	0.9685096315582141	112.0	87.0	210.0	0.27383863080684595	6.316197250182579	141.0	212.0	0.39943342776203966	3.3873660439748776	5265	269	0.948907882241216	0.966277139268789
HMF003835A	60.0	7816	774	0.9009723643807571	26.0	92.0	7721.0	0.003316749585406302	30.0	18.0	0.375	222.0	28.0	0.8738738738738739	0.969923061374354	2.0	4.0	216.0	0.009009009009009009	2.7162162162162202	2.0	5.0	0.2857142857142857	0.7619047619047619	5334	471	0.91169853768279	1.01190510799896
HMF003936A	63.0	7256	169	0.976708930540243	2372.0	2475.0	2419.0	0.32645196807046517	1349.0	1975.0	0.5941636582430806	1063.0	14.0	0.986829727187206	1.0103621420164202	294.0	400.0	369.0	0.27657572906867356	0.847217220663146	289.0	247.0	0.539179104477612	0.9074589079916873	2438	63	0.9741591468416729	0.9973894129368108	847.0	775.0	816.0	1.06421755315985
HMF004300A	62.0	198896	52619	0.7354446544928					1025.0	1738.0	0.6290264205573651	7554.0	808.0	0.8930368016944671	1.2142814503293202	262.0	234.0	6404.0	0.03797101449275362		239.0	182.0	0.5676959619952494	0.9024993918255894	0	0			0.0	0.0	0.0
HMF004506A	67.0	19346	4827	0.750491057582963	21.0	345.0	13006.0	0.0015704457074483997	23.0	20.0	0.4651162790697674	884.0	39.0	0.9558823529411771	1.27367587299401	1.0	18.0	790.0	0.0012360939431396785	0.7870975336982751	1.0	2.0	0.3333333333333333	0.7166666666666667	0	0			0.0	0.0	0.0
HMF004548A	70.0	6692	199	0.970263000597729	267.0	595.0	5848.0	0.03979135618479881	345.0	230.0	0.4	760.0	12.0	0.9842105263157891	1.0143749949338199	22.0	75.0	663.0	0.02894736842105263	0.7274788093830079	22.0	52.0	0.2972972972972973	0.7432432432432432	0	0			0.0	0.0	0.0
HMF003212A	66.0	9695	279	0.971222279525529	706.0	1307.0	7735.0	0.07242511284366024	663.0	614.0	0.480814408770556	607.0	7.0	0.9884678747940691	1.01775658943591	33.0	73.0	501.0	0.054365733113673806	0.75064754446472	47.0	53.0	0.47	0.9775081433224755	7297	189	0.974098944771824	1.00296190203514
HMF000807A		7805	939	0.8796925048046121	1801.0	1694.0	2520.0	0.2994181213632585	734.0	1623.0	0.6885871871022486	609.0	25.0	0.958949096880131	1.09009579102089	156.0	149.0	231.0	0.291044776119403	0.972034607639205	156.0	89.0	0.636734693877551	0.9246972726243916	1382	99	0.928364688856729	1.05532863334209	307.0	358.0	492.0	0.8861901843641079
HMF001201A	66.0	21066	334	0.984145067881895	4122.0	9623.0	7418.0	0.1947738978405708	5723.0	3717.0	0.39375	809.0	18.0	0.9777503090234859	0.993502219269185	202.0	319.0	288.0	0.24969097651421507	1.28195296845471	202.0	217.0	0.4821002386634845	1.224381558510437	3108	48	0.984555984555985	1.00041753668997	549.0	1460.0	1099.0	0.90690245766665
HMF001085A	48.0	20472	385	0.9811938257131692	131.0	2230.0	18174.0	0.006379352325298271	353.0	110.0	0.2375809935205184	3057.0	31.0	0.9898593392214592	1.0088316021577	5.0	353.0	2699.0	0.0016355904481517827	0.256388166815243	5.0	67.0	0.06944444444444445	0.2922979797979798	2701	60	0.9777860051832651	0.996526863051317	16.0	272.0	2413.0	0.9285788978354069
HMF000330A	57.0	5068	520	0.897395422257301	1318.0	2557.0	509.0	0.30063868613138683	1987.0	1222.0	0.3808039887815519	184.0	10.0	0.945652173913043	1.0537742342549001	53.0	108.0	11.0	0.3081395348837209	1.0249497123901599	53.0	93.0	0.363013698630137	0.9532822904288949	676	57	0.9156804733727808	1.0203756902052	133.0	403.0	59.0	0.7435151298759259
HMF001976A	72.0	2703	302	0.8882722900480949	2.0	147.0	2341.0	0.0008032128514056225	7.0	1.0	0.125	174.0	10.0	0.9425287356321842	1.06108087147597	0.0	5.0	163.0	0.0	0.0	0.0	0.0			1059	113	0.893295561850803	1.00565510357464	1.0	57.0	905.0	1.29283489096573
HMF000049A	62.0	16387	5780	0.647281381582962	85.0	479.0	10684.0	0.0075568990042674256	10.0	71.0	0.8765432098765432	1098.0	203.0	0.8151183970856101	1.259295293018	6.0	50.0	894.0	0.00631578947368421	0.8357647058823531	6.0	1.0	0.8571428571428571	0.9778672032193159	2106	517	0.754510921177588	1.16566139957925
HMF000810A		6512	479	0.926443488943489	80.0	269.0	6177.0	0.01225865767698437	56.0	76.0	0.5757575757575758	650.0	11.0	0.9830769230769231	1.0611299391806601	5.0	40.0	605.0	0.007692307692307693	0.6275	5.0	8.0	0.38461538461538464	0.6680161943319838	1159	86	0.925798101811907	0.999303371291089	11.0	49.0	1099.0	0.7742234685073341
HMF001771A	59.0	5810	342	0.9411359724612741					0.0	0.0		257.0	14.0	0.9455252918287941	1.00466385251011	0.0	0.0	257.0	0.0		0.0	0.0			3384	195	0.942375886524823	1.00131746538208	0.0	42.0	3342.0
HMF001135A	52.0	3147	1179	0.6253574833174449					0.0	0.0		230.0	20.0	0.91304347826087	1.46003446447508	0.0	9.0	200.0	0.0		0.0	0.0			889	149	0.8323959505061871	1.33107218305029	0.0	26.0	685.0
HMF003124A	68.0	133378	6668	0.9500067477395071	227.0	6415.0	127056.0	0.0016978563628476117	3557.0	184.0	0.0491847099705961	242.0	12.0	0.950413223140496	1.00042786580407	0.0	9.0	233.0	0.0	0.0	1.0	22.0	0.043478260869565216	0.8839792060491494	0	0			0.0	0.0	0.0
HMF003801A	69.0	6249	1204	0.807329172667627					0.0	0.0		668.0	40.0	0.9401197604790419	1.16448134454579						0.0	0.0			1068	162	0.8483146067415731	1.05076669524838
HMF001921A	56.0	2455	392	0.8403258655804481	33.0	342.0	1571.0	0.01695786228160329	67.0	26.0	0.27956989247311825	285.0	16.0	0.943859649122807	1.1232067079963601	4.0	44.0	204.0	0.015873015873015872	0.9360269360269359	4.0	13.0	0.23529411764705882	0.8416289592760182	1563	165	0.8944337811900192	1.06438920640887	21.0	216.0	1076.0	0.943155854046943
HMF003438A	60.0	2940	5	0.998299319727891	13.0	234.0	2702.0	0.004408273991183452	0.0	12.0	1.0	358.0	0.0	1.0	1.00170357751278	0.0	35.0	323.0	0.0	0.0	0.0	0.0			581	0	1.0	1.00170357751278	3.0	46.0	532.0	1.17132265325036
HMF002139A	62.0	8221	455	0.9446539350443991	225.0	1335.0	6726.0	0.02715423606082549	330.0	197.0	0.3738140417457306	366.0	48.0	0.868852459016393	0.919757412512718	22.0	35.0	309.0	0.060109289617486336	2.2136247723133	22.0	7.0	0.7586206896551724	2.0294066164887097	4526	241	0.9467520989836501	1.0022210926789301	119.0	751.0	3656.0	0.968266313153631
HMF000860A	45.0	4979	267	0.946374774051014	141.0	411.0	3968.0	0.031194690265486727	197.0	120.0	0.3785488958990536	355.0	6.0	0.9830985915492959	1.0388047299074599	6.0	17.0	310.0	0.018018018018018018	0.577598875471216	6.0	10.0	0.375	0.9906250000000001	0	0			0.0	0.0	0.0
HMF000142A	56.0	25971	911	0.9649224134611679	10.0	1403.0	24603.0	0.0003843788437884379	17.0	8.0	0.32	508.0	22.0	0.9566929133858271	0.991471334937881	1.0	21.0	486.0	0.001968503937007874	5.121259842519691	1.0	0.0	1.0	3.125	0	0			0.0	0.0	0.0
HMF001394A	58.0	6431	2	0.999689006375369	1561.0	3675.0	1214.0	0.24201550387596898	2568.0	1351.0	0.3447307986731309	915.0	0.0	1.0	1.00031109037175	162.0	584.0	171.0	0.1766630316248637	0.729965761678649	161.0	473.0	0.2539432176656151	0.7366420947679835	0	0			0.0	0.0	0.0
HMF000372B	45.0	51919	59	0.998863614476396					39030.0	4253.0	0.09826028694868656	464.0	0.0	1.0	1.00113767836483	45.0	384.0	35.0	0.09698275862068965		45.0	352.0	0.11335012594458438	1.153570068483293	0	0			0.0	0.0	0.0
HMF001930A	61.0	9803	2009	0.795062735897174	281.0	315.0	7429.0	0.03501557632398754	117.0	254.0	0.6846361185983828	403.0	46.0	0.8858560794044671	1.11419645193764	5.0	13.0	348.0	0.01366120218579235	0.39014643253019105	5.0	7.0	0.4166666666666667	0.6085958005249343	0	0			0.0	0.0	0.0
HMF003208A	63.0	19603	1475	0.924756414834464					0.0	0.0		2161.0	19.0	0.991207774178621	1.07185823020871						0.0	0.0			2724	233	0.9144640234948599	0.988870159563645
HMF002386A	59.0	10583	17	0.9983936501937071	5057.0	2211.0	3338.0	0.47680558174618143	1325.0	4410.0	0.7689625108979947	790.0	0.0	1.0	1.00160893431762	312.0	265.0	213.0	0.3949367088607595	0.8282971592203309	312.0	195.0	0.6153846153846154	0.8002790859933718	2426	2	0.9991755976916741	1.00078320560013	1163.0	438.0	825.0	1.0054201558131801
HMF001692A	54.0	20219	2813	0.860873435877145	4195.0	1432.0	11662.0	0.24263982879287407	578.0	3768.0	0.8670041417395306	1077.0	43.0	0.960074280408542	1.11523278614158	254.0	131.0	647.0	0.24612403100775193	1.01435956426532	254.0	67.0	0.7912772585669782	0.9126568380393013	8010	796	0.900624219725343	1.04617494534222	1784.0	451.0	4905.0	1.02975651285544
HMF002520B	52.0	2467	257	0.8958248885285771					0.0	0.0		193.0	31.0	0.8393782383419691	0.936989191850515	0.0	0.0	193.0	0.0		0.0	0.0			827	111	0.865779927448609	0.966461122631547	0.0	0.0	827.0
HMF001182A	47.0	14084	119	0.9915506958250501	226.0	1356.0	12537.0	0.01600679934839578	733.0	207.0	0.2202127659574468	102.0	0.0	1.0	1.0085213032581501	3.0	10.0	89.0	0.029411764705882353	1.8374544508068702	4.0	14.0	0.2222222222222222	1.0091250670960816	1853	20	0.989206691851052	0.997636022057302
HMF001454A	54.0	3000	53	0.982333333333333	6.0	153.0	2849.0	0.0019946808510638296	9.0	6.0	0.4	296.0	2.0	0.993243243243243	1.01110611799448	0.0	9.0	287.0	0.0	0.0	0.0	1.0	0.0	0.0	313	9	0.9712460063897759	0.9887132742345871	0.0	9.0	304.0	0.0
HMF001292A	61.0	5716	1510	0.735829251224633	9.0	160.0	3016.0	0.00282574568288854	13.0	9.0	0.4090909090909091	404.0	64.0	0.8415841584158421	1.14372207548858	1.0	14.0	246.0	0.0038314176245210726	1.35589612601107	1.0	0.0	1.0	2.444444444444444	2493	585	0.7653429602888091	1.04010945340248	5.0	76.0	1397.0	1.1971883927229
HMF000015A	51.0	13893	19	0.998632404808177					0.0	0.0		2156.0	1.0	0.9995361781076071	1.00090501098811						0.0	0.0			2364	5	0.997884940778342	0.9992515123420429
HMF001176A	53.0	27919	4544	0.8372434542784479	6224.0	3579.0	13327.0	0.26908776480760915	1450.0	5350.0	0.7867647058823529	2117.0	35.0	0.983467170524327	1.17464898112807	378.0	564.0	1130.0	0.18243243243243243	0.6779662856944351	378.0	283.0	0.5718608169440242	0.7268511318167037	7867	707	0.91013092665565	1.0870564851892701	1906.0	1108.0	4079.0	0.99861706951022
HMF000571B	72.0	1798	0	1.0	17.0	358.0	1426.0	0.009439200444197668	85.0	11.0	0.11458333333333333	124.0	0.0	1.0	1.0	0.0	10.0	114.0	0.0	0.0	0.0	2.0	0.0	0.0	274	0	1.0	1.0	0.0	22.0	252.0	0.0
HMF003536A	70.0	9740	150	0.984599589322382	1472.0	3816.0	4469.0	0.1508660448908476	1794.0	1271.0	0.4146818923327896	1513.0	9.0	0.9940515532055519	1.00959980481982	148.0	736.0	629.0	0.09781890284203569	0.6483824966234661	148.0	387.0	0.2766355140186916	0.6671029508003852	0	0			0.0	0.0	0.0
HMF002659A	70.0	5942	74	0.9875462807135642	310.0	913.0	4728.0	0.0520920853638044	231.0	274.0	0.5425742574257426	1201.0	10.0	0.9916736053288929	1.00417937335792	57.0	205.0	939.0	0.04746044962531224	0.911087534581397	57.0	52.0	0.5229357798165137	0.9638049956472241	0	0			0.0	0.0	0.0
HMF000034A	45.0	1170	11	0.9905982905982909					0.0	0.0		126.0	0.0	1.0	1.00949094046592	0.0	5.0	121.0	0.0		0.0	0.0			780	3	0.996153846153846	1.0056082830025899	0.0	14.0	766.0
HMF000971A	74.0	11758	190	0.9838407892498722	385.0	476.0	10994.0	0.03247574862927035	238.0	319.0	0.5727109515260324	917.0	4.0	0.995637949836423	1.01199092446202	12.0	41.0	864.0	0.013086150490730643	0.40295146511068003	12.0	20.0	0.375	0.6547805642633229	0	0			0.0	0.0	0.0
HMF001311B	37.0	6741	0	1.0	610.0	1141.0	5022.0	0.09006348737634726	267.0	495.0	0.6496062992125984	616.0	0.0	1.0	1.0	46.0	133.0	439.0	0.0744336569579288	0.8264576370099209	45.0	38.0	0.5421686746987951	0.8346111719605696	2282	0	1.0	1.0	223.0	355.0	1704.0	1.08502679559202
HMF002445A	48.0	8714	0	1.0	1954.0	1084.0	5700.0	0.22362096589608607	484.0	1810.0	0.7890148212728858	1066.0	0.0	1.0	1.0	240.0	139.0	687.0	0.225140712945591	1.00679608480992	240.0	73.0	0.7667731629392971	0.9718108484987555	0	0			0.0	0.0	0.0
HMF002632A	37.0	8118	2383	0.706454791820646	71.0	171.0	5515.0	0.01233281222859128	46.0	63.0	0.5779816513761468	572.0	139.0	0.7569930069930071	1.07153779089263	2.0	22.0	406.0	0.004651162790697674	0.37713724205699295	2.0	5.0	0.2857142857142857	0.4943310657596372	0	0			0.0	0.0	0.0
HMF002595A	58.0	11313	2263	0.7999646424467429	1168.0	4196.0	3817.0	0.12721925716152924	2726.0	1085.0	0.2847021779060614	737.0	43.0	0.941655359565807	1.17712122461525	33.0	384.0	279.0	0.04741379310344827	0.37269352267359496	33.0	262.0	0.11186440677966102	0.3929172850113255	915	96	0.895081967213115	1.11890191105878
HMF002316A	47.0	25492	141	0.994468852973482	12256.0	9599.0	3697.0	0.4796493425172198	7417.0	10934.0	0.5958258405536483	992.0	2.0	0.9979838709677421	1.00353456821071	413.0	431.0	148.0	0.4163306451612903	0.867989608776215	413.0	373.0	0.5254452926208651	0.8818773152446951	0	0			0.0	0.0	0.0
HMF003440A	64.0	7463	1784	0.7609540399303231	1658.0	4679.0	1404.0	0.21418421392584938	2517.0	1313.0	0.3428198433420366	983.0	150.0	0.847405900305188	1.11360983165656	147.0	722.0	146.0	0.14482758620689656	0.676182355143297	131.0	484.0	0.21300813008130082	0.621341308614914	2634	639	0.7574031890660592	0.995333685508012	603.0	1649.0	474.0	1.03277092236932
HMF001424A	53.0	7195	187	0.9740097289784571	400.0	2430.0	4391.0	0.0553939897521119	1250.0	334.0	0.21085858585858586	737.0	17.0	0.976933514246947	1.00300180294047	38.0	262.0	437.0	0.051560379918588875	0.930793758480326	38.0	159.0	0.19289340101522842	0.9147998419404845	2710	68	0.974907749077491	1.0009219826787301	178.0	880.0	1652.0	1.18573616236162
HMF003423A	63.0	37091	766	0.979348089833113	169.0	2874.0	34114.0	0.004548268159431601	811.0	153.0	0.15871369294605808	255.0	4.0	0.9843137254901959	1.0050703480290901	8.0	13.0	234.0	0.03137254901960784	6.8976911474649	10.0	14.0	0.4166666666666667	2.6252723311546844	0	0			0.0	0.0	0.0
HMF002484A	66.0	9080	74	0.9918502202643169	2081.0	4823.0	2220.0	0.22807978956597982	3133.0	1776.0	0.3617844774903239	636.0	2.0	0.99685534591195	1.00504625148573	130.0	346.0	160.0	0.20440251572327045	0.896188636933743	130.0	282.0	0.3155339805825243	0.8721600848421238	690	6	0.991304347826087	0.9994496422674741	173.0	348.0	169.0	1.09928476415324
HMF001615A	58.0	3366	209	0.9379084967320259	699.0	2121.0	550.0	0.20741839762611275	1540.0	631.0	0.29064947029018884	389.0	15.0	0.961439588688946	1.02508889943839	92.0	222.0	75.0	0.2365038560411311	1.14022602984065	92.0	181.0	0.336996336996337	1.1594596634216288	695	53	0.923741007194245	0.9848945930363721	140.0	451.0	104.0	0.9711715606055931
HMF001645A	70.0	2042	429	0.789911851126347	25.0	59.0	1562.0	0.015188335358444714	26.0	24.0	0.48	134.0	19.0	0.858208955223881	1.08646167797096	3.0	7.0	105.0	0.02608695652173913	1.7175652173912999	4.0	4.0	0.5	1.0416666666666667	1465	330	0.7747440273037541	0.9807980804428179
HMF000022A	64.0	19221	5642	0.70646688517767	2762.0	8187.0	2255.0	0.20917903665555893	5678.0	2392.0	0.2964064436183395	1554.0	45.0	0.9710424710424709	1.37450529022073	86.0	1195.0	219.0	0.05733333333333333	0.274087376297369	86.0	979.0	0.08075117370892018	0.27243393471195065	4032	841	0.7914186507936509	1.12024875814896
HMF000169A	56.0	52005	7513	0.85553312181521					0.0	0.0		3508.0	163.0	0.9535347776510831	1.11455039359311						0.0	0.0			8391	1051	0.8747467524728879	1.0224580792581301
HMF000070A	44.0	7857	269	0.965763013872979	383.0	640.0	6882.0	0.048450347881087916	195.0	320.0	0.6213592233009708	328.0	15.0	0.9542682926829269	0.988097782763542	18.0	28.0	282.0	0.054878048780487805	1.13266573266255	18.0	13.0	0.5806451612903226	0.9344758064516131	109	3	0.9724770642201841	1.0069520682100699	10.0	7.0	92.0	1.89354923707093
HMF002085A	64.0	8630	170	0.980301274623407	89.0	14.0	8546.0	0.010290206960342236	5.0	78.0	0.9397590361445785	1998.0	22.0	0.988988988988989	1.0088622901861701	25.0	1.0	1972.0	0.012512512512512513	1.2159631541654	25.0	0.0	1.0	1.0641025641025639	1103	22	0.9800543970988209	0.9997481615795308	4.0	1.0	1098.0	0.352419855959742
HMF001709A	52.0	8334	0	1.0	2167.0	2553.0	3642.0	0.2591485290600335	1463.0	2062.0	0.5849645390070922	285.0	0.0	1.0	1.0	65.0	93.0	127.0	0.22807017543859648	0.8800751301419208	66.0	47.0	0.584070796460177	0.9984721423482658	4096	0	1.0	1.0	1028.0	1275.0	1795.0	0.9679934363065671
HMF002725A	55.0	5834	1	0.9998285910181691					0.0	0.0		469.0	1.0	0.997867803837953	0.9980388766656301						0.0	0.0			1415	0	1.0	1.0001714383679101
HMF001946A	58.0	28285	8660	0.6938306522891989	8613.0	7558.0	2158.0	0.4699110698892465	5898.0	7908.0	0.5727944372012168	2702.0	163.0	0.939674315321984	1.35432805140802	571.0	1602.0	293.0	0.2315490673154907	0.49275082489558003	571.0	1416.0	0.2873678912934072	0.5016946266055614	10270	2145	0.7911392405063291	1.1402483270176598	3621.0	3195.0	930.0	0.9947990369609541
HMF003332A	54.0	8347	111	0.9867018090331858	188.0	1046.0	7121.0	0.022501496110113706	50.0	171.0	0.7737556561085973	1179.0	10.0	0.991518235793045	1.004881339748	31.0	142.0	1006.0	0.026293469041560644	1.16852092469276	31.0	9.0	0.775	1.0016081871345028	0	0			0.0	0.0	0.0
HMF003349A	67.0	24119	189	0.9921638542228121	7410.0	7322.0	9461.0	0.3062869425040301	4191.0	6590.0	0.6112605509692979	2525.0	8.0	0.996831683168317	1.00470469562627	334.0	1381.0	810.0	0.13227722772277228	0.431873545249262	334.0	896.0	0.27154471544715447	0.4442372651344116	7170	46	0.9935843793584379	1.0014317444941998	2157.0	2154.0	2859.0	0.982205828378478
HMF001701A	54.0	4724	20	0.995766299745978	107.0	261.0	4361.0	0.022626348065130048	141.0	101.0	0.4173553719008264	411.0	0.0	1.0	1.00425170068027	3.0	26.0	382.0	0.0072992700729927005	0.32260045023535	3.0	15.0	0.16666666666666666	0.3993399339933994	392	3	0.9923469387755101	0.9965661009301681	4.0	14.0	374.0	0.450982262063704
HMF000564A	52.0	1578	95	0.9397972116603291	93.0	147.0	1264.0	0.061835106382978726	40.0	82.0	0.6721311475409836	145.0	3.0	0.9793103448275859	1.04204431836678	12.0	13.0	117.0	0.08450704225352113	1.3666515220354398	16.0	6.0	0.7272727272727273	1.082039911308204	1172	76	0.9351535836177471	0.9950589042136251
HMF002793A	41.0	9125	31	0.996602739726027	1955.0	6206.0	1010.0	0.21317195507578235	4865.0	1791.0	0.26908052884615385	924.0	0.0	1.0	1.00340884099406	99.0	726.0	99.0	0.10714285714285714	0.502612349287541	99.0	643.0	0.1334231805929919	0.49584851481125297	1132	3	0.9973498233215551	1.0007496302847099	269.0	732.0	131.0	1.11474564629969
HMF002008A	67.0	5686	131	0.976960956735842	34.0	271.0	5394.0	0.005965958940164941	63.0	25.0	0.2840909090909091	1100.0	12.0	0.989090909090909	1.01241600523689	6.0	28.0	1066.0	0.005454545454545455	0.9142780748663101	6.0	13.0	0.3157894736842105	1.111578947368421	0	0			0.0	0.0	0.0
HMF002416A	64.0	4416	258	0.9415760869565221					3.0	0.0	0.0	352.0	16.0	0.954545454545455	1.0137741046832	0.0	9.0	343.0	0.0		0.0	1.0	0.0		2038	124	0.939156035328754	0.997429786438619	0.0	31.0	2007.0
HMF002342A	61.0	4566	74	0.983793254489707	1168.0	2472.0	946.0	0.2546881814217183	1628.0	999.0	0.38028169014084506	597.0	7.0	0.988274706867672	1.00455527861928	185.0	265.0	147.0	0.3098827470686767	1.21671427915835	185.0	201.0	0.4792746113989637	1.2603147188639416	423	3	0.9929078014184399	1.00926469752373	103.0	217.0	103.0	0.956066420544707
HMF003122A	67.0	5086	744	0.853716083366103	519.0	422.0	3530.0	0.11608141355401476	226.0	475.0	0.6776034236804565	455.0	44.0	0.903296703296703	1.05807623974367	29.0	41.0	347.0	0.06954436450839328	0.599099910822787	29.0	25.0	0.5370370370370371	0.7925536062378169	934	125	0.8661670235546041	1.0145844039149499	106.0	81.0	637.0	1.10819443665002
HMF000038A	65.0	60615	33	0.9994555803019058	12733.0	29979.0	17985.0	0.20977972552185445	18527.0	11753.0	0.3881439894319683	2073.0	0.0	1.0	1.00054471625235	648.0	822.0	603.0	0.3125904486251809	1.4900889389933702	648.0	574.0	0.530278232405892	1.3661894730920112	0	0			0.0	0.0	0.0
HMF000517A	71.0	11237	352	0.968674913233069	4701.0	2308.0	4289.0	0.41609134360063726	1371.0	3917.0	0.7407337367624811	1088.0	8.0	0.992647058823529	1.02474735875057	347.0	338.0	403.0	0.31893382352941174	0.766499540147903	325.0	220.0	0.5963302752293578	0.8050534836387143	0	0			0.0	0.0	0.0
HMF001375A	73.0	6979	0	1.0	1972.0	647.0	4377.0	0.28187535734705543	271.0	1851.0	0.8722902921771913	683.0	0.0	1.0	1.0	186.0	79.0	418.0	0.27232796486090777	0.966129027468008	186.0	41.0	0.8193832599118943	0.9393469894830037	3450	0	1.0	1.0	956.0	340.0	2154.0	0.983063762236529
HMF003745A	56.0	6904	32	0.995365005793743	748.0	930.0	5243.0	0.10807686750469585	206.0	689.0	0.7698324022346369	899.0	1.0	0.99888765294772	1.00353905063316	119.0	124.0	656.0	0.13236929922135707	1.2247699464051	119.0	21.0	0.85	1.1041364296081277	1181	6	0.9949195596951741	0.9995524796471881	121.0	138.0	922.0	0.947987747173383
HMF002953A	55.0	5823	9	0.998454404945904	28.0	386.0	5428.0	0.004792879150975694	222.0	26.0	0.10483870967741936	592.0	1.0	0.998310810810811	0.9998561835829641	2.0	50.0	540.0	0.0033783783783783786	0.704874517374517	2.0	26.0	0.07142857142857142	0.6813186813186812	906	2	0.9977924944812359	0.99933706490613	3.0	61.0	842.0	0.690870387890255
HMF000958A	65.0	29698	5	0.9998316384941751	6315.0	6171.0	17328.0	0.21181324210102637	3293.0	5798.0	0.6377736222637773	1295.0	0.0	1.0	1.0001683898562	154.0	479.0	664.0	0.11873554356206631	0.560567141054544	152.0	294.0	0.34080717488789236	0.5343701322707537	0	0			0.0	0.0	0.0
HMF000386A	42.0	15809	362	0.977101650958315	2631.0	11007.0	2230.0	0.16580539450466347	7868.0	2403.0	0.2339596923376497	845.0	2.0	0.9976331360946751	1.0210126398990602	79.0	658.0	108.0	0.09349112426035502	0.5638605700354671	77.0	529.0	0.12706270627062707	0.543096569332339	1383	52	0.9624005784526389	0.984954408283665	310.0	873.0	200.0	1.35188844944297
HMF000868A	74.0	7172	1	0.9998605688789741	2706.0	2781.0	1700.0	0.37651314874078196	1918.0	2450.0	0.5608974358974359	837.0	0.0	1.0	1.00013945056477	249.0	379.0	209.0	0.2974910394265233	0.7901212492085821	249.0	294.0	0.4585635359116022	0.8175532754538279	0	0			0.0	0.0	0.0
HMF001032A	64.0	9329	532	0.9429735234215891	2757.0	2063.0	4075.0	0.30994940978077573	1292.0	2574.0	0.6658044490429385	414.0	19.0	0.9541062801932371	1.0118060120407801	91.0	117.0	188.0	0.2297979797979798	0.741404798804146	91.0	80.0	0.5321637426900585	0.7992793431389923	1685	82	0.9513353115727	1.00886746864405	505.0	353.0	751.0	1.0126153823264301
HMF000824A	65.0	16207	1	0.9999382982661809					0.0	0.0		958.0	0.0	1.0	1.00006170554116						0.0	0.0			3842	0	1.0	1.00006170554116
HMF000317A	61.0	7255	204	0.971881461061337	1522.0	3736.0	2004.0	0.2095841366014872	2483.0	1350.0	0.3522045395251761	512.0	5.0	0.990234375	1.0188839016628801	88.0	296.0	128.0	0.171875	0.8200763797634691	88.0	229.0	0.277602523659306	0.7881855356934221	543	20	0.96316758747698	0.9910340160467289	107.0	283.0	153.0	0.9402114596718959
HMF001729A	51.0	3722	742	0.800644814615798	48.0	176.0	2841.0	0.01566068515497553	46.0	40.0	0.4651162790697674	427.0	78.0	0.8173302107728341	1.02083994781761	6.0	28.0	319.0	0.0169971671388102	1.08533994334278	6.0	10.0	0.375	0.8062500000000001	213	61	0.713615023474178	0.891300374956675	3.0	10.0	143.0	1.2279647435897398
HMF001837A	66.0	4103	928	0.773824031196685					0.0	0.0		314.0	56.0	0.821656050955414	1.06181252821104						0.0	0.0			34	4	0.882352941176471	1.14025011579435
HMF002830A	66.0	11015	1842	0.832773490694507	1.0	78.0	8625.0	0.00011488970588235294	0.0	0.0		2151.0	83.0	0.96141329614133	1.15447154224319	0.0	7.0	1978.0	0.0	0.0	0.0	0.0			1568	332	0.788265306122449	0.946554273077377	0.0	20.0	1158.0	0.0
HMF001389A	66.0	10146	396	0.9609698403311651	3168.0	2041.0	4965.0	0.31138195400039315	1335.0	2815.0	0.6783132530120481	557.0	8.0	0.985637342908438	1.0256693826819498	111.0	186.0	260.0	0.1992818671454219	0.63999170338937	111.0	128.0	0.46443514644351463	0.6846912460890181	1753	46	0.97375926982316	1.01330887708982	411.0	490.0	852.0	0.7529505695863371
HMF000232A	35.0	39310	442	0.988756041719664	88.0	2616.0	36702.0	0.0022331624625691517	98.0	80.0	0.44943820224719105	152.0	1.0	0.9934210526315791	1.0047180605883301	0.0	9.0	143.0	0.0	0.0	2.0	0.0	1.0	2.2249999999999996	6231	155	0.9751243781094531	0.9862133195297571
HMF002450A	56.0	54143	3	0.9999445911752209	16220.0	32792.0	5381.0	0.2982001360469178	25817.0	15201.0	0.3705933980203813	2756.0	0.0	1.0	1.00005541189509	295.0	2251.0	216.0	0.10680666183924692	0.35817107012467103	290.0	1925.0	0.1309255079006772	0.35328613137753945	13435	2	0.9998511350949009	0.999906538741102
HMF003239A	60.0	4510	799	0.822838137472284					0.0	3.0	1.0	184.0	22.0	0.8804347826086959	1.06999753962954	0.0	0.0	162.0	0.0		0.0	0.0			0	0			0.0	0.0	0.0
HMF001023A	69.0	14778	138	0.99066179455948	6117.0	3493.0	5231.0	0.41216899130786333	2010.0	4979.0	0.7124052081842897	1719.0	5.0	0.997091332169866	1.00649014390753	427.0	710.0	582.0	0.2484002326934264	0.602665988785866	427.0	468.0	0.4770949720670391	0.6696960754722908	3528	47	0.986678004535147	0.9959786578565849	1590.0	688.0	1250.0	1.0934356577353799
[truncated: 4,002 more rows]

## Sheet: SBS1 regressions
#pvalue_res_met: P-value linear regression metastatic, pvalue_res_rpim: P-value linear regression primary, pvalue_diff_distributions: one-sided Mann-Whitney p-value
[truncated: 22 more rows]

## Sheet: SBS1 regressions (ploidy correc
#pvalue_res_met: P-value linear regression metastatic, pvalue_res_rpim: P-value linear regression primary, pvalue_diff_distributions: one-sided Mann-Whitney p-value
[truncated: 7 more rows]

[truncated: 9 more sheets: SBS1 regression (BRCA subtypes), SBS1 regression (PRAD David Qui, SBS1 regressions (PRAD TCGA and, SBS1 regressions (KIRC TCGA and, SBS1 regressions (TCGA vs Hartw, SBS5_SBS40 regressions (ploidy , SBS1 year burden and met. fold , Alexandrov SBS1 year burden and, Column description]
