# Supplementary material for: Pan-cancer whole-genome comparison of primary and metastatic solid tumours
Source: Nature. 2023 May 10;618(7964):333–41. doi: 10.1038/s41586-023-06054-z (PMC10247378; doi:10.1038/s41586-023-06054-z)
Supplement: Supplementary file 9 — Structural variants. [file 41586_2023_6054_MOESM9_ESM.xlsx]

## Sheet: sv_type_burden
sample_id	Total no. of SVs	Deletion <10kb	Deletion >=10kb	Duplication <10kb	Duplication >=10kb	Complex <20 SVs	Complex >=20 SVs	LINE
HMF000087A	146	72	21	5	23	18	5	2
HMF000144A	58	26	5	3	14	4	1	5
HMF000323C	165	68	13	4	23	27	2	28
HMF000545A	51	14	9	4	6	14	4	0
HMF000567A	197	56	57	7	12	31	2	32
HMF000583A	90	28	19	8	12	16	5	2
HMF000651A	241	49	16	57	90	22	5	2
HMF000769A	36	7	5	5	7	9	2	1
HMF000919A	131	33	25	7	35	23	1	7
HMF001092B	605	420	82	7	26	67	3	0
HMF001103A	78	42	7	10	6	8	4	1
HMF001455A	615	25	29	21	489	47	2	2
HMF001504A	336	55	38	12	168	43	4	16
HMF001533A	116	52	8	4	12	16	5	19
HMF001546A	90	23	28	8	12	15	3	1
HMF001727A	141	72	12	4	11	29	1	12
HMF001802A	53	14	10	2	5	18	2	2
HMF001850A	84	27	6	3	2	22	4	20
HMF001971A	227	73	55	10	55	27	4	3
HMF002454A	424	108	42	6	105	35	7	121
HMF002725A	49	18	8	7	7	7	1	1
HMF002965A	110	72	9	2	4	20	3	0
HMF003174A	29	6	10	1	3	8	1	0
HMF003414A	329	43	248	2	2	32	0	2
HMF003446A	219	73	49	5	33	39	8	12
HMF003449A	283	142	58	26	19	24	0	14
HMF003471A	123	59	8	4	0	46	3	3
HMF003509A	141	55	9	10	28	31	6	2
HMF003573A	315	59	26	14	152	34	2	28
HMF003796A	1094	508	80	310	122	67	5	2
HMF003968A	125	27	18	5	29	34	2	10
HMF004072A	134	50	28	4	33	13	2	4
HMF004215A	201	85	28	12	14	31	6	25
HMF004804A	221	75	24	17	51	37	2	15
DO2055	712	215	31	221	192	46	3	4
DO2078	42	6	5	1	18	6	2	4
DO2252	654	258	36	171	122	66	0	1
DO2455	394	69	36	15	219	40	2	13
DO2647	16	2	6	0	2	4	1	1
DO3182	173	17	17	6	107	21	4	1
DO3958	36	11	7	3	0	7	4	4
HMF000014A	83	24	14	3	17	19	5	1
HMF000025A	48	15	8	2	5	12	3	3
HMF000035A	25	10	3	3	1	5	1	2
HMF000044A	48	23	6	5	0	11	1	2
HMF000045A	14	1	4	4	0	3	0	2
HMF000054B	1006	805	46	6	21	65	5	58
HMF000085A	6	3	0	1	0	0	1	1
HMF000100A	74	21	16	8	5	19	3	2
HMF000101A	27	5	10	3	1	2	1	5
HMF000116A	16	4	2	2	0	7	0	1
HMF000117A	47	24	3	2	7	7	2	2
HMF000135A	563	394	39	5	74	42	5	4
HMF000143A	48	14	4	3	7	12	4	4
HMF000145A	90	35	23	1	9	18	1	3
HMF000150A	80	26	19	3	11	11	1	9
HMF000170A	410	272	28	10	34	59	6	1
HMF000171A	247	78	78	9	47	22	1	12
HMF000179A	359	287	30	7	4	29	0	2
HMF000184A	18	5	3	1	2	2	0	5
HMF000193A	306	201	22	7	31	34	1	10
HMF000195A	357	241	48	3	18	44	0	3
HMF000196A	122	16	8	2	64	27	3	2
HMF000218A	176	33	33	6	70	29	1	4
HMF000228A	68	18	16	5	11	15	3	0
HMF000233A	25	7	5	2	3	1	0	7
HMF000235A	896	392	29	217	208	44	0	6
HMF000239A	107	38	14	8	36	7	1	3
HMF000251A	51	30	2	2	8	7	1	1
HMF000255A	20	6	3	3	1	3	1	3
HMF000261A	138	40	18	4	58	17	1	0
HMF000266A	65	18	8	3	25	5	4	2
HMF000273A	56	18	10	3	9	12	2	2
HMF000275A	73	25	22	4	5	13	1	3
HMF000341A	47	12	6	0	18	10	1	0
HMF000342B	99	22	35	9	11	16	4	2
HMF000354A	44	11	4	4	14	10	0	1
HMF000366A	51	16	6	4	2	18	2	3
HMF000370A	1263	674	53	275	191	64	2	4
HMF000371A	34	10	4	2	4	12	1	1
HMF000374A	17	7	2	0	5	2	1	0
HMF000381A	88	21	25	4	11	19	5	3
HMF000390A	127	39	15	9	25	35	3	1
HMF000397A	43	10	5	4	7	13	2	2
HMF000408A	45	20	4	2	4	13	1	1
HMF000411B	677	216	10	220	182	43	2	4
HMF000415A	41	13	11	1	9	4	2	1
HMF000452A	55	18	7	2	9	16	3	0
HMF000459A	15	6	0	0	2	7	0	0
HMF000476B	75	24	17	5	9	14	3	3
HMF000480B	399	305	21	7	20	36	1	9
HMF000497A	509	330	63	16	24	55	1	20
HMF000502A	71	35	10	4	11	7	3	1
HMF000504A	99	34	18	5	17	12	4	9
HMF000514A	73	9	11	2	40	9	1	1
HMF000529A	143	60	43	6	9	23	2	0
HMF000556A	65	27	3	4	14	11	2	4
HMF000558A	60	35	9	2	4	6	2	2
HMF000577A	155	48	10	1	77	10	2	7
HMF000598A	128	18	7	3	83	14	0	3
HMF000624A	456	376	31	4	0	40	1	4
HMF000625A	87	34	14	6	11	19	2	1
HMF000629A	463	351	53	1	8	47	1	2
HMF000632A	22	10	4	3	2	1	0	2
HMF000637A	43	13	8	1	5	15	1	0
HMF000646A	53	28	4	1	8	9	2	1
HMF000665A	22	4	4	2	0	9	1	2
HMF000668A	18	8	2	3	0	5	0	0
HMF000688A	90	25	20	10	12	15	4	4
HMF000693B	138	51	32	5	14	32	4	0
HMF000701A	94	16	14	7	9	10	2	36
HMF000708A	101	59	7	7	3	18	1	6
HMF000710A	11	1	2	0	1	5	1	1
HMF000713A	175	34	21	3	87	25	4	1
HMF000719A	285	183	28	8	44	16	3	3
HMF000724A	860	619	66	10	93	58	3	11
HMF000733A	83	14	13	4	26	21	4	1
HMF000734A	92	37	15	4	20	9	3	4
HMF000735A	84	37	12	4	5	14	1	11
HMF000737A	30	8	4	0	3	15	0	0
HMF000761A	242	175	25	2	11	25	2	2
HMF000766A	331	27	28	7	229	34	4	2
HMF000768A	386	86	40	9	193	41	7	10
HMF000773A	23	7	3	4	0	6	1	2
HMF000781A	60	29	3	5	10	9	3	1
HMF000806A	16	8	0	1	2	3	0	2
HMF000817A	131	71	10	6	11	19	7	7
HMF000828A	73	17	37	3	1	12	3	0
HMF000834A	43	16	7	2	1	9	2	6
HMF000851B	77	27	12	4	7	20	6	1
HMF000857A	77	25	8	6	25	10	3	0
HMF000867A	57	13	8	2	15	17	2	0
HMF000889C	51	22	5	2	3	16	2	1
HMF000901A	43	16	6	0	4	15	1	1
HMF000903A	44	21	9	4	2	7	1	0
HMF000907A	10	5	2	0	0	0	1	2
HMF000908A	45	13	13	0	9	7	2	1
HMF000922A	45	24	3	3	0	7	1	7
HMF000935A	65	18	14	4	13	13	3	0
HMF000937A	559	271	35	73	142	29	1	8
HMF000950A	67	26	11	1	17	8	4	0
HMF000953B	30	7	5	7	2	5	0	4
HMF000959A	61	21	7	3	19	8	1	2
HMF000962A	81	27	10	4	16	15	2	7
HMF000965A	72	20	12	2	7	23	1	7
HMF000968A	18	3	3	0	4	5	0	3
HMF000984B	60	31	7	6	2	8	1	5
HMF000988A	59	12	15	9	9	9	4	1
HMF000989A	143	41	20	1	33	16	5	27
HMF000997A	28	6	4	1	1	15	0	1
HMF001019A	214	39	32	20	98	18	3	4
HMF001042A	23	4	4	1	2	5	2	5
HMF001046B	20	11	4	2	1	0	0	2
HMF001055A	66	17	16	4	19	6	4	0
HMF001064A	19	7	4	1	2	4	1	0
HMF001076A	191	61	29	12	35	45	4	5
HMF001089C	14	2	5	1	3	3	0	0
HMF001094A	24	12	3	3	1	3	0	2
HMF001125A	46	17	8	1	6	11	2	1
HMF001130A	30	9	11	0	2	5	1	2
HMF001132A	14	5	1	3	0	4	1	0
HMF001138A	217	102	54	2	6	43	8	2
HMF001145B	70	19	11	4	21	11	2	2
HMF001148A	50	16	11	8	5	8	1	1
HMF001157A	62	20	4	7	10	16	2	3
HMF001160A	75	46	12	1	4	9	0	3
HMF001161A	10	4	1	1	0	3	0	1
HMF001163A	55	21	8	4	9	8	2	3
HMF001172A	161	11	15	6	105	17	1	6
HMF001190A	85	26	10	9	21	13	3	3
HMF001191A	26	10	5	1	0	5	1	4
HMF001204A	54	9	14	4	2	13	5	7
HMF001211A	556	213	48	43	178	68	3	3
HMF001225A	29	9	4	0	1	7	3	5
HMF001228A	72	24	20	6	8	12	1	1
HMF001244A	95	41	10	3	19	20	2	0
HMF001252A	292	63	23	11	156	37	1	1
HMF001271A	49	18	7	2	5	16	1	0
HMF001298A	40	18	8	4	0	7	1	2
HMF001317A	74	38	10	2	10	11	1	2
HMF001323A	5	1	0	3	1	0	0	0
HMF001347A	19	7	1	2	0	7	1	1
HMF001351A	27	14	5	1	0	4	0	3
HMF001352A	32	9	7	2	8	4	1	1
HMF001364A	111	42	16	7	6	22	2	16
HMF001390A	106	47	23	6	11	16	3	0
HMF001391A	211	64	37	4	73	27	2	4
HMF001401A	26	9	5	2	1	4	5	0
HMF001427A	34	19	3	4	0	5	0	3
HMF001428A	11	4	1	0	2	2	0	2
HMF001443A	20	8	2	2	0	5	1	2
HMF001447A	86	26	9	6	27	13	1	4
HMF001454A	28	5	6	3	7	4	3	0
HMF001466A	86	31	11	8	12	18	3	3
HMF001471A	61	21	5	6	8	12	1	8
HMF001478A	67	10	19	4	10	17	2	5
HMF001502A	153	59	11	10	42	23	5	3
HMF001515B	58	25	16	3	0	10	2	2
HMF001516A	16	8	1	2	0	2	1	2
HMF001540A	72	50	6	3	4	8	1	0
HMF001559A	82	39	12	7	14	2	1	7
HMF001575A	464	350	35	2	32	36	1	8
HMF001580A	59	16	12	4	14	11	1	1
HMF001587A	16	7	2	2	1	2	1	1
HMF001628A	49	20	10	4	5	5	0	5
HMF001671A	49	27	7	4	5	5	0	1
HMF001678A	10	3	1	2	1	2	0	1
HMF001689A	16	3	2	1	2	6	1	1
HMF001690A	72	16	11	5	22	14	2	2
HMF001698A	175	46	17	1	69	33	6	3
HMF001708A	37	21	3	2	7	2	0	2
HMF001711A	381	288	50	1	9	31	1	1
HMF001713A	201	144	15	8	4	27	3	0
HMF001721A	48	8	12	3	13	6	5	1
HMF001729A	18	7	5	1	2	2	1	0
HMF001730A	35	15	3	1	0	14	0	2
HMF001736A	30	11	3	2	4	3	1	6
HMF001774A	167	53	22	3	61	21	7	0
HMF001775A	38	21	5	5	2	4	1	0
HMF001779A	140	43	17	9	34	28	5	4
HMF001780A	38	13	6	2	3	9	2	3
HMF001791A	84	26	9	4	18	17	1	9
HMF001794A	48	12	9	5	6	9	5	2
HMF001820A	22	9	0	2	2	1	1	7
HMF001836A	10	6	0	1	1	1	1	0
HMF001860A	40	5	6	1	7	10	0	11
HMF001868A	33	12	11	2	1	2	2	3
HMF001902A	87	18	8	4	28	16	1	12
HMF001905A	693	351	38	5	232	56	4	7
HMF001916C	542	405	31	8	43	45	4	6
HMF001924A	57	24	9	7	5	10	0	2
HMF001931A	10	2	1	4	1	1	1	0
HMF001940A	42	14	5	2	3	9	1	8
HMF001945B	422	290	40	1	30	51	5	5
HMF001947A	163	77	20	8	8	43	4	3
HMF001966A	258	200	26	6	6	19	1	0
HMF001969A	151	28	9	4	88	19	1	2
HMF001970A	32	14	5	3	2	5	3	0
HMF001982B	86	32	9	9	15	15	2	4
HMF002025A	707	209	27	237	187	45	0	2
HMF002039A	130	60	38	3	18	11	0	0
HMF002044A	73	41	1	1	14	3	2	11
HMF002058A	182	44	11	9	89	26	1	2
HMF002073A	40	11	11	2	5	9	1	1
HMF002075A	191	104	20	7	7	15	4	34
HMF002080A	101	28	16	8	19	24	2	4
HMF002081A	43	11	9	4	8	8	2	1
HMF002088A	73	31	10	2	4	17	6	3
HMF002093A	54	17	10	3	5	11	4	4
HMF002099A	16	9	2	2	1	0	2	0
HMF002114A	738	310	29	173	177	44	2	3
HMF002116A	13	2	2	3	0	2	0	4
HMF002119A	18	7	3	0	0	3	0	5
HMF002135A	74	46	7	5	1	11	2	2
HMF002147A	9	3	0	4	0	2	0	0
HMF002151A	14	10	2	1	1	0	0	0
HMF002179A	47	14	7	3	5	13	1	4
HMF002181A	119	55	19	10	5	26	2	2
HMF002196A	57	7	16	2	12	18	1	1
HMF002197A	29	9	5	5	0	7	2	1
HMF002199A	9	5	1	0	0	3	0	0
HMF002201A	19	5	3	0	3	5	0	3
HMF002225A	284	23	9	5	224	22	1	0
HMF002233A	102	29	9	3	50	9	1	1
HMF002241B	92	18	6	8	46	11	1	2
HMF002244A	55	23	2	4	11	11	1	3
HMF002252A	410	338	19	5	20	23	1	4
HMF002265A	89	22	23	5	9	21	1	8
HMF002267A	97	72	6	6	4	5	1	3
HMF002268A	61	21	9	3	2	14	6	6
HMF002270A	116	42	16	4	11	27	5	11
HMF002272A	326	244	33	3	5	29	0	12
HMF002280A	78	34	15	2	1	16	1	9
HMF002285A	40	12	6	3	6	8	1	4
HMF002307A	20	3	6	1	1	7	2	0
HMF002312A	82	55	9	7	2	3	4	2
HMF002324A	427	290	61	6	12	42	1	15
HMF002325A	7	1	0	1	0	4	1	0
HMF002327A	993	271	29	129	475	81	2	6
HMF002329A	57	19	7	6	10	11	0	4
HMF002342A	47	15	8	4	5	9	3	3
HMF002350B	496	383	39	9	6	52	1	6
HMF002355A	527	387	87	1	2	48	1	1
HMF002358A	25	9	6	0	3	5	1	1
HMF002359A	24	8	2	0	2	8	4	0
HMF002360A	68	6	5	1	46	8	1	1
HMF002363A	55	21	8	1	2	19	1	3
HMF002368A	11	9	0	0	0	1	1	0
HMF002412A	31	18	4	2	0	5	2	0
HMF002424A	15	3	3	3	0	2	1	3
HMF002428B	25	12	2	3	3	3	0	2
HMF002432A	52	14	7	4	14	6	2	5
HMF002435A	210	76	20	5	85	23	0	1
HMF002442A	87	21	36	0	15	10	2	3
HMF002448A	12	5	2	2	3	0	0	0
HMF002457A	67	15	8	4	5	18	3	14
HMF002461A	269	58	25	5	142	30	0	9
HMF002463A	175	20	29	5	86	28	1	6
HMF002464B	26	13	1	4	2	1	2	3
HMF002470A	64	18	14	7	7	14	3	1
HMF002473A	62	12	19	2	5	9	4	11
HMF002481A	26	10	2	5	1	7	1	0
HMF002484A	248	90	13	15	108	21	1	0
HMF002491A	150	62	8	4	60	13	1	2
HMF002493A	107	27	11	2	48	14	2	3
HMF002494A	39	18	4	1	0	14	0	2
HMF002521A	36	11	8	1	1	8	1	6
HMF002524A	37	7	4	4	8	6	3	5
HMF002526A	27	10	5	3	0	8	1	0
HMF002529A	15	6	1	0	2	4	0	2
HMF002540A	90	38	5	8	25	11	1	2
HMF002542A	15	9	0	0	1	3	1	1
HMF002554A	65	34	6	2	8	10	3	2
HMF002559A	222	41	19	4	83	28	0	47
HMF002560A	46	30	2	2	3	7	2	0
HMF002562A	47	15	8	3	6	11	2	2
HMF002568A	121	39	19	5	25	20	4	9
HMF002569A	139	85	16	3	24	8	3	0
HMF002573A	44	24	6	1	5	3	0	5
HMF002578A	34	17	4	1	4	4	1	3
HMF002583A	17	6	2	2	5	1	1	0
HMF002599A	667	484	110	1	7	57	4	4
HMF002608A	204	34	16	22	59	31	2	40
HMF002615A	187	56	62	4	30	31	4	0
HMF002638A	177	20	18	1	112	21	1	4
HMF002642A	63	20	13	6	8	11	2	3
HMF002652A	427	40	39	9	295	41	1	2
HMF002655A	18	4	4	4	0	3	1	2
HMF002676A	49	8	14	3	7	15	1	1
HMF002692A	66	18	15	1	7	15	9	1
HMF002701A	77	24	23	5	2	19	3	1
HMF002721A	115	42	23	1	14	31	3	1
HMF002735A	198	64	22	3	21	27	2	59
HMF002744A	32	10	6	3	1	11	1	0
HMF002756A	9	3	0	2	1	2	0	1
HMF002761B	58	23	11	1	5	14	1	3
HMF002764A	265	107	61	14	28	50	4	1
HMF002765B	572	77	419	9	28	38	0	1
HMF002801A	34	10	8	4	3	5	1	3
HMF002809A	220	37	21	6	120	28	4	4
HMF002813A	69	45	9	4	0	8	2	1
HMF002822A	54	26	15	3	5	4	0	1
HMF002831A	65	25	12	1	4	13	1	9
HMF002841A	116	44	18	2	15	31	3	3
HMF002862A	8	5	1	0	1	0	1	0
HMF002873A	50	19	6	4	7	11	3	0
HMF002878A	72	22	23	11	6	9	1	0
HMF002887A	43	20	7	1	4	9	1	1
HMF002900A	25	8	3	6	2	3	1	2
HMF002904A	31	17	3	3	2	6	0	0
HMF002915A	84	36	11	5	7	8	2	15
HMF002917A	478	358	55	3	14	45	0	3
HMF002935A	7	2	1	0	3	1	0	0
HMF002960A	38	17	3	3	3	8	1	3
HMF002980D	97	46	11	2	2	31	4	1
HMF002995A	81	32	19	10	7	8	4	1
HMF003003A	106	46	15	2	22	17	1	3
HMF003008A	42	29	2	2	2	6	1	0
HMF003034A	63	17	17	8	7	7	3	4
HMF003037A	39	9	5	4	8	11	2	0
HMF003062A	41	13	2	4	5	10	0	7
HMF003064A	49	26	8	4	2	9	0	0
HMF003071A	109	37	8	1	44	12	2	5
HMF003072A	57	26	5	3	6	5	1	11
HMF003077A	28	19	1	1	2	4	0	1
HMF003090A	220	22	21	5	145	20	3	4
HMF003092A	25	5	5	4	0	3	1	7
HMF003096A	112	13	41	4	30	17	5	2
HMF003099A	50	18	8	1	3	13	2	5
HMF003102A	13	2	2	1	2	5	1	0
HMF003105A	9	2	0	1	1	0	2	3
HMF003113A	103	34	13	4	7	42	2	1
HMF003168A	18	8	2	2	0	4	0	2
HMF003206A	36	8	5	2	2	10	4	5
HMF003213A	188	47	27	4	81	24	2	3
HMF003227A	94	19	34	7	15	13	4	2
HMF003231A	563	465	38	2	6	50	0	2
HMF003236A	20	10	1	1	2	5	1	0
HMF003252A	75	36	9	3	9	14	3	1
HMF003264A	30	7	3	5	4	7	2	2
HMF003283A	9	4	1	0	0	4	0	0
HMF003287A	341	249	34	8	14	33	0	3
HMF003306A	69	17	25	4	14	6	3	0
HMF003314A	101	51	11	9	4	21	2	3
HMF003315A	36	11	4	5	2	10	1	3
HMF003318A	81	33	9	6	7	17	3	6
HMF003319A	69	20	18	6	7	15	1	2
HMF003325A	63	16	14	4	10	17	1	1
HMF003331A	156	71	27	4	18	23	5	8
HMF003337A	412	40	60	5	226	42	6	33
HMF003338B	172	48	26	19	35	26	4	14
HMF003362A	70	19	11	1	14	7	1	17
HMF003363A	24	6	3	1	2	8	0	4
HMF003374A	66	24	13	7	2	14	3	3
HMF003376A	1553	1102	45	7	339	49	0	11
HMF003382A	32	13	2	2	6	7	2	0
HMF003391A	18	7	0	3	1	6	1	0
HMF003392A	106	63	10	2	9	17	4	1
HMF003399A	33	18	1	4	4	2	3	1
HMF003417A	55	46	1	2	0	6	0	0
HMF003422A	69	12	14	1	25	14	2	1
HMF003427A	247	28	8	6	3	23	5	174
HMF003429A	72	36	19	4	1	8	1	3
HMF003443A	72	35	10	3	4	14	4	2
HMF003447A	672	548	50	9	13	48	0	4
HMF003450A	26	12	3	1	3	3	4	0
HMF003453A	19	8	1	4	0	1	1	4
HMF003459A	138	45	46	2	6	26	2	11
HMF003460A	21	12	0	2	0	5	1	1
HMF003464A	57	32	4	3	8	7	3	0
HMF003473A	594	488	33	6	29	36	1	1
HMF003477A	98	46	14	3	6	23	4	2
HMF003479A	22	7	3	3	5	2	0	2
HMF003502A	498	345	48	4	71	29	1	0
HMF003507A	26	13	2	2	1	4	0	4
HMF003510A	60	20	4	7	13	12	3	1
HMF003511A	54	9	4	0	19	18	2	2
HMF003513A	18	8	3	0	0	6	0	1
HMF003518A	1227	591	217	114	183	89	2	31
HMF003519A	45	16	8	2	4	13	1	1
HMF003527A	172	50	23	16	36	38	7	2
HMF003531A	24	4	2	0	1	7	0	10
HMF003545A	36	15	10	1	0	8	1	1
HMF003562A	21	8	0	2	3	6	2	0
HMF003568A	37	6	8	1	14	8	0	0
HMF003581A	577	454	33	3	8	71	4	4
HMF003586A	193	89	27	8	46	16	6	1
HMF003599A	69	13	18	5	9	19	4	1
HMF003614A	21	5	4	0	2	7	2	1
HMF003625A	83	43	9	7	5	17	0	2
HMF003645A	29	11	3	1	4	4	1	5
HMF003665A	120	31	16	7	24	25	4	13
HMF003670A	14	9	1	2	0	0	2	0
HMF003676A	186	39	11	2	102	24	1	7
HMF003677A	106	64	12	4	4	14	6	2
HMF003678A	19	8	4	4	0	2	1	0
HMF003684A	75	12	16	6	30	10	1	0
HMF003691A	661	93	20	330	180	30	2	6
HMF003701A	79	28	9	6	11	20	4	1
HMF003703A	61	24	9	6	1	10	2	9
HMF003712A	65	29	4	11	0	13	3	5
HMF003720B	74	37	11	3	2	17	3	1
HMF003726A	29	9	7	2	3	5	3	0
HMF003730A	23	13	4	2	0	3	1	0
HMF003738A	71	13	30	2	4	18	3	1
HMF003745A	34	14	5	3	1	6	1	4
HMF003753A	72	30	6	3	13	16	3	1
HMF003754A	39	16	3	4	5	7	3	1
HMF003771A	52	19	5	1	13	10	3	1
HMF003780A	31	7	5	3	4	0	1	11
HMF003783A	71	28	6	4	15	16	1	1
HMF003792A	90	25	20	6	14	16	3	6
HMF003802A	69	37	9	3	9	10	0	1
HMF003804A	34	10	1	2	4	15	2	0
HMF003808A	54	15	3	2	13	16	1	4
HMF003810A	59	24	5	6	8	8	6	2
HMF003817A	60	29	13	1	4	9	3	1
HMF003825A	134	52	17	14	30	18	1	2
HMF003837A	817	610	37	17	60	54	3	36
HMF003849A	334	240	43	3	6	34	1	7
HMF003851A	21	9	2	1	2	4	3	0
HMF003861A	27	10	3	2	1	11	0	0
HMF003871A	15	8	2	0	0	3	0	2
HMF003882A	24	7	5	3	1	6	1	1
HMF003921A	38	14	7	1	3	6	3	4
HMF003928A	31	10	8	2	4	1	2	4
HMF003935A	29	15	1	4	0	7	1	1
HMF003938A	16	6	2	0	4	3	1	0
HMF003951A	404	125	9	46	183	41	0	0
HMF003956A	21	4	3	2	4	4	2	2
HMF003975A	715	107	29	8	501	62	3	5
HMF003981A	47	20	11	4	1	9	1	1
HMF003988A	197	49	37	12	59	24	2	14
HMF003997A	19	1	5	0	1	11	0	1
HMF004010A	59	41	5	1	5	6	0	1
HMF004012A	18	6	6	2	0	3	1	0
HMF004030A	20	8	4	0	4	3	1	0
HMF004037A	37	12	8	0	3	13	0	1
HMF004039A	105	71	8	4	4	17	1	0
HMF004042A	20	15	1	0	2	2	0	0
HMF004046A	124	19	10	7	69	16	3	0
HMF004062A	27	14	3	1	0	6	0	3
HMF004071A	322	228	38	1	7	38	6	4
HMF004075A	161	27	36	4	59	27	5	3
HMF004078A	24	11	3	0	3	4	3	0
HMF004081A	55	24	11	5	4	3	1	7
HMF004090A	67	21	7	1	10	26	1	1
HMF004094A	17	6	6	0	3	0	1	1
HMF004098A	57	14	7	1	7	18	4	6
HMF004101A	113	24	7	6	11	5	0	60
HMF004104A	156	45	39	6	40	19	5	2
HMF004116A	45	21	7	2	3	7	2	3
HMF004121A	106	91	3	1	2	6	2	1
HMF004127A	31	5	0	2	0	2	1	21
HMF004129A	46	29	6	3	0	6	1	1
HMF004131A	43	20	4	4	3	11	1	0
HMF004135A	52	10	14	6	12	7	3	0
HMF004136A	36	7	6	4	7	8	1	3
HMF004157A	94	15	17	8	37	14	3	0
HMF004163A	8	5	0	1	0	2	0	0
HMF004170A	48	24	12	5	2	2	0	3
HMF004172A	431	179	15	62	142	30	0	3
HMF004232A	231	172	25	3	12	16	0	3
HMF004244B	36	13	2	2	5	13	1	0
HMF004276A	29	11	7	1	0	9	0	1
HMF004277A	36	12	6	4	4	9	1	0
HMF004287A	7	2	1	0	1	1	1	1
HMF004315A	23	10	2	3	0	6	1	1
HMF004338A	187	53	14	5	64	38	2	11
HMF004381A	110	14	36	2	9	31	3	15
HMF004386A	48	17	6	6	4	11	2	2
HMF004416A	90	26	12	7	18	13	2	12
HMF004429A	51	21	13	1	2	13	1	0
HMF004453A	57	16	16	3	10	5	2	5
HMF004454A	119	34	18	9	9	21	2	26
HMF004462A	59	6	7	5	28	10	1	2
HMF004476A	274	81	37	8	95	45	4	4
HMF004516A	69	37	10	1	13	8	0	0
HMF004517A	31	10	5	3	0	9	4	0
HMF004530A	53	15	5	4	2	12	3	12
HMF004538A	73	14	15	1	25	13	3	2
HMF004540A	114	25	11	2	48	22	2	4
HMF004550A	129	38	40	1	23	17	1	9
HMF004600A	55	19	6	2	5	16	3	4
HMF004614A	43	21	4	5	0	11	1	1
HMF004644A	42	11	10	4	13	3	1	0
HMF004645A	20	3	2	3	6	5	1	0
HMF004657A	92	22	8	1	40	13	3	5
HMF004670A	25	10	3	2	0	8	2	0
HMF004683A	64	38	6	6	3	8	2	1
HMF004714A	109	52	12	4	12	20	2	7
HMF004716A	17	14	1	1	0	1	0	0
HMF004764A	63	19	5	4	2	4	2	27
HMF004787A	65	24	4	3	11	19	2	2
HMF004791A	30	13	3	3	0	8	1	2
HMF004821A	25	10	4	0	3	5	1	2
HMF004878A	250	60	28	8	121	30	2	1
HMF004880A	15	7	0	2	1	1	0	4
HMF004884A	69	21	2	7	7	7	1	24
HMF004906A	25	15	1	3	1	3	1	1
HMF004936A	55	23	3	8	1	15	2	3
HMF004941A	28	7	1	3	16	1	0	0
HMF004965A	97	39	12	7	4	30	5	0
HMF005022A	79	32	7	4	6	22	7	1
HMF005030A	15	3	3	1	5	3	0	0
HMF005071A	20	11	3	4	0	2	0	0
HMF005110A	78	56	8	1	4	8	1	0
HMF005128A	68	33	11	4	1	10	0	9
HMF005129A	37	10	6	5	4	10	1	1
HMF005131A	29	5	7	2	8	4	1	2
HMF005141A	77	15	17	2	18	20	4	1
HMF005156A	67	14	13	3	11	16	5	5
DO1281	12	5	1	0	1	4	1	0
DO2096	29	9	1	4	0	13	0	2
DO217786	9	1	1	3	0	3	1	0
DO217787	16	2	4	1	4	4	1	0
DO217788	22	11	4	2	0	3	1	1
DO217826	21	11	2	1	4	3	0	0
DO217844	21	15	0	0	1	5	0	0
DO217865	25	5	2	3	6	9	0	0
DO217887	25	4	7	1	0	10	2	1
DO217907	107	18	35	5	13	29	6	1
DO217908	6	1	2	0	0	3	0	0
DO217931	80	19	18	4	14	22	2	1
DO217934	11	1	5	0	1	4	0	0
DO217939	7	1	1	2	1	1	0	1
DO217952	19	8	2	4	0	3	1	1
DO217953	5	3	0	1	0	0	0	1
DO217987	27	1	3	4	1	13	3	2
DO218059	16	2	4	2	4	3	0	1
DO218060	21	6	1	2	1	3	2	6
DO218062	18	3	1	1	3	6	1	3
DO218065	6	4	1	0	0	0	1	0
DO218072	2	0	0	1	0	1	0	0
DO218121	3	1	1	0	0	0	0	1
DO218150	144	89	25	0	6	23	1	0
DO218159	36	14	2	0	7	2	2	9
DO218167	11	1	2	1	0	5	2	0
DO218168	515	185	17	6	292	12	2	1
DO218173	136	2	0	0	0	134	0	0
DO218174	4	1	0	3	0	0	0	0
DO218176	42	7	8	0	16	9	1	1
DO218182	3	1	0	2	0	0	0	0
DO218205	8	2	0	0	0	5	0	1
DO218212	167	86	17	1	37	25	1	0
DO218254	11	5	1	1	0	2	2	0
DO218269	253	175	25	1	9	39	4	0
DO218333	335	221	48	0	19	44	2	1
DO218347	17	4	2	1	5	4	1	0
DO218377	11	4	3	1	1	2	0	0
DO218384	7	2	0	1	1	2	1	0
DO218388	18	9	4	0	0	5	0	0
DO218404	20	5	5	1	2	6	1	0
DO218408	3	1	0	1	0	1	0	0
DO218419	208	133	34	2	14	23	0	2
DO218428	64	22	8	2	11	15	2	4
DO218457	2	1	0	0	0	0	1	0
DO218478	8	3	2	0	1	0	0	2
DO218488	10	3	5	0	0	2	0	0
DO218489	25	9	3	1	0	12	0	0
DO218502	30	10	3	3	3	7	4	0
DO218506	7	6	0	0	0	1	0	0
DO218553	7	3	0	1	0	1	1	1
DO218560	15	5	1	0	1	7	1	0
DO218573	26	5	10	2	3	3	3	0
DO218583	11	2	2	2	0	4	0	1
DO218605	22	5	1	0	3	9	3	1
DO218611	21	5	0	1	9	2	2	2
DO218621	6	2	0	2	0	2	0	0
DO218651	25	5	5	0	4	7	2	2
DO218656	167	118	13	6	5	25	0	0
DO218669	280	55	7	121	79	15	1	2
DO218684	238	152	24	4	18	29	3	8
DO218698	10	0	3	1	0	4	2	0
DO218709	119	64	9	2	10	28	4	2
DO218742	54	16	3	1	16	13	2	3
DO218770	6	3	0	0	2	1	0	0
DO218796	31	7	5	2	5	9	2	1
DO218827	4	3	0	0	0	0	0	1
DO218828	47	6	3	3	3	25	3	4
DO218831	26	19	1	0	0	5	1	0
DO220820	5	1	0	2	0	1	0	1
DO220822	8	2	1	0	0	3	1	1
DO220823	382	205	38	32	67	33	0	7
DO220824	4	1	0	0	1	2	0	0
DO220825	28	15	3	0	0	8	1	1
DO220828	52	19	7	2	4	15	3	2
DO2706	376	97	16	53	137	46	3	24
DO3352	15	3	2	1	0	2	2	5
DO3500	26	4	8	2	1	2	1	8
DO3804	84	8	11	3	23	34	2	3
DO4766	116	47	12	4	29	15	3	6
HMF000077A	74	19	22	2	17	9	1	4
HMF000192A	86	42	9	5	4	25	0	1
HMF000309A	204	23	28	18	88	42	2	3
HMF000314A	107	42	9	4	18	27	3	4
HMF000331A	38	14	2	6	3	9	2	2
HMF000360A	124	74	11	3	2	28	1	5
HMF000417A	257	136	38	5	20	30	4	24
HMF000492A	103	57	9	6	13	10	4	4
HMF000656A	240	120	22	1	56	34	2	5
HMF000718C	169	64	19	7	39	17	6	17
HMF000785A	133	20	19	2	11	16	3	62
HMF000802A	57	22	10	2	2	14	2	5
HMF000818A	49	18	10	1	13	6	1	0
HMF000914B	206	68	39	4	35	45	4	11
HMF000915A	63	11	6	1	3	30	4	8
HMF000941A	58	11	12	3	11	13	1	7
HMF000964A	100	28	29	4	7	21	4	7
HMF001017A	12	4	3	0	0	3	1	1
HMF001061A	126	24	11	4	10	35	4	38
HMF001084A	65	24	18	0	7	12	1	3
HMF001174A	27	15	4	4	0	2	2	0
HMF001219A	27	7	6	4	2	3	2	3
HMF001275A	92	26	11	4	17	11	2	21
HMF001280A	215	146	29	1	3	32	1	3
HMF001327A	207	56	28	4	64	42	2	11
HMF001330A	110	24	5	4	63	14	0	0
HMF001341A	36	4	7	1	1	17	5	1
HMF001349A	38	13	11	2	2	9	1	0
HMF001468A	82	39	13	2	5	14	5	4
HMF001491A	96	25	22	5	3	20	3	18
HMF001535A	118	46	16	8	21	15	3	9
HMF001569A	47	17	10	1	4	12	1	2
HMF001597A	47	26	6	5	1	5	2	2
HMF001607A	57	13	4	2	6	26	3	3
HMF001614A	150	51	17	7	8	28	3	36
HMF001615A	15	12	2	0	1	0	0	0
HMF001646A	91	26	32	5	8	15	1	4
HMF001684A	23	9	4	3	2	3	1	1
HMF001801A	33	11	2	1	6	9	1	3
HMF001930A	204	132	28	2	17	19	3	3
HMF001962A	60	21	10	0	9	15	4	1
HMF002003A	90	37	6	6	22	14	4	1
HMF002037A	65	22	11	12	10	8	1	1
HMF002042A	293	176	12	5	54	17	2	27
HMF002063A	88	39	12	6	7	21	2	1
HMF002086A	69	26	11	2	2	22	2	4
HMF002258A	18	9	1	1	2	4	1	0
HMF002290A	49	17	8	3	4	14	1	2
HMF002414A	379	301	15	2	6	41	1	13
HMF002495A	49	13	12	4	13	6	0	1
HMF002589A	268	63	42	13	16	49	5	80
HMF002625A	767	314	24	106	278	40	1	4
HMF002680A	61	13	6	2	8	9	3	20
HMF002796A	59	30	9	1	3	11	1	4
HMF002846A	60	10	13	2	15	17	2	1
HMF002852B	105	31	17	3	18	25	4	7
HMF002896A	67	18	12	4	13	12	8	0
HMF002932A	77	28	14	4	13	17	1	0
HMF002951A	194	135	16	5	5	19	2	12
HMF002985A	140	71	21	4	12	30	1	1
HMF003025A	128	33	18	4	13	20	3	37
HMF003049A	18	10	3	1	2	2	0	0
HMF003055A	68	30	15	3	2	11	3	4
HMF003104A	33	8	8	4	4	7	1	1
HMF003134B	91	37	7	3	7	15	0	22
HMF003154A	87	24	25	6	9	17	4	2
HMF003303A	90	39	10	5	7	23	2	4
HMF003368A	118	51	17	2	18	23	3	4
HMF003389A	93	31	26	2	7	17	5	5
HMF003401A	251	160	29	11	22	24	2	3
HMF003438A	19	11	2	1	1	2	1	1
HMF003448A	70	47	9	2	0	7	1	4
HMF003528A	94	28	22	1	14	19	7	3
HMF004004A	71	23	8	5	5	18	3	9
HMF004023A	83	31	22	0	7	18	2	3
HMF004227A	198	90	26	8	8	51	4	11
HMF004268A	45	11	10	5	3	9	2	5
HMF004286A	143	38	19	1	72	7	3	3
HMF004364A	139	25	11	5	10	20	2	66
HMF004762A	187	57	56	4	15	30	5	20
HMF004848A	64	31	17	2	0	13	1	0
HMF005006A	80	32	12	9	11	12	2	2
DO1663	36	21	6	1	2	2	2	2
DO2539	67	16	7	8	3	8	4	21
DO2593	106	46	22	3	6	23	2	4
DO2629	153	8	16	5	106	17	0	1
DO2712	71	19	4	8	2	31	3	4
DO3037	48	27	7	4	6	2	1	1
DO3110	546	413	64	9	10	45	1	4
DO3140	48	19	2	4	0	20	2	1
DO3188	91	48	13	6	2	11	2	9
DO3458	86	22	7	4	1	47	2	3
DO3614	100	38	13	2	12	29	5	1
DO4036	89	12	4	2	43	24	3	1
DO4185	182	125	16	0	7	30	1	3
DO4449	28	3	5	7	0	6	2	5
DO4473	21	7	2	3	2	3	2	2
DO5200	73	13	10	4	6	35	4	1
DO5249	50	14	2	2	4	26	1	1
DO5626	37	14	4	1	3	13	2	0
HMF000021A	335	208	20	3	57	42	1	4
HMF000086A	377	266	20	10	32	48	0	1
HMF000119A	72	12	20	3	15	12	2	8
HMF000130A	139	49	38	4	19	24	2	3
HMF000133A	127	50	30	4	24	17	1	1
HMF000221A	92	28	16	3	8	27	3	7
HMF000278B	216	45	29	15	75	23	2	27
HMF000372B	48	23	3	1	9	11	1	0
HMF000395A	42	9	7	2	9	11	4	0
HMF000403B	110	59	15	7	9	17	3	0
HMF000435A	1279	436	31	279	468	57	0	8
HMF000479A	670	196	19	229	175	46	0	5
HMF000515A	38	4	9	4	7	8	4	2
HMF000612A	1223	825	161	58	39	96	1	43
HMF000620A	122	20	38	12	42	10	0	0
HMF000657A	200	42	84	14	37	23	0	0
HMF000727A	92	26	13	1	33	19	0	0
HMF000731A	537	188	65	90	118	58	3	15
HMF000793A	852	325	32	207	185	59	1	43
HMF000807A	135	24	18	8	46	18	3	18
HMF000848A	378	175	24	81	60	36	1	1
HMF000886B	115	57	16	5	13	12	3	9
HMF000887A	122	55	25	0	14	24	3	1
HMF000982A	113	46	14	7	8	24	4	10
HMF000987A	176	50	68	2	15	40	1	0
HMF000992A	92	32	24	4	6	25	1	0
HMF001033A	180	41	18	11	54	25	1	30
HMF001041A	208	77	77	5	10	37	2	0
HMF001066A	92	48	16	2	15	7	3	1
HMF001128A	152	54	26	2	50	18	1	1
HMF001223C	410	138	34	7	181	42	1	7
HMF001263A	482	98	131	17	50	48	2	136
HMF001269A	82	37	13	2	6	17	3	4
HMF001339A	326	65	66	7	143	39	3	3
HMF001340A	159	63	30	8	25	28	3	2
HMF001384A	162	32	38	7	46	35	2	2
HMF001405A	67	23	14	2	7	12	3	6
HMF001418A	166	45	60	15	16	26	2	2
HMF001423B	1144	633	51	106	187	79	1	87
HMF001425A	769	187	28	227	284	34	0	9
HMF001430A	144	66	27	5	8	24	5	9
HMF001459A	38	17	4	1	1	13	0	2
HMF001461B	113	43	10	13	13	23	1	10
HMF001473A	106	33	29	4	13	21	3	3
HMF001496A	244	150	25	5	26	31	2	5
HMF001521A	118	58	17	3	20	19	0	1
HMF001536A	1101	430	29	246	283	61	2	50
HMF001619A	119	65	20	6	13	12	1	2
HMF001641A	53	8	18	2	5	12	1	7
HMF001654A	220	92	50	5	28	39	5	1
HMF001718A	321	91	152	7	17	52	1	1
HMF001745A	1194	506	67	112	430	73	2	4
HMF001764A	28	9	3	1	9	3	1	2
HMF001778A	873	374	51	221	173	52	0	2
HMF001841A	49	6	4	2	19	13	1	4
HMF001851A	417	119	42	36	153	59	1	7
HMF001900A	242	60	111	5	29	34	2	1
HMF002035A	1039	464	62	180	220	94	3	16
HMF002122A	766	285	67	221	122	66	2	3
HMF002125A	146	63	23	10	15	29	3	3
HMF002195A	137	52	42	7	9	20	4	3
HMF002364A	216	37	42	17	88	28	2	2
HMF002386A	149	61	38	8	14	25	3	0
HMF002391A	401	137	14	135	96	18	0	1
HMF002392A	149	24	73	2	22	27	1	0
HMF002539A	63	22	6	3	3	27	2	0
HMF002579A	296	37	43	8	194	14	0	0
HMF002600A	474	279	54	5	76	59	0	1
HMF002611A	209	80	12	38	49	30	0	0
HMF002657A	103	49	20	4	8	22	0	0
HMF002743A	735	294	33	180	187	40	0	1
HMF002775A	456	265	64	9	37	53	3	25
HMF002824B	420	107	169	7	56	66	7	8
HMF002952A	1039	483	34	331	110	80	0	1
HMF002988A	143	68	17	6	18	26	3	5
HMF003181A	168	53	10	8	71	24	1	1
HMF003202A	70	21	7	1	11	17	0	13
HMF003291A	125	34	12	4	53	15	1	6
HMF003370A	478	316	43	16	61	38	2	2
HMF003498A	577	373	39	19	56	67	3	20
HMF003626A	81	52	6	2	5	11	3	2
HMF003666A	121	40	40	3	6	30	2	0
HMF003800A	59	24	8	4	7	10	1	5
HMF003847A	96	54	15	3	8	15	1	0
HMF004006A	238	60	60	7	71	32	2	6
HMF004174A	391	191	12	96	67	23	0	2
HMF004313A	65	32	19	1	2	11	0	0
HMF004321A	185	57	60	10	30	26	0	2
HMF004323A	147	50	49	4	3	36	2	3
HMF004333A	595	274	26	162	80	53	0	0
HMF004436A	345	126	17	86	89	25	1	1
HMF004471A	38	11	6	2	5	9	5	0
HMF004514A	120	46	30	4	13	23	2	2
HMF004515A	47	13	14	7	3	9	1	0
HMF004525A	40	8	11	13	2	5	1	0
HMF004563A	391	170	95	6	30	71	4	15
HMF004564A	35	7	10	0	3	10	1	4
HMF004663A	253	84	65	6	59	36	2	1
HMF004675A	2161	176	40	87	1738	117	0	3
HMF004695A	1040	388	21	431	143	55	0	2
HMF004729A	220	64	8	55	79	10	0	4
HMF004801A	689	328	74	130	116	38	2	1
HMF004855A	271	109	41	37	34	45	5	0
HMF004922A	823	408	56	170	121	65	0	3
HMF004971A	109	18	12	9	52	13	3	2
HMF004973A	93	40	25	2	9	15	0	2
HMF005010A	665	473	92	9	23	61	2	5
HMF005139A	151	61	30	10	17	29	3	1
DO1000	8	0	2	0	0	4	1	1
DO1001	264	93	12	73	62	24	0	0
DO1002	260	182	34	2	11	28	1	2
DO1003	681	54	4	31	10	577	3	2
DO1004	176	128	16	2	8	22	0	0
DO1005	220	60	18	71	50	20	0	1
DO1007	15	3	1	0	0	9	1	1
DO1008	50	6	11	3	18	12	0	0
DO1009	30	3	8	1	4	11	3	0
DO1010	141	25	46	2	40	27	1	0
DO1011	252	187	22	2	2	39	0	0
DO1012	222	139	48	2	0	27	6	0
DO1014	10	0	2	0	0	5	1	2
DO1015	48	11	6	1	5	20	5	0
DO1016	31	7	4	2	4	11	2	1
DO1017	45	10	6	2	17	7	3	0
DO1018	98	28	31	1	15	22	1	0
DO1020	293	111	37	55	55	33	2	0
DO1076	56	15	5	0	2	12	1	21
DO1249	488	211	32	79	116	47	3	0
DO1274	340	193	31	56	30	29	0	1
DO1287	974	469	56	183	187	69	2	8
DO1301	227	19	2	68	66	70	1	1
DO1328	198	51	68	5	17	20	2	35
DO1384	54	20	9	2	11	12	0	0
DO1537	47	15	12	4	5	11	0	0
DO1559	338	75	14	23	12	212	1	1
DO1954	158	27	1	82	29	19	0	0
DO2222	251	180	31	9	4	26	0	1
DO2323	60	12	8	6	13	12	1	8
DO2341	1049	298	41	289	333	65	2	21
DO2509	74	18	22	8	11	15	0	0
DO2551	160	46	56	6	16	30	3	3
DO2694	423	53	276	8	47	36	3	0
DO2719	90	12	28	6	21	17	2	4
DO2783	727	251	39	245	137	46	0	9
DO2842	39	6	7	2	3	13	1	7
DO2897	239	97	9	74	45	13	1	0
DO2995	331	112	29	13	123	48	2	4
DO3482	66	32	4	6	9	13	1	1
DO3662	161	103	29	2	7	20	0	0
DO3840	108	23	23	16	20	23	3	0
DO3874	37	12	10	5	3	5	2	0
DO4018	38	20	5	3	2	4	1	3
DO4080	200	148	16	0	6	29	0	1
DO4138	128	9	8	6	71	25	3	6
DO4155	1037	469	113	10	114	314	14	3
DO4233	395	177	33	13	1	158	11	2
DO4359	323	8	21	4	272	17	1	0
DO44103	28	9	9	1	1	6	1	1
DO44111	647	174	34	300	74	64	0	1
DO4635	447	140	12	154	103	37	0	1
DO4695	507	237	40	96	104	30	0	0
DO52538	157	19	26	2	54	52	3	1
DO52539	84	43	13	2	7	19	0	0
DO52540	146	48	40	20	12	26	0	0
DO52542	70	5	12	3	37	11	1	1
DO52543	114	72	10	7	7	17	0	1
DO52544	70	11	22	1	13	21	2	0
DO52545	22	5	5	1	7	4	0	0
DO52546	194	130	26	1	9	27	1	0
DO52548	36	7	13	2	1	5	5	3
DO52549	109	22	19	7	18	28	3	12
DO52550	198	66	40	21	39	32	0	0
DO52551	221	79	12	23	62	45	0	0
DO52552	348	37	87	97	58	60	2	7
DO52553	267	94	13	63	72	25	0	0
DO52554	151	58	7	24	33	29	0	0
DO52555	606	195	30	233	98	33	0	17
DO52556	92	31	30	0	12	17	2	0
DO52557	346	210	84	3	13	33	1	2
DO52558	67	19	11	0	22	9	3	3
DO52559	330	151	71	29	51	26	0	2
DO52560	85	19	41	4	2	15	2	2
DO52561	63	17	8	6	11	15	2	4
DO52562	106	19	35	2	27	19	3	1
DO5661	88	6	30	4	21	21	1	5
DO5696	562	273	17	175	62	35	0	0
DO5745	730	331	29	200	128	40	0	2
HMF000006A	3	0	2	0	0	0	1	0
HMF000054A	964	751	54	6	26	70	6	51
HMF000082A	94	27	11	3	26	17	2	8
HMF000179B	325	271	24	5	2	22	1	0
HMF000195B	291	200	41	3	16	28	0	3
HMF000196B	527	39	25	11	389	54	5	4
HMF000295A	67	24	6	1	7	16	1	12
HMF000323A	194	87	17	2	29	32	1	26
HMF000341B	56	16	5	1	20	12	2	0
HMF000342A	89	19	34	8	11	11	4	2
HMF000372A	67	31	4	2	15	13	2	0
HMF000390B	119	33	15	8	26	33	3	1
HMF000403A	93	48	14	5	7	16	3	0
HMF000411A	584	169	13	195	173	29	3	2
HMF000476A	57	15	13	5	8	11	2	3
HMF000480A	296	237	16	3	18	20	1	1
HMF000579B	227	113	43	6	20	34	2	9
HMF000579A	241	107	46	5	17	52	2	12
HMF000688B	77	18	19	8	10	15	4	3
HMF000693A	126	42	27	3	14	35	4	1
HMF000718A	143	55	16	6	19	22	7	18
HMF000718B	150	60	18	5	33	16	6	12
HMF000730A	21	7	5	2	2	2	0	3
HMF000771A	108	69	9	4	12	9	2	3
HMF000771B	114	47	13	3	31	10	3	7
HMF000797A	23	8	4	0	7	3	0	1
HMF000823A	130	44	21	32	3	17	1	12
HMF000834B	22	8	4	0	0	5	2	3
HMF000851A	72	19	7	1	7	34	3	1
HMF000886A	88	39	8	7	7	10	3	14
HMF000889B	127	56	20	7	19	21	2	2
HMF000889A	38	18	5	1	0	13	1	0
HMF000914A	175	56	45	0	31	30	1	12
HMF000953A	26	6	4	6	2	5	0	3
HMF000964B	135	42	44	3	8	25	4	9
HMF000984A	58	26	12	7	1	5	1	6
HMF001031A	22	6	1	1	4	6	1	3
HMF001031B	36	6	5	2	4	10	1	8
HMF001046A	24	15	5	2	1	0	0	1
HMF001086A	41	20	4	2	4	9	1	1
HMF001089A	20	2	4	1	3	8	0	2
HMF001089B	25	4	5	2	5	6	0	3
HMF001145A	74	19	13	3	24	11	2	2
HMF001223A	396	133	34	8	172	44	1	4
HMF001223B	389	129	29	8	179	42	0	2
HMF001274A	0	0	0	0	0	0	0	0
HMF001293A	44	15	2	0	9	15	1	2
HMF001334A	364	100	51	62	93	49	0	9
HMF001423C	1003	548	41	106	172	73	0	63
HMF001423A	1051	559	59	103	189	69	1	71
HMF001461A	124	47	13	12	15	24	1	12
HMF001585A	150	22	26	4	47	30	2	19
HMF001646C	83	24	18	7	8	17	2	7
HMF001656A	99	57	14	6	10	10	1	1
HMF001669A	63	27	13	4	2	14	1	2
HMF001698B	193	59	24	1	69	33	5	2
HMF001725A	32	8	2	3	3	3	2	11
HMF001880A	156	51	38	4	13	27	3	20
HMF001902B	44	14	1	4	12	11	0	2
HMF001924B	46	19	8	7	4	7	0	1
HMF001933A	48	14	4	6	2	10	2	10
HMF001933B	200	45	18	8	54	40	6	29
HMF001945A	633	460	62	2	39	58	5	7
HMF001982A	55	18	7	3	13	10	2	2
HMF002241A	133	38	8	10	49	23	1	4
HMF002311A	682	167	11	242	230	32	0	0
HMF002350A	853	671	84	15	10	69	1	3
HMF002363B	85	47	12	1	2	20	1	2
HMF002397A	62	17	8	3	1	19	0	14
HMF002464A	34	11	3	2	1	14	2	1
HMF002501A	27	13	3	2	5	4	0	0
HMF002535A	15	3	3	6	2	1	0	0
HMF002573B	12	2	3	2	0	3	0	2
HMF002596A	101	50	17	6	9	15	2	2
HMF002747A	26	13	2	3	2	5	1	0
HMF002759A	20	11	0	1	4	3	0	1
HMF002761A	55	20	11	1	6	12	2	3
HMF002765A	510	78	341	13	29	47	2	0
HMF002824A	400	106	168	4	54	57	5	6
HMF002852A	85	19	18	3	18	20	5	2
HMF002980B	85	43	9	2	3	23	5	0
HMF002980A	87	41	10	4	3	24	5	0
HMF002980C	120	52	15	5	4	35	5	4
HMF003025B	170	38	22	5	18	23	4	60
HMF003062B	39	13	2	3	6	9	1	5
HMF003134A	72	27	12	2	9	9	1	12
HMF003220A	34	10	10	0	4	4	3	3
HMF003231B	612	503	42	5	5	52	2	3
HMF003238A	109	68	12	5	5	13	2	4
HMF003241A	349	145	15	66	97	25	1	0
HMF003296A	30	9	2	5	6	6	0	2
HMF003456A	106	41	31	9	9	14	2	0
HMF003479B	15	5	4	3	2	1	0	0
HMF003533B	281	203	26	4	11	36	1	0
HMF003563A	86	44	9	3	5	19	3	3
HMF003720A	55	19	10	2	2	17	3	2
HMF003839B	68	24	11	1	16	12	1	3
HMF003839A	83	33	10	2	21	16	1	0
HMF003850A	112	28	37	4	10	14	2	17
HMF003992A	48	11	5	4	15	11	1	1
HMF004035A	13	5	0	0	0	5	2	1
HMF004214A	20	6	5	2	0	5	1	1
HMF004244A	41	15	3	2	3	16	2	0
HMF004341A	68	20	24	1	6	12	4	1
HMF004366A	51	17	11	1	8	9	1	4
HMF004543A	596	254	40	104	144	51	0	3
HMF004547A	76	33	14	0	3	16	3	7
HMF004586A	39	10	5	3	4	12	1	4
HMF004648A	267	139	16	48	34	26	1	3
HMF004666A	22	4	4	1	3	7	2	1
HMF004685A	522	410	48	4	10	46	0	4
HMF004700A	4	2	0	1	0	0	0	1
HMF004752A	31	7	3	3	1	3	1	13
HMF004979A	52	12	16	1	8	12	2	1
HMF005011A	81	19	32	2	9	16	2	1
HMF005021A	36	16	2	7	1	5	2	3
HMF005145A	110	58	16	1	4	19	1	11
HMF005152A	43	13	11	0	4	12	0	3
HMF005154A	206	51	79	9	31	28	6	2
DO1006	361	91	32	84	120	32	0	2
DO1013	29	4	1	0	2	19	2	1
DO1257	28	12	3	0	1	8	4	0
DO1290	9	5	0	2	0	2	0	0
DO1291	97	12	17	0	23	40	2	3
DO1392	456	87	25	9	290	36	0	9
DO2084	43	9	0	5	1	25	1	2
DO2114	19	5	0	1	0	12	1	0
DO217800	1	0	0	0	0	1	0	0
DO217962	0	0	0	0	0	0	0	0
DO218279	0	0	0	0	0	0	0	0
DO218719	12	3	3	0	1	4	1	0
DO218736	18	3	1	2	3	7	0	2
DO220821	3	1	0	0	0	1	0	1
DO2503	1	1	0	0	0	0	0	0
DO3152	5	1	1	3	0	0	0	0
DO3158	16	7	0	1	4	2	0	2
DO3412	25	11	3	2	8	0	1	0
DO44273	506	299	150	10	5	40	0	2
DO4557	0	0	0	0	0	0	0	0
DO4719	5	1	1	0	0	2	1	0
DO4796	42	17	6	2	8	6	0	3
DO4963	0	0	0	0	0	0	0	0
DO5012	240	119	4	20	4	76	15	2
DO5046	9	4	0	1	0	3	0	1
DO52541	0	0	0	0	0	0	0	0
DO52547	20	5	4	4	1	6	0	0
DO5312	446	164	9	108	30	112	21	2
DO5347	20	5	2	0	1	9	2	1
DO5375	0	0	0	0	0	0	0	0
DO5808	45	10	5	3	18	4	2	3
DO6144	21	11	0	0	1	5	1	3
DO6231	126	23	15	2	3	24	2	57
HMF004923A	9	5	0	1	2	1	0	0
HMF001194A	63	29	10	2	2	19	1	0
HMF001289A	4	3	0	1	0	0	0	0
HMF001322A	25	11	5	3	2	4	0	0
HMF001593A	27	9	3	6	3	6	0	0
HMF001611A	30	4	6	6	7	6	0	1
HMF002436A	86	9	16	18	22	18	0	3
HMF002438A	24	7	6	8	1	1	1	0
HMF002821A	23	11	1	1	3	2	5	0
HMF003015A	7	6	0	1	0	0	0	0
HMF003433A	41	10	14	5	0	10	1	1
HMF003488A	57	24	6	2	0	25	0	0
HMF003616A	31	8	2	8	4	9	0	0
HMF000043A	36	10	10	3	6	6	1	0
HMF000224A	18	2	1	2	8	4	1	0
HMF000294A	23	6	7	6	1	3	0	0
HMF000329A	30	5	6	12	1	6	0	0
HMF000387A	49	19	9	8	1	10	1	1
HMF000570A	16	1	1	12	1	0	1	0
HMF000649A	90	16	28	5	19	20	1	1
HMF000655A	96	35	15	11	6	27	1	1
HMF000672A	59	25	3	6	3	19	2	1
HMF000729A	28	13	1	5	7	2	0	0
HMF000788A	53	14	9	8	6	14	1	1
HMF000842A	22	4	4	7	1	4	2	0
HMF000913A	40	8	4	11	7	8	2	0
HMF000921A	26	5	4	8	2	5	2	0
HMF000925A	56	22	6	5	2	18	1	2
HMF001020A	36	11	4	5	5	7	4	0
HMF001070A	39	13	9	5	2	9	1	0
HMF001167A	48	20	5	3	3	15	2	0
HMF001180A	29	16	6	1	2	3	1	0
HMF001235A	47	24	9	5	1	5	2	1
HMF001331A	27	5	5	2	11	3	1	0
HMF001333A	36	9	8	9	4	3	2	1
HMF001338A	49	18	8	6	4	8	2	3
HMF001434A	160	21	5	114	7	9	2	2
HMF001474A	71	6	7	9	30	18	1	0
HMF001624A	40	10	7	11	5	6	1	0
HMF001701A	33	5	7	3	11	7	0	0
HMF001787A	18	3	6	3	4	1	1	0
HMF001799A	52	14	7	7	5	18	1	0
HMF001837A	22	3	5	12	1	1	0	0
HMF001855A	28	11	3	8	1	5	0	0
HMF001888A	33	7	1	9	7	8	1	0
HMF001910A	40	16	5	2	1	14	1	1
HMF002085A	58	21	6	11	3	16	1	0
HMF002152A	29	8	9	8	0	4	0	0
HMF002266A	28	6	5	5	7	3	2	0
HMF002335A	31	11	4	9	1	4	2	0
HMF002343A	30	12	4	5	1	4	3	1
HMF002371A	48	9	4	18	3	10	2	2
HMF002393A	35	11	11	3	4	6	0	0
HMF002474A	23	7	2	5	2	7	0	0
HMF002478A	40	6	12	4	8	7	2	1
HMF002509A	18	15	1	1	0	1	0	0
HMF002651A	39	8	6	4	7	14	0	0
HMF002784A	22	10	2	6	0	1	2	1
HMF002830A	52	21	5	9	0	14	2	1
HMF002973A	69	12	18	9	9	19	1	1
HMF003001A	35	13	8	3	4	6	1	0
HMF003026A	24	4	6	3	5	5	1	0
HMF003044A	34	5	4	16	5	3	1	0
HMF003157A	25	2	4	14	0	4	1	0
HMF003232A	12	2	2	2	1	3	2	0
HMF003300A	33	10	2	3	6	5	3	4
HMF003339A	112	52	14	4	6	33	3	0
HMF003405A	29	5	2	13	4	5	0	0
HMF003406A	26	8	2	7	4	4	1	0
HMF003436A	22	3	5	3	2	6	1	2
HMF003504A	26	7	3	7	0	5	4	0
HMF003517A	57	15	17	5	7	10	3	0
HMF003589A	25	12	5	5	0	3	0	0
HMF003686A	34	16	9	5	0	3	1	0
HMF003773A	45	21	3	1	6	14	0	0
HMF003793A	27	6	5	10	0	3	2	1
HMF003795A	160	58	30	20	10	39	1	2
DO10900	30	6	1	10	1	2	2	8
DO10908	40	12	4	8	2	10	2	2
DO10960	30	6	5	7	2	7	3	0
DO10970	13	6	5	1	0	0	1	0
DO10975	84	38	12	7	10	13	4	0
DO11046	46	32	4	1	2	6	1	0
DO11148	58	22	6	11	1	18	0	0
DO11202	41	2	5	4	17	13	0	0
DO11238	33	11	6	9	2	1	1	3
DO11292	17	2	0	6	4	5	0	0
DO11382	32	11	3	8	3	6	1	0
DO11441	59	16	8	8	13	10	1	3
DO11447	25	11	5	5	0	2	2	0
DO11501	33	8	10	6	1	7	1	0
DO11776	5	1	2	1	0	1	0	0
DO11782	21	2	4	5	1	8	1	0
DO11794	43	7	12	8	8	5	2	1
DO11854	96	14	19	11	21	29	2	0
DO11860	46	7	2	11	14	9	2	1
DO12034	21	2	4	9	0	4	2	0
DO12070	50	12	2	0	0	27	1	8
DO12352	24	3	2	1	6	10	2	0
DO12370	34	4	9	9	5	3	2	2
DO12382	22	3	10	6	1	1	1	0
DO12454	40	9	3	4	10	9	2	3
DO12484	13	4	5	3	0	1	0	0
DO12742	19	5	1	2	3	3	1	4
DO12814	27	0	1	9	9	4	1	3
DO12952	27	5	6	3	3	10	0	0
DO13072	48	8	4	3	14	17	1	1
DO13132	23	6	3	1	4	7	2	0
DO13144	13	4	0	3	2	3	1	0
DO13192	57	2	9	8	11	8	2	17
DO13318	17	5	5	0	2	4	1	0
DO13348	19	6	3	6	0	3	1	0
DO13474	33	7	4	6	11	3	1	1
DO13510	52	17	8	3	9	14	1	0
DO13575	9	0	2	0	1	4	2	0
DO13869	36	10	4	10	1	10	1	0
DO13971	52	26	5	2	2	16	1	0
DO14049	19	2	1	9	2	3	1	1
HMF001062A	43	14	4	3	6	15	0	1
DO218499	0	0	0	0	0	0	0	0
DO35538	1	0	1	0	0	0	0	0
DO35539	2	1	0	0	0	1	0	0
DO35540	0	0	0	0	0	0	0	0
DO35541	2	1	0	0	0	1	0	0
DO35542	12	2	0	0	4	5	1	0
DO35543	2	0	0	0	2	0	0	0
DO35544	4	0	1	0	2	1	0	0
DO35545	3	1	0	1	0	1	0	0
DO35547	3	1	1	0	0	0	0	1
DO35549	0	0	0	0	0	0	0	0
DO35550	0	0	0	0	0	0	0	0
DO35551	4	0	0	0	0	4	0	0
DO35552	0	0	0	0	0	0	0	0
DO35553	9	1	1	4	1	2	0	0
DO35554	9	1	0	1	4	3	0	0
DO35555	0	0	0	0	0	0	0	0
DO35556	4	0	2	0	1	1	0	0
DO35558	12	1	1	2	1	7	0	0
DO35559	1	0	1	0	0	0	0	0
DO35564	6	1	0	0	1	4	0	0
DO35566	1	0	0	0	0	1	0	0
DO35568	1	1	0	0	0	0	0	0
DO35569	0	0	0	0	0	0	0	0
DO35571	44	9	17	3	3	7	5	0
DO35572	4	0	2	1	1	0	0	0
DO35573	13	0	2	2	1	6	1	1
DO35574	0	0	0	0	0	0	0	0
DO35575	4	0	1	0	0	3	0	0
DO35576	0	0	0	0	0	0	0	0
DO35577	1	0	0	0	1	0	0	0
DO35581	5	1	1	1	0	2	0	0
DO35582	1	1	0	0	0	0	0	0
DO35584	4	1	0	0	1	2	0	0
DO35585	7	2	0	1	2	0	1	1
DO35586	7	1	1	0	3	2	0	0
DO35611	1	0	0	0	1	0	0	0
DO35612	8	0	0	1	6	1	0	0
DO35613	473	29	0	178	4	207	55	0
DO35614	0	0	0	0	0	0	0	0
DO35615	0	0	0	0	0	0	0	0
DO35616	6	0	0	0	5	0	1	0
DO35617	17	0	3	2	5	7	0	0
DO35618	4	0	1	2	0	1	0	0
DO35619	1	0	0	0	0	1	0	0
DO35620	2	1	0	0	0	0	0	1
DO35621	7	1	1	0	4	0	1	0
DO35622	2	0	1	0	0	1	0	0
DO35623	8	3	0	1	2	1	1	0
DO35624	1	1	0	0	0	0	0	0
DO35625	14	3	0	3	3	5	0	0
DO35626	0	0	0	0	0	0	0	0
DO35627	6	1	0	1	1	3	0	0
DO35628	4	1	0	0	1	2	0	0
DO35654	56	8	3	6	34	5	0	0
DO35668	9	2	0	1	3	3	0	0
DO35672	0	0	0	0	0	0	0	0
DO35676	5	0	0	1	0	4	0	0
DO35678	1	0	0	0	0	1	0	0
DO35704	0	0	0	0	0	0	0	0
DO35715	2	1	0	0	1	0	0	0
DO35719	0	0	0	0	0	0	0	0
DO35721	8	4	2	0	2	0	0	0
DO35723	14	0	0	2	3	9	0	0
DO35725	10	2	0	0	1	7	0	0
DO35729	8	1	0	1	3	2	1	0
DO35733	5	0	0	1	1	3	0	0
DO35737	1	0	0	0	1	0	0	0
DO35739	21	0	0	7	7	6	1	0
DO35741	3	0	0	1	2	0	0	0
DO35747	3	0	0	2	1	0	0	0
DO35749	1	1	0	0	0	0	0	0
DO35753	4	0	0	2	0	1	0	1
DO35755	2	0	0	0	0	2	0	0
DO35757	4	1	1	2	0	0	0	0
DO35763	2	0	0	0	0	2	0	0
DO35841	10	1	1	2	1	5	0	0
DO35845	11	3	4	0	2	1	1	0
DO35847	0	0	0	0	0	0	0	0
DO35851	0	0	0	0	0	0	0	0
DO35857	5	0	0	2	1	2	0	0
DO48888	4	1	0	1	0	2	0	0
DO48889	7	1	3	3	0	0	0	0
DO48890	1	0	0	0	0	1	0	0
DO48891	4	1	0	1	0	2	0	0
DO48892	3	0	0	3	0	0	0	0
DO48893	5	0	1	4	0	0	0	0
DO48894	4	3	0	0	0	1	0	0
DO48895	5	1	3	1	0	0	0	0
DO48896	2	0	0	0	0	2	0	0
DO48897	0	0	0	0	0	0	0	0
DO48898	62	1	2	40	0	19	0	0
DO48899	9	5	2	0	0	2	0	0
DO48900	11	2	0	2	0	7	0	0
DO48901	58	5	0	2	2	49	0	0
DO48902	301	7	0	0	0	279	15	0
DO48904	8	2	1	4	0	1	0	0
DO48905	6	0	0	5	0	1	0	0
DO48906	0	0	0	0	0	0	0	0
DO48907	4	0	0	4	0	0	0	0
DO48909	18	4	3	3	0	8	0	0
DO48911	6	1	1	2	0	1	0	1
DO48912	7	0	2	3	0	2	0	0
DO48914	44	28	3	2	0	11	0	0
DO48915	2	1	0	1	0	0	0	0
DO48916	38	7	4	1	0	25	1	0
DO48917	36	2	1	0	0	33	0	0
DO48918	5	2	0	2	0	1	0	0
DO48919	22	2	7	1	4	6	2	0
DO48920	6	0	0	0	3	3	0	0
DO48921	0	0	0	0	0	0	0	0
DO48922	4	1	0	1	0	2	0	0
DO48923	4	0	1	0	1	2	0	0
DO48924	3	0	0	0	0	3	0	0
DO48925	3	0	0	1	0	2	0	0
DO48926	0	0	0	0	0	0	0	0
DO48927	11	1	0	0	1	9	0	0
DO48929	34	7	0	1	2	23	1	0
DO48930	9	1	0	0	2	5	0	1
DO48932	3	0	0	0	1	2	0	0
DO48934	7	0	0	0	2	5	0	0
DO48935	5	0	0	0	2	1	2	0
DO48936	4	0	0	1	0	3	0	0
DO48937	7	0	0	0	4	3	0	0
DO48938	7	1	3	1	1	1	0	0
DO48939	2	0	0	2	0	0	0	0
DO48940	2	0	0	0	1	1	0	0
DO48941	0	0	0	0	0	0	0	0
DO48943	5	1	0	2	0	1	1	0
DO48944	3	0	0	3	0	0	0	0
DO48945	2	0	1	0	0	0	0	1
DO48946	2	0	0	1	0	1	0	0
DO48948	3	1	1	0	0	1	0	0
DO48949	3	1	0	1	0	1	0	0
DO48950	0	0	0	0	0	0	0	0
DO48951	4	1	1	0	1	0	1	0
DO48952	2	0	0	0	1	1	0	0
DO48953	2	1	0	0	0	1	0	0
DO48955	10	1	0	2	4	3	0	0
DO48957	8	2	0	1	1	4	0	0
DO48958	7	0	0	0	4	3	0	0
DO48959	9	2	0	1	4	2	0	0
DO48961	0	0	0	0	0	0	0	0
DO48963	38	7	2	4	20	5	0	0
DO48964	1	0	1	0	0	0	0	0
DO48965	3	0	0	0	1	2	0	0
DO48966	4	1	1	1	1	0	0	0
DO48967	6	1	1	0	0	2	0	2
DO48968	7	2	2	0	1	2	0	0
DO48969	1	1	0	0	0	0	0	0
DO48970	0	0	0	0	0	0	0	0
DO48971	9	0	1	5	2	1	0	0
DO48972	1	0	0	0	0	1	0	0
DO48973	6	1	0	2	0	3	0	0
DO48974	1	0	0	0	0	1	0	0
DO22106	1	0	0	1	0	0	0	0
DO22117	2	0	0	1	0	1	0	0
DO22145	6	1	1	2	1	1	0	0
DO22195	21	1	3	0	14	3	0	0
DO22257	8	0	0	0	0	8	0	0
DO22285	14	5	0	1	2	6	0	0
DO22293	7	3	2	1	0	1	0	0
DO22295	11	2	0	3	1	4	1	0
DO22324	5	2	0	2	1	0	0	0
DO22356	13	2	3	2	2	4	0	0
DO22382	7	3	0	2	0	2	0	0
DO22417	3	2	1	0	0	0	0	0
DO22490	9	2	2	3	0	2	0	0
DO22496	2	0	0	1	0	1	0	0
DO22524	8	3	3	2	0	0	0	0
DO22536	8	3	0	2	2	1	0	0
DO22548	9	2	1	3	2	1	0	0
DO22720	30	10	3	5	5	6	1	0
DO22736	1	0	0	0	0	1	0	0
HMF001602A	28	15	1	5	2	5	0	0
DO35866	0	0	0	0	0	0	0	0
DO35869	1	0	0	0	1	0	0	0
DO35871	0	0	0	0	0	0	0	0
DO35874	1	0	0	0	0	1	0	0
DO35877	1	0	0	0	1	0	0	0
DO35880	2	0	0	0	1	1	0	0
DO35883	1	0	0	0	1	0	0	0
DO35886	1	0	0	0	1	0	0	0
DO35889	0	0	0	0	0	0	0	0
DO35892	1	0	0	0	1	0	0	0
DO35895	1	0	0	0	1	0	0	0
DO35898	0	0	0	0	0	0	0	0
DO35901	2	0	0	1	1	0	0	0
DO35904	1	0	0	0	1	0	0	0
DO35907	1	0	0	0	1	0	0	0
DO35910	0	0	0	0	0	0	0	0
DO35913	0	0	0	0	0	0	0	0
DO35916	5	2	0	0	1	2	0	0
DO35919	2	1	0	0	0	1	0	0
DO35922	1	0	0	0	1	0	0	0
DO35925	1	0	0	0	1	0	0	0
DO35928	0	0	0	0	0	0	0	0
DO35931	5	3	0	0	1	1	0	0
DO35934	1	0	0	0	1	0	0	0
DO35937	0	0	0	0	0	0	0	0
DO35940	0	0	0	0	0	0	0	0
DO35943	1	0	0	0	1	0	0	0
DO35946	2	0	0	0	1	1	0	0
DO35949	1	0	0	0	1	0	0	0
DO35952	1	0	0	0	1	0	0	0
DO35955	2	1	0	0	1	0	0	0
DO35959	1	0	0	0	1	0	0	0
DO35961	4	1	0	1	1	1	0	0
DO35964	1	0	0	0	1	0	0	0
DO35967	1	0	0	0	1	0	0	0
DO35970	0	0	0	0	0	0	0	0
DO35973	0	0	0	0	0	0	0	0
DO35976	1	0	0	0	1	0	0	0
DO35979	0	0	0	0	0	0	0	0
DO35982	2	0	1	1	0	0	0	0
DO35985	1	0	0	0	1	0	0	0
DO35988	0	0	0	0	0	0	0	0
DO35991	1	0	0	0	1	0	0	0
DO35994	0	0	0	0	0	0	0	0
DO35997	1	0	0	0	1	0	0	0
DO36000	1	0	0	0	1	0	0	0
DO36003	2	0	0	0	0	2	0	0
DO36006	0	0	0	0	0	0	0	0
DO36009	0	0	0	0	0	0	0	0
DO36012	0	0	0	0	0	0	0	0
DO36015	1	0	0	0	1	0	0	0
DO36018	2	1	0	0	1	0	0	0
DO36021	1	0	0	0	0	1	0	0
DO36024	1	0	0	0	0	1	0	0
DO36027	0	0	0	0	0	0	0	0
DO36030	0	0	0	0	0	0	0	0
DO36033	1	0	0	0	1	0	0	0
DO36036	0	0	0	0	0	0	0	0
DO36039	2	0	0	1	1	0	0	0
DO36042	1	0	0	0	0	1	0	0
DO36045	0	0	0	0	0	0	0	0
DO36048	3	2	0	0	1	0	0	0
DO36051	1	0	0	0	1	0	0	0
DO36054	2	1	0	0	0	1	0	0
DO36057	1	0	0	0	1	0	0	0
DO36059	0	0	0	0	0	0	0	0
DO36062	1	0	0	0	0	1	0	0
DO36065	2	1	0	0	1	0	0	0
DO36068	2	0	0	1	1	0	0	0
DO36071	1	0	0	0	1	0	0	0
DO36074	1	0	0	0	0	1	0	0
DO36077	1	0	0	0	1	0	0	0
DO36080	0	0	0	0	0	0	0	0
DO36083	1	0	0	0	1	0	0	0
DO36087	4	1	0	0	1	0	0	2
DO36091	6	2	0	3	1	0	0	0
DO36095	2	1	0	0	0	1	0	0
DO36099	2	0	0	1	1	0	0	0
DO36103	1	0	0	0	1	0	0	0
DO36107	1	0	0	0	1	0	0	0
DO36111	2	2	0	0	0	0	0	0
DO36115	1	0	0	0	0	1	0	0
DO36119	0	0	0	0	0	0	0	0
DO36123	2	0	0	0	0	2	0	0
DO36127	1	0	0	0	1	0	0	0
DO36131	1	0	0	0	1	0	0	0
DO36135	1	0	0	0	1	0	0	0
DO36139	2	0	0	0	1	1	0	0
DO36143	1	0	0	0	1	0	0	0
DO36147	0	0	0	0	0	0	0	0
DO36151	4	1	2	0	0	1	0	0
DO36155	2	0	0	0	1	1	0	0
DO36159	1	0	0	0	1	0	0	0
DO36163	0	0	0	0	0	0	0	0
DO36167	1	0	0	0	1	0	0	0
DO36171	64	12	0	1	0	33	18	0
HMF000091A	7	4	0	1	1	1	0	0
HMF000105A	45	18	7	10	2	6	1	1
HMF000180A	31	7	2	5	3	0	0	14
HMF000198A	45	22	3	7	3	9	0	1
HMF000278A	196	44	24	14	67	24	1	22
HMF000442C	210	47	18	6	39	22	0	78
HMF000442B	192	48	16	4	47	16	0	61
HMF000442A	241	56	23	8	58	18	0	78
HMF000486A	197	103	35	13	15	17	1	13
HMF000493A	92	34	20	4	11	12	0	11
HMF000498B	98	30	43	2	17	6	0	0
HMF000538A	11	7	0	2	0	1	0	1
HMF000561A	36	6	21	1	1	6	1	0
HMF000592B	123	22	51	9	8	24	1	8
HMF000697A	8	3	1	0	0	3	0	1
HMF000800A	33	7	11	1	3	9	0	2
HMF000841A	94	14	18	9	34	17	1	1
HMF000932A	127	23	42	4	21	31	2	4
HMF000936A	182	94	28	11	17	31	1	0
HMF000955A	23	3	7	5	2	4	2	0
HMF000955B	28	3	8	3	4	9	1	0
HMF000990A	18	9	8	0	0	1	0	0
HMF001000A	229	50	22	4	17	19	0	117
HMF001004A	34	12	8	2	2	5	0	5
HMF001030A	82	42	11	13	1	14	1	0
HMF001036B	93	24	17	19	15	16	1	1
HMF001036A	98	23	17	19	22	15	1	1
HMF001069A	80	9	6	1	12	6	0	46
HMF001106A	731	94	254	6	29	53	3	292
HMF001248A	11	5	1	2	0	3	0	0
HMF001249B	97	34	32	3	13	8	2	5
HMF001265A	138	40	31	12	30	24	0	1
HMF001273A	50	21	11	3	5	7	0	3
HMF001381A	214	44	21	8	66	19	2	54
HMF001416A	141	80	25	7	13	10	1	5
HMF001419A	10	3	4	1	1	0	0	1
HMF001426A	58	16	10	7	22	2	0	1
HMF001525A	102	6	5	6	1	4	0	80
HMF001574A	69	15	3	10	33	6	1	1
HMF001630A	21	5	4	1	1	9	1	0
HMF001635B	161	81	36	7	12	6	0	19
HMF001752A	223	99	33	9	31	19	0	32
HMF001816A	69	8	16	8	29	8	0	0
HMF001908A	4	3	0	0	0	1	0	0
HMF001935A	64	9	12	5	27	9	0	2
HMF002014A	19	6	4	4	2	2	1	0
HMF002051A	248	17	10	9	204	6	0	2
HMF002090A	112	57	14	5	11	21	0	4
HMF002203A	307	45	60	25	37	30	2	108
HMF002206A	103	22	45	9	13	12	1	1
HMF002214A	39	18	8	3	1	5	0	4
HMF002403A	49	8	15	12	7	6	0	1
HMF002472A	81	28	10	3	27	11	1	1
HMF002475A	84	23	26	9	10	14	0	2
HMF002720A	23	4	6	3	0	7	2	1
HMF002767A	11	3	2	0	2	4	0	0
HMF002806A	244	12	8	5	33	9	0	177
HMF002832A	167	23	49	13	30	12	1	39
HMF002878B	67	23	17	12	4	10	1	0
HMF002919A	85	14	14	10	3	5	2	37
HMF002928A	17	6	2	2	6	1	0	0
HMF002984A	68	15	26	5	11	6	1	4
HMF002991A	12	3	2	0	4	2	1	0
HMF003199A	462	69	29	8	13	34	2	307
HMF003255A	47	20	5	4	11	4	2	1
HMF003274A	954	712	122	3	14	66	3	34
HMF003343A	102	17	12	3	12	15	0	43
HMF003358A	77	31	13	6	2	8	0	17
HMF003386A	31	11	2	4	1	8	0	5
HMF003390A	48	16	2	6	15	9	0	0
HMF003400A	157	26	25	6	45	25	4	26
HMF003586B	228	98	28	10	51	34	7	0
HMF003620A	48	22	11	6	5	2	1	1
HMF003650A	14	1	6	3	0	1	0	3
HMF003794A	82	17	15	11	12	26	0	1
HMF003803A	19	3	1	8	6	1	0	0
HMF003833A	65	15	23	9	8	10	0	0
HMF003846A	162	56	31	39	6	22	3	5
HMF003848A	22	6	6	0	4	2	0	4
HMF004017B	31	10	8	3	1	5	1	3
HMF004095A	28	6	6	2	4	3	1	6
HMF004119A	69	38	8	2	4	7	0	10
HMF004143A	57	17	10	4	4	20	1	1
HMF004210A	113	31	27	6	1	28	1	19
HMF004412A	150	78	9	8	7	28	3	17
HMF004434A	126	29	17	4	35	19	2	20
HMF004444A	87	26	33	6	7	10	3	2
HMF004500A	32	11	8	7	1	5	0	0
HMF004509A	26	6	9	2	4	5	0	0
HMF004536A	226	52	24	5	7	19	1	118
HMF004537A	20	4	8	2	1	4	1	0
HMF004599A	97	40	9	22	3	21	1	1
HMF004704A	128	22	8	11	66	16	2	3
HMF004722A	14	7	2	2	1	1	1	0
HMF004772A	98	27	15	9	13	20	1	13
HMF004811A	48	8	10	3	4	3	0	20
HMF004812A	335	84	63	9	31	19	1	128
HMF004827A	11	4	4	0	0	2	0	1
HMF004862A	80	34	31	2	5	7	0	1
HMF004863A	42	15	13	0	5	7	0	2
HMF004881A	39	19	5	3	4	7	0	1
HMF004893A	386	257	72	5	4	47	0	1
HMF004895A	364	93	76	12	23	27	1	132
HMF004924A	45	21	2	4	3	9	2	4
HMF004951A	56	17	16	6	5	10	0	2
HMF005107A	4	1	1	1	0	0	1	0
HMF005123A	16	7	0	4	0	5	0	0
HMF005143A	31	12	7	0	3	9	0	0
HMF005161A	183	120	23	5	9	26	0	0
HMF000104A	220	50	36	35	19	16	0	64
HMF000264A	513	31	13	8	13	14	0	434
HMF000318A	68	18	28	6	4	5	0	7
HMF000512B	108	23	5	15	6	7	0	52
HMF000572A	122	39	36	4	5	10	0	28
HMF000644A	57	25	16	3	2	5	0	6
HMF000872A	182	27	20	8	4	5	0	118
HMF001099A	101	40	16	13	10	8	0	14
HMF001107B	344	98	12	9	11	17	0	197
HMF001371A	75	19	16	6	5	13	0	16
HMF001490A	31	5	6	4	4	0	0	12
HMF001651A	131	37	28	3	12	10	0	41
HMF002144A	151	28	20	6	11	4	0	82
HMF002551A	71	16	18	6	6	5	0	20
HMF002628A	121	40	37	6	7	4	0	27
HMF003305A	79	41	16	3	7	8	1	3
HMF003323A	29	14	6	2	1	1	0	5
HMF003345A	71	22	16	2	12	3	0	16
HMF003361A	38	9	10	3	0	2	0	14
HMF003387A	176	58	59	7	8	13	0	31
HMF003962A	40	7	0	11	1	2	0	19
HMF004000A	81	21	22	8	2	5	0	23
HMF004031A	120	31	46	9	9	4	0	21
HMF004065A	379	267	50	4	8	33	0	17
HMF004147A	157	27	50	8	16	11	0	45
HMF004616A	403	112	17	254	3	13	1	3
HMF004660A	76	46	9	3	13	5	0	0
HMF004726A	102	28	36	8	6	8	0	16
HMF004750A	187	26	11	5	6	8	0	131
HMF004770A	179	30	39	3	1	4	0	102
HMF004873A	48	12	5	3	3	3	0	22
HMF004927A	116	33	17	3	9	6	0	48
HMF004932A	54	18	12	0	2	11	1	10
HMF004933A	53	15	13	0	5	3	0	17
HMF005096A	150	46	14	11	8	8	0	63
HMF005100A	68	27	30	1	3	4	0	3
DO10172	8	3	0	0	0	1	0	4
DO36556	481	54	46	76	250	50	0	5
DO7801	21	5	9	2	4	1	0	0
DO8264	34	18	11	2	1	1	0	1
DO8360	63	7	32	7	4	3	0	10
DO8730	41	12	10	2	3	3	0	11
DO8858	75	11	15	3	2	42	0	2
DO8898	11	5	2	3	0	0	0	1
DO9876	17	10	3	0	2	2	0	0
HMF000008B	83	32	6	5	2	12	0	26
HMF000011A	99	31	13	5	4	2	0	44
HMF000015A	63	12	13	5	5	10	0	18
HMF000020B	132	36	42	12	14	16	1	11
HMF000022A	133	29	53	13	3	23	0	12
HMF000023A	116	30	48	4	5	9	1	19
HMF000032A	144	21	19	7	17	14	0	66
HMF000036A	66	18	13	7	3	8	1	16
HMF000037A	115	51	26	10	10	10	1	7
HMF000041A	101	15	10	13	5	4	1	53
HMF000042B	86	27	7	4	8	7	0	33
HMF000049A	127	56	21	7	22	16	1	4
HMF000062A	152	25	71	6	11	10	0	29
HMF000067A	46	10	6	2	5	7	2	14
HMF000074C	202	57	44	16	12	24	4	45
HMF000075A	106	25	41	12	10	14	0	4
HMF000089A	222	75	40	3	14	20	1	69
HMF000096B	172	42	27	11	12	7	2	71
HMF000098A	56	9	13	4	5	7	0	18
HMF000112B	217	64	36	23	32	24	2	36
HMF000136A	38	18	8	3	0	2	0	7
HMF000152B	250	95	85	4	16	27	0	23
HMF000156A	158	22	23	13	27	10	0	63
HMF000166A	217	76	60	9	21	35	3	13
HMF000167A	128	22	38	2	9	29	3	25
HMF000169A	253	75	104	23	17	19	2	13
HMF000202A	264	66	48	13	36	23	0	78
HMF000207A	68	17	15	5	6	8	1	16
HMF000211A	95	25	35	4	8	11	1	11
HMF000229A	187	28	25	6	61	24	1	42
HMF000231A	110	22	14	3	10	10	1	50
HMF000234A	97	27	18	17	2	10	0	23
HMF000272A	220	47	44	5	11	15	1	97
HMF000285A	203	58	38	19	36	15	3	34
HMF000286A	246	90	59	12	6	26	0	53
HMF000287A	164	31	69	20	20	21	1	2
HMF000303A	150	24	54	11	20	14	0	27
HMF000306A	200	57	22	36	59	16	0	10
HMF000348A	271	94	66	23	31	23	0	34
HMF000349A	52	11	19	4	1	7	0	10
HMF000355A	39	18	8	2	2	4	2	3
HMF000364A	225	47	39	8	19	19	0	93
HMF000365A	115	31	18	6	8	4	1	47
HMF000369A	97	32	21	5	17	14	3	5
HMF000378A	65	12	27	2	6	9	0	9
HMF000379A	286	71	71	73	21	24	0	26
HMF000388A	51	7	26	2	2	3	1	10
HMF000398A	1134	603	58	164	181	72	0	56
HMF000400A	117	22	26	3	7	25	1	33
HMF000401A	127	50	40	4	6	14	1	12
HMF000402A	130	47	26	5	8	24	0	20
HMF000436A	55	9	8	2	6	6	2	22
HMF000441A	86	21	24	17	7	3	0	14
HMF000461A	140	44	51	6	10	10	0	19
HMF000467A	108	16	17	4	1	12	0	58
HMF000468A	199	46	42	9	14	25	0	63
HMF000469A	576	347	50	9	94	48	1	27
HMF000494A	41	4	5	3	1	4	0	24
HMF000522B	188	31	27	14	22	23	1	70
HMF000523B	158	49	17	10	6	7	3	66
HMF000527A	131	45	18	31	9	3	0	25
HMF000533A	74	19	27	10	3	8	0	7
HMF000541A	80	14	16	7	1	12	1	29
HMF000547A	485	97	205	22	38	29	4	90
HMF000552A	214	26	23	8	7	6	0	144
HMF000553A	90	27	22	8	10	16	1	6
HMF000555A	102	34	15	31	5	7	0	10
HMF000559A	161	24	35	8	53	15	0	26
HMF000560A	343	167	45	31	12	30	1	57
HMF000566A	125	42	5	38	2	14	0	24
HMF000587A	219	61	12	101	2	7	0	36
HMF000595A	99	37	26	4	5	13	0	14
HMF000596B	157	48	15	5	18	21	2	48
HMF000606A	50	16	11	2	3	3	0	15
HMF000614A	159	26	58	14	11	20	1	29
HMF000628C	238	105	57	10	31	16	4	15
HMF000630A	94	12	46	6	13	9	0	8
HMF000641B	197	105	26	8	8	32	2	16
HMF000642A	110	23	37	19	12	8	0	11
HMF000650A	160	28	73	13	23	10	0	13
HMF000664A	112	43	27	10	9	6	1	16
HMF000667A	159	44	26	20	8	12	0	49
HMF000687A	105	44	31	5	6	8	0	11
HMF000689A	118	20	33	4	8	11	0	42
HMF000707A	113	16	40	3	7	10	1	36
HMF000720A	185	34	68	13	18	15	0	37
HMF000741A	78	7	31	6	17	13	3	1
HMF000742A	136	12	46	4	10	12	0	52
HMF000745A	173	39	15	5	4	6	0	104
HMF000747A	244	30	25	8	94	44	1	42
HMF000752A	153	43	47	14	10	13	1	25
HMF000753B	170	37	38	8	17	8	0	62
HMF000756A	115	22	21	14	12	13	2	31
HMF000760A	198	17	26	7	10	9	1	128
HMF000779A	370	148	35	82	60	25	2	18
HMF000799A	149	22	9	8	3	12	0	95
HMF000813A	95	10	26	8	5	14	0	32
HMF000814A	115	35	37	5	4	10	2	22
HMF000821A	119	51	16	10	3	8	1	30
HMF000833A	53	15	11	7	2	7	0	11
HMF000845A	233	26	94	7	77	26	0	3
HMF000850A	152	35	23	5	35	18	2	34
HMF000852A	85	18	42	5	5	7	0	8
HMF000853A	79	23	11	2	6	18	3	16
HMF000859A	74	16	31	5	7	11	0	4
HMF000869A	567	55	36	14	6	22	4	430
HMF000870A	166	40	82	3	6	24	0	11
HMF000882A	83	13	10	4	5	2	1	48
HMF000898A	172	19	16	3	4	7	0	123
HMF000904A	109	21	48	6	3	14	2	15
HMF000906A	97	25	33	3	5	20	0	11
HMF000916A	67	12	13	2	5	7	0	28
HMF000930A	47	11	2	7	2	0	0	25
HMF000957A	101	19	51	2	2	11	2	14
HMF001005A	82	29	16	5	8	16	0	8
HMF001010A	26	3	7	1	1	4	0	10
HMF001016A	134	30	45	15	22	5	0	17
HMF001022A	129	8	92	3	5	13	1	7
HMF001023A	247	64	19	5	14	44	3	98
HMF001026A	112	28	40	7	12	12	1	12
HMF001027A	160	61	52	11	12	17	0	7
HMF001049A	284	64	85	23	9	51	1	51
HMF001051A	333	92	106	11	29	23	1	71
HMF001060A	114	22	20	9	6	3	0	54
HMF001085A	45	4	8	4	6	3	0	20
HMF001097B	87	13	20	1	11	10	0	32
HMF001104A	108	20	29	7	24	20	3	5
HMF001105A	96	33	17	17	8	8	0	13
HMF001121A	97	7	8	1	5	12	0	64
HMF001131B	272	56	114	9	19	27	1	46
HMF001140A	123	24	23	4	14	15	1	42
HMF001142A	62	13	10	5	8	5	0	21
HMF001146A	15	4	1	2	2	0	0	6
HMF001156A	242	16	16	4	23	18	1	164
HMF001176A	100	29	23	10	5	16	2	15
HMF001184B	218	46	76	36	23	20	2	15
HMF001198A	524	351	52	13	8	52	0	48
HMF001205A	114	31	6	3	3	10	0	61
HMF001210A	22	6	0	5	0	4	0	7
HMF001212A	333	87	108	64	21	20	2	31
HMF001213A	172	45	71	13	19	15	1	8
HMF001234A	66	12	12	1	2	9	0	30
HMF001238A	109	15	7	3	4	8	3	69
HMF001242A	143	55	16	22	4	12	0	34
HMF001249A	129	47	44	4	13	16	2	3
HMF001255A	153	26	33	6	22	10	0	56
HMF001256A	241	75	39	17	32	27	1	50
HMF001270A	47	8	12	2	7	10	1	7
HMF001277A	111	15	5	4	2	10	0	75
HMF001279A	235	70	83	23	32	16	2	9
HMF001284A	80	22	15	5	14	13	1	10
HMF001287A	81	16	10	2	4	19	4	26
HMF001297A	21	12	3	0	1	4	0	1
HMF001301A	130	41	42	5	10	10	1	21
HMF001302A	63	14	21	3	5	7	0	13
HMF001303A	68	17	14	6	8	9	1	13
HMF001307A	290	35	37	5	5	18	2	188
HMF001319A	139	36	19	6	7	12	1	58
HMF001328A	85	7	18	4	1	7	0	48
HMF001342A	282	65	60	12	24	27	2	92
HMF001346A	143	36	46	24	11	11	0	15
HMF001370A	53	2	12	4	2	1	0	32
HMF001379B	397	119	60	16	32	20	1	149
HMF001388A	160	40	64	9	18	10	1	18
HMF001404A	229	29	37	8	6	13	0	136
HMF001408A	78	18	23	7	9	3	1	17
HMF001413A	87	16	12	2	3	5	0	49
HMF001424A	110	19	13	3	9	17	0	49
HMF001429A	132	37	29	12	9	11	0	34
HMF001432B	513	95	114	13	8	40	1	242
HMF001438A	50	15	11	5	6	6	0	7
HMF001444A	233	77	74	28	12	25	0	17
HMF001458A	214	47	49	4	5	11	1	97
HMF001486A	280	36	161	3	16	37	0	27
HMF001497A	31	6	5	2	3	2	0	13
HMF001498A	263	69	43	10	21	28	2	90
HMF001499A	40	12	15	0	3	5	0	5
HMF001500A	259	49	94	25	35	19	0	37
HMF001501A	181	26	32	11	13	8	0	91
HMF001503A	251	53	63	8	22	15	1	89
HMF001505A	135	43	45	7	8	10	0	22
HMF001508A	269	108	86	15	7	10	0	43
HMF001512A	64	30	6	4	3	11	1	9
HMF001513A	231	70	37	6	25	40	4	49
HMF001520A	264	98	71	14	20	39	0	22
HMF001522A	204	79	35	19	17	31	1	22
HMF001538A	122	17	31	7	15	10	0	42
HMF001544A	66	14	21	6	9	4	0	12
HMF001548A	114	13	22	18	7	8	0	46
HMF001550A	957	674	106	23	39	48	1	66
HMF001577A	132	37	27	10	15	19	1	23
HMF001583A	86	13	8	1	4	22	1	37
HMF001590A	84	30	12	16	10	9	1	6
HMF001599A	132	34	19	3	11	19	1	45
HMF001601A	23	6	8	1	3	1	0	4
HMF001604A	321	28	52	7	42	19	1	172
HMF001642A	205	66	67	16	27	16	0	13
HMF001649A	161	19	24	5	25	19	1	68
HMF001652A	80	14	21	6	5	6	2	26
HMF001653A	68	14	16	4	0	15	0	19
HMF001655A	114	26	38	4	7	11	0	28
HMF001658A	53	6	19	2	2	8	0	16
HMF001674A	18	2	0	9	2	4	0	1
HMF001688A	25	8	6	1	1	2	0	7
HMF001695A	99	34	39	3	4	13	0	6
HMF001704A	219	38	19	7	13	21	0	121
HMF001723A	69	22	9	12	6	7	0	13
HMF001724A	148	47	63	12	8	10	1	7
HMF001756A	280	47	81	53	27	20	2	50
HMF001762A	204	28	52	4	14	18	0	88
HMF001767A	84	16	7	4	0	7	0	50
HMF001773A	346	78	56	18	66	20	0	108
HMF001783A	129	21	41	11	2	9	0	45
HMF001796B	122	37	34	6	7	17	1	20
HMF001804A	346	135	63	53	20	18	1	56
HMF001830A	165	51	17	17	28	23	1	28
HMF001832B	112	39	36	7	13	9	0	8
HMF001838A	238	83	34	4	43	27	1	46
HMF001840A	112	46	16	17	2	16	0	15
HMF001856A	152	18	20	6	10	12	1	85
HMF001859A	116	19	37	6	2	12	0	40
HMF001869A	146	10	12	6	3	18	0	97
HMF001871A	331	53	61	54	69	21	1	72
HMF001872A	65	23	9	9	9	6	1	8
HMF001875A	227	46	27	12	23	14	0	105
HMF001922A	175	94	17	6	19	12	1	26
HMF001927A	173	24	35	16	34	14	4	46
HMF001942A	97	50	15	7	3	15	1	6
HMF001944A	151	26	83	7	17	15	0	3
HMF001946A	122	26	32	12	4	14	1	33
HMF001951A	157	35	31	6	16	14	1	54
HMF001960A	67	21	27	2	5	5	0	7
HMF001965A	146	20	28	2	7	8	1	80
HMF001968A	45	17	17	1	2	4	2	2
HMF001993A	369	77	126	14	35	21	1	95
HMF001998A	58	21	14	1	6	3	0	13
HMF002000A	48	10	17	2	3	4	2	10
HMF002005A	84	14	18	2	23	13	0	14
HMF002017B	130	22	26	21	5	16	1	39
HMF002027A	115	32	26	3	8	10	1	35
HMF002045A	56	21	2	11	4	6	0	12
HMF002053A	42	15	10	2	2	5	1	7
HMF002057A	358	69	142	19	12	44	5	67
HMF002059A	145	14	21	5	4	13	0	88
HMF002082A	45	14	2	3	2	4	0	20
HMF002100A	88	6	6	0	1	2	0	73
HMF002107A	104	37	11	6	10	14	2	24
HMF002111A	90	12	32	7	3	11	0	25
HMF002128A	204	100	55	11	5	16	0	17
HMF002138A	203	49	25	12	14	28	3	72
HMF002148B	163	54	54	5	12	19	1	18
HMF002194A	111	30	25	4	13	15	4	20
HMF002204A	86	26	29	6	5	10	0	10
HMF002205A	71	12	23	4	3	7	1	21
HMF002209A	243	69	42	20	15	35	0	62
HMF002213A	104	22	18	4	45	13	0	2
HMF002223A	247	69	129	10	11	19	1	8
HMF002224A	123	44	8	34	4	14	0	19
HMF002232B	127	21	15	9	6	8	2	66
HMF002236A	52	11	7	5	1	6	0	22
HMF002239A	115	15	18	4	3	11	0	64
HMF002240A	51	12	6	3	1	2	0	27
HMF002246A	74	20	16	6	2	11	0	19
HMF002255A	103	32	20	5	7	18	0	21
HMF002273A	146	58	26	10	5	22	1	24
HMF002274A	292	75	64	13	16	32	1	91
HMF002276A	70	18	22	3	4	6	1	16
HMF002281A	185	81	21	13	8	17	1	44
HMF002283A	135	22	5	6	7	5	1	89
HMF002284A	283	82	22	4	13	10	0	152
HMF002292A	258	39	52	14	21	19	1	112
HMF002295A	1055	797	91	18	28	53	1	67
HMF002301A	133	18	26	10	5	15	0	59
HMF002302A	176	70	17	13	11	33	7	25
HMF002309A	127	35	38	7	16	17	0	14
HMF002319A	57	30	11	3	3	9	0	1
HMF002332A	89	29	11	9	3	6	1	30
HMF002357A	180	22	97	8	18	22	2	11
HMF002361B	120	25	19	8	4	4	2	58
HMF002369A	422	197	139	28	21	23	1	13
HMF002372A	151	32	24	11	15	16	0	53
HMF002395A	97	22	21	3	10	8	0	33
HMF002409A	194	38	24	8	20	15	2	87
HMF002422A	103	18	32	2	9	9	1	32
HMF002429A	440	76	62	15	11	31	1	244
HMF002441B	113	20	19	9	3	14	3	45
HMF002450A	179	54	55	12	11	20	0	27
HMF002451A	117	24	12	10	21	10	0	40
HMF002460A	233	14	6	5	13	18	0	177
HMF002467A	214	66	42	26	27	29	0	24
HMF002480A	69	20	12	9	16	6	0	6
HMF002492A	302	160	15	75	8	22	0	22
HMF002502A	151	31	75	24	6	15	0	0
HMF002515A	139	39	33	9	20	22	0	16
HMF002532A	337	73	67	13	22	24	0	138
HMF002538A	137	50	19	15	6	22	0	25
HMF002549A	59	9	27	5	5	7	0	6
HMF002555A	277	21	8	5	5	18	1	219
HMF002606A	268	82	39	12	24	24	2	85
HMF002612A	195	46	38	12	4	20	2	73
HMF002616A	119	34	35	15	14	11	0	10
HMF002619A	106	25	26	10	10	17	0	18
HMF002620A	60	20	16	3	7	3	0	11
HMF002627A	32	6	8	2	4	6	0	6
HMF002656A	120	30	66	2	2	9	0	11
HMF002660A	85	17	15	8	3	3	1	38
HMF002679A	195	47	35	29	21	16	0	47
HMF002682A	133	41	34	13	9	21	0	15
HMF002688A	133	23	18	7	11	4	0	70
HMF002694A	178	73	30	13	14	10	0	38
HMF002696A	111	22	20	14	9	10	0	36
HMF002703A	189	49	30	11	6	22	0	71
HMF002719A	76	33	12	8	2	11	1	9
HMF002724B	153	11	2	7	0	5	0	128
HMF002739A	76	23	24	1	10	7	1	10
HMF002741A	107	39	24	10	2	15	0	17
HMF002748A	110	28	36	5	4	17	1	19
HMF002750A	155	51	31	17	11	10	1	34
HMF002769A	170	38	65	16	12	11	0	28
HMF002776A	134	75	32	3	10	11	0	3
HMF002777A	108	35	24	3	4	24	2	16
HMF002782B	110	22	43	6	16	12	0	11
HMF002787A	163	28	43	4	14	20	2	52
HMF002795A	33	12	9	1	5	1	0	5
HMF002800A	173	45	27	6	9	14	1	71
HMF002804A	73	19	10	3	11	16	1	13
HMF002810B	317	76	35	40	15	26	1	124
HMF002811A	154	24	53	8	9	16	2	42
HMF002834A	78	45	6	4	6	11	1	5
HMF002847A	326	53	12	4	7	16	1	233
HMF002848A	40	23	7	0	4	2	0	4
HMF002861A	82	16	37	3	3	6	0	17
HMF002864B	87	18	8	6	8	7	1	39
HMF002865A	120	13	22	4	3	10	1	67
HMF002869A	132	28	28	5	4	8	1	58
HMF002884A	75	18	17	6	18	7	0	9
HMF002897A	141	42	60	10	6	15	1	7
HMF002907A	84	13	15	10	3	7	0	36
HMF002933A	129	23	16	2	4	3	1	80
HMF002942A	289	83	33	29	7	15	1	121
HMF002949A	123	28	32	14	9	11	2	27
HMF002957A	287	55	24	8	35	10	1	154
HMF002967A	244	50	65	16	37	24	1	51
HMF002976A	175	32	45	10	15	15	1	57
HMF002990A	228	35	25	11	13	13	2	129
HMF002994A	52	9	4	6	1	12	0	20
HMF002998A	164	101	29	3	2	16	0	13
HMF003014A	68	20	17	2	6	8	1	14
HMF003029A	81	30	24	2	5	14	0	6
HMF003030A	167	38	64	15	13	13	2	22
HMF003048A	94	19	26	6	19	8	0	16
HMF003051A	157	48	28	9	8	16	4	44
HMF003057A	134	12	11	5	1	6	0	99
HMF003058A	60	10	21	4	8	10	1	6
HMF003061A	137	25	49	10	6	12	2	33
HMF003067A	217	68	22	10	10	29	3	75
HMF003086A	78	29	8	8	4	7	0	22
HMF003100A	79	35	19	7	4	5	1	8
HMF003125A	196	88	40	12	19	22	0	15
HMF003133A	41	5	8	3	7	9	0	9
HMF003137A	40	8	10	3	4	6	2	7
HMF003139A	37	11	13	1	0	4	0	8
HMF003140A	84	26	30	2	11	8	1	6
HMF003146A	338	93	133	44	35	19	0	14
HMF003151A	99	27	25	7	6	16	0	18
HMF003169A	38	5	6	3	1	2	0	21
HMF003177A	15	4	1	1	3	0	0	6
HMF003187A	135	30	31	7	2	8	0	57
HMF003188A	95	17	33	5	30	5	1	4
HMF003195A	233	57	39	8	32	18	3	76
HMF003197A	73	12	11	3	9	9	0	29
HMF003204A	83	22	15	8	9	8	1	20
HMF003208A	127	18	21	3	3	9	0	73
HMF003215A	97	29	33	6	10	14	1	4
HMF003218A	124	31	18	8	16	10	1	40
HMF003221A	123	27	36	3	7	21	0	29
HMF003234A	126	31	29	16	10	14	1	25
HMF003235A	114	23	47	6	4	12	0	22
HMF003262A	197	39	64	25	12	23	1	33
HMF003263A	99	21	22	5	5	14	2	30
HMF003265A	75	35	18	1	6	9	0	6
HMF003267A	100	33	20	8	9	12	0	18
HMF003277A	287	89	36	10	31	35	4	82
HMF003285A	92	17	28	5	2	4	0	36
[truncated: 5,620 more rows]

## Sheet: sv_type_burden_enrichment
#pvalue: two-sided Mann-Whitney p-value
cancer_type	sv_type	pvalue	median_metastatic	median_primary	fold_change.p1	median_metastatic.log10p1	median_primary.log10p1	median_diff.log10p1
Breast carcinoma (BRCA; 776 | 201)	Total no. of SVs	0.00412272	72	54		1.86332	1.74036	0.12296
Glioblastoma multiforme (GBM; 64 | 39)	Total no. of SVs	0.181345	34	32		1.54407	1.51851	0.0255541
Colorectal carcinoma (COREAD; 621 | 51)	Total no. of SVs	6.19785e-12	117	51	2.26923	2.07188	1.716	0.355879
Esophageal carcinoma (ESCA; 140 | 85)	Total no. of SVs	0.00166498	244	177	1.3764	2.38917	2.25042	0.138746
Stomach carcinoma (STAD; 43 | 55)	Total no. of SVs	0.000147987	207	132	1.56391	2.31806	2.12385	0.194212
Cholangiocarcinoma (CHOL; 66 | 26)	Total no. of SVs	0.0740073	57.5	53.5		1.76716	1.7364	0.0307594
Hepatocellular carcinoma (LIHC; 52 | 288)	Total no. of SVs	2.08216e-07	57.5	33	1.72059	1.76716	1.53148	0.235677
Pancreas carcinoma (PAAD; 99 | 218)	Total no. of SVs	0.00120662	58	40	1.43902	1.77085	1.61278	0.158068
Pancreas neuroendocrine (PANET; 34 | 79)	Total no. of SVs	5.07836e-08	27	8	3.11111	1.44716	0.954243	0.492916
Cervical carcinoma (CESC; 38 | 18)	Total no. of SVs	0.00917322	90	33.5		1.95904	1.53782	0.421222
Ovarian serous adenocarcinoma (OV; 104 | 110)	Total no. of SVs	0.757141	234.5	229		2.37199	2.36173	0.0102631
Uterus carcinoma (UCEC; 32 | 42)	Total no. of SVs	0.176026	79	129		1.90309	2.11394	-0.210853
Upper respiratory tract carcinoma (HNSC; 38 | 50)	Total no. of SVs	0.122115	99	83		2	1.92428	0.0757207
Kidney renal clear cell carcinoma (KIRC; 110 | 109)	Total no. of SVs	5.83704e-21	40.5	12	3.19231	1.61805	1.11394	0.504105
Lung adenocarcinoma (LUAD; 255 | 36)	Total no. of SVs	2.4392e-06	96	49.5	1.92079	1.98677	1.70329	0.28348
Lung squamous cell carcinoma (LUSC; 34 | 47)	Total no. of SVs	0.000131628	218	116	1.87179	2.34044	2.06819	0.272258
Diffuse large B-cell lymphoma (DLBCL; 20 | 104)	Total no. of SVs	0.000604436	29.5	13	2.17857	1.4843	1.14613	0.338172
Prostate carcinoma (PRAD; 400 | 153)	Total no. of SVs	1.34649e-48	105	30	3.41935	2.02531	1.49136	0.533944
Skin melanoma (SKCM; 303 | 104)	Total no. of SVs	0.0156916	47	54.5		1.68124	1.74429	-0.0630517
Leiomyosarcoma (LMS; 47 | 15)	Total no. of SVs	0.060882	72	46		1.86332	1.6721	0.191225
Liposarcoma (LPS; 25 | 17)	Total no. of SVs	0.30511	29	33		1.47712	1.53148	-0.0543577
Thyroid carcinoma (THCA; 22 | 44)	Total no. of SVs	1.33468e-10	24	3	6.25	1.39794	0.60206	0.79588
Bladder urothelial carcinoma (BLCA; 128 | 23)	Total no. of SVs	7.57485e-06	160.5	70	2.27465	2.20817	1.85126	0.356914
Breast carcinoma (BRCA; 776 | 201)	Deletion <10kb	9.71658e-07	24	14	1.66667	1.39794	1.17609	0.221849
Glioblastoma multiforme (GBM; 64 | 39)	Deletion <10kb	0.00624738	10	6		1.04139	0.845098	0.196295
Colorectal carcinoma (COREAD; 621 | 51)	Deletion <10kb	1.97947e-16	28	10	2.63636	1.4624	1.04139	0.421005
Esophageal carcinoma (ESCA; 140 | 85)	Deletion <10kb	9.94727e-05	43	34	1.25714	1.64345	1.54407	0.0993846
Stomach carcinoma (STAD; 43 | 55)	Deletion <10kb	3.17825e-05	46	20	2.2381	1.6721	1.32222	0.349879
Cholangiocarcinoma (CHOL; 66 | 26)	Deletion <10kb	0.150911	15	13		1.20412	1.14613	0.0579919
Hepatocellular carcinoma (LIHC; 52 | 288)	Deletion <10kb	3.66762e-09	25.5	13	1.89286	1.42325	1.14613	0.277118
Pancreas carcinoma (PAAD; 99 | 218)	Deletion <10kb	1.69303e-05	14	9	1.5	1.17609	1	0.176091
Pancreas neuroendocrine (PANET; 34 | 79)	Deletion <10kb	2.68062e-08	9.5	1	5.25	1.02119	0.30103	0.720159
Cervical carcinoma (CESC; 38 | 18)	Deletion <10kb	0.00144224	37	12.5	2.81481	1.57978	1.13033	0.44945
Ovarian serous adenocarcinoma (OV; 104 | 110)	Deletion <10kb	0.757963	48	59		1.6902	1.77815	-0.0879552
Uterus carcinoma (UCEC; 32 | 42)	Deletion <10kb	0.35587	13	12		1.14613	1.11394	0.0321847
Upper respiratory tract carcinoma (HNSC; 38 | 50)	Deletion <10kb	0.0060855	40	17		1.61278	1.25527	0.357511
Kidney renal clear cell carcinoma (KIRC; 110 | 109)	Deletion <10kb	9.31542e-19	10	3	2.75	1.04139	0.60206	0.439333
Lung adenocarcinoma (LUAD; 255 | 36)	Deletion <10kb	2.94141e-09	33	12.5	2.51852	1.53148	1.13033	0.401145
Lung squamous cell carcinoma (LUSC; 34 | 47)	Deletion <10kb	0.000165185	45.5	27	1.66071	1.66745	1.44716	0.220295
Diffuse large B-cell lymphoma (DLBCL; 20 | 104)	Deletion <10kb	0.000261417	12	4	2.6	1.11394	0.69897	0.414973
Prostate carcinoma (PRAD; 400 | 153)	Deletion <10kb	7.14919e-49	27	7	3.5	1.44716	0.90309	0.544068
Skin melanoma (SKCM; 303 | 104)	Deletion <10kb	0.247241	15	16.5		1.20412	1.24304	-0.0389181
Leiomyosarcoma (LMS; 47 | 15)	Deletion <10kb	0.185246	13	12		1.14613	1.11394	0.0321847
Liposarcoma (LPS; 25 | 17)	Deletion <10kb	0.908064	11	12		1.07918	1.11394	-0.0347621
Thyroid carcinoma (THCA; 22 | 44)	Deletion <10kb	7.02112e-10	7	0.5	5.33333	0.90309	0.176091	0.726999
Bladder urothelial carcinoma (BLCA; 128 | 23)	Deletion <10kb	2.19093e-05	43	17	2.44444	1.64345	1.25527	0.38818
Breast carcinoma (BRCA; 776 | 201)	Deletion >=10kb	0.00020649	11	7	1.5	1.07918	0.90309	0.176091
Glioblastoma multiforme (GBM; 64 | 39)	Deletion >=10kb	0.061954	5	4		0.778151	0.69897	0.0791812
Colorectal carcinoma (COREAD; 621 | 51)	Deletion >=10kb	6.25547e-06	24	11	2.08333	1.39794	1.07918	0.318759
Esophageal carcinoma (ESCA; 140 | 85)	Deletion >=10kb	0.136072	33	27		1.53148	1.44716	0.0843209
Stomach carcinoma (STAD; 43 | 55)	Deletion >=10kb	0.000501305	39	20	1.90476	1.60206	1.32222	0.279841
Cholangiocarcinoma (CHOL; 66 | 26)	Deletion >=10kb	0.0527884	11.5	7.5		1.09691	0.929419	0.167491
Hepatocellular carcinoma (LIHC; 52 | 288)	Deletion >=10kb	0.000565488	10.5	5.5	1.76923	1.0607	0.812913	0.247784
Pancreas carcinoma (PAAD; 99 | 218)	Deletion >=10kb	0.0126623	12	7.5		1.11394	0.929419	0.184524
Pancreas neuroendocrine (PANET; 34 | 79)	Deletion >=10kb	3.68134e-06	5	1	3	0.778151	0.30103	0.477121
Cervical carcinoma (CESC; 38 | 18)	Deletion >=10kb	0.00204775	14.5	7.5	1.82353	1.19033	0.929419	0.260913
Ovarian serous adenocarcinoma (OV; 104 | 110)	Deletion >=10kb	0.0272354	33	26		1.53148	1.43136	0.100115
Uterus carcinoma (UCEC; 32 | 42)	Deletion >=10kb	0.562466	12.5	10.5		1.13033	1.0607	0.0696359
Upper respiratory tract carcinoma (HNSC; 38 | 50)	Deletion >=10kb	0.161713	15	12.5		1.20412	1.13033	0.0737862
Kidney renal clear cell carcinoma (KIRC; 110 | 109)	Deletion >=10kb	4.02256e-24	8	0	9	0.954243	0	0.954243
Lung adenocarcinoma (LUAD; 255 | 36)	Deletion >=10kb	7.73789e-07	15	5.5	2.46154	1.20412	0.812913	0.391207
Lung squamous cell carcinoma (LUSC; 34 | 47)	Deletion >=10kb	0.0199836	23	17		1.38021	1.25527	0.124939
Diffuse large B-cell lymphoma (DLBCL; 20 | 104)	Deletion >=10kb	0.0219482	7.5	4		0.929419	0.69897	0.230449
Prostate carcinoma (PRAD; 400 | 153)	Deletion >=10kb	2.04978e-34	17	6	2.57143	1.25527	0.845098	0.410174
Skin melanoma (SKCM; 303 | 104)	Deletion >=10kb	0.908742	10	10		1.04139	1.04139	0
Leiomyosarcoma (LMS; 47 | 15)	Deletion >=10kb	0.12183	15	10		1.20412	1.04139	0.162727
Liposarcoma (LPS; 25 | 17)	Deletion >=10kb	0.236649	5	7		0.778151	0.90309	-0.124939
Thyroid carcinoma (THCA; 22 | 44)	Deletion >=10kb	9.66729e-07	2	0	3	0.477121	0	0.477121
Bladder urothelial carcinoma (BLCA; 128 | 23)	Deletion >=10kb	0.00938672	27.5	16		1.45484	1.23045	0.224396
Breast carcinoma (BRCA; 776 | 201)	Duplication <10kb	0.000137606	4	2	1.66667	0.69897	0.477121	0.221849
Glioblastoma multiforme (GBM; 64 | 39)	Duplication <10kb	0.136647	6	6		0.845098	0.845098	0
Colorectal carcinoma (COREAD; 621 | 51)	Duplication <10kb	1.42649e-05	6	3	1.75	0.845098	0.60206	0.243038
Esophageal carcinoma (ESCA; 140 | 85)	Duplication <10kb	0.0679773	8	7		0.954243	0.90309	0.0511525
Stomach carcinoma (STAD; 43 | 55)	Duplication <10kb	0.000314325	11	5	2	1.07918	0.778151	0.30103
Cholangiocarcinoma (CHOL; 66 | 26)	Duplication <10kb	0.0391686	5	3		0.778151	0.60206	0.176091
Hepatocellular carcinoma (LIHC; 52 | 288)	Duplication <10kb	2.11651e-08	6	3	1.75	0.845098	0.60206	0.243038
Pancreas carcinoma (PAAD; 99 | 218)	Duplication <10kb	0.245519	3	2		0.60206	0.477121	0.124939
Pancreas neuroendocrine (PANET; 34 | 79)	Duplication <10kb	0.103278	3	2		0.60206	0.477121	0.124939
Cervical carcinoma (CESC; 38 | 18)	Duplication <10kb	0.109368	3	2.5		0.60206	0.544068	0.0579919
Ovarian serous adenocarcinoma (OV; 104 | 110)	Duplication <10kb	0.156451	4.5	6		0.740363	0.845098	-0.104735
Uterus carcinoma (UCEC; 32 | 42)	Duplication <10kb	0.363338	2	4.5		0.477121	0.740363	-0.263241
Upper respiratory tract carcinoma (HNSC; 38 | 50)	Duplication <10kb	0.237345	3.5	4		0.653213	0.69897	-0.0457575
Kidney renal clear cell carcinoma (KIRC; 110 | 109)	Duplication <10kb	2.24898e-05	8	5	1.5	0.954243	0.778151	0.176091
Lung adenocarcinoma (LUAD; 255 | 36)	Duplication <10kb	1.49478e-06	6	3	1.75	0.845098	0.60206	0.243038
Lung squamous cell carcinoma (LUSC; 34 | 47)	Duplication <10kb	0.0455732	10.5	7		1.0607	0.90309	0.157608
Diffuse large B-cell lymphoma (DLBCL; 20 | 104)	Duplication <10kb	0.00190583	3	1	2	0.60206	0.30103	0.30103
Prostate carcinoma (PRAD; 400 | 153)	Duplication <10kb	5.36315e-38	6	1	3.5	0.845098	0.30103	0.544068
Skin melanoma (SKCM; 303 | 104)	Duplication <10kb	0.0320113	5	6		0.778151	0.845098	-0.0669468
Leiomyosarcoma (LMS; 47 | 15)	Duplication <10kb	0.77232	5	5		0.778151	0.778151	0
Liposarcoma (LPS; 25 | 17)	Duplication <10kb	0.608017	1	2		0.30103	0.477121	-0.176091
Thyroid carcinoma (THCA; 22 | 44)	Duplication <10kb	3.19767e-06	4	1	2.5	0.69897	0.30103	0.39794
Bladder urothelial carcinoma (BLCA; 128 | 23)	Duplication <10kb	0.0307462	5	2		0.778151	0.477121	0.30103
Breast carcinoma (BRCA; 776 | 201)	Duplication >=10kb	0.00410692	8	5		0.954243	0.778151	0.176091
Glioblastoma multiforme (GBM; 64 | 39)	Duplication >=10kb	0.891117	4	2		0.69897	0.477121	0.221849
Colorectal carcinoma (COREAD; 621 | 51)	Duplication >=10kb	3.2064e-06	7	3	2	0.90309	0.60206	0.30103
Esophageal carcinoma (ESCA; 140 | 85)	Duplication >=10kb	0.279272	19	15		1.30103	1.20412	0.09691
Stomach carcinoma (STAD; 43 | 55)	Duplication >=10kb	0.0286671	16	8		1.23045	0.954243	0.276206
Cholangiocarcinoma (CHOL; 66 | 26)	Duplication >=10kb	0.00759052	6	4		0.845098	0.69897	0.146128
Hepatocellular carcinoma (LIHC; 52 | 288)	Duplication >=10kb	0.00658277	5	3		0.778151	0.60206	0.176091
Pancreas carcinoma (PAAD; 99 | 218)	Duplication >=10kb	0.00692827	5	4		0.778151	0.69897	0.0791812
Pancreas neuroendocrine (PANET; 34 | 79)	Duplication >=10kb	0.000490956	3	1	2	0.60206	0.30103	0.30103
Cervical carcinoma (CESC; 38 | 18)	Duplication >=10kb	0.0020289	10	3.5	2.44444	1.04139	0.653213	0.38818
Ovarian serous adenocarcinoma (OV; 104 | 110)	Duplication >=10kb	0.393816	30.5	34.5		1.49831	1.55023	-0.0519178
Uterus carcinoma (UCEC; 32 | 42)	Duplication >=10kb	0.0664227	12	49.5		1.11394	1.70329	-0.589348
Upper respiratory tract carcinoma (HNSC; 38 | 50)	Duplication >=10kb	0.0882547	9	6		1	0.845098	0.154902
Kidney renal clear cell carcinoma (KIRC; 110 | 109)	Duplication >=10kb	7.21344e-17	3	0	4	0.60206	0	0.60206
Lung adenocarcinoma (LUAD; 255 | 36)	Duplication >=10kb	0.0016833	10	5	1.83333	1.04139	0.778151	0.263241
Lung squamous cell carcinoma (LUSC; 34 | 47)	Duplication >=10kb	0.766575	14	13		1.17609	1.14613	0.0299632
Diffuse large B-cell lymphoma (DLBCL; 20 | 104)	Duplication >=10kb	0.0360573	2.5	1		0.544068	0.30103	0.243038
Prostate carcinoma (PRAD; 400 | 153)	Duplication >=10kb	1.33709e-48	9	1	5	1	0.30103	0.69897
Skin melanoma (SKCM; 303 | 104)	Duplication >=10kb	0.314802	4	5		0.69897	0.778151	-0.0791812
Leiomyosarcoma (LMS; 47 | 15)	Duplication >=10kb	0.875566	7	5		0.90309	0.778151	0.124939
Liposarcoma (LPS; 25 | 17)	Duplication >=10kb	0.384201	2	3		0.477121	0.60206	-0.124939
Thyroid carcinoma (THCA; 22 | 44)	Duplication >=10kb	5.5615e-09	2	0	3	0.477121	0	0.477121
Bladder urothelial carcinoma (BLCA; 128 | 23)	Duplication >=10kb	0.0139404	11	4		1.07918	0.69897	0.380211
Breast carcinoma (BRCA; 776 | 201)	Complex <20 SVs	0.404082	14	13		1.17609	1.14613	0.0299632
Glioblastoma multiforme (GBM; 64 | 39)	Complex <20 SVs	0.913043	6	7		0.845098	0.90309	-0.0579919
Colorectal carcinoma (COREAD; 621 | 51)	Complex <20 SVs	2.71809e-07	11	6	1.71429	1.07918	0.845098	0.234083
Esophageal carcinoma (ESCA; 140 | 85)	Complex <20 SVs	0.000695321	20	16	1.23529	1.32222	1.23045	0.0917704
Stomach carcinoma (STAD; 43 | 55)	Complex <20 SVs	0.0589714	20	15		1.32222	1.20412	0.118099
Cholangiocarcinoma (CHOL; 66 | 26)	Complex <20 SVs	0.566372	9	9		1	1	0
Hepatocellular carcinoma (LIHC; 52 | 288)	Complex <20 SVs	0.0197111	6.5	5		0.875061	0.778151	0.09691
Pancreas carcinoma (PAAD; 99 | 218)	Complex <20 SVs	0.295931	9	9		1	1	0
Pancreas neuroendocrine (PANET; 34 | 79)	Complex <20 SVs	5.95784e-08	3	0	4	0.60206	0	0.60206
Cervical carcinoma (CESC; 38 | 18)	Complex <20 SVs	0.0293388	13	6		1.14613	0.845098	0.30103
Ovarian serous adenocarcinoma (OV; 104 | 110)	Complex <20 SVs	0.337076	30	25		1.49136	1.41497	0.0763883
Uterus carcinoma (UCEC; 32 | 42)	Complex <20 SVs	0.083066	11.5	21.5		1.09691	1.35218	-0.255273
Upper respiratory tract carcinoma (HNSC; 38 | 50)	Complex <20 SVs	0.160306	12	10		1.11394	1.04139	0.0725507
Kidney renal clear cell carcinoma (KIRC; 110 | 109)	Complex <20 SVs	1.10089e-10	3	2	1.33333	0.60206	0.477121	0.124939
Lung adenocarcinoma (LUAD; 255 | 36)	Complex <20 SVs	0.0115155	14	9		1.17609	1	0.176091
Lung squamous cell carcinoma (LUSC; 34 | 47)	Complex <20 SVs	0.0917906	20	17		1.32222	1.25527	0.0669468
Diffuse large B-cell lymphoma (DLBCL; 20 | 104)	Complex <20 SVs	0.0019695	7	3	2	0.90309	0.60206	0.30103
Prostate carcinoma (PRAD; 400 | 153)	Complex <20 SVs	1.13561e-29	20	9	2.1	1.32222	1	0.322219
Skin melanoma (SKCM; 303 | 104)	Complex <20 SVs	0.00823523	6	7.5		0.845098	0.929419	-0.0843209
Leiomyosarcoma (LMS; 47 | 15)	Complex <20 SVs	0.114222	17	11		1.25527	1.07918	0.176091
Liposarcoma (LPS; 25 | 17)	Complex <20 SVs	0.718964	5	6		0.778151	0.845098	-0.0669468
Thyroid carcinoma (THCA; 22 | 44)	Complex <20 SVs	1.44471e-05	2.5	1	1.75	0.544068	0.30103	0.243038
Bladder urothelial carcinoma (BLCA; 128 | 23)	Complex <20 SVs	0.000697105	20	10	1.90909	1.32222	1.04139	0.280827
Breast carcinoma (BRCA; 776 | 201)	Complex >=20 SVs	1.65363e-05	1	1		0.30103	0.30103	0
Glioblastoma multiforme (GBM; 64 | 39)	Complex >=20 SVs	0.811095	1	1		0.30103	0.30103	0
Colorectal carcinoma (COREAD; 621 | 51)	Complex >=20 SVs	0.0162664	0	0		0	0	0
Esophageal carcinoma (ESCA; 140 | 85)	Complex >=20 SVs	0.00463537	2	1		0.477121	0.30103	0.176091
Stomach carcinoma (STAD; 43 | 55)	Complex >=20 SVs	0.00206701	1	1		0.30103	0.30103	0
Cholangiocarcinoma (CHOL; 66 | 26)	Complex >=20 SVs	0.900057	1	0.5		0.30103	0.176091	0.124939
Hepatocellular carcinoma (LIHC; 52 | 288)	Complex >=20 SVs	0.0267801	0	0		0	0	0
Pancreas carcinoma (PAAD; 99 | 218)	Complex >=20 SVs	0.318683	1	0		0.30103	0	0.30103
Pancreas neuroendocrine (PANET; 34 | 79)	Complex >=20 SVs	0.872429	0	0		0	0	0
Cervical carcinoma (CESC; 38 | 18)	Complex >=20 SVs	0.468146	0	1		0	0.30103	-0.30103
Ovarian serous adenocarcinoma (OV; 104 | 110)	Complex >=20 SVs	0.939288	1	1		0.30103	0.30103	0
Uterus carcinoma (UCEC; 32 | 42)	Complex >=20 SVs	0.309688	0	0		0	0	0
Upper respiratory tract carcinoma (HNSC; 38 | 50)	Complex >=20 SVs	0.20523	1	0		0.30103	0	0.30103
Kidney renal clear cell carcinoma (KIRC; 110 | 109)	Complex >=20 SVs	0.00642164	0	0		0	0	0
Lung adenocarcinoma (LUAD; 255 | 36)	Complex >=20 SVs	0.0189954	1	1		0.30103	0.30103	0
Lung squamous cell carcinoma (LUSC; 34 | 47)	Complex >=20 SVs	0.16245	1	1		0.30103	0.30103	0
Diffuse large B-cell lymphoma (DLBCL; 20 | 104)	Complex >=20 SVs	0.842222	0	0		0	0	0
Prostate carcinoma (PRAD; 400 | 153)	Complex >=20 SVs	2.19544e-15	2	0	3	0.477121	0	0.477121
Skin melanoma (SKCM; 303 | 104)	Complex >=20 SVs	0.00544981	1	1		0.30103	0.30103	0
Leiomyosarcoma (LMS; 47 | 15)	Complex >=20 SVs	0.52612	1	1		0.30103	0.30103	0
Liposarcoma (LPS; 25 | 17)	Complex >=20 SVs	0.0218393	1	2		0.30103	0.477121	-0.176091
Thyroid carcinoma (THCA; 22 | 44)	Complex >=20 SVs	0.00181981	0	0		0	0	0
Bladder urothelial carcinoma (BLCA; 128 | 23)	Complex >=20 SVs	0.186163	1	1		0.30103	0.30103	0
Breast carcinoma (BRCA; 776 | 201)	LINE	8.33004e-11	2	1	1.5	0.477121	0.30103	0.176091
Glioblastoma multiforme (GBM; 64 | 39)	LINE	0.413653	0	0		0	0	0
Colorectal carcinoma (COREAD; 621 | 51)	LINE	1.30866e-11	24	6	3.57143	1.39794	0.845098	0.552842
Esophageal carcinoma (ESCA; 140 | 85)	LINE	0.000402648	75.5	38	1.96154	1.88366	1.59106	0.292597
Stomach carcinoma (STAD; 43 | 55)	LINE	2.28227e-07	48	3	12.25	1.6902	0.60206	1.08814
Cholangiocarcinoma (CHOL; 66 | 26)	LINE	0.257487	2	1		0.477121	0.30103	0.176091
Hepatocellular carcinoma (LIHC; 52 | 288)	LINE	8.74605e-05	1	0	2	0.30103	0	0.30103
Pancreas carcinoma (PAAD; 99 | 218)	LINE	0.0939181	2	2		0.477121	0.477121	0
Pancreas neuroendocrine (PANET; 34 | 79)	LINE	7.4337e-05	0	0		0	0	0
Cervical carcinoma (CESC; 38 | 18)	LINE	0.0449801	5.5	2		0.812913	0.477121	0.335792
Ovarian serous adenocarcinoma (OV; 104 | 110)	LINE	0.0339413	5	3		0.778151	0.60206	0.176091
Uterus carcinoma (UCEC; 32 | 42)	LINE	0.838529	2.5	3		0.544068	0.60206	-0.0579919
Upper respiratory tract carcinoma (HNSC; 38 | 50)	LINE	0.267399	10.5	6		1.0607	0.845098	0.2156
Kidney renal clear cell carcinoma (KIRC; 110 | 109)	LINE	6.92564e-06	0	0		0	0	0
Lung adenocarcinoma (LUAD; 255 | 36)	LINE	4.16139e-08	4	0	5	0.69897	0	0.69897
Lung squamous cell carcinoma (LUSC; 34 | 47)	LINE	0.000794548	75	22	3.30435	1.88081	1.36173	0.519086
Diffuse large B-cell lymphoma (DLBCL; 20 | 104)	LINE	0.307853	0	0		0	0	0
Prostate carcinoma (PRAD; 400 | 153)	LINE	1.22384e-34	7	1	4	0.90309	0.30103	0.60206
Skin melanoma (SKCM; 303 | 104)	LINE	0.781084	0	0		0	0	0
Leiomyosarcoma (LMS; 47 | 15)	LINE	0.120629	0	0		0	0	0
Liposarcoma (LPS; 25 | 17)	LINE	0.0762662	1	3		0.30103	0.60206	-0.30103
Thyroid carcinoma (THCA; 22 | 44)	LINE	4.71966e-07	1	0	2	0.30103	0	0.30103
Bladder urothelial carcinoma (BLCA; 128 | 23)	LINE	1.14378e-08	24	1	12.5	1.39794	0.30103	1.09691

## Sheet: lm_sv_type_burden_vs_features
sv_type	cancer_type	feature	coef.value	coef.pvalue	lm.pvalue	case.coef.value	case.coef.pvalue	case.lm.pvalue	ctrl.coef.value	ctrl.coef.pvalue	ctrl.lm.pvalue
Total no. of SVs	Breast carcinoma (BRCA; 776 | 201)	ploidy	0.0675572	5.88983e-07	5.67454e-117	0.0685575	3.67658e-07	3.20325e-95	0.0771895	0.0105372	1.44458e-38
Total no. of SVs	Breast carcinoma (BRCA; 776 | 201)	is_hrd	0.852406	5.60887e-81	5.67454e-117	0.866315	9.69869e-73	3.20325e-95	0.831907	1.48721e-27	1.44458e-38
Total no. of SVs	Breast carcinoma (BRCA; 776 | 201)	is_msi	0	1	5.67454e-117	0	1	3.20325e-95	0	1	1.44458e-38
Total no. of SVs	Breast carcinoma (BRCA; 776 | 201)	n_treatments	0.0266491	0.229388	5.67454e-117	0.0264242	0.263019	3.20325e-95	0	1	1.44458e-38
Total no. of SVs	Breast carcinoma (BRCA; 776 | 201)	had_radiotherapy	0.146815	5.90999e-08	5.67454e-117	0.0900203	0.000597986	3.20325e-95	0	1	1.44458e-38
Total no. of SVs	Breast carcinoma (BRCA; 776 | 201)	ALK inhibitor	0	1	5.67454e-117	0	1	3.20325e-95	0	1	1.44458e-38
Total no. of SVs	Breast carcinoma (BRCA; 776 | 201)	ALK/ROS1 inhibitor	0	1	5.67454e-117	0	1	3.20325e-95	0	1	1.44458e-38
Total no. of SVs	Breast carcinoma (BRCA; 776 | 201)	Alkaloid	0	1	5.67454e-117	-0.00355019	0.948853	3.20325e-95	0	1	1.44458e-38
Total no. of SVs	Breast carcinoma (BRCA; 776 | 201)	Alkylating	-0.0406195	0.515842	5.67454e-117	-0.0826521	0.173474	3.20325e-95	0	1	1.44458e-38
Total no. of SVs	Breast carcinoma (BRCA; 776 | 201)	Allosteric inhibitor	0	1	5.67454e-117	0	1	3.20325e-95	0	1	1.44458e-38
Total no. of SVs	Breast carcinoma (BRCA; 776 | 201)	Anaplastic lymphoma kinase inhibitor, tyrosine kinase inhibitor	0	1	5.67454e-117	0	1	3.20325e-95	0	1	1.44458e-38
Total no. of SVs	Breast carcinoma (BRCA; 776 | 201)	Androgen inhibitor	0	1	5.67454e-117	0	1	3.20325e-95	0	1	1.44458e-38
Total no. of SVs	Breast carcinoma (BRCA; 776 | 201)	Anthracycline	0.0273951	0.648404	5.67454e-117	0.0482567	0.397845	3.20325e-95	0	1	1.44458e-38
Total no. of SVs	Breast carcinoma (BRCA; 776 | 201)	Anti-AR	0	1	5.67454e-117	0	1	3.20325e-95	0	1	1.44458e-38
Total no. of SVs	Breast carcinoma (BRCA; 776 | 201)	Anti-CD20, alkylating, anthracycline, vinca alkaloid, glucocorticoid	0	1	5.67454e-117	0	1	3.20325e-95	0	1	1.44458e-38
Total no. of SVs	Breast carcinoma (BRCA; 776 | 201)	Anti-CD20,MABthera-therapy	0	1	5.67454e-117	0	1	3.20325e-95	0	1	1.44458e-38
Total no. of SVs	Breast carcinoma (BRCA; 776 | 201)	Anti-CTLA-4	0	1	5.67454e-117	0	1	3.20325e-95	0	1	1.44458e-38
Total no. of SVs	Breast carcinoma (BRCA; 776 | 201)	Anti-EGFR	0	1	5.67454e-117	0	1	3.20325e-95	0	1	1.44458e-38
Total no. of SVs	Breast carcinoma (BRCA; 776 | 201)	Anti-ER	0	1	5.67454e-117	0	1	3.20325e-95	0	1	1.44458e-38
Total no. of SVs	Breast carcinoma (BRCA; 776 | 201)	Anti-GITR	0	1	5.67454e-117	0	1	3.20325e-95	0	1	1.44458e-38
Total no. of SVs	Breast carcinoma (BRCA; 776 | 201)	Anti-HER2	0	1	5.67454e-117	0	1	3.20325e-95	0	1	1.44458e-38
Total no. of SVs	Breast carcinoma (BRCA; 776 | 201)	Anti-mitotic vinca alkaloid	0	1	5.67454e-117	0	1	3.20325e-95	0	1	1.44458e-38
Total no. of SVs	Breast carcinoma (BRCA; 776 | 201)	Anti-PD-1	0	1	5.67454e-117	0	1	3.20325e-95	0	1	1.44458e-38
Total no. of SVs	Breast carcinoma (BRCA; 776 | 201)	Anti-PD-1 or placebo	0	1	5.67454e-117	0	1	3.20325e-95	0	1	1.44458e-38
Total no. of SVs	Breast carcinoma (BRCA; 776 | 201)	Anti-PD-L1	0	1	5.67454e-117	0	1	3.20325e-95	0	1	1.44458e-38
Total no. of SVs	Breast carcinoma (BRCA; 776 | 201)	Anti-PD-L1 or placebo	0	1	5.67454e-117	0	1	3.20325e-95	0	1	1.44458e-38
Total no. of SVs	Breast carcinoma (BRCA; 776 | 201)	Anti-PDGFR-?	0	1	5.67454e-117	0	1	3.20325e-95	0	1	1.44458e-38
Total no. of SVs	Breast carcinoma (BRCA; 776 | 201)	Anti-PDGFR-? or placebo	0	1	5.67454e-117	0	1	3.20325e-95	0	1	1.44458e-38
Total no. of SVs	Breast carcinoma (BRCA; 776 | 201)	Anti-PSMA	0	1	5.67454e-117	0	1	3.20325e-95	0	1	1.44458e-38
Total no. of SVs	Breast carcinoma (BRCA; 776 | 201)	Anti-RANK-L	0	1	5.67454e-117	0	1	3.20325e-95	0	1	1.44458e-38
Total no. of SVs	Breast carcinoma (BRCA; 776 | 201)	Anti-SMO	0	1	5.67454e-117	0	1	3.20325e-95	0	1	1.44458e-38
Total no. of SVs	Breast carcinoma (BRCA; 776 | 201)	Anti-VEGF	0	1	5.67454e-117	0	1	3.20325e-95	0	1	1.44458e-38
Total no. of SVs	Breast carcinoma (BRCA; 776 | 201)	Antifolate	0	1	5.67454e-117	0	1	3.20325e-95	0	1	1.44458e-38
Total no. of SVs	Breast carcinoma (BRCA; 776 | 201)	Antitumor antibiotic	0	1	5.67454e-117	0	1	3.20325e-95	0	1	1.44458e-38
Total no. of SVs	Breast carcinoma (BRCA; 776 | 201)	Aromatase inhibitor	0	1	5.67454e-117	0	1	3.20325e-95	0	1	1.44458e-38
Total no. of SVs	Breast carcinoma (BRCA; 776 | 201)	Aromatase inhibitor or placebo	0	1	5.67454e-117	0	1	3.20325e-95	0	1	1.44458e-38
Total no. of SVs	Breast carcinoma (BRCA; 776 | 201)	Bisphosphonate	0	1	5.67454e-117	0	1	3.20325e-95	0	1	1.44458e-38
Total no. of SVs	Breast carcinoma (BRCA; 776 | 201)	BRAF inhibitor	0	1	5.67454e-117	0	1	3.20325e-95	0	1	1.44458e-38
Total no. of SVs	Breast carcinoma (BRCA; 776 | 201)	CDK4/6 inhibitor	0	1	5.67454e-117	0	1	3.20325e-95	0	1	1.44458e-38
Total no. of SVs	Breast carcinoma (BRCA; 776 | 201)	CDK4/6 inhibitor or placebo	0	1	5.67454e-117	0	1	3.20325e-95	0	1	1.44458e-38
Total no. of SVs	Breast carcinoma (BRCA; 776 | 201)	Chemoradiotherapy	0	1	5.67454e-117	0	1	3.20325e-95	0	1	1.44458e-38
Total no. of SVs	Breast carcinoma (BRCA; 776 | 201)	Experimental	0	1	5.67454e-117	0	1	3.20325e-95	0	1	1.44458e-38
Total no. of SVs	Breast carcinoma (BRCA; 776 | 201)	Experimental or placebo	0	1	5.67454e-117	0	1	3.20325e-95	0	1	1.44458e-38
Total no. of SVs	Breast carcinoma (BRCA; 776 | 201)	FAK inhibitor	0	1	5.67454e-117	0	1	3.20325e-95	0	1	1.44458e-38
Total no. of SVs	Breast carcinoma (BRCA; 776 | 201)	FGFR inhibitor	0	1	5.67454e-117	0	1	3.20325e-95	0	1	1.44458e-38
Total no. of SVs	Breast carcinoma (BRCA; 776 | 201)	Folate antagonist	0	1	5.67454e-117	0	1	3.20325e-95	0	1	1.44458e-38
Total no. of SVs	Breast carcinoma (BRCA; 776 | 201)	Folinic acid	0	1	5.67454e-117	0	1	3.20325e-95	0	1	1.44458e-38
Total no. of SVs	Breast carcinoma (BRCA; 776 | 201)	Glucocorticoid	0	1	5.67454e-117	0	1	3.20325e-95	0	1	1.44458e-38
Total no. of SVs	Breast carcinoma (BRCA; 776 | 201)	GnRH (ant)agonist	0	1	5.67454e-117	0	1	3.20325e-95	0	1	1.44458e-38
Total no. of SVs	Breast carcinoma (BRCA; 776 | 201)	HIPEC	0	1	5.67454e-117	0	1	3.20325e-95	0	1	1.44458e-38
Total no. of SVs	Breast carcinoma (BRCA; 776 | 201)	Hyperthermia	0	1	5.67454e-117	0	1	3.20325e-95	0	1	1.44458e-38
Total no. of SVs	Breast carcinoma (BRCA; 776 | 201)	Immune modulator	0	1	5.67454e-117	0	1	3.20325e-95	0	1	1.44458e-38
Total no. of SVs	Breast carcinoma (BRCA; 776 | 201)	Immune therapy or placebo	0	1	5.67454e-117	0	1	3.20325e-95	0	1	1.44458e-38
Total no. of SVs	Breast carcinoma (BRCA; 776 | 201)	Immunetherapy	0	1	5.67454e-117	0	1	3.20325e-95	0	1	1.44458e-38
Total no. of SVs	Breast carcinoma (BRCA; 776 | 201)	Immunomodulator	0	1	5.67454e-117	0	1	3.20325e-95	0	1	1.44458e-38
Total no. of SVs	Breast carcinoma (BRCA; 776 | 201)	Immunotherapy	0	1	5.67454e-117	0	1	3.20325e-95	0	1	1.44458e-38
Total no. of SVs	Breast carcinoma (BRCA; 776 | 201)	MEK inhibitor	0	1	5.67454e-117	0	1	3.20325e-95	0	1	1.44458e-38
Total no. of SVs	Breast carcinoma (BRCA; 776 | 201)	Microtubule inhibitor	0	1	5.67454e-117	0	1	3.20325e-95	0	1	1.44458e-38
Total no. of SVs	Breast carcinoma (BRCA; 776 | 201)	Monoclonal antibody	0	1	5.67454e-117	0	1	3.20325e-95	0	1	1.44458e-38
Total no. of SVs	Breast carcinoma (BRCA; 776 | 201)	mTOR inhibitor	0	1	5.67454e-117	0	1	3.20325e-95	0	1	1.44458e-38
Total no. of SVs	Breast carcinoma (BRCA; 776 | 201)	Multikinase inhibitor	0	1	5.67454e-117	0	1	3.20325e-95	0	1	1.44458e-38
Total no. of SVs	Breast carcinoma (BRCA; 776 | 201)	Nuclear therapy or placebo	0	1	5.67454e-117	0	1	3.20325e-95	0	1	1.44458e-38
Total no. of SVs	Breast carcinoma (BRCA; 776 | 201)	Nucleoside-analogon	0	1	5.67454e-117	0	1	3.20325e-95	0	1	1.44458e-38
Total no. of SVs	Breast carcinoma (BRCA; 776 | 201)	Oncolytic virus	0	1	5.67454e-117	0	1	3.20325e-95	0	1	1.44458e-38
Total no. of SVs	Breast carcinoma (BRCA; 776 | 201)	Orteronel or placebo	0	1	5.67454e-117	0	1	3.20325e-95	0	1	1.44458e-38
Total no. of SVs	Breast carcinoma (BRCA; 776 | 201)	Other treatment(s)	0	1	5.67454e-117	0	1	3.20325e-95	0	1	1.44458e-38
Total no. of SVs	Breast carcinoma (BRCA; 776 | 201)	PARP inhibitor	0	1	5.67454e-117	0	1	3.20325e-95	0	1	1.44458e-38
Total no. of SVs	Breast carcinoma (BRCA; 776 | 201)	PARP inhibitor or placebo	0	1	5.67454e-117	0	1	3.20325e-95	0	1	1.44458e-38
Total no. of SVs	Breast carcinoma (BRCA; 776 | 201)	PI3K inhibitor	0	1	5.67454e-117	0	1	3.20325e-95	0	1	1.44458e-38
Total no. of SVs	Breast carcinoma (BRCA; 776 | 201)	PI3K inhibitor or placebo	0	1	5.67454e-117	0	1	3.20325e-95	0	1	1.44458e-38
Total no. of SVs	Breast carcinoma (BRCA; 776 | 201)	PIPAC	0	1	5.67454e-117	0	1	3.20325e-95	0	1	1.44458e-38
Total no. of SVs	Breast carcinoma (BRCA; 776 | 201)	Platinum	0.0327696	0.54006	5.67454e-117	0.0114788	0.820887	3.20325e-95	0	1	1.44458e-38
Total no. of SVs	Breast carcinoma (BRCA; 776 | 201)	Progestogen	0	1	5.67454e-117	0	1	3.20325e-95	0	1	1.44458e-38
Total no. of SVs	Breast carcinoma (BRCA; 776 | 201)	Proteasome inhibitor	0	1	5.67454e-117	0	1	3.20325e-95	0	1	1.44458e-38
Total no. of SVs	Breast carcinoma (BRCA; 776 | 201)	Pyrimidine (ant)agonist	0	1	5.67454e-117	0	1	3.20325e-95	0	1	1.44458e-38
Total no. of SVs	Breast carcinoma (BRCA; 776 | 201)	Radiofrequency ablation	0	1	5.67454e-117	0	1	3.20325e-95	0	1	1.44458e-38
Total no. of SVs	Breast carcinoma (BRCA; 776 | 201)	Radionuclide	0	1	5.67454e-117	0	1	3.20325e-95	0	1	1.44458e-38
Total no. of SVs	Breast carcinoma (BRCA; 776 | 201)	Radiotherapy	0	1	5.67454e-117	0	1	3.20325e-95	0	1	1.44458e-38
Total no. of SVs	Breast carcinoma (BRCA; 776 | 201)	Selective ER modulator	0	1	5.67454e-117	0	1	3.20325e-95	0	1	1.44458e-38
Total no. of SVs	Breast carcinoma (BRCA; 776 | 201)	Somatostatin analogue	0	1	5.67454e-117	0	1	3.20325e-95	0	1	1.44458e-38
Total no. of SVs	Breast carcinoma (BRCA; 776 | 201)	Taxane	-0.01467	0.732128	5.67454e-117	-0.0209384	0.611906	3.20325e-95	0	1	1.44458e-38
Total no. of SVs	Breast carcinoma (BRCA; 776 | 201)	Topoisomerase inhibitor	0	1	5.67454e-117	0	1	3.20325e-95	0	1	1.44458e-38
Total no. of SVs	Breast carcinoma (BRCA; 776 | 201)	Unknown treatment(s)	0	1	5.67454e-117	0	1	3.20325e-95	0	1	1.44458e-38
Total no. of SVs	Breast carcinoma (BRCA; 776 | 201)	Vinca Alkaloid	0	1	5.67454e-117	0	1	3.20325e-95	0	1	1.44458e-38
Total no. of SVs	Breast carcinoma (BRCA; 776 | 201)	ACVR1B	0	1	5.67454e-117	0	1	3.20325e-95	0	1	1.44458e-38
Total no. of SVs	Breast carcinoma (BRCA; 776 | 201)	ACVR2A	0	1	5.67454e-117	0	1	3.20325e-95	0	1	1.44458e-38
Total no. of SVs	Breast carcinoma (BRCA; 776 | 201)	ADAM30	0.0691158	0.370678	5.67454e-117	0.0175694	0.834031	3.20325e-95	0	1	1.44458e-38
Total no. of SVs	Breast carcinoma (BRCA; 776 | 201)	AIM1	-0.0462053	0.457076	5.67454e-117	-0.0149122	0.802535	3.20325e-95	0	1	1.44458e-38
Total no. of SVs	Breast carcinoma (BRCA; 776 | 201)	AJUBA	0	1	5.67454e-117	0	1	3.20325e-95	0	1	1.44458e-38
Total no. of SVs	Breast carcinoma (BRCA; 776 | 201)	AKT1	0.0281395	0.60108	5.67454e-117	0.000830256	0.987494	3.20325e-95	0	1	1.44458e-38
Total no. of SVs	Breast carcinoma (BRCA; 776 | 201)	ALB	0	1	5.67454e-117	0.064708	0.498168	3.20325e-95	0	1	1.44458e-38
Total no. of SVs	Breast carcinoma (BRCA; 776 | 201)	ALK	0	1	5.67454e-117	0	1	3.20325e-95	0	1	1.44458e-38
Total no. of SVs	Breast carcinoma (BRCA; 776 | 201)	AMBRA1	0	1	5.67454e-117	0	1	3.20325e-95	0	1	1.44458e-38
Total no. of SVs	Breast carcinoma (BRCA; 776 | 201)	AMER1	0	1	5.67454e-117	0	1	3.20325e-95	0	1	1.44458e-38
Total no. of SVs	Breast carcinoma (BRCA; 776 | 201)	ANK1	0.0397104	0.600391	5.67454e-117	0.0379604	0.616498	3.20325e-95	-0.0774772	0.637811	1.44458e-38
Total no. of SVs	Breast carcinoma (BRCA; 776 | 201)	ANKRD11	0	1	5.67454e-117	0	1	3.20325e-95	0	1	1.44458e-38
Total no. of SVs	Breast carcinoma (BRCA; 776 | 201)	APC	0	1	5.67454e-117	-0.0306848	0.733901	3.20325e-95	0	1	1.44458e-38
Total no. of SVs	Breast carcinoma (BRCA; 776 | 201)	AR	0.0631564	0.44014	5.67454e-117	-0.026137	0.747097	3.20325e-95	0	1	1.44458e-38
Total no. of SVs	Breast carcinoma (BRCA; 776 | 201)	ARHGAP35	0	1	5.67454e-117	0	1	3.20325e-95	0	1	1.44458e-38
Total no. of SVs	Breast carcinoma (BRCA; 776 | 201)	ARID1A	0.0184989	0.725207	5.67454e-117	0.0100008	0.850119	3.20325e-95	0	1	1.44458e-38
Total no. of SVs	Breast carcinoma (BRCA; 776 | 201)	ARID1B	-0.00971586	0.913472	5.67454e-117	-0.0523741	0.541597	3.20325e-95	0	1	1.44458e-38
Total no. of SVs	Breast carcinoma (BRCA; 776 | 201)	ARID2	0	1	5.67454e-117	0	1	3.20325e-95	0	1	1.44458e-38
Total no. of SVs	Breast carcinoma (BRCA; 776 | 201)	ARID5B	0	1	5.67454e-117	0	1	3.20325e-95	0	1	1.44458e-38
Total no. of SVs	Breast carcinoma (BRCA; 776 | 201)	ASXL1	0	1	5.67454e-117	0	1	3.20325e-95	0	1	1.44458e-38
Total no. of SVs	Breast carcinoma (BRCA; 776 | 201)	ASXL2	0	1	5.67454e-117	0	1	3.20325e-95	0	1	1.44458e-38
Total no. of SVs	Breast carcinoma (BRCA; 776 | 201)	ATG7	0	1	5.67454e-117	0	1	3.20325e-95	0	1	1.44458e-38
Total no. of SVs	Breast carcinoma (BRCA; 776 | 201)	ATM	0.0473946	0.397989	5.67454e-117	0.0202526	0.711078	3.20325e-95	0	1	1.44458e-38
Total no. of SVs	Breast carcinoma (BRCA; 776 | 201)	ATR	0	1	5.67454e-117	0	1	3.20325e-95	0	1	1.44458e-38
Total no. of SVs	Breast carcinoma (BRCA; 776 | 201)	ATRX	0	1	5.67454e-117	-0.00992456	0.912212	3.20325e-95	0	1	1.44458e-38
Total no. of SVs	Breast carcinoma (BRCA; 776 | 201)	AXIN1	0	1	5.67454e-117	0	1	3.20325e-95	0	1	1.44458e-38
Total no. of SVs	Breast carcinoma (BRCA; 776 | 201)	AXIN2	0	1	5.67454e-117	0	1	3.20325e-95	0	1	1.44458e-38
Total no. of SVs	Breast carcinoma (BRCA; 776 | 201)	AXL	0	1	5.67454e-117	0	1	3.20325e-95	0	1	1.44458e-38
Total no. of SVs	Breast carcinoma (BRCA; 776 | 201)	B2M	0	1	5.67454e-117	0	1	3.20325e-95	0	1	1.44458e-38
Total no. of SVs	Breast carcinoma (BRCA; 776 | 201)	BAP1	0	1	5.67454e-117	0	1	3.20325e-95	0	1	1.44458e-38
Total no. of SVs	Breast carcinoma (BRCA; 776 | 201)	BARD1	0	1	5.67454e-117	0	1	3.20325e-95	0	1	1.44458e-38
Total no. of SVs	Breast carcinoma (BRCA; 776 | 201)	BCL9L	0	1	5.67454e-117	0	1	3.20325e-95	0	1	1.44458e-38
Total no. of SVs	Breast carcinoma (BRCA; 776 | 201)	BCOR	0	1	5.67454e-117	0	1	3.20325e-95	0	1	1.44458e-38
Total no. of SVs	Breast carcinoma (BRCA; 776 | 201)	BMPR1A	0	1	5.67454e-117	0	1	3.20325e-95	0	1	1.44458e-38
Total no. of SVs	Breast carcinoma (BRCA; 776 | 201)	BMPR2	0	1	5.67454e-117	0	1	3.20325e-95	0	1	1.44458e-38
Total no. of SVs	Breast carcinoma (BRCA; 776 | 201)	BRAF	0	1	5.67454e-117	0.0862731	0.394245	3.20325e-95	0	1	1.44458e-38
Total no. of SVs	Breast carcinoma (BRCA; 776 | 201)	BRCA1	0	1	5.67454e-117	0	1	3.20325e-95	0	1	1.44458e-38
Total no. of SVs	Breast carcinoma (BRCA; 776 | 201)	BRCA2	0.066077	0.424152	5.67454e-117	0.0747311	0.384106	3.20325e-95	0	1	1.44458e-38
Total no. of SVs	Breast carcinoma (BRCA; 776 | 201)	BRD7	0	1	5.67454e-117	0	1	3.20325e-95	0	1	1.44458e-38
Total no. of SVs	Breast carcinoma (BRCA; 776 | 201)	BRIP1	0	1	5.67454e-117	-0.0569688	0.534493	3.20325e-95	0	1	1.44458e-38
Total no. of SVs	Breast carcinoma (BRCA; 776 | 201)	BTK	0	1	5.67454e-117	0	1	3.20325e-95	0	1	1.44458e-38
Total no. of SVs	Breast carcinoma (BRCA; 776 | 201)	C21orf91	0	1	5.67454e-117	0	1	3.20325e-95	0	1	1.44458e-38
Total no. of SVs	Breast carcinoma (BRCA; 776 | 201)	CALR	0	1	5.67454e-117	0.132656	0.299031	3.20325e-95	0	1	1.44458e-38
Total no. of SVs	Breast carcinoma (BRCA; 776 | 201)	CARD11	0	1	5.67454e-117	0	1	3.20325e-95	0	1	1.44458e-38
Total no. of SVs	Breast carcinoma (BRCA; 776 | 201)	CASP8	0	1	5.67454e-117	0	1	3.20325e-95	0	1	1.44458e-38
Total no. of SVs	Breast carcinoma (BRCA; 776 | 201)	CASZ1	-0.0357901	0.706226	5.67454e-117	0.0342543	0.712749	3.20325e-95	0	1	1.44458e-38
Total no. of SVs	Breast carcinoma (BRCA; 776 | 201)	CBFB	-0.175203	0.00157601	5.67454e-117	-0.185844	0.00105563	3.20325e-95	-0.316486	0.00590439	1.44458e-38
Total no. of SVs	Breast carcinoma (BRCA; 776 | 201)	CCND1	0.0391849	0.66899	5.67454e-117	0.0224211	0.801933	3.20325e-95	0.396667	0.0560889	1.44458e-38
Total no. of SVs	Breast carcinoma (BRCA; 776 | 201)	CCND2	0	1	5.67454e-117	0	1	3.20325e-95	0	1	1.44458e-38
Total no. of SVs	Breast carcinoma (BRCA; 776 | 201)	CCND3	0	1	5.67454e-117	0	1	3.20325e-95	0	1	1.44458e-38
Total no. of SVs	Breast carcinoma (BRCA; 776 | 201)	CCNE1	0.101389	0.345333	5.67454e-117	0.0534868	0.639991	3.20325e-95	0	1	1.44458e-38
Total no. of SVs	Breast carcinoma (BRCA; 776 | 201)	CD274	0	1	5.67454e-117	0	1	3.20325e-95	0	1	1.44458e-38
Total no. of SVs	Breast carcinoma (BRCA; 776 | 201)	CD44	0.166307	0.0568644	5.67454e-117	0.134809	0.0998412	3.20325e-95	0	1	1.44458e-38
Total no. of SVs	Breast carcinoma (BRCA; 776 | 201)	CD58	0	1	5.67454e-117	0	1	3.20325e-95	0	1	1.44458e-38
Total no. of SVs	Breast carcinoma (BRCA; 776 | 201)	CD79B	0.124443	0.0770071	5.67454e-117	0.0807409	0.23126	3.20325e-95	0	1	1.44458e-38
Total no. of SVs	Breast carcinoma (BRCA; 776 | 201)	CDC73	0	1	5.67454e-117	0	1	3.20325e-95	0	1	1.44458e-38
Total no. of SVs	Breast carcinoma (BRCA; 776 | 201)	CDH1	-0.090241	0.00705556	5.67454e-117	-0.0999998	0.00229646	3.20325e-95	-0.284258	0.00450384	1.44458e-38
Total no. of SVs	Breast carcinoma (BRCA; 776 | 201)	CDH10	0	1	5.67454e-117	0	1	3.20325e-95	0	1	1.44458e-38
Total no. of SVs	Breast carcinoma (BRCA; 776 | 201)	CDK12	0	1	5.67454e-117	0	1	3.20325e-95	0	1	1.44458e-38
Total no. of SVs	Breast carcinoma (BRCA; 776 | 201)	CDK4	0	1	5.67454e-117	0	1	3.20325e-95	0	1	1.44458e-38
Total no. of SVs	Breast carcinoma (BRCA; 776 | 201)	CDK6	0	1	5.67454e-117	0	1	3.20325e-95	0	1	1.44458e-38
Total no. of SVs	Breast carcinoma (BRCA; 776 | 201)	CDKN1A	0	1	5.67454e-117	0	1	3.20325e-95	0	1	1.44458e-38
Total no. of SVs	Breast carcinoma (BRCA; 776 | 201)	CDKN1B	-0.0261728	0.728408	5.67454e-117	-0.0569172	0.420266	3.20325e-95	0	1	1.44458e-38
Total no. of SVs	Breast carcinoma (BRCA; 776 | 201)	CDKN2A	0.102727	0.0137373	5.67454e-117	0.063766	0.113586	3.20325e-95	0.341932	0.0011521	1.44458e-38
Total no. of SVs	Breast carcinoma (BRCA; 776 | 201)	CDKN2C	0	1	5.67454e-117	0	1	3.20325e-95	0	1	1.44458e-38
Total no. of SVs	Breast carcinoma (BRCA; 776 | 201)	CDX2	0	1	5.67454e-117	0	1	3.20325e-95	0	1	1.44458e-38
Total no. of SVs	Breast carcinoma (BRCA; 776 | 201)	CHD1	0	1	5.67454e-117	0	1	3.20325e-95	0	1	1.44458e-38
Total no. of SVs	Breast carcinoma (BRCA; 776 | 201)	CHD4	0.0768844	0.255183	5.67454e-117	0.0317041	0.630333	3.20325e-95	0	1	1.44458e-38
Total no. of SVs	Breast carcinoma (BRCA; 776 | 201)	CHEK2	0	1	5.67454e-117	0	1	3.20325e-95	0	1	1.44458e-38
Total no. of SVs	Breast carcinoma (BRCA; 776 | 201)	CIC	0	1	5.67454e-117	0	1	3.20325e-95	0	1	1.44458e-38
Total no. of SVs	Breast carcinoma (BRCA; 776 | 201)	COL2A1	0	1	5.67454e-117	0	1	3.20325e-95	0	1	1.44458e-38
Total no. of SVs	Breast carcinoma (BRCA; 776 | 201)	CREBBP	-0.00332362	0.965378	5.67454e-117	-0.0159756	0.839067	3.20325e-95	0	1	1.44458e-38
Total no. of SVs	Breast carcinoma (BRCA; 776 | 201)	CSMD1	0.105714	0.237986	5.67454e-117	0.0541061	0.553302	3.20325e-95	0.118765	0.242383	1.44458e-38
Total no. of SVs	Breast carcinoma (BRCA; 776 | 201)	CTCF	-0.172443	0.0173655	5.67454e-117	-0.158939	0.0306799	3.20325e-95	0	1	1.44458e-38
Total no. of SVs	Breast carcinoma (BRCA; 776 | 201)	CTNNA1	0	1	5.67454e-117	0	1	3.20325e-95	0	1	1.44458e-38
Total no. of SVs	Breast carcinoma (BRCA; 776 | 201)	CTNNB1	0	1	5.67454e-117	0	1	3.20325e-95	0	1	1.44458e-38
Total no. of SVs	Breast carcinoma (BRCA; 776 | 201)	CUL3	0	1	5.67454e-117	0	1	3.20325e-95	0	1	1.44458e-38
Total no. of SVs	Breast carcinoma (BRCA; 776 | 201)	CUX1	0	1	5.67454e-117	0	1	3.20325e-95	0	1	1.44458e-38
Total no. of SVs	Breast carcinoma (BRCA; 776 | 201)	CYLD	0	1	5.67454e-117	0	1	3.20325e-95	0	1	1.44458e-38
Total no. of SVs	Breast carcinoma (BRCA; 776 | 201)	DAXX	0	1	5.67454e-117	0	1	3.20325e-95	0	1	1.44458e-38
Total no. of SVs	Breast carcinoma (BRCA; 776 | 201)	DDR2	0	1	5.67454e-117	0	1	3.20325e-95	0	1	1.44458e-38
Total no. of SVs	Breast carcinoma (BRCA; 776 | 201)	DDX3X	0	1	5.67454e-117	0	1	3.20325e-95	0	1	1.44458e-38
Total no. of SVs	Breast carcinoma (BRCA; 776 | 201)	DEPDC5	0	1	5.67454e-117	0	1	3.20325e-95	0	1	1.44458e-38
Total no. of SVs	Breast carcinoma (BRCA; 776 | 201)	DGCR8	0	1	5.67454e-117	0	1	3.20325e-95	0	1	1.44458e-38
Total no. of SVs	Breast carcinoma (BRCA; 776 | 201)	DLG2	0	1	5.67454e-117	0	1	3.20325e-95	0	1	1.44458e-38
Total no. of SVs	Breast carcinoma (BRCA; 776 | 201)	DNMT3A	0	1	5.67454e-117	0	1	3.20325e-95	0	1	1.44458e-38
Total no. of SVs	Breast carcinoma (BRCA; 776 | 201)	DOCK8	0	1	5.67454e-117	0	1	3.20325e-95	0	1	1.44458e-38
Total no. of SVs	Breast carcinoma (BRCA; 776 | 201)	DPYD	0	1	5.67454e-117	0	1	3.20325e-95	0	1	1.44458e-38
Total no. of SVs	Breast carcinoma (BRCA; 776 | 201)	DROSHA	0	1	5.67454e-117	0	1	3.20325e-95	0	1	1.44458e-38
Total no. of SVs	Breast carcinoma (BRCA; 776 | 201)	EGFR	0.201048	0.0391363	5.67454e-117	0.161108	0.0955662	3.20325e-95	0	1	1.44458e-38
Total no. of SVs	Breast carcinoma (BRCA; 776 | 201)	EIF1AX	0	1	5.67454e-117	0	1	3.20325e-95	0	1	1.44458e-38
Total no. of SVs	Breast carcinoma (BRCA; 776 | 201)	ELF3	0	1	5.67454e-117	0	1	3.20325e-95	0	1	1.44458e-38
Total no. of SVs	Breast carcinoma (BRCA; 776 | 201)	EML4	0	1	5.67454e-117	0	1	3.20325e-95	0	1	1.44458e-38
Total no. of SVs	Breast carcinoma (BRCA; 776 | 201)	EP300	-0.176387	0.0557156	5.67454e-117	-0.0926172	0.335541	3.20325e-95	0	1	1.44458e-38
Total no. of SVs	Breast carcinoma (BRCA; 776 | 201)	EPHA2	0	1	5.67454e-117	0	1	3.20325e-95	0	1	1.44458e-38
Total no. of SVs	Breast carcinoma (BRCA; 776 | 201)	ERBB2	0.00232059	0.957201	5.67454e-117	-0.0152366	0.72261	3.20325e-95	0.0966107	0.277423	1.44458e-38
Total no. of SVs	Breast carcinoma (BRCA; 776 | 201)	ERBB3	0	1	5.67454e-117	0	1	3.20325e-95	0	1	1.44458e-38
Total no. of SVs	Breast carcinoma (BRCA; 776 | 201)	ERBB4	0	1	5.67454e-117	0	1	3.20325e-95	0	1	1.44458e-38
Total no. of SVs	Breast carcinoma (BRCA; 776 | 201)	ERCC2	0	1	5.67454e-117	0	1	3.20325e-95	0	1	1.44458e-38
Total no. of SVs	Breast carcinoma (BRCA; 776 | 201)	ERF	0	1	5.67454e-117	0	1	3.20325e-95	0	1	1.44458e-38
Total no. of SVs	Breast carcinoma (BRCA; 776 | 201)	ERG	0	1	5.67454e-117	0	1	3.20325e-95	0	1	1.44458e-38
Total no. of SVs	Breast carcinoma (BRCA; 776 | 201)	ESR1	0.0705889	0.0390947	5.67454e-117	0.0465962	0.158767	3.20325e-95	0	1	1.44458e-38
Total no. of SVs	Breast carcinoma (BRCA; 776 | 201)	EYS	0	1	5.67454e-117	0	1	3.20325e-95	0	1	1.44458e-38
Total no. of SVs	Breast carcinoma (BRCA; 776 | 201)	EZH2	0	1	5.67454e-117	0	1	3.20325e-95	0	1	1.44458e-38
Total no. of SVs	Breast carcinoma (BRCA; 776 | 201)	FAT1	0.061196	0.412103	5.67454e-117	0.0228784	0.767201	3.20325e-95	0	1	1.44458e-38
Total no. of SVs	Breast carcinoma (BRCA; 776 | 201)	FAT4	0	1	5.67454e-117	0.0373483	0.694595	3.20325e-95	0	1	1.44458e-38
Total no. of SVs	Breast carcinoma (BRCA; 776 | 201)	FBXL17	0	1	5.67454e-117	0	1	3.20325e-95	0	1	1.44458e-38
Total no. of SVs	Breast carcinoma (BRCA; 776 | 201)	FBXO11	0	1	5.67454e-117	0	1	3.20325e-95	0	1	1.44458e-38
Total no. of SVs	Breast carcinoma (BRCA; 776 | 201)	FBXW7	0	1	5.67454e-117	0	1	3.20325e-95	0	1	1.44458e-38
Total no. of SVs	Breast carcinoma (BRCA; 776 | 201)	FGF3	-0.0846214	0.365319	5.67454e-117	-0.0915737	0.314982	3.20325e-95	-0.347693	0.124653	1.44458e-38
Total no. of SVs	Breast carcinoma (BRCA; 776 | 201)	FGFR1	0.0527566	0.325335	5.67454e-117	0.0464172	0.378136	3.20325e-95	-0.0286582	0.843756	1.44458e-38
Total no. of SVs	Breast carcinoma (BRCA; 776 | 201)	FGFR2	-0.0269836	0.697181	5.67454e-117	-0.0194272	0.771028	3.20325e-95	0	1	1.44458e-38
Total no. of SVs	Breast carcinoma (BRCA; 776 | 201)	FGFR3	0	1	5.67454e-117	0	1	3.20325e-95	0	1	1.44458e-38
Total no. of SVs	Breast carcinoma (BRCA; 776 | 201)	FH	0	1	5.67454e-117	0	1	3.20325e-95	0	1	1.44458e-38
Total no. of SVs	Breast carcinoma (BRCA; 776 | 201)	FLCN	0	1	5.67454e-117	0	1	3.20325e-95	0	1	1.44458e-38
Total no. of SVs	Breast carcinoma (BRCA; 776 | 201)	FLT3	0	1	5.67454e-117	0	1	3.20325e-95	0	1	1.44458e-38
Total no. of SVs	Breast carcinoma (BRCA; 776 | 201)	FOXA1	-0.0993565	0.0659752	5.67454e-117	-0.0793468	0.130557	3.20325e-95	0	1	1.44458e-38
Total no. of SVs	Breast carcinoma (BRCA; 776 | 201)	FOXA2	0	1	5.67454e-117	0	1	3.20325e-95	0	1	1.44458e-38
Total no. of SVs	Breast carcinoma (BRCA; 776 | 201)	FOXL2	0	1	5.67454e-117	0	1	3.20325e-95	0	1	1.44458e-38
Total no. of SVs	Breast carcinoma (BRCA; 776 | 201)	FOXP1	0.0533887	0.443324	5.67454e-117	-0.024045	0.730838	3.20325e-95	0	1	1.44458e-38
Total no. of SVs	Breast carcinoma (BRCA; 776 | 201)	FOXQ1	0	1	5.67454e-117	0	1	3.20325e-95	0	1	1.44458e-38
Total no. of SVs	Breast carcinoma (BRCA; 776 | 201)	G6PD	0	1	5.67454e-117	0	1	3.20325e-95	0	1	1.44458e-38
Total no. of SVs	Breast carcinoma (BRCA; 776 | 201)	GATA3	-0.0291987	0.451101	5.67454e-117	-0.00343235	0.929058	3.20325e-95	-0.166389	0.0722826	1.44458e-38
Total no. of SVs	Breast carcinoma (BRCA; 776 | 201)	GATA6	0	1	5.67454e-117	0	1	3.20325e-95	0	1	1.44458e-38
Total no. of SVs	Breast carcinoma (BRCA; 776 | 201)	GNAS	0.0225585	0.708933	5.67454e-117	0.0867059	0.155838	3.20325e-95	0	1	1.44458e-38
Total no. of SVs	Breast carcinoma (BRCA; 776 | 201)	GPS2	-0.12144	0.145606	5.67454e-117	-0.148056	0.107089	3.20325e-95	0	1	1.44458e-38
Total no. of SVs	Breast carcinoma (BRCA; 776 | 201)	GRIN2A	0.0893806	0.170538	5.67454e-117	0.0864	0.170459	3.20325e-95	0	1	1.44458e-38
Total no. of SVs	Breast carcinoma (BRCA; 776 | 201)	GSK3B	0	1	5.67454e-117	0	1	3.20325e-95	0	1	1.44458e-38
Total no. of SVs	Breast carcinoma (BRCA; 776 | 201)	GTF2I	0	1	5.67454e-117	0	1	3.20325e-95	0	1	1.44458e-38
Total no. of SVs	Breast carcinoma (BRCA; 776 | 201)	H3F3A	0	1	5.67454e-117	0	1	3.20325e-95	0	1	1.44458e-38
Total no. of SVs	Breast carcinoma (BRCA; 776 | 201)	H3F3B	-0.0272714	0.77705	5.67454e-117	-0.00800287	0.92976	3.20325e-95	0	1	1.44458e-38
Total no. of SVs	Breast carcinoma (BRCA; 776 | 201)	HIF1A	0	1	5.67454e-117	0	1	3.20325e-95	0	1	1.44458e-38
Total no. of SVs	Breast carcinoma (BRCA; 776 | 201)	HIST1H1C	0	1	5.67454e-117	0	1	3.20325e-95	0	1	1.44458e-38
Total no. of SVs	Breast carcinoma (BRCA; 776 | 201)	HIST1H3B	0	1	5.67454e-117	0	1	3.20325e-95	0	1	1.44458e-38
Total no. of SVs	Breast carcinoma (BRCA; 776 | 201)	HIST2H3D	0.0723026	0.509615	5.67454e-117	0.0254013	0.805128	3.20325e-95	0	1	1.44458e-38
Total no. of SVs	Breast carcinoma (BRCA; 776 | 201)	HLA-A	0	1	5.67454e-117	0	1	3.20325e-95	0	1	1.44458e-38
Total no. of SVs	Breast carcinoma (BRCA; 776 | 201)	HLA-B	0	1	5.67454e-117	0	1	3.20325e-95	0	1	1.44458e-38
Total no. of SVs	Breast carcinoma (BRCA; 776 | 201)	HLA-C	0	1	5.67454e-117	0	1	3.20325e-95	0	1	1.44458e-38
Total no. of SVs	Breast carcinoma (BRCA; 776 | 201)	HNRNPA2B1	0	1	5.67454e-117	0	1	3.20325e-95	0	1	1.44458e-38
Total no. of SVs	Breast carcinoma (BRCA; 776 | 201)	HOXC13	0	1	5.67454e-117	-0.0893301	0.342826	3.20325e-95	0	1	1.44458e-38
Total no. of SVs	Breast carcinoma (BRCA; 776 | 201)	HRAS	0	1	5.67454e-117	0	1	3.20325e-95	0	1	1.44458e-38
Total no. of SVs	Breast carcinoma (BRCA; 776 | 201)	IDH1	0	1	5.67454e-117	0	1	3.20325e-95	0	1	1.44458e-38
Total no. of SVs	Breast carcinoma (BRCA; 776 | 201)	IDH2	0	1	5.67454e-117	0	1	3.20325e-95	0	1	1.44458e-38
Total no. of SVs	Breast carcinoma (BRCA; 776 | 201)	IGF1R	-0.016132	0.851923	5.67454e-117	-0.0244418	0.789457	3.20325e-95	0	1	1.44458e-38
Total no. of SVs	Breast carcinoma (BRCA; 776 | 201)	IGLL5	0	1	5.67454e-117	0	1	3.20325e-95	0	1	1.44458e-38
Total no. of SVs	Breast carcinoma (BRCA; 776 | 201)	IKBKB	0.0138399	0.882316	5.67454e-117	-0.0170591	0.85598	3.20325e-95	0.144165	0.369871	1.44458e-38
Total no. of SVs	Breast carcinoma (BRCA; 776 | 201)	IL1RAPL1	0	1	5.67454e-117	0	1	3.20325e-95	0	1	1.44458e-38
Total no. of SVs	Breast carcinoma (BRCA; 776 | 201)	IL6ST	0	1	5.67454e-117	0	1	3.20325e-95	0	1	1.44458e-38
Total no. of SVs	Breast carcinoma (BRCA; 776 | 201)	IL7R	0	1	5.67454e-117	0	1	3.20325e-95	0	1	1.44458e-38
Total no. of SVs	Breast carcinoma (BRCA; 776 | 201)	IRF2	0	1	5.67454e-117	0	1	3.20325e-95	0	1	1.44458e-38
Total no. of SVs	Breast carcinoma (BRCA; 776 | 201)	IRS2	0	1	5.67454e-117	0	1	3.20325e-95	0	1	1.44458e-38
Total no. of SVs	Breast carcinoma (BRCA; 776 | 201)	ITGAV	0	1	5.67454e-117	0	1	3.20325e-95	0	1	1.44458e-38
Total no. of SVs	Breast carcinoma (BRCA; 776 | 201)	JAK1	0.130012	0.13392	5.67454e-117	0.114454	0.180189	3.20325e-95	0	1	1.44458e-38
Total no. of SVs	Breast carcinoma (BRCA; 776 | 201)	JAK2	0.0713637	0.371749	5.67454e-117	0.131203	0.131945	3.20325e-95	0	1	1.44458e-38
Total no. of SVs	Breast carcinoma (BRCA; 776 | 201)	JMJD4	0	1	5.67454e-117	0	1	3.20325e-95	0	1	1.44458e-38
Total no. of SVs	Breast carcinoma (BRCA; 776 | 201)	KANSL1	0	1	5.67454e-117	0	1	3.20325e-95	0	1	1.44458e-38
Total no. of SVs	Breast carcinoma (BRCA; 776 | 201)	KCNJ5	0	1	5.67454e-117	0	1	3.20325e-95	0	1	1.44458e-38
Total no. of SVs	Breast carcinoma (BRCA; 776 | 201)	KDM5C	0	1	5.67454e-117	0	1	3.20325e-95	0	1	1.44458e-38
Total no. of SVs	Breast carcinoma (BRCA; 776 | 201)	KDM6A	0.058941	0.531754	5.67454e-117	0.0273702	0.768214	3.20325e-95	0	1	1.44458e-38
Total no. of SVs	Breast carcinoma (BRCA; 776 | 201)	KDR	0	1	5.67454e-117	0	1	3.20325e-95	0	1	1.44458e-38
Total no. of SVs	Breast carcinoma (BRCA; 776 | 201)	KEAP1	0	1	5.67454e-117	0	1	3.20325e-95	0	1	1.44458e-38
Total no. of SVs	Breast carcinoma (BRCA; 776 | 201)	KIT	0	1	5.67454e-117	0	1	3.20325e-95	0	1	1.44458e-38
Total no. of SVs	Breast carcinoma (BRCA; 776 | 201)	KLF5	0	1	5.67454e-117	0	1	3.20325e-95	0	1	1.44458e-38
Total no. of SVs	Breast carcinoma (BRCA; 776 | 201)	KMT2B	0	1	5.67454e-117	0	1	3.20325e-95	0	1	1.44458e-38
Total no. of SVs	Breast carcinoma (BRCA; 776 | 201)	KMT2C	0.0011937	0.973847	5.67454e-117	0.00910968	0.80428	3.20325e-95	0.032543	0.683127	1.44458e-38
Total no. of SVs	Breast carcinoma (BRCA; 776 | 201)	KMT2D	0	1	5.67454e-117	0.0790276	0.526333	3.20325e-95	0	1	1.44458e-38
Total no. of SVs	Breast carcinoma (BRCA; 776 | 201)	KRAS	-0.0102257	0.893855	5.67454e-117	-0.0222624	0.779923	3.20325e-95	0	1	1.44458e-38
Total no. of SVs	Breast carcinoma (BRCA; 776 | 201)	LATS2	0	1	5.67454e-117	0	1	3.20325e-95	0	1	1.44458e-38
Total no. of SVs	Breast carcinoma (BRCA; 776 | 201)	LMBRD2	0	1	5.67454e-117	0	1	3.20325e-95	0	1	1.44458e-38
Total no. of SVs	Breast carcinoma (BRCA; 776 | 201)	LZTR1	0	1	5.67454e-117	0	1	3.20325e-95	0	1	1.44458e-38
Total no. of SVs	Breast carcinoma (BRCA; 776 | 201)	MAP2K1	0	1	5.67454e-117	0	1	3.20325e-95	0	1	1.44458e-38
Total no. of SVs	Breast carcinoma (BRCA; 776 | 201)	MAP2K4	-0.0765742	0.0320177	5.67454e-117	-0.0662328	0.0600869	3.20325e-95	-0.212267	0.0248507	1.44458e-38
Total no. of SVs	Breast carcinoma (BRCA; 776 | 201)	MAP2K7	0	1	5.67454e-117	-0.209327	0.0244393	3.20325e-95	0	1	1.44458e-38
Total no. of SVs	Breast carcinoma (BRCA; 776 | 201)	MAP3K1	-0.193333	5.6118e-06	5.67454e-117	-0.222361	3.94855e-07	3.20325e-95	-0.254269	0.00590127	1.44458e-38
Total no. of SVs	Breast carcinoma (BRCA; 776 | 201)	MAP3K13	0	1	5.67454e-117	0	1	3.20325e-95	0	1	1.44458e-38
Total no. of SVs	Breast carcinoma (BRCA; 776 | 201)	MAX	0	1	5.67454e-117	0	1	3.20325e-95	0	1	1.44458e-38
Total no. of SVs	Breast carcinoma (BRCA; 776 | 201)	MCL1	0.0303086	0.784748	5.67454e-117	0.0162736	0.876781	3.20325e-95	0.234648	0.0461938	1.44458e-38
Total no. of SVs	Breast carcinoma (BRCA; 776 | 201)	MDM2	0.240362	4.41341e-05	5.67454e-117	0.188858	0.00102913	3.20325e-95	0	1	1.44458e-38
Total no. of SVs	Breast carcinoma (BRCA; 776 | 201)	MDM4	-0.0109849	0.86635	5.67454e-117	-0.0041828	0.945082	3.20325e-95	0	1	1.44458e-38
Total no. of SVs	Breast carcinoma (BRCA; 776 | 201)	MECOM	0	1	5.67454e-117	0	1	3.20325e-95	0	1	1.44458e-38
Total no. of SVs	Breast carcinoma (BRCA; 776 | 201)	MED12	0	1	5.67454e-117	0	1	3.20325e-95	0	1	1.44458e-38
Total no. of SVs	Breast carcinoma (BRCA; 776 | 201)	MEN1	0	1	5.67454e-117	-0.237658	0.00766604	3.20325e-95	0	1	1.44458e-38
Total no. of SVs	Breast carcinoma (BRCA; 776 | 201)	MET	0	1	5.67454e-117	0	1	3.20325e-95	0	1	1.44458e-38
Total no. of SVs	Breast carcinoma (BRCA; 776 | 201)	MGA	0	1	5.67454e-117	-0.0650408	0.487319	3.20325e-95	0	1	1.44458e-38
Total no. of SVs	Breast carcinoma (BRCA; 776 | 201)	MGMT	0	1	5.67454e-117	0	1	3.20325e-95	0	1	1.44458e-38
Total no. of SVs	Breast carcinoma (BRCA; 776 | 201)	MITF	0	1	5.67454e-117	0	1	3.20325e-95	0	1	1.44458e-38
Total no. of SVs	Breast carcinoma (BRCA; 776 | 201)	MLH1	0	1	5.67454e-117	0	1	3.20325e-95	0	1	1.44458e-38
Total no. of SVs	Breast carcinoma (BRCA; 776 | 201)	MLK4	0	1	5.67454e-117	0	1	3.20325e-95	0	1	1.44458e-38
Total no. of SVs	Breast carcinoma (BRCA; 776 | 201)	MLLT4	0	1	5.67454e-117	-0.0768781	0.491753	3.20325e-95	0	1	1.44458e-38
Total no. of SVs	Breast carcinoma (BRCA; 776 | 201)	MSH2	0	1	5.67454e-117	0	1	3.20325e-95	0	1	1.44458e-38
Total no. of SVs	Breast carcinoma (BRCA; 776 | 201)	MSH6	0	1	5.67454e-117	0	1	3.20325e-95	0	1	1.44458e-38
Total no. of SVs	Breast carcinoma (BRCA; 776 | 201)	MTOR	0	1	5.67454e-117	0	1	3.20325e-95	0	1	1.44458e-38
Total no. of SVs	Breast carcinoma (BRCA; 776 | 201)	MYC	0.0193178	0.706264	5.67454e-117	0.0251162	0.622489	3.20325e-95	-0.0609022	0.555247	1.44458e-38
Total no. of SVs	Breast carcinoma (BRCA; 776 | 201)	MYCL	0	1	5.67454e-117	0	1	3.20325e-95	0	1	1.44458e-38
Total no. of SVs	Breast carcinoma (BRCA; 776 | 201)	MYCN	0	1	5.67454e-117	0	1	3.20325e-95	0	1	1.44458e-38
Total no. of SVs	Breast carcinoma (BRCA; 776 | 201)	NCOA2	0.105075	0.245192	5.67454e-117	0.0926807	0.29645	3.20325e-95	0	1	1.44458e-38
Total no. of SVs	Breast carcinoma (BRCA; 776 | 201)	NCOR1	0.00968465	0.855769	5.67454e-117	-0.0306411	0.566129	3.20325e-95	0	1	1.44458e-38
Total no. of SVs	Breast carcinoma (BRCA; 776 | 201)	NEGR1	0	1	5.67454e-117	0	1	3.20325e-95	0	1	1.44458e-38
Total no. of SVs	Breast carcinoma (BRCA; 776 | 201)	NF1	0.0698146	0.0825808	5.67454e-117	0.0742069	0.0552038	3.20325e-95	0.12458	0.272517	1.44458e-38
Total no. of SVs	Breast carcinoma (BRCA; 776 | 201)	NF2	0	1	5.67454e-117	0	1	3.20325e-95	0	1	1.44458e-38
Total no. of SVs	Breast carcinoma (BRCA; 776 | 201)	NFE2L2	0	1	5.67454e-117	0	1	3.20325e-95	0	1	1.44458e-38
Total no. of SVs	Breast carcinoma (BRCA; 776 | 201)	NFKBIE	0	1	5.67454e-117	0	1	3.20325e-95	0	1	1.44458e-38
Total no. of SVs	Breast carcinoma (BRCA; 776 | 201)	NIPBL	0	1	5.67454e-117	0	1	3.20325e-95	0	1	1.44458e-38
Total no. of SVs	Breast carcinoma (BRCA; 776 | 201)	NOTCH1	0	1	5.67454e-117	-0.0171336	0.883596	3.20325e-95	0	1	1.44458e-38
Total no. of SVs	Breast carcinoma (BRCA; 776 | 201)	NOTCH2	0	1	5.67454e-117	0	1	3.20325e-95	0	1	1.44458e-38
Total no. of SVs	Breast carcinoma (BRCA; 776 | 201)	NRAS	0	1	5.67454e-117	0	1	3.20325e-95	0	1	1.44458e-38
Total no. of SVs	Breast carcinoma (BRCA; 776 | 201)	NRG1	0	1	5.67454e-117	0	1	3.20325e-95	0	1	1.44458e-38
Total no. of SVs	Breast carcinoma (BRCA; 776 | 201)	NSD1	0	1	5.67454e-117	0	1	3.20325e-95	0	1	1.44458e-38
Total no. of SVs	Breast carcinoma (BRCA; 776 | 201)	NTRK1	0	1	5.67454e-117	0	1	3.20325e-95	0	1	1.44458e-38
Total no. of SVs	Breast carcinoma (BRCA; 776 | 201)	NTRK2	0	1	5.67454e-117	0	1	3.20325e-95	0	1	1.44458e-38
Total no. of SVs	Breast carcinoma (BRCA; 776 | 201)	NTRK3	0	1	5.67454e-117	0	1	3.20325e-95	0	1	1.44458e-38
Total no. of SVs	Breast carcinoma (BRCA; 776 | 201)	OR11H1	0	1	5.67454e-117	0	1	3.20325e-95	0	1	1.44458e-38
Total no. of SVs	Breast carcinoma (BRCA; 776 | 201)	OR4F21	0.0979224	0.312546	5.67454e-117	0.0979138	0.28969	3.20325e-95	0	1	1.44458e-38
Total no. of SVs	Breast carcinoma (BRCA; 776 | 201)	OR4N2	0	1	5.67454e-117	0	1	3.20325e-95	0	1	1.44458e-38
Total no. of SVs	Breast carcinoma (BRCA; 776 | 201)	PABPC1	0.069366	0.237191	5.67454e-117	0.0643391	0.258218	3.20325e-95	-0.0609728	0.731351	1.44458e-38
Total no. of SVs	Breast carcinoma (BRCA; 776 | 201)	PARD3	0	1	5.67454e-117	0	1	3.20325e-95	0	1	1.44458e-38
Total no. of SVs	Breast carcinoma (BRCA; 776 | 201)	PARD3B	0	1	5.67454e-117	0	1	3.20325e-95	0	1	1.44458e-38
Total no. of SVs	Breast carcinoma (BRCA; 776 | 201)	PARD6G	0	1	5.67454e-117	0	1	3.20325e-95	0	1	1.44458e-38
Total no. of SVs	Breast carcinoma (BRCA; 776 | 201)	PAX5	0	1	5.67454e-117	0	1	3.20325e-95	0	1	1.44458e-38
Total no. of SVs	Breast carcinoma (BRCA; 776 | 201)	PBRM1	0.140764	0.148311	5.67454e-117	0.079645	0.394985	3.20325e-95	0	1	1.44458e-38
Total no. of SVs	Breast carcinoma (BRCA; 776 | 201)	PDGFRA	0	1	5.67454e-117	0	1	3.20325e-95	0	1	1.44458e-38
Total no. of SVs	Breast carcinoma (BRCA; 776 | 201)	PDYN	0	1	5.67454e-117	0	1	3.20325e-95	0	1	1.44458e-38
Total no. of SVs	Breast carcinoma (BRCA; 776 | 201)	PHF6	0	1	5.67454e-117	0	1	3.20325e-95	0	1	1.44458e-38
Total no. of SVs	Breast carcinoma (BRCA; 776 | 201)	PHOX2B	0	1	5.67454e-117	0	1	3.20325e-95	0	1	1.44458e-38
Total no. of SVs	Breast carcinoma (BRCA; 776 | 201)	PIK3CA	-0.0547279	0.0390468	5.67454e-117	-0.0463194	0.0787321	3.20325e-95	-0.00972272	0.866287	1.44458e-38
Total no. of SVs	Breast carcinoma (BRCA; 776 | 201)	PIK3R1	0.0359555	0.650664	5.67454e-117	0.11563	0.19891	3.20325e-95	0	1	1.44458e-38
Total no. of SVs	Breast carcinoma (BRCA; 776 | 201)	PIM1	0	1	5.67454e-117	0	1	3.20325e-95	0	1	1.44458e-38
Total no. of SVs	Breast carcinoma (BRCA; 776 | 201)	PLCG1	0	1	5.67454e-117	0.0274324	0.797644	3.20325e-95	0	1	1.44458e-38
Total no. of SVs	Breast carcinoma (BRCA; 776 | 201)	PLXNB2	0	1	5.67454e-117	0	1	3.20325e-95	0	1	1.44458e-38
Total no. of SVs	Breast carcinoma (BRCA; 776 | 201)	PML	0	1	5.67454e-117	0	1	3.20325e-95	0	1	1.44458e-38
Total no. of SVs	Breast carcinoma (BRCA; 776 | 201)	POLE	0	1	5.67454e-117	0	1	3.20325e-95	0	1	1.44458e-38
Total no. of SVs	Breast carcinoma (BRCA; 776 | 201)	POT1	0	1	5.67454e-117	0	1	3.20325e-95	0	1	1.44458e-38
Total no. of SVs	Breast carcinoma (BRCA; 776 | 201)	PPM1D	0.0822916	0.353761	5.67454e-117	0.0460899	0.59054	3.20325e-95	0.221809	0.531324	1.44458e-38
Total no. of SVs	Breast carcinoma (BRCA; 776 | 201)	PPP1R15A	0	1	5.67454e-117	0	1	3.20325e-95	0	1	1.44458e-38
Total no. of SVs	Breast carcinoma (BRCA; 776 | 201)	PPP2R1A	0	1	5.67454e-117	0	1	3.20325e-95	0	1	1.44458e-38
Total no. of SVs	Breast carcinoma (BRCA; 776 | 201)	PPP2R2A	0	1	5.67454e-117	0	1	3.20325e-95	0	1	1.44458e-38
Total no. of SVs	Breast carcinoma (BRCA; 776 | 201)	PPP2R3B	0	1	5.67454e-117	0	1	3.20325e-95	0	1	1.44458e-38
Total no. of SVs	Breast carcinoma (BRCA; 776 | 201)	PPP6C	0	1	5.67454e-117	0	1	3.20325e-95	0	1	1.44458e-38
Total no. of SVs	Breast carcinoma (BRCA; 776 | 201)	PRDM1	0	1	5.67454e-117	0	1	3.20325e-95	0	1	1.44458e-38
Total no. of SVs	Breast carcinoma (BRCA; 776 | 201)	PREX2	-0.147196	0.0375314	5.67454e-117	-0.114413	0.110256	3.20325e-95	-0.0210827	0.874535	1.44458e-38
Total no. of SVs	Breast carcinoma (BRCA; 776 | 201)	PRKACA	0	1	5.67454e-117	0	1	3.20325e-95	0	1	1.44458e-38
Total no. of SVs	Breast carcinoma (BRCA; 776 | 201)	PRKAR1A	0	1	5.67454e-117	0	1	3.20325e-95	0	1	1.44458e-38
Total no. of SVs	Breast carcinoma (BRCA; 776 | 201)	PSIP1	0	1	5.67454e-117	0	1	3.20325e-95	0	1	1.44458e-38
Total no. of SVs	Breast carcinoma (BRCA; 776 | 201)	PTCH1	0	1	5.67454e-117	0	1	3.20325e-95	0	1	1.44458e-38
Total no. of SVs	Breast carcinoma (BRCA; 776 | 201)	PTEN	0.0241049	0.488655	5.67454e-117	0.0205416	0.555845	3.20325e-95	0.0856267	0.228079	1.44458e-38
Total no. of SVs	Breast carcinoma (BRCA; 776 | 201)	PTPN11	0	1	5.67454e-117	0	1	3.20325e-95	0	1	1.44458e-38
Total no. of SVs	Breast carcinoma (BRCA; 776 | 201)	PTPN13	0	1	5.67454e-117	0	1	3.20325e-95	0	1	1.44458e-38
Total no. of SVs	Breast carcinoma (BRCA; 776 | 201)	PTPRN2	0	1	5.67454e-117	0	1	3.20325e-95	0	1	1.44458e-38
Total no. of SVs	Breast carcinoma (BRCA; 776 | 201)	RAC1	0	1	5.67454e-117	0	1	3.20325e-95	0	1	1.44458e-38
Total no. of SVs	Breast carcinoma (BRCA; 776 | 201)	RAD21	0.0593532	0.332325	5.67454e-117	0.0670354	0.281703	3.20325e-95	9.92419e-05	0.999473	1.44458e-38
Total no. of SVs	Breast carcinoma (BRCA; 776 | 201)	RAD51B	0	1	5.67454e-117	0	1	3.20325e-95	0	1	1.44458e-38
Total no. of SVs	Breast carcinoma (BRCA; 776 | 201)	RAD51C	0	1	5.67454e-117	0	1	3.20325e-95	0	1	1.44458e-38
Total no. of SVs	Breast carcinoma (BRCA; 776 | 201)	RAF1	0	1	5.67454e-117	0	1	3.20325e-95	0	1	1.44458e-38
Total no. of SVs	Breast carcinoma (BRCA; 776 | 201)	RASA1	0	1	5.67454e-117	0	1	3.20325e-95	0	1	1.44458e-38
Total no. of SVs	Breast carcinoma (BRCA; 776 | 201)	RB1	-0.0612157	0.213798	5.67454e-117	-0.0903618	0.0868104	3.20325e-95	-0.0670654	0.424689	1.44458e-38
Total no. of SVs	Breast carcinoma (BRCA; 776 | 201)	RBM10	0	1	5.67454e-117	0	1	3.20325e-95	0	1	1.44458e-38
Total no. of SVs	Breast carcinoma (BRCA; 776 | 201)	RET	0	1	5.67454e-117	0	1	3.20325e-95	0	1	1.44458e-38
Total no. of SVs	Breast carcinoma (BRCA; 776 | 201)	RHOA	0	1	5.67454e-117	0.022846	0.816828	3.20325e-95	0	1	1.44458e-38
Total no. of SVs	Breast carcinoma (BRCA; 776 | 201)	RNF43	0	1	5.67454e-117	0	1	3.20325e-95	0	1	1.44458e-38
Total no. of SVs	Breast carcinoma (BRCA; 776 | 201)	ROS1	0	1	5.67454e-117	0	1	3.20325e-95	0	1	1.44458e-38
Total no. of SVs	Breast carcinoma (BRCA; 776 | 201)	RPL22	0	1	5.67454e-117	0	1	3.20325e-95	0	1	1.44458e-38
Total no. of SVs	Breast carcinoma (BRCA; 776 | 201)	RPL5	0	1	5.67454e-117	0	1	3.20325e-95	0	1	1.44458e-38
Total no. of SVs	Breast carcinoma (BRCA; 776 | 201)	RPS6KA3	0	1	5.67454e-117	0	1	3.20325e-95	0	1	1.44458e-38
Total no. of SVs	Breast carcinoma (BRCA; 776 | 201)	RSF1	0.0181737	0.676269	5.67454e-117	0.0164862	0.697831	3.20325e-95	0.0184996	0.869587	1.44458e-38
Total no. of SVs	Breast carcinoma (BRCA; 776 | 201)	RUNX1	-0.0499359	0.420051	5.67454e-117	-0.0941147	0.115846	3.20325e-95	0	1	1.44458e-38
Total no. of SVs	Breast carcinoma (BRCA; 776 | 201)	RXRA	0	1	5.67454e-117	0	1	3.20325e-95	0	1	1.44458e-38
Total no. of SVs	Breast carcinoma (BRCA; 776 | 201)	RYR1	0	1	5.67454e-117	0.218587	0.0352705	3.20325e-95	0	1	1.44458e-38
Total no. of SVs	Breast carcinoma (BRCA; 776 | 201)	SEMG2	0	1	5.67454e-117	0.0629319	0.545604	3.20325e-95	0	1	1.44458e-38
Total no. of SVs	Breast carcinoma (BRCA; 776 | 201)	SETBP1	0	1	5.67454e-117	0	1	3.20325e-95	0	1	1.44458e-38
Total no. of SVs	Breast carcinoma (BRCA; 776 | 201)	SETD2	0	1	5.67454e-117	0.0414794	0.687492	3.20325e-95	0	1	1.44458e-38
Total no. of SVs	Breast carcinoma (BRCA; 776 | 201)	SF3B1	-0.261381	0.00151998	5.67454e-117	-0.204704	0.0301293	3.20325e-95	0	1	1.44458e-38
Total no. of SVs	Breast carcinoma (BRCA; 776 | 201)	SGCZ	0	1	5.67454e-117	0	1	3.20325e-95	0	1	1.44458e-38
Total no. of SVs	Breast carcinoma (BRCA; 776 | 201)	SLCO1B1	0	1	5.67454e-117	0.0969825	0.355053	3.20325e-95	0	1	1.44458e-38
Total no. of SVs	Breast carcinoma (BRCA; 776 | 201)	SMAD2	0	1	5.67454e-117	0	1	3.20325e-95	0	1	1.44458e-38
Total no. of SVs	Breast carcinoma (BRCA; 776 | 201)	SMAD3	0	1	5.67454e-117	0	1	3.20325e-95	0	1	1.44458e-38
Total no. of SVs	Breast carcinoma (BRCA; 776 | 201)	SMAD4	0.154041	0.0465713	5.67454e-117	0.135957	0.0737684	3.20325e-95	0	1	1.44458e-38
Total no. of SVs	Breast carcinoma (BRCA; 776 | 201)	SMARCA1	0	1	5.67454e-117	0	1	3.20325e-95	0	1	1.44458e-38
Total no. of SVs	Breast carcinoma (BRCA; 776 | 201)	SMARCA4	-0.01039	0.920901	5.67454e-117	-0.0472448	0.650018	3.20325e-95	0	1	1.44458e-38
Total no. of SVs	Breast carcinoma (BRCA; 776 | 201)	SMARCB1	0	1	5.67454e-117	0	1	3.20325e-95	0	1	1.44458e-38
Total no. of SVs	Breast carcinoma (BRCA; 776 | 201)	SMC3	0	1	5.67454e-117	0	1	3.20325e-95	0	1	1.44458e-38
Total no. of SVs	Breast carcinoma (BRCA; 776 | 201)	SMO	0	1	5.67454e-117	0	1	3.20325e-95	0	1	1.44458e-38
Total no. of SVs	Breast carcinoma (BRCA; 776 | 201)	SMTNL2	0	1	5.67454e-117	0	1	3.20325e-95	0	1	1.44458e-38
Total no. of SVs	Breast carcinoma (BRCA; 776 | 201)	SOX4	0	1	5.67454e-117	0	1	3.20325e-95	0	1	1.44458e-38
Total no. of SVs	Breast carcinoma (BRCA; 776 | 201)	SOX9	-0.0334981	0.669722	5.67454e-117	0.0349994	0.663738	3.20325e-95	0	1	1.44458e-38
Total no. of SVs	Breast carcinoma (BRCA; 776 | 201)	SPATA31A7	0	1	5.67454e-117	0	1	3.20325e-95	0	1	1.44458e-38
Total no. of SVs	Breast carcinoma (BRCA; 776 | 201)	SPEN	-0.07228	0.344898	5.67454e-117	-0.125667	0.101573	3.20325e-95	0	1	1.44458e-38
Total no. of SVs	Breast carcinoma (BRCA; 776 | 201)	SPOP	0.0606579	0.350781	5.67454e-117	0.0143069	0.820372	3.20325e-95	0	1	1.44458e-38
Total no. of SVs	Breast carcinoma (BRCA; 776 | 201)	SPRED1	0	1	5.67454e-117	0	1	3.20325e-95	0	1	1.44458e-38
Total no. of SVs	Breast carcinoma (BRCA; 776 | 201)	SPTAN1	0	1	5.67454e-117	0	1	3.20325e-95	0	1	1.44458e-38
Total no. of SVs	Breast carcinoma (BRCA; 776 | 201)	SRC	0	1	5.67454e-117	0.00968358	0.935498	3.20325e-95	0	1	1.44458e-38
Total no. of SVs	Breast carcinoma (BRCA; 776 | 201)	SRSF2	0	1	5.67454e-117	0	1	3.20325e-95	0	1	1.44458e-38
Total no. of SVs	Breast carcinoma (BRCA; 776 | 201)	STAG2	0	1	5.67454e-117	0	1	3.20325e-95	0	1	1.44458e-38
Total no. of SVs	Breast carcinoma (BRCA; 776 | 201)	STAT3	0	1	5.67454e-117	0	1	3.20325e-95	0	1	1.44458e-38
Total no. of SVs	Breast carcinoma (BRCA; 776 | 201)	STK11	-0.116289	0.187707	5.67454e-117	-0.0681132	0.459799	3.20325e-95	0	1	1.44458e-38
Total no. of SVs	Breast carcinoma (BRCA; 776 | 201)	SUFU	0	1	5.67454e-117	0	1	3.20325e-95	0	1	1.44458e-38
Total no. of SVs	Breast carcinoma (BRCA; 776 | 201)	TBL1XR1	0	1	5.67454e-117	0	1	3.20325e-95	0	1	1.44458e-38
Total no. of SVs	Breast carcinoma (BRCA; 776 | 201)	TBX3	-0.135372	0.00974583	5.67454e-117	-0.12619	0.0142945	3.20325e-95	0	1	1.44458e-38
Total no. of SVs	Breast carcinoma (BRCA; 776 | 201)	TCF12	0	1	5.67454e-117	0	1	3.20325e-95	0	1	1.44458e-38
Total no. of SVs	Breast carcinoma (BRCA; 776 | 201)	TCF7L2	0	1	5.67454e-117	0	1	3.20325e-95	0	1	1.44458e-38
Total no. of SVs	Breast carcinoma (BRCA; 776 | 201)	TENM1	0	1	5.67454e-117	0	1	3.20325e-95	0	1	1.44458e-38
Total no. of SVs	Breast carcinoma (BRCA; 776 | 201)	TERT	0	1	5.67454e-117	0.276835	0.00755015	3.20325e-95	0	1	1.44458e-38
Total no. of SVs	Breast carcinoma (BRCA; 776 | 201)	TET2	0	1	5.67454e-117	0	1	3.20325e-95	0	1	1.44458e-38
Total no. of SVs	Breast carcinoma (BRCA; 776 | 201)	TG	-0.116181	0.0845415	5.67454e-117	-0.125939	0.0764656	3.20325e-95	0.0584697	0.645562	1.44458e-38
Total no. of SVs	Breast carcinoma (BRCA; 776 | 201)	TGFBR1	0	1	5.67454e-117	0	1	3.20325e-95	0	1	1.44458e-38
Total no. of SVs	Breast carcinoma (BRCA; 776 | 201)	TGFBR2	0	1	5.67454e-117	0	1	3.20325e-95	0	1	1.44458e-38
Total no. of SVs	Breast carcinoma (BRCA; 776 | 201)	TGIF1	0	1	5.67454e-117	0	1	3.20325e-95	0	1	1.44458e-38
Total no. of SVs	Breast carcinoma (BRCA; 776 | 201)	TMEM30A	0	1	5.67454e-117	0	1	3.20325e-95	0	1	1.44458e-38
Total no. of SVs	Breast carcinoma (BRCA; 776 | 201)	TMPRSS2	0	1	5.67454e-117	0	1	3.20325e-95	0	1	1.44458e-38
Total no. of SVs	Breast carcinoma (BRCA; 776 | 201)	TNFAIP3	0	1	5.67454e-117	0	1	3.20325e-95	0	1	1.44458e-38
Total no. of SVs	Breast carcinoma (BRCA; 776 | 201)	TNFRSF14	0	1	5.67454e-117	0	1	3.20325e-95	0	1	1.44458e-38
Total no. of SVs	Breast carcinoma (BRCA; 776 | 201)	TOP1	0	1	5.67454e-117	0	1	3.20325e-95	0	1	1.44458e-38
Total no. of SVs	Breast carcinoma (BRCA; 776 | 201)	TOP2A	0.0980787	0.17831	5.67454e-117	0.0714252	0.308561	3.20325e-95	0	1	1.44458e-38
Total no. of SVs	Breast carcinoma (BRCA; 776 | 201)	TP53	0.242955	6.06513e-18	5.67454e-117	0.224859	2.77829e-15	3.20325e-95	0.283833	1.93929e-06	1.44458e-38
Total no. of SVs	Breast carcinoma (BRCA; 776 | 201)	TPMT	0	1	5.67454e-117	0	1	3.20325e-95	0	1	1.44458e-38
Total no. of SVs	Breast carcinoma (BRCA; 776 | 201)	TPTE	0	1	5.67454e-117	0	1	3.20325e-95	0	1	1.44458e-38
Total no. of SVs	Breast carcinoma (BRCA; 776 | 201)	TRAF7	0	1	5.67454e-117	0	1	3.20325e-95	0	1	1.44458e-38
Total no. of SVs	Breast carcinoma (BRCA; 776 | 201)	TRIM51	0	1	5.67454e-117	0.0363775	0.69279	3.20325e-95	0	1	1.44458e-38
Total no. of SVs	Breast carcinoma (BRCA; 776 | 201)	TSC1	0	1	5.67454e-117	0	1	3.20325e-95	0	1	1.44458e-38
Total no. of SVs	Breast carcinoma (BRCA; 776 | 201)	TSC2	0.00647985	0.924677	5.67454e-117	-0.0640658	0.340952	3.20325e-95	0	1	1.44458e-38
Total no. of SVs	Breast carcinoma (BRCA; 776 | 201)	TSHR	0	1	5.67454e-117	0	1	3.20325e-95	0	1	1.44458e-38
Total no. of SVs	Breast carcinoma (BRCA; 776 | 201)	TYMS	0	1	5.67454e-117	0	1	3.20325e-95	0	1	1.44458e-38
Total no. of SVs	Breast carcinoma (BRCA; 776 | 201)	U2AF1	0	1	5.67454e-117	0	1	3.20325e-95	0	1	1.44458e-38
Total no. of SVs	Breast carcinoma (BRCA; 776 | 201)	UBR5	0	1	5.67454e-117	0	1	3.20325e-95	0	1	1.44458e-38
Total no. of SVs	Breast carcinoma (BRCA; 776 | 201)	USP22	0	1	5.67454e-117	0	1	3.20325e-95	0	1	1.44458e-38
Total no. of SVs	Breast carcinoma (BRCA; 776 | 201)	USP28	0	1	5.67454e-117	-0.00449298	0.964826	3.20325e-95	0	1	1.44458e-38
Total no. of SVs	Breast carcinoma (BRCA; 776 | 201)	USP32	0.133635	0.156755	5.67454e-117	0.155328	0.0946944	3.20325e-95	-0.049497	0.888457	1.44458e-38
Total no. of SVs	Breast carcinoma (BRCA; 776 | 201)	VEGFA	0	1	5.67454e-117	0	1	3.20325e-95	0	1	1.44458e-38
Total no. of SVs	Breast carcinoma (BRCA; 776 | 201)	VHL	0	1	5.67454e-117	0	1	3.20325e-95	0	1	1.44458e-38
Total no. of SVs	Breast carcinoma (BRCA; 776 | 201)	WEE1	0	1	5.67454e-117	0	1	3.20325e-95	0	1	1.44458e-38
Total no. of SVs	Breast carcinoma (BRCA; 776 | 201)	WT1	0	1	5.67454e-117	0	1	3.20325e-95	0	1	1.44458e-38
Total no. of SVs	Breast carcinoma (BRCA; 776 | 201)	WWC3	0	1	5.67454e-117	0	1	3.20325e-95	0	1	1.44458e-38
Total no. of SVs	Breast carcinoma (BRCA; 776 | 201)	XPO1	0	1	5.67454e-117	0	1	3.20325e-95	0	1	1.44458e-38
Total no. of SVs	Breast carcinoma (BRCA; 776 | 201)	XRCC1	0	1	5.67454e-117	0	1	3.20325e-95	0	1	1.44458e-38
Total no. of SVs	Breast carcinoma (BRCA; 776 | 201)	ZBTB10	0.0220769	0.761152	5.67454e-117	0.00404087	0.955388	3.20325e-95	0.0644248	0.722429	1.44458e-38
Total no. of SVs	Breast carcinoma (BRCA; 776 | 201)	ZFHX3	0	1	5.67454e-117	0.210277	0.0158428	3.20325e-95	0	1	1.44458e-38
Total no. of SVs	Breast carcinoma (BRCA; 776 | 201)	ZFP36L1	0	1	5.67454e-117	0	1	3.20325e-95	0	1	1.44458e-38
Total no. of SVs	Breast carcinoma (BRCA; 776 | 201)	ZFP36L2	0	1	5.67454e-117	0	1	3.20325e-95	0	1	1.44458e-38
Total no. of SVs	Breast carcinoma (BRCA; 776 | 201)	ZFX	0	1	5.67454e-117	0	1	3.20325e-95	0	1	1.44458e-38
Total no. of SVs	Breast carcinoma (BRCA; 776 | 201)	ZIM3	-0.0217405	0.815213	5.67454e-117	-0.0286484	0.740729	3.20325e-95	0	1	1.44458e-38
Total no. of SVs	Breast carcinoma (BRCA; 776 | 201)	ZMIZ1	-0.0557969	0.510346	5.67454e-117	-0.125282	0.1444	3.20325e-95	0	1	1.44458e-38
Total no. of SVs	Breast carcinoma (BRCA; 776 | 201)	ZMYM3	0	1	5.67454e-117	-0.23498	0.0149554	3.20325e-95	0	1	1.44458e-38
Total no. of SVs	Breast carcinoma (BRCA; 776 | 201)	ZNF217	0.0142317	0.770855	5.67454e-117	-0.0331475	0.516777	3.20325e-95	0	1	1.44458e-38
Total no. of SVs	Breast carcinoma (BRCA; 776 | 201)	ZNF521	0	1	5.67454e-117	0	1	3.20325e-95	0	1	1.44458e-38
Total no. of SVs	Breast carcinoma (BRCA; 776 | 201)	ZNF703	0.00020646	0.996835	5.67454e-117	-0.00905359	0.858877	3.20325e-95	0.200473	0.168667	1.44458e-38
Total no. of SVs	Breast carcinoma (BRCA; 776 | 201)	ZNRF3	0	1	5.67454e-117	0	1	3.20325e-95	0	1	1.44458e-38
Total no. of SVs	Glioblastoma multiforme (GBM; 64 | 39)	ploidy	-0.0222328	0.612666	0.00294719	0.0146658	0.735992	0.0153181	0.0692744	0.455335	0.0859751
Total no. of SVs	Glioblastoma multiforme (GBM; 64 | 39)	is_hrd	0	1	0.00294719	0	1	0.0153181	0	1	0.0859751
Total no. of SVs	Glioblastoma multiforme (GBM; 64 | 39)	is_msi	-0.296154	0.006284	0.00294719	-0.266595	0.0174275	0.0153181	0	1	0.0859751
Total no. of SVs	Glioblastoma multiforme (GBM; 64 | 39)	n_treatments	0.0568186	0.653028	0.00294719	0.11702	0.371302	0.0153181	0	1	0.0859751
Total no. of SVs	Glioblastoma multiforme (GBM; 64 | 39)	had_radiotherapy	-0.0242515	0.835917	0.00294719	-0.033982	0.78248	0.0153181	0	1	0.0859751
Total no. of SVs	Glioblastoma multiforme (GBM; 64 | 39)	ALK inhibitor	0	1	0.00294719	0	1	0.0153181	0	1	0.0859751
Total no. of SVs	Glioblastoma multiforme (GBM; 64 | 39)	ALK/ROS1 inhibitor	0	1	0.00294719	0	1	0.0153181	0	1	0.0859751
Total no. of SVs	Glioblastoma multiforme (GBM; 64 | 39)	Alkaloid	0	1	0.00294719	0	1	0.0153181	0	1	0.0859751
Total no. of SVs	Glioblastoma multiforme (GBM; 64 | 39)	Alkylating	0.186115	0.335039	0.00294719	0.104541	0.600182	0.0153181	0	1	0.0859751
Total no. of SVs	Glioblastoma multiforme (GBM; 64 | 39)	Allosteric inhibitor	0	1	0.00294719	0	1	0.0153181	0	1	0.0859751
Total no. of SVs	Glioblastoma multiforme (GBM; 64 | 39)	Anaplastic lymphoma kinase inhibitor, tyrosine kinase inhibitor	0	1	0.00294719	0	1	0.0153181	0	1	0.0859751
Total no. of SVs	Glioblastoma multiforme (GBM; 64 | 39)	Androgen inhibitor	0	1	0.00294719	0	1	0.0153181	0	1	0.0859751
Total no. of SVs	Glioblastoma multiforme (GBM; 64 | 39)	Anthracycline	0	1	0.00294719	0	1	0.0153181	0	1	0.0859751
Total no. of SVs	Glioblastoma multiforme (GBM; 64 | 39)	Anti-AR	0	1	0.00294719	0	1	0.0153181	0	1	0.0859751
Total no. of SVs	Glioblastoma multiforme (GBM; 64 | 39)	Anti-CD20, alkylating, anthracycline, vinca alkaloid, glucocorticoid	0	1	0.00294719	0	1	0.0153181	0	1	0.0859751
Total no. of SVs	Glioblastoma multiforme (GBM; 64 | 39)	Anti-CD20,MABthera-therapy	0	1	0.00294719	0	1	0.0153181	0	1	0.0859751
Total no. of SVs	Glioblastoma multiforme (GBM; 64 | 39)	Anti-CTLA-4	0	1	0.00294719	0	1	0.0153181	0	1	0.0859751
Total no. of SVs	Glioblastoma multiforme (GBM; 64 | 39)	Anti-EGFR	0	1	0.00294719	0	1	0.0153181	0	1	0.0859751
Total no. of SVs	Glioblastoma multiforme (GBM; 64 | 39)	Anti-ER	0	1	0.00294719	0	1	0.0153181	0	1	0.0859751
Total no. of SVs	Glioblastoma multiforme (GBM; 64 | 39)	Anti-GITR	0	1	0.00294719	0	1	0.0153181	0	1	0.0859751
Total no. of SVs	Glioblastoma multiforme (GBM; 64 | 39)	Anti-HER2	0	1	0.00294719	0	1	0.0153181	0	1	0.0859751
Total no. of SVs	Glioblastoma multiforme (GBM; 64 | 39)	Anti-mitotic vinca alkaloid	0	1	0.00294719	0	1	0.0153181	0	1	0.0859751
Total no. of SVs	Glioblastoma multiforme (GBM; 64 | 39)	Anti-PD-1	0	1	0.00294719	0	1	0.0153181	0	1	0.0859751
Total no. of SVs	Glioblastoma multiforme (GBM; 64 | 39)	Anti-PD-1 or placebo	0	1	0.00294719	0	1	0.0153181	0	1	0.0859751
Total no. of SVs	Glioblastoma multiforme (GBM; 64 | 39)	Anti-PD-L1	0	1	0.00294719	0	1	0.0153181	0	1	0.0859751
Total no. of SVs	Glioblastoma multiforme (GBM; 64 | 39)	Anti-PD-L1 or placebo	0	1	0.00294719	0	1	0.0153181	0	1	0.0859751
Total no. of SVs	Glioblastoma multiforme (GBM; 64 | 39)	Anti-PDGFR-?	0	1	0.00294719	0	1	0.0153181	0	1	0.0859751
Total no. of SVs	Glioblastoma multiforme (GBM; 64 | 39)	Anti-PDGFR-? or placebo	0	1	0.00294719	0	1	0.0153181	0	1	0.0859751
Total no. of SVs	Glioblastoma multiforme (GBM; 64 | 39)	Anti-PSMA	0	1	0.00294719	0	1	0.0153181	0	1	0.0859751
Total no. of SVs	Glioblastoma multiforme (GBM; 64 | 39)	Anti-RANK-L	0	1	0.00294719	0	1	0.0153181	0	1	0.0859751
Total no. of SVs	Glioblastoma multiforme (GBM; 64 | 39)	Anti-SMO	0	1	0.00294719	0	1	0.0153181	0	1	0.0859751
Total no. of SVs	Glioblastoma multiforme (GBM; 64 | 39)	Anti-VEGF	0	1	0.00294719	0	1	0.0153181	0	1	0.0859751
Total no. of SVs	Glioblastoma multiforme (GBM; 64 | 39)	Antifolate	0	1	0.00294719	0	1	0.0153181	0	1	0.0859751
Total no. of SVs	Glioblastoma multiforme (GBM; 64 | 39)	Antitumor antibiotic	0	1	0.00294719	0	1	0.0153181	0	1	0.0859751
Total no. of SVs	Glioblastoma multiforme (GBM; 64 | 39)	Aromatase inhibitor	0	1	0.00294719	0	1	0.0153181	0	1	0.0859751
Total no. of SVs	Glioblastoma multiforme (GBM; 64 | 39)	Aromatase inhibitor or placebo	0	1	0.00294719	0	1	0.0153181	0	1	0.0859751
Total no. of SVs	Glioblastoma multiforme (GBM; 64 | 39)	Bisphosphonate	0	1	0.00294719	0	1	0.0153181	0	1	0.0859751
Total no. of SVs	Glioblastoma multiforme (GBM; 64 | 39)	BRAF inhibitor	0	1	0.00294719	0	1	0.0153181	0	1	0.0859751
Total no. of SVs	Glioblastoma multiforme (GBM; 64 | 39)	CDK4/6 inhibitor	0	1	0.00294719	0	1	0.0153181	0	1	0.0859751
Total no. of SVs	Glioblastoma multiforme (GBM; 64 | 39)	CDK4/6 inhibitor or placebo	0	1	0.00294719	0	1	0.0153181	0	1	0.0859751
Total no. of SVs	Glioblastoma multiforme (GBM; 64 | 39)	Chemoradiotherapy	0	1	0.00294719	0	1	0.0153181	0	1	0.0859751
Total no. of SVs	Glioblastoma multiforme (GBM; 64 | 39)	Experimental	0	1	0.00294719	0	1	0.0153181	0	1	0.0859751
Total no. of SVs	Glioblastoma multiforme (GBM; 64 | 39)	Experimental or placebo	0	1	0.00294719	0	1	0.0153181	0	1	0.0859751
Total no. of SVs	Glioblastoma multiforme (GBM; 64 | 39)	FAK inhibitor	0	1	0.00294719	0	1	0.0153181	0	1	0.0859751
Total no. of SVs	Glioblastoma multiforme (GBM; 64 | 39)	FGFR inhibitor	0	1	0.00294719	0	1	0.0153181	0	1	0.0859751
Total no. of SVs	Glioblastoma multiforme (GBM; 64 | 39)	Folate antagonist	0	1	0.00294719	0	1	0.0153181	0	1	0.0859751
Total no. of SVs	Glioblastoma multiforme (GBM; 64 | 39)	Folinic acid	0	1	0.00294719	0	1	0.0153181	0	1	0.0859751
Total no. of SVs	Glioblastoma multiforme (GBM; 64 | 39)	Glucocorticoid	0	1	0.00294719	0	1	0.0153181	0	1	0.0859751
Total no. of SVs	Glioblastoma multiforme (GBM; 64 | 39)	GnRH (ant)agonist	0	1	0.00294719	0	1	0.0153181	0	1	0.0859751
Total no. of SVs	Glioblastoma multiforme (GBM; 64 | 39)	HIPEC	0	1	0.00294719	0	1	0.0153181	0	1	0.0859751
Total no. of SVs	Glioblastoma multiforme (GBM; 64 | 39)	Hyperthermia	0	1	0.00294719	0	1	0.0153181	0	1	0.0859751
Total no. of SVs	Glioblastoma multiforme (GBM; 64 | 39)	Immune modulator	0	1	0.00294719	0	1	0.0153181	0	1	0.0859751
Total no. of SVs	Glioblastoma multiforme (GBM; 64 | 39)	Immune therapy or placebo	0	1	0.00294719	0	1	0.0153181	0	1	0.0859751
Total no. of SVs	Glioblastoma multiforme (GBM; 64 | 39)	Immunetherapy	0	1	0.00294719	0	1	0.0153181	0	1	0.0859751
Total no. of SVs	Glioblastoma multiforme (GBM; 64 | 39)	Immunomodulator	0	1	0.00294719	0	1	0.0153181	0	1	0.0859751
Total no. of SVs	Glioblastoma multiforme (GBM; 64 | 39)	Immunotherapy	0	1	0.00294719	0	1	0.0153181	0	1	0.0859751
Total no. of SVs	Glioblastoma multiforme (GBM; 64 | 39)	MEK inhibitor	0	1	0.00294719	0	1	0.0153181	0	1	0.0859751
Total no. of SVs	Glioblastoma multiforme (GBM; 64 | 39)	Microtubule inhibitor	0	1	0.00294719	0	1	0.0153181	0	1	0.0859751
Total no. of SVs	Glioblastoma multiforme (GBM; 64 | 39)	Monoclonal antibody	0	1	0.00294719	0	1	0.0153181	0	1	0.0859751
Total no. of SVs	Glioblastoma multiforme (GBM; 64 | 39)	mTOR inhibitor	0	1	0.00294719	0	1	0.0153181	0	1	0.0859751
Total no. of SVs	Glioblastoma multiforme (GBM; 64 | 39)	Multikinase inhibitor	0	1	0.00294719	0	1	0.0153181	0	1	0.0859751
Total no. of SVs	Glioblastoma multiforme (GBM; 64 | 39)	Nuclear therapy or placebo	0	1	0.00294719	0	1	0.0153181	0	1	0.0859751
Total no. of SVs	Glioblastoma multiforme (GBM; 64 | 39)	Nucleoside-analogon	0	1	0.00294719	0	1	0.0153181	0	1	0.0859751
Total no. of SVs	Glioblastoma multiforme (GBM; 64 | 39)	Oncolytic virus	0	1	0.00294719	0	1	0.0153181	0	1	0.0859751
Total no. of SVs	Glioblastoma multiforme (GBM; 64 | 39)	Orteronel or placebo	0	1	0.00294719	0	1	0.0153181	0	1	0.0859751
Total no. of SVs	Glioblastoma multiforme (GBM; 64 | 39)	Other treatment(s)	0	1	0.00294719	0	1	0.0153181	0	1	0.0859751
Total no. of SVs	Glioblastoma multiforme (GBM; 64 | 39)	PARP inhibitor	0	1	0.00294719	0	1	0.0153181	0	1	0.0859751
Total no. of SVs	Glioblastoma multiforme (GBM; 64 | 39)	PARP inhibitor or placebo	0	1	0.00294719	0	1	0.0153181	0	1	0.0859751
Total no. of SVs	Glioblastoma multiforme (GBM; 64 | 39)	PI3K inhibitor	0	1	0.00294719	0	1	0.0153181	0	1	0.0859751
Total no. of SVs	Glioblastoma multiforme (GBM; 64 | 39)	PI3K inhibitor or placebo	0	1	0.00294719	0	1	0.0153181	0	1	0.0859751
Total no. of SVs	Glioblastoma multiforme (GBM; 64 | 39)	PIPAC	0	1	0.00294719	0	1	0.0153181	0	1	0.0859751
Total no. of SVs	Glioblastoma multiforme (GBM; 64 | 39)	Platinum	0	1	0.00294719	0	1	0.0153181	0	1	0.0859751
Total no. of SVs	Glioblastoma multiforme (GBM; 64 | 39)	Progestogen	0	1	0.00294719	0	1	0.0153181	0	1	0.0859751
Total no. of SVs	Glioblastoma multiforme (GBM; 64 | 39)	Proteasome inhibitor	0	1	0.00294719	0	1	0.0153181	0	1	0.0859751
Total no. of SVs	Glioblastoma multiforme (GBM; 64 | 39)	Pyrimidine (ant)agonist	0	1	0.00294719	0	1	0.0153181	0	1	0.0859751
Total no. of SVs	Glioblastoma multiforme (GBM; 64 | 39)	Radiofrequency ablation	0	1	0.00294719	0	1	0.0153181	0	1	0.0859751
Total no. of SVs	Glioblastoma multiforme (GBM; 64 | 39)	Radionuclide	0	1	0.00294719	0	1	0.0153181	0	1	0.0859751
Total no. of SVs	Glioblastoma multiforme (GBM; 64 | 39)	Radiotherapy	0	1	0.00294719	0	1	0.0153181	0	1	0.0859751
Total no. of SVs	Glioblastoma multiforme (GBM; 64 | 39)	Selective ER modulator	0	1	0.00294719	0	1	0.0153181	0	1	0.0859751
Total no. of SVs	Glioblastoma multiforme (GBM; 64 | 39)	Somatostatin analogue	0	1	0.00294719	0	1	0.0153181	0	1	0.0859751
Total no. of SVs	Glioblastoma multiforme (GBM; 64 | 39)	Taxane	0	1	0.00294719	0	1	0.0153181	0	1	0.0859751
Total no. of SVs	Glioblastoma multiforme (GBM; 64 | 39)	Topoisomerase inhibitor	0	1	0.00294719	0	1	0.0153181	0	1	0.0859751
Total no. of SVs	Glioblastoma multiforme (GBM; 64 | 39)	Unknown treatment(s)	0	1	0.00294719	0	1	0.0153181	0	1	0.0859751
Total no. of SVs	Glioblastoma multiforme (GBM; 64 | 39)	Vinca Alkaloid	0	1	0.00294719	0	1	0.0153181	0	1	0.0859751
Total no. of SVs	Glioblastoma multiforme (GBM; 64 | 39)	ACVR1B	0	1	0.00294719	0	1	0.0153181	0	1	0.0859751
Total no. of SVs	Glioblastoma multiforme (GBM; 64 | 39)	ACVR2A	0	1	0.00294719	0	1	0.0153181	0	1	0.0859751
Total no. of SVs	Glioblastoma multiforme (GBM; 64 | 39)	ADAM30	0	1	0.00294719	0	1	0.0153181	0	1	0.0859751
Total no. of SVs	Glioblastoma multiforme (GBM; 64 | 39)	AIM1	0	1	0.00294719	0	1	0.0153181	0	1	0.0859751
Total no. of SVs	Glioblastoma multiforme (GBM; 64 | 39)	AJUBA	0	1	0.00294719	0	1	0.0153181	0	1	0.0859751
Total no. of SVs	Glioblastoma multiforme (GBM; 64 | 39)	AKT1	0	1	0.00294719	0	1	0.0153181	0	1	0.0859751
Total no. of SVs	Glioblastoma multiforme (GBM; 64 | 39)	ALB	0	1	0.00294719	0	1	0.0153181	0	1	0.0859751
Total no. of SVs	Glioblastoma multiforme (GBM; 64 | 39)	ALK	0	1	0.00294719	0	1	0.0153181	0	1	0.0859751
Total no. of SVs	Glioblastoma multiforme (GBM; 64 | 39)	AMBRA1	0	1	0.00294719	0	1	0.0153181	0	1	0.0859751
Total no. of SVs	Glioblastoma multiforme (GBM; 64 | 39)	AMER1	0	1	0.00294719	0	1	0.0153181	0	1	0.0859751
Total no. of SVs	Glioblastoma multiforme (GBM; 64 | 39)	ANK1	0	1	0.00294719	0	1	0.0153181	0	1	0.0859751
Total no. of SVs	Glioblastoma multiforme (GBM; 64 | 39)	ANKRD11	0	1	0.00294719	0	1	0.0153181	0	1	0.0859751
Total no. of SVs	Glioblastoma multiforme (GBM; 64 | 39)	APC	0	1	0.00294719	0	1	0.0153181	0	1	0.0859751
Total no. of SVs	Glioblastoma multiforme (GBM; 64 | 39)	AR	0	1	0.00294719	0	1	0.0153181	0	1	0.0859751
Total no. of SVs	Glioblastoma multiforme (GBM; 64 | 39)	ARHGAP35	0	1	0.00294719	0	1	0.0153181	0	1	0.0859751
Total no. of SVs	Glioblastoma multiforme (GBM; 64 | 39)	ARID1A	0	1	0.00294719	0	1	0.0153181	0	1	0.0859751
Total no. of SVs	Glioblastoma multiforme (GBM; 64 | 39)	ARID1B	0	1	0.00294719	0	1	0.0153181	0	1	0.0859751
Total no. of SVs	Glioblastoma multiforme (GBM; 64 | 39)	ARID2	0	1	0.00294719	0	1	0.0153181	0	1	0.0859751
Total no. of SVs	Glioblastoma multiforme (GBM; 64 | 39)	ARID5B	0	1	0.00294719	0	1	0.0153181	0	1	0.0859751
Total no. of SVs	Glioblastoma multiforme (GBM; 64 | 39)	ASXL1	0	1	0.00294719	0	1	0.0153181	0	1	0.0859751
Total no. of SVs	Glioblastoma multiforme (GBM; 64 | 39)	ASXL2	0	1	0.00294719	0	1	0.0153181	0	1	0.0859751
Total no. of SVs	Glioblastoma multiforme (GBM; 64 | 39)	ATG7	0	1	0.00294719	0	1	0.0153181	0	1	0.0859751
Total no. of SVs	Glioblastoma multiforme (GBM; 64 | 39)	ATM	0	1	0.00294719	0	1	0.0153181	0	1	0.0859751
Total no. of SVs	Glioblastoma multiforme (GBM; 64 | 39)	ATR	0	1	0.00294719	0	1	0.0153181	0	1	0.0859751
Total no. of SVs	Glioblastoma multiforme (GBM; 64 | 39)	ATRX	0	1	0.00294719	0	1	0.0153181	0	1	0.0859751
Total no. of SVs	Glioblastoma multiforme (GBM; 64 | 39)	AXIN1	0	1	0.00294719	0	1	0.0153181	0	1	0.0859751
Total no. of SVs	Glioblastoma multiforme (GBM; 64 | 39)	AXIN2	0	1	0.00294719	0	1	0.0153181	0	1	0.0859751
Total no. of SVs	Glioblastoma multiforme (GBM; 64 | 39)	AXL	0	1	0.00294719	0	1	0.0153181	0	1	0.0859751
Total no. of SVs	Glioblastoma multiforme (GBM; 64 | 39)	B2M	0	1	0.00294719	0	1	0.0153181	0	1	0.0859751
Total no. of SVs	Glioblastoma multiforme (GBM; 64 | 39)	BAP1	0	1	0.00294719	0	1	0.0153181	0	1	0.0859751
Total no. of SVs	Glioblastoma multiforme (GBM; 64 | 39)	BARD1	0	1	0.00294719	0	1	0.0153181	0	1	0.0859751
Total no. of SVs	Glioblastoma multiforme (GBM; 64 | 39)	BCL9L	0	1	0.00294719	0	1	0.0153181	0	1	0.0859751
Total no. of SVs	Glioblastoma multiforme (GBM; 64 | 39)	BCOR	0	1	0.00294719	0	1	0.0153181	0	1	0.0859751
Total no. of SVs	Glioblastoma multiforme (GBM; 64 | 39)	BMPR1A	0	1	0.00294719	0	1	0.0153181	0	1	0.0859751
Total no. of SVs	Glioblastoma multiforme (GBM; 64 | 39)	BMPR2	0	1	0.00294719	0	1	0.0153181	0	1	0.0859751
Total no. of SVs	Glioblastoma multiforme (GBM; 64 | 39)	BRAF	0	1	0.00294719	0	1	0.0153181	0	1	0.0859751
Total no. of SVs	Glioblastoma multiforme (GBM; 64 | 39)	BRCA1	0	1	0.00294719	0	1	0.0153181	0	1	0.0859751
Total no. of SVs	Glioblastoma multiforme (GBM; 64 | 39)	BRCA2	0	1	0.00294719	0	1	0.0153181	0	1	0.0859751
Total no. of SVs	Glioblastoma multiforme (GBM; 64 | 39)	BRD7	0	1	0.00294719	0	1	0.0153181	0	1	0.0859751
Total no. of SVs	Glioblastoma multiforme (GBM; 64 | 39)	BRIP1	0	1	0.00294719	0	1	0.0153181	0	1	0.0859751
Total no. of SVs	Glioblastoma multiforme (GBM; 64 | 39)	BTK	0	1	0.00294719	0	1	0.0153181	0	1	0.0859751
Total no. of SVs	Glioblastoma multiforme (GBM; 64 | 39)	C21orf91	0	1	0.00294719	0	1	0.0153181	0	1	0.0859751
Total no. of SVs	Glioblastoma multiforme (GBM; 64 | 39)	CALR	0	1	0.00294719	0	1	0.0153181	0	1	0.0859751
Total no. of SVs	Glioblastoma multiforme (GBM; 64 | 39)	CARD11	0	1	0.00294719	0	1	0.0153181	0	1	0.0859751
Total no. of SVs	Glioblastoma multiforme (GBM; 64 | 39)	CASP8	0	1	0.00294719	0	1	0.0153181	0	1	0.0859751
Total no. of SVs	Glioblastoma multiforme (GBM; 64 | 39)	CASZ1	0	1	0.00294719	0	1	0.0153181	0	1	0.0859751
Total no. of SVs	Glioblastoma multiforme (GBM; 64 | 39)	CBFB	0	1	0.00294719	0	1	0.0153181	0	1	0.0859751
Total no. of SVs	Glioblastoma multiforme (GBM; 64 | 39)	CCND1	0	1	0.00294719	0	1	0.0153181	0	1	0.0859751
Total no. of SVs	Glioblastoma multiforme (GBM; 64 | 39)	CCND2	0	1	0.00294719	0	1	0.0153181	0	1	0.0859751
Total no. of SVs	Glioblastoma multiforme (GBM; 64 | 39)	CCND3	0	1	0.00294719	0	1	0.0153181	0	1	0.0859751
Total no. of SVs	Glioblastoma multiforme (GBM; 64 | 39)	CCNE1	0	1	0.00294719	0	1	0.0153181	0	1	0.0859751
Total no. of SVs	Glioblastoma multiforme (GBM; 64 | 39)	CD274	0	1	0.00294719	0	1	0.0153181	0	1	0.0859751
Total no. of SVs	Glioblastoma multiforme (GBM; 64 | 39)	CD44	0	1	0.00294719	0	1	0.0153181	0	1	0.0859751
Total no. of SVs	Glioblastoma multiforme (GBM; 64 | 39)	CD58	0	1	0.00294719	0	1	0.0153181	0	1	0.0859751
Total no. of SVs	Glioblastoma multiforme (GBM; 64 | 39)	CD79B	0	1	0.00294719	0	1	0.0153181	0	1	0.0859751
Total no. of SVs	Glioblastoma multiforme (GBM; 64 | 39)	CDC73	0	1	0.00294719	0	1	0.0153181	0	1	0.0859751
Total no. of SVs	Glioblastoma multiforme (GBM; 64 | 39)	CDH1	0	1	0.00294719	0	1	0.0153181	0	1	0.0859751
Total no. of SVs	Glioblastoma multiforme (GBM; 64 | 39)	CDH10	0	1	0.00294719	0	1	0.0153181	0	1	0.0859751
Total no. of SVs	Glioblastoma multiforme (GBM; 64 | 39)	CDK12	0	1	0.00294719	0	1	0.0153181	0	1	0.0859751
Total no. of SVs	Glioblastoma multiforme (GBM; 64 | 39)	CDK4	0.266148	0.0145402	0.00294719	0	1	0.0153181	0	1	0.0859751
Total no. of SVs	Glioblastoma multiforme (GBM; 64 | 39)	CDK6	0	1	0.00294719	0	1	0.0153181	0	1	0.0859751
Total no. of SVs	Glioblastoma multiforme (GBM; 64 | 39)	CDKN1A	0	1	0.00294719	0	1	0.0153181	0	1	0.0859751
Total no. of SVs	Glioblastoma multiforme (GBM; 64 | 39)	CDKN1B	0	1	0.00294719	0	1	0.0153181	0	1	0.0859751
Total no. of SVs	Glioblastoma multiforme (GBM; 64 | 39)	CDKN2A	0.239868	0.00377105	0.00294719	0.12274	0.073888	0.0153181	0.113574	0.196835	0.0859751
Total no. of SVs	Glioblastoma multiforme (GBM; 64 | 39)	CDKN2C	0	1	0.00294719	0	1	0.0153181	0	1	0.0859751
Total no. of SVs	Glioblastoma multiforme (GBM; 64 | 39)	CDX2	0	1	0.00294719	0	1	0.0153181	0	1	0.0859751
Total no. of SVs	Glioblastoma multiforme (GBM; 64 | 39)	CHD1	0	1	0.00294719	0	1	0.0153181	0	1	0.0859751
Total no. of SVs	Glioblastoma multiforme (GBM; 64 | 39)	CHD4	0	1	0.00294719	0	1	0.0153181	0	1	0.0859751
Total no. of SVs	Glioblastoma multiforme (GBM; 64 | 39)	CHEK2	0	1	0.00294719	0	1	0.0153181	0	1	0.0859751
Total no. of SVs	Glioblastoma multiforme (GBM; 64 | 39)	CIC	0	1	0.00294719	0	1	0.0153181	0	1	0.0859751
Total no. of SVs	Glioblastoma multiforme (GBM; 64 | 39)	COL2A1	0	1	0.00294719	0	1	0.0153181	0	1	0.0859751
Total no. of SVs	Glioblastoma multiforme (GBM; 64 | 39)	CREBBP	0	1	0.00294719	0	1	0.0153181	0	1	0.0859751
Total no. of SVs	Glioblastoma multiforme (GBM; 64 | 39)	CSMD1	0	1	0.00294719	0	1	0.0153181	0	1	0.0859751
Total no. of SVs	Glioblastoma multiforme (GBM; 64 | 39)	CTCF	0	1	0.00294719	0	1	0.0153181	0	1	0.0859751
Total no. of SVs	Glioblastoma multiforme (GBM; 64 | 39)	CTNNA1	0	1	0.00294719	0	1	0.0153181	0	1	0.0859751
Total no. of SVs	Glioblastoma multiforme (GBM; 64 | 39)	CTNNB1	0	1	0.00294719	0	1	0.0153181	0	1	0.0859751
Total no. of SVs	Glioblastoma multiforme (GBM; 64 | 39)	CUL3	0	1	0.00294719	0	1	0.0153181	0	1	0.0859751
Total no. of SVs	Glioblastoma multiforme (GBM; 64 | 39)	CUX1	0	1	0.00294719	0	1	0.0153181	0	1	0.0859751
Total no. of SVs	Glioblastoma multiforme (GBM; 64 | 39)	CYLD	0	1	0.00294719	0	1	0.0153181	0	1	0.0859751
Total no. of SVs	Glioblastoma multiforme (GBM; 64 | 39)	DAXX	0	1	0.00294719	0	1	0.0153181	0	1	0.0859751
Total no. of SVs	Glioblastoma multiforme (GBM; 64 | 39)	DDR2	0	1	0.00294719	0	1	0.0153181	0	1	0.0859751
Total no. of SVs	Glioblastoma multiforme (GBM; 64 | 39)	DDX3X	0	1	0.00294719	0	1	0.0153181	0	1	0.0859751
Total no. of SVs	Glioblastoma multiforme (GBM; 64 | 39)	DEPDC5	0	1	0.00294719	0	1	0.0153181	0	1	0.0859751
Total no. of SVs	Glioblastoma multiforme (GBM; 64 | 39)	DGCR8	0	1	0.00294719	0	1	0.0153181	0	1	0.0859751
Total no. of SVs	Glioblastoma multiforme (GBM; 64 | 39)	DLG2	0	1	0.00294719	0	1	0.0153181	0	1	0.0859751
Total no. of SVs	Glioblastoma multiforme (GBM; 64 | 39)	DNMT3A	0	1	0.00294719	0	1	0.0153181	0	1	0.0859751
Total no. of SVs	Glioblastoma multiforme (GBM; 64 | 39)	DOCK8	0	1	0.00294719	0	1	0.0153181	0	1	0.0859751
Total no. of SVs	Glioblastoma multiforme (GBM; 64 | 39)	DPYD	0	1	0.00294719	0	1	0.0153181	0	1	0.0859751
Total no. of SVs	Glioblastoma multiforme (GBM; 64 | 39)	DROSHA	0	1	0.00294719	0	1	0.0153181	0	1	0.0859751
Total no. of SVs	Glioblastoma multiforme (GBM; 64 | 39)	EGFR	0.0700177	0.252327	0.00294719	0.0657257	0.305981	0.0153181	0.232603	0.0320154	0.0859751
Total no. of SVs	Glioblastoma multiforme (GBM; 64 | 39)	EIF1AX	0	1	0.00294719	0	1	0.0153181	0	1	0.0859751
Total no. of SVs	Glioblastoma multiforme (GBM; 64 | 39)	ELF3	0	1	0.00294719	0	1	0.0153181	0	1	0.0859751
Total no. of SVs	Glioblastoma multiforme (GBM; 64 | 39)	EML4	0	1	0.00294719	0	1	0.0153181	0	1	0.0859751
Total no. of SVs	Glioblastoma multiforme (GBM; 64 | 39)	EP300	0	1	0.00294719	0	1	0.0153181	0	1	0.0859751
Total no. of SVs	Glioblastoma multiforme (GBM; 64 | 39)	EPHA2	0	1	0.00294719	0	1	0.0153181	0	1	0.0859751
Total no. of SVs	Glioblastoma multiforme (GBM; 64 | 39)	ERBB2	0	1	0.00294719	0	1	0.0153181	0	1	0.0859751
Total no. of SVs	Glioblastoma multiforme (GBM; 64 | 39)	ERBB3	0	1	0.00294719	0	1	0.0153181	0	1	0.0859751
Total no. of SVs	Glioblastoma multiforme (GBM; 64 | 39)	ERBB4	0	1	0.00294719	0	1	0.0153181	0	1	0.0859751
Total no. of SVs	Glioblastoma multiforme (GBM; 64 | 39)	ERCC2	0	1	0.00294719	0	1	0.0153181	0	1	0.0859751
Total no. of SVs	Glioblastoma multiforme (GBM; 64 | 39)	ERF	0	1	0.00294719	0	1	0.0153181	0	1	0.0859751
Total no. of SVs	Glioblastoma multiforme (GBM; 64 | 39)	ERG	0	1	0.00294719	0	1	0.0153181	0	1	0.0859751
Total no. of SVs	Glioblastoma multiforme (GBM; 64 | 39)	ESR1	0	1	0.00294719	0	1	0.0153181	0	1	0.0859751
Total no. of SVs	Glioblastoma multiforme (GBM; 64 | 39)	EYS	0	1	0.00294719	0	1	0.0153181	0	1	0.0859751
Total no. of SVs	Glioblastoma multiforme (GBM; 64 | 39)	EZH2	0	1	0.00294719	0	1	0.0153181	0	1	0.0859751
Total no. of SVs	Glioblastoma multiforme (GBM; 64 | 39)	FAT1	0	1	0.00294719	0	1	0.0153181	0	1	0.0859751
Total no. of SVs	Glioblastoma multiforme (GBM; 64 | 39)	FAT4	0	1	0.00294719	0	1	0.0153181	0	1	0.0859751
Total no. of SVs	Glioblastoma multiforme (GBM; 64 | 39)	FBXL17	0	1	0.00294719	0	1	0.0153181	0	1	0.0859751
Total no. of SVs	Glioblastoma multiforme (GBM; 64 | 39)	FBXO11	0	1	0.00294719	0	1	0.0153181	0	1	0.0859751
Total no. of SVs	Glioblastoma multiforme (GBM; 64 | 39)	FBXW7	0	1	0.00294719	0	1	0.0153181	0	1	0.0859751
Total no. of SVs	Glioblastoma multiforme (GBM; 64 | 39)	FGF3	0	1	0.00294719	0	1	0.0153181	0	1	0.0859751
Total no. of SVs	Glioblastoma multiforme (GBM; 64 | 39)	FGFR1	0	1	0.00294719	0	1	0.0153181	0	1	0.0859751
Total no. of SVs	Glioblastoma multiforme (GBM; 64 | 39)	FGFR2	0	1	0.00294719	0	1	0.0153181	0	1	0.0859751
Total no. of SVs	Glioblastoma multiforme (GBM; 64 | 39)	FGFR3	0	1	0.00294719	0	1	0.0153181	0	1	0.0859751
Total no. of SVs	Glioblastoma multiforme (GBM; 64 | 39)	FH	0	1	0.00294719	0	1	0.0153181	0	1	0.0859751
Total no. of SVs	Glioblastoma multiforme (GBM; 64 | 39)	FLCN	0	1	0.00294719	0	1	0.0153181	0	1	0.0859751
Total no. of SVs	Glioblastoma multiforme (GBM; 64 | 39)	FLT3	0	1	0.00294719	0	1	0.0153181	0	1	0.0859751
Total no. of SVs	Glioblastoma multiforme (GBM; 64 | 39)	FOXA1	0	1	0.00294719	0	1	0.0153181	0	1	0.0859751
Total no. of SVs	Glioblastoma multiforme (GBM; 64 | 39)	FOXA2	0	1	0.00294719	0	1	0.0153181	0	1	0.0859751
Total no. of SVs	Glioblastoma multiforme (GBM; 64 | 39)	FOXL2	0	1	0.00294719	0	1	0.0153181	0	1	0.0859751
Total no. of SVs	Glioblastoma multiforme (GBM; 64 | 39)	FOXP1	0	1	0.00294719	0	1	0.0153181	0	1	0.0859751
Total no. of SVs	Glioblastoma multiforme (GBM; 64 | 39)	FOXQ1	0	1	0.00294719	0	1	0.0153181	0	1	0.0859751
Total no. of SVs	Glioblastoma multiforme (GBM; 64 | 39)	G6PD	0	1	0.00294719	0	1	0.0153181	0	1	0.0859751
Total no. of SVs	Glioblastoma multiforme (GBM; 64 | 39)	GATA3	0	1	0.00294719	0	1	0.0153181	0	1	0.0859751
Total no. of SVs	Glioblastoma multiforme (GBM; 64 | 39)	GATA6	0	1	0.00294719	0	1	0.0153181	0	1	0.0859751
Total no. of SVs	Glioblastoma multiforme (GBM; 64 | 39)	GNAS	0	1	0.00294719	0	1	0.0153181	0	1	0.0859751
Total no. of SVs	Glioblastoma multiforme (GBM; 64 | 39)	GPS2	0	1	0.00294719	0	1	0.0153181	0	1	0.0859751
Total no. of SVs	Glioblastoma multiforme (GBM; 64 | 39)	GRIN2A	0	1	0.00294719	0	1	0.0153181	0	1	0.0859751
Total no. of SVs	Glioblastoma multiforme (GBM; 64 | 39)	GSK3B	0	1	0.00294719	0	1	0.0153181	0	1	0.0859751
Total no. of SVs	Glioblastoma multiforme (GBM; 64 | 39)	GTF2I	0	1	0.00294719	0	1	0.0153181	0	1	0.0859751
Total no. of SVs	Glioblastoma multiforme (GBM; 64 | 39)	H3F3A	0	1	0.00294719	0	1	0.0153181	0	1	0.0859751
Total no. of SVs	Glioblastoma multiforme (GBM; 64 | 39)	H3F3B	0	1	0.00294719	0	1	0.0153181	0	1	0.0859751
Total no. of SVs	Glioblastoma multiforme (GBM; 64 | 39)	HIF1A	0	1	0.00294719	0	1	0.0153181	0	1	0.0859751
Total no. of SVs	Glioblastoma multiforme (GBM; 64 | 39)	HIST1H1C	0	1	0.00294719	0	1	0.0153181	0	1	0.0859751
Total no. of SVs	Glioblastoma multiforme (GBM; 64 | 39)	HIST1H3B	0	1	0.00294719	0	1	0.0153181	0	1	0.0859751
Total no. of SVs	Glioblastoma multiforme (GBM; 64 | 39)	HIST2H3D	0	1	0.00294719	0	1	0.0153181	0	1	0.0859751
Total no. of SVs	Glioblastoma multiforme (GBM; 64 | 39)	HLA-A	0	1	0.00294719	0	1	0.0153181	0	1	0.0859751
Total no. of SVs	Glioblastoma multiforme (GBM; 64 | 39)	HLA-B	0	1	0.00294719	0	1	0.0153181	0	1	0.0859751
Total no. of SVs	Glioblastoma multiforme (GBM; 64 | 39)	HLA-C	0	1	0.00294719	0	1	0.0153181	0	1	0.0859751
Total no. of SVs	Glioblastoma multiforme (GBM; 64 | 39)	HNRNPA2B1	0	1	0.00294719	0	1	0.0153181	0	1	0.0859751
Total no. of SVs	Glioblastoma multiforme (GBM; 64 | 39)	HOXC13	0	1	0.00294719	0	1	0.0153181	0	1	0.0859751
Total no. of SVs	Glioblastoma multiforme (GBM; 64 | 39)	HRAS	0	1	0.00294719	0	1	0.0153181	0	1	0.0859751
Total no. of SVs	Glioblastoma multiforme (GBM; 64 | 39)	IDH1	0	1	0.00294719	0	1	0.0153181	0	1	0.0859751
Total no. of SVs	Glioblastoma multiforme (GBM; 64 | 39)	IDH2	0	1	0.00294719	0	1	0.0153181	0	1	0.0859751
Total no. of SVs	Glioblastoma multiforme (GBM; 64 | 39)	IGF1R	0	1	0.00294719	0	1	0.0153181	0	1	0.0859751
Total no. of SVs	Glioblastoma multiforme (GBM; 64 | 39)	IGLL5	0	1	0.00294719	0	1	0.0153181	0	1	0.0859751
Total no. of SVs	Glioblastoma multiforme (GBM; 64 | 39)	IKBKB	0	1	0.00294719	0	1	0.0153181	0	1	0.0859751
Total no. of SVs	Glioblastoma multiforme (GBM; 64 | 39)	IL1RAPL1	0	1	0.00294719	0	1	0.0153181	0	1	0.0859751
Total no. of SVs	Glioblastoma multiforme (GBM; 64 | 39)	IL6ST	0	1	0.00294719	0	1	0.0153181	0	1	0.0859751
Total no. of SVs	Glioblastoma multiforme (GBM; 64 | 39)	IL7R	0	1	0.00294719	0	1	0.0153181	0	1	0.0859751
Total no. of SVs	Glioblastoma multiforme (GBM; 64 | 39)	IRF2	0	1	0.00294719	0	1	0.0153181	0	1	0.0859751
Total no. of SVs	Glioblastoma multiforme (GBM; 64 | 39)	IRS2	0	1	0.00294719	0	1	0.0153181	0	1	0.0859751
Total no. of SVs	Glioblastoma multiforme (GBM; 64 | 39)	ITGAV	0	1	0.00294719	0	1	0.0153181	0	1	0.0859751
Total no. of SVs	Glioblastoma multiforme (GBM; 64 | 39)	JAK1	0	1	0.00294719	0	1	0.0153181	0	1	0.0859751
Total no. of SVs	Glioblastoma multiforme (GBM; 64 | 39)	JAK2	0	1	0.00294719	0	1	0.0153181	0	1	0.0859751
Total no. of SVs	Glioblastoma multiforme (GBM; 64 | 39)	JMJD4	0	1	0.00294719	0	1	0.0153181	0	1	0.0859751
Total no. of SVs	Glioblastoma multiforme (GBM; 64 | 39)	KANSL1	0	1	0.00294719	0	1	0.0153181	0	1	0.0859751
Total no. of SVs	Glioblastoma multiforme (GBM; 64 | 39)	KCNJ5	0	1	0.00294719	0	1	0.0153181	0	1	0.0859751
Total no. of SVs	Glioblastoma multiforme (GBM; 64 | 39)	KDM5C	0	1	0.00294719	0	1	0.0153181	0	1	0.0859751
Total no. of SVs	Glioblastoma multiforme (GBM; 64 | 39)	KDM6A	0	1	0.00294719	0	1	0.0153181	0	1	0.0859751
Total no. of SVs	Glioblastoma multiforme (GBM; 64 | 39)	KDR	0	1	0.00294719	0	1	0.0153181	0	1	0.0859751
Total no. of SVs	Glioblastoma multiforme (GBM; 64 | 39)	KEAP1	0	1	0.00294719	0	1	0.0153181	0	1	0.0859751
Total no. of SVs	Glioblastoma multiforme (GBM; 64 | 39)	KIT	0	1	0.00294719	0	1	0.0153181	0	1	0.0859751
Total no. of SVs	Glioblastoma multiforme (GBM; 64 | 39)	KLF5	0	1	0.00294719	0	1	0.0153181	0	1	0.0859751
Total no. of SVs	Glioblastoma multiforme (GBM; 64 | 39)	KMT2B	0	1	0.00294719	0	1	0.0153181	0	1	0.0859751
Total no. of SVs	Glioblastoma multiforme (GBM; 64 | 39)	KMT2C	0	1	0.00294719	0	1	0.0153181	0	1	0.0859751
Total no. of SVs	Glioblastoma multiforme (GBM; 64 | 39)	KMT2D	0	1	0.00294719	0	1	0.0153181	0	1	0.0859751
Total no. of SVs	Glioblastoma multiforme (GBM; 64 | 39)	KRAS	0	1	0.00294719	0	1	0.0153181	0	1	0.0859751
Total no. of SVs	Glioblastoma multiforme (GBM; 64 | 39)	LATS2	0	1	0.00294719	0	1	0.0153181	0	1	0.0859751
Total no. of SVs	Glioblastoma multiforme (GBM; 64 | 39)	LMBRD2	0	1	0.00294719	0	1	0.0153181	0	1	0.0859751
Total no. of SVs	Glioblastoma multiforme (GBM; 64 | 39)	LZTR1	0	1	0.00294719	0	1	0.0153181	0	1	0.0859751
Total no. of SVs	Glioblastoma multiforme (GBM; 64 | 39)	MAP2K1	0	1	0.00294719	0	1	0.0153181	0	1	0.0859751
Total no. of SVs	Glioblastoma multiforme (GBM; 64 | 39)	MAP2K4	0	1	0.00294719	0	1	0.0153181	0	1	0.0859751
Total no. of SVs	Glioblastoma multiforme (GBM; 64 | 39)	MAP2K7	0	1	0.00294719	0	1	0.0153181	0	1	0.0859751
Total no. of SVs	Glioblastoma multiforme (GBM; 64 | 39)	MAP3K1	0	1	0.00294719	0	1	0.0153181	0	1	0.0859751
Total no. of SVs	Glioblastoma multiforme (GBM; 64 | 39)	MAP3K13	0	1	0.00294719	0	1	0.0153181	0	1	0.0859751
Total no. of SVs	Glioblastoma multiforme (GBM; 64 | 39)	MAX	0	1	0.00294719	0	1	0.0153181	0	1	0.0859751
Total no. of SVs	Glioblastoma multiforme (GBM; 64 | 39)	MCL1	0	1	0.00294719	0	1	0.0153181	0	1	0.0859751
Total no. of SVs	Glioblastoma multiforme (GBM; 64 | 39)	MDM2	0	1	0.00294719	0	1	0.0153181	0	1	0.0859751
Total no. of SVs	Glioblastoma multiforme (GBM; 64 | 39)	MDM4	0	1	0.00294719	0	1	0.0153181	0	1	0.0859751
Total no. of SVs	Glioblastoma multiforme (GBM; 64 | 39)	MECOM	0	1	0.00294719	0	1	0.0153181	0	1	0.0859751
Total no. of SVs	Glioblastoma multiforme (GBM; 64 | 39)	MED12	0	1	0.00294719	0	1	0.0153181	0	1	0.0859751
Total no. of SVs	Glioblastoma multiforme (GBM; 64 | 39)	MEN1	0	1	0.00294719	0	1	0.0153181	0	1	0.0859751
Total no. of SVs	Glioblastoma multiforme (GBM; 64 | 39)	MET	0	1	0.00294719	0	1	0.0153181	0	1	0.0859751
Total no. of SVs	Glioblastoma multiforme (GBM; 64 | 39)	MGA	0	1	0.00294719	0	1	0.0153181	0	1	0.0859751
Total no. of SVs	Glioblastoma multiforme (GBM; 64 | 39)	MGMT	0	1	0.00294719	0	1	0.0153181	0	1	0.0859751
Total no. of SVs	Glioblastoma multiforme (GBM; 64 | 39)	MITF	0	1	0.00294719	0	1	0.0153181	0	1	0.0859751
Total no. of SVs	Glioblastoma multiforme (GBM; 64 | 39)	MLH1	0	1	0.00294719	0	1	0.0153181	0	1	0.0859751
Total no. of SVs	Glioblastoma multiforme (GBM; 64 | 39)	MLK4	0	1	0.00294719	0	1	0.0153181	0	1	0.0859751
Total no. of SVs	Glioblastoma multiforme (GBM; 64 | 39)	MLLT4	0	1	0.00294719	0	1	0.0153181	0	1	0.0859751
Total no. of SVs	Glioblastoma multiforme (GBM; 64 | 39)	MSH2	0	1	0.00294719	0	1	0.0153181	0	1	0.0859751
Total no. of SVs	Glioblastoma multiforme (GBM; 64 | 39)	MSH6	0	1	0.00294719	0	1	0.0153181	0	1	0.0859751
Total no. of SVs	Glioblastoma multiforme (GBM; 64 | 39)	MTOR	0	1	0.00294719	0	1	0.0153181	0	1	0.0859751
Total no. of SVs	Glioblastoma multiforme (GBM; 64 | 39)	MYC	0	1	0.00294719	0	1	0.0153181	0	1	0.0859751
Total no. of SVs	Glioblastoma multiforme (GBM; 64 | 39)	MYCL	0	1	0.00294719	0	1	0.0153181	0	1	0.0859751
Total no. of SVs	Glioblastoma multiforme (GBM; 64 | 39)	MYCN	0	1	0.00294719	0	1	0.0153181	0	1	0.0859751
Total no. of SVs	Glioblastoma multiforme (GBM; 64 | 39)	NCOA2	0	1	0.00294719	0	1	0.0153181	0	1	0.0859751
Total no. of SVs	Glioblastoma multiforme (GBM; 64 | 39)	NCOR1	0	1	0.00294719	0	1	0.0153181	0	1	0.0859751
Total no. of SVs	Glioblastoma multiforme (GBM; 64 | 39)	NEGR1	0	1	0.00294719	0	1	0.0153181	0	1	0.0859751
Total no. of SVs	Glioblastoma multiforme (GBM; 64 | 39)	NF1	0	1	0.00294719	0	1	0.0153181	0	1	0.0859751
Total no. of SVs	Glioblastoma multiforme (GBM; 64 | 39)	NF2	0	1	0.00294719	0	1	0.0153181	0	1	0.0859751
Total no. of SVs	Glioblastoma multiforme (GBM; 64 | 39)	NFE2L2	0	1	0.00294719	0	1	0.0153181	0	1	0.0859751
Total no. of SVs	Glioblastoma multiforme (GBM; 64 | 39)	NFKBIE	0	1	0.00294719	0	1	0.0153181	0	1	0.0859751
Total no. of SVs	Glioblastoma multiforme (GBM; 64 | 39)	NIPBL	0	1	0.00294719	0	1	0.0153181	0	1	0.0859751
Total no. of SVs	Glioblastoma multiforme (GBM; 64 | 39)	NOTCH1	0	1	0.00294719	0	1	0.0153181	0	1	0.0859751
Total no. of SVs	Glioblastoma multiforme (GBM; 64 | 39)	NOTCH2	0	1	0.00294719	0	1	0.0153181	0	1	0.0859751
Total no. of SVs	Glioblastoma multiforme (GBM; 64 | 39)	NRAS	0	1	0.00294719	0	1	0.0153181	0	1	0.0859751
Total no. of SVs	Glioblastoma multiforme (GBM; 64 | 39)	NRG1	0	1	0.00294719	0	1	0.0153181	0	1	0.0859751
Total no. of SVs	Glioblastoma multiforme (GBM; 64 | 39)	NSD1	0	1	0.00294719	0	1	0.0153181	0	1	0.0859751
Total no. of SVs	Glioblastoma multiforme (GBM; 64 | 39)	NTRK1	0	1	0.00294719	0	1	0.0153181	0	1	0.0859751
Total no. of SVs	Glioblastoma multiforme (GBM; 64 | 39)	NTRK2	0	1	0.00294719	0	1	0.0153181	0	1	0.0859751
Total no. of SVs	Glioblastoma multiforme (GBM; 64 | 39)	NTRK3	0	1	0.00294719	0	1	0.0153181	0	1	0.0859751
Total no. of SVs	Glioblastoma multiforme (GBM; 64 | 39)	OR11H1	0	1	0.00294719	0	1	0.0153181	0	1	0.0859751
Total no. of SVs	Glioblastoma multiforme (GBM; 64 | 39)	OR4F21	0	1	0.00294719	0	1	0.0153181	0	1	0.0859751
Total no. of SVs	Glioblastoma multiforme (GBM; 64 | 39)	OR4N2	0	1	0.00294719	0	1	0.0153181	0	1	0.0859751
Total no. of SVs	Glioblastoma multiforme (GBM; 64 | 39)	PABPC1	0	1	0.00294719	0	1	0.0153181	0	1	0.0859751
Total no. of SVs	Glioblastoma multiforme (GBM; 64 | 39)	PARD3	0	1	0.00294719	0	1	0.0153181	0	1	0.0859751
Total no. of SVs	Glioblastoma multiforme (GBM; 64 | 39)	PARD3B	0	1	0.00294719	0	1	0.0153181	0	1	0.0859751
Total no. of SVs	Glioblastoma multiforme (GBM; 64 | 39)	PARD6G	0	1	0.00294719	0	1	0.0153181	0	1	0.0859751
Total no. of SVs	Glioblastoma multiforme (GBM; 64 | 39)	PAX5	0	1	0.00294719	0	1	0.0153181	0	1	0.0859751
Total no. of SVs	Glioblastoma multiforme (GBM; 64 | 39)	PBRM1	0	1	0.00294719	0	1	0.0153181	0	1	0.0859751
Total no. of SVs	Glioblastoma multiforme (GBM; 64 | 39)	PDGFRA	0	1	0.00294719	0	1	0.0153181	0	1	0.0859751
Total no. of SVs	Glioblastoma multiforme (GBM; 64 | 39)	PDYN	0	1	0.00294719	0	1	0.0153181	0	1	0.0859751
Total no. of SVs	Glioblastoma multiforme (GBM; 64 | 39)	PHF6	0	1	0.00294719	0	1	0.0153181	0	1	0.0859751
Total no. of SVs	Glioblastoma multiforme (GBM; 64 | 39)	PHOX2B	0	1	0.00294719	0	1	0.0153181	0	1	0.0859751
Total no. of SVs	Glioblastoma multiforme (GBM; 64 | 39)	PIK3CA	0	1	0.00294719	0	1	0.0153181	0	1	0.0859751
Total no. of SVs	Glioblastoma multiforme (GBM; 64 | 39)	PIK3R1	0	1	0.00294719	0	1	0.0153181	0	1	0.0859751
Total no. of SVs	Glioblastoma multiforme (GBM; 64 | 39)	PIM1	0	1	0.00294719	0	1	0.0153181	0	1	0.0859751
Total no. of SVs	Glioblastoma multiforme (GBM; 64 | 39)	PLCG1	0	1	0.00294719	0	1	0.0153181	0	1	0.0859751
Total no. of SVs	Glioblastoma multiforme (GBM; 64 | 39)	PLXNB2	0	1	0.00294719	0	1	0.0153181	0	1	0.0859751
Total no. of SVs	Glioblastoma multiforme (GBM; 64 | 39)	PML	0	1	0.00294719	0	1	0.0153181	0	1	0.0859751
Total no. of SVs	Glioblastoma multiforme (GBM; 64 | 39)	POLE	0	1	0.00294719	0	1	0.0153181	0	1	0.0859751
Total no. of SVs	Glioblastoma multiforme (GBM; 64 | 39)	POT1	0	1	0.00294719	0	1	0.0153181	0	1	0.0859751
Total no. of SVs	Glioblastoma multiforme (GBM; 64 | 39)	PPM1D	0	1	0.00294719	0	1	0.0153181	0	1	0.0859751
Total no. of SVs	Glioblastoma multiforme (GBM; 64 | 39)	PPP1R15A	0	1	0.00294719	0	1	0.0153181	0	1	0.0859751
Total no. of SVs	Glioblastoma multiforme (GBM; 64 | 39)	PPP2R1A	0	1	0.00294719	0	1	0.0153181	0	1	0.0859751
Total no. of SVs	Glioblastoma multiforme (GBM; 64 | 39)	PPP2R2A	0	1	0.00294719	0	1	0.0153181	0	1	0.0859751
Total no. of SVs	Glioblastoma multiforme (GBM; 64 | 39)	PPP2R3B	0	1	0.00294719	0	1	0.0153181	0	1	0.0859751
Total no. of SVs	Glioblastoma multiforme (GBM; 64 | 39)	PPP6C	0	1	0.00294719	0	1	0.0153181	0	1	0.0859751
Total no. of SVs	Glioblastoma multiforme (GBM; 64 | 39)	PRDM1	0	1	0.00294719	0	1	0.0153181	0	1	0.0859751
Total no. of SVs	Glioblastoma multiforme (GBM; 64 | 39)	PREX2	0	1	0.00294719	0	1	0.0153181	0	1	0.0859751
Total no. of SVs	Glioblastoma multiforme (GBM; 64 | 39)	PRKACA	0	1	0.00294719	0	1	0.0153181	0	1	0.0859751
Total no. of SVs	Glioblastoma multiforme (GBM; 64 | 39)	PRKAR1A	0	1	0.00294719	0	1	0.0153181	0	1	0.0859751
Total no. of SVs	Glioblastoma multiforme (GBM; 64 | 39)	PSIP1	0	1	0.00294719	0	1	0.0153181	0	1	0.0859751
Total no. of SVs	Glioblastoma multiforme (GBM; 64 | 39)	PTCH1	0	1	0.00294719	0	1	0.0153181	0	1	0.0859751
Total no. of SVs	Glioblastoma multiforme (GBM; 64 | 39)	PTEN	-0.0941077	0.0883897	0.00294719	-0.0711371	0.210907	0.0153181	0.069581	0.413388	0.0859751
Total no. of SVs	Glioblastoma multiforme (GBM; 64 | 39)	PTPN11	0	1	0.00294719	0	1	0.0153181	0	1	0.0859751
Total no. of SVs	Glioblastoma multiforme (GBM; 64 | 39)	PTPN13	0	1	0.00294719	0	1	0.0153181	0	1	0.0859751
Total no. of SVs	Glioblastoma multiforme (GBM; 64 | 39)	PTPRN2	0	1	0.00294719	0	1	0.0153181	0	1	0.0859751
Total no. of SVs	Glioblastoma multiforme (GBM; 64 | 39)	RAC1	0	1	0.00294719	0	1	0.0153181	0	1	0.0859751
Total no. of SVs	Glioblastoma multiforme (GBM; 64 | 39)	RAD21	0	1	0.00294719	0	1	0.0153181	0	1	0.0859751
Total no. of SVs	Glioblastoma multiforme (GBM; 64 | 39)	RAD51B	0	1	0.00294719	0	1	0.0153181	0	1	0.0859751
Total no. of SVs	Glioblastoma multiforme (GBM; 64 | 39)	RAD51C	0	1	0.00294719	0	1	0.0153181	0	1	0.0859751
Total no. of SVs	Glioblastoma multiforme (GBM; 64 | 39)	RAF1	0	1	0.00294719	0	1	0.0153181	0	1	0.0859751
Total no. of SVs	Glioblastoma multiforme (GBM; 64 | 39)	RASA1	0	1	0.00294719	0	1	0.0153181	0	1	0.0859751
Total no. of SVs	Glioblastoma multiforme (GBM; 64 | 39)	RB1	0	1	0.00294719	0	1	0.0153181	0	1	0.0859751
Total no. of SVs	Glioblastoma multiforme (GBM; 64 | 39)	RBM10	0	1	0.00294719	0	1	0.0153181	0	1	0.0859751
Total no. of SVs	Glioblastoma multiforme (GBM; 64 | 39)	RET	0	1	0.00294719	0	1	0.0153181	0	1	0.0859751
Total no. of SVs	Glioblastoma multiforme (GBM; 64 | 39)	RHOA	0	1	0.00294719	0	1	0.0153181	0	1	0.0859751
Total no. of SVs	Glioblastoma multiforme (GBM; 64 | 39)	RNF43	0	1	0.00294719	0	1	0.0153181	0	1	0.0859751
Total no. of SVs	Glioblastoma multiforme (GBM; 64 | 39)	ROS1	0	1	0.00294719	0	1	0.0153181	0	1	0.0859751
Total no. of SVs	Glioblastoma multiforme (GBM; 64 | 39)	RPL22	0	1	0.00294719	0	1	0.0153181	0	1	0.0859751
Total no. of SVs	Glioblastoma multiforme (GBM; 64 | 39)	RPL5	0	1	0.00294719	0	1	0.0153181	0	1	0.0859751
Total no. of SVs	Glioblastoma multiforme (GBM; 64 | 39)	RPS6KA3	0	1	0.00294719	0	1	0.0153181	0	1	0.0859751
Total no. of SVs	Glioblastoma multiforme (GBM; 64 | 39)	RSF1	0	1	0.00294719	0	1	0.0153181	0	1	0.0859751
Total no. of SVs	Glioblastoma multiforme (GBM; 64 | 39)	RUNX1	0	1	0.00294719	0	1	0.0153181	0	1	0.0859751
Total no. of SVs	Glioblastoma multiforme (GBM; 64 | 39)	RXRA	0	1	0.00294719	0	1	0.0153181	0	1	0.0859751
Total no. of SVs	Glioblastoma multiforme (GBM; 64 | 39)	RYR1	0	1	0.00294719	0	1	0.0153181	0	1	0.0859751
Total no. of SVs	Glioblastoma multiforme (GBM; 64 | 39)	SEMG2	0	1	0.00294719	0	1	0.0153181	0	1	0.0859751
Total no. of SVs	Glioblastoma multiforme (GBM; 64 | 39)	SETBP1	0	1	0.00294719	0	1	0.0153181	0	1	0.0859751
Total no. of SVs	Glioblastoma multiforme (GBM; 64 | 39)	SETD2	0	1	0.00294719	0	1	0.0153181	0	1	0.0859751
Total no. of SVs	Glioblastoma multiforme (GBM; 64 | 39)	SF3B1	0	1	0.00294719	0	1	0.0153181	0	1	0.0859751
Total no. of SVs	Glioblastoma multiforme (GBM; 64 | 39)	SGCZ	0	1	0.00294719	0	1	0.0153181	0	1	0.0859751
Total no. of SVs	Glioblastoma multiforme (GBM; 64 | 39)	SLCO1B1	0	1	0.00294719	0	1	0.0153181	0	1	0.0859751
Total no. of SVs	Glioblastoma multiforme (GBM; 64 | 39)	SMAD2	0	1	0.00294719	0	1	0.0153181	0	1	0.0859751
Total no. of SVs	Glioblastoma multiforme (GBM; 64 | 39)	SMAD3	0	1	0.00294719	0	1	0.0153181	0	1	0.0859751
Total no. of SVs	Glioblastoma multiforme (GBM; 64 | 39)	SMAD4	0	1	0.00294719	0	1	0.0153181	0	1	0.0859751
Total no. of SVs	Glioblastoma multiforme (GBM; 64 | 39)	SMARCA1	0	1	0.00294719	0	1	0.0153181	0	1	0.0859751
Total no. of SVs	Glioblastoma multiforme (GBM; 64 | 39)	SMARCA4	0	1	0.00294719	0	1	0.0153181	0	1	0.0859751
Total no. of SVs	Glioblastoma multiforme (GBM; 64 | 39)	SMARCB1	0	1	0.00294719	0	1	0.0153181	0	1	0.0859751
Total no. of SVs	Glioblastoma multiforme (GBM; 64 | 39)	SMC3	0	1	0.00294719	0	1	0.0153181	0	1	0.0859751
Total no. of SVs	Glioblastoma multiforme (GBM; 64 | 39)	SMO	0	1	0.00294719	0	1	0.0153181	0	1	0.0859751
Total no. of SVs	Glioblastoma multiforme (GBM; 64 | 39)	SMTNL2	0	1	0.00294719	0	1	0.0153181	0	1	0.0859751
Total no. of SVs	Glioblastoma multiforme (GBM; 64 | 39)	SOX4	0	1	0.00294719	0	1	0.0153181	0	1	0.0859751
Total no. of SVs	Glioblastoma multiforme (GBM; 64 | 39)	SOX9	0	1	0.00294719	0	1	0.0153181	0	1	0.0859751
Total no. of SVs	Glioblastoma multiforme (GBM; 64 | 39)	SPATA31A7	0	1	0.00294719	0	1	0.0153181	0	1	0.0859751
Total no. of SVs	Glioblastoma multiforme (GBM; 64 | 39)	SPEN	0	1	0.00294719	0	1	0.0153181	0	1	0.0859751
Total no. of SVs	Glioblastoma multiforme (GBM; 64 | 39)	SPOP	0	1	0.00294719	0	1	0.0153181	0	1	0.0859751
Total no. of SVs	Glioblastoma multiforme (GBM; 64 | 39)	SPRED1	0	1	0.00294719	0	1	0.0153181	0	1	0.0859751
Total no. of SVs	Glioblastoma multiforme (GBM; 64 | 39)	SPTAN1	0	1	0.00294719	0	1	0.0153181	0	1	0.0859751
Total no. of SVs	Glioblastoma multiforme (GBM; 64 | 39)	SRC	0	1	0.00294719	0	1	0.0153181	0	1	0.0859751
Total no. of SVs	Glioblastoma multiforme (GBM; 64 | 39)	SRSF2	0	1	0.00294719	0	1	0.0153181	0	1	0.0859751
Total no. of SVs	Glioblastoma multiforme (GBM; 64 | 39)	STAG2	0	1	0.00294719	0	1	0.0153181	0	1	0.0859751
Total no. of SVs	Glioblastoma multiforme (GBM; 64 | 39)	STAT3	0	1	0.00294719	0	1	0.0153181	0	1	0.0859751
Total no. of SVs	Glioblastoma multiforme (GBM; 64 | 39)	STK11	0	1	0.00294719	0	1	0.0153181	0	1	0.0859751
Total no. of SVs	Glioblastoma multiforme (GBM; 64 | 39)	SUFU	0	1	0.00294719	0	1	0.0153181	0	1	0.0859751
Total no. of SVs	Glioblastoma multiforme (GBM; 64 | 39)	TBL1XR1	0	1	0.00294719	0	1	0.0153181	0	1	0.0859751
Total no. of SVs	Glioblastoma multiforme (GBM; 64 | 39)	TBX3	0	1	0.00294719	0	1	0.0153181	0	1	0.0859751
Total no. of SVs	Glioblastoma multiforme (GBM; 64 | 39)	TCF12	0	1	0.00294719	0	1	0.0153181	0	1	0.0859751
Total no. of SVs	Glioblastoma multiforme (GBM; 64 | 39)	TCF7L2	0	1	0.00294719	0	1	0.0153181	0	1	0.0859751
Total no. of SVs	Glioblastoma multiforme (GBM; 64 | 39)	TENM1	0	1	0.00294719	0	1	0.0153181	0	1	0.0859751
Total no. of SVs	Glioblastoma multiforme (GBM; 64 | 39)	TERT	0.025351	0.726414	0.00294719	0.0287518	0.705876	0.0153181	0.0307016	0.742166	0.0859751
Total no. of SVs	Glioblastoma multiforme (GBM; 64 | 39)	TET2	0	1	0.00294719	0	1	0.0153181	0	1	0.0859751
Total no. of SVs	Glioblastoma multiforme (GBM; 64 | 39)	TG	0	1	0.00294719	0	1	0.0153181	0	1	0.0859751
Total no. of SVs	Glioblastoma multiforme (GBM; 64 | 39)	TGFBR1	0	1	0.00294719	0	1	0.0153181	0	1	0.0859751
Total no. of SVs	Glioblastoma multiforme (GBM; 64 | 39)	TGFBR2	0	1	0.00294719	0	1	0.0153181	0	1	0.0859751
Total no. of SVs	Glioblastoma multiforme (GBM; 64 | 39)	TGIF1	0	1	0.00294719	0	1	0.0153181	0	1	0.0859751
Total no. of SVs	Glioblastoma multiforme (GBM; 64 | 39)	TMEM30A	0	1	0.00294719	0	1	0.0153181	0	1	0.0859751
Total no. of SVs	Glioblastoma multiforme (GBM; 64 | 39)	TMPRSS2	0	1	0.00294719	0	1	0.0153181	0	1	0.0859751
Total no. of SVs	Glioblastoma multiforme (GBM; 64 | 39)	TNFAIP3	0	1	0.00294719	0	1	0.0153181	0	1	0.0859751
Total no. of SVs	Glioblastoma multiforme (GBM; 64 | 39)	TNFRSF14	0	1	0.00294719	0	1	0.0153181	0	1	0.0859751
Total no. of SVs	Glioblastoma multiforme (GBM; 64 | 39)	TOP1	0	1	0.00294719	0	1	0.0153181	0	1	0.0859751
Total no. of SVs	Glioblastoma multiforme (GBM; 64 | 39)	TOP2A	0	1	0.00294719	0	1	0.0153181	0	1	0.0859751
Total no. of SVs	Glioblastoma multiforme (GBM; 64 | 39)	TP53	0.220395	0.00914706	0.00294719	0.133505	0.0909112	0.0153181	0.232889	0.0179061	0.0859751
Total no. of SVs	Glioblastoma multiforme (GBM; 64 | 39)	TPMT	0	1	0.00294719	0	1	0.0153181	0	1	0.0859751
Total no. of SVs	Glioblastoma multiforme (GBM; 64 | 39)	TPTE	0	1	0.00294719	0	1	0.0153181	0	1	0.0859751
Total no. of SVs	Glioblastoma multiforme (GBM; 64 | 39)	TRAF7	0	1	0.00294719	0	1	0.0153181	0	1	0.0859751
Total no. of SVs	Glioblastoma multiforme (GBM; 64 | 39)	TRIM51	0	1	0.00294719	0	1	0.0153181	0	1	0.0859751
Total no. of SVs	Glioblastoma multiforme (GBM; 64 | 39)	TSC1	0	1	0.00294719	0	1	0.0153181	0	1	0.0859751
Total no. of SVs	Glioblastoma multiforme (GBM; 64 | 39)	TSC2	0	1	0.00294719	0	1	0.0153181	0	1	0.0859751
Total no. of SVs	Glioblastoma multiforme (GBM; 64 | 39)	TSHR	0	1	0.00294719	0	1	0.0153181	0	1	0.0859751
Total no. of SVs	Glioblastoma multiforme (GBM; 64 | 39)	TYMS	0	1	0.00294719	0	1	0.0153181	0	1	0.0859751
Total no. of SVs	Glioblastoma multiforme (GBM; 64 | 39)	U2AF1	0	1	0.00294719	0	1	0.0153181	0	1	0.0859751
Total no. of SVs	Glioblastoma multiforme (GBM; 64 | 39)	UBR5	0	1	0.00294719	0	1	0.0153181	0	1	0.0859751
Total no. of SVs	Glioblastoma multiforme (GBM; 64 | 39)	USP22	0	1	0.00294719	0	1	0.0153181	0	1	0.0859751
Total no. of SVs	Glioblastoma multiforme (GBM; 64 | 39)	USP28	0	1	0.00294719	0	1	0.0153181	0	1	0.0859751
Total no. of SVs	Glioblastoma multiforme (GBM; 64 | 39)	USP32	0	1	0.00294719	0	1	0.0153181	0	1	0.0859751
Total no. of SVs	Glioblastoma multiforme (GBM; 64 | 39)	VEGFA	0	1	0.00294719	0	1	0.0153181	0	1	0.0859751
Total no. of SVs	Glioblastoma multiforme (GBM; 64 | 39)	VHL	0	1	0.00294719	0	1	0.0153181	0	1	0.0859751
Total no. of SVs	Glioblastoma multiforme (GBM; 64 | 39)	WEE1	0	1	0.00294719	0	1	0.0153181	0	1	0.0859751
Total no. of SVs	Glioblastoma multiforme (GBM; 64 | 39)	WT1	0	1	0.00294719	0	1	0.0153181	0	1	0.0859751
Total no. of SVs	Glioblastoma multiforme (GBM; 64 | 39)	WWC3	0	1	0.00294719	0	1	0.0153181	0	1	0.0859751
Total no. of SVs	Glioblastoma multiforme (GBM; 64 | 39)	XPO1	0	1	0.00294719	0	1	0.0153181	0	1	0.0859751
Total no. of SVs	Glioblastoma multiforme (GBM; 64 | 39)	XRCC1	0	1	0.00294719	0	1	0.0153181	0	1	0.0859751
Total no. of SVs	Glioblastoma multiforme (GBM; 64 | 39)	ZBTB10	0	1	0.00294719	0	1	0.0153181	0	1	0.0859751
Total no. of SVs	Glioblastoma multiforme (GBM; 64 | 39)	ZFHX3	0	1	0.00294719	0	1	0.0153181	0	1	0.0859751
Total no. of SVs	Glioblastoma multiforme (GBM; 64 | 39)	ZFP36L1	0	1	0.00294719	0	1	0.0153181	0	1	0.0859751
Total no. of SVs	Glioblastoma multiforme (GBM; 64 | 39)	ZFP36L2	0	1	0.00294719	0	1	0.0153181	0	1	0.0859751
Total no. of SVs	Glioblastoma multiforme (GBM; 64 | 39)	ZFX	0	1	0.00294719	0	1	0.0153181	0	1	0.0859751
Total no. of SVs	Glioblastoma multiforme (GBM; 64 | 39)	ZIM3	0	1	0.00294719	0	1	0.0153181	0	1	0.0859751
Total no. of SVs	Glioblastoma multiforme (GBM; 64 | 39)	ZMIZ1	0	1	0.00294719	0	1	0.0153181	0	1	0.0859751
Total no. of SVs	Glioblastoma multiforme (GBM; 64 | 39)	ZMYM3	0	1	0.00294719	0	1	0.0153181	0	1	0.0859751
Total no. of SVs	Glioblastoma multiforme (GBM; 64 | 39)	ZNF217	0	1	0.00294719	0	1	0.0153181	0	1	0.0859751
Total no. of SVs	Glioblastoma multiforme (GBM; 64 | 39)	ZNF521	0	1	0.00294719	0	1	0.0153181	0	1	0.0859751
Total no. of SVs	Glioblastoma multiforme (GBM; 64 | 39)	ZNF703	0	1	0.00294719	0	1	0.0153181	0	1	0.0859751
Total no. of SVs	Glioblastoma multiforme (GBM; 64 | 39)	ZNRF3	0	1	0.00294719	0	1	0.0153181	0	1	0.0859751
Total no. of SVs	Colorectal carcinoma (COREAD; 621 | 51)	ploidy	0.0308732	0.0324869	4.18491e-10	0.0276575	0.0615665	1.90604e-08	0.10407	0.172404	0.0166859
Total no. of SVs	Colorectal carcinoma (COREAD; 621 | 51)	is_hrd	0	1	4.18491e-10	0	1	1.90604e-08	0	1	0.0166859
Total no. of SVs	Colorectal carcinoma (COREAD; 621 | 51)	is_msi	0.146616	0.179886	4.18491e-10	0	1	1.90604e-08	0.38621	0.0274523	0.0166859
Total no. of SVs	Colorectal carcinoma (COREAD; 621 | 51)	n_treatments	-0.0108575	0.724314	4.18491e-10	-0.00955526	0.760689	1.90604e-08	0	1	0.0166859
Total no. of SVs	Colorectal carcinoma (COREAD; 621 | 51)	had_radiotherapy	0.0769394	0.011294	4.18491e-10	0.0718535	0.0212012	1.90604e-08	0	1	0.0166859
Total no. of SVs	Colorectal carcinoma (COREAD; 621 | 51)	ALK inhibitor	0	1	4.18491e-10	0	1	1.90604e-08	0	1	0.0166859
Total no. of SVs	Colorectal carcinoma (COREAD; 621 | 51)	ALK/ROS1 inhibitor	0	1	4.18491e-10	0	1	1.90604e-08	0	1	0.0166859
Total no. of SVs	Colorectal carcinoma (COREAD; 621 | 51)	Alkaloid	0	1	4.18491e-10	0	1	1.90604e-08	0	1	0.0166859
Total no. of SVs	Colorectal carcinoma (COREAD; 621 | 51)	Alkylating	0	1	4.18491e-10	0	1	1.90604e-08	0	1	0.0166859
Total no. of SVs	Colorectal carcinoma (COREAD; 621 | 51)	Allosteric inhibitor	0	1	4.18491e-10	0	1	1.90604e-08	0	1	0.0166859
Total no. of SVs	Colorectal carcinoma (COREAD; 621 | 51)	Anaplastic lymphoma kinase inhibitor, tyrosine kinase inhibitor	0	1	4.18491e-10	0	1	1.90604e-08	0	1	0.0166859
Total no. of SVs	Colorectal carcinoma (COREAD; 621 | 51)	Androgen inhibitor	0	1	4.18491e-10	0	1	1.90604e-08	0	1	0.0166859
Total no. of SVs	Colorectal carcinoma (COREAD; 621 | 51)	Anthracycline	0	1	4.18491e-10	0	1	1.90604e-08	0	1	0.0166859
Total no. of SVs	Colorectal carcinoma (COREAD; 621 | 51)	Anti-AR	0	1	4.18491e-10	0	1	1.90604e-08	0	1	0.0166859
Total no. of SVs	Colorectal carcinoma (COREAD; 621 | 51)	Anti-CD20, alkylating, anthracycline, vinca alkaloid, glucocorticoid	0	1	4.18491e-10	0	1	1.90604e-08	0	1	0.0166859
Total no. of SVs	Colorectal carcinoma (COREAD; 621 | 51)	Anti-CD20,MABthera-therapy	0	1	4.18491e-10	0	1	1.90604e-08	0	1	0.0166859
Total no. of SVs	Colorectal carcinoma (COREAD; 621 | 51)	Anti-CTLA-4	0	1	4.18491e-10	0	1	1.90604e-08	0	1	0.0166859
Total no. of SVs	Colorectal carcinoma (COREAD; 621 | 51)	Anti-EGFR	0	1	4.18491e-10	0	1	1.90604e-08	0	1	0.0166859
Total no. of SVs	Colorectal carcinoma (COREAD; 621 | 51)	Anti-ER	0	1	4.18491e-10	0	1	1.90604e-08	0	1	0.0166859
Total no. of SVs	Colorectal carcinoma (COREAD; 621 | 51)	Anti-GITR	0	1	4.18491e-10	0	1	1.90604e-08	0	1	0.0166859
Total no. of SVs	Colorectal carcinoma (COREAD; 621 | 51)	Anti-HER2	0	1	4.18491e-10	0	1	1.90604e-08	0	1	0.0166859
Total no. of SVs	Colorectal carcinoma (COREAD; 621 | 51)	Anti-mitotic vinca alkaloid	0	1	4.18491e-10	0	1	1.90604e-08	0	1	0.0166859
Total no. of SVs	Colorectal carcinoma (COREAD; 621 | 51)	Anti-PD-1	0	1	4.18491e-10	0	1	1.90604e-08	0	1	0.0166859
Total no. of SVs	Colorectal carcinoma (COREAD; 621 | 51)	Anti-PD-1 or placebo	0	1	4.18491e-10	0	1	1.90604e-08	0	1	0.0166859
Total no. of SVs	Colorectal carcinoma (COREAD; 621 | 51)	Anti-PD-L1	0	1	4.18491e-10	0	1	1.90604e-08	0	1	0.0166859
Total no. of SVs	Colorectal carcinoma (COREAD; 621 | 51)	Anti-PD-L1 or placebo	0	1	4.18491e-10	0	1	1.90604e-08	0	1	0.0166859
Total no. of SVs	Colorectal carcinoma (COREAD; 621 | 51)	Anti-PDGFR-?	0	1	4.18491e-10	0	1	1.90604e-08	0	1	0.0166859
Total no. of SVs	Colorectal carcinoma (COREAD; 621 | 51)	Anti-PDGFR-? or placebo	0	1	4.18491e-10	0	1	1.90604e-08	0	1	0.0166859
Total no. of SVs	Colorectal carcinoma (COREAD; 621 | 51)	Anti-PSMA	0	1	4.18491e-10	0	1	1.90604e-08	0	1	0.0166859
Total no. of SVs	Colorectal carcinoma (COREAD; 621 | 51)	Anti-RANK-L	0	1	4.18491e-10	0	1	1.90604e-08	0	1	0.0166859
Total no. of SVs	Colorectal carcinoma (COREAD; 621 | 51)	Anti-SMO	0	1	4.18491e-10	0	1	1.90604e-08	0	1	0.0166859
Total no. of SVs	Colorectal carcinoma (COREAD; 621 | 51)	Anti-VEGF	0	1	4.18491e-10	0	1	1.90604e-08	0	1	0.0166859
Total no. of SVs	Colorectal carcinoma (COREAD; 621 | 51)	Antifolate	0	1	4.18491e-10	0	1	1.90604e-08	0	1	0.0166859
Total no. of SVs	Colorectal carcinoma (COREAD; 621 | 51)	Antitumor antibiotic	0	1	4.18491e-10	0	1	1.90604e-08	0	1	0.0166859
Total no. of SVs	Colorectal carcinoma (COREAD; 621 | 51)	Aromatase inhibitor	0	1	4.18491e-10	0	1	1.90604e-08	0	1	0.0166859
Total no. of SVs	Colorectal carcinoma (COREAD; 621 | 51)	Aromatase inhibitor or placebo	0	1	4.18491e-10	0	1	1.90604e-08	0	1	0.0166859
Total no. of SVs	Colorectal carcinoma (COREAD; 621 | 51)	Bisphosphonate	0	1	4.18491e-10	0	1	1.90604e-08	0	1	0.0166859
Total no. of SVs	Colorectal carcinoma (COREAD; 621 | 51)	BRAF inhibitor	0	1	4.18491e-10	0	1	1.90604e-08	0	1	0.0166859
Total no. of SVs	Colorectal carcinoma (COREAD; 621 | 51)	CDK4/6 inhibitor	0	1	4.18491e-10	0	1	1.90604e-08	0	1	0.0166859
Total no. of SVs	Colorectal carcinoma (COREAD; 621 | 51)	CDK4/6 inhibitor or placebo	0	1	4.18491e-10	0	1	1.90604e-08	0	1	0.0166859
Total no. of SVs	Colorectal carcinoma (COREAD; 621 | 51)	Chemoradiotherapy	0	1	4.18491e-10	0	1	1.90604e-08	0	1	0.0166859
Total no. of SVs	Colorectal carcinoma (COREAD; 621 | 51)	Experimental	0	1	4.18491e-10	0	1	1.90604e-08	0	1	0.0166859
Total no. of SVs	Colorectal carcinoma (COREAD; 621 | 51)	Experimental or placebo	0	1	4.18491e-10	0	1	1.90604e-08	0	1	0.0166859
Total no. of SVs	Colorectal carcinoma (COREAD; 621 | 51)	FAK inhibitor	0	1	4.18491e-10	0	1	1.90604e-08	0	1	0.0166859
Total no. of SVs	Colorectal carcinoma (COREAD; 621 | 51)	FGFR inhibitor	0	1	4.18491e-10	0	1	1.90604e-08	0	1	0.0166859
Total no. of SVs	Colorectal carcinoma (COREAD; 621 | 51)	Folate antagonist	0	1	4.18491e-10	0	1	1.90604e-08	0	1	0.0166859
Total no. of SVs	Colorectal carcinoma (COREAD; 621 | 51)	Folinic acid	0	1	4.18491e-10	0	1	1.90604e-08	0	1	0.0166859
Total no. of SVs	Colorectal carcinoma (COREAD; 621 | 51)	Glucocorticoid	0	1	4.18491e-10	0	1	1.90604e-08	0	1	0.0166859
Total no. of SVs	Colorectal carcinoma (COREAD; 621 | 51)	GnRH (ant)agonist	0	1	4.18491e-10	0	1	1.90604e-08	0	1	0.0166859
Total no. of SVs	Colorectal carcinoma (COREAD; 621 | 51)	HIPEC	0	1	4.18491e-10	0	1	1.90604e-08	0	1	0.0166859
Total no. of SVs	Colorectal carcinoma (COREAD; 621 | 51)	Hyperthermia	0	1	4.18491e-10	0	1	1.90604e-08	0	1	0.0166859
Total no. of SVs	Colorectal carcinoma (COREAD; 621 | 51)	Immune modulator	0	1	4.18491e-10	0	1	1.90604e-08	0	1	0.0166859
Total no. of SVs	Colorectal carcinoma (COREAD; 621 | 51)	Immune therapy or placebo	0	1	4.18491e-10	0	1	1.90604e-08	0	1	0.0166859
Total no. of SVs	Colorectal carcinoma (COREAD; 621 | 51)	Immunetherapy	0	1	4.18491e-10	0	1	1.90604e-08	0	1	0.0166859
Total no. of SVs	Colorectal carcinoma (COREAD; 621 | 51)	Immunomodulator	0	1	4.18491e-10	0	1	1.90604e-08	0	1	0.0166859
Total no. of SVs	Colorectal carcinoma (COREAD; 621 | 51)	Immunotherapy	0	1	4.18491e-10	0	1	1.90604e-08	0	1	0.0166859
Total no. of SVs	Colorectal carcinoma (COREAD; 621 | 51)	MEK inhibitor	0	1	4.18491e-10	0	1	1.90604e-08	0	1	0.0166859
Total no. of SVs	Colorectal carcinoma (COREAD; 621 | 51)	Microtubule inhibitor	0	1	4.18491e-10	0	1	1.90604e-08	0	1	0.0166859
Total no. of SVs	Colorectal carcinoma (COREAD; 621 | 51)	Monoclonal antibody	0	1	4.18491e-10	0	1	1.90604e-08	0	1	0.0166859
Total no. of SVs	Colorectal carcinoma (COREAD; 621 | 51)	mTOR inhibitor	0	1	4.18491e-10	0	1	1.90604e-08	0	1	0.0166859
Total no. of SVs	Colorectal carcinoma (COREAD; 621 | 51)	Multikinase inhibitor	0	1	4.18491e-10	0	1	1.90604e-08	0	1	0.0166859
Total no. of SVs	Colorectal carcinoma (COREAD; 621 | 51)	Nuclear therapy or placebo	0	1	4.18491e-10	0	1	1.90604e-08	0	1	0.0166859
Total no. of SVs	Colorectal carcinoma (COREAD; 621 | 51)	Nucleoside-analogon	0	1	4.18491e-10	0	1	1.90604e-08	0	1	0.0166859
Total no. of SVs	Colorectal carcinoma (COREAD; 621 | 51)	Oncolytic virus	0	1	4.18491e-10	0	1	1.90604e-08	0	1	0.0166859
Total no. of SVs	Colorectal carcinoma (COREAD; 621 | 51)	Orteronel or placebo	0	1	4.18491e-10	0	1	1.90604e-08	0	1	0.0166859
Total no. of SVs	Colorectal carcinoma (COREAD; 621 | 51)	Other treatment(s)	0	1	4.18491e-10	0	1	1.90604e-08	0	1	0.0166859
Total no. of SVs	Colorectal carcinoma (COREAD; 621 | 51)	PARP inhibitor	0	1	4.18491e-10	0	1	1.90604e-08	0	1	0.0166859
Total no. of SVs	Colorectal carcinoma (COREAD; 621 | 51)	PARP inhibitor or placebo	0	1	4.18491e-10	0	1	1.90604e-08	0	1	0.0166859
Total no. of SVs	Colorectal carcinoma (COREAD; 621 | 51)	PI3K inhibitor	0	1	4.18491e-10	0	1	1.90604e-08	0	1	0.0166859
Total no. of SVs	Colorectal carcinoma (COREAD; 621 | 51)	PI3K inhibitor or placebo	0	1	4.18491e-10	0	1	1.90604e-08	0	1	0.0166859
Total no. of SVs	Colorectal carcinoma (COREAD; 621 | 51)	PIPAC	0	1	4.18491e-10	0	1	1.90604e-08	0	1	0.0166859
Total no. of SVs	Colorectal carcinoma (COREAD; 621 | 51)	Platinum	0.0809606	0.129053	4.18491e-10	0.0724422	0.181456	1.90604e-08	0	1	0.0166859
Total no. of SVs	Colorectal carcinoma (COREAD; 621 | 51)	Progestogen	0	1	4.18491e-10	0	1	1.90604e-08	0	1	0.0166859
Total no. of SVs	Colorectal carcinoma (COREAD; 621 | 51)	Proteasome inhibitor	0	1	4.18491e-10	0	1	1.90604e-08	0	1	0.0166859
Total no. of SVs	Colorectal carcinoma (COREAD; 621 | 51)	Pyrimidine (ant)agonist	0	1	4.18491e-10	0	1	1.90604e-08	0	1	0.0166859
Total no. of SVs	Colorectal carcinoma (COREAD; 621 | 51)	Radiofrequency ablation	0	1	4.18491e-10	0	1	1.90604e-08	0	1	0.0166859
Total no. of SVs	Colorectal carcinoma (COREAD; 621 | 51)	Radionuclide	0	1	4.18491e-10	0	1	1.90604e-08	0	1	0.0166859
Total no. of SVs	Colorectal carcinoma (COREAD; 621 | 51)	Radiotherapy	0	1	4.18491e-10	0	1	1.90604e-08	0	1	0.0166859
Total no. of SVs	Colorectal carcinoma (COREAD; 621 | 51)	Selective ER modulator	0	1	4.18491e-10	0	1	1.90604e-08	0	1	0.0166859
Total no. of SVs	Colorectal carcinoma (COREAD; 621 | 51)	Somatostatin analogue	0	1	4.18491e-10	0	1	1.90604e-08	0	1	0.0166859
Total no. of SVs	Colorectal carcinoma (COREAD; 621 | 51)	Taxane	0	1	4.18491e-10	0	1	1.90604e-08	0	1	0.0166859
Total no. of SVs	Colorectal carcinoma (COREAD; 621 | 51)	Topoisomerase inhibitor	0	1	4.18491e-10	0	1	1.90604e-08	0	1	0.0166859
Total no. of SVs	Colorectal carcinoma (COREAD; 621 | 51)	Unknown treatment(s)	0	1	4.18491e-10	0	1	1.90604e-08	0	1	0.0166859
Total no. of SVs	Colorectal carcinoma (COREAD; 621 | 51)	Vinca Alkaloid	0	1	4.18491e-10	0	1	1.90604e-08	0	1	0.0166859
Total no. of SVs	Colorectal carcinoma (COREAD; 621 | 51)	ACVR1B	0	1	4.18491e-10	0	1	1.90604e-08	0	1	0.0166859
Total no. of SVs	Colorectal carcinoma (COREAD; 621 | 51)	ACVR2A	0.0402479	0.653358	4.18491e-10	0.104767	0.2706	1.90604e-08	0	1	0.0166859
Total no. of SVs	Colorectal carcinoma (COREAD; 621 | 51)	ADAM30	0	1	4.18491e-10	0	1	1.90604e-08	0	1	0.0166859
Total no. of SVs	Colorectal carcinoma (COREAD; 621 | 51)	AIM1	0	1	4.18491e-10	0	1	1.90604e-08	0	1	0.0166859
Total no. of SVs	Colorectal carcinoma (COREAD; 621 | 51)	AJUBA	0	1	4.18491e-10	0	1	1.90604e-08	0	1	0.0166859
Total no. of SVs	Colorectal carcinoma (COREAD; 621 | 51)	AKT1	0	1	4.18491e-10	0	1	1.90604e-08	0	1	0.0166859
Total no. of SVs	Colorectal carcinoma (COREAD; 621 | 51)	ALB	0	1	4.18491e-10	0	1	1.90604e-08	0	1	0.0166859
Total no. of SVs	Colorectal carcinoma (COREAD; 621 | 51)	ALK	0	1	4.18491e-10	0	1	1.90604e-08	0	1	0.0166859
Total no. of SVs	Colorectal carcinoma (COREAD; 621 | 51)	AMBRA1	0	1	4.18491e-10	0	1	1.90604e-08	0	1	0.0166859
Total no. of SVs	Colorectal carcinoma (COREAD; 621 | 51)	AMER1	-0.0063696	0.901846	4.18491e-10	-0.00868288	0.87084	1.90604e-08	0	1	0.0166859
Total no. of SVs	Colorectal carcinoma (COREAD; 621 | 51)	ANK1	0	1	4.18491e-10	0.121925	0.345399	1.90604e-08	0	1	0.0166859
Total no. of SVs	Colorectal carcinoma (COREAD; 621 | 51)	ANKRD11	0	1	4.18491e-10	0	1	1.90604e-08	0	1	0.0166859
Total no. of SVs	Colorectal carcinoma (COREAD; 621 | 51)	APC	-0.0515852	0.233887	4.18491e-10	-0.0419016	0.34277	1.90604e-08	-0.0522017	0.752397	0.0166859
Total no. of SVs	Colorectal carcinoma (COREAD; 621 | 51)	AR	-0.0266643	0.76594	4.18491e-10	-0.0145539	0.872296	1.90604e-08	0	1	0.0166859
Total no. of SVs	Colorectal carcinoma (COREAD; 621 | 51)	ARHGAP35	0	1	4.18491e-10	0	1	1.90604e-08	0	1	0.0166859
Total no. of SVs	Colorectal carcinoma (COREAD; 621 | 51)	ARID1A	0.0617503	0.250961	4.18491e-10	0.0650816	0.24053	1.90604e-08	0	1	0.0166859
Total no. of SVs	Colorectal carcinoma (COREAD; 621 | 51)	ARID1B	0	1	4.18491e-10	0.044144	0.609986	1.90604e-08	0	1	0.0166859
Total no. of SVs	Colorectal carcinoma (COREAD; 621 | 51)	ARID2	0	1	4.18491e-10	0.0871735	0.367677	1.90604e-08	0	1	0.0166859
Total no. of SVs	Colorectal carcinoma (COREAD; 621 | 51)	ARID5B	0	1	4.18491e-10	0	1	1.90604e-08	0	1	0.0166859
Total no. of SVs	Colorectal carcinoma (COREAD; 621 | 51)	ASXL1	0	1	4.18491e-10	0.107775	0.298375	1.90604e-08	0	1	0.0166859
Total no. of SVs	Colorectal carcinoma (COREAD; 621 | 51)	ASXL2	0	1	4.18491e-10	0	1	1.90604e-08	0	1	0.0166859
Total no. of SVs	Colorectal carcinoma (COREAD; 621 | 51)	ATG7	0	1	4.18491e-10	0	1	1.90604e-08	0	1	0.0166859
Total no. of SVs	Colorectal carcinoma (COREAD; 621 | 51)	ATM	0.0322124	0.52327	4.18491e-10	0.0293152	0.570121	1.90604e-08	0	1	0.0166859
Total no. of SVs	Colorectal carcinoma (COREAD; 621 | 51)	ATR	0	1	4.18491e-10	0	1	1.90604e-08	0	1	0.0166859
Total no. of SVs	Colorectal carcinoma (COREAD; 621 | 51)	ATRX	0	1	4.18491e-10	0	1	1.90604e-08	0	1	0.0166859
Total no. of SVs	Colorectal carcinoma (COREAD; 621 | 51)	AXIN1	0	1	4.18491e-10	0	1	1.90604e-08	0	1	0.0166859
Total no. of SVs	Colorectal carcinoma (COREAD; 621 | 51)	AXIN2	0	1	4.18491e-10	0	1	1.90604e-08	0	1	0.0166859
Total no. of SVs	Colorectal carcinoma (COREAD; 621 | 51)	AXL	0	1	4.18491e-10	0	1	1.90604e-08	0	1	0.0166859
Total no. of SVs	Colorectal carcinoma (COREAD; 621 | 51)	B2M	-0.0506678	0.634244	4.18491e-10	0.0726057	0.530748	1.90604e-08	0	1	0.0166859
Total no. of SVs	Colorectal carcinoma (COREAD; 621 | 51)	BAP1	0	1	4.18491e-10	0	1	1.90604e-08	0	1	0.0166859
Total no. of SVs	Colorectal carcinoma (COREAD; 621 | 51)	BARD1	0	1	4.18491e-10	0	1	1.90604e-08	0	1	0.0166859
Total no. of SVs	Colorectal carcinoma (COREAD; 621 | 51)	BCL9L	0.0265327	0.723425	4.18491e-10	-0.0108264	0.889296	1.90604e-08	0	1	0.0166859
Total no. of SVs	Colorectal carcinoma (COREAD; 621 | 51)	BCOR	0	1	4.18491e-10	0	1	1.90604e-08	0	1	0.0166859
Total no. of SVs	Colorectal carcinoma (COREAD; 621 | 51)	BMPR1A	0	1	4.18491e-10	0.00621059	0.952825	1.90604e-08	0	1	0.0166859
Total no. of SVs	Colorectal carcinoma (COREAD; 621 | 51)	BMPR2	0	1	4.18491e-10	0	1	1.90604e-08	0	1	0.0166859
Total no. of SVs	Colorectal carcinoma (COREAD; 621 | 51)	BRAF	0.0218508	0.6403	4.18491e-10	0.0144371	0.763859	1.90604e-08	0	1	0.0166859
Total no. of SVs	Colorectal carcinoma (COREAD; 621 | 51)	BRCA1	0	1	4.18491e-10	0	1	1.90604e-08	0	1	0.0166859
Total no. of SVs	Colorectal carcinoma (COREAD; 621 | 51)	BRCA2	0	1	4.18491e-10	0	1	1.90604e-08	0	1	0.0166859
Total no. of SVs	Colorectal carcinoma (COREAD; 621 | 51)	BRD7	0	1	4.18491e-10	0	1	1.90604e-08	0	1	0.0166859
Total no. of SVs	Colorectal carcinoma (COREAD; 621 | 51)	BRIP1	0	1	4.18491e-10	0	1	1.90604e-08	0	1	0.0166859
Total no. of SVs	Colorectal carcinoma (COREAD; 621 | 51)	BTK	0	1	4.18491e-10	0	1	1.90604e-08	0	1	0.0166859
Total no. of SVs	Colorectal carcinoma (COREAD; 621 | 51)	C21orf91	0	1	4.18491e-10	0	1	1.90604e-08	0	1	0.0166859
Total no. of SVs	Colorectal carcinoma (COREAD; 621 | 51)	CALR	0	1	4.18491e-10	0	1	1.90604e-08	0	1	0.0166859
Total no. of SVs	Colorectal carcinoma (COREAD; 621 | 51)	CARD11	0	1	4.18491e-10	0	1	1.90604e-08	0	1	0.0166859
Total no. of SVs	Colorectal carcinoma (COREAD; 621 | 51)	CASP8	0	1	4.18491e-10	0	1	1.90604e-08	0	1	0.0166859
Total no. of SVs	Colorectal carcinoma (COREAD; 621 | 51)	CASZ1	0	1	4.18491e-10	0	1	1.90604e-08	0	1	0.0166859
Total no. of SVs	Colorectal carcinoma (COREAD; 621 | 51)	CBFB	0	1	4.18491e-10	0	1	1.90604e-08	0	1	0.0166859
Total no. of SVs	Colorectal carcinoma (COREAD; 621 | 51)	CCND1	0	1	4.18491e-10	0	1	1.90604e-08	0	1	0.0166859
Total no. of SVs	Colorectal carcinoma (COREAD; 621 | 51)	CCND2	0.0736138	0.326784	4.18491e-10	0.0100386	0.899308	1.90604e-08	0	1	0.0166859
Total no. of SVs	Colorectal carcinoma (COREAD; 621 | 51)	CCND3	0	1	4.18491e-10	0	1	1.90604e-08	0	1	0.0166859
Total no. of SVs	Colorectal carcinoma (COREAD; 621 | 51)	CCNE1	0	1	4.18491e-10	0	1	1.90604e-08	0	1	0.0166859
Total no. of SVs	Colorectal carcinoma (COREAD; 621 | 51)	CD274	0	1	4.18491e-10	0	1	1.90604e-08	0	1	0.0166859
Total no. of SVs	Colorectal carcinoma (COREAD; 621 | 51)	CD44	0	1	4.18491e-10	0	1	1.90604e-08	0	1	0.0166859
Total no. of SVs	Colorectal carcinoma (COREAD; 621 | 51)	CD58	0	1	4.18491e-10	0	1	1.90604e-08	0	1	0.0166859
Total no. of SVs	Colorectal carcinoma (COREAD; 621 | 51)	CD79B	0	1	4.18491e-10	0	1	1.90604e-08	0	1	0.0166859
Total no. of SVs	Colorectal carcinoma (COREAD; 621 | 51)	CDC73	0	1	4.18491e-10	0	1	1.90604e-08	0	1	0.0166859
Total no. of SVs	Colorectal carcinoma (COREAD; 621 | 51)	CDH1	0.0310309	0.712372	4.18491e-10	0.0394054	0.65591	1.90604e-08	0	1	0.0166859
Total no. of SVs	Colorectal carcinoma (COREAD; 621 | 51)	CDH10	0	1	4.18491e-10	0	1	1.90604e-08	0	1	0.0166859
Total no. of SVs	Colorectal carcinoma (COREAD; 621 | 51)	CDK12	0	1	4.18491e-10	0	1	1.90604e-08	0	1	0.0166859
Total no. of SVs	Colorectal carcinoma (COREAD; 621 | 51)	CDK4	0	1	4.18491e-10	0	1	1.90604e-08	0	1	0.0166859
Total no. of SVs	Colorectal carcinoma (COREAD; 621 | 51)	CDK6	0	1	4.18491e-10	0	1	1.90604e-08	0	1	0.0166859
Total no. of SVs	Colorectal carcinoma (COREAD; 621 | 51)	CDKN1A	0	1	4.18491e-10	0	1	1.90604e-08	0	1	0.0166859
Total no. of SVs	Colorectal carcinoma (COREAD; 621 | 51)	CDKN1B	0	1	4.18491e-10	0	1	1.90604e-08	0	1	0.0166859
Total no. of SVs	Colorectal carcinoma (COREAD; 621 | 51)	CDKN2A	-0.0675766	0.351094	4.18491e-10	-0.107592	0.152679	1.90604e-08	0	1	0.0166859
Total no. of SVs	Colorectal carcinoma (COREAD; 621 | 51)	CDKN2C	0	1	4.18491e-10	0	1	1.90604e-08	0	1	0.0166859
Total no. of SVs	Colorectal carcinoma (COREAD; 621 | 51)	CDX2	0.0635243	0.681514	4.18491e-10	0.132891	0.407505	1.90604e-08	0	1	0.0166859
Total no. of SVs	Colorectal carcinoma (COREAD; 621 | 51)	CHD1	0	1	4.18491e-10	0	1	1.90604e-08	0	1	0.0166859
Total no. of SVs	Colorectal carcinoma (COREAD; 621 | 51)	CHD4	0	1	4.18491e-10	0	1	1.90604e-08	0	1	0.0166859
Total no. of SVs	Colorectal carcinoma (COREAD; 621 | 51)	CHEK2	0	1	4.18491e-10	0	1	1.90604e-08	0	1	0.0166859
Total no. of SVs	Colorectal carcinoma (COREAD; 621 | 51)	CIC	0	1	4.18491e-10	0	1	1.90604e-08	0	1	0.0166859
Total no. of SVs	Colorectal carcinoma (COREAD; 621 | 51)	COL2A1	0	1	4.18491e-10	0	1	1.90604e-08	0	1	0.0166859
Total no. of SVs	Colorectal carcinoma (COREAD; 621 | 51)	CREBBP	0.0739952	0.336386	4.18491e-10	0.108787	0.16966	1.90604e-08	0	1	0.0166859
Total no. of SVs	Colorectal carcinoma (COREAD; 621 | 51)	CSMD1	0	1	4.18491e-10	0	1	1.90604e-08	0	1	0.0166859
Total no. of SVs	Colorectal carcinoma (COREAD; 621 | 51)	CTCF	0	1	4.18491e-10	0	1	1.90604e-08	0	1	0.0166859
Total no. of SVs	Colorectal carcinoma (COREAD; 621 | 51)	CTNNA1	0	1	4.18491e-10	0	1	1.90604e-08	0	1	0.0166859
Total no. of SVs	Colorectal carcinoma (COREAD; 621 | 51)	CTNNB1	-0.15263	0.0414577	4.18491e-10	-0.138239	0.0779299	1.90604e-08	0	1	0.0166859
Total no. of SVs	Colorectal carcinoma (COREAD; 621 | 51)	CUL3	0	1	4.18491e-10	0	1	1.90604e-08	0	1	0.0166859
Total no. of SVs	Colorectal carcinoma (COREAD; 621 | 51)	CUX1	0	1	4.18491e-10	0	1	1.90604e-08	0	1	0.0166859
Total no. of SVs	Colorectal carcinoma (COREAD; 621 | 51)	CYLD	0.0293195	0.610821	4.18491e-10	0.0376769	0.522367	1.90604e-08	0	1	0.0166859
Total no. of SVs	Colorectal carcinoma (COREAD; 621 | 51)	DAXX	0	1	4.18491e-10	0	1	1.90604e-08	0	1	0.0166859
Total no. of SVs	Colorectal carcinoma (COREAD; 621 | 51)	DDR2	0	1	4.18491e-10	0	1	1.90604e-08	0	1	0.0166859
Total no. of SVs	Colorectal carcinoma (COREAD; 621 | 51)	DDX3X	0	1	4.18491e-10	0	1	1.90604e-08	0	1	0.0166859
Total no. of SVs	Colorectal carcinoma (COREAD; 621 | 51)	DEPDC5	0	1	4.18491e-10	0	1	1.90604e-08	0	1	0.0166859
Total no. of SVs	Colorectal carcinoma (COREAD; 621 | 51)	DGCR8	0	1	4.18491e-10	0	1	1.90604e-08	0	1	0.0166859
Total no. of SVs	Colorectal carcinoma (COREAD; 621 | 51)	DLG2	0	1	4.18491e-10	0	1	1.90604e-08	0	1	0.0166859
Total no. of SVs	Colorectal carcinoma (COREAD; 621 | 51)	DNMT3A	0	1	4.18491e-10	0	1	1.90604e-08	0	1	0.0166859
Total no. of SVs	Colorectal carcinoma (COREAD; 621 | 51)	DOCK8	0	1	4.18491e-10	0	1	1.90604e-08	0	1	0.0166859
Total no. of SVs	Colorectal carcinoma (COREAD; 621 | 51)	DPYD	0	1	4.18491e-10	0	1	1.90604e-08	0	1	0.0166859
Total no. of SVs	Colorectal carcinoma (COREAD; 621 | 51)	DROSHA	0	1	4.18491e-10	0	1	1.90604e-08	0	1	0.0166859
Total no. of SVs	Colorectal carcinoma (COREAD; 621 | 51)	EGFR	0	1	4.18491e-10	0	1	1.90604e-08	0	1	0.0166859
Total no. of SVs	Colorectal carcinoma (COREAD; 621 | 51)	EIF1AX	0	1	4.18491e-10	0	1	1.90604e-08	0	1	0.0166859
Total no. of SVs	Colorectal carcinoma (COREAD; 621 | 51)	ELF3	0.00653641	0.934931	4.18491e-10	-0.00367707	0.964051	1.90604e-08	0	1	0.0166859
Total no. of SVs	Colorectal carcinoma (COREAD; 621 | 51)	EML4	0	1	4.18491e-10	0	1	1.90604e-08	0	1	0.0166859
Total no. of SVs	Colorectal carcinoma (COREAD; 621 | 51)	EP300	0	1	4.18491e-10	-0.0685969	0.59177	1.90604e-08	0	1	0.0166859
Total no. of SVs	Colorectal carcinoma (COREAD; 621 | 51)	EPHA2	0	1	4.18491e-10	0	1	1.90604e-08	0	1	0.0166859
Total no. of SVs	Colorectal carcinoma (COREAD; 621 | 51)	ERBB2	0.0314478	0.585916	4.18491e-10	0.0444034	0.459283	1.90604e-08	0	1	0.0166859
Total no. of SVs	Colorectal carcinoma (COREAD; 621 | 51)	ERBB3	0	1	4.18491e-10	0	1	1.90604e-08	0	1	0.0166859
Total no. of SVs	Colorectal carcinoma (COREAD; 621 | 51)	ERBB4	0	1	4.18491e-10	0	1	1.90604e-08	0	1	0.0166859
Total no. of SVs	Colorectal carcinoma (COREAD; 621 | 51)	ERCC2	0	1	4.18491e-10	0	1	1.90604e-08	0	1	0.0166859
Total no. of SVs	Colorectal carcinoma (COREAD; 621 | 51)	ERF	0	1	4.18491e-10	0	1	1.90604e-08	0	1	0.0166859
Total no. of SVs	Colorectal carcinoma (COREAD; 621 | 51)	ERG	0	1	4.18491e-10	0	1	1.90604e-08	0	1	0.0166859
Total no. of SVs	Colorectal carcinoma (COREAD; 621 | 51)	ESR1	0	1	4.18491e-10	0	1	1.90604e-08	0	1	0.0166859
Total no. of SVs	Colorectal carcinoma (COREAD; 621 | 51)	EYS	0	1	4.18491e-10	0	1	1.90604e-08	0	1	0.0166859
Total no. of SVs	Colorectal carcinoma (COREAD; 621 | 51)	EZH2	0	1	4.18491e-10	0	1	1.90604e-08	0	1	0.0166859
Total no. of SVs	Colorectal carcinoma (COREAD; 621 | 51)	FAT1	0.147248	0.110469	4.18491e-10	0.160495	0.0903009	1.90604e-08	0	1	0.0166859
Total no. of SVs	Colorectal carcinoma (COREAD; 621 | 51)	FAT4	0.164613	0.027635	4.18491e-10	0.117442	0.12647	1.90604e-08	0	1	0.0166859
Total no. of SVs	Colorectal carcinoma (COREAD; 621 | 51)	FBXL17	0	1	4.18491e-10	0	1	1.90604e-08	0	1	0.0166859
Total no. of SVs	Colorectal carcinoma (COREAD; 621 | 51)	FBXO11	0	1	4.18491e-10	0	1	1.90604e-08	0	1	0.0166859
Total no. of SVs	Colorectal carcinoma (COREAD; 621 | 51)	FBXW7	0.00573205	0.885799	4.18491e-10	0.000945179	0.981583	1.90604e-08	0	1	0.0166859
Total no. of SVs	Colorectal carcinoma (COREAD; 621 | 51)	FGF3	0	1	4.18491e-10	0	1	1.90604e-08	0	1	0.0166859
Total no. of SVs	Colorectal carcinoma (COREAD; 621 | 51)	FGFR1	-0.0849027	0.298106	4.18491e-10	-0.125058	0.158043	1.90604e-08	0	1	0.0166859
Total no. of SVs	Colorectal carcinoma (COREAD; 621 | 51)	FGFR2	0	1	4.18491e-10	0	1	1.90604e-08	0	1	0.0166859
Total no. of SVs	Colorectal carcinoma (COREAD; 621 | 51)	FGFR3	0	1	4.18491e-10	0	1	1.90604e-08	0	1	0.0166859
Total no. of SVs	Colorectal carcinoma (COREAD; 621 | 51)	FH	0	1	4.18491e-10	0	1	1.90604e-08	0	1	0.0166859
Total no. of SVs	Colorectal carcinoma (COREAD; 621 | 51)	FLCN	0	1	4.18491e-10	0	1	1.90604e-08	0	1	0.0166859
Total no. of SVs	Colorectal carcinoma (COREAD; 621 | 51)	FLT3	-0.0964798	0.556608	4.18491e-10	-0.150484	0.380475	1.90604e-08	0	1	0.0166859
Total no. of SVs	Colorectal carcinoma (COREAD; 621 | 51)	FOXA1	0	1	4.18491e-10	0	1	1.90604e-08	0	1	0.0166859
Total no. of SVs	Colorectal carcinoma (COREAD; 621 | 51)	FOXA2	0	1	4.18491e-10	0	1	1.90604e-08	0	1	0.0166859
Total no. of SVs	Colorectal carcinoma (COREAD; 621 | 51)	FOXL2	0	1	4.18491e-10	0	1	1.90604e-08	0	1	0.0166859
Total no. of SVs	Colorectal carcinoma (COREAD; 621 | 51)	FOXP1	0	1	4.18491e-10	0	1	1.90604e-08	0	1	0.0166859
Total no. of SVs	Colorectal carcinoma (COREAD; 621 | 51)	FOXQ1	0	1	4.18491e-10	0	1	1.90604e-08	0	1	0.0166859
Total no. of SVs	Colorectal carcinoma (COREAD; 621 | 51)	G6PD	0	1	4.18491e-10	0	1	1.90604e-08	0	1	0.0166859
Total no. of SVs	Colorectal carcinoma (COREAD; 621 | 51)	GATA3	0	1	4.18491e-10	0	1	1.90604e-08	0	1	0.0166859
Total no. of SVs	Colorectal carcinoma (COREAD; 621 | 51)	GATA6	0	1	4.18491e-10	0	1	1.90604e-08	0	1	0.0166859
Total no. of SVs	Colorectal carcinoma (COREAD; 621 | 51)	GNAS	-0.342191	0.00193324	4.18491e-10	-0.324982	0.00224938	1.90604e-08	0	1	0.0166859
Total no. of SVs	Colorectal carcinoma (COREAD; 621 | 51)	GPS2	0	1	4.18491e-10	0	1	1.90604e-08	0	1	0.0166859
Total no. of SVs	Colorectal carcinoma (COREAD; 621 | 51)	GRIN2A	0	1	4.18491e-10	0	1	1.90604e-08	0	1	0.0166859
Total no. of SVs	Colorectal carcinoma (COREAD; 621 | 51)	GSK3B	0	1	4.18491e-10	0	1	1.90604e-08	0	1	0.0166859
Total no. of SVs	Colorectal carcinoma (COREAD; 621 | 51)	GTF2I	0	1	4.18491e-10	0	1	1.90604e-08	0	1	0.0166859
Total no. of SVs	Colorectal carcinoma (COREAD; 621 | 51)	H3F3A	0	1	4.18491e-10	0	1	1.90604e-08	0	1	0.0166859
Total no. of SVs	Colorectal carcinoma (COREAD; 621 | 51)	H3F3B	0	1	4.18491e-10	0	1	1.90604e-08	0	1	0.0166859
Total no. of SVs	Colorectal carcinoma (COREAD; 621 | 51)	HIF1A	0	1	4.18491e-10	0	1	1.90604e-08	0	1	0.0166859
Total no. of SVs	Colorectal carcinoma (COREAD; 621 | 51)	HIST1H1C	0	1	4.18491e-10	0	1	1.90604e-08	0	1	0.0166859
Total no. of SVs	Colorectal carcinoma (COREAD; 621 | 51)	HIST1H3B	0	1	4.18491e-10	0	1	1.90604e-08	0	1	0.0166859
Total no. of SVs	Colorectal carcinoma (COREAD; 621 | 51)	HIST2H3D	0	1	4.18491e-10	0	1	1.90604e-08	0	1	0.0166859
Total no. of SVs	Colorectal carcinoma (COREAD; 621 | 51)	HLA-A	0	1	4.18491e-10	0	1	1.90604e-08	0	1	0.0166859
Total no. of SVs	Colorectal carcinoma (COREAD; 621 | 51)	HLA-B	0	1	4.18491e-10	0	1	1.90604e-08	0	1	0.0166859
Total no. of SVs	Colorectal carcinoma (COREAD; 621 | 51)	HLA-C	0	1	4.18491e-10	0	1	1.90604e-08	0	1	0.0166859
Total no. of SVs	Colorectal carcinoma (COREAD; 621 | 51)	HNRNPA2B1	0	1	4.18491e-10	0	1	1.90604e-08	0	1	0.0166859
Total no. of SVs	Colorectal carcinoma (COREAD; 621 | 51)	HOXC13	0	1	4.18491e-10	0	1	1.90604e-08	0	1	0.0166859
Total no. of SVs	Colorectal carcinoma (COREAD; 621 | 51)	HRAS	0	1	4.18491e-10	0	1	1.90604e-08	0	1	0.0166859
Total no. of SVs	Colorectal carcinoma (COREAD; 621 | 51)	IDH1	0	1	4.18491e-10	0	1	1.90604e-08	0	1	0.0166859
Total no. of SVs	Colorectal carcinoma (COREAD; 621 | 51)	IDH2	0	1	4.18491e-10	0	1	1.90604e-08	0	1	0.0166859
Total no. of SVs	Colorectal carcinoma (COREAD; 621 | 51)	IGF1R	0	1	4.18491e-10	0	1	1.90604e-08	0	1	0.0166859
Total no. of SVs	Colorectal carcinoma (COREAD; 621 | 51)	IGLL5	0	1	4.18491e-10	0	1	1.90604e-08	0	1	0.0166859
Total no. of SVs	Colorectal carcinoma (COREAD; 621 | 51)	IKBKB	0	1	4.18491e-10	0.0795809	0.592625	1.90604e-08	0	1	0.0166859
Total no. of SVs	Colorectal carcinoma (COREAD; 621 | 51)	IL1RAPL1	0	1	4.18491e-10	0	1	1.90604e-08	0	1	0.0166859
Total no. of SVs	Colorectal carcinoma (COREAD; 621 | 51)	IL6ST	0	1	4.18491e-10	0	1	1.90604e-08	0	1	0.0166859
Total no. of SVs	Colorectal carcinoma (COREAD; 621 | 51)	IL7R	0	1	4.18491e-10	0	1	1.90604e-08	0	1	0.0166859
Total no. of SVs	Colorectal carcinoma (COREAD; 621 | 51)	IRF2	0	1	4.18491e-10	0	1	1.90604e-08	0	1	0.0166859
Total no. of SVs	Colorectal carcinoma (COREAD; 621 | 51)	IRS2	0	1	4.18491e-10	-0.112427	0.350837	1.90604e-08	0	1	0.0166859
Total no. of SVs	Colorectal carcinoma (COREAD; 621 | 51)	ITGAV	0	1	4.18491e-10	0.0199763	0.850677	1.90604e-08	0	1	0.0166859
Total no. of SVs	Colorectal carcinoma (COREAD; 621 | 51)	JAK1	0	1	4.18491e-10	0	1	1.90604e-08	0	1	0.0166859
Total no. of SVs	Colorectal carcinoma (COREAD; 621 | 51)	JAK2	0	1	4.18491e-10	0	1	1.90604e-08	0	1	0.0166859
Total no. of SVs	Colorectal carcinoma (COREAD; 621 | 51)	JMJD4	0	1	4.18491e-10	0	1	1.90604e-08	0	1	0.0166859
Total no. of SVs	Colorectal carcinoma (COREAD; 621 | 51)	KANSL1	0	1	4.18491e-10	0	1	1.90604e-08	0	1	0.0166859
Total no. of SVs	Colorectal carcinoma (COREAD; 621 | 51)	KCNJ5	0	1	4.18491e-10	0	1	1.90604e-08	0	1	0.0166859
Total no. of SVs	Colorectal carcinoma (COREAD; 621 | 51)	KDM5C	0	1	4.18491e-10	0	1	1.90604e-08	0	1	0.0166859
Total no. of SVs	Colorectal carcinoma (COREAD; 621 | 51)	KDM6A	0	1	4.18491e-10	0	1	1.90604e-08	0	1	0.0166859
Total no. of SVs	Colorectal carcinoma (COREAD; 621 | 51)	KDR	0	1	4.18491e-10	0	1	1.90604e-08	0	1	0.0166859
Total no. of SVs	Colorectal carcinoma (COREAD; 621 | 51)	KEAP1	0	1	4.18491e-10	0	1	1.90604e-08	0	1	0.0166859
Total no. of SVs	Colorectal carcinoma (COREAD; 621 | 51)	KIT	0	1	4.18491e-10	0	1	1.90604e-08	0	1	0.0166859
Total no. of SVs	Colorectal carcinoma (COREAD; 621 | 51)	KLF5	0.081758	0.207507	4.18491e-10	0.103982	0.124957	1.90604e-08	0	1	0.0166859
Total no. of SVs	Colorectal carcinoma (COREAD; 621 | 51)	KMT2B	0	1	4.18491e-10	0	1	1.90604e-08	0	1	0.0166859
Total no. of SVs	Colorectal carcinoma (COREAD; 621 | 51)	KMT2C	0.0511711	0.45352	4.18491e-10	0.0347503	0.621693	1.90604e-08	0	1	0.0166859
Total no. of SVs	Colorectal carcinoma (COREAD; 621 | 51)	KMT2D	-0.141223	0.151925	4.18491e-10	-0.132885	0.187391	1.90604e-08	0	1	0.0166859
Total no. of SVs	Colorectal carcinoma (COREAD; 621 | 51)	KRAS	-0.078402	0.00794932	4.18491e-10	-0.0831335	0.00620007	1.90604e-08	-0.134849	0.20397	0.0166859
Total no. of SVs	Colorectal carcinoma (COREAD; 621 | 51)	LATS2	0	1	4.18491e-10	0	1	1.90604e-08	0	1	0.0166859
Total no. of SVs	Colorectal carcinoma (COREAD; 621 | 51)	LMBRD2	0	1	4.18491e-10	0	1	1.90604e-08	0	1	0.0166859
Total no. of SVs	Colorectal carcinoma (COREAD; 621 | 51)	LZTR1	0	1	4.18491e-10	0	1	1.90604e-08	0	1	0.0166859
Total no. of SVs	Colorectal carcinoma (COREAD; 621 | 51)	MAP2K1	0	1	4.18491e-10	0.0222722	0.814803	1.90604e-08	0	1	0.0166859
Total no. of SVs	Colorectal carcinoma (COREAD; 621 | 51)	MAP2K4	0.076854	0.158553	4.18491e-10	0.0752787	0.178484	1.90604e-08	0	1	0.0166859
Total no. of SVs	Colorectal carcinoma (COREAD; 621 | 51)	MAP2K7	-0.0802766	0.388929	4.18491e-10	-0.0901535	0.348425	1.90604e-08	0	1	0.0166859
Total no. of SVs	Colorectal carcinoma (COREAD; 621 | 51)	MAP3K1	0	1	4.18491e-10	0	1	1.90604e-08	0	1	0.0166859
Total no. of SVs	Colorectal carcinoma (COREAD; 621 | 51)	MAP3K13	0	1	4.18491e-10	0	1	1.90604e-08	0	1	0.0166859
Total no. of SVs	Colorectal carcinoma (COREAD; 621 | 51)	MAX	0	1	4.18491e-10	0	1	1.90604e-08	0	1	0.0166859
Total no. of SVs	Colorectal carcinoma (COREAD; 621 | 51)	MCL1	0	1	4.18491e-10	0	1	1.90604e-08	0	1	0.0166859
Total no. of SVs	Colorectal carcinoma (COREAD; 621 | 51)	MDM2	0	1	4.18491e-10	0	1	1.90604e-08	0	1	0.0166859
Total no. of SVs	Colorectal carcinoma (COREAD; 621 | 51)	MDM4	0	1	4.18491e-10	0	1	1.90604e-08	0	1	0.0166859
Total no. of SVs	Colorectal carcinoma (COREAD; 621 | 51)	MECOM	0	1	4.18491e-10	0	1	1.90604e-08	0	1	0.0166859
Total no. of SVs	Colorectal carcinoma (COREAD; 621 | 51)	MED12	0	1	4.18491e-10	0	1	1.90604e-08	0	1	0.0166859
Total no. of SVs	Colorectal carcinoma (COREAD; 621 | 51)	MEN1	0	1	4.18491e-10	0	1	1.90604e-08	0	1	0.0166859
Total no. of SVs	Colorectal carcinoma (COREAD; 621 | 51)	MET	0	1	4.18491e-10	0	1	1.90604e-08	0	1	0.0166859
Total no. of SVs	Colorectal carcinoma (COREAD; 621 | 51)	MGA	0	1	4.18491e-10	0	1	1.90604e-08	0	1	0.0166859
Total no. of SVs	Colorectal carcinoma (COREAD; 621 | 51)	MGMT	0	1	4.18491e-10	0	1	1.90604e-08	0	1	0.0166859
Total no. of SVs	Colorectal carcinoma (COREAD; 621 | 51)	MITF	0	1	4.18491e-10	0	1	1.90604e-08	0	1	0.0166859
Total no. of SVs	Colorectal carcinoma (COREAD; 621 | 51)	MLH1	0	1	4.18491e-10	0	1	1.90604e-08	0	1	0.0166859
Total no. of SVs	Colorectal carcinoma (COREAD; 621 | 51)	MLK4	0.00273051	0.967248	4.18491e-10	-0.00246951	0.970754	1.90604e-08	0	1	0.0166859
Total no. of SVs	Colorectal carcinoma (COREAD; 621 | 51)	MLLT4	0	1	4.18491e-10	0	1	1.90604e-08	0	1	0.0166859
Total no. of SVs	Colorectal carcinoma (COREAD; 621 | 51)	MSH2	0	1	4.18491e-10	0	1	1.90604e-08	0	1	0.0166859
Total no. of SVs	Colorectal carcinoma (COREAD; 621 | 51)	MSH6	0	1	4.18491e-10	0	1	1.90604e-08	0	1	0.0166859
Total no. of SVs	Colorectal carcinoma (COREAD; 621 | 51)	MTOR	0	1	4.18491e-10	0	1	1.90604e-08	0	1	0.0166859
Total no. of SVs	Colorectal carcinoma (COREAD; 621 | 51)	MYC	-0.0826496	0.228445	4.18491e-10	-0.0352725	0.671405	1.90604e-08	0	1	0.0166859
Total no. of SVs	Colorectal carcinoma (COREAD; 621 | 51)	MYCL	0	1	4.18491e-10	0	1	1.90604e-08	0	1	0.0166859
Total no. of SVs	Colorectal carcinoma (COREAD; 621 | 51)	MYCN	0	1	4.18491e-10	0	1	1.90604e-08	0	1	0.0166859
Total no. of SVs	Colorectal carcinoma (COREAD; 621 | 51)	NCOA2	0	1	4.18491e-10	0	1	1.90604e-08	0	1	0.0166859
Total no. of SVs	Colorectal carcinoma (COREAD; 621 | 51)	NCOR1	0	1	4.18491e-10	0	1	1.90604e-08	0	1	0.0166859
Total no. of SVs	Colorectal carcinoma (COREAD; 621 | 51)	NEGR1	0	1	4.18491e-10	0	1	1.90604e-08	0	1	0.0166859
Total no. of SVs	Colorectal carcinoma (COREAD; 621 | 51)	NF1	-0.0353018	0.686254	4.18491e-10	-0.0778482	0.411801	1.90604e-08	0	1	0.0166859
Total no. of SVs	Colorectal carcinoma (COREAD; 621 | 51)	NF2	0	1	4.18491e-10	0	1	1.90604e-08	0	1	0.0166859
Total no. of SVs	Colorectal carcinoma (COREAD; 621 | 51)	NFE2L2	0	1	4.18491e-10	0	1	1.90604e-08	0	1	0.0166859
Total no. of SVs	Colorectal carcinoma (COREAD; 621 | 51)	NFKBIE	0	1	4.18491e-10	0	1	1.90604e-08	0	1	0.0166859
Total no. of SVs	Colorectal carcinoma (COREAD; 621 | 51)	NIPBL	0	1	4.18491e-10	0	1	1.90604e-08	0	1	0.0166859
Total no. of SVs	Colorectal carcinoma (COREAD; 621 | 51)	NOTCH1	0	1	4.18491e-10	0	1	1.90604e-08	0	1	0.0166859
Total no. of SVs	Colorectal carcinoma (COREAD; 621 | 51)	NOTCH2	0	1	4.18491e-10	0	1	1.90604e-08	0	1	0.0166859
Total no. of SVs	Colorectal carcinoma (COREAD; 621 | 51)	NRAS	-0.0268925	0.620691	4.18491e-10	-0.0214975	0.696818	1.90604e-08	0	1	0.0166859
Total no. of SVs	Colorectal carcinoma (COREAD; 621 | 51)	NRG1	0	1	4.18491e-10	0	1	1.90604e-08	0	1	0.0166859
Total no. of SVs	Colorectal carcinoma (COREAD; 621 | 51)	NSD1	0	1	4.18491e-10	0	1	1.90604e-08	0	1	0.0166859
Total no. of SVs	Colorectal carcinoma (COREAD; 621 | 51)	NTRK1	0	1	4.18491e-10	0	1	1.90604e-08	0	1	0.0166859
Total no. of SVs	Colorectal carcinoma (COREAD; 621 | 51)	NTRK2	0	1	4.18491e-10	0	1	1.90604e-08	0	1	0.0166859
Total no. of SVs	Colorectal carcinoma (COREAD; 621 | 51)	NTRK3	0	1	4.18491e-10	0	1	1.90604e-08	0	1	0.0166859
Total no. of SVs	Colorectal carcinoma (COREAD; 621 | 51)	OR11H1	0	1	4.18491e-10	0	1	1.90604e-08	0	1	0.0166859
Total no. of SVs	Colorectal carcinoma (COREAD; 621 | 51)	OR4F21	0	1	4.18491e-10	0	1	1.90604e-08	0	1	0.0166859
Total no. of SVs	Colorectal carcinoma (COREAD; 621 | 51)	OR4N2	0	1	4.18491e-10	0	1	1.90604e-08	0	1	0.0166859
Total no. of SVs	Colorectal carcinoma (COREAD; 621 | 51)	PABPC1	0	1	4.18491e-10	0	1	1.90604e-08	0	1	0.0166859
Total no. of SVs	Colorectal carcinoma (COREAD; 621 | 51)	PARD3	0	1	4.18491e-10	0	1	1.90604e-08	0	1	0.0166859
Total no. of SVs	Colorectal carcinoma (COREAD; 621 | 51)	PARD3B	0	1	4.18491e-10	0	1	1.90604e-08	0	1	0.0166859
Total no. of SVs	Colorectal carcinoma (COREAD; 621 | 51)	PARD6G	0	1	4.18491e-10	0	1	1.90604e-08	0	1	0.0166859
Total no. of SVs	Colorectal carcinoma (COREAD; 621 | 51)	PAX5	0	1	4.18491e-10	0	1	1.90604e-08	0	1	0.0166859
Total no. of SVs	Colorectal carcinoma (COREAD; 621 | 51)	PBRM1	0	1	4.18491e-10	0	1	1.90604e-08	0	1	0.0166859
Total no. of SVs	Colorectal carcinoma (COREAD; 621 | 51)	PDGFRA	0	1	4.18491e-10	0	1	1.90604e-08	0	1	0.0166859
Total no. of SVs	Colorectal carcinoma (COREAD; 621 | 51)	PDYN	0	1	4.18491e-10	0	1	1.90604e-08	0	1	0.0166859
Total no. of SVs	Colorectal carcinoma (COREAD; 621 | 51)	PHF6	0	1	4.18491e-10	0	1	1.90604e-08	0	1	0.0166859
Total no. of SVs	Colorectal carcinoma (COREAD; 621 | 51)	PHOX2B	0	1	4.18491e-10	0	1	1.90604e-08	0	1	0.0166859
Total no. of SVs	Colorectal carcinoma (COREAD; 621 | 51)	PIK3CA	-0.0141498	0.700583	4.18491e-10	-0.0193718	0.608864	1.90604e-08	-0.0966827	0.37192	0.0166859
Total no. of SVs	Colorectal carcinoma (COREAD; 621 | 51)	PIK3R1	-0.105845	0.246403	4.18491e-10	-0.0703774	0.451157	1.90604e-08	0	1	0.0166859
Total no. of SVs	Colorectal carcinoma (COREAD; 621 | 51)	PIM1	0	1	4.18491e-10	0	1	1.90604e-08	0	1	0.0166859
Total no. of SVs	Colorectal carcinoma (COREAD; 621 | 51)	PLCG1	0	1	4.18491e-10	0	1	1.90604e-08	0	1	0.0166859
Total no. of SVs	Colorectal carcinoma (COREAD; 621 | 51)	PLXNB2	0	1	4.18491e-10	0	1	1.90604e-08	0	1	0.0166859
Total no. of SVs	Colorectal carcinoma (COREAD; 621 | 51)	PML	0	1	4.18491e-10	0	1	1.90604e-08	0	1	0.0166859
Total no. of SVs	Colorectal carcinoma (COREAD; 621 | 51)	POLE	0	1	4.18491e-10	0	1	1.90604e-08	0	1	0.0166859
Total no. of SVs	Colorectal carcinoma (COREAD; 621 | 51)	POT1	0	1	4.18491e-10	0	1	1.90604e-08	0	1	0.0166859
Total no. of SVs	Colorectal carcinoma (COREAD; 621 | 51)	PPM1D	0	1	4.18491e-10	0	1	1.90604e-08	0	1	0.0166859
Total no. of SVs	Colorectal carcinoma (COREAD; 621 | 51)	PPP1R15A	0	1	4.18491e-10	0	1	1.90604e-08	0	1	0.0166859
Total no. of SVs	Colorectal carcinoma (COREAD; 621 | 51)	PPP2R1A	0	1	4.18491e-10	0	1	1.90604e-08	0	1	0.0166859
Total no. of SVs	Colorectal carcinoma (COREAD; 621 | 51)	PPP2R2A	0	1	4.18491e-10	0	1	1.90604e-08	0	1	0.0166859
Total no. of SVs	Colorectal carcinoma (COREAD; 621 | 51)	PPP2R3B	0	1	4.18491e-10	0	1	1.90604e-08	0	1	0.0166859
Total no. of SVs	Colorectal carcinoma (COREAD; 621 | 51)	PPP6C	0	1	4.18491e-10	0	1	1.90604e-08	0	1	0.0166859
Total no. of SVs	Colorectal carcinoma (COREAD; 621 | 51)	PRDM1	0	1	4.18491e-10	0	1	1.90604e-08	0	1	0.0166859
Total no. of SVs	Colorectal carcinoma (COREAD; 621 | 51)	PREX2	0	1	4.18491e-10	0	1	1.90604e-08	0	1	0.0166859
Total no. of SVs	Colorectal carcinoma (COREAD; 621 | 51)	PRKACA	0	1	4.18491e-10	0	1	1.90604e-08	0	1	0.0166859
Total no. of SVs	Colorectal carcinoma (COREAD; 621 | 51)	PRKAR1A	0	1	4.18491e-10	0	1	1.90604e-08	0	1	0.0166859
Total no. of SVs	Colorectal carcinoma (COREAD; 621 | 51)	PSIP1	0	1	4.18491e-10	0	1	1.90604e-08	0	1	0.0166859
Total no. of SVs	Colorectal carcinoma (COREAD; 621 | 51)	PTCH1	0	1	4.18491e-10	0	1	1.90604e-08	0	1	0.0166859
Total no. of SVs	Colorectal carcinoma (COREAD; 621 | 51)	PTEN	-0.00553732	0.902235	4.18491e-10	-0.0204338	0.660335	1.90604e-08	0	1	0.0166859
Total no. of SVs	Colorectal carcinoma (COREAD; 621 | 51)	PTPN11	0	1	4.18491e-10	0	1	1.90604e-08	0	1	0.0166859
Total no. of SVs	Colorectal carcinoma (COREAD; 621 | 51)	PTPN13	0	1	4.18491e-10	0	1	1.90604e-08	0	1	0.0166859
Total no. of SVs	Colorectal carcinoma (COREAD; 621 | 51)	PTPRN2	0	1	4.18491e-10	0	1	1.90604e-08	0	1	0.0166859
Total no. of SVs	Colorectal carcinoma (COREAD; 621 | 51)	RAC1	0	1	4.18491e-10	0	1	1.90604e-08	0	1	0.0166859
Total no. of SVs	Colorectal carcinoma (COREAD; 621 | 51)	RAD21	0	1	4.18491e-10	-0.0757994	0.501905	1.90604e-08	0	1	0.0166859
Total no. of SVs	Colorectal carcinoma (COREAD; 621 | 51)	RAD51B	0	1	4.18491e-10	0	1	1.90604e-08	0	1	0.0166859
Total no. of SVs	Colorectal carcinoma (COREAD; 621 | 51)	RAD51C	0	1	4.18491e-10	0	1	1.90604e-08	0	1	0.0166859
Total no. of SVs	Colorectal carcinoma (COREAD; 621 | 51)	RAF1	0	1	4.18491e-10	0	1	1.90604e-08	0	1	0.0166859
Total no. of SVs	Colorectal carcinoma (COREAD; 621 | 51)	RASA1	0	1	4.18491e-10	0	1	1.90604e-08	0	1	0.0166859
Total no. of SVs	Colorectal carcinoma (COREAD; 621 | 51)	RB1	0	1	4.18491e-10	0	1	1.90604e-08	0	1	0.0166859
Total no. of SVs	Colorectal carcinoma (COREAD; 621 | 51)	RBM10	0	1	4.18491e-10	0	1	1.90604e-08	0	1	0.0166859
Total no. of SVs	Colorectal carcinoma (COREAD; 621 | 51)	RET	0	1	4.18491e-10	0	1	1.90604e-08	0	1	0.0166859
Total no. of SVs	Colorectal carcinoma (COREAD; 621 | 51)	RHOA	0	1	4.18491e-10	0	1	1.90604e-08	0	1	0.0166859
Total no. of SVs	Colorectal carcinoma (COREAD; 621 | 51)	RNF43	0.0902328	0.173465	4.18491e-10	0.0718949	0.318011	1.90604e-08	0	1	0.0166859
Total no. of SVs	Colorectal carcinoma (COREAD; 621 | 51)	ROS1	0	1	4.18491e-10	0	1	1.90604e-08	0	1	0.0166859
Total no. of SVs	Colorectal carcinoma (COREAD; 621 | 51)	RPL22	0	1	4.18491e-10	-0.0172981	0.916808	1.90604e-08	0	1	0.0166859
Total no. of SVs	Colorectal carcinoma (COREAD; 621 | 51)	RPL5	0	1	4.18491e-10	0	1	1.90604e-08	0	1	0.0166859
Total no. of SVs	Colorectal carcinoma (COREAD; 621 | 51)	RPS6KA3	0	1	4.18491e-10	0	1	1.90604e-08	0	1	0.0166859
Total no. of SVs	Colorectal carcinoma (COREAD; 621 | 51)	RSF1	0	1	4.18491e-10	0	1	1.90604e-08	0	1	0.0166859
Total no. of SVs	Colorectal carcinoma (COREAD; 621 | 51)	RUNX1	0	1	4.18491e-10	0	1	1.90604e-08	0	1	0.0166859
Total no. of SVs	Colorectal carcinoma (COREAD; 621 | 51)	RXRA	0	1	4.18491e-10	0	1	1.90604e-08	0	1	0.0166859
Total no. of SVs	Colorectal carcinoma (COREAD; 621 | 51)	RYR1	0	1	4.18491e-10	0	1	1.90604e-08	0	1	0.0166859
Total no. of SVs	Colorectal carcinoma (COREAD; 621 | 51)	SEMG2	0	1	4.18491e-10	-0.0922674	0.321014	1.90604e-08	0	1	0.0166859
Total no. of SVs	Colorectal carcinoma (COREAD; 621 | 51)	SETBP1	0	1	4.18491e-10	0	1	1.90604e-08	0	1	0.0166859
Total no. of SVs	Colorectal carcinoma (COREAD; 621 | 51)	SETD2	0	1	4.18491e-10	0	1	1.90604e-08	0	1	0.0166859
Total no. of SVs	Colorectal carcinoma (COREAD; 621 | 51)	SF3B1	0	1	4.18491e-10	0	1	1.90604e-08	0	1	0.0166859
Total no. of SVs	Colorectal carcinoma (COREAD; 621 | 51)	SGCZ	0	1	4.18491e-10	0	1	1.90604e-08	0	1	0.0166859
Total no. of SVs	Colorectal carcinoma (COREAD; 621 | 51)	SLCO1B1	0	1	4.18491e-10	0	1	1.90604e-08	0	1	0.0166859
Total no. of SVs	Colorectal carcinoma (COREAD; 621 | 51)	SMAD2	-0.015348	0.823519	4.18491e-10	-0.0237889	0.733795	1.90604e-08	0	1	0.0166859
Total no. of SVs	Colorectal carcinoma (COREAD; 621 | 51)	SMAD3	-0.00900956	0.884555	4.18491e-10	-0.0092582	0.884697	1.90604e-08	0	1	0.0166859
Total no. of SVs	Colorectal carcinoma (COREAD; 621 | 51)	SMAD4	-0.00717978	0.803269	4.18491e-10	-0.00737172	0.80292	1.90604e-08	0.055351	0.665885	0.0166859
Total no. of SVs	Colorectal carcinoma (COREAD; 621 | 51)	SMARCA1	0	1	4.18491e-10	0	1	1.90604e-08	0	1	0.0166859
Total no. of SVs	Colorectal carcinoma (COREAD; 621 | 51)	SMARCA4	0	1	4.18491e-10	-0.0405201	0.719899	1.90604e-08	0	1	0.0166859
Total no. of SVs	Colorectal carcinoma (COREAD; 621 | 51)	SMARCB1	0	1	4.18491e-10	0	1	1.90604e-08	0	1	0.0166859
Total no. of SVs	Colorectal carcinoma (COREAD; 621 | 51)	SMC3	0	1	4.18491e-10	0	1	1.90604e-08	0	1	0.0166859
Total no. of SVs	Colorectal carcinoma (COREAD; 621 | 51)	SMO	0	1	4.18491e-10	0	1	1.90604e-08	0	1	0.0166859
Total no. of SVs	Colorectal carcinoma (COREAD; 621 | 51)	SMTNL2	0	1	4.18491e-10	0	1	1.90604e-08	0	1	0.0166859
Total no. of SVs	Colorectal carcinoma (COREAD; 621 | 51)	SOX4	0	1	4.18491e-10	0	1	1.90604e-08	0	1	0.0166859
Total no. of SVs	Colorectal carcinoma (COREAD; 621 | 51)	SOX9	-0.0277148	0.535341	4.18491e-10	-0.0454461	0.319069	1.90604e-08	0	1	0.0166859
Total no. of SVs	Colorectal carcinoma (COREAD; 621 | 51)	SPATA31A7	0	1	4.18491e-10	0	1	1.90604e-08	0	1	0.0166859
Total no. of SVs	Colorectal carcinoma (COREAD; 621 | 51)	SPEN	0	1	4.18491e-10	0	1	1.90604e-08	0	1	0.0166859
Total no. of SVs	Colorectal carcinoma (COREAD; 621 | 51)	SPOP	0	1	4.18491e-10	0	1	1.90604e-08	0	1	0.0166859
Total no. of SVs	Colorectal carcinoma (COREAD; 621 | 51)	SPRED1	0	1	4.18491e-10	0	1	1.90604e-08	0	1	0.0166859
Total no. of SVs	Colorectal carcinoma (COREAD; 621 | 51)	SPTAN1	0	1	4.18491e-10	0	1	1.90604e-08	0	1	0.0166859
Total no. of SVs	Colorectal carcinoma (COREAD; 621 | 51)	SRC	0	1	4.18491e-10	0	1	1.90604e-08	0	1	0.0166859
Total no. of SVs	Colorectal carcinoma (COREAD; 621 | 51)	SRSF2	0	1	4.18491e-10	0	1	1.90604e-08	0	1	0.0166859
Total no. of SVs	Colorectal carcinoma (COREAD; 621 | 51)	STAG2	0	1	4.18491e-10	0	1	1.90604e-08	0	1	0.0166859
Total no. of SVs	Colorectal carcinoma (COREAD; 621 | 51)	STAT3	0	1	4.18491e-10	0	1	1.90604e-08	0	1	0.0166859
Total no. of SVs	Colorectal carcinoma (COREAD; 621 | 51)	STK11	0	1	4.18491e-10	0	1	1.90604e-08	0	1	0.0166859
Total no. of SVs	Colorectal carcinoma (COREAD; 621 | 51)	SUFU	0	1	4.18491e-10	0	1	1.90604e-08	0	1	0.0166859
Total no. of SVs	Colorectal carcinoma (COREAD; 621 | 51)	TBL1XR1	0	1	4.18491e-10	0	1	1.90604e-08	0	1	0.0166859
Total no. of SVs	Colorectal carcinoma (COREAD; 621 | 51)	TBX3	0	1	4.18491e-10	0	1	1.90604e-08	0	1	0.0166859
Total no. of SVs	Colorectal carcinoma (COREAD; 621 | 51)	TCF12	0	1	4.18491e-10	0	1	1.90604e-08	0	1	0.0166859
Total no. of SVs	Colorectal carcinoma (COREAD; 621 | 51)	TCF7L2	-0.0534435	0.271128	4.18491e-10	-0.0858463	0.0851815	1.90604e-08	0	1	0.0166859
Total no. of SVs	Colorectal carcinoma (COREAD; 621 | 51)	TENM1	0	1	4.18491e-10	0	1	1.90604e-08	0	1	0.0166859
Total no. of SVs	Colorectal carcinoma (COREAD; 621 | 51)	TERT	0	1	4.18491e-10	0.0434799	0.642154	1.90604e-08	0	1	0.0166859
Total no. of SVs	Colorectal carcinoma (COREAD; 621 | 51)	TET2	0	1	4.18491e-10	0	1	1.90604e-08	0	1	0.0166859
Total no. of SVs	Colorectal carcinoma (COREAD; 621 | 51)	TG	0	1	4.18491e-10	0	1	1.90604e-08	0	1	0.0166859
Total no. of SVs	Colorectal carcinoma (COREAD; 621 | 51)	TGFBR1	0	1	4.18491e-10	-0.231354	0.0775923	1.90604e-08	0	1	0.0166859
Total no. of SVs	Colorectal carcinoma (COREAD; 621 | 51)	TGFBR2	-0.00695729	0.925414	4.18491e-10	-0.0181607	0.812631	1.90604e-08	0	1	0.0166859
Total no. of SVs	Colorectal carcinoma (COREAD; 621 | 51)	TGIF1	0.11762	0.15589	4.18491e-10	0.11363	0.184106	1.90604e-08	0	1	0.0166859
Total no. of SVs	Colorectal carcinoma (COREAD; 621 | 51)	TMEM30A	0	1	4.18491e-10	0	1	1.90604e-08	0	1	0.0166859
Total no. of SVs	Colorectal carcinoma (COREAD; 621 | 51)	TMPRSS2	0	1	4.18491e-10	0	1	1.90604e-08	0	1	0.0166859
Total no. of SVs	Colorectal carcinoma (COREAD; 621 | 51)	TNFAIP3	0	1	4.18491e-10	0	1	1.90604e-08	0	1	0.0166859
Total no. of SVs	Colorectal carcinoma (COREAD; 621 | 51)	TNFRSF14	0	1	4.18491e-10	0	1	1.90604e-08	0	1	0.0166859
Total no. of SVs	Colorectal carcinoma (COREAD; 621 | 51)	TOP1	0	1	4.18491e-10	0	1	1.90604e-08	0	1	0.0166859
Total no. of SVs	Colorectal carcinoma (COREAD; 621 | 51)	TOP2A	0	1	4.18491e-10	-0.0155179	0.885755	1.90604e-08	0	1	0.0166859
Total no. of SVs	Colorectal carcinoma (COREAD; 621 | 51)	TP53	0.1742	3.38441e-06	4.18491e-10	0.178153	2.99566e-06	1.90604e-08	0.306097	0.00684554	0.0166859
Total no. of SVs	Colorectal carcinoma (COREAD; 621 | 51)	TPMT	0	1	4.18491e-10	0	1	1.90604e-08	0	1	0.0166859
Total no. of SVs	Colorectal carcinoma (COREAD; 621 | 51)	TPTE	0	1	4.18491e-10	0	1	1.90604e-08	0	1	0.0166859
Total no. of SVs	Colorectal carcinoma (COREAD; 621 | 51)	TRAF7	0	1	4.18491e-10	0	1	1.90604e-08	0	1	0.0166859
Total no. of SVs	Colorectal carcinoma (COREAD; 621 | 51)	TRIM51	0	1	4.18491e-10	0	1	1.90604e-08	0	1	0.0166859
Total no. of SVs	Colorectal carcinoma (COREAD; 621 | 51)	TSC1	0	1	4.18491e-10	0	1	1.90604e-08	0	1	0.0166859
Total no. of SVs	Colorectal carcinoma (COREAD; 621 | 51)	TSC2	0.0876445	0.199531	4.18491e-10	0.0865695	0.21128	1.90604e-08	0	1	0.0166859
Total no. of SVs	Colorectal carcinoma (COREAD; 621 | 51)	TSHR	0	1	4.18491e-10	0	1	1.90604e-08	0	1	0.0166859
Total no. of SVs	Colorectal carcinoma (COREAD; 621 | 51)	TYMS	0	1	4.18491e-10	-0.206203	0.075449	1.90604e-08	0	1	0.0166859
Total no. of SVs	Colorectal carcinoma (COREAD; 621 | 51)	U2AF1	0	1	4.18491e-10	0	1	1.90604e-08	0	1	0.0166859
Total no. of SVs	Colorectal carcinoma (COREAD; 621 | 51)	UBR5	0	1	4.18491e-10	0	1	1.90604e-08	0	1	0.0166859
Total no. of SVs	Colorectal carcinoma (COREAD; 621 | 51)	USP22	0	1	4.18491e-10	0	1	1.90604e-08	0	1	0.0166859
Total no. of SVs	Colorectal carcinoma (COREAD; 621 | 51)	USP28	0	1	4.18491e-10	0	1	1.90604e-08	0	1	0.0166859
Total no. of SVs	Colorectal carcinoma (COREAD; 621 | 51)	USP32	0	1	4.18491e-10	0	1	1.90604e-08	0	1	0.0166859
Total no. of SVs	Colorectal carcinoma (COREAD; 621 | 51)	VEGFA	0	1	4.18491e-10	0	1	1.90604e-08	0	1	0.0166859
Total no. of SVs	Colorectal carcinoma (COREAD; 621 | 51)	VHL	0	1	4.18491e-10	0	1	1.90604e-08	0	1	0.0166859
Total no. of SVs	Colorectal carcinoma (COREAD; 621 | 51)	WEE1	0	1	4.18491e-10	0	1	1.90604e-08	0	1	0.0166859
Total no. of SVs	Colorectal carcinoma (COREAD; 621 | 51)	WT1	0	1	4.18491e-10	0	1	1.90604e-08	0	1	0.0166859
Total no. of SVs	Colorectal carcinoma (COREAD; 621 | 51)	WWC3	0	1	4.18491e-10	0	1	1.90604e-08	0	1	0.0166859
Total no. of SVs	Colorectal carcinoma (COREAD; 621 | 51)	XPO1	0	1	4.18491e-10	0	1	1.90604e-08	0	1	0.0166859
Total no. of SVs	Colorectal carcinoma (COREAD; 621 | 51)	XRCC1	0	1	4.18491e-10	0	1	1.90604e-08	0	1	0.0166859
Total no. of SVs	Colorectal carcinoma (COREAD; 621 | 51)	ZBTB10	0	1	4.18491e-10	0	1	1.90604e-08	0	1	0.0166859
Total no. of SVs	Colorectal carcinoma (COREAD; 621 | 51)	ZFHX3	0	1	4.18491e-10	0	1	1.90604e-08	0	1	0.0166859
Total no. of SVs	Colorectal carcinoma (COREAD; 621 | 51)	ZFP36L1	0	1	4.18491e-10	0	1	1.90604e-08	0	1	0.0166859
Total no. of SVs	Colorectal carcinoma (COREAD; 621 | 51)	ZFP36L2	0.0603839	0.175321	4.18491e-10	0.0502585	0.264648	1.90604e-08	0	1	0.0166859
Total no. of SVs	Colorectal carcinoma (COREAD; 621 | 51)	ZFX	0	1	4.18491e-10	0	1	1.90604e-08	0	1	0.0166859
Total no. of SVs	Colorectal carcinoma (COREAD; 621 | 51)	ZIM3	0	1	4.18491e-10	0	1	1.90604e-08	0	1	0.0166859
Total no. of SVs	Colorectal carcinoma (COREAD; 621 | 51)	ZMIZ1	0	1	4.18491e-10	0	1	1.90604e-08	0	1	0.0166859
Total no. of SVs	Colorectal carcinoma (COREAD; 621 | 51)	ZMYM3	0	1	4.18491e-10	0	1	1.90604e-08	0	1	0.0166859
Total no. of SVs	Colorectal carcinoma (COREAD; 621 | 51)	ZNF217	0	1	4.18491e-10	0	1	1.90604e-08	0	1	0.0166859
Total no. of SVs	Colorectal carcinoma (COREAD; 621 | 51)	ZNF521	0	1	4.18491e-10	0	1	1.90604e-08	0	1	0.0166859
Total no. of SVs	Colorectal carcinoma (COREAD; 621 | 51)	ZNF703	0	1	4.18491e-10	0	1	1.90604e-08	0	1	0.0166859
Total no. of SVs	Colorectal carcinoma (COREAD; 621 | 51)	ZNRF3	0	1	4.18491e-10	0.158947	0.10622	1.90604e-08	0	1	0.0166859
Total no. of SVs	Esophageal carcinoma (ESCA; 140 | 85)	ploidy	0.0111	0.707333	0.00790365	0.0108612	0.750491	0.0367302	-0.0316777	0.361195	0.656207
Total no. of SVs	Esophageal carcinoma (ESCA; 140 | 85)	is_hrd	0	1	0.00790365	0	1	0.0367302	0	1	0.656207
Total no. of SVs	Esophageal carcinoma (ESCA; 140 | 85)	is_msi	0	1	0.00790365	0	1	0.0367302	0	1	0.656207
Total no. of SVs	Esophageal carcinoma (ESCA; 140 | 85)	n_treatments	-0.00164668	0.970714	0.00790365	-0.0745974	0.274415	0.0367302	0	1	0.656207
Total no. of SVs	Esophageal carcinoma (ESCA; 140 | 85)	had_radiotherapy	0.0940583	0.142413	0.00790365	0.0851837	0.201405	0.0367302	0	1	0.656207
Total no. of SVs	Esophageal carcinoma (ESCA; 140 | 85)	ALK inhibitor	0	1	0.00790365	0	1	0.0367302	0	1	0.656207
Total no. of SVs	Esophageal carcinoma (ESCA; 140 | 85)	ALK/ROS1 inhibitor	0	1	0.00790365	0	1	0.0367302	0	1	0.656207
Total no. of SVs	Esophageal carcinoma (ESCA; 140 | 85)	Alkaloid	0	1	0.00790365	0	1	0.0367302	0	1	0.656207
Total no. of SVs	Esophageal carcinoma (ESCA; 140 | 85)	Alkylating	0	1	0.00790365	0	1	0.0367302	0	1	0.656207
Total no. of SVs	Esophageal carcinoma (ESCA; 140 | 85)	Allosteric inhibitor	0	1	0.00790365	0	1	0.0367302	0	1	0.656207
Total no. of SVs	Esophageal carcinoma (ESCA; 140 | 85)	Anaplastic lymphoma kinase inhibitor, tyrosine kinase inhibitor	0	1	0.00790365	0	1	0.0367302	0	1	0.656207
Total no. of SVs	Esophageal carcinoma (ESCA; 140 | 85)	Androgen inhibitor	0	1	0.00790365	0	1	0.0367302	0	1	0.656207
Total no. of SVs	Esophageal carcinoma (ESCA; 140 | 85)	Anthracycline	0	1	0.00790365	0.233467	0.169456	0.0367302	0	1	0.656207
Total no. of SVs	Esophageal carcinoma (ESCA; 140 | 85)	Anti-AR	0	1	0.00790365	0	1	0.0367302	0	1	0.656207
Total no. of SVs	Esophageal carcinoma (ESCA; 140 | 85)	Anti-CD20, alkylating, anthracycline, vinca alkaloid, glucocorticoid	0	1	0.00790365	0	1	0.0367302	0	1	0.656207
Total no. of SVs	Esophageal carcinoma (ESCA; 140 | 85)	Anti-CD20,MABthera-therapy	0	1	0.00790365	0	1	0.0367302	0	1	0.656207
Total no. of SVs	Esophageal carcinoma (ESCA; 140 | 85)	Anti-CTLA-4	0	1	0.00790365	0	1	0.0367302	0	1	0.656207
Total no. of SVs	Esophageal carcinoma (ESCA; 140 | 85)	Anti-EGFR	0	1	0.00790365	0	1	0.0367302	0	1	0.656207
Total no. of SVs	Esophageal carcinoma (ESCA; 140 | 85)	Anti-ER	0	1	0.00790365	0	1	0.0367302	0	1	0.656207
Total no. of SVs	Esophageal carcinoma (ESCA; 140 | 85)	Anti-GITR	0	1	0.00790365	0	1	0.0367302	0	1	0.656207
Total no. of SVs	Esophageal carcinoma (ESCA; 140 | 85)	Anti-HER2	0	1	0.00790365	0	1	0.0367302	0	1	0.656207
Total no. of SVs	Esophageal carcinoma (ESCA; 140 | 85)	Anti-mitotic vinca alkaloid	0	1	0.00790365	0	1	0.0367302	0	1	0.656207
Total no. of SVs	Esophageal carcinoma (ESCA; 140 | 85)	Anti-PD-1	0	1	0.00790365	0	1	0.0367302	0	1	0.656207
Total no. of SVs	Esophageal carcinoma (ESCA; 140 | 85)	Anti-PD-1 or placebo	0	1	0.00790365	0	1	0.0367302	0	1	0.656207
Total no. of SVs	Esophageal carcinoma (ESCA; 140 | 85)	Anti-PD-L1	0	1	0.00790365	0	1	0.0367302	0	1	0.656207
Total no. of SVs	Esophageal carcinoma (ESCA; 140 | 85)	Anti-PD-L1 or placebo	0	1	0.00790365	0	1	0.0367302	0	1	0.656207
Total no. of SVs	Esophageal carcinoma (ESCA; 140 | 85)	Anti-PDGFR-?	0	1	0.00790365	0	1	0.0367302	0	1	0.656207
Total no. of SVs	Esophageal carcinoma (ESCA; 140 | 85)	Anti-PDGFR-? or placebo	0	1	0.00790365	0	1	0.0367302	0	1	0.656207
Total no. of SVs	Esophageal carcinoma (ESCA; 140 | 85)	Anti-PSMA	0	1	0.00790365	0	1	0.0367302	0	1	0.656207
Total no. of SVs	Esophageal carcinoma (ESCA; 140 | 85)	Anti-RANK-L	0	1	0.00790365	0	1	0.0367302	0	1	0.656207
Total no. of SVs	Esophageal carcinoma (ESCA; 140 | 85)	Anti-SMO	0	1	0.00790365	0	1	0.0367302	0	1	0.656207
Total no. of SVs	Esophageal carcinoma (ESCA; 140 | 85)	Anti-VEGF	0	1	0.00790365	0	1	0.0367302	0	1	0.656207
Total no. of SVs	Esophageal carcinoma (ESCA; 140 | 85)	Antifolate	0	1	0.00790365	0	1	0.0367302	0	1	0.656207
Total no. of SVs	Esophageal carcinoma (ESCA; 140 | 85)	Antitumor antibiotic	0	1	0.00790365	0	1	0.0367302	0	1	0.656207
Total no. of SVs	Esophageal carcinoma (ESCA; 140 | 85)	Aromatase inhibitor	0	1	0.00790365	0	1	0.0367302	0	1	0.656207
Total no. of SVs	Esophageal carcinoma (ESCA; 140 | 85)	Aromatase inhibitor or placebo	0	1	0.00790365	0	1	0.0367302	0	1	0.656207
Total no. of SVs	Esophageal carcinoma (ESCA; 140 | 85)	Bisphosphonate	0	1	0.00790365	0	1	0.0367302	0	1	0.656207
Total no. of SVs	Esophageal carcinoma (ESCA; 140 | 85)	BRAF inhibitor	0	1	0.00790365	0	1	0.0367302	0	1	0.656207
Total no. of SVs	Esophageal carcinoma (ESCA; 140 | 85)	CDK4/6 inhibitor	0	1	0.00790365	0	1	0.0367302	0	1	0.656207
Total no. of SVs	Esophageal carcinoma (ESCA; 140 | 85)	CDK4/6 inhibitor or placebo	0	1	0.00790365	0	1	0.0367302	0	1	0.656207
Total no. of SVs	Esophageal carcinoma (ESCA; 140 | 85)	Chemoradiotherapy	0	1	0.00790365	0	1	0.0367302	0	1	0.656207
Total no. of SVs	Esophageal carcinoma (ESCA; 140 | 85)	Experimental	0	1	0.00790365	0	1	0.0367302	0	1	0.656207
Total no. of SVs	Esophageal carcinoma (ESCA; 140 | 85)	Experimental or placebo	0	1	0.00790365	0	1	0.0367302	0	1	0.656207
Total no. of SVs	Esophageal carcinoma (ESCA; 140 | 85)	FAK inhibitor	0	1	0.00790365	0	1	0.0367302	0	1	0.656207
Total no. of SVs	Esophageal carcinoma (ESCA; 140 | 85)	FGFR inhibitor	0	1	0.00790365	0	1	0.0367302	0	1	0.656207
Total no. of SVs	Esophageal carcinoma (ESCA; 140 | 85)	Folate antagonist	0	1	0.00790365	0	1	0.0367302	0	1	0.656207
Total no. of SVs	Esophageal carcinoma (ESCA; 140 | 85)	Folinic acid	0	1	0.00790365	0	1	0.0367302	0	1	0.656207
Total no. of SVs	Esophageal carcinoma (ESCA; 140 | 85)	Glucocorticoid	0	1	0.00790365	0	1	0.0367302	0	1	0.656207
Total no. of SVs	Esophageal carcinoma (ESCA; 140 | 85)	GnRH (ant)agonist	0	1	0.00790365	0	1	0.0367302	0	1	0.656207
Total no. of SVs	Esophageal carcinoma (ESCA; 140 | 85)	HIPEC	0	1	0.00790365	0	1	0.0367302	0	1	0.656207
Total no. of SVs	Esophageal carcinoma (ESCA; 140 | 85)	Hyperthermia	0	1	0.00790365	0	1	0.0367302	0	1	0.656207
Total no. of SVs	Esophageal carcinoma (ESCA; 140 | 85)	Immune modulator	0	1	0.00790365	0	1	0.0367302	0	1	0.656207
Total no. of SVs	Esophageal carcinoma (ESCA; 140 | 85)	Immune therapy or placebo	0	1	0.00790365	0	1	0.0367302	0	1	0.656207
Total no. of SVs	Esophageal carcinoma (ESCA; 140 | 85)	Immunetherapy	0	1	0.00790365	0	1	0.0367302	0	1	0.656207
Total no. of SVs	Esophageal carcinoma (ESCA; 140 | 85)	Immunomodulator	0	1	0.00790365	0	1	0.0367302	0	1	0.656207
Total no. of SVs	Esophageal carcinoma (ESCA; 140 | 85)	Immunotherapy	0	1	0.00790365	0	1	0.0367302	0	1	0.656207
Total no. of SVs	Esophageal carcinoma (ESCA; 140 | 85)	MEK inhibitor	0	1	0.00790365	0	1	0.0367302	0	1	0.656207
Total no. of SVs	Esophageal carcinoma (ESCA; 140 | 85)	Microtubule inhibitor	0	1	0.00790365	0	1	0.0367302	0	1	0.656207
Total no. of SVs	Esophageal carcinoma (ESCA; 140 | 85)	Monoclonal antibody	0	1	0.00790365	0	1	0.0367302	0	1	0.656207
Total no. of SVs	Esophageal carcinoma (ESCA; 140 | 85)	mTOR inhibitor	0	1	0.00790365	0	1	0.0367302	0	1	0.656207
Total no. of SVs	Esophageal carcinoma (ESCA; 140 | 85)	Multikinase inhibitor	0	1	0.00790365	0	1	0.0367302	0	1	0.656207
Total no. of SVs	Esophageal carcinoma (ESCA; 140 | 85)	Nuclear therapy or placebo	0	1	0.00790365	0	1	0.0367302	0	1	0.656207
Total no. of SVs	Esophageal carcinoma (ESCA; 140 | 85)	Nucleoside-analogon	0	1	0.00790365	0	1	0.0367302	0	1	0.656207
Total no. of SVs	Esophageal carcinoma (ESCA; 140 | 85)	Oncolytic virus	0	1	0.00790365	0	1	0.0367302	0	1	0.656207
Total no. of SVs	Esophageal carcinoma (ESCA; 140 | 85)	Orteronel or placebo	0	1	0.00790365	0	1	0.0367302	0	1	0.656207
Total no. of SVs	Esophageal carcinoma (ESCA; 140 | 85)	Other treatment(s)	0	1	0.00790365	0	1	0.0367302	0	1	0.656207
Total no. of SVs	Esophageal carcinoma (ESCA; 140 | 85)	PARP inhibitor	0	1	0.00790365	0	1	0.0367302	0	1	0.656207
Total no. of SVs	Esophageal carcinoma (ESCA; 140 | 85)	PARP inhibitor or placebo	0	1	0.00790365	0	1	0.0367302	0	1	0.656207
Total no. of SVs	Esophageal carcinoma (ESCA; 140 | 85)	PI3K inhibitor	0	1	0.00790365	0	1	0.0367302	0	1	0.656207
Total no. of SVs	Esophageal carcinoma (ESCA; 140 | 85)	PI3K inhibitor or placebo	0	1	0.00790365	0	1	0.0367302	0	1	0.656207
Total no. of SVs	Esophageal carcinoma (ESCA; 140 | 85)	PIPAC	0	1	0.00790365	0	1	0.0367302	0	1	0.656207
Total no. of SVs	Esophageal carcinoma (ESCA; 140 | 85)	Platinum	0.0181043	0.886423	0.00790365	0.0500349	0.711335	0.0367302	0	1	0.656207
Total no. of SVs	Esophageal carcinoma (ESCA; 140 | 85)	Progestogen	0	1	0.00790365	0	1	0.0367302	0	1	0.656207
Total no. of SVs	Esophageal carcinoma (ESCA; 140 | 85)	Proteasome inhibitor	0	1	0.00790365	0	1	0.0367302	0	1	0.656207
Total no. of SVs	Esophageal carcinoma (ESCA; 140 | 85)	Pyrimidine (ant)agonist	0	1	0.00790365	0	1	0.0367302	0	1	0.656207
Total no. of SVs	Esophageal carcinoma (ESCA; 140 | 85)	Radiofrequency ablation	0	1	0.00790365	0	1	0.0367302	0	1	0.656207
Total no. of SVs	Esophageal carcinoma (ESCA; 140 | 85)	Radionuclide	0	1	0.00790365	0	1	0.0367302	0	1	0.656207
Total no. of SVs	Esophageal carcinoma (ESCA; 140 | 85)	Radiotherapy	0	1	0.00790365	0	1	0.0367302	0	1	0.656207
Total no. of SVs	Esophageal carcinoma (ESCA; 140 | 85)	Selective ER modulator	0	1	0.00790365	0	1	0.0367302	0	1	0.656207
Total no. of SVs	Esophageal carcinoma (ESCA; 140 | 85)	Somatostatin analogue	0	1	0.00790365	0	1	0.0367302	0	1	0.656207
Total no. of SVs	Esophageal carcinoma (ESCA; 140 | 85)	Taxane	-0.0338435	0.764672	0.00790365	0.0942264	0.549928	0.0367302	0	1	0.656207
Total no. of SVs	Esophageal carcinoma (ESCA; 140 | 85)	Topoisomerase inhibitor	0	1	0.00790365	0	1	0.0367302	0	1	0.656207
Total no. of SVs	Esophageal carcinoma (ESCA; 140 | 85)	Unknown treatment(s)	0	1	0.00790365	0	1	0.0367302	0	1	0.656207
Total no. of SVs	Esophageal carcinoma (ESCA; 140 | 85)	Vinca Alkaloid	0	1	0.00790365	0	1	0.0367302	0	1	0.656207
Total no. of SVs	Esophageal carcinoma (ESCA; 140 | 85)	ACVR1B	0	1	0.00790365	0	1	0.0367302	0	1	0.656207
Total no. of SVs	Esophageal carcinoma (ESCA; 140 | 85)	ACVR2A	0	1	0.00790365	0	1	0.0367302	0	1	0.656207
Total no. of SVs	Esophageal carcinoma (ESCA; 140 | 85)	ADAM30	0	1	0.00790365	0	1	0.0367302	0	1	0.656207
Total no. of SVs	Esophageal carcinoma (ESCA; 140 | 85)	AIM1	0	1	0.00790365	0	1	0.0367302	0	1	0.656207
Total no. of SVs	Esophageal carcinoma (ESCA; 140 | 85)	AJUBA	0	1	0.00790365	0	1	0.0367302	0	1	0.656207
Total no. of SVs	Esophageal carcinoma (ESCA; 140 | 85)	AKT1	0	1	0.00790365	0	1	0.0367302	0	1	0.656207
Total no. of SVs	Esophageal carcinoma (ESCA; 140 | 85)	ALB	0	1	0.00790365	0	1	0.0367302	0	1	0.656207
Total no. of SVs	Esophageal carcinoma (ESCA; 140 | 85)	ALK	0	1	0.00790365	0	1	0.0367302	0	1	0.656207
Total no. of SVs	Esophageal carcinoma (ESCA; 140 | 85)	AMBRA1	0	1	0.00790365	0	1	0.0367302	0	1	0.656207
Total no. of SVs	Esophageal carcinoma (ESCA; 140 | 85)	AMER1	0	1	0.00790365	0	1	0.0367302	0	1	0.656207
Total no. of SVs	Esophageal carcinoma (ESCA; 140 | 85)	ANK1	0	1	0.00790365	0	1	0.0367302	0	1	0.656207
Total no. of SVs	Esophageal carcinoma (ESCA; 140 | 85)	ANKRD11	0	1	0.00790365	0	1	0.0367302	0	1	0.656207
Total no. of SVs	Esophageal carcinoma (ESCA; 140 | 85)	APC	-0.072015	0.29771	0.00790365	-0.0398981	0.606863	0.0367302	-0.156572	0.135771	0.656207
Total no. of SVs	Esophageal carcinoma (ESCA; 140 | 85)	AR	0	1	0.00790365	0	1	0.0367302	0	1	0.656207
Total no. of SVs	Esophageal carcinoma (ESCA; 140 | 85)	ARHGAP35	0	1	0.00790365	0	1	0.0367302	0	1	0.656207
Total no. of SVs	Esophageal carcinoma (ESCA; 140 | 85)	ARID1A	-0.0600879	0.372139	0.00790365	-0.00046486	0.995011	0.0367302	-0.0900679	0.268539	0.656207
Total no. of SVs	Esophageal carcinoma (ESCA; 140 | 85)	ARID1B	0	1	0.00790365	0	1	0.0367302	0	1	0.656207
Total no. of SVs	Esophageal carcinoma (ESCA; 140 | 85)	ARID2	0	1	0.00790365	0	1	0.0367302	0	1	0.656207
Total no. of SVs	Esophageal carcinoma (ESCA; 140 | 85)	ARID5B	0	1	0.00790365	0	1	0.0367302	0	1	0.656207
Total no. of SVs	Esophageal carcinoma (ESCA; 140 | 85)	ASXL1	0	1	0.00790365	0	1	0.0367302	0	1	0.656207
Total no. of SVs	Esophageal carcinoma (ESCA; 140 | 85)	ASXL2	0	1	0.00790365	0	1	0.0367302	0	1	0.656207
Total no. of SVs	Esophageal carcinoma (ESCA; 140 | 85)	ATG7	0	1	0.00790365	0	1	0.0367302	0	1	0.656207
Total no. of SVs	Esophageal carcinoma (ESCA; 140 | 85)	ATM	0	1	0.00790365	0	1	0.0367302	0	1	0.656207
Total no. of SVs	Esophageal carcinoma (ESCA; 140 | 85)	ATR	0	1	0.00790365	0	1	0.0367302	0	1	0.656207
Total no. of SVs	Esophageal carcinoma (ESCA; 140 | 85)	ATRX	0	1	0.00790365	0	1	0.0367302	0	1	0.656207
Total no. of SVs	Esophageal carcinoma (ESCA; 140 | 85)	AXIN1	0	1	0.00790365	0	1	0.0367302	0	1	0.656207
Total no. of SVs	Esophageal carcinoma (ESCA; 140 | 85)	AXIN2	0	1	0.00790365	0	1	0.0367302	0	1	0.656207
Total no. of SVs	Esophageal carcinoma (ESCA; 140 | 85)	AXL	0	1	0.00790365	0	1	0.0367302	0	1	0.656207
Total no. of SVs	Esophageal carcinoma (ESCA; 140 | 85)	B2M	0	1	0.00790365	0	1	0.0367302	0	1	0.656207
Total no. of SVs	Esophageal carcinoma (ESCA; 140 | 85)	BAP1	0	1	0.00790365	0	1	0.0367302	0	1	0.656207
Total no. of SVs	Esophageal carcinoma (ESCA; 140 | 85)	BARD1	0	1	0.00790365	0	1	0.0367302	0	1	0.656207
Total no. of SVs	Esophageal carcinoma (ESCA; 140 | 85)	BCL9L	0	1	0.00790365	0	1	0.0367302	0	1	0.656207
Total no. of SVs	Esophageal carcinoma (ESCA; 140 | 85)	BCOR	0	1	0.00790365	0	1	0.0367302	0	1	0.656207
Total no. of SVs	Esophageal carcinoma (ESCA; 140 | 85)	BMPR1A	0	1	0.00790365	0	1	0.0367302	0	1	0.656207
Total no. of SVs	Esophageal carcinoma (ESCA; 140 | 85)	BMPR2	0	1	0.00790365	0	1	0.0367302	0	1	0.656207
Total no. of SVs	Esophageal carcinoma (ESCA; 140 | 85)	BRAF	0	1	0.00790365	0	1	0.0367302	0	1	0.656207
Total no. of SVs	Esophageal carcinoma (ESCA; 140 | 85)	BRCA1	0	1	0.00790365	0	1	0.0367302	0	1	0.656207
Total no. of SVs	Esophageal carcinoma (ESCA; 140 | 85)	BRCA2	0	1	0.00790365	0	1	0.0367302	0	1	0.656207
Total no. of SVs	Esophageal carcinoma (ESCA; 140 | 85)	BRD7	0	1	0.00790365	0	1	0.0367302	0	1	0.656207
Total no. of SVs	Esophageal carcinoma (ESCA; 140 | 85)	BRIP1	0	1	0.00790365	0	1	0.0367302	0	1	0.656207
Total no. of SVs	Esophageal carcinoma (ESCA; 140 | 85)	BTK	0	1	0.00790365	0	1	0.0367302	0	1	0.656207
Total no. of SVs	Esophageal carcinoma (ESCA; 140 | 85)	C21orf91	0	1	0.00790365	0	1	0.0367302	0	1	0.656207
Total no. of SVs	Esophageal carcinoma (ESCA; 140 | 85)	CALR	0	1	0.00790365	0	1	0.0367302	0	1	0.656207
Total no. of SVs	Esophageal carcinoma (ESCA; 140 | 85)	CARD11	0	1	0.00790365	0	1	0.0367302	0	1	0.656207
Total no. of SVs	Esophageal carcinoma (ESCA; 140 | 85)	CASP8	0	1	0.00790365	0	1	0.0367302	0	1	0.656207
Total no. of SVs	Esophageal carcinoma (ESCA; 140 | 85)	CASZ1	0	1	0.00790365	0	1	0.0367302	0	1	0.656207
Total no. of SVs	Esophageal carcinoma (ESCA; 140 | 85)	CBFB	0	1	0.00790365	0	1	0.0367302	0	1	0.656207
Total no. of SVs	Esophageal carcinoma (ESCA; 140 | 85)	CCND1	0.0303069	0.920684	0.00790365	0.046213	0.581533	0.0367302	0	1	0.656207
Total no. of SVs	Esophageal carcinoma (ESCA; 140 | 85)	CCND2	0	1	0.00790365	0	1	0.0367302	0	1	0.656207
Total no. of SVs	Esophageal carcinoma (ESCA; 140 | 85)	CCND3	0	1	0.00790365	0	1	0.0367302	0	1	0.656207
Total no. of SVs	Esophageal carcinoma (ESCA; 140 | 85)	CCNE1	0.23785	0.00607156	0.00790365	0.196067	0.0457809	0.0367302	0	1	0.656207
Total no. of SVs	Esophageal carcinoma (ESCA; 140 | 85)	CD274	0	1	0.00790365	0	1	0.0367302	0	1	0.656207
Total no. of SVs	Esophageal carcinoma (ESCA; 140 | 85)	CD44	0	1	0.00790365	0	1	0.0367302	0	1	0.656207
Total no. of SVs	Esophageal carcinoma (ESCA; 140 | 85)	CD58	0	1	0.00790365	0	1	0.0367302	0	1	0.656207
Total no. of SVs	Esophageal carcinoma (ESCA; 140 | 85)	CD79B	0	1	0.00790365	0	1	0.0367302	0	1	0.656207
Total no. of SVs	Esophageal carcinoma (ESCA; 140 | 85)	CDC73	0	1	0.00790365	0	1	0.0367302	0	1	0.656207
Total no. of SVs	Esophageal carcinoma (ESCA; 140 | 85)	CDH1	0	1	0.00790365	0	1	0.0367302	0	1	0.656207
Total no. of SVs	Esophageal carcinoma (ESCA; 140 | 85)	CDH10	0	1	0.00790365	0	1	0.0367302	0	1	0.656207
Total no. of SVs	Esophageal carcinoma (ESCA; 140 | 85)	CDK12	0	1	0.00790365	0	1	0.0367302	0	1	0.656207
Total no. of SVs	Esophageal carcinoma (ESCA; 140 | 85)	CDK4	0	1	0.00790365	0	1	0.0367302	0	1	0.656207
Total no. of SVs	Esophageal carcinoma (ESCA; 140 | 85)	CDK6	-0.240435	0.00433828	0.00790365	-0.174887	0.0718805	0.0367302	0	1	0.656207
Total no. of SVs	Esophageal carcinoma (ESCA; 140 | 85)	CDKN1A	0	1	0.00790365	0	1	0.0367302	0	1	0.656207
Total no. of SVs	Esophageal carcinoma (ESCA; 140 | 85)	CDKN1B	0	1	0.00790365	0	1	0.0367302	0	1	0.656207
Total no. of SVs	Esophageal carcinoma (ESCA; 140 | 85)	CDKN2A	-0.0307203	0.526044	0.00790365	0.00459073	0.936054	0.0367302	-0.0451652	0.498081	0.656207
Total no. of SVs	Esophageal carcinoma (ESCA; 140 | 85)	CDKN2C	0	1	0.00790365	0	1	0.0367302	0	1	0.656207
Total no. of SVs	Esophageal carcinoma (ESCA; 140 | 85)	CDX2	0	1	0.00790365	0	1	0.0367302	0	1	0.656207
Total no. of SVs	Esophageal carcinoma (ESCA; 140 | 85)	CHD1	0	1	0.00790365	0	1	0.0367302	0	1	0.656207
Total no. of SVs	Esophageal carcinoma (ESCA; 140 | 85)	CHD4	0	1	0.00790365	0	1	0.0367302	0	1	0.656207
Total no. of SVs	Esophageal carcinoma (ESCA; 140 | 85)	CHEK2	0	1	0.00790365	0	1	0.0367302	0	1	0.656207
Total no. of SVs	Esophageal carcinoma (ESCA; 140 | 85)	CIC	0	1	0.00790365	0	1	0.0367302	0	1	0.656207
Total no. of SVs	Esophageal carcinoma (ESCA; 140 | 85)	COL2A1	0	1	0.00790365	0	1	0.0367302	0	1	0.656207
Total no. of SVs	Esophageal carcinoma (ESCA; 140 | 85)	CREBBP	0	1	0.00790365	0	1	0.0367302	0	1	0.656207
Total no. of SVs	Esophageal carcinoma (ESCA; 140 | 85)	CSMD1	0	1	0.00790365	0	1	0.0367302	0	1	0.656207
Total no. of SVs	Esophageal carcinoma (ESCA; 140 | 85)	CTCF	0	1	0.00790365	0	1	0.0367302	0	1	0.656207
Total no. of SVs	Esophageal carcinoma (ESCA; 140 | 85)	CTNNA1	0	1	0.00790365	0	1	0.0367302	0	1	0.656207
Total no. of SVs	Esophageal carcinoma (ESCA; 140 | 85)	CTNNB1	0	1	0.00790365	0	1	0.0367302	0	1	0.656207
Total no. of SVs	Esophageal carcinoma (ESCA; 140 | 85)	CUL3	0	1	0.00790365	0	1	0.0367302	0	1	0.656207
Total no. of SVs	Esophageal carcinoma (ESCA; 140 | 85)	CUX1	0	1	0.00790365	0	1	0.0367302	0	1	0.656207
Total no. of SVs	Esophageal carcinoma (ESCA; 140 | 85)	CYLD	0	1	0.00790365	0	1	0.0367302	0	1	0.656207
Total no. of SVs	Esophageal carcinoma (ESCA; 140 | 85)	DAXX	0	1	0.00790365	0	1	0.0367302	0	1	0.656207
Total no. of SVs	Esophageal carcinoma (ESCA; 140 | 85)	DDR2	0	1	0.00790365	0	1	0.0367302	0	1	0.656207
Total no. of SVs	Esophageal carcinoma (ESCA; 140 | 85)	DDX3X	0	1	0.00790365	0	1	0.0367302	0	1	0.656207
Total no. of SVs	Esophageal carcinoma (ESCA; 140 | 85)	DEPDC5	0	1	0.00790365	0	1	0.0367302	0	1	0.656207
Total no. of SVs	Esophageal carcinoma (ESCA; 140 | 85)	DGCR8	0	1	0.00790365	0	1	0.0367302	0	1	0.656207
Total no. of SVs	Esophageal carcinoma (ESCA; 140 | 85)	DLG2	0	1	0.00790365	0	1	0.0367302	0	1	0.656207
Total no. of SVs	Esophageal carcinoma (ESCA; 140 | 85)	DNMT3A	0	1	0.00790365	0	1	0.0367302	0	1	0.656207
Total no. of SVs	Esophageal carcinoma (ESCA; 140 | 85)	DOCK8	0	1	0.00790365	0	1	0.0367302	0	1	0.656207
Total no. of SVs	Esophageal carcinoma (ESCA; 140 | 85)	DPYD	0	1	0.00790365	0	1	0.0367302	0	1	0.656207
Total no. of SVs	Esophageal carcinoma (ESCA; 140 | 85)	DROSHA	0	1	0.00790365	0	1	0.0367302	0	1	0.656207
Total no. of SVs	Esophageal carcinoma (ESCA; 140 | 85)	EGFR	0	1	0.00790365	0	1	0.0367302	0	1	0.656207
Total no. of SVs	Esophageal carcinoma (ESCA; 140 | 85)	EIF1AX	0	1	0.00790365	0	1	0.0367302	0	1	0.656207
Total no. of SVs	Esophageal carcinoma (ESCA; 140 | 85)	ELF3	0	1	0.00790365	0	1	0.0367302	0	1	0.656207
Total no. of SVs	Esophageal carcinoma (ESCA; 140 | 85)	EML4	0	1	0.00790365	0	1	0.0367302	0	1	0.656207
Total no. of SVs	Esophageal carcinoma (ESCA; 140 | 85)	EP300	0	1	0.00790365	0	1	0.0367302	0	1	0.656207
Total no. of SVs	Esophageal carcinoma (ESCA; 140 | 85)	EPHA2	0	1	0.00790365	0	1	0.0367302	0	1	0.656207
Total no. of SVs	Esophageal carcinoma (ESCA; 140 | 85)	ERBB2	0.0222229	0.768071	0.00790365	0.0456623	0.596438	0.0367302	-0.0168797	0.834613	0.656207
Total no. of SVs	Esophageal carcinoma (ESCA; 140 | 85)	ERBB3	0	1	0.00790365	0	1	0.0367302	0	1	0.656207
Total no. of SVs	Esophageal carcinoma (ESCA; 140 | 85)	ERBB4	0	1	0.00790365	0	1	0.0367302	0	1	0.656207
Total no. of SVs	Esophageal carcinoma (ESCA; 140 | 85)	ERCC2	0	1	0.00790365	0	1	0.0367302	0	1	0.656207
Total no. of SVs	Esophageal carcinoma (ESCA; 140 | 85)	ERF	0	1	0.00790365	0	1	0.0367302	0	1	0.656207
Total no. of SVs	Esophageal carcinoma (ESCA; 140 | 85)	ERG	0	1	0.00790365	0	1	0.0367302	0	1	0.656207
Total no. of SVs	Esophageal carcinoma (ESCA; 140 | 85)	ESR1	0	1	0.00790365	0	1	0.0367302	0	1	0.656207
Total no. of SVs	Esophageal carcinoma (ESCA; 140 | 85)	EYS	0	1	0.00790365	0	1	0.0367302	0	1	0.656207
Total no. of SVs	Esophageal carcinoma (ESCA; 140 | 85)	EZH2	0	1	0.00790365	0	1	0.0367302	0	1	0.656207
Total no. of SVs	Esophageal carcinoma (ESCA; 140 | 85)	FAT1	0	1	0.00790365	0	1	0.0367302	0	1	0.656207
Total no. of SVs	Esophageal carcinoma (ESCA; 140 | 85)	FAT4	0	1	0.00790365	0	1	0.0367302	0	1	0.656207
Total no. of SVs	Esophageal carcinoma (ESCA; 140 | 85)	FBXL17	0	1	0.00790365	0	1	0.0367302	0	1	0.656207
Total no. of SVs	Esophageal carcinoma (ESCA; 140 | 85)	FBXO11	0	1	0.00790365	0	1	0.0367302	0	1	0.656207
Total no. of SVs	Esophageal carcinoma (ESCA; 140 | 85)	FBXW7	0	1	0.00790365	0	1	0.0367302	0	1	0.656207
Total no. of SVs	Esophageal carcinoma (ESCA; 140 | 85)	FGF3	0.0138413	0.964234	0.00790365	0	1	0.0367302	0	1	0.656207
Total no. of SVs	Esophageal carcinoma (ESCA; 140 | 85)	FGFR1	0	1	0.00790365	0	1	0.0367302	0	1	0.656207
Total no. of SVs	Esophageal carcinoma (ESCA; 140 | 85)	FGFR2	0	1	0.00790365	0	1	0.0367302	0	1	0.656207
Total no. of SVs	Esophageal carcinoma (ESCA; 140 | 85)	FGFR3	0	1	0.00790365	0	1	0.0367302	0	1	0.656207
Total no. of SVs	Esophageal carcinoma (ESCA; 140 | 85)	FH	0	1	0.00790365	0	1	0.0367302	0	1	0.656207
Total no. of SVs	Esophageal carcinoma (ESCA; 140 | 85)	FLCN	0	1	0.00790365	0	1	0.0367302	0	1	0.656207
Total no. of SVs	Esophageal carcinoma (ESCA; 140 | 85)	FLT3	0	1	0.00790365	0	1	0.0367302	0	1	0.656207
Total no. of SVs	Esophageal carcinoma (ESCA; 140 | 85)	FOXA1	0	1	0.00790365	0	1	0.0367302	0	1	0.656207
Total no. of SVs	Esophageal carcinoma (ESCA; 140 | 85)	FOXA2	0	1	0.00790365	0	1	0.0367302	0	1	0.656207
Total no. of SVs	Esophageal carcinoma (ESCA; 140 | 85)	FOXL2	0	1	0.00790365	0	1	0.0367302	0	1	0.656207
Total no. of SVs	Esophageal carcinoma (ESCA; 140 | 85)	FOXP1	0	1	0.00790365	0	1	0.0367302	0	1	0.656207
Total no. of SVs	Esophageal carcinoma (ESCA; 140 | 85)	FOXQ1	0	1	0.00790365	0	1	0.0367302	0	1	0.656207
Total no. of SVs	Esophageal carcinoma (ESCA; 140 | 85)	G6PD	0	1	0.00790365	0	1	0.0367302	0	1	0.656207
Total no. of SVs	Esophageal carcinoma (ESCA; 140 | 85)	GATA3	0	1	0.00790365	0	1	0.0367302	0	1	0.656207
Total no. of SVs	Esophageal carcinoma (ESCA; 140 | 85)	GATA6	0.089638	0.292244	0.00790365	0.178041	0.0936321	0.0367302	0	1	0.656207
Total no. of SVs	Esophageal carcinoma (ESCA; 140 | 85)	GNAS	0	1	0.00790365	0	1	0.0367302	0	1	0.656207
Total no. of SVs	Esophageal carcinoma (ESCA; 140 | 85)	GPS2	0	1	0.00790365	0	1	0.0367302	0	1	0.656207
Total no. of SVs	Esophageal carcinoma (ESCA; 140 | 85)	GRIN2A	0	1	0.00790365	0	1	0.0367302	0	1	0.656207
Total no. of SVs	Esophageal carcinoma (ESCA; 140 | 85)	GSK3B	0	1	0.00790365	0	1	0.0367302	0	1	0.656207
Total no. of SVs	Esophageal carcinoma (ESCA; 140 | 85)	GTF2I	0	1	0.00790365	0	1	0.0367302	0	1	0.656207
Total no. of SVs	Esophageal carcinoma (ESCA; 140 | 85)	H3F3A	0	1	0.00790365	0	1	0.0367302	0	1	0.656207
Total no. of SVs	Esophageal carcinoma (ESCA; 140 | 85)	H3F3B	0	1	0.00790365	0	1	0.0367302	0	1	0.656207
Total no. of SVs	Esophageal carcinoma (ESCA; 140 | 85)	HIF1A	0	1	0.00790365	0	1	0.0367302	0	1	0.656207
Total no. of SVs	Esophageal carcinoma (ESCA; 140 | 85)	HIST1H1C	0	1	0.00790365	0	1	0.0367302	0	1	0.656207
Total no. of SVs	Esophageal carcinoma (ESCA; 140 | 85)	HIST1H3B	0	1	0.00790365	0	1	0.0367302	0	1	0.656207
Total no. of SVs	Esophageal carcinoma (ESCA; 140 | 85)	HIST2H3D	0	1	0.00790365	0	1	0.0367302	0	1	0.656207
Total no. of SVs	Esophageal carcinoma (ESCA; 140 | 85)	HLA-A	0	1	0.00790365	0	1	0.0367302	0	1	0.656207
Total no. of SVs	Esophageal carcinoma (ESCA; 140 | 85)	HLA-B	0	1	0.00790365	0	1	0.0367302	0	1	0.656207
Total no. of SVs	Esophageal carcinoma (ESCA; 140 | 85)	HLA-C	0	1	0.00790365	0	1	0.0367302	0	1	0.656207
Total no. of SVs	Esophageal carcinoma (ESCA; 140 | 85)	HNRNPA2B1	0	1	0.00790365	0	1	0.0367302	0	1	0.656207
Total no. of SVs	Esophageal carcinoma (ESCA; 140 | 85)	HOXC13	0	1	0.00790365	0	1	0.0367302	0	1	0.656207
Total no. of SVs	Esophageal carcinoma (ESCA; 140 | 85)	HRAS	0	1	0.00790365	0	1	0.0367302	0	1	0.656207
Total no. of SVs	Esophageal carcinoma (ESCA; 140 | 85)	IDH1	0	1	0.00790365	0	1	0.0367302	0	1	0.656207
Total no. of SVs	Esophageal carcinoma (ESCA; 140 | 85)	IDH2	0	1	0.00790365	0	1	0.0367302	0	1	0.656207
Total no. of SVs	Esophageal carcinoma (ESCA; 140 | 85)	IGF1R	0	1	0.00790365	0	1	0.0367302	0	1	0.656207
Total no. of SVs	Esophageal carcinoma (ESCA; 140 | 85)	IGLL5	0	1	0.00790365	0	1	0.0367302	0	1	0.656207
Total no. of SVs	Esophageal carcinoma (ESCA; 140 | 85)	IKBKB	0	1	0.00790365	0	1	0.0367302	0	1	0.656207
Total no. of SVs	Esophageal carcinoma (ESCA; 140 | 85)	IL1RAPL1	0	1	0.00790365	0	1	0.0367302	0	1	0.656207
Total no. of SVs	Esophageal carcinoma (ESCA; 140 | 85)	IL6ST	0	1	0.00790365	0	1	0.0367302	0	1	0.656207
Total no. of SVs	Esophageal carcinoma (ESCA; 140 | 85)	IL7R	0	1	0.00790365	0	1	0.0367302	0	1	0.656207
Total no. of SVs	Esophageal carcinoma (ESCA; 140 | 85)	IRF2	0	1	0.00790365	0	1	0.0367302	0	1	0.656207
Total no. of SVs	Esophageal carcinoma (ESCA; 140 | 85)	IRS2	0	1	0.00790365	0	1	0.0367302	0	1	0.656207
Total no. of SVs	Esophageal carcinoma (ESCA; 140 | 85)	ITGAV	0	1	0.00790365	0	1	0.0367302	0	1	0.656207
Total no. of SVs	Esophageal carcinoma (ESCA; 140 | 85)	JAK1	0	1	0.00790365	0	1	0.0367302	0	1	0.656207
Total no. of SVs	Esophageal carcinoma (ESCA; 140 | 85)	JAK2	0	1	0.00790365	0	1	0.0367302	0	1	0.656207
Total no. of SVs	Esophageal carcinoma (ESCA; 140 | 85)	JMJD4	0	1	0.00790365	0	1	0.0367302	0	1	0.656207
Total no. of SVs	Esophageal carcinoma (ESCA; 140 | 85)	KANSL1	0	1	0.00790365	0	1	0.0367302	0	1	0.656207
Total no. of SVs	Esophageal carcinoma (ESCA; 140 | 85)	KCNJ5	0	1	0.00790365	0	1	0.0367302	0	1	0.656207
Total no. of SVs	Esophageal carcinoma (ESCA; 140 | 85)	KDM5C	0	1	0.00790365	0	1	0.0367302	0	1	0.656207
Total no. of SVs	Esophageal carcinoma (ESCA; 140 | 85)	KDM6A	-0.101005	0.279205	0.00790365	-0.131948	0.193656	0.0367302	0	1	0.656207
Total no. of SVs	Esophageal carcinoma (ESCA; 140 | 85)	KDR	0	1	0.00790365	0	1	0.0367302	0	1	0.656207
Total no. of SVs	Esophageal carcinoma (ESCA; 140 | 85)	KEAP1	0	1	0.00790365	0	1	0.0367302	0	1	0.656207
Total no. of SVs	Esophageal carcinoma (ESCA; 140 | 85)	KIT	0	1	0.00790365	0	1	0.0367302	0	1	0.656207
Total no. of SVs	Esophageal carcinoma (ESCA; 140 | 85)	KLF5	0	1	0.00790365	0	1	0.0367302	0	1	0.656207
Total no. of SVs	Esophageal carcinoma (ESCA; 140 | 85)	KMT2B	0	1	0.00790365	0	1	0.0367302	0	1	0.656207
Total no. of SVs	Esophageal carcinoma (ESCA; 140 | 85)	KMT2C	0	1	0.00790365	0	1	0.0367302	0	1	0.656207
Total no. of SVs	Esophageal carcinoma (ESCA; 140 | 85)	KMT2D	0	1	0.00790365	0	1	0.0367302	0	1	0.656207
Total no. of SVs	Esophageal carcinoma (ESCA; 140 | 85)	KRAS	0.00204971	0.975061	0.00790365	-0.00198722	0.979067	0.0367302	-0.0801647	0.421931	0.656207
Total no. of SVs	Esophageal carcinoma (ESCA; 140 | 85)	LATS2	0	1	0.00790365	0	1	0.0367302	0	1	0.656207
Total no. of SVs	Esophageal carcinoma (ESCA; 140 | 85)	LMBRD2	0	1	0.00790365	0	1	0.0367302	0	1	0.656207
Total no. of SVs	Esophageal carcinoma (ESCA; 140 | 85)	LZTR1	0	1	0.00790365	0	1	0.0367302	0	1	0.656207
Total no. of SVs	Esophageal carcinoma (ESCA; 140 | 85)	MAP2K1	0	1	0.00790365	0	1	0.0367302	0	1	0.656207
Total no. of SVs	Esophageal carcinoma (ESCA; 140 | 85)	MAP2K4	0	1	0.00790365	0	1	0.0367302	0	1	0.656207
Total no. of SVs	Esophageal carcinoma (ESCA; 140 | 85)	MAP2K7	0	1	0.00790365	0	1	0.0367302	0	1	0.656207
Total no. of SVs	Esophageal carcinoma (ESCA; 140 | 85)	MAP3K1	0	1	0.00790365	0	1	0.0367302	0	1	0.656207
Total no. of SVs	Esophageal carcinoma (ESCA; 140 | 85)	MAP3K13	0	1	0.00790365	0	1	0.0367302	0	1	0.656207
Total no. of SVs	Esophageal carcinoma (ESCA; 140 | 85)	MAX	0	1	0.00790365	0	1	0.0367302	0	1	0.656207
Total no. of SVs	Esophageal carcinoma (ESCA; 140 | 85)	MCL1	0	1	0.00790365	0	1	0.0367302	0	1	0.656207
Total no. of SVs	Esophageal carcinoma (ESCA; 140 | 85)	MDM2	-0.00960672	0.933556	0.00790365	0	1	0.0367302	0	1	0.656207
Total no. of SVs	Esophageal carcinoma (ESCA; 140 | 85)	MDM4	0	1	0.00790365	0	1	0.0367302	0	1	0.656207
Total no. of SVs	Esophageal carcinoma (ESCA; 140 | 85)	MECOM	0	1	0.00790365	0	1	0.0367302	0	1	0.656207
Total no. of SVs	Esophageal carcinoma (ESCA; 140 | 85)	MED12	0	1	0.00790365	0	1	0.0367302	0	1	0.656207
Total no. of SVs	Esophageal carcinoma (ESCA; 140 | 85)	MEN1	0	1	0.00790365	0	1	0.0367302	0	1	0.656207
Total no. of SVs	Esophageal carcinoma (ESCA; 140 | 85)	MET	0	1	0.00790365	0.0678249	0.532797	0.0367302	0	1	0.656207
Total no. of SVs	Esophageal carcinoma (ESCA; 140 | 85)	MGA	0	1	0.00790365	0	1	0.0367302	0	1	0.656207
Total no. of SVs	Esophageal carcinoma (ESCA; 140 | 85)	MGMT	0	1	0.00790365	0	1	0.0367302	0	1	0.656207
Total no. of SVs	Esophageal carcinoma (ESCA; 140 | 85)	MITF	0	1	0.00790365	0	1	0.0367302	0	1	0.656207
Total no. of SVs	Esophageal carcinoma (ESCA; 140 | 85)	MLH1	0	1	0.00790365	0	1	0.0367302	0	1	0.656207
Total no. of SVs	Esophageal carcinoma (ESCA; 140 | 85)	MLK4	0	1	0.00790365	0	1	0.0367302	0	1	0.656207
Total no. of SVs	Esophageal carcinoma (ESCA; 140 | 85)	MLLT4	0	1	0.00790365	0	1	0.0367302	0	1	0.656207
Total no. of SVs	Esophageal carcinoma (ESCA; 140 | 85)	MSH2	0	1	0.00790365	0	1	0.0367302	0	1	0.656207
Total no. of SVs	Esophageal carcinoma (ESCA; 140 | 85)	MSH6	0	1	0.00790365	0	1	0.0367302	0	1	0.656207
Total no. of SVs	Esophageal carcinoma (ESCA; 140 | 85)	MTOR	0	1	0.00790365	0	1	0.0367302	0	1	0.656207
Total no. of SVs	Esophageal carcinoma (ESCA; 140 | 85)	MYC	-0.0367564	0.629625	0.00790365	-0.0131959	0.868945	0.0367302	0	1	0.656207
Total no. of SVs	Esophageal carcinoma (ESCA; 140 | 85)	MYCL	0	1	0.00790365	0	1	0.0367302	0	1	0.656207
Total no. of SVs	Esophageal carcinoma (ESCA; 140 | 85)	MYCN	0	1	0.00790365	0	1	0.0367302	0	1	0.656207
Total no. of SVs	Esophageal carcinoma (ESCA; 140 | 85)	NCOA2	0	1	0.00790365	0	1	0.0367302	0	1	0.656207
Total no. of SVs	Esophageal carcinoma (ESCA; 140 | 85)	NCOR1	0	1	0.00790365	0	1	0.0367302	0	1	0.656207
Total no. of SVs	Esophageal carcinoma (ESCA; 140 | 85)	NEGR1	0	1	0.00790365	0	1	0.0367302	0	1	0.656207
Total no. of SVs	Esophageal carcinoma (ESCA; 140 | 85)	NF1	0	1	0.00790365	0	1	0.0367302	0	1	0.656207
Total no. of SVs	Esophageal carcinoma (ESCA; 140 | 85)	NF2	0	1	0.00790365	0	1	0.0367302	0	1	0.656207
Total no. of SVs	Esophageal carcinoma (ESCA; 140 | 85)	NFE2L2	0	1	0.00790365	0	1	0.0367302	0	1	0.656207
Total no. of SVs	Esophageal carcinoma (ESCA; 140 | 85)	NFKBIE	0	1	0.00790365	0	1	0.0367302	0	1	0.656207
Total no. of SVs	Esophageal carcinoma (ESCA; 140 | 85)	NIPBL	0	1	0.00790365	0	1	0.0367302	0	1	0.656207
Total no. of SVs	Esophageal carcinoma (ESCA; 140 | 85)	NOTCH1	0	1	0.00790365	0	1	0.0367302	0	1	0.656207
Total no. of SVs	Esophageal carcinoma (ESCA; 140 | 85)	NOTCH2	0	1	0.00790365	0	1	0.0367302	0	1	0.656207
Total no. of SVs	Esophageal carcinoma (ESCA; 140 | 85)	NRAS	0	1	0.00790365	0	1	0.0367302	0	1	0.656207
Total no. of SVs	Esophageal carcinoma (ESCA; 140 | 85)	NRG1	0	1	0.00790365	0	1	0.0367302	0	1	0.656207
Total no. of SVs	Esophageal carcinoma (ESCA; 140 | 85)	NSD1	0	1	0.00790365	0	1	0.0367302	0	1	0.656207
Total no. of SVs	Esophageal carcinoma (ESCA; 140 | 85)	NTRK1	0	1	0.00790365	0	1	0.0367302	0	1	0.656207
Total no. of SVs	Esophageal carcinoma (ESCA; 140 | 85)	NTRK2	0	1	0.00790365	0	1	0.0367302	0	1	0.656207
Total no. of SVs	Esophageal carcinoma (ESCA; 140 | 85)	NTRK3	0	1	0.00790365	0	1	0.0367302	0	1	0.656207
Total no. of SVs	Esophageal carcinoma (ESCA; 140 | 85)	OR11H1	0	1	0.00790365	0	1	0.0367302	0	1	0.656207
Total no. of SVs	Esophageal carcinoma (ESCA; 140 | 85)	OR4F21	0	1	0.00790365	0	1	0.0367302	0	1	0.656207
Total no. of SVs	Esophageal carcinoma (ESCA; 140 | 85)	OR4N2	0	1	0.00790365	0	1	0.0367302	0	1	0.656207
Total no. of SVs	Esophageal carcinoma (ESCA; 140 | 85)	PABPC1	0	1	0.00790365	0	1	0.0367302	0	1	0.656207
Total no. of SVs	Esophageal carcinoma (ESCA; 140 | 85)	PARD3	0	1	0.00790365	0	1	0.0367302	0	1	0.656207
Total no. of SVs	Esophageal carcinoma (ESCA; 140 | 85)	PARD3B	0	1	0.00790365	0	1	0.0367302	0	1	0.656207
Total no. of SVs	Esophageal carcinoma (ESCA; 140 | 85)	PARD6G	0	1	0.00790365	0	1	0.0367302	0	1	0.656207
Total no. of SVs	Esophageal carcinoma (ESCA; 140 | 85)	PAX5	0	1	0.00790365	0	1	0.0367302	0	1	0.656207
Total no. of SVs	Esophageal carcinoma (ESCA; 140 | 85)	PBRM1	0	1	0.00790365	0	1	0.0367302	0	1	0.656207
Total no. of SVs	Esophageal carcinoma (ESCA; 140 | 85)	PDGFRA	0	1	0.00790365	0	1	0.0367302	0	1	0.656207
Total no. of SVs	Esophageal carcinoma (ESCA; 140 | 85)	PDYN	0	1	0.00790365	0	1	0.0367302	0	1	0.656207
Total no. of SVs	Esophageal carcinoma (ESCA; 140 | 85)	PHF6	0	1	0.00790365	0	1	0.0367302	0	1	0.656207
Total no. of SVs	Esophageal carcinoma (ESCA; 140 | 85)	PHOX2B	0	1	0.00790365	0	1	0.0367302	0	1	0.656207
Total no. of SVs	Esophageal carcinoma (ESCA; 140 | 85)	PIK3CA	-0.113155	0.0992532	0.00790365	-0.0954225	0.236029	0.0367302	0	1	0.656207
Total no. of SVs	Esophageal carcinoma (ESCA; 140 | 85)	PIK3R1	0	1	0.00790365	0	1	0.0367302	0	1	0.656207
Total no. of SVs	Esophageal carcinoma (ESCA; 140 | 85)	PIM1	0	1	0.00790365	0	1	0.0367302	0	1	0.656207
Total no. of SVs	Esophageal carcinoma (ESCA; 140 | 85)	PLCG1	0	1	0.00790365	0	1	0.0367302	0	1	0.656207
Total no. of SVs	Esophageal carcinoma (ESCA; 140 | 85)	PLXNB2	0	1	0.00790365	0	1	0.0367302	0	1	0.656207
Total no. of SVs	Esophageal carcinoma (ESCA; 140 | 85)	PML	0	1	0.00790365	0	1	0.0367302	0	1	0.656207
Total no. of SVs	Esophageal carcinoma (ESCA; 140 | 85)	POLE	0	1	0.00790365	0	1	0.0367302	0	1	0.656207
Total no. of SVs	Esophageal carcinoma (ESCA; 140 | 85)	POT1	0	1	0.00790365	0	1	0.0367302	0	1	0.656207
Total no. of SVs	Esophageal carcinoma (ESCA; 140 | 85)	PPM1D	0	1	0.00790365	0	1	0.0367302	0	1	0.656207
Total no. of SVs	Esophageal carcinoma (ESCA; 140 | 85)	PPP1R15A	0	1	0.00790365	0	1	0.0367302	0	1	0.656207
Total no. of SVs	Esophageal carcinoma (ESCA; 140 | 85)	PPP2R1A	0	1	0.00790365	0	1	0.0367302	0	1	0.656207
Total no. of SVs	Esophageal carcinoma (ESCA; 140 | 85)	PPP2R2A	0	1	0.00790365	0	1	0.0367302	0	1	0.656207
Total no. of SVs	Esophageal carcinoma (ESCA; 140 | 85)	PPP2R3B	0	1	0.00790365	0	1	0.0367302	0	1	0.656207
Total no. of SVs	Esophageal carcinoma (ESCA; 140 | 85)	PPP6C	0	1	0.00790365	0	1	0.0367302	0	1	0.656207
Total no. of SVs	Esophageal carcinoma (ESCA; 140 | 85)	PRDM1	0	1	0.00790365	0	1	0.0367302	0	1	0.656207
Total no. of SVs	Esophageal carcinoma (ESCA; 140 | 85)	PREX2	0	1	0.00790365	0	1	0.0367302	0	1	0.656207
Total no. of SVs	Esophageal carcinoma (ESCA; 140 | 85)	PRKACA	0	1	0.00790365	0	1	0.0367302	0	1	0.656207
Total no. of SVs	Esophageal carcinoma (ESCA; 140 | 85)	PRKAR1A	0	1	0.00790365	0	1	0.0367302	0	1	0.656207
Total no. of SVs	Esophageal carcinoma (ESCA; 140 | 85)	PSIP1	0	1	0.00790365	0	1	0.0367302	0	1	0.656207
Total no. of SVs	Esophageal carcinoma (ESCA; 140 | 85)	PTCH1	0	1	0.00790365	0	1	0.0367302	0	1	0.656207
Total no. of SVs	Esophageal carcinoma (ESCA; 140 | 85)	PTEN	0	1	0.00790365	0	1	0.0367302	0	1	0.656207
Total no. of SVs	Esophageal carcinoma (ESCA; 140 | 85)	PTPN11	0	1	0.00790365	0	1	0.0367302	0	1	0.656207
Total no. of SVs	Esophageal carcinoma (ESCA; 140 | 85)	PTPN13	0	1	0.00790365	0	1	0.0367302	0	1	0.656207
Total no. of SVs	Esophageal carcinoma (ESCA; 140 | 85)	PTPRN2	0	1	0.00790365	0	1	0.0367302	0	1	0.656207
Total no. of SVs	Esophageal carcinoma (ESCA; 140 | 85)	RAC1	0	1	0.00790365	0	1	0.0367302	0	1	0.656207
Total no. of SVs	Esophageal carcinoma (ESCA; 140 | 85)	RAD21	0	1	0.00790365	0	1	0.0367302	0	1	0.656207
Total no. of SVs	Esophageal carcinoma (ESCA; 140 | 85)	RAD51B	0	1	0.00790365	0	1	0.0367302	0	1	0.656207
Total no. of SVs	Esophageal carcinoma (ESCA; 140 | 85)	RAD51C	0	1	0.00790365	0	1	0.0367302	0	1	0.656207
Total no. of SVs	Esophageal carcinoma (ESCA; 140 | 85)	RAF1	0	1	0.00790365	0	1	0.0367302	0	1	0.656207
Total no. of SVs	Esophageal carcinoma (ESCA; 140 | 85)	RASA1	0	1	0.00790365	0	1	0.0367302	0	1	0.656207
Total no. of SVs	Esophageal carcinoma (ESCA; 140 | 85)	RB1	0	1	0.00790365	0	1	0.0367302	0	1	0.656207
Total no. of SVs	Esophageal carcinoma (ESCA; 140 | 85)	RBM10	0	1	0.00790365	0	1	0.0367302	0	1	0.656207
Total no. of SVs	Esophageal carcinoma (ESCA; 140 | 85)	RET	0	1	0.00790365	0	1	0.0367302	0	1	0.656207
Total no. of SVs	Esophageal carcinoma (ESCA; 140 | 85)	RHOA	0	1	0.00790365	0	1	0.0367302	0	1	0.656207
Total no. of SVs	Esophageal carcinoma (ESCA; 140 | 85)	RNF43	0	1	0.00790365	0	1	0.0367302	0	1	0.656207
Total no. of SVs	Esophageal carcinoma (ESCA; 140 | 85)	ROS1	0	1	0.00790365	0	1	0.0367302	0	1	0.656207
Total no. of SVs	Esophageal carcinoma (ESCA; 140 | 85)	RPL22	0	1	0.00790365	0	1	0.0367302	0	1	0.656207
Total no. of SVs	Esophageal carcinoma (ESCA; 140 | 85)	RPL5	0	1	0.00790365	0	1	0.0367302	0	1	0.656207
Total no. of SVs	Esophageal carcinoma (ESCA; 140 | 85)	RPS6KA3	0	1	0.00790365	0	1	0.0367302	0	1	0.656207
Total no. of SVs	Esophageal carcinoma (ESCA; 140 | 85)	RSF1	0	1	0.00790365	0	1	0.0367302	0	1	0.656207
Total no. of SVs	Esophageal carcinoma (ESCA; 140 | 85)	RUNX1	0.0305122	0.731613	0.00790365	-0.0146132	0.891983	0.0367302	0	1	0.656207
Total no. of SVs	Esophageal carcinoma (ESCA; 140 | 85)	RXRA	0	1	0.00790365	0	1	0.0367302	0	1	0.656207
Total no. of SVs	Esophageal carcinoma (ESCA; 140 | 85)	RYR1	0	1	0.00790365	0	1	0.0367302	0	1	0.656207
Total no. of SVs	Esophageal carcinoma (ESCA; 140 | 85)	SEMG2	0	1	0.00790365	0	1	0.0367302	0	1	0.656207
Total no. of SVs	Esophageal carcinoma (ESCA; 140 | 85)	SETBP1	0	1	0.00790365	0	1	0.0367302	0	1	0.656207
Total no. of SVs	Esophageal carcinoma (ESCA; 140 | 85)	SETD2	0	1	0.00790365	0	1	0.0367302	0	1	0.656207
Total no. of SVs	Esophageal carcinoma (ESCA; 140 | 85)	SF3B1	0	1	0.00790365	0	1	0.0367302	0	1	0.656207
Total no. of SVs	Esophageal carcinoma (ESCA; 140 | 85)	SGCZ	0	1	0.00790365	0	1	0.0367302	0	1	0.656207
Total no. of SVs	Esophageal carcinoma (ESCA; 140 | 85)	SLCO1B1	0	1	0.00790365	0	1	0.0367302	0	1	0.656207
Total no. of SVs	Esophageal carcinoma (ESCA; 140 | 85)	SMAD2	0	1	0.00790365	0	1	0.0367302	0	1	0.656207
Total no. of SVs	Esophageal carcinoma (ESCA; 140 | 85)	SMAD3	0	1	0.00790365	0	1	0.0367302	0	1	0.656207
Total no. of SVs	Esophageal carcinoma (ESCA; 140 | 85)	SMAD4	0.0778241	0.204461	0.00790365	0.0938532	0.213645	0.0367302	-0.0354193	0.651341	0.656207
Total no. of SVs	Esophageal carcinoma (ESCA; 140 | 85)	SMARCA1	0	1	0.00790365	0	1	0.0367302	0	1	0.656207
Total no. of SVs	Esophageal carcinoma (ESCA; 140 | 85)	SMARCA4	-0.149277	0.0863786	0.00790365	-0.164565	0.0998848	0.0367302	0	1	0.656207
Total no. of SVs	Esophageal carcinoma (ESCA; 140 | 85)	SMARCB1	0	1	0.00790365	0	1	0.0367302	0	1	0.656207
Total no. of SVs	Esophageal carcinoma (ESCA; 140 | 85)	SMC3	0	1	0.00790365	0	1	0.0367302	0	1	0.656207
Total no. of SVs	Esophageal carcinoma (ESCA; 140 | 85)	SMO	0	1	0.00790365	0	1	0.0367302	0	1	0.656207
Total no. of SVs	Esophageal carcinoma (ESCA; 140 | 85)	SMTNL2	0	1	0.00790365	0	1	0.0367302	0	1	0.656207
Total no. of SVs	Esophageal carcinoma (ESCA; 140 | 85)	SOX4	0	1	0.00790365	0	1	0.0367302	0	1	0.656207
Total no. of SVs	Esophageal carcinoma (ESCA; 140 | 85)	SOX9	0	1	0.00790365	0	1	0.0367302	0	1	0.656207
Total no. of SVs	Esophageal carcinoma (ESCA; 140 | 85)	SPATA31A7	0	1	0.00790365	0	1	0.0367302	0	1	0.656207
Total no. of SVs	Esophageal carcinoma (ESCA; 140 | 85)	SPEN	0	1	0.00790365	0	1	0.0367302	0	1	0.656207
Total no. of SVs	Esophageal carcinoma (ESCA; 140 | 85)	SPOP	0	1	0.00790365	0	1	0.0367302	0	1	0.656207
Total no. of SVs	Esophageal carcinoma (ESCA; 140 | 85)	SPRED1	0	1	0.00790365	0	1	0.0367302	0	1	0.656207
Total no. of SVs	Esophageal carcinoma (ESCA; 140 | 85)	SPTAN1	0	1	0.00790365	0	1	0.0367302	0	1	0.656207
Total no. of SVs	Esophageal carcinoma (ESCA; 140 | 85)	SRC	0	1	0.00790365	0	1	0.0367302	0	1	0.656207
Total no. of SVs	Esophageal carcinoma (ESCA; 140 | 85)	SRSF2	0	1	0.00790365	0	1	0.0367302	0	1	0.656207
Total no. of SVs	Esophageal carcinoma (ESCA; 140 | 85)	STAG2	0	1	0.00790365	0	1	0.0367302	0	1	0.656207
Total no. of SVs	Esophageal carcinoma (ESCA; 140 | 85)	STAT3	0	1	0.00790365	0	1	0.0367302	0	1	0.656207
Total no. of SVs	Esophageal carcinoma (ESCA; 140 | 85)	STK11	0	1	0.00790365	0	1	0.0367302	0	1	0.656207
Total no. of SVs	Esophageal carcinoma (ESCA; 140 | 85)	SUFU	0	1	0.00790365	0	1	0.0367302	0	1	0.656207
Total no. of SVs	Esophageal carcinoma (ESCA; 140 | 85)	TBL1XR1	0	1	0.00790365	0	1	0.0367302	0	1	0.656207
Total no. of SVs	Esophageal carcinoma (ESCA; 140 | 85)	TBX3	0	1	0.00790365	0	1	0.0367302	0	1	0.656207
Total no. of SVs	Esophageal carcinoma (ESCA; 140 | 85)	TCF12	0	1	0.00790365	0	1	0.0367302	0	1	0.656207
Total no. of SVs	Esophageal carcinoma (ESCA; 140 | 85)	TCF7L2	0	1	0.00790365	0	1	0.0367302	0	1	0.656207
Total no. of SVs	Esophageal carcinoma (ESCA; 140 | 85)	TENM1	0	1	0.00790365	0	1	0.0367302	0	1	0.656207
Total no. of SVs	Esophageal carcinoma (ESCA; 140 | 85)	TERT	0	1	0.00790365	0	1	0.0367302	0	1	0.656207
Total no. of SVs	Esophageal carcinoma (ESCA; 140 | 85)	TET2	0	1	0.00790365	0	1	0.0367302	0	1	0.656207
Total no. of SVs	Esophageal carcinoma (ESCA; 140 | 85)	TG	0	1	0.00790365	0	1	0.0367302	0	1	0.656207
Total no. of SVs	Esophageal carcinoma (ESCA; 140 | 85)	TGFBR1	0	1	0.00790365	0	1	0.0367302	0	1	0.656207
Total no. of SVs	Esophageal carcinoma (ESCA; 140 | 85)	TGFBR2	0	1	0.00790365	-0.0841223	0.453274	0.0367302	0	1	0.656207
Total no. of SVs	Esophageal carcinoma (ESCA; 140 | 85)	TGIF1	0	1	0.00790365	0	1	0.0367302	0	1	0.656207
Total no. of SVs	Esophageal carcinoma (ESCA; 140 | 85)	TMEM30A	0	1	0.00790365	0	1	0.0367302	0	1	0.656207
Total no. of SVs	Esophageal carcinoma (ESCA; 140 | 85)	TMPRSS2	0	1	0.00790365	0	1	0.0367302	0	1	0.656207
Total no. of SVs	Esophageal carcinoma (ESCA; 140 | 85)	TNFAIP3	0	1	0.00790365	0	1	0.0367302	0	1	0.656207
Total no. of SVs	Esophageal carcinoma (ESCA; 140 | 85)	TNFRSF14	0	1	0.00790365	0	1	0.0367302	0	1	0.656207
Total no. of SVs	Esophageal carcinoma (ESCA; 140 | 85)	TOP1	0	1	0.00790365	0	1	0.0367302	0	1	0.656207
Total no. of SVs	Esophageal carcinoma (ESCA; 140 | 85)	TOP2A	0.080101	0.484099	0.00790365	0.00206631	0.98695	0.0367302	0	1	0.656207
Total no. of SVs	Esophageal carcinoma (ESCA; 140 | 85)	TP53	0.104924	0.251363	0.00790365	0.18713	0.0462071	0.0367302	-0.0315227	0.763588	0.656207
Total no. of SVs	Esophageal carcinoma (ESCA; 140 | 85)	TPMT	0	1	0.00790365	0	1	0.0367302	0	1	0.656207
Total no. of SVs	Esophageal carcinoma (ESCA; 140 | 85)	TPTE	0	1	0.00790365	0	1	0.0367302	0	1	0.656207
Total no. of SVs	Esophageal carcinoma (ESCA; 140 | 85)	TRAF7	0	1	0.00790365	0	1	0.0367302	0	1	0.656207
Total no. of SVs	Esophageal carcinoma (ESCA; 140 | 85)	TRIM51	0	1	0.00790365	0	1	0.0367302	0	1	0.656207
Total no. of SVs	Esophageal carcinoma (ESCA; 140 | 85)	TSC1	0	1	0.00790365	0	1	0.0367302	0	1	0.656207
Total no. of SVs	Esophageal carcinoma (ESCA; 140 | 85)	TSC2	0	1	0.00790365	0	1	0.0367302	0	1	0.656207
Total no. of SVs	Esophageal carcinoma (ESCA; 140 | 85)	TSHR	0	1	0.00790365	0	1	0.0367302	0	1	0.656207
Total no. of SVs	Esophageal carcinoma (ESCA; 140 | 85)	TYMS	0	1	0.00790365	0	1	0.0367302	0	1	0.656207
Total no. of SVs	Esophageal carcinoma (ESCA; 140 | 85)	U2AF1	0	1	0.00790365	0	1	0.0367302	0	1	0.656207
Total no. of SVs	Esophageal carcinoma (ESCA; 140 | 85)	UBR5	0	1	0.00790365	0	1	0.0367302	0	1	0.656207
Total no. of SVs	Esophageal carcinoma (ESCA; 140 | 85)	USP22	0	1	0.00790365	0	1	0.0367302	0	1	0.656207
Total no. of SVs	Esophageal carcinoma (ESCA; 140 | 85)	USP28	0	1	0.00790365	0	1	0.0367302	0	1	0.656207
Total no. of SVs	Esophageal carcinoma (ESCA; 140 | 85)	USP32	0	1	0.00790365	0	1	0.0367302	0	1	0.656207
Total no. of SVs	Esophageal carcinoma (ESCA; 140 | 85)	VEGFA	0	1	0.00790365	0	1	0.0367302	0	1	0.656207
Total no. of SVs	Esophageal carcinoma (ESCA; 140 | 85)	VHL	0	1	0.00790365	0	1	0.0367302	0	1	0.656207
Total no. of SVs	Esophageal carcinoma (ESCA; 140 | 85)	WEE1	0	1	0.00790365	0	1	0.0367302	0	1	0.656207
Total no. of SVs	Esophageal carcinoma (ESCA; 140 | 85)	WT1	0	1	0.00790365	0	1	0.0367302	0	1	0.656207
Total no. of SVs	Esophageal carcinoma (ESCA; 140 | 85)	WWC3	0	1	0.00790365	0	1	0.0367302	0	1	0.656207
Total no. of SVs	Esophageal carcinoma (ESCA; 140 | 85)	XPO1	0	1	0.00790365	0	1	0.0367302	0	1	0.656207
Total no. of SVs	Esophageal carcinoma (ESCA; 140 | 85)	XRCC1	0	1	0.00790365	0	1	0.0367302	0	1	0.656207
Total no. of SVs	Esophageal carcinoma (ESCA; 140 | 85)	ZBTB10	0	1	0.00790365	0	1	0.0367302	0	1	0.656207
Total no. of SVs	Esophageal carcinoma (ESCA; 140 | 85)	ZFHX3	0	1	0.00790365	0	1	0.0367302	0	1	0.656207
Total no. of SVs	Esophageal carcinoma (ESCA; 140 | 85)	ZFP36L1	0	1	0.00790365	0	1	0.0367302	0	1	0.656207
Total no. of SVs	Esophageal carcinoma (ESCA; 140 | 85)	ZFP36L2	0	1	0.00790365	0	1	0.0367302	0	1	0.656207
Total no. of SVs	Esophageal carcinoma (ESCA; 140 | 85)	ZFX	0	1	0.00790365	0	1	0.0367302	0	1	0.656207
Total no. of SVs	Esophageal carcinoma (ESCA; 140 | 85)	ZIM3	0	1	0.00790365	0	1	0.0367302	0	1	0.656207
Total no. of SVs	Esophageal carcinoma (ESCA; 140 | 85)	ZMIZ1	0	1	0.00790365	0	1	0.0367302	0	1	0.656207
Total no. of SVs	Esophageal carcinoma (ESCA; 140 | 85)	ZMYM3	0	1	0.00790365	0	1	0.0367302	0	1	0.656207
Total no. of SVs	Esophageal carcinoma (ESCA; 140 | 85)	ZNF217	0	1	0.00790365	0	1	0.0367302	0	1	0.656207
Total no. of SVs	Esophageal carcinoma (ESCA; 140 | 85)	ZNF521	0	1	0.00790365	0	1	0.0367302	0	1	0.656207
Total no. of SVs	Esophageal carcinoma (ESCA; 140 | 85)	ZNF703	0	1	0.00790365	0	1	0.0367302	0	1	0.656207
Total no. of SVs	Esophageal carcinoma (ESCA; 140 | 85)	ZNRF3	0	1	0.00790365	0	1	0.0367302	0	1	0.656207
Total no. of SVs	Stomach carcinoma (STAD; 43 | 55)	ploidy	0.139707	0.00407827	2.03552e-05	0.0568772	0.213678	0.000434962	0.141007	0.00407248	4.37619e-05
Total no. of SVs	Stomach carcinoma (STAD; 43 | 55)	is_hrd	0	1	2.03552e-05	0	1	0.000434962	0.960229	0.000193149	4.37619e-05
Total no. of SVs	Stomach carcinoma (STAD; 43 | 55)	is_msi	0.34053	0.240579	2.03552e-05	-0.11956	0.522865	0.000434962	0	1	4.37619e-05
Total no. of SVs	Stomach carcinoma (STAD; 43 | 55)	n_treatments	-0.147109	0.350854	2.03552e-05	-0.607171	0.00118015	0.000434962	0	1	4.37619e-05
Total no. of SVs	Stomach carcinoma (STAD; 43 | 55)	had_radiotherapy	-0.0753765	0.699281	2.03552e-05	-0.0745319	0.56345	0.000434962	0	1	4.37619e-05
Total no. of SVs	Stomach carcinoma (STAD; 43 | 55)	ALK inhibitor	0	1	2.03552e-05	0	1	0.000434962	0	1	4.37619e-05
Total no. of SVs	Stomach carcinoma (STAD; 43 | 55)	ALK/ROS1 inhibitor	0	1	2.03552e-05	0	1	0.000434962	0	1	4.37619e-05
Total no. of SVs	Stomach carcinoma (STAD; 43 | 55)	Alkaloid	0	1	2.03552e-05	0	1	0.000434962	0	1	4.37619e-05
Total no. of SVs	Stomach carcinoma (STAD; 43 | 55)	Alkylating	0	1	2.03552e-05	0	1	0.000434962	0	1	4.37619e-05
Total no. of SVs	Stomach carcinoma (STAD; 43 | 55)	Allosteric inhibitor	0	1	2.03552e-05	0	1	0.000434962	0	1	4.37619e-05
Total no. of SVs	Stomach carcinoma (STAD; 43 | 55)	Anaplastic lymphoma kinase inhibitor, tyrosine kinase inhibitor	0	1	2.03552e-05	0	1	0.000434962	0	1	4.37619e-05
Total no. of SVs	Stomach carcinoma (STAD; 43 | 55)	Androgen inhibitor	0	1	2.03552e-05	0	1	0.000434962	0	1	4.37619e-05
Total no. of SVs	Stomach carcinoma (STAD; 43 | 55)	Anthracycline	0.120214	0.561233	2.03552e-05	0.520633	0.0134953	0.000434962	0	1	4.37619e-05
Total no. of SVs	Stomach carcinoma (STAD; 43 | 55)	Anti-AR	0	1	2.03552e-05	0	1	0.000434962	0	1	4.37619e-05
Total no. of SVs	Stomach carcinoma (STAD; 43 | 55)	Anti-CD20, alkylating, anthracycline, vinca alkaloid, glucocorticoid	0	1	2.03552e-05	0	1	0.000434962	0	1	4.37619e-05
Total no. of SVs	Stomach carcinoma (STAD; 43 | 55)	Anti-CD20,MABthera-therapy	0	1	2.03552e-05	0	1	0.000434962	0	1	4.37619e-05
Total no. of SVs	Stomach carcinoma (STAD; 43 | 55)	Anti-CTLA-4	0	1	2.03552e-05	0	1	0.000434962	0	1	4.37619e-05
Total no. of SVs	Stomach carcinoma (STAD; 43 | 55)	Anti-EGFR	0	1	2.03552e-05	0	1	0.000434962	0	1	4.37619e-05
Total no. of SVs	Stomach carcinoma (STAD; 43 | 55)	Anti-ER	0	1	2.03552e-05	0	1	0.000434962	0	1	4.37619e-05
Total no. of SVs	Stomach carcinoma (STAD; 43 | 55)	Anti-GITR	0	1	2.03552e-05	0	1	0.000434962	0	1	4.37619e-05
Total no. of SVs	Stomach carcinoma (STAD; 43 | 55)	Anti-HER2	0	1	2.03552e-05	0	1	0.000434962	0	1	4.37619e-05
Total no. of SVs	Stomach carcinoma (STAD; 43 | 55)	Anti-mitotic vinca alkaloid	0	1	2.03552e-05	0	1	0.000434962	0	1	4.37619e-05
Total no. of SVs	Stomach carcinoma (STAD; 43 | 55)	Anti-PD-1	0	1	2.03552e-05	0	1	0.000434962	0	1	4.37619e-05
Total no. of SVs	Stomach carcinoma (STAD; 43 | 55)	Anti-PD-1 or placebo	0	1	2.03552e-05	0	1	0.000434962	0	1	4.37619e-05
Total no. of SVs	Stomach carcinoma (STAD; 43 | 55)	Anti-PD-L1	0	1	2.03552e-05	0	1	0.000434962	0	1	4.37619e-05
Total no. of SVs	Stomach carcinoma (STAD; 43 | 55)	Anti-PD-L1 or placebo	0	1	2.03552e-05	0	1	0.000434962	0	1	4.37619e-05
Total no. of SVs	Stomach carcinoma (STAD; 43 | 55)	Anti-PDGFR-?	0	1	2.03552e-05	0	1	0.000434962	0	1	4.37619e-05
Total no. of SVs	Stomach carcinoma (STAD; 43 | 55)	Anti-PDGFR-? or placebo	0	1	2.03552e-05	0	1	0.000434962	0	1	4.37619e-05
Total no. of SVs	Stomach carcinoma (STAD; 43 | 55)	Anti-PSMA	0	1	2.03552e-05	0	1	0.000434962	0	1	4.37619e-05
Total no. of SVs	Stomach carcinoma (STAD; 43 | 55)	Anti-RANK-L	0	1	2.03552e-05	0	1	0.000434962	0	1	4.37619e-05
Total no. of SVs	Stomach carcinoma (STAD; 43 | 55)	Anti-SMO	0	1	2.03552e-05	0	1	0.000434962	0	1	4.37619e-05
Total no. of SVs	Stomach carcinoma (STAD; 43 | 55)	Anti-VEGF	0	1	2.03552e-05	0	1	0.000434962	0	1	4.37619e-05
Total no. of SVs	Stomach carcinoma (STAD; 43 | 55)	Antifolate	0	1	2.03552e-05	0	1	0.000434962	0	1	4.37619e-05
Total no. of SVs	Stomach carcinoma (STAD; 43 | 55)	Antitumor antibiotic	0	1	2.03552e-05	0	1	0.000434962	0	1	4.37619e-05
Total no. of SVs	Stomach carcinoma (STAD; 43 | 55)	Aromatase inhibitor	0	1	2.03552e-05	0	1	0.000434962	0	1	4.37619e-05
Total no. of SVs	Stomach carcinoma (STAD; 43 | 55)	Aromatase inhibitor or placebo	0	1	2.03552e-05	0	1	0.000434962	0	1	4.37619e-05
Total no. of SVs	Stomach carcinoma (STAD; 43 | 55)	Bisphosphonate	0	1	2.03552e-05	0	1	0.000434962	0	1	4.37619e-05
Total no. of SVs	Stomach carcinoma (STAD; 43 | 55)	BRAF inhibitor	0	1	2.03552e-05	0	1	0.000434962	0	1	4.37619e-05
Total no. of SVs	Stomach carcinoma (STAD; 43 | 55)	CDK4/6 inhibitor	0	1	2.03552e-05	0	1	0.000434962	0	1	4.37619e-05
Total no. of SVs	Stomach carcinoma (STAD; 43 | 55)	CDK4/6 inhibitor or placebo	0	1	2.03552e-05	0	1	0.000434962	0	1	4.37619e-05
Total no. of SVs	Stomach carcinoma (STAD; 43 | 55)	Chemoradiotherapy	0	1	2.03552e-05	0	1	0.000434962	0	1	4.37619e-05
Total no. of SVs	Stomach carcinoma (STAD; 43 | 55)	Experimental	0	1	2.03552e-05	0	1	0.000434962	0	1	4.37619e-05
Total no. of SVs	Stomach carcinoma (STAD; 43 | 55)	Experimental or placebo	0	1	2.03552e-05	0	1	0.000434962	0	1	4.37619e-05
Total no. of SVs	Stomach carcinoma (STAD; 43 | 55)	FAK inhibitor	0	1	2.03552e-05	0	1	0.000434962	0	1	4.37619e-05
Total no. of SVs	Stomach carcinoma (STAD; 43 | 55)	FGFR inhibitor	0	1	2.03552e-05	0	1	0.000434962	0	1	4.37619e-05
Total no. of SVs	Stomach carcinoma (STAD; 43 | 55)	Folate antagonist	0	1	2.03552e-05	0	1	0.000434962	0	1	4.37619e-05
Total no. of SVs	Stomach carcinoma (STAD; 43 | 55)	Folinic acid	0	1	2.03552e-05	0	1	0.000434962	0	1	4.37619e-05
Total no. of SVs	Stomach carcinoma (STAD; 43 | 55)	Glucocorticoid	0	1	2.03552e-05	0	1	0.000434962	0	1	4.37619e-05
Total no. of SVs	Stomach carcinoma (STAD; 43 | 55)	GnRH (ant)agonist	0	1	2.03552e-05	0	1	0.000434962	0	1	4.37619e-05
Total no. of SVs	Stomach carcinoma (STAD; 43 | 55)	HIPEC	0	1	2.03552e-05	0	1	0.000434962	0	1	4.37619e-05
Total no. of SVs	Stomach carcinoma (STAD; 43 | 55)	Hyperthermia	0	1	2.03552e-05	0	1	0.000434962	0	1	4.37619e-05
Total no. of SVs	Stomach carcinoma (STAD; 43 | 55)	Immune modulator	0	1	2.03552e-05	0	1	0.000434962	0	1	4.37619e-05
Total no. of SVs	Stomach carcinoma (STAD; 43 | 55)	Immune therapy or placebo	0	1	2.03552e-05	0	1	0.000434962	0	1	4.37619e-05
Total no. of SVs	Stomach carcinoma (STAD; 43 | 55)	Immunetherapy	0	1	2.03552e-05	0	1	0.000434962	0	1	4.37619e-05
Total no. of SVs	Stomach carcinoma (STAD; 43 | 55)	Immunomodulator	0	1	2.03552e-05	0	1	0.000434962	0	1	4.37619e-05
Total no. of SVs	Stomach carcinoma (STAD; 43 | 55)	Immunotherapy	0	1	2.03552e-05	0	1	0.000434962	0	1	4.37619e-05
Total no. of SVs	Stomach carcinoma (STAD; 43 | 55)	MEK inhibitor	0	1	2.03552e-05	0	1	0.000434962	0	1	4.37619e-05
Total no. of SVs	Stomach carcinoma (STAD; 43 | 55)	Microtubule inhibitor	0	1	2.03552e-05	0	1	0.000434962	0	1	4.37619e-05
Total no. of SVs	Stomach carcinoma (STAD; 43 | 55)	Monoclonal antibody	0	1	2.03552e-05	0	1	0.000434962	0	1	4.37619e-05
Total no. of SVs	Stomach carcinoma (STAD; 43 | 55)	mTOR inhibitor	0	1	2.03552e-05	0	1	0.000434962	0	1	4.37619e-05
Total no. of SVs	Stomach carcinoma (STAD; 43 | 55)	Multikinase inhibitor	0	1	2.03552e-05	0	1	0.000434962	0	1	4.37619e-05
Total no. of SVs	Stomach carcinoma (STAD; 43 | 55)	Nuclear therapy or placebo	0	1	2.03552e-05	0	1	0.000434962	0	1	4.37619e-05
Total no. of SVs	Stomach carcinoma (STAD; 43 | 55)	Nucleoside-analogon	0	1	2.03552e-05	0	1	0.000434962	0	1	4.37619e-05
Total no. of SVs	Stomach carcinoma (STAD; 43 | 55)	Oncolytic virus	0	1	2.03552e-05	0	1	0.000434962	0	1	4.37619e-05
Total no. of SVs	Stomach carcinoma (STAD; 43 | 55)	Orteronel or placebo	0	1	2.03552e-05	0	1	0.000434962	0	1	4.37619e-05
Total no. of SVs	Stomach carcinoma (STAD; 43 | 55)	Other treatment(s)	0	1	2.03552e-05	0	1	0.000434962	0	1	4.37619e-05
Total no. of SVs	Stomach carcinoma (STAD; 43 | 55)	PARP inhibitor	0	1	2.03552e-05	0	1	0.000434962	0	1	4.37619e-05
Total no. of SVs	Stomach carcinoma (STAD; 43 | 55)	PARP inhibitor or placebo	0	1	2.03552e-05	0	1	0.000434962	0	1	4.37619e-05
Total no. of SVs	Stomach carcinoma (STAD; 43 | 55)	PI3K inhibitor	0	1	2.03552e-05	0	1	0.000434962	0	1	4.37619e-05
Total no. of SVs	Stomach carcinoma (STAD; 43 | 55)	PI3K inhibitor or placebo	0	1	2.03552e-05	0	1	0.000434962	0	1	4.37619e-05
Total no. of SVs	Stomach carcinoma (STAD; 43 | 55)	PIPAC	0	1	2.03552e-05	0	1	0.000434962	0	1	4.37619e-05
Total no. of SVs	Stomach carcinoma (STAD; 43 | 55)	Platinum	1.4363	0.0113054	2.03552e-05	1.11357	0.00368215	0.000434962	0	1	4.37619e-05
Total no. of SVs	Stomach carcinoma (STAD; 43 | 55)	Progestogen	0	1	2.03552e-05	0	1	0.000434962	0	1	4.37619e-05
Total no. of SVs	Stomach carcinoma (STAD; 43 | 55)	Proteasome inhibitor	0	1	2.03552e-05	0	1	0.000434962	0	1	4.37619e-05
Total no. of SVs	Stomach carcinoma (STAD; 43 | 55)	Pyrimidine (ant)agonist	0	1	2.03552e-05	0	1	0.000434962	0	1	4.37619e-05
Total no. of SVs	Stomach carcinoma (STAD; 43 | 55)	Radiofrequency ablation	0	1	2.03552e-05	0	1	0.000434962	0	1	4.37619e-05
Total no. of SVs	Stomach carcinoma (STAD; 43 | 55)	Radionuclide	0	1	2.03552e-05	0	1	0.000434962	0	1	4.37619e-05
Total no. of SVs	Stomach carcinoma (STAD; 43 | 55)	Radiotherapy	0	1	2.03552e-05	0	1	0.000434962	0	1	4.37619e-05
Total no. of SVs	Stomach carcinoma (STAD; 43 | 55)	Selective ER modulator	0	1	2.03552e-05	0	1	0.000434962	0	1	4.37619e-05
Total no. of SVs	Stomach carcinoma (STAD; 43 | 55)	Somatostatin analogue	0	1	2.03552e-05	0	1	0.000434962	0	1	4.37619e-05
Total no. of SVs	Stomach carcinoma (STAD; 43 | 55)	Taxane	0	1	2.03552e-05	1.03655	0.00328438	0.000434962	0	1	4.37619e-05
Total no. of SVs	Stomach carcinoma (STAD; 43 | 55)	Topoisomerase inhibitor	0	1	2.03552e-05	0	1	0.000434962	0	1	4.37619e-05
Total no. of SVs	Stomach carcinoma (STAD; 43 | 55)	Unknown treatment(s)	0	1	2.03552e-05	0	1	0.000434962	0	1	4.37619e-05
Total no. of SVs	Stomach carcinoma (STAD; 43 | 55)	Vinca Alkaloid	0	1	2.03552e-05	0	1	0.000434962	0	1	4.37619e-05
Total no. of SVs	Stomach carcinoma (STAD; 43 | 55)	ACVR1B	0	1	2.03552e-05	0	1	0.000434962	0	1	4.37619e-05
Total no. of SVs	Stomach carcinoma (STAD; 43 | 55)	ACVR2A	0	1	2.03552e-05	0	1	0.000434962	0	1	4.37619e-05
Total no. of SVs	Stomach carcinoma (STAD; 43 | 55)	ADAM30	0	1	2.03552e-05	0	1	0.000434962	0	1	4.37619e-05
Total no. of SVs	Stomach carcinoma (STAD; 43 | 55)	AIM1	0	1	2.03552e-05	0	1	0.000434962	0	1	4.37619e-05
Total no. of SVs	Stomach carcinoma (STAD; 43 | 55)	AJUBA	0	1	2.03552e-05	0	1	0.000434962	0	1	4.37619e-05
Total no. of SVs	Stomach carcinoma (STAD; 43 | 55)	AKT1	0	1	2.03552e-05	0	1	0.000434962	0	1	4.37619e-05
Total no. of SVs	Stomach carcinoma (STAD; 43 | 55)	ALB	0	1	2.03552e-05	0	1	0.000434962	0	1	4.37619e-05
Total no. of SVs	Stomach carcinoma (STAD; 43 | 55)	ALK	0	1	2.03552e-05	0	1	0.000434962	0	1	4.37619e-05
Total no. of SVs	Stomach carcinoma (STAD; 43 | 55)	AMBRA1	0	1	2.03552e-05	0	1	0.000434962	0	1	4.37619e-05
Total no. of SVs	Stomach carcinoma (STAD; 43 | 55)	AMER1	0	1	2.03552e-05	0	1	0.000434962	0	1	4.37619e-05
Total no. of SVs	Stomach carcinoma (STAD; 43 | 55)	ANK1	0	1	2.03552e-05	0	1	0.000434962	0	1	4.37619e-05
Total no. of SVs	Stomach carcinoma (STAD; 43 | 55)	ANKRD11	0	1	2.03552e-05	0	1	0.000434962	0	1	4.37619e-05
Total no. of SVs	Stomach carcinoma (STAD; 43 | 55)	APC	0	1	2.03552e-05	0	1	0.000434962	0	1	4.37619e-05
Total no. of SVs	Stomach carcinoma (STAD; 43 | 55)	AR	0	1	2.03552e-05	0	1	0.000434962	0	1	4.37619e-05
Total no. of SVs	Stomach carcinoma (STAD; 43 | 55)	ARHGAP35	0	1	2.03552e-05	0	1	0.000434962	0	1	4.37619e-05
Total no. of SVs	Stomach carcinoma (STAD; 43 | 55)	ARID1A	0	1	2.03552e-05	0	1	0.000434962	0	1	4.37619e-05
Total no. of SVs	Stomach carcinoma (STAD; 43 | 55)	ARID1B	0	1	2.03552e-05	0	1	0.000434962	0	1	4.37619e-05
Total no. of SVs	Stomach carcinoma (STAD; 43 | 55)	ARID2	0	1	2.03552e-05	0	1	0.000434962	0	1	4.37619e-05
Total no. of SVs	Stomach carcinoma (STAD; 43 | 55)	ARID5B	0	1	2.03552e-05	0	1	0.000434962	0	1	4.37619e-05
Total no. of SVs	Stomach carcinoma (STAD; 43 | 55)	ASXL1	0	1	2.03552e-05	0	1	0.000434962	0	1	4.37619e-05
Total no. of SVs	Stomach carcinoma (STAD; 43 | 55)	ASXL2	0	1	2.03552e-05	0	1	0.000434962	0	1	4.37619e-05
Total no. of SVs	Stomach carcinoma (STAD; 43 | 55)	ATG7	0	1	2.03552e-05	0	1	0.000434962	0	1	4.37619e-05
Total no. of SVs	Stomach carcinoma (STAD; 43 | 55)	ATM	0	1	2.03552e-05	0	1	0.000434962	0	1	4.37619e-05
Total no. of SVs	Stomach carcinoma (STAD; 43 | 55)	ATR	0	1	2.03552e-05	0	1	0.000434962	0	1	4.37619e-05
Total no. of SVs	Stomach carcinoma (STAD; 43 | 55)	ATRX	0	1	2.03552e-05	0	1	0.000434962	0	1	4.37619e-05
Total no. of SVs	Stomach carcinoma (STAD; 43 | 55)	AXIN1	0	1	2.03552e-05	0	1	0.000434962	0	1	4.37619e-05
Total no. of SVs	Stomach carcinoma (STAD; 43 | 55)	AXIN2	0	1	2.03552e-05	0	1	0.000434962	0	1	4.37619e-05
Total no. of SVs	Stomach carcinoma (STAD; 43 | 55)	AXL	0	1	2.03552e-05	0	1	0.000434962	0	1	4.37619e-05
Total no. of SVs	Stomach carcinoma (STAD; 43 | 55)	B2M	0	1	2.03552e-05	0	1	0.000434962	0	1	4.37619e-05
Total no. of SVs	Stomach carcinoma (STAD; 43 | 55)	BAP1	0	1	2.03552e-05	0	1	0.000434962	0	1	4.37619e-05
Total no. of SVs	Stomach carcinoma (STAD; 43 | 55)	BARD1	0	1	2.03552e-05	0	1	0.000434962	0	1	4.37619e-05
Total no. of SVs	Stomach carcinoma (STAD; 43 | 55)	BCL9L	0	1	2.03552e-05	0	1	0.000434962	0	1	4.37619e-05
Total no. of SVs	Stomach carcinoma (STAD; 43 | 55)	BCOR	0	1	2.03552e-05	0	1	0.000434962	0	1	4.37619e-05
Total no. of SVs	Stomach carcinoma (STAD; 43 | 55)	BMPR1A	0	1	2.03552e-05	0	1	0.000434962	0	1	4.37619e-05
Total no. of SVs	Stomach carcinoma (STAD; 43 | 55)	BMPR2	0	1	2.03552e-05	0	1	0.000434962	0	1	4.37619e-05
Total no. of SVs	Stomach carcinoma (STAD; 43 | 55)	BRAF	0	1	2.03552e-05	0	1	0.000434962	0	1	4.37619e-05
Total no. of SVs	Stomach carcinoma (STAD; 43 | 55)	BRCA1	0	1	2.03552e-05	0	1	0.000434962	0	1	4.37619e-05
Total no. of SVs	Stomach carcinoma (STAD; 43 | 55)	BRCA2	0	1	2.03552e-05	0	1	0.000434962	0	1	4.37619e-05
Total no. of SVs	Stomach carcinoma (STAD; 43 | 55)	BRD7	0	1	2.03552e-05	0	1	0.000434962	0	1	4.37619e-05
Total no. of SVs	Stomach carcinoma (STAD; 43 | 55)	BRIP1	0	1	2.03552e-05	0	1	0.000434962	0	1	4.37619e-05
Total no. of SVs	Stomach carcinoma (STAD; 43 | 55)	BTK	0	1	2.03552e-05	0	1	0.000434962	0	1	4.37619e-05
Total no. of SVs	Stomach carcinoma (STAD; 43 | 55)	C21orf91	0	1	2.03552e-05	0	1	0.000434962	0	1	4.37619e-05
Total no. of SVs	Stomach carcinoma (STAD; 43 | 55)	CALR	0	1	2.03552e-05	0	1	0.000434962	0	1	4.37619e-05
Total no. of SVs	Stomach carcinoma (STAD; 43 | 55)	CARD11	0	1	2.03552e-05	0	1	0.000434962	0	1	4.37619e-05
Total no. of SVs	Stomach carcinoma (STAD; 43 | 55)	CASP8	0	1	2.03552e-05	0	1	0.000434962	0	1	4.37619e-05
Total no. of SVs	Stomach carcinoma (STAD; 43 | 55)	CASZ1	0	1	2.03552e-05	0	1	0.000434962	0	1	4.37619e-05
Total no. of SVs	Stomach carcinoma (STAD; 43 | 55)	CBFB	0	1	2.03552e-05	0	1	0.000434962	0	1	4.37619e-05
Total no. of SVs	Stomach carcinoma (STAD; 43 | 55)	CCND1	0	1	2.03552e-05	0	1	0.000434962	0	1	4.37619e-05
Total no. of SVs	Stomach carcinoma (STAD; 43 | 55)	CCND2	0	1	2.03552e-05	0	1	0.000434962	0	1	4.37619e-05
Total no. of SVs	Stomach carcinoma (STAD; 43 | 55)	CCND3	0	1	2.03552e-05	0	1	0.000434962	0	1	4.37619e-05
Total no. of SVs	Stomach carcinoma (STAD; 43 | 55)	CCNE1	0	1	2.03552e-05	0	1	0.000434962	0	1	4.37619e-05
Total no. of SVs	Stomach carcinoma (STAD; 43 | 55)	CD274	0	1	2.03552e-05	0	1	0.000434962	0	1	4.37619e-05
Total no. of SVs	Stomach carcinoma (STAD; 43 | 55)	CD44	0	1	2.03552e-05	0	1	0.000434962	0	1	4.37619e-05
Total no. of SVs	Stomach carcinoma (STAD; 43 | 55)	CD58	0	1	2.03552e-05	0	1	0.000434962	0	1	4.37619e-05
Total no. of SVs	Stomach carcinoma (STAD; 43 | 55)	CD79B	0	1	2.03552e-05	0	1	0.000434962	0	1	4.37619e-05
Total no. of SVs	Stomach carcinoma (STAD; 43 | 55)	CDC73	0	1	2.03552e-05	0	1	0.000434962	0	1	4.37619e-05
Total no. of SVs	Stomach carcinoma (STAD; 43 | 55)	CDH1	0	1	2.03552e-05	0	1	0.000434962	0	1	4.37619e-05
Total no. of SVs	Stomach carcinoma (STAD; 43 | 55)	CDH10	0	1	2.03552e-05	0	1	0.000434962	0	1	4.37619e-05
Total no. of SVs	Stomach carcinoma (STAD; 43 | 55)	CDK12	0	1	2.03552e-05	0	1	0.000434962	0	1	4.37619e-05
Total no. of SVs	Stomach carcinoma (STAD; 43 | 55)	CDK4	0	1	2.03552e-05	0	1	0.000434962	0	1	4.37619e-05
Total no. of SVs	Stomach carcinoma (STAD; 43 | 55)	CDK6	0	1	2.03552e-05	0	1	0.000434962	0	1	4.37619e-05
Total no. of SVs	Stomach carcinoma (STAD; 43 | 55)	CDKN1A	0	1	2.03552e-05	0	1	0.000434962	0	1	4.37619e-05
Total no. of SVs	Stomach carcinoma (STAD; 43 | 55)	CDKN1B	0	1	2.03552e-05	0	1	0.000434962	0	1	4.37619e-05
Total no. of SVs	Stomach carcinoma (STAD; 43 | 55)	CDKN2A	-0.00392517	0.978532	2.03552e-05	0.171383	0.143032	0.000434962	0	1	4.37619e-05
Total no. of SVs	Stomach carcinoma (STAD; 43 | 55)	CDKN2C	0	1	2.03552e-05	0	1	0.000434962	0	1	4.37619e-05
Total no. of SVs	Stomach carcinoma (STAD; 43 | 55)	CDX2	0	1	2.03552e-05	0	1	0.000434962	0	1	4.37619e-05
Total no. of SVs	Stomach carcinoma (STAD; 43 | 55)	CHD1	0	1	2.03552e-05	0	1	0.000434962	0	1	4.37619e-05
Total no. of SVs	Stomach carcinoma (STAD; 43 | 55)	CHD4	0	1	2.03552e-05	0	1	0.000434962	0	1	4.37619e-05
Total no. of SVs	Stomach carcinoma (STAD; 43 | 55)	CHEK2	0	1	2.03552e-05	0	1	0.000434962	0	1	4.37619e-05
Total no. of SVs	Stomach carcinoma (STAD; 43 | 55)	CIC	0	1	2.03552e-05	0	1	0.000434962	0	1	4.37619e-05
Total no. of SVs	Stomach carcinoma (STAD; 43 | 55)	COL2A1	0	1	2.03552e-05	0	1	0.000434962	0	1	4.37619e-05
Total no. of SVs	Stomach carcinoma (STAD; 43 | 55)	CREBBP	0	1	2.03552e-05	0	1	0.000434962	0	1	4.37619e-05
Total no. of SVs	Stomach carcinoma (STAD; 43 | 55)	CSMD1	0	1	2.03552e-05	0	1	0.000434962	0	1	4.37619e-05
Total no. of SVs	Stomach carcinoma (STAD; 43 | 55)	CTCF	0	1	2.03552e-05	0	1	0.000434962	0	1	4.37619e-05
Total no. of SVs	Stomach carcinoma (STAD; 43 | 55)	CTNNA1	0	1	2.03552e-05	0	1	0.000434962	0	1	4.37619e-05
Total no. of SVs	Stomach carcinoma (STAD; 43 | 55)	CTNNB1	0	1	2.03552e-05	0	1	0.000434962	0	1	4.37619e-05
Total no. of SVs	Stomach carcinoma (STAD; 43 | 55)	CUL3	0	1	2.03552e-05	0	1	0.000434962	0	1	4.37619e-05
Total no. of SVs	Stomach carcinoma (STAD; 43 | 55)	CUX1	0	1	2.03552e-05	0	1	0.000434962	0	1	4.37619e-05
Total no. of SVs	Stomach carcinoma (STAD; 43 | 55)	CYLD	0	1	2.03552e-05	0	1	0.000434962	0	1	4.37619e-05
Total no. of SVs	Stomach carcinoma (STAD; 43 | 55)	DAXX	0	1	2.03552e-05	0	1	0.000434962	0	1	4.37619e-05
Total no. of SVs	Stomach carcinoma (STAD; 43 | 55)	DDR2	0	1	2.03552e-05	0	1	0.000434962	0	1	4.37619e-05
Total no. of SVs	Stomach carcinoma (STAD; 43 | 55)	DDX3X	0	1	2.03552e-05	0	1	0.000434962	0	1	4.37619e-05
Total no. of SVs	Stomach carcinoma (STAD; 43 | 55)	DEPDC5	0	1	2.03552e-05	0	1	0.000434962	0	1	4.37619e-05
Total no. of SVs	Stomach carcinoma (STAD; 43 | 55)	DGCR8	0	1	2.03552e-05	0	1	0.000434962	0	1	4.37619e-05
Total no. of SVs	Stomach carcinoma (STAD; 43 | 55)	DLG2	0	1	2.03552e-05	0	1	0.000434962	0	1	4.37619e-05
Total no. of SVs	Stomach carcinoma (STAD; 43 | 55)	DNMT3A	0	1	2.03552e-05	0	1	0.000434962	0	1	4.37619e-05
Total no. of SVs	Stomach carcinoma (STAD; 43 | 55)	DOCK8	0	1	2.03552e-05	0	1	0.000434962	0	1	4.37619e-05
Total no. of SVs	Stomach carcinoma (STAD; 43 | 55)	DPYD	0	1	2.03552e-05	0	1	0.000434962	0	1	4.37619e-05
Total no. of SVs	Stomach carcinoma (STAD; 43 | 55)	DROSHA	0	1	2.03552e-05	0	1	0.000434962	0	1	4.37619e-05
Total no. of SVs	Stomach carcinoma (STAD; 43 | 55)	EGFR	0	1	2.03552e-05	0	1	0.000434962	0	1	4.37619e-05
Total no. of SVs	Stomach carcinoma (STAD; 43 | 55)	EIF1AX	0	1	2.03552e-05	0	1	0.000434962	0	1	4.37619e-05
Total no. of SVs	Stomach carcinoma (STAD; 43 | 55)	ELF3	0	1	2.03552e-05	0	1	0.000434962	0	1	4.37619e-05
Total no. of SVs	Stomach carcinoma (STAD; 43 | 55)	EML4	0	1	2.03552e-05	0	1	0.000434962	0	1	4.37619e-05
Total no. of SVs	Stomach carcinoma (STAD; 43 | 55)	EP300	0	1	2.03552e-05	0	1	0.000434962	0	1	4.37619e-05
Total no. of SVs	Stomach carcinoma (STAD; 43 | 55)	EPHA2	0	1	2.03552e-05	0	1	0.000434962	0	1	4.37619e-05
Total no. of SVs	Stomach carcinoma (STAD; 43 | 55)	ERBB2	0.220272	0.105274	2.03552e-05	0	1	0.000434962	-0.0218789	0.864444	4.37619e-05
Total no. of SVs	Stomach carcinoma (STAD; 43 | 55)	ERBB3	0	1	2.03552e-05	0	1	0.000434962	0	1	4.37619e-05
Total no. of SVs	Stomach carcinoma (STAD; 43 | 55)	ERBB4	0	1	2.03552e-05	0	1	0.000434962	0	1	4.37619e-05
Total no. of SVs	Stomach carcinoma (STAD; 43 | 55)	ERCC2	0	1	2.03552e-05	0	1	0.000434962	0	1	4.37619e-05
Total no. of SVs	Stomach carcinoma (STAD; 43 | 55)	ERF	0	1	2.03552e-05	0	1	0.000434962	0	1	4.37619e-05
Total no. of SVs	Stomach carcinoma (STAD; 43 | 55)	ERG	0	1	2.03552e-05	0	1	0.000434962	0	1	4.37619e-05
Total no. of SVs	Stomach carcinoma (STAD; 43 | 55)	ESR1	0	1	2.03552e-05	0	1	0.000434962	0	1	4.37619e-05
Total no. of SVs	Stomach carcinoma (STAD; 43 | 55)	EYS	0	1	2.03552e-05	0	1	0.000434962	0	1	4.37619e-05
Total no. of SVs	Stomach carcinoma (STAD; 43 | 55)	EZH2	0	1	2.03552e-05	0	1	0.000434962	0	1	4.37619e-05
Total no. of SVs	Stomach carcinoma (STAD; 43 | 55)	FAT1	0	1	2.03552e-05	0	1	0.000434962	0	1	4.37619e-05
Total no. of SVs	Stomach carcinoma (STAD; 43 | 55)	FAT4	0	1	2.03552e-05	0	1	0.000434962	0	1	4.37619e-05
Total no. of SVs	Stomach carcinoma (STAD; 43 | 55)	FBXL17	0	1	2.03552e-05	0	1	0.000434962	0	1	4.37619e-05
Total no. of SVs	Stomach carcinoma (STAD; 43 | 55)	FBXO11	0	1	2.03552e-05	0	1	0.000434962	0	1	4.37619e-05
Total no. of SVs	Stomach carcinoma (STAD; 43 | 55)	FBXW7	0	1	2.03552e-05	0	1	0.000434962	0	1	4.37619e-05
Total no. of SVs	Stomach carcinoma (STAD; 43 | 55)	FGF3	0	1	2.03552e-05	0	1	0.000434962	0	1	4.37619e-05
Total no. of SVs	Stomach carcinoma (STAD; 43 | 55)	FGFR1	0	1	2.03552e-05	0	1	0.000434962	0	1	4.37619e-05
Total no. of SVs	Stomach carcinoma (STAD; 43 | 55)	FGFR2	0	1	2.03552e-05	0	1	0.000434962	0	1	4.37619e-05
Total no. of SVs	Stomach carcinoma (STAD; 43 | 55)	FGFR3	0	1	2.03552e-05	0	1	0.000434962	0	1	4.37619e-05
Total no. of SVs	Stomach carcinoma (STAD; 43 | 55)	FH	0	1	2.03552e-05	0	1	0.000434962	0	1	4.37619e-05
Total no. of SVs	Stomach carcinoma (STAD; 43 | 55)	FLCN	0	1	2.03552e-05	0	1	0.000434962	0	1	4.37619e-05
Total no. of SVs	Stomach carcinoma (STAD; 43 | 55)	FLT3	0	1	2.03552e-05	0	1	0.000434962	0	1	4.37619e-05
Total no. of SVs	Stomach carcinoma (STAD; 43 | 55)	FOXA1	0	1	2.03552e-05	0	1	0.000434962	0	1	4.37619e-05
Total no. of SVs	Stomach carcinoma (STAD; 43 | 55)	FOXA2	0	1	2.03552e-05	0	1	0.000434962	0	1	4.37619e-05
Total no. of SVs	Stomach carcinoma (STAD; 43 | 55)	FOXL2	0	1	2.03552e-05	0	1	0.000434962	0	1	4.37619e-05
Total no. of SVs	Stomach carcinoma (STAD; 43 | 55)	FOXP1	0	1	2.03552e-05	0	1	0.000434962	0	1	4.37619e-05
Total no. of SVs	Stomach carcinoma (STAD; 43 | 55)	FOXQ1	0	1	2.03552e-05	0	1	0.000434962	0	1	4.37619e-05
Total no. of SVs	Stomach carcinoma (STAD; 43 | 55)	G6PD	0	1	2.03552e-05	0	1	0.000434962	0	1	4.37619e-05
Total no. of SVs	Stomach carcinoma (STAD; 43 | 55)	GATA3	0	1	2.03552e-05	0	1	0.000434962	0	1	4.37619e-05
Total no. of SVs	Stomach carcinoma (STAD; 43 | 55)	GATA6	0	1	2.03552e-05	0	1	0.000434962	0	1	4.37619e-05
Total no. of SVs	Stomach carcinoma (STAD; 43 | 55)	GNAS	0	1	2.03552e-05	0	1	0.000434962	0	1	4.37619e-05
Total no. of SVs	Stomach carcinoma (STAD; 43 | 55)	GPS2	0	1	2.03552e-05	0	1	0.000434962	0	1	4.37619e-05
Total no. of SVs	Stomach carcinoma (STAD; 43 | 55)	GRIN2A	0	1	2.03552e-05	0	1	0.000434962	0	1	4.37619e-05
Total no. of SVs	Stomach carcinoma (STAD; 43 | 55)	GSK3B	0	1	2.03552e-05	0	1	0.000434962	0	1	4.37619e-05
Total no. of SVs	Stomach carcinoma (STAD; 43 | 55)	GTF2I	0	1	2.03552e-05	0	1	0.000434962	0	1	4.37619e-05
Total no. of SVs	Stomach carcinoma (STAD; 43 | 55)	H3F3A	0	1	2.03552e-05	0	1	0.000434962	0	1	4.37619e-05
Total no. of SVs	Stomach carcinoma (STAD; 43 | 55)	H3F3B	0	1	2.03552e-05	0	1	0.000434962	0	1	4.37619e-05
Total no. of SVs	Stomach carcinoma (STAD; 43 | 55)	HIF1A	0	1	2.03552e-05	0	1	0.000434962	0	1	4.37619e-05
Total no. of SVs	Stomach carcinoma (STAD; 43 | 55)	HIST1H1C	0	1	2.03552e-05	0	1	0.000434962	0	1	4.37619e-05
Total no. of SVs	Stomach carcinoma (STAD; 43 | 55)	HIST1H3B	0	1	2.03552e-05	0	1	0.000434962	0	1	4.37619e-05
Total no. of SVs	Stomach carcinoma (STAD; 43 | 55)	HIST2H3D	0	1	2.03552e-05	0	1	0.000434962	0	1	4.37619e-05
Total no. of SVs	Stomach carcinoma (STAD; 43 | 55)	HLA-A	0	1	2.03552e-05	0	1	0.000434962	0	1	4.37619e-05
Total no. of SVs	Stomach carcinoma (STAD; 43 | 55)	HLA-B	0	1	2.03552e-05	0	1	0.000434962	0	1	4.37619e-05
Total no. of SVs	Stomach carcinoma (STAD; 43 | 55)	HLA-C	0	1	2.03552e-05	0	1	0.000434962	0	1	4.37619e-05
Total no. of SVs	Stomach carcinoma (STAD; 43 | 55)	HNRNPA2B1	0	1	2.03552e-05	0	1	0.000434962	0	1	4.37619e-05
Total no. of SVs	Stomach carcinoma (STAD; 43 | 55)	HOXC13	0	1	2.03552e-05	0	1	0.000434962	0	1	4.37619e-05
Total no. of SVs	Stomach carcinoma (STAD; 43 | 55)	HRAS	0	1	2.03552e-05	0	1	0.000434962	0	1	4.37619e-05
Total no. of SVs	Stomach carcinoma (STAD; 43 | 55)	IDH1	0	1	2.03552e-05	0	1	0.000434962	0	1	4.37619e-05
Total no. of SVs	Stomach carcinoma (STAD; 43 | 55)	IDH2	0	1	2.03552e-05	0	1	0.000434962	0	1	4.37619e-05
Total no. of SVs	Stomach carcinoma (STAD; 43 | 55)	IGF1R	0	1	2.03552e-05	0	1	0.000434962	0	1	4.37619e-05
Total no. of SVs	Stomach carcinoma (STAD; 43 | 55)	IGLL5	0	1	2.03552e-05	0	1	0.000434962	0	1	4.37619e-05
Total no. of SVs	Stomach carcinoma (STAD; 43 | 55)	IKBKB	0	1	2.03552e-05	0	1	0.000434962	0	1	4.37619e-05
Total no. of SVs	Stomach carcinoma (STAD; 43 | 55)	IL1RAPL1	0	1	2.03552e-05	0	1	0.000434962	0	1	4.37619e-05
Total no. of SVs	Stomach carcinoma (STAD; 43 | 55)	IL6ST	0	1	2.03552e-05	0	1	0.000434962	0	1	4.37619e-05
Total no. of SVs	Stomach carcinoma (STAD; 43 | 55)	IL7R	0	1	2.03552e-05	0	1	0.000434962	0	1	4.37619e-05
Total no. of SVs	Stomach carcinoma (STAD; 43 | 55)	IRF2	0	1	2.03552e-05	0	1	0.000434962	0	1	4.37619e-05
Total no. of SVs	Stomach carcinoma (STAD; 43 | 55)	IRS2	0	1	2.03552e-05	0	1	0.000434962	0	1	4.37619e-05
Total no. of SVs	Stomach carcinoma (STAD; 43 | 55)	ITGAV	0	1	2.03552e-05	0	1	0.000434962	0	1	4.37619e-05
Total no. of SVs	Stomach carcinoma (STAD; 43 | 55)	JAK1	0	1	2.03552e-05	0	1	0.000434962	0	1	4.37619e-05
Total no. of SVs	Stomach carcinoma (STAD; 43 | 55)	JAK2	0	1	2.03552e-05	0	1	0.000434962	0	1	4.37619e-05
Total no. of SVs	Stomach carcinoma (STAD; 43 | 55)	JMJD4	0	1	2.03552e-05	0	1	0.000434962	0	1	4.37619e-05
Total no. of SVs	Stomach carcinoma (STAD; 43 | 55)	KANSL1	0	1	2.03552e-05	0	1	0.000434962	0	1	4.37619e-05
Total no. of SVs	Stomach carcinoma (STAD; 43 | 55)	KCNJ5	0	1	2.03552e-05	0	1	0.000434962	0	1	4.37619e-05
Total no. of SVs	Stomach carcinoma (STAD; 43 | 55)	KDM5C	0	1	2.03552e-05	0	1	0.000434962	0	1	4.37619e-05
Total no. of SVs	Stomach carcinoma (STAD; 43 | 55)	KDM6A	0	1	2.03552e-05	0	1	0.000434962	0	1	4.37619e-05
Total no. of SVs	Stomach carcinoma (STAD; 43 | 55)	KDR	0	1	2.03552e-05	0	1	0.000434962	0	1	4.37619e-05
Total no. of SVs	Stomach carcinoma (STAD; 43 | 55)	KEAP1	0	1	2.03552e-05	0	1	0.000434962	0	1	4.37619e-05
Total no. of SVs	Stomach carcinoma (STAD; 43 | 55)	KIT	0	1	2.03552e-05	0	1	0.000434962	0	1	4.37619e-05
Total no. of SVs	Stomach carcinoma (STAD; 43 | 55)	KLF5	0	1	2.03552e-05	0	1	0.000434962	0	1	4.37619e-05
Total no. of SVs	Stomach carcinoma (STAD; 43 | 55)	KMT2B	0	1	2.03552e-05	0	1	0.000434962	0	1	4.37619e-05
Total no. of SVs	Stomach carcinoma (STAD; 43 | 55)	KMT2C	0	1	2.03552e-05	0	1	0.000434962	0	1	4.37619e-05
Total no. of SVs	Stomach carcinoma (STAD; 43 | 55)	KMT2D	0	1	2.03552e-05	0	1	0.000434962	0	1	4.37619e-05
Total no. of SVs	Stomach carcinoma (STAD; 43 | 55)	KRAS	0	1	2.03552e-05	0	1	0.000434962	0	1	4.37619e-05
Total no. of SVs	Stomach carcinoma (STAD; 43 | 55)	LATS2	0	1	2.03552e-05	0	1	0.000434962	0	1	4.37619e-05
Total no. of SVs	Stomach carcinoma (STAD; 43 | 55)	LMBRD2	0	1	2.03552e-05	0	1	0.000434962	0	1	4.37619e-05
Total no. of SVs	Stomach carcinoma (STAD; 43 | 55)	LZTR1	0	1	2.03552e-05	0	1	0.000434962	0	1	4.37619e-05
Total no. of SVs	Stomach carcinoma (STAD; 43 | 55)	MAP2K1	0	1	2.03552e-05	0	1	0.000434962	0	1	4.37619e-05
Total no. of SVs	Stomach carcinoma (STAD; 43 | 55)	MAP2K4	0	1	2.03552e-05	0	1	0.000434962	0	1	4.37619e-05
Total no. of SVs	Stomach carcinoma (STAD; 43 | 55)	MAP2K7	0	1	2.03552e-05	0	1	0.000434962	0	1	4.37619e-05
Total no. of SVs	Stomach carcinoma (STAD; 43 | 55)	MAP3K1	0	1	2.03552e-05	0	1	0.000434962	0	1	4.37619e-05
Total no. of SVs	Stomach carcinoma (STAD; 43 | 55)	MAP3K13	0	1	2.03552e-05	0	1	0.000434962	0	1	4.37619e-05
Total no. of SVs	Stomach carcinoma (STAD; 43 | 55)	MAX	0	1	2.03552e-05	0	1	0.000434962	0	1	4.37619e-05
Total no. of SVs	Stomach carcinoma (STAD; 43 | 55)	MCL1	0	1	2.03552e-05	0	1	0.000434962	0	1	4.37619e-05
Total no. of SVs	Stomach carcinoma (STAD; 43 | 55)	MDM2	0	1	2.03552e-05	0	1	0.000434962	0	1	4.37619e-05
Total no. of SVs	Stomach carcinoma (STAD; 43 | 55)	MDM4	0	1	2.03552e-05	0	1	0.000434962	0	1	4.37619e-05
Total no. of SVs	Stomach carcinoma (STAD; 43 | 55)	MECOM	0	1	2.03552e-05	0	1	0.000434962	0	1	4.37619e-05
Total no. of SVs	Stomach carcinoma (STAD; 43 | 55)	MED12	0	1	2.03552e-05	0	1	0.000434962	0	1	4.37619e-05
Total no. of SVs	Stomach carcinoma (STAD; 43 | 55)	MEN1	0	1	2.03552e-05	0	1	0.000434962	0	1	4.37619e-05
Total no. of SVs	Stomach carcinoma (STAD; 43 | 55)	MET	0	1	2.03552e-05	0	1	0.000434962	0	1	4.37619e-05
Total no. of SVs	Stomach carcinoma (STAD; 43 | 55)	MGA	0	1	2.03552e-05	0	1	0.000434962	0	1	4.37619e-05
Total no. of SVs	Stomach carcinoma (STAD; 43 | 55)	MGMT	0	1	2.03552e-05	0	1	0.000434962	0	1	4.37619e-05
Total no. of SVs	Stomach carcinoma (STAD; 43 | 55)	MITF	0	1	2.03552e-05	0	1	0.000434962	0	1	4.37619e-05
Total no. of SVs	Stomach carcinoma (STAD; 43 | 55)	MLH1	0	1	2.03552e-05	0	1	0.000434962	0	1	4.37619e-05
Total no. of SVs	Stomach carcinoma (STAD; 43 | 55)	MLK4	0	1	2.03552e-05	0	1	0.000434962	0	1	4.37619e-05
Total no. of SVs	Stomach carcinoma (STAD; 43 | 55)	MLLT4	0	1	2.03552e-05	0	1	0.000434962	0	1	4.37619e-05
Total no. of SVs	Stomach carcinoma (STAD; 43 | 55)	MSH2	0	1	2.03552e-05	0	1	0.000434962	0	1	4.37619e-05
Total no. of SVs	Stomach carcinoma (STAD; 43 | 55)	MSH6	0	1	2.03552e-05	0	1	0.000434962	0	1	4.37619e-05
Total no. of SVs	Stomach carcinoma (STAD; 43 | 55)	MTOR	0	1	2.03552e-05	0	1	0.000434962	0	1	4.37619e-05
Total no. of SVs	Stomach carcinoma (STAD; 43 | 55)	MYC	0	1	2.03552e-05	0	1	0.000434962	0	1	4.37619e-05
Total no. of SVs	Stomach carcinoma (STAD; 43 | 55)	MYCL	0	1	2.03552e-05	0	1	0.000434962	0	1	4.37619e-05
Total no. of SVs	Stomach carcinoma (STAD; 43 | 55)	MYCN	0	1	2.03552e-05	0	1	0.000434962	0	1	4.37619e-05
Total no. of SVs	Stomach carcinoma (STAD; 43 | 55)	NCOA2	0	1	2.03552e-05	0	1	0.000434962	0	1	4.37619e-05
Total no. of SVs	Stomach carcinoma (STAD; 43 | 55)	NCOR1	0	1	2.03552e-05	0	1	0.000434962	0	1	4.37619e-05
Total no. of SVs	Stomach carcinoma (STAD; 43 | 55)	NEGR1	0	1	2.03552e-05	0	1	0.000434962	0	1	4.37619e-05
Total no. of SVs	Stomach carcinoma (STAD; 43 | 55)	NF1	0	1	2.03552e-05	0	1	0.000434962	0	1	4.37619e-05
[truncated: 76,937 more rows]
