# Supplementary material for: Pan-cancer whole-genome comparison of primary and metastatic solid tumours
Source: Nature. 2023 May 10;618(7964):333–41. doi: 10.1038/s41586-023-06054-z (PMC10247378; doi:10.1038/s41586-023-06054-z)
Supplement: Supplementary file 10 — Driver alterations. [file 41586_2023_6054_MOESM10_ESM.xlsx]

## Sheet: drivers_per_sample
sample_id	cancer_type	n_AMP	n_DEL	n_FUSION	n_MUTATION	n_TOTAL
HMF000135A	Breast carcinoma	0	5	0	2	7
HMF000775A	Lung squamous cell carcinoma	0	3	0	2	5
HMF001983A	Lung adenocarcinoma	0	3	0	4	7
HMF001552A	Cervical carcinoma	0	1	0	5	6
HMF002906A	Lung adenocarcinoma	0	1	1	3	5
HMF002074A	Lung adenocarcinoma	2	0	0	7	9
HMF001563A	Lung adenocarcinoma	1	1	0	6	8
HMF001528A	Lung adenocarcinoma	7	3	0	3	13
HMF002943A	Prostate carcinoma	1	2	1	0	4
HMF001216A	Prostate carcinoma	3	1	1	2	7
HMF000335A	Prostate carcinoma	0	2	0	5	7
HMF001222A	Skin melanoma	4	0	0	1	5
HMF002317A	Prostate carcinoma	1	2	1	1	5
HMF000798A	Leiomyosarcoma	0	1	0	1	2
HMF000812B	Prostate carcinoma	0	1	0	2	3
HMF000615B	Prostate carcinoma	3	0	0	2	5
HMF001631A	Prostate carcinoma	0	2	0	0	2
HMF003471A	Breast carcinoma	5	2	0	2	9
HMF002852B	Breast carcinoma	2	2	0	2	6
HMF003307A	Lung adenocarcinoma	0	0	0	2	2
HMF003797A	Lung squamous cell carcinoma	1	2	0	2	5
HMF002464B	Breast carcinoma	5	0	0	4	9
HMF003318A	Breast carcinoma	7	1	0	4	12
HMF000834A	Breast carcinoma	0	0	0	0	0
HMF002116A	Breast carcinoma	0	0	0	4	4
HMF003692A	Prostate carcinoma	0	4	1	4	9
HMF003050A	Prostate carcinoma	0	2	1	3	6
HMF003502A	Breast carcinoma	2	0	0	2	4
HMF003734A	Pancreas neuroendocrine	0	5	0	3	8
HMF000479A	Breast carcinoma	0	4	0	2	6
HMF002457A	Breast carcinoma	5	0	0	2	7
HMF002035A	Breast carcinoma	0	1	0	3	4
HMF002392A	Breast carcinoma	2	4	0	3	9
HMF000338A	Lung adenocarcinoma	0	1	0	4	5
HMF000560A	Colorectal carcinoma	2	1	0	3	6
HMF000886B	Breast carcinoma	3	2	0	1	6
HMF001008A	Pancreas neuroendocrine	0	1	0	4	5
HMF002687A	Kidney renal clear cell carcinoma	0	0	0	5	5
HMF003202A	Breast carcinoma	3	1	0	4	8
HMF000856B	Leiomyosarcoma	0	3	0	1	4
HMF002764A	Breast carcinoma	5	1	1	4	11
HMF003787A	Lung adenocarcinoma	4	1	0	4	9
HMF001423B	Breast carcinoma	0	6	0	2	8
HMF000332A	Prostate carcinoma	2	0	0	1	3
HMF002377A	Leiomyosarcoma	2	2	1	0	5
HMF000256A	Leiomyosarcoma	0	2	0	1	3
HMF001013A	Skin melanoma	0	0	0	2	2
HMF002729A	Hepatocellular carcinoma	1	4	0	2	7
HMF000459A	Breast carcinoma	0	0	0	2	2
HMF000662A	Liposarcoma	3	2	1	0	6
HMF001024A	Prostate carcinoma	1	0	0	2	3
HMF000299A	Skin melanoma	0	0	0	0	0
HMF002027A	Colorectal carcinoma	0	0	0	3	3
HMF001885A	Prostate carcinoma	0	1	0	1	2
HMF003422A	Breast carcinoma	2	0	1	3	6
HMF001977B	Skin melanoma	0	0	0	1	1
HMF003439A	Lung adenocarcinoma	1	0	0	2	3
HMF003068B	Leiomyosarcoma	0	7	1	1	9
HMF000059A	Lung adenocarcinoma	1	2	0	2	5
HMF001965A	Colorectal carcinoma	0	0	0	6	6
HMF001250A	Prostate carcinoma	0	8	1	0	9
HMF001916C	Breast carcinoma	1	1	0	0	2
HMF002324A	Breast carcinoma	0	1	0	6	7
HMF002210A	Leiomyosarcoma	0	1	0	1	2
HMF003684A	Breast carcinoma	6	0	1	2	9
HMF001401A	Breast carcinoma	3	1	0	2	6
HMF001390A	Breast carcinoma	5	2	0	4	11
HMF000880A	Skin melanoma	0	0	0	3	3
HMF000639A	Skin melanoma	0	1	0	3	4
HMF002774A	Skin melanoma	1	1	1	2	5
HMF002735A	Breast carcinoma	1	1	0	4	6
HMF000854B	Lung adenocarcinoma	0	3	0	4	7
HMF003769A	Lung adenocarcinoma	0	0	0	3	3
HMF003554A	Lung adenocarcinoma	1	4	1	1	7
HMF003138A	Lung adenocarcinoma	0	0	0	2	2
HMF002394A	Pancreas neuroendocrine	0	3	0	2	5
HMF000987A	Breast carcinoma	1	0	0	1	2
HMF003586A	Breast carcinoma	4	3	1	3	11
HMF003112A	Skin melanoma	0	1	0	4	5
HMF000957A	Colorectal carcinoma	0	1	0	5	6
HMF002994A	Colorectal carcinoma	1	0	0	5	6
HMF002776A	Colorectal carcinoma	0	2	0	4	6
HMF002816A	Lung adenocarcinoma	6	0	0	4	10
HMF001288A	Lung squamous cell carcinoma	0	0	0	0	0
HMF001566A	Lung adenocarcinoma	1	1	0	1	3
HMF002800A	Colorectal carcinoma	0	2	1	3	6
HMF002273A	Colorectal carcinoma	0	1	0	5	6
HMF001185A	Pancreas neuroendocrine	0	1	0	2	3
HMF000882A	Colorectal carcinoma	0	0	0	10	10
HMF001938A	Prostate carcinoma	0	2	0	2	4
HMF002740A	Skin melanoma	0	0	0	4	4
HMF003298A	Colorectal carcinoma	1	1	0	5	7
HMF003897A	Lung adenocarcinoma	2	1	0	3	6
HMF001114A	Skin melanoma	0	0	0	2	2
HMF001272B	Skin melanoma	0	0	0	3	3
HMF001774A	Breast carcinoma	8	1	0	1	10
HMF000750A	Skin melanoma	3	4	0	2	9
HMF001060A	Colorectal carcinoma	0	0	0	2	2
HMF002855A	Lung adenocarcinoma	0	3	0	1	4
HMF003726A	Breast carcinoma	3	2	0	1	6
HMF000273A	Breast carcinoma	0	1	0	3	4
HMF000272A	Colorectal carcinoma	0	0	0	4	4
HMF001438A	Colorectal carcinoma	0	1	0	4	5
HMF003399A	Breast carcinoma	13	0	0	0	13
HMF000922A	Breast carcinoma	1	0	0	6	7
HMF002560A	Breast carcinoma	2	0	0	4	6
HMF002270A	Breast carcinoma	5	0	0	1	6
HMF001784A	Lung adenocarcinoma	1	1	0	3	5
HMF003714A	Skin melanoma	0	0	0	2	2
HMF000769A	Breast carcinoma	1	3	0	2	6
HMF003717A	Colorectal carcinoma	0	1	0	4	5
HMF000161A	Lung squamous cell carcinoma	0	1	0	3	4
HMF000539A	Skin melanoma	0	1	0	3	4
HMF002369A	Colorectal carcinoma	0	5	0	6	11
HMF001507A	Skin melanoma	0	0	0	2	2
HMF000710A	Breast carcinoma	0	0	0	6	6
HMF000347A	Lung adenocarcinoma	2	0	0	5	7
HMF002094A	Prostate carcinoma	0	1	2	2	5
HMF002302A	Colorectal carcinoma	0	1	0	7	8
HMF001840A	Colorectal carcinoma	0	0	0	5	5
HMF001838A	Colorectal carcinoma	2	4	0	6	12
HMF000405A	Leiomyosarcoma	0	1	0	1	2
HMF002503A	Skin melanoma	0	1	0	2	3
HMF002358A	Breast carcinoma	3	0	0	3	6
HMF001585A	Breast carcinoma	3	1	0	1	5
HMF001367A	Skin melanoma	0	3	0	3	6
HMF002879A	Skin melanoma	0	1	0	3	4
HMF003648B	Lung adenocarcinoma	0	0	0	2	2
HMF000732A	Esophageal carcinoma	6	7	0	2	15
HMF001764A	Breast carcinoma	13	0	0	2	15
HMF002627A	Colorectal carcinoma	0	2	0	2	4
HMF001815A	Pancreas neuroendocrine	0	1	0	2	3
HMF001704A	Colorectal carcinoma	0	0	0	5	5
HMF000609A	Prostate carcinoma	1	1	0	1	3
HMF000814A	Colorectal carcinoma	0	1	0	4	5
HMF003111A	Pancreas neuroendocrine	0	1	0	2	3
HMF000020B	Colorectal carcinoma	0	7	0	3	10
HMF001007A	Stomach carcinoma	1	3	0	3	7
HMF000761A	Breast carcinoma	0	0	0	2	2
HMF000349A	Colorectal carcinoma	0	0	0	4	4
HMF001287A	Colorectal carcinoma	1	0	0	3	4
HMF001658A	Colorectal carcinoma	0	0	0	3	3
HMF002136A	Lung adenocarcinoma	0	3	0	7	10
HMF003234A	Colorectal carcinoma	0	0	0	4	4
HMF001303A	Colorectal carcinoma	0	1	0	2	3
HMF000094A	Lung adenocarcinoma	2	2	0	2	6
HMF000610A	Skin melanoma	0	2	0	3	5
HMF001927A	Colorectal carcinoma	1	1	0	3	5
HMF000167A	Colorectal carcinoma	7	0	0	4	11
HMF000577A	Breast carcinoma	3	1	0	3	7
HMF003638A	Prostate carcinoma	3	2	1	2	8
HMF001736A	Breast carcinoma	0	2	0	2	4
HMF000411B	Breast carcinoma	2	2	0	5	9
HMF001822B	Skin melanoma	6	0	0	1	7
HMF000331A	Breast carcinoma	3	0	0	1	4
HMF002289A	Leiomyosarcoma	0	2	0	1	3
HMF000445A	Prostate carcinoma	0	2	0	6	8
HMF002736A	Lung squamous cell carcinoma	1	2	0	0	3
HMF003314A	Breast carcinoma	6	0	0	3	9
HMF003113A	Breast carcinoma	2	2	0	2	6
HMF001562A	Esophageal carcinoma	2	0	0	3	5
HMF000531A	Bladder urothelial carcinoma	0	3	0	6	9
HMF003543A	Colorectal carcinoma	0	0	0	7	7
HMF003085A	Lung adenocarcinoma	0	1	0	4	5
HMF003777A	Colorectal carcinoma	0	1	0	5	6
HMF002838A	Ovarian serous adenocarcinoma	0	1	0	0	1
HMF001122A	Liposarcoma	0	0	1	1	2
HMF000632A	Breast carcinoma	0	0	0	8	8
HMF003700A	Lung adenocarcinoma	2	0	0	3	5
HMF002080A	Breast carcinoma	6	0	0	3	9
HMF002347A	Pancreas neuroendocrine	0	1	0	1	2
HMF000600A	Lung adenocarcinoma	6	1	0	2	9
HMF001244A	Breast carcinoma	6	0	0	1	7
HMF001410B	Prostate carcinoma	0	1	1	4	6
HMF001540A	Breast carcinoma	0	0	0	1	1
HMF000079A	Prostate carcinoma	3	1	1	1	6
HMF002620A	Colorectal carcinoma	0	2	0	7	9
HMF001393A	Lung adenocarcinoma	0	0	0	5	5
HMF001851A	Breast carcinoma	3	4	0	3	10
HMF001164A	Uterus carcinoma	0	1	0	4	5
HMF000983A	Prostate carcinoma	2	1	0	1	4
HMF001100A	Skin melanoma	0	1	0	2	3
HMF002935A	Breast carcinoma	0	0	0	4	4
HMF003168A	Breast carcinoma	0	0	0	4	4
HMF000203A	Lung adenocarcinoma	0	0	0	0	0
HMF001428A	Breast carcinoma	0	1	0	1	2
HMF000448A	Lung adenocarcinoma	0	1	0	5	6
HMF002811A	Colorectal carcinoma	1	0	1	6	8
HMF002642A	Breast carcinoma	2	1	0	5	8
HMF001583A	Colorectal carcinoma	2	0	0	6	8
HMF001648A	Lung adenocarcinoma	0	2	0	3	5
HMF000128A	Lung adenocarcinoma	2	1	0	3	6
HMF002865A	Colorectal carcinoma	0	1	0	4	5
HMF003669A	Colorectal carcinoma	0	0	1	3	4
HMF001163A	Breast carcinoma	0	1	0	3	4
HMF000606A	Colorectal carcinoma	4	0	0	3	7
HMF003653B	Colorectal carcinoma	0	0	0	2	2
HMF003137A	Colorectal carcinoma	1	0	0	3	4
HMF002033A	Stomach carcinoma	1	3	0	2	6
HMF003798A	Prostate carcinoma	0	2	1	2	5
HMF002636B	Skin melanoma	0	0	0	0	0
HMF001697A	Prostate carcinoma	2	3	0	1	6
HMF001654A	Breast carcinoma	0	1	0	1	2
HMF000021A	Breast carcinoma	0	0	0	1	1
HMF003611A	Stomach carcinoma	2	14	0	1	17
HMF002896A	Breast carcinoma	6	0	0	1	7
HMF002454A	Breast carcinoma	4	2	0	3	9
HMF000350B	Lung adenocarcinoma	3	0	0	2	5
HMF002144A	Colorectal carcinoma	0	0	0	6	6
HMF003376A	Breast carcinoma	0	3	0	2	5
HMF001933A	Breast carcinoma	0	0	0	4	4
HMF000418A	Skin melanoma	1	0	1	3	5
HMF000127A	Lung adenocarcinoma	3	2	0	2	7
HMF000592A	Skin melanoma	4	2	2	0	8
HMF001848A	Lung adenocarcinoma	3	0	1	2	6
HMF002842A	Lung adenocarcinoma	1	0	0	7	8
HMF003622A	Lung adenocarcinoma	3	0	0	4	7
HMF001892A	Esophageal carcinoma	1	0	0	2	3
HMF000344A	Esophageal carcinoma	1	7	1	1	10
HMF002568A	Breast carcinoma	6	0	0	1	7
HMF000415A	Breast carcinoma	0	1	0	4	5
HMF002378A	Esophageal carcinoma	3	4	0	3	10
HMF003067A	Colorectal carcinoma	0	1	1	3	5
HMF002655A	Breast carcinoma	3	0	0	2	5
HMF000008B	Colorectal carcinoma	0	0	0	4	4
HMF001925B	Prostate carcinoma	0	1	0	2	3
HMF003786A	Colorectal carcinoma	0	1	0	5	6
HMF000262A	Lung adenocarcinoma	1	0	1	2	4
HMF000624A	Breast carcinoma	0	0	0	5	5
HMF001958A	Lung adenocarcinoma	0	6	0	4	10
HMF003327A	Lung adenocarcinoma	2	0	0	2	4
HMF002512A	Lung adenocarcinoma	2	0	0	5	7
HMF003441A	Lung adenocarcinoma	0	1	0	1	2
HMF001923A	Leiomyosarcoma	3	2	0	2	7
HMF001494A	Prostate carcinoma	2	1	0	1	4
HMF002779A	Lung adenocarcinoma	0	1	1	1	3
HMF002579A	Breast carcinoma	1	5	0	1	7
HMF002911A	Lung adenocarcinoma	0	1	0	6	7
HMF003604A	Lung adenocarcinoma	0	0	1	2	3
HMF003169A	Colorectal carcinoma	0	0	0	5	5
HMF001039A	Prostate carcinoma	0	2	1	0	3
HMF002337A	Prostate carcinoma	1	1	1	2	5
HMF003048A	Colorectal carcinoma	0	0	0	5	5
HMF002128A	Colorectal carcinoma	0	3	0	5	8
HMF001295A	Prostate carcinoma	0	3	0	0	3
HMF000701A	Breast carcinoma	0	0	0	5	5
HMF000464A	Prostate carcinoma	0	5	1	1	7
HMF002846A	Breast carcinoma	7	1	0	4	12
HMF000907A	Breast carcinoma	4	0	0	4	8
HMF000028B	Lung adenocarcinoma	0	1	1	2	4
HMF002944A	Lung squamous cell carcinoma	0	2	0	5	7
HMF001327A	Breast carcinoma	4	1	0	1	6
HMF002246A	Colorectal carcinoma	0	6	0	1	7
HMF000727A	Breast carcinoma	0	2	0	1	3
HMF003231A	Breast carcinoma	0	2	0	3	5
HMF002039A	Breast carcinoma	0	0	0	4	4
HMF002157A	Lung adenocarcinoma	0	0	0	2	2
HMF001447A	Breast carcinoma	0	1	0	3	4
HMF000018A	Lung squamous cell carcinoma	4	0	0	3	7
HMF000505A	Lung adenocarcinoma	0	0	0	5	5
HMF000520A	Lung adenocarcinoma	5	0	0	2	7
HMF004382A	Lung adenocarcinoma	0	0	0	5	5
HMF000690B	Lung adenocarcinoma	1	1	0	3	5
HMF000719A	Breast carcinoma	0	2	0	5	7
HMF002195A	Breast carcinoma	2	1	0	3	6
HMF000319B	Bladder urothelial carcinoma	1	0	0	6	7
HMF001138A	Breast carcinoma	0	5	0	3	8
HMF003528A	Breast carcinoma	4	0	0	2	6
HMF000514A	Breast carcinoma	2	1	0	1	4
HMF003162A	Skin melanoma	0	0	0	3	3
HMF000703B	Lung adenocarcinoma	1	2	0	3	6
HMF000061B	Bladder urothelial carcinoma	3	0	1	4	8
HMF003024A	Lung adenocarcinoma	2	1	0	4	7
HMF000879A	Prostate carcinoma	0	0	1	2	3
HMF001050A	Lung adenocarcinoma	0	0	0	3	3
HMF004202A	Lung adenocarcinoma	2	2	0	2	6
HMF003407A	Prostate carcinoma	0	1	1	1	3
HMF001286B	Bladder urothelial carcinoma	0	0	0	0	0
HMF001567A	Lung adenocarcinoma	0	0	0	4	4
HMF001245B	Lung adenocarcinoma	0	0	0	0	0
HMF002191A	Lung adenocarcinoma	0	0	0	3	3
HMF001459A	Breast carcinoma	0	0	0	3	3
HMF001398A	Prostate carcinoma	0	2	1	3	6
HMF000942A	Lung adenocarcinoma	1	0	0	7	8
HMF001456A	Prostate carcinoma	2	1	1	6	10
HMF002165A	Lung squamous cell carcinoma	2	2	0	3	7
HMF002964A	Prostate carcinoma	0	1	1	2	4
HMF000111A	Lung squamous cell carcinoma	5	1	0	2	8
HMF000307C	Lung adenocarcinoma	4	1	1	3	9
HMF002668A	Lung adenocarcinoma	0	1	0	3	4
HMF001792A	Lung adenocarcinoma	0	0	0	4	4
HMF002500A	Lung squamous cell carcinoma	0	1	0	8	9
HMF000315A	Thyroid carcinoma	0	1	0	4	5
HMF001737A	Lung adenocarcinoma	9	0	0	3	12
HMF001313A	Lung adenocarcinoma	0	3	1	4	8
HMF002243A	Skin melanoma	0	1	0	3	4
HMF001037A	Prostate carcinoma	9	0	1	2	12
HMF000574A	Prostate carcinoma	0	3	0	4	7
HMF002264A	Lung adenocarcinoma	0	1	1	1	3
HMF002187A	Prostate carcinoma	2	0	0	2	4
HMF000384A	Prostate carcinoma	0	5	1	1	7
HMF002425A	Lung adenocarcinoma	1	1	0	3	5
HMF003959A	Prostate carcinoma	4	1	0	1	6
HMF000340A	Lung adenocarcinoma	0	3	0	2	5
HMF001676A	Lung squamous cell carcinoma	3	0	1	2	6
HMF001495A	Prostate carcinoma	0	2	1	2	5
HMF003192A	Prostate carcinoma	5	1	1	2	9
HMF001113A	Prostate carcinoma	0	2	1	3	6
HMF004170A	Breast carcinoma	0	0	0	3	3
HMF004359A	Lung adenocarcinoma	0	0	0	4	4
HMF004226A	Lung adenocarcinoma	2	1	0	6	9
HMF004388A	Lung adenocarcinoma	0	1	0	1	2
HMF001746A	Skin melanoma	0	3	0	4	7
HMF004219A	Lung adenocarcinoma	0	0	0	4	4
HMF004137B	Lung adenocarcinoma	1	0	0	2	3
HMF004011A	Skin melanoma	0	1	1	1	3
HMF004134A	Lung adenocarcinoma	4	1	1	1	7
HMF004122A	Lung squamous cell carcinoma	0	3	0	3	6
HMF004369A	Lung adenocarcinoma	4	0	0	2	6
HMF003916A	Lung adenocarcinoma	0	2	0	4	6
HMF004370A	Lung adenocarcinoma	9	1	0	6	16
HMF004230A	Skin melanoma	0	0	0	5	5
HMF003880B	Lung adenocarcinoma	0	0	0	1	1
HMF003827A	Lung adenocarcinoma	0	0	0	0	0
HMF003844A	Lung adenocarcinoma	1	0	0	2	3
HMF003830A	Prostate carcinoma	1	0	1	3	5
HMF004336A	Lung adenocarcinoma	0	1	0	3	4
HMF004161A	Skin melanoma	0	3	0	4	7
HMF004190A	Lung adenocarcinoma	0	1	0	4	5
HMF004149A	Lung adenocarcinoma	0	0	0	4	4
HMF004159A	Lung adenocarcinoma	3	4	3	2	12
HMF004320A	Lung adenocarcinoma	0	0	0	6	6
HMF003966A	Lung adenocarcinoma	0	0	0	1	1
HMF004139A	Lung adenocarcinoma	2	1	1	4	8
HMF003859A	Lung adenocarcinoma	1	0	0	2	3
HMF004275A	Lung squamous cell carcinoma	0	4	0	3	7
HMF004039A	Breast carcinoma	2	2	0	2	6
HMF004247A	Lung adenocarcinoma	1	2	0	4	7
HMF003813A	Lung adenocarcinoma	1	7	0	3	11
HMF004344A	Lung adenocarcinoma	0	2	0	3	5
HMF003973A	Lung adenocarcinoma	0	2	0	5	7
HMF004008A	Lung squamous cell carcinoma	8	0	0	4	12
HMF004103A	Lung adenocarcinoma	0	1	0	4	5
HMF003952A	Lung adenocarcinoma	0	2	0	3	5
HMF003956A	Breast carcinoma	8	2	0	0	10
HMF004153A	Lung adenocarcinoma	1	1	0	2	4
HMF004299A	Lung adenocarcinoma	0	0	1	1	2
HMF003920A	Lung adenocarcinoma	1	1	0	4	6
HMF004273A	Lung adenocarcinoma	0	1	0	2	3
HMF003982A	Lung squamous cell carcinoma	3	3	0	4	10
HMF004022A	Lung adenocarcinoma	1	1	0	5	7
HMF004177B	Lung adenocarcinoma	0	1	0	5	6
HMF004102A	Lung squamous cell carcinoma	0	0	0	2	2
HMF004168A	Lung adenocarcinoma	0	1	0	2	3
HMF004195A	Lung squamous cell carcinoma	0	2	0	1	3
HMF004319A	Lung adenocarcinoma	4	1	0	2	7
HMF004282A	Lung adenocarcinoma	4	1	2	2	9
HMF003912A	Skin melanoma	2	3	0	1	6
HMF002491A	Breast carcinoma	4	1	0	3	8
HMF001551A	Skin melanoma	0	5	0	1	6
HMF000688A	Breast carcinoma	3	1	0	1	5
HMF001317A	Breast carcinoma	6	0	0	3	9
HMF000233A	Breast carcinoma	0	0	0	5	5
HMF002900A	Breast carcinoma	7	1	0	2	10
HMF001364A	Breast carcinoma	11	0	1	2	14
HMF002259A	Skin melanoma	0	2	0	3	5
HMF002542A	Breast carcinoma	0	0	0	7	7
HMF003477A	Breast carcinoma	6	0	1	5	12
HMF001642A	Colorectal carcinoma	1	1	0	4	6
HMF003705A	Skin melanoma	1	0	0	3	4
HMF001850A	Breast carcinoma	2	1	0	7	10
HMF003098A	Kidney renal clear cell carcinoma	0	0	0	6	6
HMF002428B	Breast carcinoma	0	0	0	7	7
HMF000783A	Pancreas neuroendocrine	0	3	0	3	6
HMF003510A	Breast carcinoma	0	0	0	5	5
HMF002581B	Prostate carcinoma	2	1	0	2	5
HMF002557A	Skin melanoma	0	1	0	4	5
HMF000288A	Kidney renal clear cell carcinoma	0	0	0	1	1
HMF002169A	Skin melanoma	0	1	0	4	5
HMF000899A	Hepatocellular carcinoma	5	0	0	0	5
HMF001183A	Kidney renal clear cell carcinoma	0	0	0	6	6
HMF000117A	Breast carcinoma	1	0	0	4	5
HMF002442A	Breast carcinoma	7	4	0	2	13
HMF001110A	Skin melanoma	0	4	0	3	7
HMF001089C	Breast carcinoma	0	0	0	0	0
HMF001480A	Leiomyosarcoma	0	2	0	0	2
HMF000665A	Breast carcinoma	0	0	0	2	2
HMF001560A	Pancreas neuroendocrine	0	3	0	2	5
HMF000427A	Skin melanoma	1	0	0	2	3
HMF000016A	Prostate carcinoma	3	3	1	1	8
HMF002493A	Breast carcinoma	4	3	0	3	10
HMF002372A	Colorectal carcinoma	0	0	0	4	4
HMF000074C	Colorectal carcinoma	0	0	0	0	0
HMF001662A	Skin melanoma	0	0	0	4	4
HMF000304A	Skin melanoma	0	0	0	6	6
HMF001890A	Prostate carcinoma	1	1	1	1	4
HMF003677A	Breast carcinoma	5	1	0	3	9
HMF000865A	Skin melanoma	0	1	0	2	3
HMF003309A	Hepatocellular carcinoma	4	1	0	0	5
HMF002607A	Pancreas neuroendocrine	0	2	0	4	6
HMF002583A	Breast carcinoma	4	0	0	2	6
HMF001132A	Breast carcinoma	0	0	0	3	3
HMF000904A	Colorectal carcinoma	0	6	1	2	9
HMF002870A	Skin melanoma	0	1	0	2	3
HMF000529A	Breast carcinoma	0	2	0	4	6
HMF000536A	Prostate carcinoma	0	1	0	2	3
HMF002778A	Lung adenocarcinoma	0	0	0	2	2
HMF001437A	Ovarian serous adenocarcinoma	3	0	0	1	4
HMF001179A	Lung adenocarcinoma	0	0	1	6	7
HMF002989A	Prostate carcinoma	0	2	1	0	3
HMF001476A	Prostate carcinoma	0	4	0	5	9
HMF001298A	Breast carcinoma	2	0	0	2	4
HMF000270A	Hepatocellular carcinoma	0	1	0	1	2
HMF001548A	Colorectal carcinoma	0	2	0	4	6
HMF001743A	Skin melanoma	0	0	0	2	2
HMF001443A	Breast carcinoma	2	1	0	3	6
HMF000995A	Prostate carcinoma	0	0	1	5	6
HMF000700A	Hepatocellular carcinoma	0	0	0	2	2
HMF001395A	Hepatocellular carcinoma	3	2	0	1	6
HMF001093A	Ovarian serous adenocarcinoma	0	2	0	1	3
HMF003724A	Kidney renal clear cell carcinoma	0	0	0	3	3
HMF000997A	Breast carcinoma	0	0	0	2	2
HMF003635A	Skin melanoma	4	1	0	3	8
HMF002585A	Lung adenocarcinoma	0	1	1	3	5
HMF003072A	Breast carcinoma	3	0	0	5	8
HMF003062A	Breast carcinoma	0	0	0	5	5
HMF000085A	Breast carcinoma	2	0	0	2	4
HMF002297A	Prostate carcinoma	7	1	2	1	11
HMF001766A	Thyroid carcinoma	0	1	0	2	3
HMF000679B	Prostate carcinoma	0	0	0	0	0
HMF002269A	Lung squamous cell carcinoma	4	0	0	5	9
HMF002046A	Upper respiratory tract carcinoma	0	0	0	2	2
HMF003733A	Prostate carcinoma	0	2	2	2	6
HMF003659A	Skin melanoma	0	1	0	3	4
HMF001283A	Bladder urothelial carcinoma	0	1	0	7	8
HMF002765B	Breast carcinoma	2	1	0	1	4
HMF002110A	Prostate carcinoma	2	5	2	0	9
HMF003771A	Breast carcinoma	2	1	0	3	6
HMF000792A	Skin melanoma	0	1	0	3	4
HMF003077A	Breast carcinoma	0	0	0	2	2
HMF003020A	Prostate carcinoma	8	1	1	1	11
HMF000589B	Prostate carcinoma	0	2	1	1	4
HMF002350B	Breast carcinoma	0	0	1	2	3
HMF001724A	Colorectal carcinoma	0	0	0	2	2
HMF002775A	Breast carcinoma	1	2	0	4	7
HMF001547A	Prostate carcinoma	1	1	0	2	4
HMF002029A	Prostate carcinoma	1	2	2	6	11
HMF003585A	Prostate carcinoma	8	2	0	0	10
HMF001824A	Cervical carcinoma	3	0	0	2	5
HMF002427A	Prostate carcinoma	0	2	1	3	6
HMF002042A	Breast carcinoma	4	0	0	2	6
HMF000749A	Hepatocellular carcinoma	0	2	0	3	5
HMF000295A	Breast carcinoma	2	0	0	3	5
HMF002661A	Skin melanoma	0	1	0	2	3
HMF003341A	Prostate carcinoma	1	3	1	0	5
HMF002749A	Skin melanoma	0	0	0	5	5
HMF003094A	Skin melanoma	0	0	0	4	4
HMF002471A	Kidney renal clear cell carcinoma	1	0	0	5	6
HMF003457A	Lung adenocarcinoma	3	0	0	3	6
HMF000565A	Prostate carcinoma	1	2	1	1	5
HMF000280A	Ovarian serous adenocarcinoma	0	0	0	3	3
HMF000484A	Hepatocellular carcinoma	7	0	0	3	10
HMF003028A	Prostate carcinoma	1	0	0	2	3
HMF002815A	Skin melanoma	1	0	0	4	5
HMF003330A	Skin melanoma	3	3	0	5	11
HMF001629A	Lung squamous cell carcinoma	6	2	0	2	10
HMF001224A	Ovarian serous adenocarcinoma	1	0	0	1	2
HMF003753A	Breast carcinoma	0	0	0	2	2
HMF002787A	Colorectal carcinoma	0	1	0	3	4
HMF003032A	Pancreas neuroendocrine	0	0	0	2	2
HMF002333A	Skin melanoma	2	0	0	1	3
HMF003647A	Prostate carcinoma	1	3	1	0	5
HMF003355A	Lung adenocarcinoma	1	9	0	1	11
HMF000756A	Colorectal carcinoma	2	1	0	6	9
HMF003603A	Lung adenocarcinoma	0	2	0	4	6
HMF003335A	Ovarian serous adenocarcinoma	0	1	0	1	2
HMF001876A	Cholangiocarcinoma	0	0	0	3	3
HMF002527A	Skin melanoma	0	2	0	3	5
HMF003084A	Ovarian serous adenocarcinoma	1	2	0	2	5
HMF003090A	Breast carcinoma	8	3	0	1	12
HMF002389A	Prostate carcinoma	2	0	0	1	3
HMF001418A	Breast carcinoma	2	4	0	2	8
HMF002469A	Kidney renal clear cell carcinoma	0	0	0	2	2
HMF003553A	Lung squamous cell carcinoma	0	5	0	4	9
HMF001874A	Pancreas carcinoma	1	2	0	4	7
HMF002419A	Lung adenocarcinoma	3	2	0	3	8
HMF001856A	Colorectal carcinoma	0	1	0	7	8
HMF001473A	Breast carcinoma	5	3	1	2	11
HMF001940A	Breast carcinoma	1	0	0	5	6
HMF000343A	Cervical carcinoma	1	0	0	4	5
HMF000195A	Breast carcinoma	3	1	0	3	7
HMF000847A	Prostate carcinoma	0	0	1	0	1
HMF001543A	Prostate carcinoma	1	2	0	4	7
HMF001047A	Prostate carcinoma	0	1	1	0	2
HMF002547A	Prostate carcinoma	0	2	1	2	5
HMF000905A	Cervical carcinoma	0	0	0	0	0
HMF001090A	Pancreas neuroendocrine	0	2	0	1	3
HMF002591A	Skin melanoma	0	0	0	0	0
HMF002985A	Breast carcinoma	8	0	0	6	14
HMF001898A	Skin melanoma	0	1	0	0	1
HMF002134A	Skin melanoma	0	0	0	5	5
HMF000883A	Stomach carcinoma	6	2	0	1	9
HMF002038A	Ovarian serous adenocarcinoma	3	0	0	2	5
HMF002355A	Breast carcinoma	0	3	0	9	12
HMF000613B	Ovarian serous adenocarcinoma	1	0	0	2	3
HMF000782A	Skin melanoma	0	1	0	4	5
HMF000743A	Skin melanoma	3	2	0	4	9
HMF001748A	Skin melanoma	0	0	0	3	3
HMF001297A	Colorectal carcinoma	0	0	0	6	6
HMF002630A	Prostate carcinoma	4	2	0	2	8
HMF001003A	Esophageal carcinoma	9	1	0	1	11
HMF003640A	Esophageal carcinoma	3	3	0	3	9
HMF003194A	Cholangiocarcinoma	0	4	0	0	4
HMF002946A	Lung adenocarcinoma	1	3	0	2	6
HMF002443B	Esophageal carcinoma	1	12	0	2	15
HMF002086A	Breast carcinoma	1	0	1	2	4
HMF002307A	Breast carcinoma	2	1	0	3	6
HMF000076A	Skin melanoma	3	1	0	0	4
HMF000050A	Prostate carcinoma	5	0	1	0	6
HMF000194A	Ovarian serous adenocarcinoma	3	2	0	1	6
HMF000314A	Breast carcinoma	4	1	0	1	6
HMF000259A	Hepatocellular carcinoma	0	0	0	1	1
HMF002141A	Skin melanoma	0	2	0	3	5
HMF002492A	Colorectal carcinoma	0	0	0	4	4
HMF001482A	Lung adenocarcinoma	4	0	0	3	7
HMF001189A	Prostate carcinoma	1	3	0	0	4
HMF003456A	Breast carcinoma	6	1	0	3	10
HMF000544A	Cervical carcinoma	0	0	0	0	0
HMF003668A	Ovarian serous adenocarcinoma	2	5	0	1	8
HMF001147A	Skin melanoma	0	1	0	4	5
HMF002868A	Skin melanoma	7	1	0	1	9
HMF001321A	Cholangiocarcinoma	0	0	1	0	1
HMF000253A	Skin melanoma	0	0	0	3	3
HMF000739A	Pancreas neuroendocrine	0	1	0	1	2
HMF000611A	Kidney renal clear cell carcinoma	0	1	0	7	8
HMF001240A	Pancreas neuroendocrine	0	1	0	3	4
HMF002597A	Bladder urothelial carcinoma	4	0	0	4	8
HMF003636A	Pancreas neuroendocrine	0	3	0	4	7
HMF001889B	Cholangiocarcinoma	1	1	1	0	3
HMF001820A	Breast carcinoma	0	0	0	3	3
HMF001554A	Kidney renal clear cell carcinoma	0	0	0	1	1
HMF000243A	Ovarian serous adenocarcinoma	3	3	0	1	7
HMF000475A	Prostate carcinoma	3	1	2	2	8
HMF000718C	Breast carcinoma	0	0	0	0	0
HMF000250A	Uterus carcinoma	1	2	0	4	7
HMF000713A	Breast carcinoma	3	0	0	2	5
HMF000999A	Bladder urothelial carcinoma	1	2	0	5	8
HMF002866A	Skin melanoma	0	0	0	3	3
HMF002260A	Prostate carcinoma	0	2	1	4	7
HMF001832B	Colorectal carcinoma	0	1	0	4	5
HMF001523A	Bladder urothelial carcinoma	4	1	0	4	9
HMF001120A	Skin melanoma	0	1	0	7	8
HMF003392A	Breast carcinoma	3	1	0	2	6
HMF002518A	Prostate carcinoma	0	2	1	1	4
HMF000516B	Bladder urothelial carcinoma	1	0	0	5	6
HMF001397A	Esophageal carcinoma	3	3	0	1	7
HMF001705A	Cervical carcinoma	0	0	0	3	3
HMF000844A	Skin melanoma	0	1	0	3	4
HMF001129A	Prostate carcinoma	1	1	0	4	6
HMF002829A	Lung squamous cell carcinoma	4	2	0	4	10
HMF003499A	Bladder urothelial carcinoma	3	1	0	5	9
HMF003280B	Bladder urothelial carcinoma	0	0	0	0	0
HMF002099A	Breast carcinoma	2	0	0	3	5
HMF003040A	Cervical carcinoma	2	1	1	1	5
HMF001969A	Breast carcinoma	4	0	0	3	7
HMF002909B	Bladder urothelial carcinoma	1	2	2	7	12
HMF001605B	Skin melanoma	0	0	0	2	2
HMF000227A	Bladder urothelial carcinoma	2	0	0	2	4
HMF001951A	Colorectal carcinoma	3	0	0	3	6
HMF001682B	Prostate carcinoma	0	0	0	0	0
HMF000114A	Prostate carcinoma	0	4	1	1	6
HMF000676A	Ovarian serous adenocarcinoma	0	1	0	2	3
HMF001914A	Skin melanoma	0	3	0	3	6
HMF000962A	Breast carcinoma	2	0	0	4	6
HMF000725A	Skin melanoma	1	0	0	1	2
HMF000374A	Breast carcinoma	0	0	1	3	4
HMF001827A	Cholangiocarcinoma	0	0	0	2	2
HMF002506B	Skin melanoma	0	1	0	6	7
HMF000519A	Lung adenocarcinoma	2	0	1	4	7
HMF003657A	Skin melanoma	1	1	0	2	4
HMF002434A	Prostate carcinoma	0	4	0	1	5
HMF002663B	Prostate carcinoma	0	2	1	3	6
HMF002272A	Breast carcinoma	0	3	0	5	8
HMF002300A	Uterus carcinoma	1	3	0	3	7
HMF003770A	Bladder urothelial carcinoma	0	0	1	1	2
HMF002813A	Breast carcinoma	2	0	0	3	5
HMF002690A	Prostate carcinoma	2	0	2	2	6
HMF001641A	Breast carcinoma	5	0	0	1	6
HMF002635A	Hepatocellular carcinoma	2	0	0	5	7
HMF002796A	Breast carcinoma	7	0	0	2	9
HMF002743A	Breast carcinoma	0	2	0	3	5
HMF003281A	Skin melanoma	0	2	0	2	4
HMF003805A	Colorectal carcinoma	0	0	0	3	3
HMF002566A	Skin melanoma	0	0	0	3	3
HMF003356A	Bladder urothelial carcinoma	2	7	1	5	15
HMF003074B	Prostate carcinoma	0	0	0	0	0
HMF002025A	Breast carcinoma	0	1	0	2	3
HMF000481A	Esophageal carcinoma	2	4	0	4	10
HMF002015A	Skin melanoma	0	0	0	2	2
HMF001913A	Prostate carcinoma	0	4	0	0	4
HMF003612A	Cervical carcinoma	1	0	0	1	2
HMF002912A	Bladder urothelial carcinoma	0	0	0	3	3
HMF002531A	Kidney renal clear cell carcinoma	0	2	0	1	3
HMF003518A	Breast carcinoma	2	3	1	1	7
HMF000668A	Breast carcinoma	0	0	0	4	4
HMF001809A	Skin melanoma	1	2	1	3	7
HMF001623A	Prostate carcinoma	0	0	1	5	6
HMF003532A	Cervical carcinoma	3	0	0	2	5
HMF003011A	Skin melanoma	0	0	0	3	3
HMF002849A	Skin melanoma	2	1	0	1	4
HMF000884A	Ovarian serous adenocarcinoma	1	0	1	2	4
HMF001208A	Ovarian serous adenocarcinoma	1	3	0	2	6
HMF001441A	Skin melanoma	0	1	0	4	5
HMF000785A	Breast carcinoma	4	0	0	3	7
HMF000047A	Kidney renal clear cell carcinoma	0	1	0	2	3
HMF003289A	Colorectal carcinoma	0	2	0	5	7
HMF003177A	Colorectal carcinoma	0	0	0	2	2
HMF002190A	Hepatocellular carcinoma	1	0	0	2	3
HMF002699A	Prostate carcinoma	0	2	0	1	3
HMF003076A	Cholangiocarcinoma	0	4	0	2	6
HMF002486A	Kidney renal clear cell carcinoma	0	1	0	3	4
HMF003712A	Breast carcinoma	0	0	0	1	1
HMF003524A	Bladder urothelial carcinoma	1	3	0	4	8
HMF000599A	Prostate carcinoma	0	0	0	5	5
HMF002288A	Stomach carcinoma	2	7	0	1	10
HMF000976A	Lung adenocarcinoma	2	2	1	2	7
HMF000083A	Skin melanoma	0	0	0	4	4
HMF000912A	Lung adenocarcinoma	10	0	0	2	12
HMF000804A	Skin melanoma	0	0	0	6	6
HMF000625A	Breast carcinoma	7	2	0	1	10
HMF003679A	Leiomyosarcoma	0	2	0	2	4
HMF000988A	Breast carcinoma	3	0	0	1	4
HMF000711A	Bladder urothelial carcinoma	4	2	0	3	9
HMF002359A	Breast carcinoma	11	0	0	4	15
HMF000231A	Colorectal carcinoma	0	0	0	4	4
HMF000279A	Prostate carcinoma	0	1	1	1	3
HMF002196A	Breast carcinoma	0	1	0	3	4
HMF002150A	Stomach carcinoma	0	5	0	1	6
HMF003680A	Skin melanoma	0	0	0	3	3
HMF003762A	Skin melanoma	0	1	0	2	3
HMF003571A	Bladder urothelial carcinoma	0	3	0	4	7
HMF001449A	Skin melanoma	0	0	0	5	5
HMF001308A	Skin melanoma	0	1	0	4	5
HMF001445A	Skin melanoma	0	1	0	7	8
HMF003701A	Breast carcinoma	10	1	0	2	13
HMF001866A	Prostate carcinoma	0	2	0	4	6
HMF002142A	Skin melanoma	0	1	0	3	4
HMF003519A	Breast carcinoma	0	0	0	3	3
HMF003236A	Breast carcinoma	0	0	0	3	3
HMF000172A	Bladder urothelial carcinoma	0	2	0	5	7
HMF001253B	Skin melanoma	0	1	0	2	3
HMF003516A	Hepatocellular carcinoma	0	0	0	1	1
HMF003223A	Bladder urothelial carcinoma	0	2	1	6	9
HMF001412A	Prostate carcinoma	0	3	1	2	6
HMF002920A	Hepatocellular carcinoma	2	0	0	2	4
HMF000027A	Skin melanoma	0	2	0	3	5
HMF000183A	Skin melanoma	0	0	0	1	1
HMF000734A	Breast carcinoma	4	1	1	1	7
HMF001887A	Bladder urothelial carcinoma	8	0	0	5	13
HMF001565A	Hepatocellular carcinoma	0	0	0	4	4
HMF000878A	Skin melanoma	1	3	0	2	6
HMF003525A	Kidney renal clear cell carcinoma	0	0	0	2	2
HMF001638A	Bladder urothelial carcinoma	0	1	1	3	5
HMF000846A	Skin melanoma	1	3	0	2	6
HMF004024A	Hepatocellular carcinoma	0	1	0	1	2
HMF004310A	Lung adenocarcinoma	1	2	1	4	8
HMF004001A	Prostate carcinoma	1	1	0	4	6
HMF004301A	Skin melanoma	1	0	0	7	8
HMF003967A	Skin melanoma	0	1	0	2	3
HMF004332A	Skin melanoma	0	2	0	3	5
HMF004042A	Breast carcinoma	0	0	0	5	5
HMF004167A	Skin melanoma	0	1	0	3	4
HMF003863A	Bladder urothelial carcinoma	1	2	0	9	12
HMF004281A	Lung adenocarcinoma	1	1	1	4	7
HMF003852A	Skin melanoma	2	0	0	4	6
HMF004243A	Lung adenocarcinoma	0	0	1	5	6
HMF003894A	Skin melanoma	0	1	0	3	4
HMF003891A	Bladder urothelial carcinoma	0	2	0	4	6
HMF004337A	Bladder urothelial carcinoma	3	1	0	4	8
HMF004373B	Prostate carcinoma	0	0	0	0	0
HMF003886A	Skin melanoma	0	2	0	3	5
HMF004047B	Prostate carcinoma	1	2	1	1	5
HMF004304A	Lung adenocarcinoma	2	4	1	4	11
HMF004217A	Skin melanoma	0	1	0	3	4
HMF004113A	Prostate carcinoma	1	3	1	1	6
HMF004392A	Skin melanoma	0	0	1	3	4
HMF004108A	Skin melanoma	0	0	0	2	2
HMF004221B	Prostate carcinoma	0	0	0	0	0
HMF004274A	Skin melanoma	0	0	0	6	6
HMF003901A	Kidney renal clear cell carcinoma	0	1	0	2	3
HMF003885A	Prostate carcinoma	1	0	1	2	4
HMF004157A	Breast carcinoma	0	2	0	3	5
HMF003093B	Skin melanoma	0	1	0	5	6
HMF004314A	Skin melanoma	0	2	0	2	4
HMF003976A	Kidney renal clear cell carcinoma	0	1	0	7	8
HMF003915B	Bladder urothelial carcinoma	1	1	0	9	11
HMF004291A	Skin melanoma	0	1	0	3	4
HMF004146A	Skin melanoma	0	1	0	5	6
HMF004124A	Lung squamous cell carcinoma	2	1	1	6	10
HMF004172A	Breast carcinoma	0	3	0	4	7
HMF004100A	Prostate carcinoma	2	2	1	2	7
HMF003992A	Breast carcinoma	5	0	0	1	6
HMF001344B	Prostate carcinoma	1	2	0	0	3
HMF004013A	Bladder urothelial carcinoma	0	1	0	6	7
HMF004220A	Bladder urothelial carcinoma	3	1	0	10	14
HMF003814A	Bladder urothelial carcinoma	1	0	0	7	8
HMF004443A	Prostate carcinoma	0	2	1	3	6
HMF003862A	Prostate carcinoma	0	4	0	2	6
HMF003908A	Bladder urothelial carcinoma	7	2	1	4	14
HMF003816A	Prostate carcinoma	0	1	1	0	2
HMF004441A	Prostate carcinoma	3	1	0	1	5
HMF004325A	Bladder urothelial carcinoma	1	1	0	5	7
HMF004422A	Bladder urothelial carcinoma	1	1	0	4	6
HMF004529A	Bladder urothelial carcinoma	1	5	0	8	14
HMF004723A	Bladder urothelial carcinoma	2	5	1	4	12
HMF004710A	Bladder urothelial carcinoma	1	1	0	9	11
HMF004400A	Bladder urothelial carcinoma	1	1	0	4	6
HMF004975A	Pancreas carcinoma	0	1	0	3	4
HMF005176A	Pancreas carcinoma	0	3	1	2	6
HMF000973A	Skin melanoma	0	0	0	3	3
HMF003037A	Breast carcinoma	0	0	0	4	4
HMF001046B	Breast carcinoma	0	0	0	0	0
HMF000044A	Breast carcinoma	5	0	0	3	8
HMF001086A	Breast carcinoma	0	0	0	5	5
HMF000278B	Breast carcinoma	2	2	1	3	8
HMF000518A	Skin melanoma	0	1	0	2	3
HMF002820A	Skin melanoma	1	0	0	4	5
HMF001614A	Breast carcinoma	6	1	1	3	11
HMF002921A	Cervical carcinoma	1	3	1	2	7
HMF000724A	Breast carcinoma	5	1	0	3	9
HMF003461A	Colorectal carcinoma	0	1	0	5	6
HMF000156A	Colorectal carcinoma	0	0	0	3	3
HMF003527A	Breast carcinoma	6	0	0	4	10
HMF001439A	Kidney renal clear cell carcinoma	0	2	0	2	4
HMF000357A	Esophageal carcinoma	4	1	0	1	6
HMF000714A	Leiomyosarcoma	0	0	0	0	0
HMF002314A	Skin melanoma	0	3	0	2	5
HMF001368A	Skin melanoma	0	0	0	2	2
HMF003385A	Esophageal carcinoma	0	2	0	2	4
HMF000817A	Breast carcinoma	3	0	1	2	6
HMF001102B	Ovarian serous adenocarcinoma	0	0	0	0	0
HMF002608A	Breast carcinoma	0	1	0	3	4
HMF002336A	Pancreas carcinoma	0	0	0	2	2
HMF002360A	Breast carcinoma	0	1	0	4	5
HMF002573A	Breast carcinoma	0	0	0	0	0
HMF001387A	Skin melanoma	1	2	0	1	4
HMF000309A	Breast carcinoma	4	0	0	3	7
HMF000897A	Skin melanoma	0	1	0	3	4
HMF000515A	Breast carcinoma	1	0	0	3	4
HMF003022A	Upper respiratory tract carcinoma	0	0	0	2	2
HMF003368A	Breast carcinoma	4	0	0	1	5
HMF000774A	Esophageal carcinoma	4	4	0	1	9
HMF002251A	Ovarian serous adenocarcinoma	3	1	0	4	8
HMF000274A	Skin melanoma	0	1	1	1	3
HMF003430A	Ovarian serous adenocarcinoma	0	6	1	3	10
HMF003258A	Skin melanoma	0	0	0	4	4
HMF003598A	Prostate carcinoma	1	0	0	1	2
HMF002948A	Esophageal carcinoma	1	4	0	2	7
HMF000889C	Breast carcinoma	1	0	0	9	10
HMF002574A	Pancreas carcinoma	1	4	0	4	9
HMF001154A	Skin melanoma	0	0	0	4	4
HMF003365A	Colorectal carcinoma	0	0	0	2	2
HMF000316B	Upper respiratory tract carcinoma	5	2	0	3	10
HMF002413A	Ovarian serous adenocarcinoma	5	1	0	2	8
HMF003260A	Ovarian serous adenocarcinoma	0	4	0	2	6
HMF001731A	Prostate carcinoma	1	2	1	3	7
HMF001141A	Upper respiratory tract carcinoma	0	1	0	2	3
HMF000508A	Ovarian serous adenocarcinoma	3	1	0	1	5
HMF002490A	Esophageal carcinoma	0	5	0	4	9
HMF002267A	Breast carcinoma	3	0	0	1	4
HMF002606A	Colorectal carcinoma	0	0	0	5	5
HMF003491A	Esophageal carcinoma	1	4	0	2	7
HMF001074A	Esophageal carcinoma	3	3	0	4	10
HMF001588A	Cholangiocarcinoma	0	3	0	2	5
HMF002880A	Stomach carcinoma	4	5	0	1	10
HMF002555A	Colorectal carcinoma	2	0	0	3	5
HMF002482A	Cervical carcinoma	0	1	0	1	2
HMF001871A	Colorectal carcinoma	0	1	0	6	7
HMF003381A	Upper respiratory tract carcinoma	6	1	0	5	12
HMF002131A	Leiomyosarcoma	0	2	0	1	3
HMF000409A	Stomach carcinoma	1	4	0	1	6
HMF003548A	Cervical carcinoma	3	0	0	3	6
HMF000355A	Colorectal carcinoma	3	0	0	4	7
HMF000857A	Breast carcinoma	11	0	0	1	12
HMF000557A	Upper respiratory tract carcinoma	4	3	0	3	10
HMF001142A	Colorectal carcinoma	0	0	0	4	4
HMF001722A	Kidney renal clear cell carcinoma	0	0	0	4	4
HMF001329A	Esophageal carcinoma	11	3	0	3	17
HMF002675A	Hepatocellular carcinoma	0	0	0	3	3
HMF001515B	Breast carcinoma	7	2	0	3	12
HMF002603A	Skin melanoma	0	1	0	2	3
HMF003670A	Breast carcinoma	0	0	0	1	1
HMF002777A	Colorectal carcinoma	1	2	0	2	5
HMF001981A	Stomach carcinoma	0	0	0	6	6
HMF001795A	Skin melanoma	8	0	0	0	8
HMF000633A	Upper respiratory tract carcinoma	0	2	0	2	4
HMF000457A	Uterus carcinoma	2	3	0	2	7
HMF003329A	Ovarian serous adenocarcinoma	1	0	0	3	4
HMF001181A	Kidney renal clear cell carcinoma	0	0	0	4	4
HMF001107B	Colorectal carcinoma	0	0	0	13	13
HMF002612A	Colorectal carcinoma	0	1	0	3	4
HMF003608A	Esophageal carcinoma	1	3	0	1	5
HMF001814A	Pancreas carcinoma	1	1	0	3	5
HMF000192A	Breast carcinoma	1	1	0	6	8
HMF002254A	Skin melanoma	0	2	0	1	3
HMF003627A	Colorectal carcinoma	1	0	0	2	3
HMF003686A	Glioblastoma multiforme	0	2	0	4	6
HMF001855A	Glioblastoma multiforme	1	1	0	3	5
HMF000590A	Stomach carcinoma	2	1	0	2	5
HMF003379A	Prostate carcinoma	0	1	1	0	2
HMF000199A	Uterus carcinoma	0	0	0	4	4
HMF002194A	Colorectal carcinoma	5	1	0	1	7
HMF001478A	Breast carcinoma	4	1	0	2	7
HMF001730A	Breast carcinoma	6	0	0	2	8
HMF000925A	Glioblastoma multiforme	2	2	0	4	8
HMF003406A	Glioblastoma multiforme	1	2	0	5	8
HMF002371A	Glioblastoma multiforme	1	1	1	1	4
HMF003589A	Glioblastoma multiforme	0	0	0	5	5
HMF001725A	Breast carcinoma	5	0	0	5	10
HMF002478A	Glioblastoma multiforme	3	1	1	2	7
HMF000245A	Cholangiocarcinoma	2	1	0	3	6
HMF002651A	Glioblastoma multiforme	1	0	1	1	3
HMF003405A	Glioblastoma multiforme	1	2	1	2	6
HMF003217A	Ovarian serous adenocarcinoma	2	1	0	2	5
HMF001782A	Skin melanoma	0	0	0	4	4
HMF002266A	Glioblastoma multiforme	2	0	1	2	5
HMF003204A	Colorectal carcinoma	3	2	0	3	8
HMF003026A	Glioblastoma multiforme	1	1	1	1	4
HMF001624A	Glioblastoma multiforme	3	1	1	3	8
HMF000649A	Glioblastoma multiforme	1	1	1	0	3
HMF002633A	Leiomyosarcoma	0	0	0	0	0
HMF000570A	Glioblastoma multiforme	3	0	1	2	6
HMF002756A	Breast carcinoma	0	0	0	3	3
HMF003436A	Glioblastoma multiforme	0	0	0	7	7
HMF000190A	Kidney renal clear cell carcinoma	0	4	0	4	8
HMF001167A	Glioblastoma multiforme	3	1	0	3	7
HMF001444A	Colorectal carcinoma	0	2	0	2	4
HMF003718A	Skin melanoma	0	2	1	2	5
HMF003496A	Ovarian serous adenocarcinoma	2	1	0	2	5
HMF000329A	Glioblastoma multiforme	3	1	0	2	6
HMF002429A	Colorectal carcinoma	0	2	0	5	7
HMF002679A	Colorectal carcinoma	1	0	0	4	5
HMF000043A	Glioblastoma multiforme	1	1	0	2	4
HMF003783A	Breast carcinoma	7	1	0	4	12
HMF002244A	Breast carcinoma	4	1	0	3	8
HMF002354A	Pancreas neuroendocrine	0	1	0	0	1
HMF001271A	Breast carcinoma	3	0	0	2	5
HMF003044A	Glioblastoma multiforme	1	2	0	2	5
HMF000037A	Colorectal carcinoma	0	2	1	3	6
HMF000509A	Ovarian serous adenocarcinoma	1	1	0	1	3
HMF000214A	Skin melanoma	0	0	0	8	8
HMF003754A	Breast carcinoma	3	2	1	2	8
HMF003449A	Breast carcinoma	2	1	0	7	10
HMF000921A	Glioblastoma multiforme	0	1	0	3	4
HMF003001A	Glioblastoma multiforme	0	1	0	3	4
HMF001070A	Glioblastoma multiforme	0	1	0	2	3
HMF002768A	Skin melanoma	0	0	0	4	4
HMF002758A	Pancreas neuroendocrine	0	0	0	4	4
HMF003374A	Breast carcinoma	2	0	0	5	7
HMF003504A	Glioblastoma multiforme	1	2	1	2	6
HMF000941A	Breast carcinoma	6	0	0	2	8
HMF002379A	Skin melanoma	0	1	0	2	3
HMF000449A	Ovarian serous adenocarcinoma	0	1	1	1	3
HMF002343A	Glioblastoma multiforme	3	0	0	3	6
HMF002073A	Breast carcinoma	14	0	0	1	15
HMF001235A	Glioblastoma multiforme	3	1	0	1	5
HMF002853A	Prostate carcinoma	0	4	1	2	7
HMF003196A	Skin melanoma	0	1	0	2	3
HMF002954A	Ovarian serous adenocarcinoma	4	2	0	1	7
HMF000852A	Colorectal carcinoma	1	0	0	2	3
HMF001136A	Ovarian serous adenocarcinoma	1	0	0	1	2
HMF000535A	Skin melanoma	0	2	0	3	5
HMF003547A	Pancreas carcinoma	0	1	0	3	4
HMF001312A	Ovarian serous adenocarcinoma	3	3	0	2	8
HMF001888A	Glioblastoma multiforme	3	0	0	1	4
HMF002825A	Ovarian serous adenocarcinoma	0	1	0	2	3
HMF002152A	Glioblastoma multiforme	0	0	0	5	5
HMF002281A	Colorectal carcinoma	0	2	0	7	9
HMF001434A	Glioblastoma multiforme	4	1	0	3	8
HMF001177A	Ovarian serous adenocarcinoma	3	2	0	2	7
HMF000177A	Esophageal carcinoma	2	1	0	3	6
HMF002657A	Breast carcinoma	4	0	0	3	7
HMF003362A	Breast carcinoma	5	1	0	4	10
HMF002532A	Colorectal carcinoma	0	0	0	6	6
HMF000842A	Glioblastoma multiforme	2	1	2	4	9
HMF002509A	Glioblastoma multiforme	0	0	0	4	4
HMF000294A	Glioblastoma multiforme	0	1	1	2	4
HMF001853A	Kidney renal clear cell carcinoma	0	0	0	4	4
HMF002730A	Prostate carcinoma	0	4	1	2	7
HMF001067A	Skin melanoma	0	0	0	4	4
HMF003740A	Skin melanoma	0	1	0	3	4
HMF002432A	Breast carcinoma	0	0	0	2	2
HMF002179A	Breast carcinoma	1	0	0	5	6
HMF002835B	Kidney renal clear cell carcinoma	0	0	0	3	3
HMF002808A	Skin melanoma	0	0	0	2	2
HMF002956A	Skin melanoma	0	0	0	2	2
HMF004169A	Skin melanoma	2	1	0	2	5
HMF004331A	Upper respiratory tract carcinoma	0	1	0	3	4
HMF003721A	Kidney renal clear cell carcinoma	0	1	0	5	6
HMF001211A	Breast carcinoma	0	6	1	2	9
HMF001489A	Kidney renal clear cell carcinoma	0	2	0	6	8
HMF001881A	Hepatocellular carcinoma	9	0	0	2	11
HMF000556A	Breast carcinoma	0	0	0	3	3
HMF003418A	Colorectal carcinoma	1	0	0	2	3
HMF001347A	Breast carcinoma	0	0	0	3	3
HMF003106A	Stomach carcinoma	2	0	0	2	4
HMF002645A	Hepatocellular carcinoma	0	0	1	2	3
HMF000753B	Colorectal carcinoma	0	0	0	0	0
HMF000760A	Colorectal carcinoma	0	1	0	6	7
HMF001533A	Breast carcinoma	2	0	0	1	3
HMF002744A	Breast carcinoma	0	0	0	1	1
HMF000558A	Breast carcinoma	0	2	0	4	6
HMF000223A	Ovarian serous adenocarcinoma	4	1	0	3	8
HMF002164A	Lung adenocarcinoma	0	1	0	6	7
HMF000036A	Colorectal carcinoma	1	3	0	4	8
HMF003222A	Esophageal carcinoma	0	2	0	2	4
HMF000024A	Lung adenocarcinoma	2	3	0	6	11
HMF001477A	Prostate carcinoma	0	1	0	1	2
HMF003509A	Breast carcinoma	5	0	0	2	7
HMF003060A	Kidney renal clear cell carcinoma	0	1	0	1	2
HMF003403A	Ovarian serous adenocarcinoma	0	0	0	1	1
HMF001290A	Lung adenocarcinoma	0	0	0	5	5
HMF002958A	Lung adenocarcinoma	0	1	1	0	2
HMF002461A	Breast carcinoma	0	2	0	5	7
HMF000869A	Colorectal carcinoma	2	3	0	1	6
HMF001022A	Colorectal carcinoma	0	2	0	2	4
HMF000217A	Hepatocellular carcinoma	1	0	1	3	5
HMF000011A	Colorectal carcinoma	0	0	0	2	2
HMF000166A	Colorectal carcinoma	1	3	0	2	6
HMF001061A	Breast carcinoma	6	0	0	2	8
HMF003252A	Breast carcinoma	0	0	0	3	3
HMF001902A	Breast carcinoma	0	0	0	0	0
HMF003723A	Leiomyosarcoma	0	2	0	1	3
HMF001205A	Colorectal carcinoma	0	0	0	3	3
HMF000818A	Breast carcinoma	3	1	0	4	8
HMF001934A	Pancreas carcinoma	0	1	0	2	3
HMF000144A	Breast carcinoma	4	1	0	4	9
HMF002970A	Uterus carcinoma	0	0	0	1	1
HMF000207A	Colorectal carcinoma	0	2	1	2	5
HMF000225A	Lung adenocarcinoma	1	1	0	2	4
HMF003224A	Lung squamous cell carcinoma	1	0	0	4	5
HMF003172A	Ovarian serous adenocarcinoma	1	0	0	2	3
HMF003446A	Breast carcinoma	2	1	0	3	6
HMF001869A	Colorectal carcinoma	1	0	0	3	4
HMF000348A	Colorectal carcinoma	0	1	1	4	6
HMF003609A	Lung adenocarcinoma	0	3	0	3	6
HMF000060A	Bladder urothelial carcinoma	4	1	0	5	10
HMF000208A	Lung squamous cell carcinoma	3	1	0	4	8
HMF002065A	Prostate carcinoma	0	1	1	3	5
HMF001831A	Esophageal carcinoma	0	2	0	3	5
HMF003498A	Breast carcinoma	5	1	0	2	8
HMF002763A	Lung adenocarcinoma	0	0	0	0	0
HMF001738A	Lung squamous cell carcinoma	4	6	0	3	13
HMF002001A	Esophageal carcinoma	5	1	0	2	8
HMF001026A	Colorectal carcinoma	0	2	0	6	8
HMF000077A	Breast carcinoma	5	0	0	1	6
HMF002780A	Ovarian serous adenocarcinoma	4	1	0	1	6
HMF000119A	Breast carcinoma	1	0	0	1	2
HMF002311A	Breast carcinoma	0	1	0	1	2
HMF001653A	Colorectal carcinoma	0	0	0	4	4
HMF000608A	Skin melanoma	0	2	0	1	3
HMF002158A	Ovarian serous adenocarcinoma	2	0	1	2	5
HMF002905A	Ovarian serous adenocarcinoma	2	4	0	1	7
HMF002554A	Breast carcinoma	2	1	0	3	6
HMF000853A	Colorectal carcinoma	1	2	0	3	6
HMF002005A	Colorectal carcinoma	0	0	0	6	6
HMF003188A	Colorectal carcinoma	0	0	0	5	5
HMF002626A	Cholangiocarcinoma	0	2	0	2	4
HMF000103A	Esophageal carcinoma	0	1	0	1	2
HMF003027A	Lung adenocarcinoma	4	1	0	2	7
HMF001190A	Breast carcinoma	11	0	0	0	11
HMF001488A	Bladder urothelial carcinoma	2	0	0	6	8
HMF003267A	Colorectal carcinoma	1	0	0	2	3
HMF002854A	Bladder urothelial carcinoma	1	0	0	5	6
HMF002713A	Stomach carcinoma	4	4	0	2	10
HMF001124A	Lung squamous cell carcinoma	0	5	0	4	9
HMF001637A	Lung adenocarcinoma	0	2	0	4	6
HMF003166A	Kidney renal clear cell carcinoma	0	1	0	2	3
HMF000741A	Colorectal carcinoma	0	2	0	3	5
HMF000595A	Colorectal carcinoma	0	1	0	4	5
HMF001341A	Breast carcinoma	5	0	0	3	8
HMF002173A	Ovarian serous adenocarcinoma	0	1	0	3	4
HMF003681A	Esophageal carcinoma	1	2	0	2	5
HMF002631A	Lung adenocarcinoma	0	0	0	3	3
HMF000789A	Lung adenocarcinoma	3	3	0	1	7
HMF000786A	Lung squamous cell carcinoma	0	2	0	6	8
HMF000401A	Colorectal carcinoma	0	0	0	4	4
HMF000614A	Colorectal carcinoma	0	0	0	3	3
HMF001125A	Breast carcinoma	0	0	0	2	2
HMF000866A	Lung adenocarcinoma	0	4	1	3	8
HMF002862A	Breast carcinoma	0	1	0	3	4
HMF003660A	Lung adenocarcinoma	2	0	0	6	8
HMF000654A	Ovarian serous adenocarcinoma	0	2	0	1	3
HMF000586A	Ovarian serous adenocarcinoma	0	0	0	1	1
HMF002748A	Colorectal carcinoma	1	0	0	4	5
HMF003590A	Pancreas neuroendocrine	4	0	0	1	5
HMF002747A	Breast carcinoma	0	0	0	3	3
HMF001391A	Breast carcinoma	12	1	0	2	15
HMF003497A	Skin melanoma	0	1	0	2	3
HMF002117A	Esophageal carcinoma	1	3	0	2	6
HMF003424A	Cholangiocarcinoma	0	1	0	4	5
HMF000090A	Skin melanoma	0	0	0	5	5
HMF002860A	Kidney renal clear cell carcinoma	0	5	0	4	9
HMF000414A	Prostate carcinoma	0	4	1	1	6
HMF002995A	Breast carcinoma	4	2	2	0	8
HMF003602A	Lung squamous cell carcinoma	0	1	0	5	6
HMF001671A	Breast carcinoma	0	0	0	4	4
HMF003146A	Colorectal carcinoma	0	1	0	2	3
HMF003533A	Colorectal carcinoma	0	0	0	5	5
HMF002414A	Breast carcinoma	0	3	0	4	7
HMF003450A	Breast carcinoma	4	0	0	4	8
HMF002998A	Colorectal carcinoma	2	1	0	6	9
HMF003656A	Diffuse large B-cell lymphoma	0	2	1	2	5
HMF001442A	Prostate carcinoma	0	0	0	0	0
HMF000275A	Breast carcinoma	0	0	0	1	1
HMF003130A	Prostate carcinoma	0	1	1	1	3
HMF002894A	Lung adenocarcinoma	3	0	0	3	6
HMF002494A	Breast carcinoma	0	1	0	8	9
HMF003382A	Breast carcinoma	0	0	0	2	2
HMF003271A	Cholangiocarcinoma	0	4	1	5	10
HMF000755A	Prostate carcinoma	3	4	0	3	10
HMF000875A	Prostate carcinoma	2	1	0	2	5
HMF000271B	Lung adenocarcinoma	1	0	0	3	4
HMF003545A	Breast carcinoma	3	0	0	1	4
HMF004121A	Breast carcinoma	0	2	0	4	6
HMF003963A	Lung adenocarcinoma	1	1	0	1	3
HMF004115A	Lung adenocarcinoma	0	2	0	6	8
HMF003969A	Prostate carcinoma	8	1	0	1	10
HMF004342A	Lung squamous cell carcinoma	3	2	0	4	9
HMF004071A	Breast carcinoma	4	1	0	5	10
HMF003871A	Breast carcinoma	0	1	0	5	6
HMF003861A	Breast carcinoma	0	1	0	5	6
HMF004098A	Breast carcinoma	5	0	0	3	8
HMF004355A	Prostate carcinoma	0	2	1	1	4
HMF004277A	Breast carcinoma	0	0	1	1	2
HMF004350A	Lung adenocarcinoma	0	0	0	4	4
HMF003932A	Lung adenocarcinoma	0	1	1	0	2
HMF003899A	Prostate carcinoma	1	3	1	3	8
HMF004160A	Prostate carcinoma	0	2	1	2	5
HMF000072A	Kidney renal clear cell carcinoma	0	1	0	2	3
HMF000149A	Skin melanoma	0	0	0	5	5
HMF001188A	Skin melanoma	5	2	1	2	10
HMF002387A	Skin melanoma	0	0	0	4	4
HMF000160A	Skin melanoma	0	1	0	5	6
HMF001451A	Kidney renal clear cell carcinoma	0	0	1	1	2
HMF002295A	Colorectal carcinoma	0	2	0	3	5
HMF002682A	Colorectal carcinoma	2	0	0	2	4
HMF002123A	Kidney renal clear cell carcinoma	1	1	0	1	3
HMF000206A	Skin melanoma	0	0	0	4	4
HMF002240A	Colorectal carcinoma	0	0	0	4	4
HMF003378A	Colorectal carcinoma	2	0	0	5	7
HMF001791A	Breast carcinoma	1	0	0	3	4
HMF003455A	Skin melanoma	1	1	0	2	4
HMF003779A	Colorectal carcinoma	0	4	0	3	7
HMF000342B	Breast carcinoma	6	5	0	2	13
HMF003584A	Kidney renal clear cell carcinoma	0	2	0	1	3
HMF003526A	Hepatocellular carcinoma	1	0	0	3	4
HMF002969A	Skin melanoma	0	0	0	3	3
HMF003494A	Kidney renal clear cell carcinoma	0	2	0	3	5
HMF002182A	Skin melanoma	2	1	0	2	5
HMF001257A	Esophageal carcinoma	1	5	0	3	9
HMF003695A	Skin melanoma	2	0	0	2	4
HMF003261A	Skin melanoma	0	2	0	2	4
HMF002587A	Skin melanoma	0	0	0	3	3
HMF000744A	Skin melanoma	7	0	0	0	7
HMF003061A	Colorectal carcinoma	3	0	1	2	6
HMF002903A	Kidney renal clear cell carcinoma	0	2	0	1	3
HMF000078B	Skin melanoma	0	0	0	0	0
HMF002063A	Breast carcinoma	2	1	0	4	7
HMF000004A	Skin melanoma	0	1	0	4	5
HMF003079A	Skin melanoma	0	0	0	3	3
HMF003322A	Colorectal carcinoma	0	1	0	4	5
HMF001546A	Breast carcinoma	2	4	0	1	7
HMF000559A	Colorectal carcinoma	0	0	0	4	4
HMF003675A	Colorectal carcinoma	0	0	0	5	5
HMF000808A	Pancreas carcinoma	0	1	1	4	6
HMF002290A	Breast carcinoma	10	0	0	3	13
HMF000300B	Skin melanoma	0	0	0	0	0
HMF000806A	Breast carcinoma	0	0	0	1	1
HMF001590A	Colorectal carcinoma	0	1	0	3	4
HMF002487A	Kidney renal clear cell carcinoma	0	0	0	7	7
HMF002681A	Skin melanoma	0	0	0	0	0
HMF002199A	Breast carcinoma	0	0	0	3	3
HMF003218A	Colorectal carcinoma	0	0	0	5	5
HMF002352A	Kidney renal clear cell carcinoma	0	0	0	2	2
HMF001323A	Breast carcinoma	0	0	0	6	6
HMF003012A	Pancreas carcinoma	2	2	0	2	6
HMF003572A	Cholangiocarcinoma	0	0	0	5	5
HMF002346A	Skin melanoma	5	2	1	2	10
HMF001505A	Colorectal carcinoma	0	1	0	2	3
HMF002441B	Colorectal carcinoma	2	2	0	4	8
HMF003241A	Breast carcinoma	0	2	0	3	5
HMF000032A	Colorectal carcinoma	0	0	0	4	4
HMF002054A	Esophageal carcinoma	0	2	0	3	5
HMF001804A	Colorectal carcinoma	1	1	0	4	6
HMF002978A	Thyroid carcinoma	0	2	0	2	4
HMF003576A	Colorectal carcinoma	0	0	0	4	4
HMF000046A	Prostate carcinoma	0	1	0	3	4
HMF000196A	Breast carcinoma	1	1	0	3	5
HMF003039A	Stomach carcinoma	5	0	0	1	6
HMF002719A	Colorectal carcinoma	0	0	0	4	4
HMF001049A	Colorectal carcinoma	1	0	0	4	5
HMF003324A	Colorectal carcinoma	1	2	0	4	7
HMF002932A	Breast carcinoma	4	0	0	1	5
HMF002057A	Colorectal carcinoma	1	3	0	2	6
HMF000323C	Breast carcinoma	10	0	2	2	14
HMF000819A	Bladder urothelial carcinoma	3	0	1	2	6
HMF003507A	Breast carcinoma	0	0	0	8	8
HMF001783A	Colorectal carcinoma	1	3	2	3	9
HMF002440A	Cholangiocarcinoma	3	0	0	2	5
HMF003175A	Pancreas carcinoma	4	0	0	4	8
HMF000492A	Breast carcinoma	1	0	0	2	3
HMF001498A	Colorectal carcinoma	0	1	1	3	5
HMF002130A	Skin melanoma	0	1	1	3	5
HMF001466A	Breast carcinoma	4	1	0	3	8
HMF003206A	Breast carcinoma	9	0	0	3	12
HMF001527A	Esophageal carcinoma	0	2	0	3	5
HMF001277A	Colorectal carcinoma	5	1	0	4	10
HMF000855A	Skin melanoma	0	2	0	1	3
HMF000138A	Upper respiratory tract carcinoma	0	0	0	1	1
HMF002501A	Breast carcinoma	0	0	0	6	6
HMF003096A	Breast carcinoma	5	0	0	4	9
HMF000173A	Skin melanoma	0	2	0	2	4
HMF002234A	Skin melanoma	0	1	0	2	3
HMF000982A	Breast carcinoma	2	0	0	2	4
HMF001268B	Upper respiratory tract carcinoma	0	3	0	5	8
HMF000692A	Esophageal carcinoma	1	4	0	1	6
HMF002135A	Breast carcinoma	3	0	0	2	5
HMF002759A	Breast carcinoma	0	0	0	3	3
HMF002791A	Skin melanoma	0	1	0	3	4
HMF001534A	Skin melanoma	0	0	0	5	5
HMF002066B	Upper respiratory tract carcinoma	0	1	0	3	4
HMF002076A	Upper respiratory tract carcinoma	0	0	0	2	2
HMF002361B	Colorectal carcinoma	0	0	0	6	6
HMF003339A	Glioblastoma multiforme	0	2	0	3	5
HMF003257A	Stomach carcinoma	5	3	0	1	9
HMF000553A	Colorectal carcinoma	3	0	0	2	5
HMF001035A	Cholangiocarcinoma	2	0	0	2	4
HMF002578A	Breast carcinoma	0	0	0	4	4
HMF000628C	Colorectal carcinoma	2	0	0	3	5
HMF003259A	Upper respiratory tract carcinoma	5	3	0	2	10
HMF003759A	Colorectal carcinoma	0	2	0	3	5
HMF003755A	Skin melanoma	0	0	0	3	3
HMF002006A	Skin melanoma	0	2	0	2	4
HMF002322A	Pancreas carcinoma	0	2	0	2	4
HMF000630A	Colorectal carcinoma	0	2	0	6	8
HMF000019B	Ovarian serous adenocarcinoma	3	0	0	3	6
HMF002692A	Breast carcinoma	1	0	1	3	5
HMF000781A	Breast carcinoma	3	0	0	2	5
HMF003361A	Colorectal carcinoma	0	1	0	5	6
HMF000346A	Skin melanoma	0	1	0	6	7
HMF002678A	Thyroid carcinoma	0	0	0	1	1
HMF001828A	Skin melanoma	0	0	0	3	3
HMF001384A	Breast carcinoma	8	0	0	1	9
HMF002305A	Bladder urothelial carcinoma	0	3	1	5	9
HMF001846A	Skin melanoma	0	0	0	4	4
HMF002093A	Breast carcinoma	6	0	0	4	10
HMF000369A	Colorectal carcinoma	2	1	0	5	8
HMF002700A	Pancreas carcinoma	0	0	0	4	4
HMF000048A	Hepatocellular carcinoma	0	0	0	4	4
HMF002213A	Colorectal carcinoma	0	2	0	2	4
HMF000640A	Skin melanoma	4	2	0	1	7
HMF002908B	Esophageal carcinoma	10	3	0	4	17
HMF002000A	Colorectal carcinoma	5	0	0	4	9
HMF000584A	Skin melanoma	1	6	1	2	10
HMF000367A	Skin melanoma	0	1	0	3	4
HMF002082A	Colorectal carcinoma	0	1	1	5	7
HMF002572A	Pancreas carcinoma	1	3	1	3	8
HMF000285A	Colorectal carcinoma	4	1	0	3	8
HMF002180A	Skin melanoma	1	2	0	2	5
HMF003613A	Pancreas carcinoma	0	0	0	5	5
HMF001353A	Skin melanoma	0	3	0	3	6
HMF003693A	Pancreas carcinoma	0	3	0	1	4
HMF002545A	Skin melanoma	3	1	0	1	5
HMF003426A	Cholangiocarcinoma	4	0	0	3	7
HMF002992A	Cholangiocarcinoma	0	0	0	3	3
HMF001474A	Glioblastoma multiforme	0	1	1	1	3
HMF001270A	Colorectal carcinoma	3	2	0	3	8
HMF003610A	Colorectal carcinoma	0	0	0	8	8
HMF001830A	Colorectal carcinoma	1	1	0	2	4
HMF001408A	Colorectal carcinoma	0	0	0	5	5
HMF002750A	Colorectal carcinoma	0	1	0	3	4
HMF001759A	Cholangiocarcinoma	4	2	0	2	8
HMF000376B	Prostate carcinoma	3	0	1	2	6
HMF003305A	Colorectal carcinoma	0	3	0	2	5
HMF002383A	Skin melanoma	0	0	0	0	0
HMF001238A	Colorectal carcinoma	0	0	0	3	3
HMF000512B	Colorectal carcinoma	0	0	1	7	8
HMF000642A	Colorectal carcinoma	0	0	0	4	4
HMF003109A	Skin melanoma	1	1	0	3	5
HMF003181A	Breast carcinoma	0	1	2	3	6
HMF002507A	Cholangiocarcinoma	3	5	0	3	11
HMF001374A	Esophageal carcinoma	4	0	0	1	5
HMF000901A	Breast carcinoma	0	1	0	2	3
HMF002728A	Bladder urothelial carcinoma	0	0	1	4	5
HMF002458A	Skin melanoma	0	2	0	5	7
HMF001677A	Esophageal carcinoma	2	5	0	2	9
HMF003672A	Hepatocellular carcinoma	0	0	0	1	1
HMF002949A	Colorectal carcinoma	0	2	0	3	5
HMF002163B	Bladder urothelial carcinoma	3	0	0	5	8
HMF003802A	Breast carcinoma	0	0	0	3	3
HMF002897A	Colorectal carcinoma	1	0	0	3	4
HMF002856A	Skin melanoma	0	2	0	3	5
HMF002219A	Skin melanoma	0	0	0	4	4
HMF000527A	Colorectal carcinoma	0	1	0	4	5
HMF000525A	Skin melanoma	0	1	0	2	3
HMF001684A	Breast carcinoma	1	2	0	0	3
HMF002997A	Skin melanoma	3	2	0	1	6
HMF000102A	Pancreas carcinoma	0	1	0	3	4
HMF002634B	Esophageal carcinoma	3	5	0	3	11
HMF001435A	Bladder urothelial carcinoma	0	2	0	7	9
HMF003170A	Kidney renal clear cell carcinoma	0	0	0	2	2
HMF001978A	Skin melanoma	0	1	0	3	4
HMF003125A	Colorectal carcinoma	0	1	0	3	4
HMF000566A	Colorectal carcinoma	4	1	0	6	11
HMF000752A	Colorectal carcinoma	1	2	0	3	6
HMF000811B	Esophageal carcinoma	3	2	0	4	9
HMF001324A	Skin melanoma	0	2	0	0	2
HMF001230A	Cholangiocarcinoma	0	2	0	1	3
HMF001405A	Breast carcinoma	5	1	0	2	8
HMF003100A	Colorectal carcinoma	2	3	0	2	7
HMF003666A	Breast carcinoma	3	1	1	1	6
HMF001066A	Breast carcinoma	2	1	0	4	7
HMF001683A	Upper respiratory tract carcinoma	0	1	0	2	3
HMF003402A	Esophageal carcinoma	3	4	0	2	9
HMF001920A	Skin melanoma	0	0	0	3	3
HMF001894A	Thyroid carcinoma	0	0	0	4	4
HMF001719B	Bladder urothelial carcinoma	4	3	0	7	14
HMF003445A	Colorectal carcinoma	0	1	0	5	6
HMF003690A	Colorectal carcinoma	1	3	0	1	5
HMF002847A	Colorectal carcinoma	2	0	0	5	7
HMF001937A	Esophageal carcinoma	0	5	0	2	7
HMF000845A	Colorectal carcinoma	0	2	0	4	6
HMF001191A	Breast carcinoma	0	0	0	3	3
HMF000757A	Hepatocellular carcinoma	0	3	0	1	4
HMF001365A	Esophageal carcinoma	0	1	0	5	6
HMF003429A	Breast carcinoma	5	0	0	4	9
HMF002996A	Skin melanoma	0	1	0	3	4
HMF003245A	Ovarian serous adenocarcinoma	0	0	0	1	1
HMF000389A	Skin melanoma	0	0	0	6	6
HMF003185A	Bladder urothelial carcinoma	2	1	0	5	8
HMF001014A	Skin melanoma	0	0	0	4	4
HMF002332A	Colorectal carcinoma	0	1	0	3	4
HMF002188A	Skin melanoma	0	2	0	1	3
HMF002024A	Esophageal carcinoma	3	3	0	4	10
HMF001708A	Breast carcinoma	0	0	0	5	5
HMF000704A	Esophageal carcinoma	1	4	0	0	5
HMF002446A	Bladder urothelial carcinoma	7	1	0	5	13
HMF003117A	Hepatocellular carcinoma	1	0	0	1	2
HMF001370A	Colorectal carcinoma	0	0	0	4	4
HMF001571A	Prostate carcinoma	3	0	0	1	4
HMF003795A	Glioblastoma multiforme	2	1	0	2	5
HMF001726A	Prostate carcinoma	1	1	1	1	4
HMF000188A	Bladder urothelial carcinoma	0	3	0	2	5
HMF000672A	Glioblastoma multiforme	0	0	0	5	5
HMF002276A	Colorectal carcinoma	2	0	0	4	6
HMF002848A	Colorectal carcinoma	0	0	0	2	2
HMF002231A	Skin melanoma	6	1	0	1	8
HMF003760A	Skin melanoma	0	0	0	4	4
HMF003226A	Esophageal carcinoma	1	1	0	5	7
HMF001057A	Skin melanoma	0	0	0	1	1
HMF002683A	Skin melanoma	0	3	0	3	6
HMF003395A	Kidney renal clear cell carcinoma	0	0	0	4	4
HMF001575A	Breast carcinoma	0	3	0	1	4
HMF003184A	Skin melanoma	0	0	0	3	3
HMF000455A	Stomach carcinoma	0	0	0	1	1
HMF000107A	Skin melanoma	0	0	0	2	2
HMF004216A	Prostate carcinoma	3	2	2	1	8
HMF001173A	Skin melanoma	0	0	0	3	3
HMF003930A	Skin melanoma	0	0	0	5	5
HMF004191A	Upper respiratory tract carcinoma	4	4	0	1	9
HMF004386A	Breast carcinoma	1	0	0	2	3
HMF004250A	Skin melanoma	0	0	0	3	3
HMF003921A	Breast carcinoma	1	1	0	3	5
HMF004106A	Bladder urothelial carcinoma	0	0	1	4	5
HMF003996A	Bladder urothelial carcinoma	4	3	0	5	12
HMF004352A	Skin melanoma	1	1	0	3	5
HMF004207A	Skin melanoma	0	0	0	4	4
HMF003835A	Skin melanoma	1	2	0	2	5
HMF003936A	Prostate carcinoma	1	1	1	1	4
HMF004300A	Prostate carcinoma	0	1	0	8	9
HMF004506A	Bladder urothelial carcinoma	3	1	0	3	7
HMF004548A	Pancreas carcinoma	0	3	0	3	6
HMF003212A	Skin melanoma	3	3	0	3	9
HMF000807A	Breast carcinoma	4	2	0	2	8
HMF001201A	Bladder urothelial carcinoma	0	3	0	3	6
HMF001085A	Colorectal carcinoma	0	0	0	6	6
HMF000330A	Leiomyosarcoma	0	3	1	1	5
HMF001976A	Leiomyosarcoma	0	0	0	1	1
HMF000049A	Colorectal carcinoma	0	1	0	0	1
HMF000810A	Cervical carcinoma	0	0	0	0	0
HMF001771A	Kidney renal clear cell carcinoma	0	1	0	3	4
HMF001135A	Stomach carcinoma	0	1	1	1	3
HMF003124A	Skin melanoma	1	3	0	3	7
HMF003801A	Prostate carcinoma	2	1	0	3	6
HMF001921A	Ovarian serous adenocarcinoma	0	0	0	2	2
HMF003438A	Breast carcinoma	1	0	0	4	5
HMF002139A	Kidney renal clear cell carcinoma	0	0	0	2	2
HMF000860A	Hepatocellular carcinoma	3	0	1	1	5
HMF000142A	Hepatocellular carcinoma	0	1	0	3	4
HMF001394A	Pancreas carcinoma	0	1	0	2	3
HMF000372B	Breast carcinoma	0	0	0	9	9
HMF001930A	Breast carcinoma	1	2	0	2	5
HMF003208A	Colorectal carcinoma	0	0	0	5	5
HMF002386A	Breast carcinoma	1	0	0	1	2
HMF001692A	Bladder urothelial carcinoma	9	1	0	3	13
HMF002520B	Ovarian serous adenocarcinoma	0	0	0	1	1
HMF001182A	Skin melanoma	0	0	0	3	3
HMF001454A	Breast carcinoma	2	0	0	1	3
HMF001292A	Ovarian serous adenocarcinoma	3	0	0	2	5
HMF000015A	Colorectal carcinoma	0	1	0	6	7
HMF001176A	Colorectal carcinoma	1	0	0	3	4
HMF000571B	Liposarcoma	3	0	0	0	3
HMF003536A	Pancreas carcinoma	2	3	0	2	7
HMF002659A	Pancreas carcinoma	0	1	0	3	4
HMF000034A	Ovarian serous adenocarcinoma	0	0	0	1	1
HMF000971A	Pancreas carcinoma	0	2	0	3	5
HMF001311B	Cervical carcinoma	0	0	0	2	2
HMF002445A	Pancreas carcinoma	2	2	0	2	6
HMF002632A	Cervical carcinoma	0	0	0	2	2
HMF002595A	Uterus carcinoma	0	1	0	4	5
HMF002316A	Ovarian serous adenocarcinoma	4	1	0	1	6
HMF003440A	Prostate carcinoma	0	5	1	1	7
HMF001424A	Colorectal carcinoma	1	1	0	2	4
HMF003423A	Skin melanoma	0	0	0	4	4
HMF002484A	Breast carcinoma	8	0	0	3	11
HMF001615A	Breast carcinoma	0	0	0	5	5
HMF001645A	Skin melanoma	0	1	0	2	3
HMF000022A	Colorectal carcinoma	0	1	1	2	4
HMF000169A	Colorectal carcinoma	3	1	0	1	5
HMF000070A	Ovarian serous adenocarcinoma	3	1	0	3	7
HMF002085A	Glioblastoma multiforme	0	1	1	2	4
HMF001709A	Kidney renal clear cell carcinoma	0	4	0	2	6
HMF002725A	Breast carcinoma	6	1	0	1	8
HMF001946A	Colorectal carcinoma	0	0	0	4	4
HMF003332A	Uterus carcinoma	6	0	0	4	10
HMF003349A	Colorectal carcinoma	0	1	0	5	6
HMF001701A	Glioblastoma multiforme	1	0	0	5	6
HMF000564A	Skin melanoma	8	0	0	2	10
HMF002793A	Cholangiocarcinoma	0	2	0	3	5
HMF002008A	Pancreas carcinoma	0	1	0	4	5
HMF002416A	Ovarian serous adenocarcinoma	0	1	0	2	3
HMF002342A	Breast carcinoma	3	0	0	4	7
HMF003122A	Leiomyosarcoma	1	0	0	2	3
HMF000038A	Esophageal carcinoma	1	1	0	2	4
HMF000517A	Liposarcoma	0	4	0	0	4
HMF001375A	Ovarian serous adenocarcinoma	2	3	0	1	6
HMF003745A	Breast carcinoma	3	1	0	1	5
HMF002953A	Esophageal carcinoma	3	1	0	2	6
HMF000958A	Esophageal carcinoma	1	6	0	4	11
HMF000386A	Stomach carcinoma	1	6	0	3	10
HMF000868A	Pancreas carcinoma	0	1	0	2	3
HMF001032A	Leiomyosarcoma	0	2	0	0	2
HMF000824A	Esophageal carcinoma	4	4	0	1	9
HMF000317A	Cholangiocarcinoma	0	2	0	4	6
HMF001729A	Breast carcinoma	0	0	0	5	5
HMF001837A	Glioblastoma multiforme	0	0	0	2	2
HMF002830A	Glioblastoma multiforme	1	1	0	3	5
HMF001389A	Ovarian serous adenocarcinoma	2	8	0	3	13
HMF000232A	Skin melanoma	5	1	0	2	8
HMF002450A	Colorectal carcinoma	0	1	0	5	6
HMF003239A	Pancreas neuroendocrine	0	0	0	3	3
HMF001023A	Colorectal carcinoma	3	0	0	4	7
HMF003209A	Hepatocellular carcinoma	0	0	0	3	3
HMF001568A	Leiomyosarcoma	0	2	0	1	3
HMF003773A	Glioblastoma multiforme	0	1	0	3	4
HMF000224A	Glioblastoma multiforme	1	1	1	3	6
HMF003148A	Esophageal carcinoma	2	1	0	1	4
HMF003159A	Prostate carcinoma	1	1	0	3	5
HMF001854A	Leiomyosarcoma	0	2	0	0	2
HMF000406A	Esophageal carcinoma	3	2	0	3	8
HMF000030A	Skin melanoma	0	2	0	3	5
HMF003873A	Colorectal carcinoma	0	1	0	5	6
HMF000788A	Glioblastoma multiforme	1	1	1	3	6
HMF004309A	Ovarian serous adenocarcinoma	0	1	0	1	2
HMF000204A	Kidney renal clear cell carcinoma	0	0	0	3	3
HMF002119A	Breast carcinoma	0	0	0	4	4
HMF003601A	Hepatocellular carcinoma	6	0	0	2	8
HMF001966A	Breast carcinoma	3	0	0	0	3
HMF002125A	Breast carcinoma	4	1	0	0	5
HMF004381A	Breast carcinoma	2	1	0	5	8
HMF004094A	Breast carcinoma	1	0	0	3	4
HMF003864A	Skin melanoma	0	1	0	2	3
HMF004235A	Skin melanoma	0	1	0	2	3
HMF003825A	Breast carcinoma	4	1	1	2	8
HMF003856A	Skin melanoma	0	0	0	3	3
HMF003903A	Prostate carcinoma	1	0	1	4	6
HMF000334A	Esophageal carcinoma	0	5	0	1	6
HMF000108A	Bladder urothelial carcinoma	6	0	0	4	10
HMF002537A	Prostate carcinoma	0	2	1	6	9
HMF000458B	Prostate carcinoma	0	0	0	0	0
HMF002468A	Prostate carcinoma	0	5	2	5	12
HMF002092A	Prostate carcinoma	0	3	1	2	6
HMF000551B	Prostate carcinoma	8	5	1	2	16
HMF001078A	Esophageal carcinoma	2	2	0	4	8
HMF000474A	Prostate carcinoma	0	1	2	2	5
HMF000312A	Prostate carcinoma	1	1	4	1	7
HMF000002A	Prostate carcinoma	0	2	1	1	4
HMF000748A	Upper respiratory tract carcinoma	0	1	0	1	2
HMF000394A	Bladder urothelial carcinoma	0	0	0	7	7
HMF001716A	Bladder urothelial carcinoma	2	0	0	7	9
HMF001539A	Prostate carcinoma	2	2	0	3	7
HMF002207A	Prostate carcinoma	4	3	1	2	10
HMF000075A	Colorectal carcinoma	2	0	0	4	6
HMF001553A	Liposarcoma	0	0	1	2	3
HMF003631A	Upper respiratory tract carcinoma	0	0	0	0	0
HMF000222B	Prostate carcinoma	1	1	1	5	8
HMF003054A	Bladder urothelial carcinoma	0	1	0	4	5
HMF001728A	Ovarian serous adenocarcinoma	0	7	0	4	11
HMF001789A	Cervical carcinoma	3	0	0	1	4
HMF001867A	Prostate carcinoma	0	0	0	0	0
HMF003716A	Upper respiratory tract carcinoma	3	0	1	1	5
HMF002810B	Colorectal carcinoma	0	0	0	2	2
HMF001720A	Prostate carcinoma	2	2	0	1	5
HMF001636B	Prostate carcinoma	0	1	0	1	2
HMF001773A	Colorectal carcinoma	3	1	0	3	7
HMF000421A	Prostate carcinoma	1	1	0	3	5
HMF002498A	Prostate carcinoma	0	2	1	1	4
HMF001455A	Breast carcinoma	5	0	1	1	7
HMF002340A	Prostate carcinoma	1	0	1	0	2
HMF000351A	Prostate carcinoma	0	3	2	0	5
HMF000832C	Prostate carcinoma	0	2	0	2	4
HMF003597A	Prostate carcinoma	3	3	0	2	8
HMF001239A	Prostate carcinoma	0	4	1	2	7
HMF000960A	Prostate carcinoma	0	2	1	3	6
HMF003434A	Bladder urothelial carcinoma	4	2	0	5	11
HMF003751A	Bladder urothelial carcinoma	4	2	1	5	12
HMF002018A	Leiomyosarcoma	0	3	0	0	3
HMF001485A	Prostate carcinoma	0	2	0	4	6
HMF001378B	Prostate carcinoma	1	2	1	1	5
HMF002465A	Bladder urothelial carcinoma	3	4	0	2	9
HMF000945A	Prostate carcinoma	0	1	1	1	3
HMF002299A	Prostate carcinoma	0	1	1	2	4
HMF000790B	Prostate carcinoma	1	2	1	2	6
HMF001101B	Cervical carcinoma	0	1	0	2	3
HMF001609A	Esophageal carcinoma	3	2	0	2	7
HMF000364A	Colorectal carcinoma	0	0	0	4	4
HMF002127A	Prostate carcinoma	2	1	1	1	5
HMF001817A	Prostate carcinoma	1	5	0	2	8
HMF000472B	Upper respiratory tract carcinoma	0	0	1	0	1
HMF000162A	Prostate carcinoma	0	3	0	1	4
HMF001186A	Prostate carcinoma	0	3	1	7	11
HMF000607A	Pancreas carcinoma	0	2	0	3	5
HMF003178A	Prostate carcinoma	2	2	1	1	6
HMF003161A	Prostate carcinoma	2	1	1	4	8
HMF002421A	Prostate carcinoma	1	1	1	2	5
HMF003006A	Prostate carcinoma	1	2	1	4	8
HMF001596B	Prostate carcinoma	0	1	1	5	7
HMF000377A	Prostate carcinoma	0	2	1	2	5
HMF001572A	Prostate carcinoma	0	2	1	1	4
HMF000956A	Prostate carcinoma	1	3	2	2	8
HMF000197A	Prostate carcinoma	2	4	1	3	10
HMF002771A	Bladder urothelial carcinoma	3	2	0	5	10
HMF000996B	Prostate carcinoma	1	1	1	0	3
HMF002536A	Prostate carcinoma	0	1	1	1	3
HMF003667A	Bladder urothelial carcinoma	4	2	0	4	10
HMF001071A	Prostate carcinoma	0	3	1	3	7
HMF003617A	Prostate carcinoma	0	0	0	2	2
HMF002211A	Bladder urothelial carcinoma	0	0	0	0	0
HMF003110A	Bladder urothelial carcinoma	7	1	0	0	8
HMF001526A	Prostate carcinoma	0	1	0	4	5
HMF002941A	Cervical carcinoma	2	0	0	2	4
HMF001112A	Prostate carcinoma	0	2	1	1	4
HMF001687A	Bladder urothelial carcinoma	0	8	0	4	12
HMF000881C	Prostate carcinoma	0	2	0	7	9
HMF003139A	Colorectal carcinoma	1	1	1	4	7
HMF001160A	Breast carcinoma	0	0	0	5	5
HMF000895A	Kidney renal clear cell carcinoma	0	0	0	3	3
HMF000764A	Bladder urothelial carcinoma	2	0	0	5	7
HMF002145B	Prostate carcinoma	0	0	0	0	0
HMF000796A	Pancreas carcinoma	0	0	0	4	4
HMF003478A	Prostate carcinoma	0	4	0	1	5
HMF002309A	Colorectal carcinoma	0	0	0	4	4
HMF003687A	Cholangiocarcinoma	0	1	0	3	4
HMF002553A	Bladder urothelial carcinoma	2	2	0	3	7
HMF000501C	Prostate carcinoma	1	1	0	13	15
HMF003642A	Prostate carcinoma	1	0	0	1	2
HMF002732B	Bladder urothelial carcinoma	10	0	0	4	14
HMF002106A	Prostate carcinoma	3	1	1	2	7
HMF000677A	Prostate carcinoma	0	8	2	1	11
HMF003444A	Colorectal carcinoma	0	0	0	2	2
HMF003537A	Prostate carcinoma	4	5	1	0	10
HMF003268A	Prostate carcinoma	2	1	0	0	3
HMF003275A	Bladder urothelial carcinoma	0	2	1	3	6
HMF003088A	Prostate carcinoma	0	2	0	4	6
HMF000007A	Prostate carcinoma	1	0	2	2	5
HMF003081A	Prostate carcinoma	0	3	1	2	6
HMF003114A	Prostate carcinoma	1	1	1	1	4
HMF001220A	Prostate carcinoma	0	0	0	3	3
HMF003582A	Prostate carcinoma	1	1	1	3	6
HMF002582A	Ovarian serous adenocarcinoma	3	0	0	1	4
HMF002390A	Prostate carcinoma	1	5	0	2	8
HMF003707A	Prostate carcinoma	2	3	1	0	6
HMF000825A	Upper respiratory tract carcinoma	0	0	1	1	2
HMF000363A	Pancreas carcinoma	0	1	0	3	4
HMF002660A	Colorectal carcinoma	0	0	0	3	3
HMF002189A	Prostate carcinoma	1	1	0	1	3
HMF002802A	Prostate carcinoma	0	2	1	0	3
HMF003152A	Prostate carcinoma	1	0	1	1	3
HMF002564A	Prostate carcinoma	1	0	1	1	3
HMF003655A	Bladder urothelial carcinoma	10	0	0	4	14
HMF003565A	Colorectal carcinoma	0	4	0	6	10
HMF002279A	Prostate carcinoma	3	0	1	2	6
HMF000109A	Skin melanoma	0	0	0	4	4
HMF000803A	Prostate carcinoma	4	0	1	2	7
HMF003244A	Prostate carcinoma	4	1	0	2	7
HMF003551A	Prostate carcinoma	0	2	1	1	4
HMF000652A	Prostate carcinoma	0	3	1	2	6
HMF001985A	Prostate carcinoma	1	1	1	0	3
HMF003515A	Colorectal carcinoma	0	0	0	4	4
HMF000115A	Prostate carcinoma	2	2	1	2	7
HMF001758A	Prostate carcinoma	1	3	1	3	8
HMF001839A	Prostate carcinoma	1	1	0	6	8
HMF000121A	Prostate carcinoma	2	0	1	1	4
HMF000822A	Prostate carcinoma	3	1	1	2	7
HMF000705A	Prostate carcinoma	0	5	1	1	7
HMF002594A	Bladder urothelial carcinoma	2	2	1	6	11
HMF002694A	Colorectal carcinoma	0	2	0	3	5
HMF001058A	Prostate carcinoma	0	1	1	1	3
HMF002177A	Prostate carcinoma	0	3	1	0	4
HMF000473A	Stomach carcinoma	2	5	0	2	9
HMF002674A	Prostate carcinoma	2	5	1	0	8
HMF003179A	Leiomyosarcoma	0	2	0	1	3
HMF002313A	Prostate carcinoma	0	1	0	4	5
HMF003299A	Prostate carcinoma	4	2	1	0	7
HMF001098A	Prostate carcinoma	0	2	0	2	4
HMF000762A	Pancreas neuroendocrine	0	5	0	2	7
HMF001399A	Bladder urothelial carcinoma	2	0	0	5	7
HMF000174A	Prostate carcinoma	0	3	0	1	4
HMF003732A	Prostate carcinoma	0	2	0	2	4
HMF001627A	Prostate carcinoma	1	2	1	2	6
HMF000902A	Prostate carcinoma	0	0	0	0	0
HMF000687A	Colorectal carcinoma	0	0	0	5	5
HMF002476A	Prostate carcinoma	1	0	0	3	4
HMF001899A	Prostate carcinoma	1	2	1	1	5
HMF000430A	Prostate carcinoma	0	3	1	3	7
HMF001929A	Leiomyosarcoma	0	2	0	2	4
HMF001897A	Prostate carcinoma	1	2	1	0	4
HMF001054A	Bladder urothelial carcinoma	0	2	0	3	5
HMF002217A	Prostate carcinoma	0	0	1	1	2
HMF002930A	Prostate carcinoma	0	3	1	0	4
HMF000993A	Esophageal carcinoma	2	1	0	4	7
HMF000371A	Breast carcinoma	2	0	0	2	4
HMF000391B	Prostate carcinoma	1	1	0	3	5
HMF001229A	Ovarian serous adenocarcinoma	0	0	0	1	1
HMF003004A	Ovarian serous adenocarcinoma	0	0	0	1	1
HMF000975A	Prostate carcinoma	0	1	2	3	6
HMF002680A	Breast carcinoma	1	1	0	3	5
HMF001939A	Thyroid carcinoma	0	0	0	2	2
HMF000892A	Ovarian serous adenocarcinoma	1	4	0	1	6
HMF002580A	Prostate carcinoma	2	1	1	2	6
HMF002625A	Breast carcinoma	6	4	0	1	11
HMF001137A	Prostate carcinoma	0	1	0	3	4
HMF002925A	Prostate carcinoma	0	0	1	2	3
HMF003103A	Prostate carcinoma	1	2	1	3	7
HMF001712A	Liposarcoma	0	0	1	2	3
HMF002235A	Prostate carcinoma	2	3	1	1	7
HMF002067A	Prostate carcinoma	0	1	1	1	3
HMF000429A	Prostate carcinoma	0	6	1	1	8
HMF002156A	Prostate carcinoma	3	1	1	2	7
HMF001241A	Prostate carcinoma	1	2	1	2	6
HMF001168B	Uterus carcinoma	0	3	1	0	4
HMF003541A	Prostate carcinoma	0	2	0	2	4
HMF000823A	Breast carcinoma	0	3	0	4	7
HMF001691A	Prostate carcinoma	1	0	0	4	5
HMF000918A	Prostate carcinoma	1	0	1	3	5
HMF000740A	Prostate carcinoma	1	5	1	0	7
HMF000017A	Prostate carcinoma	3	1	1	5	10
HMF003036A	Prostate carcinoma	0	2	0	2	4
HMF002717A	Ovarian serous adenocarcinoma	0	1	0	1	2
HMF002198A	Prostate carcinoma	1	4	0	1	6
HMF002262A	Prostate carcinoma	0	2	0	1	3
HMF003489A	Colorectal carcinoma	0	2	0	2	4
HMF003789A	Prostate carcinoma	0	2	2	0	4
HMF000678A	Bladder urothelial carcinoma	0	4	0	2	6
HMF000986A	Prostate carcinoma	0	3	2	0	5
HMF001304A	Prostate carcinoma	0	4	1	2	7
HMF000123A	Ovarian serous adenocarcinoma	0	1	0	1	2
HMF004351A	Prostate carcinoma	0	1	1	2	4
HMF003850A	Breast carcinoma	0	5	0	2	7
HMF003826A	Prostate carcinoma	0	4	1	3	8
HMF003948A	Prostate carcinoma	1	0	0	2	3
HMF004057A	Prostate carcinoma	0	2	0	2	4
HMF003918A	Prostate carcinoma	1	1	0	2	4
HMF004396A	Ovarian serous adenocarcinoma	0	3	0	3	6
HMF004176A	Leiomyosarcoma	1	3	0	0	4
HMF004295B	Prostate carcinoma	0	1	1	3	5
HMF003925A	Bladder urothelial carcinoma	0	5	0	7	12
HMF004049A	Prostate carcinoma	0	2	0	4	6
HMF004070A	Prostate carcinoma	0	1	0	2	3
HMF004363A	Prostate carcinoma	1	0	0	5	6
HMF003822A	Prostate carcinoma	0	3	1	1	5
HMF004258A	Prostate carcinoma	0	4	2	0	6
HMF004189A	Prostate carcinoma	2	0	0	2	4
HMF004050A	Prostate carcinoma	0	0	2	2	4
HMF004228A	Prostate carcinoma	0	2	0	1	3
HMF004269A	Kidney renal clear cell carcinoma	0	0	0	2	2
HMF004118A	Prostate carcinoma	0	2	0	2	4
HMF003893A	Prostate carcinoma	1	4	0	2	7
HMF003914A	Prostate carcinoma	0	1	0	1	2
HMF003944A	Prostate carcinoma	0	1	1	4	6
HMF003853A	Bladder urothelial carcinoma	2	3	0	2	7
HMF003984A	Prostate carcinoma	0	0	1	3	4
HMF003937A	Prostate carcinoma	2	2	1	3	8
HMF003887A	Prostate carcinoma	2	3	1	4	10
HMF004208A	Bladder urothelial carcinoma	3	1	0	8	12
HMF004109A	Prostate carcinoma	0	1	1	3	5
HMF004002A	Prostate carcinoma	1	1	1	1	4
HMF003942A	Prostate carcinoma	0	2	1	1	4
HMF004864A	Pancreas carcinoma	1	1	0	3	5
HMF003479A	Breast carcinoma	0	2	0	6	8
HMF001587A	Breast carcinoma	3	0	0	3	6
HMF000341A	Breast carcinoma	0	0	0	0	0
HMF000646A	Breast carcinoma	4	1	0	3	8
HMF000771B	Breast carcinoma	0	0	0	2	2
HMF001293A	Breast carcinoma	0	0	0	3	3
HMF000656A	Breast carcinoma	10	1	1	3	15
HMF002529A	Breast carcinoma	0	0	0	2	2
HMF002184A	Ovarian serous adenocarcinoma	1	1	0	1	3
HMF002397A	Breast carcinoma	0	0	0	3	3
HMF001962A	Breast carcinoma	5	0	0	1	6
HMF000476B	Breast carcinoma	0	0	0	0	0
HMF000145A	Breast carcinoma	4	2	0	3	9
HMF002431A	Uterus carcinoma	0	0	0	8	8
HMF001718A	Breast carcinoma	1	6	0	3	10
HMF003703A	Breast carcinoma	4	2	0	7	13
HMF002031A	Upper respiratory tract carcinoma	0	1	0	8	9
HMF003351A	Pancreas neuroendocrine	0	0	0	2	2
HMF000745A	Colorectal carcinoma	0	0	0	6	6
HMF000693B	Breast carcinoma	1	2	0	4	7
HMF003323A	Colorectal carcinoma	0	0	0	8	8
HMF000919A	Breast carcinoma	2	0	1	2	5
HMF002650A	Thyroid carcinoma	0	0	0	0	0
HMF001094A	Breast carcinoma	0	0	0	3	3
HMF001143A	Hepatocellular carcinoma	0	1	0	3	4
HMF001689A	Breast carcinoma	0	1	0	1	2
HMF000579B	Breast carcinoma	5	1	0	3	9
HMF000153A	Hepatocellular carcinoma	0	2	0	3	5
HMF001204A	Breast carcinoma	1	3	0	4	8
HMF003197A	Colorectal carcinoma	0	1	0	7	8
HMF000950A	Breast carcinoma	3	0	0	2	5
HMF001780A	Breast carcinoma	6	0	0	2	8
HMF002312A	Breast carcinoma	3	1	0	4	8
HMF000397A	Breast carcinoma	2	1	0	7	10
HMF000403B	Breast carcinoma	7	0	0	4	11
HMF000650A	Colorectal carcinoma	0	1	0	6	7
HMF002965A	Breast carcinoma	1	1	0	3	5
HMF001905A	Breast carcinoma	5	2	0	1	8
HMF001942A	Colorectal carcinoma	4	2	0	3	9
HMF001516A	Breast carcinoma	3	0	0	1	4
HMF002834A	Colorectal carcinoma	0	0	0	2	2
HMF001450A	Prostate carcinoma	0	0	0	0	0
HMF001879A	Skin melanoma	0	0	0	2	2
HMF002204A	Colorectal carcinoma	0	0	0	4	4
HMF002957A	Colorectal carcinoma	0	0	0	4	4
HMF000645A	Pancreas carcinoma	2	1	0	4	7
HMF001019A	Breast carcinoma	4	3	0	2	9
HMF000040A	Upper respiratory tract carcinoma	3	3	0	5	11
HMF001569A	Breast carcinoma	7	3	2	1	13
HMF002918A	Hepatocellular carcinoma	0	0	0	3	3
HMF001362B	Uterus carcinoma	0	1	0	3	4
HMF002596A	Breast carcinoma	6	0	0	1	7
HMF000887A	Breast carcinoma	5	1	1	2	9
HMF001337A	Prostate carcinoma	0	1	1	1	3
HMF001431A	Kidney renal clear cell carcinoma	0	3	0	2	5
HMF002600A	Breast carcinoma	0	0	0	1	1
HMF003121A	Skin melanoma	0	0	1	5	6
HMF003171A	Skin melanoma	0	0	0	3	3
HMF003220A	Breast carcinoma	1	0	1	4	6
HMF000140A	Bladder urothelial carcinoma	3	1	0	6	10
HMF002030A	Upper respiratory tract carcinoma	4	0	0	4	8
HMF003599A	Breast carcinoma	0	0	0	2	2
HMF000597A	Skin melanoma	0	0	0	5	5
HMF001280A	Breast carcinoma	0	0	0	6	6
HMF001655A	Colorectal carcinoma	0	1	1	5	7
HMF000395A	Breast carcinoma	9	0	0	2	11
HMF000937A	Breast carcinoma	1	5	0	1	7
HMF001845A	Esophageal carcinoma	0	5	0	3	8
HMF000930A	Colorectal carcinoma	0	0	0	4	4
HMF001950A	Upper respiratory tract carcinoma	0	0	0	6	6
HMF001643A	Upper respiratory tract carcinoma	0	6	0	5	11
HMF003490A	Esophageal carcinoma	3	2	1	2	8
HMF000545A	Breast carcinoma	8	0	1	2	11
HMF003240B	Uterus carcinoma	0	0	0	6	6
HMF001351A	Breast carcinoma	0	1	0	8	9
HMF000434A	Upper respiratory tract carcinoma	1	2	0	5	8
HMF003396A	Thyroid carcinoma	0	0	0	3	3
HMF001973A	Ovarian serous adenocarcinoma	1	0	1	1	3
HMF001180A	Glioblastoma multiforme	1	1	0	2	4
HMF002101A	Skin melanoma	0	0	0	2	2
HMF000339A	Cholangiocarcinoma	0	3	0	2	5
HMF000733A	Breast carcinoma	3	1	0	3	7
HMF002045A	Colorectal carcinoma	1	0	0	4	5
HMF002522A	Leiomyosarcoma	2	1	0	0	3
HMF002563A	Kidney renal clear cell carcinoma	0	3	0	2	5
HMF003628A	Prostate carcinoma	1	0	0	2	3
HMF003295B	Leiomyosarcoma	3	1	0	0	4
HMF003003A	Breast carcinoma	3	0	0	5	8
HMF001711A	Breast carcinoma	0	2	0	0	2
HMF003709A	Cervical carcinoma	0	0	0	4	4
HMF003366A	Hepatocellular carcinoma	0	3	0	2	5
HMF003688A	Ovarian serous adenocarcinoma	1	5	0	1	7
HMF003410A	Upper respiratory tract carcinoma	2	6	0	3	11
HMF002147A	Breast carcinoma	0	0	0	2	2
HMF001140A	Colorectal carcinoma	1	1	0	6	8
HMF000643A	Ovarian serous adenocarcinoma	0	1	0	0	1
HMF002562A	Breast carcinoma	0	1	0	2	3
HMF000653A	Thyroid carcinoma	0	0	0	0	0
HMF001878A	Liposarcoma	0	0	1	1	2
HMF001620A	Skin melanoma	3	0	0	3	6
HMF002727A	Cholangiocarcinoma	0	3	1	3	7
HMF003662A	Hepatocellular carcinoma	0	2	0	1	3
HMF003370A	Breast carcinoma	2	4	0	3	9
HMF001407A	Cholangiocarcinoma	1	3	0	2	6
HMF000440A	Cervical carcinoma	0	0	0	5	5
HMF003176A	Skin melanoma	0	1	0	4	5
HMF001355A	Pancreas neuroendocrine	0	4	2	1	7
HMF002705A	Cholangiocarcinoma	0	2	0	1	3
HMF001799A	Glioblastoma multiforme	1	1	0	4	6
HMF001564A	Cervical carcinoma	2	0	0	3	5
HMF002304A	Liposarcoma	0	3	0	0	3
HMF000735A	Breast carcinoma	2	0	0	1	3
HMF000543A	Ovarian serous adenocarcinoma	6	0	0	3	9
HMF001865A	Pancreas carcinoma	1	1	0	4	6
HMF002095A	Skin melanoma	0	1	0	3	4
HMF001448A	Skin melanoma	0	1	0	7	8
HMF003581A	Breast carcinoma	4	2	0	3	9
HMF003215A	Colorectal carcinoma	3	0	0	4	7
HMF000133A	Breast carcinoma	1	1	0	3	5
HMF001582A	Upper respiratory tract carcinoma	3	4	0	2	9
HMF001263A	Breast carcinoma	1	1	0	2	4
HMF001970A	Breast carcinoma	3	1	1	3	8
HMF000157A	Esophageal carcinoma	2	6	0	1	9
HMF002754A	Thyroid carcinoma	0	0	1	2	3
HMF000979A	Skin melanoma	0	1	0	2	3
HMF000502A	Breast carcinoma	7	0	0	3	10
HMF000876B	Skin melanoma	0	0	0	0	0
HMF002321A	Skin melanoma	0	1	0	3	4
HMF000097A	Skin melanoma	0	0	0	3	3
HMF001162A	Skin melanoma	0	2	0	2	4
HMF003421A	Skin melanoma	0	1	0	4	5
HMF004329A	Skin melanoma	0	1	0	3	4
HMF004242A	Prostate carcinoma	0	0	1	3	4
HMF003806A	Skin melanoma	0	3	0	3	6
HMF004206A	Colorectal carcinoma	0	1	0	3	4
HMF004343A	Skin melanoma	0	0	0	3	3
HMF004010A	Breast carcinoma	0	0	0	4	4
HMF004080A	Skin melanoma	0	1	0	4	5
HMF004030A	Breast carcinoma	5	0	0	2	7
HMF001982B	Breast carcinoma	1	0	0	6	7
HMF004173A	Cholangiocarcinoma	0	2	0	6	8
HMF003922A	Skin melanoma	4	1	0	1	6
HMF004084A	Bladder urothelial carcinoma	0	3	0	9	12
HMF003849A	Breast carcinoma	0	5	0	0	5
HMF004335A	Leiomyosarcoma	0	1	0	2	3
HMF004276A	Breast carcinoma	3	0	0	3	6
HMF003947A	Kidney renal clear cell carcinoma	0	1	0	3	4
HMF004340A	Skin melanoma	0	1	0	4	5
HMF004204A	Skin melanoma	2	1	0	2	5
HMF003924A	Skin melanoma	1	0	0	4	5
HMF003840A	Skin melanoma	0	1	1	4	6
HMF003860A	Skin melanoma	0	1	0	2	3
HMF004163A	Breast carcinoma	0	0	0	1	1
HMF004125A	Skin melanoma	0	3	0	3	6
HMF003890A	Skin melanoma	0	2	0	3	5
HMF004255A	Bladder urothelial carcinoma	1	1	0	4	6
HMF002328A	Skin melanoma	0	0	0	4	4
HMF001212A	Colorectal carcinoma	0	2	0	5	7
HMF002178A	Skin melanoma	0	0	0	3	3
HMF002753A	Thyroid carcinoma	0	0	0	2	2
HMF002286A	Skin melanoma	0	1	0	3	4
HMF002872A	Leiomyosarcoma	0	2	0	1	3
HMF000751A	Hepatocellular carcinoma	7	0	0	1	8
HMF001584A	Ovarian serous adenocarcinoma	4	1	0	1	6
HMF003205A	Ovarian serous adenocarcinoma	0	2	0	1	3
HMF002534A	Ovarian serous adenocarcinoma	0	0	0	0	0
HMF000843A	Kidney renal clear cell carcinoma	0	0	0	1	1
HMF001027A	Colorectal carcinoma	0	3	0	5	8
HMF000924A	Esophageal carcinoma	3	1	1	1	6
HMF002981A	Pancreas carcinoma	1	1	0	2	4
HMF002942A	Colorectal carcinoma	0	1	0	6	7
HMF000488A	Pancreas carcinoma	0	1	0	3	4
HMF001111A	Prostate carcinoma	0	2	1	5	8
HMF002081A	Breast carcinoma	6	1	0	1	8
HMF002040A	Skin melanoma	0	0	0	5	5
HMF001315A	Esophageal carcinoma	3	3	0	3	9
HMF000603A	Pancreas carcinoma	2	3	0	5	10
HMF000375A	Ovarian serous adenocarcinoma	0	0	0	0	0
HMF003150A	Pancreas carcinoma	2	0	0	2	4
HMF001097B	Colorectal carcinoma	0	1	0	6	7
HMF002209A	Colorectal carcinoma	1	1	0	2	4
HMF002571A	Liposarcoma	6	0	1	0	7
HMF000010A	Prostate carcinoma	0	2	0	3	5
HMF001520A	Colorectal carcinoma	1	7	0	5	13
HMF000636A	Pancreas carcinoma	1	3	0	3	7
HMF000251A	Breast carcinoma	1	0	0	5	6
HMF001646A	Breast carcinoma	0	0	0	0	0
HMF002960A	Breast carcinoma	0	1	0	4	5
HMF001678A	Breast carcinoma	0	0	0	6	6
HMF003595A	Esophageal carcinoma	0	1	0	5	6
HMF003531A	Breast carcinoma	0	0	0	6	6
HMF000152B	Colorectal carcinoma	0	0	0	0	0
HMF002559A	Breast carcinoma	0	0	0	8	8
HMF000318A	Colorectal carcinoma	0	0	0	11	11
HMF002391A	Breast carcinoma	1	7	0	3	11
HMF000228A	Breast carcinoma	3	0	1	2	6
HMF000408A	Breast carcinoma	1	1	0	4	6
HMF001607A	Breast carcinoma	6	0	0	3	9
HMF000969A	Bladder urothelial carcinoma	2	2	0	5	9
HMF001219A	Breast carcinoma	5	0	0	5	10
HMF001721A	Breast carcinoma	1	1	1	3	6
HMF001157A	Breast carcinoma	4	0	0	5	9
HMF000242A	Ovarian serous adenocarcinoma	0	1	0	1	2
HMF002192A	Esophageal carcinoma	0	0	0	4	4
HMF003350A	Skin melanoma	0	5	0	3	8
HMF000381A	Breast carcinoma	1	3	0	4	8
HMF001210A	Colorectal carcinoma	1	0	0	4	5
HMF001860A	Breast carcinoma	0	0	0	2	2
HMF003756A	Prostate carcinoma	3	2	0	0	5
HMF001388A	Colorectal carcinoma	0	2	1	3	6
HMF002201A	Breast carcinoma	0	0	1	0	1
HMF003091A	Esophageal carcinoma	2	2	0	3	7
HMF001430A	Breast carcinoma	6	0	0	3	9
HMF002589A	Breast carcinoma	2	1	0	2	5
HMF003264A	Breast carcinoma	2	1	0	3	6
HMF003417A	Breast carcinoma	0	0	0	1	1
HMF002003A	Breast carcinoma	6	0	1	2	9
HMF002898A	Stomach carcinoma	2	0	0	1	3
HMF002703A	Colorectal carcinoma	0	0	0	3	3
HMF002619A	Colorectal carcinoma	0	0	0	4	4
HMF003173A	Esophageal carcinoma	2	5	0	1	8
HMF003778A	Esophageal carcinoma	5	1	0	2	8
HMF002329A	Breast carcinoma	0	0	0	4	4
HMF001145B	Breast carcinoma	0	0	0	0	0
HMF003227A	Breast carcinoma	4	2	1	1	8
HMF003083A	Bladder urothelial carcinoma	1	0	0	5	6
HMF002041A	Bladder urothelial carcinoma	10	0	0	3	13
HMF003562A	Breast carcinoma	3	0	0	0	3
HMF003793A	Glioblastoma multiforme	2	2	2	3	9
HMF002335A	Glioblastoma multiforme	1	0	0	3	4
HMF001333A	Glioblastoma multiforme	2	1	1	2	6
HMF003029A	Colorectal carcinoma	0	4	0	4	8
HMF003300A	Glioblastoma multiforme	3	1	0	1	5
HMF003517A	Glioblastoma multiforme	1	2	2	2	7
HMF000977B	Leiomyosarcoma	0	1	1	3	5
HMF001338A	Glioblastoma multiforme	1	1	1	2	5
HMF000239A	Breast carcinoma	0	0	0	5	5
HMF002474A	Glioblastoma multiforme	0	0	0	3	3
HMF000420A	Esophageal carcinoma	1	3	0	3	7
HMF001910A	Glioblastoma multiforme	2	1	0	2	5
HMF000184A	Breast carcinoma	1	0	0	4	5
HMF003049A	Breast carcinoma	0	0	0	1	1
HMF003473A	Breast carcinoma	5	2	0	2	9
HMF002549A	Colorectal carcinoma	1	2	0	4	7
HMF002113A	Kidney renal clear cell carcinoma	0	2	0	2	4
HMF003232A	Glioblastoma multiforme	0	1	0	3	4
HMF002122A	Breast carcinoma	3	1	0	1	5
HMF002670A	Ovarian serous adenocarcinoma	1	1	0	1	3
HMF000255A	Breast carcinoma	3	0	1	3	7
HMF000655A	Glioblastoma multiforme	1	1	1	2	5
HMF000731A	Breast carcinoma	0	3	0	1	4
HMF002648A	Ovarian serous adenocarcinoma	0	2	2	2	6
HMF002696A	Colorectal carcinoma	0	0	0	4	4
HMF002784A	Glioblastoma multiforme	1	1	0	4	6
HMF002393A	Glioblastoma multiforme	1	2	1	3	7
HMF000354A	Breast carcinoma	1	1	0	3	5
HMF002530A	Esophageal carcinoma	5	4	1	4	14
HMF001975A	Esophageal carcinoma	3	1	0	1	5
HMF001787A	Glioblastoma multiforme	2	2	0	3	7
HMF003468A	Colorectal carcinoma	0	2	0	2	4
HMF003634A	Colorectal carcinoma	0	0	0	6	6
HMF003303A	Breast carcinoma	0	1	0	5	6
HMF003256A	Esophageal carcinoma	0	0	0	2	2
HMF001020A	Glioblastoma multiforme	0	0	0	2	2
HMF000120A	Pancreas carcinoma	0	0	0	4	4
HMF000238A	Prostate carcinoma	0	1	1	1	3
HMF003621A	Kidney renal clear cell carcinoma	0	3	0	4	7
HMF001767A	Colorectal carcinoma	0	0	0	5	5
HMF002772A	Esophageal carcinoma	2	6	0	3	11
HMF001847A	Esophageal carcinoma	1	2	0	2	5
HMF001131B	Colorectal carcinoma	0	5	0	7	12
HMF000913A	Glioblastoma multiforme	1	1	1	2	5
HMF003157A	Glioblastoma multiforme	1	1	1	4	7
HMF002598A	Ovarian serous adenocarcinoma	0	0	1	1	2
HMF001331A	Glioblastoma multiforme	1	0	1	2	4
HMF000426A	Esophageal carcinoma	2	4	0	2	8
HMF003800A	Breast carcinoma	5	0	0	2	7
HMF003727A	Colorectal carcinoma	0	0	0	3	3
HMF000068A	Cholangiocarcinoma	0	9	0	3	12
HMF002721A	Breast carcinoma	3	0	0	3	6
HMF002623A	Cholangiocarcinoma	3	3	0	4	10
HMF000813A	Colorectal carcinoma	0	0	0	5	5
HMF003229A	Kidney renal clear cell carcinoma	1	1	0	4	6
HMF003095A	Esophageal carcinoma	2	3	0	1	6
HMF001363A	Bladder urothelial carcinoma	3	4	0	3	10
HMF001538A	Colorectal carcinoma	0	3	0	5	8
HMF001115A	Esophageal carcinoma	0	2	0	2	4
HMF002368A	Breast carcinoma	0	0	0	9	9
HMF003764A	Prostate carcinoma	0	3	1	1	5
HMF004387A	Prostate carcinoma	0	3	2	2	7
HMF004062A	Breast carcinoma	0	0	0	5	5
HMF004179A	Kidney renal clear cell carcinoma	0	1	0	4	5
HMF003883A	Prostate carcinoma	3	4	0	3	10
HMF003923A	Prostate carcinoma	0	1	1	1	3
HMF005023A	Pancreas carcinoma	0	1	0	2	3
HMF003782A	Colorectal carcinoma	2	0	0	5	7
HMF002068A	Kidney renal clear cell carcinoma	0	0	0	7	7
HMF002239A	Colorectal carcinoma	1	3	0	3	7
HMF000098A	Colorectal carcinoma	0	0	0	5	5
HMF000067A	Colorectal carcinoma	1	0	0	4	5
HMF001503A	Colorectal carcinoma	2	0	0	4	6
HMF003214A	Esophageal carcinoma	3	1	0	2	6
HMF003460A	Breast carcinoma	0	0	0	2	2
HMF000583A	Breast carcinoma	7	0	3	1	11
HMF002773A	Skin melanoma	1	0	0	3	4
HMF001604A	Colorectal carcinoma	0	1	1	5	7
HMF002831A	Breast carcinoma	2	2	0	2	6
HMF001535A	Breast carcinoma	3	0	0	1	4
HMF002364A	Breast carcinoma	3	1	0	2	6
HMF001043A	Stomach carcinoma	2	3	0	2	7
HMF001803A	Esophageal carcinoma	1	3	0	4	8
HMF000398A	Colorectal carcinoma	1	5	1	3	10
HMF002533A	Pancreas neuroendocrine	0	0	0	2	2
HMF001497A	Colorectal carcinoma	0	0	0	2	2
HMF001732A	Leiomyosarcoma	0	3	0	0	3
HMF002924A	Bladder urothelial carcinoma	7	2	0	7	16
HMF001698A	Breast carcinoma	2	0	1	5	8
HMF001723A	Colorectal carcinoma	0	3	0	3	6
HMF002878A	Breast carcinoma	0	1	0	1	2
HMF000984B	Breast carcinoma	3	0	0	6	9
HMF001172A	Breast carcinoma	0	0	1	2	3
HMF003034A	Breast carcinoma	3	3	0	2	8
HMF001104A	Colorectal carcinoma	0	0	0	3	3
HMF001197A	Pancreas carcinoma	0	2	0	2	4
HMF001858A	Esophageal carcinoma	2	3	0	2	7
HMF001522A	Colorectal carcinoma	0	0	0	3	3
HMF001690A	Breast carcinoma	6	2	0	3	11
HMF000303A	Colorectal carcinoma	0	0	0	5	5
HMF002569A	Breast carcinoma	6	0	1	2	9
HMF001429A	Colorectal carcinoma	0	0	0	5	5
HMF001688A	Colorectal carcinoma	0	0	0	6	6
HMF001041A	Breast carcinoma	7	1	0	2	10
HMF001148A	Breast carcinoma	1	0	0	4	5
HMF004078A	Breast carcinoma	7	0	0	1	8
HMF003720B	Breast carcinoma	4	1	2	3	10
HMF004865A	Pancreas carcinoma	0	2	0	2	4
HMF004961A	Pancreas carcinoma	1	4	0	2	7
HMF004888A	Pancreas carcinoma	0	1	0	2	3
HMF005049A	Pancreas carcinoma	0	0	0	6	6
HMF001461B	Breast carcinoma	2	1	1	6	10
HMF001501A	Colorectal carcinoma	0	0	0	5	5
HMF000870A	Colorectal carcinoma	0	4	0	2	6
HMF001808A	Stomach carcinoma	5	2	1	4	12
HMF000014A	Breast carcinoma	6	1	0	1	8
HMF001984A	Esophageal carcinoma	2	3	0	3	8
HMF002296A	Esophageal carcinoma	0	4	0	3	7
HMF001075A	Skin melanoma	0	3	0	2	5
HMF001484A	Kidney renal clear cell carcinoma	0	4	0	5	9
HMF002327A	Breast carcinoma	3	0	0	0	3
HMF003051A	Colorectal carcinoma	0	0	0	2	2
HMF002356A	Ovarian serous adenocarcinoma	0	1	0	2	3
HMF003058A	Colorectal carcinoma	2	0	0	4	6
HMF000366A	Breast carcinoma	4	1	2	2	9
HMF002890A	Kidney renal clear cell carcinoma	0	1	0	2	3
HMF001225A	Breast carcinoma	5	0	0	1	6
HMF002319A	Colorectal carcinoma	0	0	0	2	2
HMF001319A	Colorectal carcinoma	0	0	0	6	6
HMF003025A	Breast carcinoma	4	0	0	3	7
HMF002153A	Skin melanoma	1	0	0	5	6
HMF002205A	Colorectal carcinoma	1	3	0	4	8
HMF000644A	Colorectal carcinoma	0	1	0	13	14
HMF003140A	Colorectal carcinoma	1	4	0	3	8
HMF000851B	Breast carcinoma	12	3	0	1	16
HMF002422A	Colorectal carcinoma	0	2	0	4	6
HMF002599A	Breast carcinoma	5	5	0	2	12
HMF000651A	Breast carcinoma	5	2	0	2	9
HMF001751A	Skin melanoma	0	0	0	5	5
HMF001016A	Colorectal carcinoma	1	2	0	6	9
HMF001770A	Skin melanoma	0	1	0	1	2
HMF000634A	Bladder urothelial carcinoma	0	1	0	8	9
HMF003282A	Prostate carcinoma	0	2	1	2	5
HMF001254A	Skin melanoma	0	1	0	2	3
HMF001457A	Cholangiocarcinoma	4	4	0	5	13
HMF002540A	Breast carcinoma	0	1	0	2	3
HMF002227A	Skin melanoma	0	1	0	3	4
HMF002280A	Breast carcinoma	4	1	0	4	9
HMF002967A	Colorectal carcinoma	0	0	0	4	4
HMF001926A	Esophageal carcinoma	1	4	0	1	6
HMF000086A	Breast carcinoma	1	2	0	2	5
HMF001805A	Prostate carcinoma	0	1	1	2	4
HMF003495A	Skin melanoma	0	1	0	3	4
HMF002301A	Colorectal carcinoma	0	0	0	6	6
HMF003483A	Colorectal carcinoma	2	2	0	2	6
HMF002565A	Kidney renal clear cell carcinoma	0	5	0	2	7
HMF001076A	Breast carcinoma	4	0	0	3	7
HMF003741A	Kidney renal clear cell carcinoma	0	4	0	5	9
HMF002223A	Colorectal carcinoma	0	0	0	3	3
HMF002202A	Skin melanoma	0	0	0	4	4
HMF001660A	Kidney renal clear cell carcinoma	0	0	0	2	2
[truncated: 3,366 more rows]

## Sheet: statistical_comparison_results
#fisher_pvalue: two-sided FIsher's test p-value
cancer_type	cancer_type_code	driver	gene	mut_pcawg	wt_pcawg	mut_hartwig	wt_hartwig	fisher_pval	fisher_pval_adj	cramers_v
Bladder urothelial carcinoma	BLCA	AMP	AIM1	0	23	8	120	0.608365	1	0.100262
Bladder urothelial carcinoma	BLCA	AMP	ANK1	1	22	6	122	1	1	-0.00580498
Bladder urothelial carcinoma	BLCA	AMP	CCND1	3	20	10	118	0.420112	1	-0.0670102
Bladder urothelial carcinoma	BLCA	AMP	CCNE1	1	22	7	121	1	1	-0.0179818
Bladder urothelial carcinoma	BLCA	AMP	DDR2	3	20	6	122	0.139941	1	-0.126824
Bladder urothelial carcinoma	BLCA	AMP	ERBB2	2	21	15	113	1	1	0.0343672
Bladder urothelial carcinoma	BLCA	AMP	FGF3	3	20	9	119	0.39478	1	-0.0798742
Bladder urothelial carcinoma	BLCA	AMP	FGFR1	0	23	6	122	0.591296	1	0.0862284
Bladder urothelial carcinoma	BLCA	AMP	MDM2	2	21	11	117	1	1	-0.00130539
Bladder urothelial carcinoma	BLCA	AMP	MYCN	0	23	5	123	1	1	0.0784454
Bladder urothelial carcinoma	BLCA	AMP	PABPC1	2	21	10	118	1	1	-0.0117329
Bladder urothelial carcinoma	BLCA	AMP	RAF1	0	23	8	120	0.608365	1	0.100262
Bladder urothelial carcinoma	BLCA	AMP	RYR1	1	22	11	117	0.693592	1	0.0564083
Bladder urothelial carcinoma	BLCA	AMP	SEMG2	0	23	8	120	0.608365	1	0.100262
Bladder urothelial carcinoma	BLCA	AMP	SOX4	3	20	24	104	0.767808	1	0.0535116
Bladder urothelial carcinoma	BLCA	AMP	TERT	0	23	8	120	0.608365	1	0.100262
Bladder urothelial carcinoma	BLCA	AMP	ZNF703	0	23	7	121	0.595524	1	0.0934602
Bladder urothelial carcinoma	BLCA	DEL	CCSER1	0	23	5	123	1	1	0.0784454
Bladder urothelial carcinoma	BLCA	DEL	CDKN2A	12	11	47	81	0.172056	1	-0.113821
Bladder urothelial carcinoma	BLCA	DEL	FHIT	1	22	6	122	1	1	-0.00580498
Bladder urothelial carcinoma	BLCA	DEL	KDM6A	1	22	5	123	1	1	-0.00812297
Bladder urothelial carcinoma	BLCA	DEL	LRP1B	1	22	8	120	1	1	-0.0288705
Bladder urothelial carcinoma	BLCA	DEL	PTEN	0	23	5	123	1	1	0.0784454
Bladder urothelial carcinoma	BLCA	DEL	RB1	0	23	5	123	1	1	0.0784454
Bladder urothelial carcinoma	BLCA	MUTATION	ARID1A	6	17	27	101	0.589872	1	-0.0434161
Bladder urothelial carcinoma	BLCA	MUTATION	ATM	3	20	6	122	0.139941	0.951601	-0.126824
Bladder urothelial carcinoma	BLCA	MUTATION	CDH1	1	22	7	121	1	1	-0.0179818
Bladder urothelial carcinoma	BLCA	MUTATION	CDKN1A	3	20	10	118	0.420112	1	-0.0670102
Bladder urothelial carcinoma	BLCA	MUTATION	CDKN2A	0	23	8	120	0.608365	1	0.100262
Bladder urothelial carcinoma	BLCA	MUTATION	CREBBP	1	22	13	115	0.695931	1	0.0719619
Bladder urothelial carcinoma	BLCA	MUTATION	CYLD	0	23	6	122	0.591296	1	0.0862284
Bladder urothelial carcinoma	BLCA	MUTATION	ELF3	5	18	18	110	0.350568	1	-0.0767663
Bladder urothelial carcinoma	BLCA	MUTATION	EP300	0	23	5	123	1	1	0.0784454
Bladder urothelial carcinoma	BLCA	MUTATION	EPHA2	0	23	5	123	1	1	0.0784454
Bladder urothelial carcinoma	BLCA	MUTATION	ERBB2	1	22	11	117	0.693592	1	0.0564083
Bladder urothelial carcinoma	BLCA	MUTATION	FAT1	2	21	8	120	0.649947	1	-0.035339
Bladder urothelial carcinoma	BLCA	MUTATION	FBXW7	0	23	9	119	0.356061	1	0.106718
Bladder urothelial carcinoma	BLCA	MUTATION	FGFR3	6	17	14	114	0.0862479	0.951601	-0.160589
Bladder urothelial carcinoma	BLCA	MUTATION	FOXQ1	0	23	6	122	0.591296	1	0.0862284
Bladder urothelial carcinoma	BLCA	MUTATION	KDM6A	10	13	28	100	0.0372466	0.951601	-0.178878
Bladder urothelial carcinoma	BLCA	MUTATION	KLF5	1	22	8	120	1	1	-0.0288705
Bladder urothelial carcinoma	BLCA	MUTATION	KMT2C	4	19	12	116	0.269923	1	-0.0935872
Bladder urothelial carcinoma	BLCA	MUTATION	KMT2D	4	19	40	88	0.218983	1	0.109591
Bladder urothelial carcinoma	BLCA	MUTATION	NF1	1	22	5	123	1	1	-0.00812297
Bladder urothelial carcinoma	BLCA	MUTATION	PIK3CA	3	20	18	110	1	1	-0.0105821
Bladder urothelial carcinoma	BLCA	MUTATION	RB1	4	19	26	102	1	1	0.0263073
Bladder urothelial carcinoma	BLCA	MUTATION	RBM10	0	23	9	119	0.356061	1	0.106718
Bladder urothelial carcinoma	BLCA	MUTATION	RHOA	0	23	8	120	0.608365	1	0.100262
Bladder urothelial carcinoma	BLCA	MUTATION	RHOB	0	23	5	123	1	1	0.0784454
Bladder urothelial carcinoma	BLCA	MUTATION	RXRA	2	21	8	120	0.649947	1	-0.035339
Bladder urothelial carcinoma	BLCA	MUTATION	SMARCA4	0	23	5	123	1	1	0.0784454
Bladder urothelial carcinoma	BLCA	MUTATION	STAG2	3	20	6	122	0.139941	0.951601	-0.126824
Bladder urothelial carcinoma	BLCA	MUTATION	TERT	17	6	93	35	1	1	0.0101542
Bladder urothelial carcinoma	BLCA	MUTATION	TP53	10	13	84	44	0.0607142	0.951601	0.164164
Bladder urothelial carcinoma	BLCA	MUTATION	TRIM51	0	23	7	121	0.595524	1	0.0934602
Bladder urothelial carcinoma	BLCA	MUTATION	TSC1	1	22	7	121	1	1	-0.0179818
Bladder urothelial carcinoma	BLCA	MUTATION	ZFP36L1	0	23	9	119	0.356061	1	0.106718
Bladder urothelial carcinoma	BLCA	MUTATION	ZFP36L2	1	22	5	123	1	1	-0.00812297
Breast carcinoma	BRCA	AMP	ADAM30	6	195	18	758	0.609017	1	-0.0173787
Breast carcinoma	BRCA	AMP	AIM1	6	195	31	745	0.678312	1	0.0213839
Breast carcinoma	BRCA	AMP	AKT1	0	201	6	770	0.355488	0.945117	0.0400067
Breast carcinoma	BRCA	AMP	ALB	0	201	10	766	0.22883	0.909393	0.0517552
Breast carcinoma	BRCA	AMP	ANK1	11	190	46	730	1	1	0.00785051
Breast carcinoma	BRCA	AMP	CARD11	0	201	5	771	0.589579	1	0.0365022
Breast carcinoma	BRCA	AMP	CCND1	20	181	138	638	0.0069879	0.108313	0.0860005
Breast carcinoma	BRCA	AMP	CCND2	2	199	9	767	1	1	-0.00631276
Breast carcinoma	BRCA	AMP	CCNE1	5	196	12	764	0.365852	0.945117	-0.0290963
Breast carcinoma	BRCA	AMP	CD274	1	200	5	771	1	1	-0.00759664
Breast carcinoma	BRCA	AMP	CD44	2	199	16	760	0.554018	1	0.0320685
Breast carcinoma	BRCA	AMP	CD79B	5	196	35	741	0.234682	0.909393	0.0412639
Breast carcinoma	BRCA	AMP	CDK4	1	200	9	767	0.696797	1	0.0265986
Breast carcinoma	BRCA	AMP	CHD4	2	199	10	766	1	1	-0.0107766
Breast carcinoma	BRCA	AMP	DDR2	4	197	9	767	0.318632	0.945117	-0.0292908
Breast carcinoma	BRCA	AMP	EGFR	2	199	8	768	1	1	-0.00144194
Breast carcinoma	BRCA	AMP	ERBB2	22	179	79	697	0.794829	1	-0.0101554
Breast carcinoma	BRCA	AMP	ESR1	1	200	14	762	0.329995	0.945117	0.0429578
Breast carcinoma	BRCA	AMP	FGF3	19	182	141	635	0.00261185	0.07659	0.0952233
Breast carcinoma	BRCA	AMP	FGFR1	13	188	107	669	0.00370597	0.07659	0.0901609
Breast carcinoma	BRCA	AMP	FGFR2	0	201	12	764	0.141088	0.781472	0.0567537
Breast carcinoma	BRCA	AMP	GNAS	6	195	27	749	0.829996	1	0.0110607
Breast carcinoma	BRCA	AMP	H3F3B	3	198	12	764	1	1	-0.00177059
Breast carcinoma	BRCA	AMP	HIST2H3D	5	196	10	766	0.208484	0.909393	-0.0394166
Breast carcinoma	BRCA	AMP	IDH2	2	199	6	770	0.671259	1	-0.0099504
Breast carcinoma	BRCA	AMP	IGF1R	5	196	12	764	0.365852	0.945117	-0.0290963
Breast carcinoma	BRCA	AMP	IKBKB	13	188	29	747	0.115737	0.717571	-0.0544187
Breast carcinoma	BRCA	AMP	IL7R	0	201	5	771	0.589579	1	0.0365022
Breast carcinoma	BRCA	AMP	JAK2	1	200	6	770	1	1	-0.0132131
Breast carcinoma	BRCA	AMP	KRAS	3	198	8	768	0.705681	1	-0.0176856
Breast carcinoma	BRCA	AMP	LMBRD2	0	201	7	769	0.355643	0.945117	0.0432345
Breast carcinoma	BRCA	AMP	MCL1	10	191	16	760	0.0444709	0.393885	-0.0731699
Breast carcinoma	BRCA	AMP	MDM2	4	197	34	742	0.151253	0.781472	0.0499983
Breast carcinoma	BRCA	AMP	MDM4	2	199	30	746	0.0439686	0.393885	0.0652025
Breast carcinoma	BRCA	AMP	MYC	23	178	105	671	0.482841	1	0.0250167
Breast carcinoma	BRCA	AMP	NCOA2	7	194	36	740	0.566355	1	0.0227929
Breast carcinoma	BRCA	AMP	PABPC1	14	187	58	718	0.880568	1	0.00787592
Breast carcinoma	BRCA	AMP	PIK3CA	2	199	9	767	1	1	-0.00631276
Breast carcinoma	BRCA	AMP	PPM1D	12	189	59	717	0.541764	1	0.0254277
Breast carcinoma	BRCA	AMP	PREX2	7	194	37	739	0.567169	1	0.0250564
Breast carcinoma	BRCA	AMP	PRKACA	0	201	5	771	0.589579	1	0.0365022
Breast carcinoma	BRCA	AMP	RAD21	15	186	72	704	0.488342	1	0.0257697
Breast carcinoma	BRCA	AMP	RET	0	201	6	770	0.355488	0.945117	0.0400067
Breast carcinoma	BRCA	AMP	RSF1	14	187	94	682	0.0428072	0.393885	0.0663689
Breast carcinoma	BRCA	AMP	RYR1	1	200	10	766	0.476893	1	0.0303111
Breast carcinoma	BRCA	AMP	SEMG2	2	199	12	764	0.746573	1	0.0187539
Breast carcinoma	BRCA	AMP	SLCO1B1	2	199	7	769	1	1	-0.00393351
Breast carcinoma	BRCA	AMP	SOX4	1	200	6	770	1	1	-0.0132131
Breast carcinoma	BRCA	AMP	SPOP	7	194	27	749	1	1	-7.07043e-05
Breast carcinoma	BRCA	AMP	SRC	2	199	10	766	1	1	-0.0107766
Breast carcinoma	BRCA	AMP	SRSF2	0	201	9	767	0.217042	0.909393	0.0490739
Breast carcinoma	BRCA	AMP	TERT	2	199	7	769	1	1	-0.00393351
Breast carcinoma	BRCA	AMP	TG	15	186	52	724	0.753955	1	-0.0121823
Breast carcinoma	BRCA	AMP	TOP1	1	200	5	771	1	1	-0.00759664
Breast carcinoma	BRCA	AMP	TOP2A	6	195	14	762	0.27288	0.945117	-0.0337124
Breast carcinoma	BRCA	AMP	TYMS	1	200	9	767	0.696797	1	0.0265986
Breast carcinoma	BRCA	AMP	USP32	13	188	60	716	0.652004	1	0.0194371
Breast carcinoma	BRCA	AMP	ZBTB10	13	188	46	730	0.741451	1	-0.00916085
Breast carcinoma	BRCA	AMP	ZIM3	0	201	13	763	0.0822363	0.577358	0.0591017
Breast carcinoma	BRCA	AMP	ZMIZ1	2	199	15	761	0.547465	1	0.0289972
Breast carcinoma	BRCA	AMP	ZNF217	8	193	58	718	0.08381	0.577358	0.0562777
Breast carcinoma	BRCA	AMP	ZNF703	14	187	126	650	0.000628818	0.0389867	0.106973
Breast carcinoma	BRCA	DEL	ANKRD11	0	201	5	771	0.589579	0.956456	0.0365022
Breast carcinoma	BRCA	DEL	CASZ1	2	199	5	771	0.637637	0.956456	-0.0168083
Breast carcinoma	BRCA	DEL	CBFB	0	201	8	768	0.372403	0.956456	0.0462435
Breast carcinoma	BRCA	DEL	CCSER1	1	200	5	771	1	1	-0.00759664
Breast carcinoma	BRCA	DEL	CDH1	2	199	14	762	0.546843	0.956456	0.0257697
Breast carcinoma	BRCA	DEL	CDKN2A	10	191	61	715	0.173323	0.895298	0.0449352
Breast carcinoma	BRCA	DEL	CSMD1	13	188	13	763	0.000671581	0.0221622	-0.120366
Breast carcinoma	BRCA	DEL	CTNNA1	2	199	5	771	0.637637	0.956456	-0.0168083
Breast carcinoma	BRCA	DEL	DMD	5	196	2	774	0.00515285	0.077834	-0.106872
Breast carcinoma	BRCA	DEL	DOCK8	1	200	5	771	1	1	-0.00759664
Breast carcinoma	BRCA	DEL	FOXO3	1	200	8	768	0.694667	0.996697	0.0225702
Breast carcinoma	BRCA	DEL	FOXP1	0	201	9	767	0.217042	0.895298	0.0490739
Breast carcinoma	BRCA	DEL	JAK2	2	199	8	768	1	1	-0.00144194
Breast carcinoma	BRCA	DEL	KDM6A	1	200	5	771	1	1	-0.00759664
Breast carcinoma	BRCA	DEL	KMT2C	0	201	7	769	0.355643	0.956456	0.0432345
Breast carcinoma	BRCA	DEL	LINC01001	1	200	6	770	1	1	-0.0132131
Breast carcinoma	BRCA	DEL	MAP2K4	9	192	57	719	0.205632	0.895298	0.046189
Breast carcinoma	BRCA	DEL	MLLT4	2	199	10	766	1	1	-0.0107766
Breast carcinoma	BRCA	DEL	NCOR1	3	198	15	761	1	1	0.0132398
Breast carcinoma	BRCA	DEL	NF1	5	196	28	748	0.51775	0.956456	0.0250767
Breast carcinoma	BRCA	DEL	OR4F21	4	197	15	761	1	1	-0.00167033
Breast carcinoma	BRCA	DEL	PARK2	0	201	7	769	0.355643	0.956456	0.0432345
Breast carcinoma	BRCA	DEL	PLXNB2	2	199	5	771	0.637637	0.956456	-0.0168083
Breast carcinoma	BRCA	DEL	PTEN	20	181	40	736	0.0196219	0.129505	-0.0807444
Breast carcinoma	BRCA	DEL	PTPRD	2	199	13	763	0.748349	1	0.0223642
Breast carcinoma	BRCA	DEL	RAD51B	6	195	4	772	0.00707582	0.077834	-0.0991846
Breast carcinoma	BRCA	DEL	RB1	16	185	26	750	0.00961021	0.0792843	-0.0918691
Breast carcinoma	BRCA	DEL	RUNX1	1	200	10	766	0.476893	0.956456	0.0303111
Breast carcinoma	BRCA	DEL	SMAD4	0	201	7	769	0.355643	0.956456	0.0432345
Breast carcinoma	BRCA	DEL	SPATA31A7	3	198	7	769	0.438063	0.956456	-0.0237147
Breast carcinoma	BRCA	DEL	TCF12	1	200	5	771	1	1	-0.00759664
Breast carcinoma	BRCA	DEL	TP53	8	193	23	753	0.497343	0.956456	-0.0234355
Breast carcinoma	BRCA	DEL	TPTE	0	201	5	771	0.589579	0.956456	0.0365022
Breast carcinoma	BRCA	MUTATION	AKT1	8	193	43	733	0.477174	1	0.0283713
Breast carcinoma	BRCA	MUTATION	APC	2	199	10	766	1	1	-0.0107766
Breast carcinoma	BRCA	MUTATION	AR	2	199	13	763	0.748349	1	0.0223642
Breast carcinoma	BRCA	MUTATION	ARHGAP35	2	199	5	771	0.637637	1	-0.0168083
Breast carcinoma	BRCA	MUTATION	ARID1A	4	197	40	736	0.0564614	0.606044	0.0616849
Breast carcinoma	BRCA	MUTATION	ARID1B	2	199	11	765	1	1	0.0149055
Breast carcinoma	BRCA	MUTATION	ASXL1	1	200	8	768	0.694667	1	0.0225702
Breast carcinoma	BRCA	MUTATION	ATM	4	197	34	742	0.151253	0.694014	0.0499983
Breast carcinoma	BRCA	MUTATION	ATRX	3	198	11	765	1	1	-0.00255141
Breast carcinoma	BRCA	MUTATION	BAP1	2	199	8	768	1	1	-0.00144194
Breast carcinoma	BRCA	MUTATION	BRAF	1	200	9	767	0.696797	1	0.0265986
Breast carcinoma	BRCA	MUTATION	BRCA1	3	198	9	767	0.719574	1	-0.0122119
Breast carcinoma	BRCA	MUTATION	BRCA2	3	198	12	764	1	1	-0.00177059
Breast carcinoma	BRCA	MUTATION	BRIP1	1	200	11	765	0.47705	1	0.0337652
Breast carcinoma	BRCA	MUTATION	CALR	0	201	6	770	0.355488	0.973326	0.0400067
Breast carcinoma	BRCA	MUTATION	CASP8	2	199	5	771	0.637637	1	-0.0168083
Breast carcinoma	BRCA	MUTATION	CASZ1	1	200	7	769	1	1	0.0181465
Breast carcinoma	BRCA	MUTATION	CBFB	12	189	24	752	0.0600877	0.606044	-0.0617416
Breast carcinoma	BRCA	MUTATION	CDH1	13	188	98	678	0.0125489	0.288624	0.0784827
Breast carcinoma	BRCA	MUTATION	CDK12	1	200	7	769	1	1	0.0181465
Breast carcinoma	BRCA	MUTATION	CDKN1B	1	200	17	759	0.144491	0.692353	0.0508972
Breast carcinoma	BRCA	MUTATION	CDKN2A	2	199	9	767	1	1	-0.00631276
Breast carcinoma	BRCA	MUTATION	CHD4	1	200	15	761	0.216701	0.779994	0.0457197
Breast carcinoma	BRCA	MUTATION	CHEK2	4	197	5	771	0.0924379	0.612166	-0.0569409
Breast carcinoma	BRCA	MUTATION	CREBBP	4	197	16	760	1	1	-0.00204983
Breast carcinoma	BRCA	MUTATION	CTCF	6	195	17	759	0.600125	1	-0.0211789
Breast carcinoma	BRCA	MUTATION	CYLD	1	200	7	769	1	1	0.0181465
Breast carcinoma	BRCA	MUTATION	DNMT3A	2	199	7	769	1	1	-0.00393351
Breast carcinoma	BRCA	MUTATION	EGFR	1	200	5	771	1	1	-0.00759664
Breast carcinoma	BRCA	MUTATION	ELF3	0	201	6	770	0.355488	0.973326	0.0400067
Breast carcinoma	BRCA	MUTATION	EP300	3	198	11	765	1	1	-0.00255141
Breast carcinoma	BRCA	MUTATION	ERBB2	2	199	38	738	0.00887076	0.288624	0.0795982
Breast carcinoma	BRCA	MUTATION	ERBB3	2	199	8	768	1	1	-0.00144194
Breast carcinoma	BRCA	MUTATION	ERCC2	1	200	7	769	1	1	0.0181465
Breast carcinoma	BRCA	MUTATION	ESR1	1	200	127	649	9.56434e-13	1.0999e-10	0.19011
Breast carcinoma	BRCA	MUTATION	FAT1	6	195	16	760	0.4262	1	-0.0251548
Breast carcinoma	BRCA	MUTATION	FAT4	2	199	11	765	1	1	0.0149055
Breast carcinoma	BRCA	MUTATION	FBXW7	4	197	5	771	0.0924379	0.612166	-0.0569409
Breast carcinoma	BRCA	MUTATION	FGFR1	0	201	18	758	0.0334359	0.597452	0.0697259
Breast carcinoma	BRCA	MUTATION	FGFR2	4	197	11	765	0.525394	1	-0.018823
Breast carcinoma	BRCA	MUTATION	FH	0	201	7	769	0.355643	0.973326	0.0432345
Breast carcinoma	BRCA	MUTATION	FOXA1	5	196	41	735	0.132625	0.692353	0.0533585
Breast carcinoma	BRCA	MUTATION	FOXP1	3	198	15	761	1	1	0.0132398
Breast carcinoma	BRCA	MUTATION	GATA3	21	180	95	681	0.541853	1	0.0224256
Breast carcinoma	BRCA	MUTATION	GPS2	2	199	13	763	0.748349	1	0.0223642
Breast carcinoma	BRCA	MUTATION	GRIN2A	1	200	23	753	0.0415619	0.597452	0.0644082
Breast carcinoma	BRCA	MUTATION	GSK3B	0	201	5	771	0.589579	1	0.0365022
Breast carcinoma	BRCA	MUTATION	GTF2I	1	200	6	770	1	1	-0.0132131
Breast carcinoma	BRCA	MUTATION	HIST2H3D	0	201	6	770	0.355488	0.973326	0.0400067
Breast carcinoma	BRCA	MUTATION	HNRNPA2B1	0	201	6	770	0.355488	0.973326	0.0400067
Breast carcinoma	BRCA	MUTATION	HOXC13	1	200	11	765	0.47705	1	0.0337652
Breast carcinoma	BRCA	MUTATION	JAK1	0	201	12	764	0.141088	0.692353	0.0567537
Breast carcinoma	BRCA	MUTATION	JMJD4	0	201	9	767	0.217042	0.779994	0.0490739
Breast carcinoma	BRCA	MUTATION	KANSL1	2	199	5	771	0.637637	1	-0.0168083
Breast carcinoma	BRCA	MUTATION	KDM6A	2	199	9	767	1	1	-0.00631276
Breast carcinoma	BRCA	MUTATION	KMT2B	2	199	8	768	1	1	-0.00144194
Breast carcinoma	BRCA	MUTATION	KMT2C	23	178	78	698	0.602943	1	-0.0184722
Breast carcinoma	BRCA	MUTATION	KMT2D	3	198	10	766	0.73693	1	-0.00719264
Breast carcinoma	BRCA	MUTATION	KRAS	0	201	10	766	0.22883	0.797439	0.0517552
Breast carcinoma	BRCA	MUTATION	MAP2K4	6	195	49	727	0.0844317	0.612166	0.0583906
Breast carcinoma	BRCA	MUTATION	MAP2K7	1	200	10	766	0.476893	1	0.0303111
Breast carcinoma	BRCA	MUTATION	MAP3K1	16	185	60	716	0.883221	1	-0.0034447
Breast carcinoma	BRCA	MUTATION	MAX	0	201	5	771	0.589579	1	0.0365022
Breast carcinoma	BRCA	MUTATION	MED12	2	199	6	770	0.671259	1	-0.0099504
Breast carcinoma	BRCA	MUTATION	MEN1	1	200	13	763	0.32287	0.973326	0.0400593
Breast carcinoma	BRCA	MUTATION	MGA	0	201	11	765	0.133335	0.692353	0.0543094
Breast carcinoma	BRCA	MUTATION	MTOR	2	199	8	768	1	1	-0.00144194
Breast carcinoma	BRCA	MUTATION	NCOR1	6	195	21	755	0.810323	1	-0.00687728
Breast carcinoma	BRCA	MUTATION	NF1	5	196	49	727	0.0365982	0.597452	0.0676979
Breast carcinoma	BRCA	MUTATION	NIPBL	3	198	8	768	0.705681	1	-0.0176856
Breast carcinoma	BRCA	MUTATION	NOTCH1	2	199	12	764	0.746573	1	0.0187539
Breast carcinoma	BRCA	MUTATION	NOTCH2	5	196	3	773	0.0114552	0.288624	-0.0942412
Breast carcinoma	BRCA	MUTATION	NTRK2	1	200	5	771	1	1	-0.00759664
Breast carcinoma	BRCA	MUTATION	NTRK3	1	200	5	771	1	1	-0.00759664
Breast carcinoma	BRCA	MUTATION	PBRM1	2	199	9	767	1	1	-0.00631276
Breast carcinoma	BRCA	MUTATION	PIK3CA	56	145	293	483	0.0103375	0.288624	0.0834913
Breast carcinoma	BRCA	MUTATION	PIK3R1	6	195	8	768	0.0483835	0.606044	-0.0664674
Breast carcinoma	BRCA	MUTATION	PLCG1	2	199	6	770	0.671259	1	-0.0099504
Breast carcinoma	BRCA	MUTATION	POT1	2	199	8	768	1	1	-0.00144194
Breast carcinoma	BRCA	MUTATION	PPM1D	0	201	9	767	0.217042	0.779994	0.0490739
Breast carcinoma	BRCA	MUTATION	PRDM1	0	201	5	771	0.589579	1	0.0365022
Breast carcinoma	BRCA	MUTATION	PREX2	5	196	7	769	0.079153	0.612166	-0.058189
Breast carcinoma	BRCA	MUTATION	PTEN	11	190	71	705	0.115499	0.692353	0.0536026
Breast carcinoma	BRCA	MUTATION	PTPN13	0	201	8	768	0.372403	0.973326	0.0462435
Breast carcinoma	BRCA	MUTATION	RAD21	1	200	7	769	1	1	0.0181465
Breast carcinoma	BRCA	MUTATION	RASA1	0	201	9	767	0.217042	0.779994	0.0490739
Breast carcinoma	BRCA	MUTATION	RB1	6	195	25	751	1	1	-0.00545596
Breast carcinoma	BRCA	MUTATION	RHOA	1	200	11	765	0.47705	1	0.0337652
Breast carcinoma	BRCA	MUTATION	RNF43	1	200	8	768	0.694667	1	0.0225702
Breast carcinoma	BRCA	MUTATION	RPL5	0	201	5	771	0.589579	1	0.0365022
Breast carcinoma	BRCA	MUTATION	RUNX1	1	200	19	757	0.0958172	0.612166	0.0556932
Breast carcinoma	BRCA	MUTATION	SETD2	1	200	9	767	0.696797	1	0.0265986
Breast carcinoma	BRCA	MUTATION	SF3B1	5	196	8	768	0.156908	0.694014	-0.0513889
Breast carcinoma	BRCA	MUTATION	SMAD2	2	199	7	769	1	1	-0.00393351
Breast carcinoma	BRCA	MUTATION	SMAD4	4	197	17	759	1	1	-0.00559341
Breast carcinoma	BRCA	MUTATION	SMARCA4	2	199	9	767	1	1	-0.00631276
Breast carcinoma	BRCA	MUTATION	SMC3	0	201	5	771	0.589579	1	0.0365022
Breast carcinoma	BRCA	MUTATION	SOX9	2	199	14	762	0.546843	1	0.0257697
Breast carcinoma	BRCA	MUTATION	SPEN	2	199	17	759	0.393811	1	0.0350018
Breast carcinoma	BRCA	MUTATION	SPOP	2	199	9	767	1	1	-0.00631276
Breast carcinoma	BRCA	MUTATION	STAG2	1	200	9	767	0.696797	1	0.0265986
Breast carcinoma	BRCA	MUTATION	STK11	1	200	10	766	0.476893	1	0.0303111
Breast carcinoma	BRCA	MUTATION	TBX3	5	196	38	738	0.176386	0.751274	0.047481
Breast carcinoma	BRCA	MUTATION	TCF7L2	0	201	6	770	0.355488	0.973326	0.0400067
Breast carcinoma	BRCA	MUTATION	TGFBR2	1	200	7	769	1	1	0.0181465
Breast carcinoma	BRCA	MUTATION	TOP2A	1	200	9	767	0.696797	1	0.0265986
Breast carcinoma	BRCA	MUTATION	TP53	99	102	329	447	0.0937943	0.612166	-0.0558655
Breast carcinoma	BRCA	MUTATION	TRAF7	1	200	5	771	1	1	-0.00759664
Breast carcinoma	BRCA	MUTATION	TRIM51	0	201	8	768	0.372403	0.973326	0.0462435
Breast carcinoma	BRCA	MUTATION	TSC2	1	200	21	755	0.0632394	0.606044	0.0601793
Breast carcinoma	BRCA	MUTATION	USP28	0	201	7	769	0.355643	0.973326	0.0432345
Breast carcinoma	BRCA	MUTATION	ZFHX3	0	201	9	767	0.217042	0.779994	0.0490739
Breast carcinoma	BRCA	MUTATION	ZFP36L1	0	201	7	769	0.355643	0.973326	0.0432345
Breast carcinoma	BRCA	MUTATION	ZFP36L2	2	199	8	768	1	1	-0.00144194
Breast carcinoma	BRCA	MUTATION	ZMYM3	0	201	12	764	0.141088	0.692353	0.0567537
Cervical carcinoma	CESC	MUTATION	PIK3CA	2	16	13	25	0.106376	0.242821	0.243608
Cervical carcinoma	CESC	MUTATION	STK11	2	16	5	33	1	1	-0.0289037
Cervical carcinoma	CESC	MUTATION	TP53	0	18	6	32	0.161881	0.242821	0.238416
Cholangiocarcinoma	CHOL	AMP	ERBB2	1	25	7	59	0.433126	0.433126	0.108023
Cholangiocarcinoma	CHOL	AMP	MYC	0	26	5	61	0.316538	0.433126	0.150467
Cholangiocarcinoma	CHOL	DEL	CDKN2A	10	16	19	47	0.455951	0.607935	-0.0937519
Cholangiocarcinoma	CHOL	DEL	MACROD2	0	26	6	60	0.178802	0.357605	0.165783
Cholangiocarcinoma	CHOL	DEL	PBRM1	0	26	6	60	0.178802	0.357605	0.165783
Cholangiocarcinoma	CHOL	DEL	SMAD4	2	24	9	57	0.722183	0.722183	0.0824903
Cholangiocarcinoma	CHOL	MUTATION	ARID1A	6	20	7	59	0.180933	0.277354	-0.161202
Cholangiocarcinoma	CHOL	MUTATION	ATM	3	23	5	61	0.682759	0.744828	-0.0633236
Cholangiocarcinoma	CHOL	MUTATION	BAP1	0	26	6	60	0.178802	0.277354	0.165783
Cholangiocarcinoma	CHOL	MUTATION	CDKN2A	1	25	14	52	0.0585381	0.277354	0.211674
Cholangiocarcinoma	CHOL	MUTATION	EPHA2	2	24	7	59	1	1	0.0441622
Cholangiocarcinoma	CHOL	MUTATION	GRIN2A	0	26	7	59	0.184903	0.277354	0.180117
Cholangiocarcinoma	CHOL	MUTATION	IDH1	1	25	11	55	0.167923	0.277354	0.171407
Cholangiocarcinoma	CHOL	MUTATION	KMT2C	5	21	5	61	0.138468	0.277354	-0.168603
Cholangiocarcinoma	CHOL	MUTATION	KRAS	3	23	19	47	0.105681	0.277354	0.182084
Cholangiocarcinoma	CHOL	MUTATION	PBRM1	1	25	9	57	0.271932	0.362577	0.141626
Cholangiocarcinoma	CHOL	MUTATION	SMAD4	5	21	5	61	0.138468	0.277354	-0.168603
Cholangiocarcinoma	CHOL	MUTATION	TP53	9	17	27	39	0.640807	0.744828	0.0580657
Colorectal carcinoma	COREAD	AMP	ANK1	0	51	13	608	0.613551	1	0.0402502
Colorectal carcinoma	COREAD	AMP	CCND1	0	51	7	614	1	1	-0.029402
Colorectal carcinoma	COREAD	AMP	CCND2	1	50	16	605	1	1	-0.0103839
Colorectal carcinoma	COREAD	AMP	CCND3	0	51	8	613	1	1	-0.0314558
Colorectal carcinoma	COREAD	AMP	CDX2	1	50	35	586	0.510866	1	0.0432257
Colorectal carcinoma	COREAD	AMP	ERBB2	2	49	17	604	0.648862	1	-0.0189176
Colorectal carcinoma	COREAD	AMP	FGF3	0	51	5	616	1	1	-0.024812
Colorectal carcinoma	COREAD	AMP	FGFR1	0	51	11	610	1	1	0.0369688
Colorectal carcinoma	COREAD	AMP	FLT3	1	50	31	590	0.501818	1	0.0376943
Colorectal carcinoma	COREAD	AMP	GNAS	0	51	5	616	1	1	-0.024812
Colorectal carcinoma	COREAD	AMP	IKBKB	0	51	10	611	1	1	-0.0352217
Colorectal carcinoma	COREAD	AMP	IRS2	0	51	14	607	0.6154	1	0.0418014
Colorectal carcinoma	COREAD	AMP	KLF5	1	50	12	609	1	1	-0.000546383
Colorectal carcinoma	COREAD	AMP	KRAS	0	51	7	614	1	1	-0.029402
Colorectal carcinoma	COREAD	AMP	MET	0	51	5	616	1	1	-0.024812
Colorectal carcinoma	COREAD	AMP	MYC	0	51	18	603	0.386776	1	0.047543
Colorectal carcinoma	COREAD	AMP	PABPC1	0	51	7	614	1	1	-0.029402
Colorectal carcinoma	COREAD	AMP	RAD21	0	51	8	613	1	1	-0.0314558
Colorectal carcinoma	COREAD	AMP	SEMG2	1	50	13	608	1	1	-0.0024589
Colorectal carcinoma	COREAD	AMP	TG	0	51	7	614	1	1	-0.029402
Colorectal carcinoma	COREAD	AMP	TOP1	0	51	5	616	1	1	-0.024812
Colorectal carcinoma	COREAD	AMP	TOP2A	1	50	5	616	0.378368	1	-0.032534
Colorectal carcinoma	COREAD	AMP	TYMS	0	51	10	611	1	1	-0.0352217
Colorectal carcinoma	COREAD	AMP	VEGFA	0	51	8	613	1	1	-0.0314558
Colorectal carcinoma	COREAD	AMP	ZBTB10	0	51	9	612	1	1	-0.033389
Colorectal carcinoma	COREAD	AMP	ZMIZ1	0	51	8	613	1	1	-0.0314558
Colorectal carcinoma	COREAD	AMP	ZNF217	0	51	7	614	1	1	-0.029402
Colorectal carcinoma	COREAD	DEL	APC	1	50	6	615	0.425971	1	-0.025943
Colorectal carcinoma	COREAD	DEL	CCSER1	2	49	29	592	1	1	-0.0094473
Colorectal carcinoma	COREAD	DEL	CDKN2A	0	51	13	608	0.613551	1	0.0402502
Colorectal carcinoma	COREAD	DEL	CTNNB1	2	49	12	609	0.287898	1	-0.0368835
Colorectal carcinoma	COREAD	DEL	FHIT	3	48	43	578	1	1	-0.0109274
Colorectal carcinoma	COREAD	DEL	GMDS	0	51	5	616	1	1	-0.024812
Colorectal carcinoma	COREAD	DEL	GPHN	1	50	6	615	0.425971	1	-0.025943
Colorectal carcinoma	COREAD	DEL	HDHD1	2	49	15	606	0.3747	1	-0.0254005
Colorectal carcinoma	COREAD	DEL	IRF2	0	51	9	612	1	1	-0.033389
Colorectal carcinoma	COREAD	DEL	ITGAV	1	50	10	611	0.583136	1	-0.00731467
Colorectal carcinoma	COREAD	DEL	LINC00290	0	51	5	616	1	1	-0.024812
Colorectal carcinoma	COREAD	DEL	LRP1B	0	51	6	615	1	1	-0.0272006
Colorectal carcinoma	COREAD	DEL	MACROD2	1	50	29	592	0.719775	1	0.0347399
Colorectal carcinoma	COREAD	DEL	MAP2K4	1	50	20	601	1	1	-0.0191753
Colorectal carcinoma	COREAD	DEL	OR4F21	1	50	8	613	0.510702	1	-0.0154943
Colorectal carcinoma	COREAD	DEL	PARK2	0	51	43	578	0.0663152	1	0.0749287
Colorectal carcinoma	COREAD	DEL	PTEN	2	49	32	589	1	1	-0.0148793
Colorectal carcinoma	COREAD	DEL	RB1	1	50	6	615	0.425971	1	-0.025943
Colorectal carcinoma	COREAD	DEL	RNF43	0	51	6	615	1	1	-0.0272006
Colorectal carcinoma	COREAD	DEL	SMAD2	0	51	17	604	0.631702	1	0.0461682
Colorectal carcinoma	COREAD	DEL	SMAD4	2	49	63	558	0.2152	1	0.0557577
Colorectal carcinoma	COREAD	DEL	SOX9	0	51	6	615	1	1	-0.0272006
Colorectal carcinoma	COREAD	DEL	STS	1	50	10	611	0.583136	1	-0.00731467
Colorectal carcinoma	COREAD	DEL	TGFBR2	0	51	8	613	1	1	-0.0314558
Colorectal carcinoma	COREAD	DEL	TP53	0	51	15	606	0.619241	1	0.0433014
Colorectal carcinoma	COREAD	DEL	ZNRF3	0	51	5	616	1	1	-0.024812
Colorectal carcinoma	COREAD	MUTATION	ACVR1B	1	50	8	613	0.510702	1	-0.0154943
Colorectal carcinoma	COREAD	MUTATION	ACVR2A	7	44	35	586	0.0323492	0.550724	-0.088502
Colorectal carcinoma	COREAD	MUTATION	AMER1	4	47	39	582	0.558423	1	-0.0169128
Colorectal carcinoma	COREAD	MUTATION	APC	44	7	480	141	0.160989	0.628306	-0.0573855
Colorectal carcinoma	COREAD	MUTATION	AR	1	50	16	605	1	1	-0.0103839
Colorectal carcinoma	COREAD	MUTATION	ARHGAP35	1	50	5	616	0.378368	0.998471	-0.032534
Colorectal carcinoma	COREAD	MUTATION	ARID1A	5	46	38	583	0.36342	0.998471	-0.0398731
Colorectal carcinoma	COREAD	MUTATION	ARID1B	0	51	13	608	0.613551	1	0.0402502
Colorectal carcinoma	COREAD	MUTATION	ARID2	0	51	9	612	1	1	-0.033389
Colorectal carcinoma	COREAD	MUTATION	ASXL1	1	50	11	610	1	1	-0.00378842
Colorectal carcinoma	COREAD	MUTATION	ATM	7	44	41	580	0.0812823	0.550724	-0.0732479
Colorectal carcinoma	COREAD	MUTATION	ATRX	2	49	5	616	0.0927535	0.550724	-0.081288
Colorectal carcinoma	COREAD	MUTATION	AXIN1	0	51	5	616	1	1	-0.024812
Colorectal carcinoma	COREAD	MUTATION	AXIN2	2	49	6	615	0.117807	0.589037	-0.0721632
Colorectal carcinoma	COREAD	MUTATION	B2M	5	46	14	607	0.0106358	0.336801	-0.120619
Colorectal carcinoma	COREAD	MUTATION	BAP1	0	51	8	613	1	1	-0.0314558
Colorectal carcinoma	COREAD	MUTATION	BCL9L	1	50	18	603	1	1	-0.0149828
Colorectal carcinoma	COREAD	MUTATION	BCOR	0	51	5	616	1	1	-0.024812
Colorectal carcinoma	COREAD	MUTATION	BMPR1A	1	50	9	612	0.54834	1	-0.0111881
Colorectal carcinoma	COREAD	MUTATION	BRAF	1	50	68	553	0.0505232	0.550724	0.0784284
Colorectal carcinoma	COREAD	MUTATION	BRCA2	2	49	5	616	0.0927535	0.550724	-0.081288
Colorectal carcinoma	COREAD	MUTATION	CASP8	2	49	7	614	0.144327	0.628306	-0.0643775
Colorectal carcinoma	COREAD	MUTATION	CDH1	0	51	16	605	0.624766	1	0.0447556
Colorectal carcinoma	COREAD	MUTATION	CDKN2A	0	51	7	614	1	1	-0.029402
Colorectal carcinoma	COREAD	MUTATION	CHD4	0	51	6	615	1	1	-0.0272006
Colorectal carcinoma	COREAD	MUTATION	CHEK2	0	51	5	616	1	1	-0.024812
Colorectal carcinoma	COREAD	MUTATION	CREBBP	3	48	15	606	0.149785	0.628306	-0.0568652
Colorectal carcinoma	COREAD	MUTATION	CTNNB1	2	49	11	610	0.258577	0.818828	-0.041343
Colorectal carcinoma	COREAD	MUTATION	CYLD	1	50	24	597	0.713116	1	0.0266418
Colorectal carcinoma	COREAD	MUTATION	ELF3	0	51	14	607	0.6154	1	0.0418014
Colorectal carcinoma	COREAD	MUTATION	EP300	1	50	12	609	1	1	-0.000546383
Colorectal carcinoma	COREAD	MUTATION	ERBB2	1	50	19	602	1	1	-0.0171242
Colorectal carcinoma	COREAD	MUTATION	ERBB3	2	49	8	613	0.171958	0.628306	-0.0575978
Colorectal carcinoma	COREAD	MUTATION	FAT1	0	51	14	607	0.6154	1	0.0418014
Colorectal carcinoma	COREAD	MUTATION	FAT4	1	50	20	601	1	1	-0.0191753
Colorectal carcinoma	COREAD	MUTATION	FBXW7	8	43	62	559	0.228554	0.775451	-0.0494356
Colorectal carcinoma	COREAD	MUTATION	FLCN	0	51	5	616	1	1	-0.024812
Colorectal carcinoma	COREAD	MUTATION	FOXA1	0	51	5	616	1	1	-0.024812
Colorectal carcinoma	COREAD	MUTATION	FOXP1	0	51	7	614	1	1	-0.029402
Colorectal carcinoma	COREAD	MUTATION	GNAS	1	50	10	611	0.583136	1	-0.00731467
Colorectal carcinoma	COREAD	MUTATION	GRIN2A	0	51	9	612	1	1	-0.033389
Colorectal carcinoma	COREAD	MUTATION	GTF2I	0	51	6	615	1	1	-0.0272006
Colorectal carcinoma	COREAD	MUTATION	HLA-A	2	49	8	613	0.171958	0.628306	-0.0575978
Colorectal carcinoma	COREAD	MUTATION	HLA-B	1	50	11	610	1	1	-0.00378842
Colorectal carcinoma	COREAD	MUTATION	JAK1	0	51	7	614	1	1	-0.029402
Colorectal carcinoma	COREAD	MUTATION	KDM6A	1	50	7	614	0.469994	1	-0.0203537
Colorectal carcinoma	COREAD	MUTATION	KDR	0	51	6	615	1	1	-0.0272006
Colorectal carcinoma	COREAD	MUTATION	KIT	0	51	5	616	1	1	-0.024812
Colorectal carcinoma	COREAD	MUTATION	KLF5	0	51	11	610	1	1	0.0369688
Colorectal carcinoma	COREAD	MUTATION	KMT2C	1	50	21	600	1	1	-0.0211453
Colorectal carcinoma	COREAD	MUTATION	KMT2D	2	49	14	607	0.3461	0.998471	-0.0289595
Colorectal carcinoma	COREAD	MUTATION	KRAS	28	23	272	349	0.143348	0.628306	-0.0591406
Colorectal carcinoma	COREAD	MUTATION	MAP2K1	1	50	12	609	1	1	-0.000546383
Colorectal carcinoma	COREAD	MUTATION	MAP2K4	4	47	15	606	0.0486767	0.550724	-0.0867185
Colorectal carcinoma	COREAD	MUTATION	MAP2K7	1	50	10	611	0.583136	1	-0.00731467
Colorectal carcinoma	COREAD	MUTATION	MED12	0	51	5	616	1	1	-0.024812
Colorectal carcinoma	COREAD	MUTATION	MLK4	5	46	24	597	0.0606198	0.550724	-0.0774022
Colorectal carcinoma	COREAD	MUTATION	MSH6	1	50	5	616	0.378368	0.998471	-0.032534
Colorectal carcinoma	COREAD	MUTATION	MTOR	2	49	5	616	0.0927535	0.550724	-0.081288
Colorectal carcinoma	COREAD	MUTATION	NF1	3	48	11	610	0.0826519	0.550724	-0.076226
Colorectal carcinoma	COREAD	MUTATION	NIPBL	2	49	6	615	0.117807	0.589037	-0.0721632
Colorectal carcinoma	COREAD	MUTATION	NRAS	3	48	32	589	0.742622	1	-0.00869315
Colorectal carcinoma	COREAD	MUTATION	NRG1	0	51	6	615	1	1	-0.0272006
Colorectal carcinoma	COREAD	MUTATION	PBRM1	0	51	5	616	1	1	-0.024812
Colorectal carcinoma	COREAD	MUTATION	PIK3CA	19	32	92	529	0.000225208	0.0127445	-0.160034
Colorectal carcinoma	COREAD	MUTATION	PIK3R1	4	47	18	603	0.077566	0.550724	-0.0735856
Colorectal carcinoma	COREAD	MUTATION	POLE	6	45	8	613	0.000268305	0.0127445	-0.194253
Colorectal carcinoma	COREAD	MUTATION	POT1	0	51	6	615	1	1	-0.0272006
Colorectal carcinoma	COREAD	MUTATION	PTEN	5	46	26	595	0.0772501	0.550724	-0.0709145
Colorectal carcinoma	COREAD	MUTATION	RASA1	2	49	6	615	0.117807	0.589037	-0.0721632
Colorectal carcinoma	COREAD	MUTATION	RBM10	2	49	5	616	0.0927535	0.550724	-0.081288
Colorectal carcinoma	COREAD	MUTATION	RNF43	1	50	31	590	0.501818	1	0.0376943
Colorectal carcinoma	COREAD	MUTATION	RPL22	2	49	11	610	0.258577	0.818828	-0.041343
Colorectal carcinoma	COREAD	MUTATION	SLCO1B1	0	51	5	616	1	1	-0.024812
Colorectal carcinoma	COREAD	MUTATION	SMAD2	2	49	12	609	0.287898	0.882268	-0.0368835
Colorectal carcinoma	COREAD	MUTATION	SMAD4	8	43	99	522	1	1	-0.00185113
Colorectal carcinoma	COREAD	MUTATION	SMARCA4	1	50	10	611	0.583136	1	-0.00731467
Colorectal carcinoma	COREAD	MUTATION	SMC3	0	51	6	615	1	1	-0.0272006
Colorectal carcinoma	COREAD	MUTATION	SOX9	7	44	50	571	0.1853	0.65198	-0.0539315
Colorectal carcinoma	COREAD	MUTATION	STAG2	0	51	6	615	1	1	-0.0272006
Colorectal carcinoma	COREAD	MUTATION	TBX3	1	50	9	612	0.54834	1	-0.0111881
Colorectal carcinoma	COREAD	MUTATION	TCF7L2	4	47	62	559	0.807874	1	0.0190498
Colorectal carcinoma	COREAD	MUTATION	TERT	1	50	9	612	0.54834	1	-0.0111881
Colorectal carcinoma	COREAD	MUTATION	TGFBR1	1	50	11	610	1	1	-0.00378842
Colorectal carcinoma	COREAD	MUTATION	TGFBR2	4	47	24	597	0.155318	0.628306	-0.0527251
Colorectal carcinoma	COREAD	MUTATION	TGIF1	0	51	12	609	0.614038	1	0.0386419
Colorectal carcinoma	COREAD	MUTATION	TOP2A	0	51	6	615	1	1	-0.0272006
Colorectal carcinoma	COREAD	MUTATION	TP53	32	19	480	141	0.0254592	0.550724	0.0904663
Colorectal carcinoma	COREAD	MUTATION	TRIM51	1	50	9	612	0.54834	1	-0.0111881
Colorectal carcinoma	COREAD	MUTATION	TSC1	1	50	5	616	0.378368	0.998471	-0.032534
Colorectal carcinoma	COREAD	MUTATION	TSC2	0	51	17	604	0.631702	1	0.0461682
Colorectal carcinoma	COREAD	MUTATION	TSHR	0	51	5	616	1	1	-0.024812
Colorectal carcinoma	COREAD	MUTATION	ZFP36L2	4	47	54	567	1	1	-0.0080396
Colorectal carcinoma	COREAD	MUTATION	ZMYM3	0	51	6	615	1	1	-0.0272006
Colorectal carcinoma	COREAD	MUTATION	ZNRF3	0	51	9	612	1	1	-0.033389
Diffuse large B-cell lymphoma	DLBCL	DEL	CDKN2A	12	92	1	19	0.691112	0.691112	-0.0785008
Diffuse large B-cell lymphoma	DLBCL	DEL	IGLL5	22	82	8	12	0.0888304	0.177661	0.161856
Diffuse large B-cell lymphoma	DLBCL	MUTATION	ARID1A	10	94	0	20	0.36334	0.781373	-0.129881
Diffuse large B-cell lymphoma	DLBCL	MUTATION	ATM	5	99	1	19	1	1	0.00329619
Diffuse large B-cell lymphoma	DLBCL	MUTATION	B2M	16	88	1	19	0.303198	0.781373	-0.111047
Diffuse large B-cell lymphoma	DLBCL	MUTATION	CD58	6	98	2	18	0.614073	0.794683	0.0633398
Diffuse large B-cell lymphoma	DLBCL	MUTATION	CREBBP	36	68	6	14	0.799779	0.92606	-0.0358681
Diffuse large B-cell lymphoma	DLBCL	MUTATION	DDX3X	7	97	3	17	0.203385	0.781373	0.111698
Diffuse large B-cell lymphoma	DLBCL	MUTATION	EZH2	12	92	4	16	0.289785	0.781373	0.0928344
Diffuse large B-cell lymphoma	DLBCL	MUTATION	FAT1	8	96	0	20	0.352194	0.781373	-0.115163
Diffuse large B-cell lymphoma	DLBCL	MUTATION	FBXO11	10	94	0	20	0.36334	0.781373	-0.129881
Diffuse large B-cell lymphoma	DLBCL	MUTATION	HLA-B	6	98	2	18	0.614073	0.794683	0.0633398
Diffuse large B-cell lymphoma	DLBCL	MUTATION	IGLL5	21	83	1	19	0.122603	0.781373	-0.146266
Diffuse large B-cell lymphoma	DLBCL	MUTATION	KMT2D	36	68	5	15	0.450375	0.794683	-0.0751739
Diffuse large B-cell lymphoma	DLBCL	MUTATION	NFKBIE	5	99	0	20	0.59155	0.794683	-0.0898897
Diffuse large B-cell lymphoma	DLBCL	MUTATION	PHF6	5	99	1	19	1	1	0.00329619
Diffuse large B-cell lymphoma	DLBCL	MUTATION	PIM1	16	88	4	16	0.739465	0.903791	0.0461538
Diffuse large B-cell lymphoma	DLBCL	MUTATION	PTEN	5	99	0	20	0.59155	0.794683	-0.0898897
Diffuse large B-cell lymphoma	DLBCL	MUTATION	RHOA	5	99	1	19	1	1	0.00329619
Diffuse large B-cell lymphoma	DLBCL	MUTATION	SMARCA4	10	94	0	20	0.36334	0.781373	-0.129881
Diffuse large B-cell lymphoma	DLBCL	MUTATION	TMEM30A	6	98	2	18	0.614073	0.794683	0.0633398
Diffuse large B-cell lymphoma	DLBCL	MUTATION	TNFAIP3	4	100	5	15	0.00555177	0.122139	0.299882
Diffuse large B-cell lymphoma	DLBCL	MUTATION	TNFRSF14	16	88	6	14	0.196408	0.781373	0.140712
Diffuse large B-cell lymphoma	DLBCL	MUTATION	TP53	22	82	6	14	0.390687	0.781373	0.0778165
Esophageal carcinoma	ESCA	AMP	CCND1	6	79	18	122	0.189961	0.531891	0.0910693
Esophageal carcinoma	ESCA	AMP	CCNE1	6	79	14	126	0.6298	0.88172	0.0501075
Esophageal carcinoma	ESCA	AMP	CDK6	5	80	10	130	0.789551	0.939654	0.0244998
Esophageal carcinoma	ESCA	AMP	EGFR	5	80	9	131	1	1	0.0109631
Esophageal carcinoma	ESCA	AMP	ERBB2	12	73	26	114	0.4645	0.812875	0.0576355
Esophageal carcinoma	ESCA	AMP	FGF3	5	80	18	122	0.114226	0.484329	0.111626
Esophageal carcinoma	ESCA	AMP	GATA6	8	77	11	129	0.805418	0.939654	-0.0271074
Esophageal carcinoma	ESCA	AMP	KRAS	6	79	21	119	0.0915296	0.484329	0.11848
Esophageal carcinoma	ESCA	AMP	MDM2	7	78	8	132	0.582785	0.88172	-0.0489996
Esophageal carcinoma	ESCA	AMP	MET	2	83	11	129	0.13838	0.484329	0.114374
Esophageal carcinoma	ESCA	AMP	MYC	3	82	18	122	0.0191279	0.267791	0.155462
Esophageal carcinoma	ESCA	AMP	TOP2A	6	79	11	129	1	1	0.0146452
Esophageal carcinoma	ESCA	AMP	VEGFA	1	84	5	135	0.412814	0.812875	0.0720732
Esophageal carcinoma	ESCA	AMP	ZNF217	1	84	7	133	0.264037	0.616087	0.100107
Esophageal carcinoma	ESCA	DEL	AXIN1	0	85	5	135	0.159568	0.797838	0.117468
Esophageal carcinoma	ESCA	DEL	CCSER1	9	76	14	126	1	1	-0.00941423
Esophageal carcinoma	ESCA	DEL	CDKN2A	22	63	31	109	0.521874	1	-0.0427252
Esophageal carcinoma	ESCA	DEL	CSMD1	2	83	6	134	0.713291	1	0.0506034
Esophageal carcinoma	ESCA	DEL	DMD	33	52	54	86	1	1	-0.00250985
Esophageal carcinoma	ESCA	DEL	FHIT	49	36	77	63	0.781976	1	-0.0258544
Esophageal carcinoma	ESCA	DEL	GMDS	4	81	16	124	0.0961681	0.641121	0.114531
Esophageal carcinoma	ESCA	DEL	HDHD1	8	77	5	135	0.0817291	0.641121	-0.121359
Esophageal carcinoma	ESCA	DEL	KDM6A	3	82	6	134	1	1	0.018712
Esophageal carcinoma	ESCA	DEL	LRP1B	1	84	6	134	0.25845	0.861499	0.0868262
Esophageal carcinoma	ESCA	DEL	MACROD2	3	82	6	134	1	1	0.018712
Esophageal carcinoma	ESCA	DEL	PARK2	1	84	6	134	0.25845	0.861499	0.0868262
Esophageal carcinoma	ESCA	DEL	PDE4D	5	80	8	132	1	1	-0.00349234
Esophageal carcinoma	ESCA	DEL	PTEN	2	83	5	135	0.712764	1	0.0340265
Esophageal carcinoma	ESCA	DEL	PTPRD	8	77	13	127	1	1	-0.00210084
Esophageal carcinoma	ESCA	DEL	RUNX1	8	77	9	131	0.442468	0.983263	-0.0547266
Esophageal carcinoma	ESCA	DEL	SMAD4	8	77	11	129	0.805418	1	-0.0271074
Esophageal carcinoma	ESCA	DEL	STS	8	77	9	131	0.442468	0.983263	-0.0547266
Esophageal carcinoma	ESCA	DEL	TGFBR2	0	85	8	132	0.0259316	0.518631	0.14961
Esophageal carcinoma	ESCA	DEL	TP53	1	84	5	135	0.412814	0.983263	0.0720732
Esophageal carcinoma	ESCA	MUTATION	APC	9	76	16	124	1	1	0.0129641
Esophageal carcinoma	ESCA	MUTATION	ARID1A	14	71	21	119	0.84997	1	-0.0196722
Esophageal carcinoma	ESCA	MUTATION	ARID1B	1	84	5	135	0.412814	1	0.0720732
Esophageal carcinoma	ESCA	MUTATION	ARID2	2	83	6	134	0.713291	1	0.0506034
Esophageal carcinoma	ESCA	MUTATION	CDKN2A	14	71	32	108	0.307071	1	0.0767776
Esophageal carcinoma	ESCA	MUTATION	CTNNB1	4	81	6	134	1	1	-0.00988501
Esophageal carcinoma	ESCA	MUTATION	ERBB2	4	81	5	135	0.732449	1	-0.028068
Esophageal carcinoma	ESCA	MUTATION	FAT4	3	82	8	132	0.540841	1	0.0491243
Esophageal carcinoma	ESCA	MUTATION	KDM6A	2	83	5	135	0.712764	1	0.0340265
Esophageal carcinoma	ESCA	MUTATION	KMT2B	2	83	7	133	0.48868	1	0.0654921
Esophageal carcinoma	ESCA	MUTATION	KMT2C	5	80	1	139	0.0298511	0.597021	-0.155526
Esophageal carcinoma	ESCA	MUTATION	KRAS	4	81	6	134	1	1	-0.00988501
Esophageal carcinoma	ESCA	MUTATION	MAP2K4	1	84	7	133	0.264037	1	0.100107
Esophageal carcinoma	ESCA	MUTATION	MAP2K7	2	83	6	134	0.713291	1	0.0506034
Esophageal carcinoma	ESCA	MUTATION	NF1	1	84	7	133	0.264037	1	0.100107
Esophageal carcinoma	ESCA	MUTATION	NOTCH1	3	82	5	135	1	1	-0.00110007
Esophageal carcinoma	ESCA	MUTATION	PIK3CA	7	78	12	128	1	1	-0.00586106
Esophageal carcinoma	ESCA	MUTATION	SMAD4	13	72	12	128	0.13049	1	-0.103713
Esophageal carcinoma	ESCA	MUTATION	SMARCA4	5	80	10	130	0.789551	1	0.0244998
Esophageal carcinoma	ESCA	MUTATION	TP53	74	11	119	21	0.69961	1	-0.0285785
Glioblastoma multiforme	GBM	AMP	CDK4	9	30	7	57	0.159058	0.397645	-0.162555
Glioblastoma multiforme	GBM	AMP	EGFR	24	15	29	35	0.154617	0.397645	-0.157474
Glioblastoma multiforme	GBM	AMP	KDR	1	38	5	59	0.404422	0.622437	0.108689
Glioblastoma multiforme	GBM	AMP	MDM2	5	34	5	59	0.49795	0.622437	-0.0820439
Glioblastoma multiforme	GBM	AMP	PDGFRA	4	35	5	59	0.726984	0.726984	-0.0419781
Glioblastoma multiforme	GBM	DEL	CDKN2A	24	15	42	22	0.678526	0.678526	0.0413147
Glioblastoma multiforme	GBM	DEL	PTEN	6	33	6	58	0.363422	0.678526	-0.0908568
Glioblastoma multiforme	GBM	MUTATION	ATRX	4	35	6	58	1	1	-0.0144397
Glioblastoma multiforme	GBM	MUTATION	EGFR	21	18	18	46	0.0120913	0.108821	-0.257212
Glioblastoma multiforme	GBM	MUTATION	IDH1	4	35	6	58	1	1	-0.0144397
Glioblastoma multiforme	GBM	MUTATION	NF1	4	35	8	56	1	1	0.0339199
Glioblastoma multiforme	GBM	MUTATION	PIK3CA	2	37	8	56	0.311869	0.701706	0.120769
Glioblastoma multiforme	GBM	MUTATION	PIK3R1	1	38	6	58	0.248827	0.701706	0.131263
Glioblastoma multiforme	GBM	MUTATION	PTEN	8	31	22	42	0.180326	0.701706	0.14799
Glioblastoma multiforme	GBM	MUTATION	TERT	28	11	46	18	1	1	0.000864157
Glioblastoma multiforme	GBM	MUTATION	TP53	12	27	22	42	0.829658	1	0.0371926
Hepatocellular carcinoma	LIHC	AMP	CCND1	15	273	6	46	0.109831	0.372716	0.0946467
Hepatocellular carcinoma	LIHC	AMP	FGF3	8	280	3	49	0.384312	0.427013	0.0608535
Hepatocellular carcinoma	LIHC	AMP	MCL1	5	283	1	51	1	1	0.00511106
Hepatocellular carcinoma	LIHC	AMP	MYC	14	274	5	47	0.186358	0.372716	0.0744994
Hepatocellular carcinoma	LIHC	AMP	NCOA2	12	276	5	47	0.155153	0.372716	0.0899843
Hepatocellular carcinoma	LIHC	AMP	PABPC1	13	275	6	46	0.0529026	0.372716	0.110075
Hepatocellular carcinoma	LIHC	AMP	PREX2	13	275	4	48	0.307739	0.384673	0.0524908
Hepatocellular carcinoma	LIHC	AMP	RAD21	12	276	4	48	0.282391	0.384673	0.0599244
Hepatocellular carcinoma	LIHC	AMP	TG	14	274	5	47	0.186358	0.372716	0.0744994
Hepatocellular carcinoma	LIHC	AMP	ZBTB10	13	275	4	48	0.307739	0.384673	0.0524908
Hepatocellular carcinoma	LIHC	DEL	AMER1	5	283	0	52	1	1	-0.051912
Hepatocellular carcinoma	LIHC	DEL	AXIN1	9	279	2	50	0.67832	1	0.01467
Hepatocellular carcinoma	LIHC	DEL	CDKN2A	17	271	7	45	0.0715139	0.500597	0.106218
Hepatocellular carcinoma	LIHC	DEL	CSMD1	11	277	2	50	1	1	0.000501322
Hepatocellular carcinoma	LIHC	DEL	IRF2	6	282	0	52	0.59603	1	-0.0569518
Hepatocellular carcinoma	LIHC	DEL	NCOR1	5	283	0	52	1	1	-0.051912
Hepatocellular carcinoma	LIHC	DEL	RB1	9	279	1	51	1	1	0.0256046
Hepatocellular carcinoma	LIHC	MUTATION	ACVR2A	6	282	2	50	0.352452	0.953963	0.0418593
Hepatocellular carcinoma	LIHC	MUTATION	ALB	10	278	0	52	0.3706	0.953963	-0.0739688
Hepatocellular carcinoma	LIHC	MUTATION	APC	6	282	0	52	0.59603	1	-0.0569518
Hepatocellular carcinoma	LIHC	MUTATION	ARID1A	19	269	3	49	1	1	0.0121143
Hepatocellular carcinoma	LIHC	MUTATION	ARID2	16	272	4	48	0.524213	1	0.032686
Hepatocellular carcinoma	LIHC	MUTATION	ATM	6	282	3	49	0.144658	0.953963	0.082643
Hepatocellular carcinoma	LIHC	MUTATION	AXIN1	25	263	2	50	0.400049	0.953963	-0.0643556
Hepatocellular carcinoma	LIHC	MUTATION	BAP1	12	276	1	51	0.700311	1	-0.042111
Hepatocellular carcinoma	LIHC	MUTATION	BRD7	9	279	0	52	0.364832	0.953963	-0.0700669
Hepatocellular carcinoma	LIHC	MUTATION	CDKN1A	5	283	1	51	1	1	0.00511106
Hepatocellular carcinoma	LIHC	MUTATION	CHEK2	6	282	1	51	1	1	0.00406202
Hepatocellular carcinoma	LIHC	MUTATION	CTNNB1	77	211	19	33	0.179997	0.953963	0.0783786
Hepatocellular carcinoma	LIHC	MUTATION	HNRNPA2B1	5	283	0	52	1	1	-0.051912
Hepatocellular carcinoma	LIHC	MUTATION	KANSL1	5	283	3	49	0.107815	0.953963	0.095769
Hepatocellular carcinoma	LIHC	MUTATION	KEAP1	8	280	1	51	1	1	0.0191636
Hepatocellular carcinoma	LIHC	MUTATION	KMT2C	6	282	1	51	1	1	0.00406202
Hepatocellular carcinoma	LIHC	MUTATION	KMT2D	5	283	1	51	1	1	0.00511106
Hepatocellular carcinoma	LIHC	MUTATION	MLK4	6	282	3	49	0.144658	0.953963	0.082643
Hepatocellular carcinoma	LIHC	MUTATION	NF1	6	282	1	51	1	1	0.00406202
Hepatocellular carcinoma	LIHC	MUTATION	NFE2L2	8	280	1	51	1	1	0.0191636
Hepatocellular carcinoma	LIHC	MUTATION	PBRM1	5	283	2	50	0.291293	0.953963	0.0534833
Hepatocellular carcinoma	LIHC	MUTATION	PTEN	7	281	0	52	0.600667	1	-0.0616073
Hepatocellular carcinoma	LIHC	MUTATION	RB1	10	278	2	50	1	1	0.00729395
Hepatocellular carcinoma	LIHC	MUTATION	RPL22	5	283	2	50	0.291293	0.953963	0.0534833
Hepatocellular carcinoma	LIHC	MUTATION	RPL5	5	283	0	52	1	1	-0.051912
Hepatocellular carcinoma	LIHC	MUTATION	RPS6KA3	7	281	0	52	0.600667	1	-0.0616073
Hepatocellular carcinoma	LIHC	MUTATION	TERT	21	267	30	22	7.45346e-16	2.31057e-14	0.508042
Hepatocellular carcinoma	LIHC	MUTATION	TP53	91	197	21	31	0.261509	0.953963	0.0672948
Hepatocellular carcinoma	LIHC	MUTATION	TRIM51	5	283	1	51	1	1	0.00511106
Hepatocellular carcinoma	LIHC	MUTATION	TSC1	5	283	0	52	1	1	-0.051912
Hepatocellular carcinoma	LIHC	MUTATION	TSC2	6	282	2	50	0.352452	0.953963	0.0418593
Kidney renal clear cell carcinoma	KIRC	DEL	CDKN2A	3	106	33	77	2.10296e-08	8.41185e-08	0.367589
Kidney renal clear cell carcinoma	KIRC	DEL	NEGR1	1	108	5	105	0.212299	0.212299	0.111126
Kidney renal clear cell carcinoma	KIRC	DEL	NF2	0	109	5	105	0.0596658	0.0795545	0.152158
Kidney renal clear cell carcinoma	KIRC	DEL	PTPRD	0	109	11	99	0.000750996	0.00150199	0.228919
Kidney renal clear cell carcinoma	KIRC	MUTATION	ARHGAP35	6	103	1	109	0.0653537	0.209132	-0.130625
Kidney renal clear cell carcinoma	KIRC	MUTATION	ARID1A	3	106	10	100	0.0827485	0.211733	0.134122
Kidney renal clear cell carcinoma	KIRC	MUTATION	ATM	7	102	8	102	1	1	0.0168395
Kidney renal clear cell carcinoma	KIRC	MUTATION	BAP1	9	100	13	97	0.501003	0.668005	0.0592344
Kidney renal clear cell carcinoma	KIRC	MUTATION	KDM5C	4	105	11	99	0.105866	0.211733	0.125306
Kidney renal clear cell carcinoma	KIRC	MUTATION	KMT2C	4	105	5	105	1	1	0.0220571
Kidney renal clear cell carcinoma	KIRC	MUTATION	MTOR	11	98	10	100	0.822737	0.94027	-0.0169953
Kidney renal clear cell carcinoma	KIRC	MUTATION	PBRM1	52	57	55	55	0.787405	0.94027	0.0229415
Kidney renal clear cell carcinoma	KIRC	MUTATION	PIK3CA	2	107	8	102	0.101351	0.211733	0.130246
Kidney renal clear cell carcinoma	KIRC	MUTATION	PTEN	6	103	13	97	0.148306	0.261284	0.112149
Kidney renal clear cell carcinoma	KIRC	MUTATION	SETD2	23	86	33	77	0.163303	0.261284	0.101992
Kidney renal clear cell carcinoma	KIRC	MUTATION	TERT	3	106	19	91	0.000462076	0.00369661	0.241515
Kidney renal clear cell carcinoma	KIRC	MUTATION	TET2	0	109	5	105	0.0596658	0.209132	0.152158
Kidney renal clear cell carcinoma	KIRC	MUTATION	TP53	4	105	21	89	0.000447213	0.00369661	0.242469
Kidney renal clear cell carcinoma	KIRC	MUTATION	TSC1	0	109	7	103	0.0141611	0.0755257	0.180883
Kidney renal clear cell carcinoma	KIRC	MUTATION	VHL	81	28	72	38	0.185257	0.269465	-0.0965155
Leiomyosarcoma	LMS	DEL	ATRX	0	15	5	42	0.323436	0.404294	0.167319
Leiomyosarcoma	LMS	DEL	CDKN2A	5	10	2	45	0.00709219	0.0177305	-0.393486
Leiomyosarcoma	LMS	DEL	PTEN	2	13	5	42	1	1	-0.0364694
Leiomyosarcoma	LMS	DEL	RB1	3	12	31	16	0.00263594	0.0131797	0.395487
Leiomyosarcoma	LMS	DEL	TP53	2	13	16	31	0.192951	0.321584	0.195387
Leiomyosarcoma	LMS	MUTATION	ATRX	0	15	8	39	0.181106	0.354991	0.217443
Leiomyosarcoma	LMS	MUTATION	RB1	4	11	6	41	0.236661	0.354991	-0.161856
Leiomyosarcoma	LMS	MUTATION	TP53	7	8	24	23	0.777073	0.777073	0.0376622
Liposarcoma	LPS	AMP	CDK4	16	1	14	11	0.0129352	0.0194028	-0.414161
Liposarcoma	LPS	AMP	MDM2	16	1	14	11	0.0129352	0.0194028	-0.414161
Liposarcoma	LPS	AMP	TERT	5	12	2	23	0.0988181	0.0988181	-0.28201
Liposarcoma	LPS	DEL	ATRX	5	12	4	21	0.446329	0.446329	-0.160436
Liposarcoma	LPS	MUTATION	TERT	0	17	5	20	0.0697311	0.0697311	0.303137
Lung adenocarcinoma	LUAD	AMP	CCND1	1	35	7	248	1	1	-0.000658054
Lung adenocarcinoma	LUAD	AMP	CCNE1	0	36	11	244	0.370349	1	0.0744729
Lung adenocarcinoma	LUAD	AMP	CDK4	2	34	11	244	0.667266	1	-0.019792
Lung adenocarcinoma	LUAD	AMP	EGFR	3	33	22	233	1	1	-0.00345566
Lung adenocarcinoma	LUAD	AMP	ERBB2	0	36	13	242	0.380897	1	0.0812513
Lung adenocarcinoma	LUAD	AMP	FGF3	0	36	7	248	0.602593	1	0.058989
Lung adenocarcinoma	LUAD	AMP	FOXA1	0	36	22	233	0.0882795	1	0.107452
Lung adenocarcinoma	LUAD	AMP	MCL1	0	36	9	246	0.607422	1	0.067124
Lung adenocarcinoma	LUAD	AMP	MDM2	4	32	13	242	0.242987	1	-0.0844147
Lung adenocarcinoma	LUAD	AMP	MET	1	35	17	238	0.708897	1	0.0531532
Lung adenocarcinoma	LUAD	AMP	MYC	1	35	18	237	0.485558	1	0.0570571
Lung adenocarcinoma	LUAD	AMP	MYCL	0	36	5	250	1	1	-0.0496802
Lung adenocarcinoma	LUAD	AMP	RAD21	0	36	7	248	0.602593	1	0.058989
Lung adenocarcinoma	LUAD	AMP	RSF1	0	36	8	247	0.601794	1	0.0631732
Lung adenocarcinoma	LUAD	AMP	TERT	3	33	11	244	0.393548	1	-0.0618445
Lung adenocarcinoma	LUAD	AMP	TG	1	35	6	249	1	1	-0.00912925
Lung adenocarcinoma	LUAD	AMP	ZBTB10	1	35	8	247	1	1	-0.0068367
Lung adenocarcinoma	LUAD	DEL	CDKN2A	5	31	76	179	0.0483366	0.531702	0.116917
Lung adenocarcinoma	LUAD	DEL	FHIT	0	36	7	248	0.602593	1	0.058989
Lung adenocarcinoma	LUAD	DEL	KEAP1	0	36	6	249	1	1	0.0545173
Lung adenocarcinoma	LUAD	DEL	OR4F21	0	36	8	247	0.601794	1	0.0631732
Lung adenocarcinoma	LUAD	DEL	PTPRD	2	34	25	230	0.550104	1	0.0482125
Lung adenocarcinoma	LUAD	DEL	RB1	2	34	10	245	0.648804	1	-0.0270568
Lung adenocarcinoma	LUAD	DEL	SMAD4	1	35	5	250	0.550552	1	-0.0189296
Lung adenocarcinoma	LUAD	DEL	SMARCA4	0	36	5	250	1	1	-0.0496802
Lung adenocarcinoma	LUAD	DEL	STK11	3	33	11	244	0.393548	1	-0.0618445
Lung adenocarcinoma	LUAD	DEL	TENM1	0	36	5	250	1	1	-0.0496802
Lung adenocarcinoma	LUAD	DEL	TPTE	0	36	6	249	1	1	0.0545173
Lung adenocarcinoma	LUAD	MUTATION	ALK	0	36	8	247	0.601794	1	0.0631732
Lung adenocarcinoma	LUAD	MUTATION	APC	0	36	10	245	0.61794	1	0.0708807
Lung adenocarcinoma	LUAD	MUTATION	ARID1A	3	33	22	233	1	1	-0.00345566
Lung adenocarcinoma	LUAD	MUTATION	ARID2	1	35	6	249	1	1	-0.00912925
Lung adenocarcinoma	LUAD	MUTATION	ATM	2	34	14	241	1	1	-0.000944069
Lung adenocarcinoma	LUAD	MUTATION	B2M	0	36	5	250	1	1	-0.0496802
Lung adenocarcinoma	LUAD	MUTATION	BRAF	2	34	19	236	1	1	-0.0241177
Lung adenocarcinoma	LUAD	MUTATION	CDKN2A	1	35	28	227	0.228032	1	0.0901621
Lung adenocarcinoma	LUAD	MUTATION	CTNNB1	4	32	10	245	0.0797114	0.759209	-0.110616
Lung adenocarcinoma	LUAD	MUTATION	EGFR	4	32	80	175	0.0105629	0.190133	0.14722
Lung adenocarcinoma	LUAD	MUTATION	EP300	0	36	7	248	0.602593	1	0.058989
Lung adenocarcinoma	LUAD	MUTATION	ERBB2	0	36	12	243	0.372865	1	0.0779237
Lung adenocarcinoma	LUAD	MUTATION	HLA-A	0	36	5	250	1	1	-0.0496802
Lung adenocarcinoma	LUAD	MUTATION	KEAP1	6	30	38	217	0.803987	1	-0.0162188
Lung adenocarcinoma	LUAD	MUTATION	KMT2B	0	36	6	249	1	1	0.0545173
Lung adenocarcinoma	LUAD	MUTATION	KMT2C	2	34	8	247	0.356866	1	-0.0437098
Lung adenocarcinoma	LUAD	MUTATION	KRAS	7	29	44	211	0.814651	1	-0.018962
Lung adenocarcinoma	LUAD	MUTATION	MET	0	36	5	250	1	1	-0.0496802
Lung adenocarcinoma	LUAD	MUTATION	MGA	1	35	15	240	0.702566	1	0.0448433
Lung adenocarcinoma	LUAD	MUTATION	NF1	2	34	18	237	1	1	-0.019564
Lung adenocarcinoma	LUAD	MUTATION	PBRM1	0	36	7	248	0.602593	1	0.058989
Lung adenocarcinoma	LUAD	MUTATION	PIK3CA	1	35	9	246	1	1	-0.0135855
Lung adenocarcinoma	LUAD	MUTATION	POT1	0	36	10	245	0.61794	1	0.0708807
Lung adenocarcinoma	LUAD	MUTATION	PTPN13	0	36	5	250	1	1	-0.0496802
Lung adenocarcinoma	LUAD	MUTATION	RB1	2	34	11	244	0.667266	1	-0.019792
Lung adenocarcinoma	LUAD	MUTATION	RBM10	5	31	15	240	0.0843566	0.759209	-0.1042
Lung adenocarcinoma	LUAD	MUTATION	SETD2	2	34	11	244	0.667266	1	-0.019792
Lung adenocarcinoma	LUAD	MUTATION	SMAD4	1	35	8	247	1	1	-0.0068367
Lung adenocarcinoma	LUAD	MUTATION	SMARCA4	3	33	21	234	1	1	-0.00117344
Lung adenocarcinoma	LUAD	MUTATION	STK11	7	29	38	217	0.464652	1	-0.0413658
Lung adenocarcinoma	LUAD	MUTATION	TERT	1	35	5	250	0.550552	1	-0.0189296
Lung adenocarcinoma	LUAD	MUTATION	TGFBR1	0	36	7	248	0.602593	1	0.058989
Lung adenocarcinoma	LUAD	MUTATION	TGFBR2	0	36	9	246	0.607422	1	0.067124
Lung adenocarcinoma	LUAD	MUTATION	TOP2A	0	36	5	250	1	1	-0.0496802
Lung adenocarcinoma	LUAD	MUTATION	TP53	13	23	165	90	0.00160453	0.0577629	0.193178
Lung adenocarcinoma	LUAD	MUTATION	U2AF1	1	35	5	250	0.550552	1	-0.0189296
Lung squamous cell carcinoma	LUSC	AMP	CCND1	7	40	3	31	0.507668	0.507668	-0.0910656
Lung squamous cell carcinoma	LUSC	AMP	FGF3	7	40	3	31	0.507668	0.507668	-0.0910656
Lung squamous cell carcinoma	LUSC	AMP	FGFR1	4	43	6	28	0.307314	0.460971	0.137068
Lung squamous cell carcinoma	LUSC	AMP	MAP3K13	10	37	3	31	0.219355	0.460971	-0.167432
Lung squamous cell carcinoma	LUSC	AMP	MECOM	7	40	2	32	0.290796	0.460971	-0.14151
Lung squamous cell carcinoma	LUSC	AMP	PIK3CA	12	35	2	32	0.0346096	0.207657	-0.256472
Lung squamous cell carcinoma	LUSC	DEL	CDKN2A	10	37	11	23	0.309442	0.618884	0.124738
Lung squamous cell carcinoma	LUSC	DEL	CSMD1	5	42	5	29	0.734898	0.734898	0.0610233
Lung squamous cell carcinoma	LUSC	DEL	KDM6A	2	45	5	29	0.124317	0.497267	0.183554
Lung squamous cell carcinoma	LUSC	DEL	PTEN	5	42	5	29	0.734898	0.734898	0.0610233
Lung squamous cell carcinoma	LUSC	MUTATION	CDKN2A	10	37	7	27	1	1	-0.00834238
Lung squamous cell carcinoma	LUSC	MUTATION	FAT1	5	42	3	31	1	1	-0.0300195
Lung squamous cell carcinoma	LUSC	MUTATION	KMT2D	10	37	2	32	0.0644131	0.538821	-0.213861
Lung squamous cell carcinoma	LUSC	MUTATION	NF1	5	42	4	30	1	1	0.0176887
Lung squamous cell carcinoma	LUSC	MUTATION	NFE2L2	5	42	2	32	0.693049	1	-0.0835334
Lung squamous cell carcinoma	LUSC	MUTATION	NOTCH1	8	39	2	32	0.179607	0.538821	-0.16711
Lung squamous cell carcinoma	LUSC	MUTATION	PIK3CA	6	41	2	32	0.457443	1	-0.113867
Lung squamous cell carcinoma	LUSC	MUTATION	RASA1	3	44	6	28	0.155557	0.538821	0.176887
Lung squamous cell carcinoma	LUSC	MUTATION	TP53	40	7	28	6	0.766906	1	-0.0370201
Ovarian serous adenocarcinoma	OV	AMP	CCNE1	18	92	11	93	0.236519	0.363375	-0.0845007
Ovarian serous adenocarcinoma	OV	AMP	IKBKB	3	107	5	99	0.488989	0.488989	0.0548132
Ovarian serous adenocarcinoma	OV	AMP	KRAS	1	109	6	98	0.0595617	0.198539	0.136561
Ovarian serous adenocarcinoma	OV	AMP	MCL1	0	110	5	99	0.0257728	0.128864	0.159071
Ovarian serous adenocarcinoma	OV	AMP	MYC	10	100	14	90	0.387485	0.430539	0.0692269
Ovarian serous adenocarcinoma	OV	AMP	MYCL	5	105	1	103	0.213238	0.363375	-0.108508
Ovarian serous adenocarcinoma	OV	AMP	RAD21	4	106	7	97	0.363859	0.430539	0.07004
Ovarian serous adenocarcinoma	OV	AMP	RYR1	9	101	4	100	0.254363	0.363375	-0.0907191
Ovarian serous adenocarcinoma	OV	AMP	SLCO1B1	0	110	5	99	0.0257728	0.128864	0.159071
Ovarian serous adenocarcinoma	OV	AMP	TG	5	105	11	93	0.120216	0.300541	0.114616
Ovarian serous adenocarcinoma	OV	DEL	CDKN2A	1	109	12	92	0.00104714	0.00628285	0.222408
Ovarian serous adenocarcinoma	OV	DEL	DMD	6	104	5	99	1	1	-0.0146411
Ovarian serous adenocarcinoma	OV	DEL	MAP2K4	3	107	7	97	0.204758	0.307137	0.0948063
Ovarian serous adenocarcinoma	OV	DEL	NF1	21	89	12	92	0.134906	0.269812	-0.104521
Ovarian serous adenocarcinoma	OV	DEL	PTEN	8	102	4	100	0.376127	0.451352	-0.0744401
Ovarian serous adenocarcinoma	OV	DEL	RB1	14	96	6	98	0.101104	0.269812	-0.119477
Ovarian serous adenocarcinoma	OV	MUTATION	BRCA1	6	104	2	102	0.281301	0.506341	-0.0930443
Ovarian serous adenocarcinoma	OV	MUTATION	BRCA2	5	105	4	100	1	1	-0.0174132
Ovarian serous adenocarcinoma	OV	MUTATION	CDK12	5	105	2	102	0.446644	0.609635	-0.0736841
Ovarian serous adenocarcinoma	OV	MUTATION	EP300	0	110	5	99	0.0257728	0.0579887	0.159071
Ovarian serous adenocarcinoma	OV	MUTATION	FGFR1	0	110	5	99	0.0257728	0.0579887	0.159071
Ovarian serous adenocarcinoma	OV	MUTATION	KRAS	1	109	10	94	0.00423348	0.0190507	0.197062
Ovarian serous adenocarcinoma	OV	MUTATION	NF1	8	102	11	93	0.474161	0.609635	0.058061
Ovarian serous adenocarcinoma	OV	MUTATION	RB1	5	105	5	99	1	1	0.00621002
Ovarian serous adenocarcinoma	OV	MUTATION	TP53	108	2	78	26	1.97282e-07	1.77554e-06	-0.343578
Pancreas carcinoma	PAAD	AMP	ANK1	6	212	1	98	0.441214	0.882427	-0.054943
Pancreas carcinoma	PAAD	AMP	CCNE1	9	209	3	96	0.759811	0.959183	-0.0266663
Pancreas carcinoma	PAAD	AMP	GATA6	12	206	6	93	0.799319	0.959183	0.0111343
Pancreas carcinoma	PAAD	AMP	IKBKB	6	212	1	98	0.441214	0.882427	-0.054943
Pancreas carcinoma	PAAD	AMP	MYC	6	212	5	94	0.328413	0.882427	0.0581941
Pancreas carcinoma	PAAD	AMP	RYR1	13	205	6	93	1	1	0.00189972
Pancreas carcinoma	PAAD	DEL	CDKN2A	104	114	52	47	0.467777	0.566651	0.0446696
Pancreas carcinoma	PAAD	DEL	FHIT	5	213	7	92	0.0545682	0.381978	0.116004
Pancreas carcinoma	PAAD	DEL	KDM6A	5	213	4	95	0.468132	0.566651	0.0487415
Pancreas carcinoma	PAAD	DEL	MAP2K4	11	207	5	94	1	1	9.80869e-05
Pancreas carcinoma	PAAD	DEL	PTPRD	13	205	2	97	0.15941	0.557935	-0.0860666
Pancreas carcinoma	PAAD	DEL	SMAD4	58	160	22	77	0.485701	0.566651	-0.0467656
Pancreas carcinoma	PAAD	DEL	TGFBR2	8	210	6	93	0.379917	0.566651	0.0539285
Pancreas carcinoma	PAAD	MUTATION	ACVR1B	8	210	1	98	0.282466	0.734413	-0.0742112
Pancreas carcinoma	PAAD	MUTATION	APC	7	211	1	98	0.442778	0.885556	-0.0650315
Pancreas carcinoma	PAAD	MUTATION	ARID1A	22	196	7	92	0.528646	0.981772	-0.0485631
Pancreas carcinoma	PAAD	MUTATION	ATM	8	210	3	96	1	1	-0.0161911
Pancreas carcinoma	PAAD	MUTATION	BRAF	6	212	0	99	0.182187	0.593865	-0.0936019
Pancreas carcinoma	PAAD	MUTATION	BRCA2	6	212	1	98	0.441214	0.885556	-0.054943
Pancreas carcinoma	PAAD	MUTATION	CDKN2A	50	168	30	69	0.165898	0.593865	0.0786017
Pancreas carcinoma	PAAD	MUTATION	CHEK2	5	213	0	99	0.329674	0.779229	-0.0853094
Pancreas carcinoma	PAAD	MUTATION	CREBBP	2	216	7	92	0.00492458	0.128039	0.171694
Pancreas carcinoma	PAAD	MUTATION	FAT1	6	212	2	97	1	1	-0.0216315
Pancreas carcinoma	PAAD	MUTATION	FAT4	10	208	1	98	0.182728	0.593865	-0.0905763
Pancreas carcinoma	PAAD	MUTATION	GNAS	8	210	4	95	1	1	0.00900127
Pancreas carcinoma	PAAD	MUTATION	KDM6A	10	208	3	96	0.761124	1	-0.0363819
Pancreas carcinoma	PAAD	MUTATION	KMT2C	13	205	4	95	0.597229	1	-0.0395564
Pancreas carcinoma	PAAD	MUTATION	KMT2D	5	213	3	96	0.708383	1	0.0217684
Pancreas carcinoma	PAAD	MUTATION	KRAS	196	22	89	10	1	1	-0.000142556
Pancreas carcinoma	PAAD	MUTATION	MAP2K4	9	209	1	98	0.181143	0.593865	-0.0826799
Pancreas carcinoma	PAAD	MUTATION	NOTCH1	5	213	1	98	0.669573	1	-0.0436494
Pancreas carcinoma	PAAD	MUTATION	RBM10	6	212	0	99	0.182187	0.593865	-0.0936019
Pancreas carcinoma	PAAD	MUTATION	RNF43	8	210	10	89	0.0335119	0.435655	0.128787
Pancreas carcinoma	PAAD	MUTATION	SETD2	8	210	0	99	0.0609514	0.528245	-0.108431
Pancreas carcinoma	PAAD	MUTATION	SF3B1	6	212	2	97	1	1	-0.0216315
Pancreas carcinoma	PAAD	MUTATION	SMAD4	53	165	24	75	1	1	0.000751094
Pancreas carcinoma	PAAD	MUTATION	TGFBR2	7	211	4	95	0.744799	1	0.0210015
Pancreas carcinoma	PAAD	MUTATION	TP53	169	49	83	16	0.230859	0.666926	0.0724925
Pancreas carcinoma	PAAD	MUTATION	ZFP36L2	7	211	3	96	1	1	0.00479126
Pancreas neuroendocrine	PANET	DEL	CDKN2A	3	76	8	26	0.0027659	0.00553179	0.3053
Pancreas neuroendocrine	PANET	DEL	DMD	14	65	13	21	0.0293133	0.0293133	0.220631
Pancreas neuroendocrine	PANET	MUTATION	ATRX	11	68	5	29	1	1	0.0102854
Pancreas neuroendocrine	PANET	MUTATION	CREBBP	0	79	5	29	0.00198238	0.00792952	0.32798
Pancreas neuroendocrine	PANET	MUTATION	DAXX	17	62	11	23	0.241316	0.386105	0.115094
Pancreas neuroendocrine	PANET	MUTATION	MEN1	33	46	16	18	0.680537	0.777756	0.0489269
Pancreas neuroendocrine	PANET	MUTATION	PTEN	5	74	0	34	0.319997	0.426662	-0.141156
Pancreas neuroendocrine	PANET	MUTATION	SETD2	3	76	6	28	0.0208399	0.0501774	0.234613
Pancreas neuroendocrine	PANET	MUTATION	TP53	2	77	5	29	0.0250887	0.0501774	0.231629
Pancreas neuroendocrine	PANET	MUTATION	TSC2	2	77	11	23	2.41115e-05	0.000192892	0.428655
Prostate carcinoma	PRAD	AMP	AR	1	152	133	267	6.23459e-21	1.24692e-19	0.340319
Prostate carcinoma	PRAD	AMP	ARID5B	0	153	14	386	0.0141848	0.0472825	0.0996748
Prostate carcinoma	PRAD	AMP	CCND1	0	153	11	389	0.0401104	0.100276	0.0881074
Prostate carcinoma	PRAD	AMP	FGF3	0	153	9	391	0.068906	0.138036	0.0795495
Prostate carcinoma	PRAD	AMP	FGFR1	0	153	8	392	0.114001	0.169087	0.0749312
Prostate carcinoma	PRAD	AMP	FOXL2	0	153	5	395	0.329275	0.346605	0.0590759
Prostate carcinoma	PRAD	AMP	GATA2	0	153	5	395	0.329275	0.346605	0.0590759
Prostate carcinoma	PRAD	AMP	IRS2	0	153	6	394	0.194228	0.228503	0.0647735
Prostate carcinoma	PRAD	AMP	MCL1	0	153	6	394	0.194228	0.228503	0.0647735
Prostate carcinoma	PRAD	AMP	MYC	1	152	20	380	0.0126676	0.0472825	0.101728
Prostate carcinoma	PRAD	AMP	NCOA2	0	153	19	381	0.00295418	0.0261857	0.11666
Prostate carcinoma	PRAD	AMP	PABPC1	1	152	12	388	0.125588	0.169087	0.0692804
Prostate carcinoma	PRAD	AMP	PPM1D	0	153	8	392	0.114001	0.169087	0.0749312
Prostate carcinoma	PRAD	AMP	PREX2	0	153	17	383	0.00501781	0.0261857	0.110143
Prostate carcinoma	PRAD	AMP	RAD21	0	153	10	390	0.0690181	0.138036	0.0839297
Prostate carcinoma	PRAD	AMP	TG	0	153	13	387	0.024137	0.068963	0.0959601
Prostate carcinoma	PRAD	AMP	USP32	0	153	8	392	0.114001	0.169087	0.0749312
Prostate carcinoma	PRAD	AMP	ZBTB10	1	152	13	387	0.126815	0.169087	0.0739418
Prostate carcinoma	PRAD	AMP	ZMIZ1	0	153	18	382	0.00523713	0.0261857	0.113442
Prostate carcinoma	PRAD	AMP	ZNF703	1	152	5	395	1	1	0.0257542
Prostate carcinoma	PRAD	DEL	APC	1	152	10	390	0.304787	0.581882	0.0591571
Prostate carcinoma	PRAD	DEL	ASXL2	1	152	8	392	0.455922	0.651317	0.0476026
Prostate carcinoma	PRAD	DEL	BMPR1A	1	152	6	394	0.679641	0.876956	0.0338695
Prostate carcinoma	PRAD	DEL	BRCA2	4	149	19	381	0.343941	0.581882	0.0478518
Prostate carcinoma	PRAD	DEL	CDH1	0	153	5	395	0.329275	0.581882	0.0590759
Prostate carcinoma	PRAD	DEL	CDK12	0	153	7	393	0.198541	0.567261	0.0700275
Prostate carcinoma	PRAD	DEL	CDKN1B	3	150	7	393	1	1	-0.00707643
Prostate carcinoma	PRAD	DEL	CDKN2A	0	153	11	389	0.0401104	0.267403	0.0881074
Prostate carcinoma	PRAD	DEL	CHD1	8	145	32	368	0.358395	0.581882	0.0478588
Prostate carcinoma	PRAD	DEL	CSMD1	0	153	9	391	0.068906	0.358568	0.0795495
Prostate carcinoma	PRAD	DEL	CTNNA1	0	153	6	394	0.194228	0.567261	0.0647735
Prostate carcinoma	PRAD	DEL	DMD	2	151	7	393	1	1	0.0156557
Prostate carcinoma	PRAD	DEL	FBXL17	2	151	9	391	0.73553	0.919412	0.0302068
Prostate carcinoma	PRAD	DEL	IL6ST	4	149	15	385	0.610741	0.842401	0.0278908
Prostate carcinoma	PRAD	DEL	JAK1	4	149	9	391	0.760379	0.921671	-0.0107587
Prostate carcinoma	PRAD	DEL	KDM6A	3	150	23	377	0.0717135	0.358568	0.0800817
Prostate carcinoma	PRAD	DEL	KMT2C	0	153	7	393	0.198541	0.567261	0.0700275
Prostate carcinoma	PRAD	DEL	LRP1B	4	149	5	395	0.270264	0.581882	-0.0482381
Prostate carcinoma	PRAD	DEL	MAP3K1	3	150	9	391	1	1	-0.0088799
Prostate carcinoma	PRAD	DEL	MLLT4	0	153	5	395	0.329275	0.581882	0.0590759
Prostate carcinoma	PRAD	DEL	MSH2	0	153	6	394	0.194228	0.567261	0.0647735
Prostate carcinoma	PRAD	DEL	NCOR1	1	152	10	390	0.304787	0.581882	0.0591571
Prostate carcinoma	PRAD	DEL	OR4F21	1	152	9	391	0.297812	0.581882	0.0535943
Prostate carcinoma	PRAD	DEL	PDE4D	1	152	7	393	0.454724	0.651317	0.0410775
Prostate carcinoma	PRAD	DEL	PPP2R2A	2	151	12	388	0.369223	0.581882	0.0482087
Prostate carcinoma	PRAD	DEL	PPP2R3B	4	149	12	388	1	1	0.0102917
Prostate carcinoma	PRAD	DEL	PTEN	30	123	168	232	5.84974e-07	2.3399e-05	0.208942
Prostate carcinoma	PRAD	DEL	PTPRD	0	153	8	392	0.114001	0.456005	0.0749312
Prostate carcinoma	PRAD	DEL	RAD51B	0	153	5	395	0.329275	0.581882	0.0590759
Prostate carcinoma	PRAD	DEL	RB1	1	152	23	377	0.00493708	0.0658277	0.111894
Prostate carcinoma	PRAD	DEL	RNF43	0	153	5	395	0.329275	0.581882	0.0590759
Prostate carcinoma	PRAD	DEL	SGCZ	1	152	6	394	0.679641	0.876956	0.0338695
Prostate carcinoma	PRAD	DEL	SMAD2	2	151	6	394	1	1	-0.00722376
Prostate carcinoma	PRAD	DEL	TBL1XR1	0	153	8	392	0.114001	0.456005	0.0749312
Prostate carcinoma	PRAD	DEL	TCF12	1	152	5	395	1	1	0.0257542
Prostate carcinoma	PRAD	DEL	TMPRSS2	5	148	22	378	0.378223	0.581882	0.046334
Prostate carcinoma	PRAD	DEL	TP53	3	150	61	339	1.95306e-06	3.90612e-05	0.185836
Prostate carcinoma	PRAD	DEL	USP28	4	149	13	387	1	1	0.0164728
Prostate carcinoma	PRAD	DEL	ZFHX3	0	153	15	385	0.0150771	0.150771	0.103269
Prostate carcinoma	PRAD	DEL	ZFP36L2	0	153	13	387	0.024137	0.193096	0.0959601
Prostate carcinoma	PRAD	MUTATION	AKT1	0	153	7	393	0.198541	0.536062	0.0700275
Prostate carcinoma	PRAD	MUTATION	APC	2	151	29	371	0.00602295	0.0813098	0.115572
Prostate carcinoma	PRAD	MUTATION	AR	1	152	73	327	2.78518e-10	7.51999e-09	0.231215
Prostate carcinoma	PRAD	MUTATION	ASXL1	0	153	7	393	0.198541	0.536062	0.0700275
Prostate carcinoma	PRAD	MUTATION	ATM	4	149	24	376	0.129739	0.500423	0.0690805
Prostate carcinoma	PRAD	MUTATION	BRAF	1	152	10	390	0.304787	0.592695	0.0591571
Prostate carcinoma	PRAD	MUTATION	BRCA2	0	153	14	386	0.0141848	0.153195	0.0996748
Prostate carcinoma	PRAD	MUTATION	CDH1	1	152	6	394	0.679641	0.956748	0.0338695
Prostate carcinoma	PRAD	MUTATION	CDH10	0	153	5	395	0.329275	0.592695	0.0590759
Prostate carcinoma	PRAD	MUTATION	CDK12	1	152	14	386	0.0797637	0.473544	0.0783855
Prostate carcinoma	PRAD	MUTATION	CDKN1B	1	152	8	392	0.455922	0.724111	0.0476026
Prostate carcinoma	PRAD	MUTATION	CHD4	2	151	7	393	1	1	0.0156557
Prostate carcinoma	PRAD	MUTATION	CREBBP	0	153	7	393	0.198541	0.536062	0.0700275
Prostate carcinoma	PRAD	MUTATION	CTNNB1	3	150	22	378	0.106477	0.473544	0.0762072
Prostate carcinoma	PRAD	MUTATION	CYLD	0	153	8	392	0.114001	0.473544	0.0749312
Prostate carcinoma	PRAD	MUTATION	EP300	1	152	5	395	1	1	0.0257542
Prostate carcinoma	PRAD	MUTATION	EPHA2	0	153	8	392	0.114001	0.473544	0.0749312
Prostate carcinoma	PRAD	MUTATION	ERF	0	153	9	391	0.068906	0.465115	0.0795495
Prostate carcinoma	PRAD	MUTATION	FAT1	3	150	11	389	0.767035	1	0.0224757
Prostate carcinoma	PRAD	MUTATION	FAT4	2	151	7	393	1	1	0.0156557
Prostate carcinoma	PRAD	MUTATION	FOXA1	10	143	29	371	0.854367	1	0.0124765
Prostate carcinoma	PRAD	MUTATION	FOXP1	3	150	7	393	1	1	-0.00707643
Prostate carcinoma	PRAD	MUTATION	GRIN2A	1	152	10	390	0.304787	0.592695	0.0591571
Prostate carcinoma	PRAD	MUTATION	GTF2I	1	152	5	395	1	1	0.0257542
Prostate carcinoma	PRAD	MUTATION	HRAS	0	153	5	395	0.329275	0.592695	0.0590759
Prostate carcinoma	PRAD	MUTATION	IL6ST	0	153	5	395	0.329275	0.592695	0.0590759
Prostate carcinoma	PRAD	MUTATION	JAK1	0	153	13	387	0.024137	0.217233	0.0959601
Prostate carcinoma	PRAD	MUTATION	KDM6A	3	150	18	382	0.215852	0.555049	0.0594306
Prostate carcinoma	PRAD	MUTATION	KMT2B	1	152	5	395	1	1	0.0257542
Prostate carcinoma	PRAD	MUTATION	KMT2C	6	147	30	370	0.176099	0.536062	0.0648891
Prostate carcinoma	PRAD	MUTATION	KMT2D	4	149	13	387	1	1	0.0164728
Prostate carcinoma	PRAD	MUTATION	MED12	4	149	15	385	0.610741	0.942286	0.0278908
Prostate carcinoma	PRAD	MUTATION	MGA	1	152	5	395	1	1	0.0257542
Prostate carcinoma	PRAD	MUTATION	MLK4	0	153	6	394	0.194228	0.536062	0.0647735
Prostate carcinoma	PRAD	MUTATION	MSH6	1	152	6	394	0.679641	0.956748	0.0338695
Prostate carcinoma	PRAD	MUTATION	NCOR1	1	152	9	391	0.297812	0.592695	0.0535943
Prostate carcinoma	PRAD	MUTATION	PIK3CA	3	150	11	389	0.767035	1	0.0224757
Prostate carcinoma	PRAD	MUTATION	PIK3R1	1	152	9	391	0.297812	0.592695	0.0535943
Prostate carcinoma	PRAD	MUTATION	PRDM1	1	152	6	394	0.679641	0.956748	0.0338695
Prostate carcinoma	PRAD	MUTATION	PREX2	2	151	6	394	1	1	-0.00722376
Prostate carcinoma	PRAD	MUTATION	PTEN	9	144	21	379	0.834002	1	-0.0124889
Prostate carcinoma	PRAD	MUTATION	RB1	1	152	28	372	0.00112146	0.0201863	0.127362
Prostate carcinoma	PRAD	MUTATION	RNF43	1	152	8	392	0.455922	0.724111	0.0476026
Prostate carcinoma	PRAD	MUTATION	RPL22	0	153	5	395	0.329275	0.592695	0.0590759
Prostate carcinoma	PRAD	MUTATION	SMAD4	0	153	7	393	0.198541	0.536062	0.0700275
Prostate carcinoma	PRAD	MUTATION	SPOP	12	141	23	377	0.434416	0.724111	-0.0384569
Prostate carcinoma	PRAD	MUTATION	TCF12	3	150	5	395	0.690984	0.956748	-0.0266299
Prostate carcinoma	PRAD	MUTATION	TOP2A	0	153	5	395	0.329275	0.592695	0.0590759
Prostate carcinoma	PRAD	MUTATION	TP53	11	142	161	239	4.77267e-16	2.57724e-14	0.31949
Prostate carcinoma	PRAD	MUTATION	TRIM51	1	152	5	395	1	1	0.0257542
Prostate carcinoma	PRAD	MUTATION	TSC2	1	152	7	393	0.454724	0.724111	0.0410775
Prostate carcinoma	PRAD	MUTATION	ZFHX3	3	150	9	391	1	1	-0.0088799
Prostate carcinoma	PRAD	MUTATION	ZFP36L2	0	153	8	392	0.114001	0.473544	0.0749312
Prostate carcinoma	PRAD	MUTATION	ZMYM3	2	151	21	379	0.0533636	0.411662	0.0883445
Skin melanoma	SKCM	AMP	ADAM30	5	99	6	297	0.157811	0.512887	-0.0760494
Skin melanoma	SKCM	AMP	BRAF	0	104	5	298	0.334868	0.797935	0.0653382
Skin melanoma	SKCM	AMP	CCND1	13	91	9	294	0.000618061	0.0040174	-0.183813
Skin melanoma	SKCM	AMP	CDK4	3	101	6	297	0.699192	0.797935	-0.0268253
Skin melanoma	SKCM	AMP	FGF3	11	93	9	294	0.00611961	0.0265183	-0.153483
Skin melanoma	SKCM	AMP	MDM2	3	101	5	298	0.42674	0.797935	-0.0387865
Skin melanoma	SKCM	AMP	MITF	3	101	7	296	0.720355	0.797935	-0.0161825
Skin melanoma	SKCM	AMP	MYC	1	103	7	296	0.685688	0.797935	0.042376
Skin melanoma	SKCM	AMP	NCOA2	1	103	6	297	0.683578	0.797935	0.0341734
Skin melanoma	SKCM	AMP	PREX2	2	102	5	298	1	1	-0.00915549
Skin melanoma	SKCM	AMP	RSF1	11	93	5	298	0.000261064	0.00339383	-0.200347
Skin melanoma	SKCM	AMP	TERT	5	99	11	292	0.567275	0.797935	-0.0264233
Skin melanoma	SKCM	AMP	ZBTB10	2	102	9	294	0.736556	0.797935	0.0281664
Skin melanoma	SKCM	DEL	APC	0	104	7	296	0.198516	0.613924	0.0775023
Skin melanoma	SKCM	DEL	CDKN2A	34	70	112	191	0.478031	0.751191	0.0388428
Skin melanoma	SKCM	DEL	DMD	4	100	6	297	0.285399	0.613924	-0.0525707
Skin melanoma	SKCM	DEL	DOCK8	4	100	6	297	0.285399	0.613924	-0.0525707
Skin melanoma	SKCM	DEL	LINC00290	1	103	5	298	1	1	0.0249215
Skin melanoma	SKCM	DEL	NF1	2	102	9	294	0.736556	1	0.0281664
Skin melanoma	SKCM	DEL	OR4F21	2	102	5	298	1	1	-0.00915549
Skin melanoma	SKCM	DEL	PTEN	7	97	37	266	0.144169	0.613924	0.0769794
Skin melanoma	SKCM	DEL	PTPRD	2	102	8	295	1	1	0.0202058
Skin melanoma	SKCM	DEL	SPRED1	5	99	4	299	0.0513656	0.565022	-0.103442
Skin melanoma	SKCM	DEL	WWC3	0	104	5	298	0.334868	0.613924	0.0653382
Skin melanoma	SKCM	MUTATION	APC	2	102	8	295	1	1	0.0202058
Skin melanoma	SKCM	MUTATION	ARID2	6	98	18	285	1	1	-0.00317286
Skin melanoma	SKCM	MUTATION	ATM	5	99	7	296	0.193459	0.838178	-0.0643943
Skin melanoma	SKCM	MUTATION	ATRX	1	103	5	298	1	1	0.0249215
Skin melanoma	SKCM	MUTATION	B2M	2	102	9	294	0.736556	1	0.0281664
Skin melanoma	SKCM	MUTATION	BAP1	1	103	7	296	0.685688	1	0.042376
Skin melanoma	SKCM	MUTATION	BRAF	51	53	155	148	0.734082	1	0.0184653
Skin melanoma	SKCM	MUTATION	CDH10	1	103	6	297	0.683578	1	0.0341734
Skin melanoma	SKCM	MUTATION	CDKN2A	22	82	46	257	0.171479	0.838178	-0.0698276
Skin melanoma	SKCM	MUTATION	CTNNB1	3	101	8	295	1	1	-0.00657217
Skin melanoma	SKCM	MUTATION	CYLD	0	104	7	296	0.198516	0.838178	0.0775023
Skin melanoma	SKCM	MUTATION	DDX3X	4	100	8	295	0.512062	1	-0.0310926
Skin melanoma	SKCM	MUTATION	EIF1AX	2	102	7	296	1	1	-0.0114831
Skin melanoma	SKCM	MUTATION	FAT1	0	104	7	296	0.198516	0.838178	0.0775023
Skin melanoma	SKCM	MUTATION	FAT4	0	104	10	293	0.0708893	0.668476	0.0929823
Skin melanoma	SKCM	MUTATION	FBXW7	1	103	5	298	1	1	0.0249215
Skin melanoma	SKCM	MUTATION	GNAQ	1	103	5	298	1	1	0.0249215
Skin melanoma	SKCM	MUTATION	GRIN2A	0	104	14	289	0.025388	0.321582	0.110577
Skin melanoma	SKCM	MUTATION	IDH1	3	101	12	291	0.769052	1	0.0249042
Skin melanoma	SKCM	MUTATION	KIT	4	100	6	297	0.285399	0.958862	-0.0525707
Skin melanoma	SKCM	MUTATION	KMT2B	3	101	12	291	0.769052	1	0.0249042
Skin melanoma	SKCM	MUTATION	KMT2C	4	100	6	297	0.285399	0.958862	-0.0525707
Skin melanoma	SKCM	MUTATION	MAP2K1	1	103	21	282	0.0211156	0.321582	0.115135
Skin melanoma	SKCM	MUTATION	MLK4	2	102	7	296	1	1	-0.0114831
Skin melanoma	SKCM	MUTATION	NF1	10	94	14	289	0.0879574	0.668476	-0.092483
Skin melanoma	SKCM	MUTATION	NRAS	24	80	82	221	0.517434	1	0.039611
Skin melanoma	SKCM	MUTATION	PBRM1	4	100	8	295	0.512062	1	-0.0310926
Skin melanoma	SKCM	MUTATION	PIK3CA	1	103	10	293	0.302799	0.958862	0.0629051
Skin melanoma	SKCM	MUTATION	PPP6C	3	101	10	293	1	1	-0.0103113
Skin melanoma	SKCM	MUTATION	PTEN	13	91	30	273	0.462481	1	-0.0368775
Skin melanoma	SKCM	MUTATION	RAC1	5	99	11	292	0.567275	1	-0.0264233
Skin melanoma	SKCM	MUTATION	RB1	3	101	15	288	0.580505	1	0.043826
Skin melanoma	SKCM	MUTATION	SETD2	1	103	9	294	0.463383	1	0.056594
Skin melanoma	SKCM	MUTATION	SF3B1	2	102	6	297	1	1	-0.00179475
Skin melanoma	SKCM	MUTATION	TERT	47	57	214	89	5.46383e-06	0.000207626	0.231296
Skin melanoma	SKCM	MUTATION	TP53	17	87	46	257	0.755608	1	-0.0140436
Skin melanoma	SKCM	MUTATION	TSC2	0	104	5	298	0.334868	0.978844	0.0653382
Skin melanoma	SKCM	MUTATION	ZFX	2	102	6	297	1	1	-0.00179475
Stomach carcinoma	STAD	AMP	CCNE1	7	48	5	38	1	1	-0.0166425
Stomach carcinoma	STAD	AMP	CDK6	6	49	3	40	0.727188	1	-0.0675696
Stomach carcinoma	STAD	AMP	ERBB2	10	45	7	36	1	1	-0.0249362
Stomach carcinoma	STAD	AMP	KRAS	5	50	1	42	0.225738	0.902951	-0.140034
Stomach carcinoma	STAD	DEL	CDKN2A	7	48	9	34	0.287894	0.352053	0.110133
Stomach carcinoma	STAD	DEL	DMD	3	52	5	38	0.293378	0.352053	0.111885
Stomach carcinoma	STAD	DEL	FHIT	13	42	18	25	0.0793718	0.167257	0.194466
Stomach carcinoma	STAD	DEL	GMDS	2	53	7	36	0.0398755	0.119626	0.21724
Stomach carcinoma	STAD	DEL	HDHD1	5	50	7	36	0.356992	0.389446	0.108816
Stomach carcinoma	STAD	DEL	MACROD2	2	53	7	36	0.0398755	0.119626	0.21724
Stomach carcinoma	STAD	DEL	PARK2	1	54	5	38	0.0836286	0.167257	0.20305
Stomach carcinoma	STAD	DEL	PDE4D	6	49	5	38	1	1	0.0113
Stomach carcinoma	STAD	DEL	PTPRD	2	53	5	38	0.234666	0.351999	0.153984
Stomach carcinoma	STAD	DEL	SMAD4	1	54	7	36	0.019921	0.119526	0.262086
Stomach carcinoma	STAD	DEL	STS	3	52	7	36	0.0996979	0.170911	0.177453
Stomach carcinoma	STAD	DEL	WWOX	0	55	5	38	0.0141744	0.119526	0.262235
Stomach carcinoma	STAD	MUTATION	ARID1A	7	48	4	39	0.750944	0.750944	-0.053841
Stomach carcinoma	STAD	MUTATION	CTNNB1	5	50	2	41	0.461732	0.692598	-0.0855468
Stomach carcinoma	STAD	MUTATION	PIK3CA	6	49	2	41	0.459726	0.692598	-0.113417
Stomach carcinoma	STAD	MUTATION	PTEN	5	50	0	43	0.0653998	0.196199	-0.20502
Stomach carcinoma	STAD	MUTATION	SMAD4	6	49	3	40	0.727188	0.750944	-0.0675696
Stomach carcinoma	STAD	MUTATION	TP53	26	29	36	7	0.000277166	0.001663	0.375184
Thyroid carcinoma	THCA	MUTATION	BRAF	9	35	2	20	0.311835	0.389794	-0.14374
Thyroid carcinoma	THCA	MUTATION	CHEK2	5	39	0	22	0.16048	0.267467	-0.202444
Thyroid carcinoma	THCA	MUTATION	RET	0	44	5	17	0.00294665	0.00736663	0.404888
Thyroid carcinoma	THCA	MUTATION	TERT	11	33	7	15	0.570623	0.570623	0.0721688
Thyroid carcinoma	THCA	MUTATION	TP53	0	44	6	16	0.000821198	0.00410599	0.447214
Upper respiratory tract carcinoma	HNSC	AMP	CCND1	15	35	9	29	0.630581	0.630581	-0.0702439
Upper respiratory tract carcinoma	HNSC	AMP	FGF3	15	35	9	29	0.630581	0.630581	-0.0702439
Upper respiratory tract carcinoma	HNSC	DEL	CDKN2A	13	37	14	24	0.351826	0.351826	0.116451
Upper respiratory tract carcinoma	HNSC	MUTATION	AJUBA	5	45	2	36	0.693965	0.829882	-0.086711
Upper respiratory tract carcinoma	HNSC	MUTATION	CASP8	6	44	1	37	0.134584	0.403752	-0.171495
Upper respiratory tract carcinoma	HNSC	MUTATION	CDKN2A	11	39	6	32	0.588746	0.829882	-0.0779205
Upper respiratory tract carcinoma	HNSC	MUTATION	FAT1	8	42	4	34	0.542268	0.829882	-0.0790058
Upper respiratory tract carcinoma	HNSC	MUTATION	KMT2D	5	45	5	33	0.740129	0.829882	0.0492864
Upper respiratory tract carcinoma	HNSC	MUTATION	NOTCH1	10	40	10	28	0.6088	0.829882	0.0746509
Upper respiratory tract carcinoma	HNSC	MUTATION	PIK3CA	14	36	5	33	0.119754	0.403752	-0.178678
Upper respiratory tract carcinoma	HNSC	MUTATION	TERT	11	39	2	36	0.0350716	0.315644	-0.23364
Upper respiratory tract carcinoma	HNSC	MUTATION	TP53	27	23	19	19	0.829882	0.829882	-0.0396674
Uterus carcinoma	UCEC	AMP	CCNE1	7	35	0	32	0.0168618	0.0337236	-0.282138
Uterus carcinoma	UCEC	AMP	ERBB2	5	37	1	31	0.225808	0.225808	-0.15935
Uterus carcinoma	UCEC	DEL	DMD	3	39	6	26	0.162804	0.162804	0.175933
Uterus carcinoma	UCEC	MUTATION	ARHGAP35	6	36	1	31	0.131291	0.488412	-0.188932
Uterus carcinoma	UCEC	MUTATION	ARID1A	9	33	11	21	0.291676	0.489496	0.144423
Uterus carcinoma	UCEC	MUTATION	ATM	3	39	6	26	0.162804	0.488412	0.175933
Uterus carcinoma	UCEC	MUTATION	CTNNB1	3	39	6	26	0.162804	0.488412	0.175933
Uterus carcinoma	UCEC	MUTATION	FBXW7	5	37	3	29	1	1	-0.040361
Uterus carcinoma	UCEC	MUTATION	FGFR2	2	40	5	27	0.227639	0.489496	0.183894
Uterus carcinoma	UCEC	MUTATION	KRAS	3	39	5	27	0.280347	0.489496	0.135328
Uterus carcinoma	UCEC	MUTATION	PIK3CA	18	24	13	19	1	1	-0.0224133
Uterus carcinoma	UCEC	MUTATION	PIK3R1	13	29	8	24	0.612877	0.817169	-0.0654098
Uterus carcinoma	UCEC	MUTATION	PPP2R1A	6	36	3	29	0.723228	0.867873	-0.0744331
Uterus carcinoma	UCEC	MUTATION	PTEN	12	30	13	19	0.326331	0.489496	0.126255
Uterus carcinoma	UCEC	MUTATION	TP53	29	13	14	18	0.0348699	0.418439	-0.254018

## Sheet: columns descriptions (statistic
Column	Description
cancer_type	cancer type
cancer_type_code	cancer type code
driver	type of driver (MUTATION, DEL, AMP)
gene	HGNC gene symbol of the cancer driver gene
mut_pcawg	number of PCAWG samples with the respective driver gene mutated
wt_pcawg	number of PCAWG samples without the respective driver gene mutated
mut_hartwig	number of Hartwig samples with the respective driver gene mutated
wt_hartwig	number of Hartwig samples without the respective driver gene mutated
fisher_pval	p-value of the two-tailed Fisher's exact test used to assess driver gene enrichment in study groups
fisher_pval_adj	FDR adjusted p-value (adjusted across all driver genes per cancer type)
cramers_v	Cramer's V effect size measure. Negative values hint at enrichement in PCAWG while positive values hint at enrichment in Hartwig samples
