# Supplementary material for: Pan-cancer whole-genome comparison of primary and metastatic solid tumours
Source: Nature. 2023 May 10;618(7964):333–41. doi: 10.1038/s41586-023-06054-z (PMC10247378; doi:10.1038/s41586-023-06054-z)
Supplement: Supplementary file 11 — Therapeutic actionability of variants. [file 41586_2023_6054_MOESM11_ESM.xlsx]

## Sheet: av_per_sample_and_tier
sample_id	cancer_type	n_A_On_label	n_A_Off_label	n_B_On_label	n_B_Off_label	n_Total
HMF000531A	Bladder urothelial carcinoma	0	1	0	1	2
HMF000319B	Bladder urothelial carcinoma	2	2	1	2	7
HMF000061B	Bladder urothelial carcinoma	0	0	0	0	0
HMF001286B	Bladder urothelial carcinoma	0	0	0	0	0
HMF001283A	Bladder urothelial carcinoma	2	2	1	3	8
HMF002597A	Bladder urothelial carcinoma	0	2	1	2	5
HMF000999A	Bladder urothelial carcinoma	0	1	1	1	3
HMF001523A	Bladder urothelial carcinoma	0	0	0	1	1
HMF000516B	Bladder urothelial carcinoma	0	2	1	2	5
HMF003499A	Bladder urothelial carcinoma	0	0	0	1	1
HMF003280B	Bladder urothelial carcinoma	0	0	0	0	0
HMF002909B	Bladder urothelial carcinoma	0	1	1	1	3
HMF000227A	Bladder urothelial carcinoma	0	0	0	1	1
HMF003770A	Bladder urothelial carcinoma	0	0	0	0	0
HMF003356A	Bladder urothelial carcinoma	0	0	0	3	3
HMF002912A	Bladder urothelial carcinoma	0	0	0	0	0
HMF003524A	Bladder urothelial carcinoma	0	0	0	1	1
HMF000711A	Bladder urothelial carcinoma	0	1	0	5	6
HMF003571A	Bladder urothelial carcinoma	2	2	1	2	7
HMF000172A	Bladder urothelial carcinoma	0	0	0	2	2
HMF003223A	Bladder urothelial carcinoma	0	0	0	2	2
HMF001887A	Bladder urothelial carcinoma	0	3	0	4	7
HMF001638A	Bladder urothelial carcinoma	0	0	0	1	1
HMF003863A	Bladder urothelial carcinoma	0	2	0	6	8
HMF003891A	Bladder urothelial carcinoma	0	1	1	3	5
HMF004337A	Bladder urothelial carcinoma	0	1	1	1	3
HMF003915B	Bladder urothelial carcinoma	0	1	0	2	3
HMF004013A	Bladder urothelial carcinoma	0	1	0	4	5
HMF004220A	Bladder urothelial carcinoma	2	4	1	6	13
HMF003814A	Bladder urothelial carcinoma	0	1	0	1	2
HMF003908A	Bladder urothelial carcinoma	0	0	0	2	2
HMF004325A	Bladder urothelial carcinoma	0	0	0	1	1
HMF004422A	Bladder urothelial carcinoma	0	1	2	3	6
HMF004529A	Bladder urothelial carcinoma	0	3	1	4	8
HMF004723A	Bladder urothelial carcinoma	0	0	0	1	1
HMF004710A	Bladder urothelial carcinoma	0	3	0	7	10
HMF004400A	Bladder urothelial carcinoma	0	0	0	2	2
HMF000060A	Bladder urothelial carcinoma	0	2	1	1	4
HMF001488A	Bladder urothelial carcinoma	0	1	0	4	5
HMF002854A	Bladder urothelial carcinoma	0	1	0	1	2
HMF000819A	Bladder urothelial carcinoma	0	1	1	1	3
HMF002305A	Bladder urothelial carcinoma	2	4	1	5	12
HMF002728A	Bladder urothelial carcinoma	0	1	1	1	3
HMF002163B	Bladder urothelial carcinoma	0	0	0	1	1
HMF001435A	Bladder urothelial carcinoma	2	4	1	4	11
HMF001719B	Bladder urothelial carcinoma	0	2	0	6	8
HMF003185A	Bladder urothelial carcinoma	0	0	0	1	1
HMF002446A	Bladder urothelial carcinoma	0	1	1	2	4
HMF000188A	Bladder urothelial carcinoma	0	0	0	1	1
HMF004106A	Bladder urothelial carcinoma	0	0	0	0	0
HMF003996A	Bladder urothelial carcinoma	0	1	1	4	6
HMF004506A	Bladder urothelial carcinoma	2	3	1	3	9
HMF001201A	Bladder urothelial carcinoma	0	1	0	2	3
HMF001692A	Bladder urothelial carcinoma	0	0	1	7	8
HMF000108A	Bladder urothelial carcinoma	0	2	1	2	5
HMF000394A	Bladder urothelial carcinoma	2	4	2	3	11
HMF001716A	Bladder urothelial carcinoma	0	0	0	2	2
HMF003054A	Bladder urothelial carcinoma	0	2	0	5	7
HMF003434A	Bladder urothelial carcinoma	0	1	1	3	5
HMF003751A	Bladder urothelial carcinoma	0	1	0	0	1
HMF002465A	Bladder urothelial carcinoma	2	2	1	0	5
HMF002771A	Bladder urothelial carcinoma	0	0	0	0	0
HMF003667A	Bladder urothelial carcinoma	1	2	1	2	6
HMF002211A	Bladder urothelial carcinoma	0	0	0	0	0
HMF003110A	Bladder urothelial carcinoma	0	1	0	1	2
HMF001687A	Bladder urothelial carcinoma	0	1	0	2	3
HMF000764A	Bladder urothelial carcinoma	0	0	0	3	3
HMF002553A	Bladder urothelial carcinoma	0	0	0	2	2
HMF002732B	Bladder urothelial carcinoma	0	0	0	1	1
HMF003275A	Bladder urothelial carcinoma	0	0	0	2	2
HMF003655A	Bladder urothelial carcinoma	0	2	0	3	5
HMF002594A	Bladder urothelial carcinoma	0	1	0	1	2
HMF001399A	Bladder urothelial carcinoma	0	0	0	0	0
HMF001054A	Bladder urothelial carcinoma	0	0	0	1	1
HMF000678A	Bladder urothelial carcinoma	0	0	0	0	0
HMF003925A	Bladder urothelial carcinoma	0	0	0	2	2
HMF003853A	Bladder urothelial carcinoma	0	0	0	1	1
HMF004208A	Bladder urothelial carcinoma	0	0	0	1	1
HMF000140A	Bladder urothelial carcinoma	0	0	0	1	1
HMF004084A	Bladder urothelial carcinoma	0	0	0	4	4
HMF004255A	Bladder urothelial carcinoma	0	0	0	2	2
HMF000969A	Bladder urothelial carcinoma	0	0	0	0	0
HMF003083A	Bladder urothelial carcinoma	0	0	0	2	2
HMF002041A	Bladder urothelial carcinoma	0	1	1	2	4
HMF001363A	Bladder urothelial carcinoma	0	0	0	2	2
HMF002924A	Bladder urothelial carcinoma	0	1	1	4	6
HMF000634A	Bladder urothelial carcinoma	2	4	1	4	11
HMF002840A	Bladder urothelial carcinoma	0	0	0	2	2
HMF004257A	Bladder urothelial carcinoma	0	0	0	0	0
HMF004375A	Bladder urothelial carcinoma	0	2	0	6	8
HMF004184A	Bladder urothelial carcinoma	0	0	0	0	0
HMF004574A	Bladder urothelial carcinoma	0	2	1	3	6
HMF004426A	Bladder urothelial carcinoma	0	1	0	4	5
HMF002089A	Bladder urothelial carcinoma	0	0	0	1	1
HMF002609A	Bladder urothelial carcinoma	2	2	1	0	5
HMF002844A	Bladder urothelial carcinoma	0	0	0	1	1
HMF001514A	Bladder urothelial carcinoma	0	0	1	0	1
HMF003933A	Bladder urothelial carcinoma	0	0	1	2	3
HMF003021A	Bladder urothelial carcinoma	0	2	0	4	6
HMF000849A	Bladder urothelial carcinoma	0	1	0	1	2
HMF004117A	Bladder urothelial carcinoma	2	2	1	1	6
HMF002344A	Bladder urothelial carcinoma	0	1	1	4	6
HMF004200A	Bladder urothelial carcinoma	0	0	0	2	2
HMF000236A	Bladder urothelial carcinoma	0	1	1	3	5
HMF001436A	Bladder urothelial carcinoma	0	4	0	4	8
HMF002485A	Bladder urothelial carcinoma	0	1	0	3	4
HMF000591A	Bladder urothelial carcinoma	0	1	1	2	4
HMF000691A	Bladder urothelial carcinoma	1	1	0	0	2
HMF003534A	Bladder urothelial carcinoma	0	0	0	0	0
HMF003308A	Bladder urothelial carcinoma	0	0	0	0	0
HMF003865A	Bladder urothelial carcinoma	0	1	1	2	4
DO44097	Bladder urothelial carcinoma	0	0	1	1	2
DO472	Bladder urothelial carcinoma	0	3	2	6	11
DO477	Bladder urothelial carcinoma	0	1	1	4	6
DO479	Bladder urothelial carcinoma	1	1	0	0	2
DO483	Bladder urothelial carcinoma	0	0	0	0	0
DO496	Bladder urothelial carcinoma	0	0	0	0	0
DO498	Bladder urothelial carcinoma	0	0	0	3	3
DO522	Bladder urothelial carcinoma	2	2	1	2	7
DO536	Bladder urothelial carcinoma	0	0	0	1	1
DO548	Bladder urothelial carcinoma	2	2	2	2	8
DO555	Bladder urothelial carcinoma	0	0	0	0	0
DO561	Bladder urothelial carcinoma	0	0	0	0	0
DO575	Bladder urothelial carcinoma	0	1	0	3	4
DO639	Bladder urothelial carcinoma	0	0	1	1	2
DO669	Bladder urothelial carcinoma	0	0	0	2	2
DO675	Bladder urothelial carcinoma	2	2	1	1	6
DO689	Bladder urothelial carcinoma	0	0	0	0	0
DO695	Bladder urothelial carcinoma	0	2	0	4	6
DO720	Bladder urothelial carcinoma	0	0	0	1	1
DO804	Bladder urothelial carcinoma	1	1	1	1	4
DO822	Bladder urothelial carcinoma	2	5	1	5	13
DO828	Bladder urothelial carcinoma	2	2	1	1	6
DO856	Bladder urothelial carcinoma	0	0	0	3	3
HMF001233A	Bladder urothelial carcinoma	0	0	0	2	2
HMF000754A	Bladder urothelial carcinoma	0	3	2	5	10
HMF003989A	Bladder urothelial carcinoma	0	1	0	3	4
HMF004361A	Bladder urothelial carcinoma	0	0	1	7	8
HMF003971A	Bladder urothelial carcinoma	0	0	0	3	3
HMF004480A	Bladder urothelial carcinoma	2	2	1	1	6
HMF004425A	Bladder urothelial carcinoma	0	0	0	0	0
HMF004448A	Bladder urothelial carcinoma	0	0	0	1	1
HMF004507A	Bladder urothelial carcinoma	0	1	0	2	3
HMF004594A	Bladder urothelial carcinoma	0	0	0	2	2
HMF004777A	Bladder urothelial carcinoma	0	0	0	0	0
HMF004584A	Bladder urothelial carcinoma	0	0	0	1	1
HMF005003A	Bladder urothelial carcinoma	0	1	0	4	5
HMF005085A	Bladder urothelial carcinoma	0	2	1	3	6
HMF005097A	Bladder urothelial carcinoma	0	1	0	3	4
HMF005113A	Bladder urothelial carcinoma	0	0	0	2	2
HMF005171A	Bladder urothelial carcinoma	0	2	0	7	9
HMF000135A	Breast carcinoma	0	0	1	0	1
HMF003471A	Breast carcinoma	1	1	1	1	4
HMF002852B	Breast carcinoma	2	2	3	2	9
HMF002464B	Breast carcinoma	0	0	3	3	6
HMF003318A	Breast carcinoma	0	0	2	1	3
HMF000834A	Breast carcinoma	0	0	0	0	0
HMF002116A	Breast carcinoma	2	1	3	1	7
HMF003502A	Breast carcinoma	0	1	1	3	5
HMF000479A	Breast carcinoma	0	0	1	1	2
HMF002457A	Breast carcinoma	2	1	4	2	9
HMF002035A	Breast carcinoma	0	0	1	2	3
HMF002392A	Breast carcinoma	0	2	2	2	6
HMF000886B	Breast carcinoma	1	1	0	2	4
HMF003202A	Breast carcinoma	0	0	2	2	4
HMF002764A	Breast carcinoma	0	0	0	0	0
HMF001423B	Breast carcinoma	0	0	1	2	3
HMF000459A	Breast carcinoma	2	1	2	1	6
HMF003422A	Breast carcinoma	2	1	3	1	7
HMF001916C	Breast carcinoma	0	1	0	0	1
HMF002324A	Breast carcinoma	2	1	2	2	7
HMF003684A	Breast carcinoma	2	1	4	1	8
HMF001401A	Breast carcinoma	0	0	1	3	4
HMF001390A	Breast carcinoma	0	0	0	1	1
HMF002735A	Breast carcinoma	2	1	3	1	7
HMF000987A	Breast carcinoma	0	0	0	0	0
HMF003586A	Breast carcinoma	2	2	4	2	10
HMF001774A	Breast carcinoma	0	1	1	1	3
HMF003726A	Breast carcinoma	0	0	2	1	3
HMF000273A	Breast carcinoma	0	3	1	3	7
HMF003399A	Breast carcinoma	0	0	2	2	4
HMF000922A	Breast carcinoma	3	2	2	2	9
HMF002560A	Breast carcinoma	2	2	3	3	10
HMF002270A	Breast carcinoma	0	0	1	1	2
HMF000769A	Breast carcinoma	1	2	2	3	8
HMF000710A	Breast carcinoma	2	1	3	1	7
HMF002358A	Breast carcinoma	0	0	3	2	5
HMF001585A	Breast carcinoma	0	0	0	1	1
HMF001764A	Breast carcinoma	2	1	5	2	10
HMF000761A	Breast carcinoma	0	0	1	1	2
HMF000577A	Breast carcinoma	0	1	0	0	1
HMF001736A	Breast carcinoma	0	0	1	1	2
HMF000411B	Breast carcinoma	0	0	1	2	3
HMF000331A	Breast carcinoma	1	1	1	1	4
HMF003314A	Breast carcinoma	2	1	6	3	12
HMF003113A	Breast carcinoma	0	0	1	1	2
HMF000632A	Breast carcinoma	2	1	4	3	10
HMF002080A	Breast carcinoma	0	0	2	2	4
HMF001244A	Breast carcinoma	2	1	3	1	7
HMF001540A	Breast carcinoma	0	0	0	0	0
HMF001851A	Breast carcinoma	0	1	2	2	5
HMF002935A	Breast carcinoma	0	0	0	0	0
HMF003168A	Breast carcinoma	1	2	1	4	8
HMF001428A	Breast carcinoma	1	1	1	1	4
HMF002642A	Breast carcinoma	2	1	2	2	7
HMF001163A	Breast carcinoma	2	1	3	2	8
HMF001654A	Breast carcinoma	0	0	0	1	1
HMF000021A	Breast carcinoma	0	0	0	0	0
HMF002896A	Breast carcinoma	1	1	2	2	6
HMF002454A	Breast carcinoma	1	2	2	3	8
HMF003376A	Breast carcinoma	0	0	0	1	1
HMF001933A	Breast carcinoma	1	1	1	1	4
HMF002568A	Breast carcinoma	0	1	1	1	3
HMF000415A	Breast carcinoma	0	0	0	0	0
HMF002655A	Breast carcinoma	0	0	2	2	4
HMF000624A	Breast carcinoma	2	1	1	1	5
HMF002579A	Breast carcinoma	0	0	0	1	1
HMF000701A	Breast carcinoma	3	2	3	1	9
HMF002846A	Breast carcinoma	4	3	3	4	14
HMF000907A	Breast carcinoma	2	1	5	2	10
HMF001327A	Breast carcinoma	0	0	1	1	2
HMF000727A	Breast carcinoma	0	0	0	1	1
HMF003231A	Breast carcinoma	0	0	1	0	1
HMF002039A	Breast carcinoma	0	1	0	1	2
HMF001447A	Breast carcinoma	3	2	4	1	10
HMF000719A	Breast carcinoma	2	1	4	2	9
HMF002195A	Breast carcinoma	2	1	2	2	7
HMF001138A	Breast carcinoma	2	1	4	3	10
HMF003528A	Breast carcinoma	2	1	2	1	6
HMF000514A	Breast carcinoma	2	1	2	1	6
HMF001459A	Breast carcinoma	2	1	3	1	7
HMF004170A	Breast carcinoma	2	2	3	2	9
HMF004039A	Breast carcinoma	0	0	2	1	3
HMF003956A	Breast carcinoma	0	0	2	1	3
HMF002491A	Breast carcinoma	0	0	1	1	2
HMF000688A	Breast carcinoma	0	0	1	1	2
HMF001317A	Breast carcinoma	0	0	2	0	2
HMF000233A	Breast carcinoma	2	1	3	1	7
HMF002900A	Breast carcinoma	0	0	0	0	0
HMF001364A	Breast carcinoma	2	2	5	3	12
HMF002542A	Breast carcinoma	2	2	2	2	8
HMF003477A	Breast carcinoma	2	1	3	2	8
HMF001850A	Breast carcinoma	1	1	3	2	7
HMF002428B	Breast carcinoma	2	1	3	1	7
HMF003510A	Breast carcinoma	2	2	3	4	11
HMF000117A	Breast carcinoma	2	1	4	2	9
HMF002442A	Breast carcinoma	0	0	0	0	0
HMF001089C	Breast carcinoma	0	0	0	0	0
HMF000665A	Breast carcinoma	0	0	0	1	1
HMF002493A	Breast carcinoma	0	0	1	1	2
HMF003677A	Breast carcinoma	0	0	0	1	1
HMF002583A	Breast carcinoma	0	0	1	2	3
HMF001132A	Breast carcinoma	0	0	1	0	1
HMF000529A	Breast carcinoma	1	2	1	3	7
HMF001298A	Breast carcinoma	1	2	3	3	9
HMF001443A	Breast carcinoma	2	1	4	2	9
HMF000997A	Breast carcinoma	0	2	0	2	4
HMF003072A	Breast carcinoma	2	1	3	1	7
HMF003062A	Breast carcinoma	2	1	3	2	8
HMF000085A	Breast carcinoma	2	1	4	2	9
HMF002765B	Breast carcinoma	1	1	2	2	6
HMF003771A	Breast carcinoma	2	1	3	2	8
HMF003077A	Breast carcinoma	0	0	1	1	2
HMF002350B	Breast carcinoma	1	2	1	1	5
HMF002775A	Breast carcinoma	0	1	0	2	3
HMF002042A	Breast carcinoma	3	2	3	2	10
HMF000295A	Breast carcinoma	2	1	3	2	8
HMF003753A	Breast carcinoma	2	3	2	2	9
HMF003090A	Breast carcinoma	0	0	2	1	3
HMF001418A	Breast carcinoma	0	0	0	1	1
HMF001473A	Breast carcinoma	0	1	1	5	7
HMF001940A	Breast carcinoma	2	1	3	2	8
HMF000195A	Breast carcinoma	0	1	2	2	5
HMF002985A	Breast carcinoma	2	2	2	4	10
HMF002355A	Breast carcinoma	1	2	1	2	6
HMF002086A	Breast carcinoma	3	2	2	2	9
HMF002307A	Breast carcinoma	2	1	4	2	9
HMF000314A	Breast carcinoma	1	2	1	2	6
HMF003456A	Breast carcinoma	1	1	0	3	5
HMF001820A	Breast carcinoma	2	1	3	3	9
HMF000718C	Breast carcinoma	0	0	0	0	0
HMF000713A	Breast carcinoma	3	3	3	3	12
HMF003392A	Breast carcinoma	0	0	2	2	4
HMF002099A	Breast carcinoma	2	1	3	2	8
HMF001969A	Breast carcinoma	0	0	2	2	4
HMF000962A	Breast carcinoma	2	2	4	2	10
HMF000374A	Breast carcinoma	2	1	2	1	6
HMF002272A	Breast carcinoma	1	2	0	2	5
HMF002813A	Breast carcinoma	2	1	4	2	9
HMF001641A	Breast carcinoma	0	0	1	2	3
HMF002796A	Breast carcinoma	0	0	0	0	0
HMF002743A	Breast carcinoma	0	0	0	0	0
HMF002025A	Breast carcinoma	1	1	0	0	2
HMF003518A	Breast carcinoma	0	2	0	1	3
HMF000668A	Breast carcinoma	0	1	1	2	4
HMF000785A	Breast carcinoma	0	0	1	2	3
HMF003712A	Breast carcinoma	2	1	3	1	7
HMF000625A	Breast carcinoma	0	0	0	1	1
HMF000988A	Breast carcinoma	0	0	2	1	3
HMF002359A	Breast carcinoma	0	1	1	0	2
HMF002196A	Breast carcinoma	2	1	3	2	8
HMF003701A	Breast carcinoma	0	0	1	2	3
HMF003519A	Breast carcinoma	0	0	1	1	2
HMF003236A	Breast carcinoma	2	1	2	1	6
HMF000734A	Breast carcinoma	0	0	0	1	1
HMF004042A	Breast carcinoma	2	1	2	1	6
HMF004157A	Breast carcinoma	0	0	1	1	2
HMF004172A	Breast carcinoma	1	4	0	2	7
HMF003992A	Breast carcinoma	0	1	1	0	2
HMF003037A	Breast carcinoma	1	1	2	2	6
HMF001046B	Breast carcinoma	0	0	0	0	0
HMF000044A	Breast carcinoma	0	1	2	2	5
HMF001086A	Breast carcinoma	2	1	3	2	8
HMF000278B	Breast carcinoma	0	0	0	2	2
HMF001614A	Breast carcinoma	1	1	1	3	6
HMF000724A	Breast carcinoma	2	1	1	2	6
HMF003527A	Breast carcinoma	0	0	2	1	3
HMF000817A	Breast carcinoma	0	1	0	0	1
HMF002608A	Breast carcinoma	3	1	3	1	8
HMF002360A	Breast carcinoma	0	0	1	1	2
HMF002573A	Breast carcinoma	0	0	0	0	0
HMF000309A	Breast carcinoma	2	2	1	1	6
HMF000515A	Breast carcinoma	2	2	2	3	9
HMF003368A	Breast carcinoma	0	1	0	0	1
HMF000889C	Breast carcinoma	2	2	2	2	8
HMF002267A	Breast carcinoma	0	0	1	1	2
HMF000857A	Breast carcinoma	2	2	4	2	10
HMF001515B	Breast carcinoma	2	2	2	4	10
HMF003670A	Breast carcinoma	0	0	0	0	0
HMF000192A	Breast carcinoma	2	2	4	3	11
HMF001478A	Breast carcinoma	0	0	0	1	1
HMF001730A	Breast carcinoma	0	0	0	0	0
HMF001725A	Breast carcinoma	1	1	3	4	9
HMF002756A	Breast carcinoma	2	1	3	1	7
HMF003783A	Breast carcinoma	2	1	4	2	9
HMF002244A	Breast carcinoma	1	1	2	3	7
HMF001271A	Breast carcinoma	2	1	4	2	9
HMF003754A	Breast carcinoma	2	1	3	4	10
HMF003449A	Breast carcinoma	3	3	5	4	15
HMF003374A	Breast carcinoma	0	1	1	1	3
HMF000941A	Breast carcinoma	3	2	4	2	11
HMF002073A	Breast carcinoma	0	0	1	0	1
HMF002657A	Breast carcinoma	0	0	0	0	0
HMF003362A	Breast carcinoma	0	0	2	2	4
HMF002432A	Breast carcinoma	0	0	0	0	0
HMF002179A	Breast carcinoma	2	1	3	2	8
HMF001211A	Breast carcinoma	2	1	2	1	6
HMF000556A	Breast carcinoma	0	0	1	1	2
HMF001347A	Breast carcinoma	1	1	1	1	4
HMF001533A	Breast carcinoma	1	1	1	1	4
HMF002744A	Breast carcinoma	2	1	3	1	7
HMF000558A	Breast carcinoma	2	1	3	2	8
HMF003509A	Breast carcinoma	1	3	1	3	8
HMF002461A	Breast carcinoma	1	1	0	2	4
HMF001061A	Breast carcinoma	3	2	4	2	11
HMF003252A	Breast carcinoma	1	1	1	1	4
HMF001902A	Breast carcinoma	0	0	0	0	0
HMF000818A	Breast carcinoma	2	1	2	1	6
HMF000144A	Breast carcinoma	3	2	3	2	10
HMF003446A	Breast carcinoma	1	1	1	2	5
HMF003498A	Breast carcinoma	0	0	0	2	2
HMF000077A	Breast carcinoma	1	1	1	1	4
HMF000119A	Breast carcinoma	0	0	0	0	0
HMF002311A	Breast carcinoma	0	0	0	0	0
HMF002554A	Breast carcinoma	0	0	1	0	1
HMF001190A	Breast carcinoma	0	0	2	1	3
HMF001341A	Breast carcinoma	2	2	2	2	8
HMF001125A	Breast carcinoma	0	0	1	1	2
HMF002862A	Breast carcinoma	2	1	2	1	6
HMF002747A	Breast carcinoma	2	1	3	1	7
HMF001391A	Breast carcinoma	2	1	4	1	8
HMF002995A	Breast carcinoma	0	1	0	0	1
HMF001671A	Breast carcinoma	1	1	1	1	4
HMF002414A	Breast carcinoma	0	1	1	4	6
HMF003450A	Breast carcinoma	0	0	1	3	4
HMF000275A	Breast carcinoma	2	1	3	2	8
HMF002494A	Breast carcinoma	0	1	2	3	6
HMF003382A	Breast carcinoma	0	1	1	1	3
HMF003545A	Breast carcinoma	2	1	4	2	9
HMF004121A	Breast carcinoma	0	0	1	1	2
HMF004071A	Breast carcinoma	0	1	0	3	4
HMF003871A	Breast carcinoma	2	1	2	2	7
HMF003861A	Breast carcinoma	0	0	1	1	2
HMF004098A	Breast carcinoma	0	2	1	0	3
HMF004277A	Breast carcinoma	0	0	0	0	0
HMF001791A	Breast carcinoma	0	1	0	0	1
HMF000342B	Breast carcinoma	1	1	1	2	5
HMF002063A	Breast carcinoma	2	2	2	3	9
HMF001546A	Breast carcinoma	1	1	1	2	5
HMF002290A	Breast carcinoma	2	2	2	3	9
HMF000806A	Breast carcinoma	0	0	0	1	1
HMF002199A	Breast carcinoma	0	0	0	0	0
HMF001323A	Breast carcinoma	0	1	1	1	3
HMF003241A	Breast carcinoma	0	0	0	0	0
HMF000196A	Breast carcinoma	2	1	3	1	7
HMF002932A	Breast carcinoma	0	0	2	1	3
HMF000323C	Breast carcinoma	1	2	1	1	5
HMF003507A	Breast carcinoma	2	2	1	1	6
HMF000492A	Breast carcinoma	1	1	1	1	4
HMF001466A	Breast carcinoma	0	0	1	2	3
HMF003206A	Breast carcinoma	2	1	1	2	6
HMF002501A	Breast carcinoma	0	0	1	0	1
HMF003096A	Breast carcinoma	2	1	3	2	8
HMF000982A	Breast carcinoma	0	0	0	0	0
HMF002135A	Breast carcinoma	0	0	2	1	3
HMF002759A	Breast carcinoma	0	0	1	0	1
HMF002578A	Breast carcinoma	2	1	3	1	7
HMF002692A	Breast carcinoma	3	3	3	3	12
HMF000781A	Breast carcinoma	2	1	3	3	9
HMF001384A	Breast carcinoma	0	0	0	0	0
HMF002093A	Breast carcinoma	0	0	0	0	0
HMF003181A	Breast carcinoma	2	1	3	2	8
HMF000901A	Breast carcinoma	2	3	3	5	13
HMF003802A	Breast carcinoma	0	0	1	1	2
HMF001684A	Breast carcinoma	1	1	1	1	4
HMF001405A	Breast carcinoma	0	0	0	1	1
HMF003666A	Breast carcinoma	0	1	0	0	1
HMF001066A	Breast carcinoma	0	0	1	1	2
HMF001191A	Breast carcinoma	0	1	1	2	4
HMF003429A	Breast carcinoma	0	0	2	2	4
HMF001708A	Breast carcinoma	0	0	1	2	3
HMF001575A	Breast carcinoma	0	0	0	0	0
HMF004386A	Breast carcinoma	0	1	0	0	1
HMF003921A	Breast carcinoma	0	0	0	0	0
HMF000807A	Breast carcinoma	1	2	1	2	6
HMF003438A	Breast carcinoma	1	2	2	2	7
HMF000372B	Breast carcinoma	2	1	4	2	9
HMF001930A	Breast carcinoma	0	1	1	2	4
HMF002386A	Breast carcinoma	0	0	0	0	0
HMF001454A	Breast carcinoma	2	1	2	1	6
HMF002484A	Breast carcinoma	2	2	3	3	10
HMF001615A	Breast carcinoma	2	1	2	2	7
HMF002725A	Breast carcinoma	1	1	1	1	4
HMF002342A	Breast carcinoma	0	0	2	2	4
HMF003745A	Breast carcinoma	0	0	2	2	4
HMF001729A	Breast carcinoma	2	1	2	1	6
HMF002119A	Breast carcinoma	2	1	3	1	7
HMF001966A	Breast carcinoma	0	0	0	0	0
HMF002125A	Breast carcinoma	0	0	0	0	0
HMF004381A	Breast carcinoma	3	2	4	2	11
HMF004094A	Breast carcinoma	2	1	2	1	6
HMF003825A	Breast carcinoma	2	2	3	2	9
HMF001455A	Breast carcinoma	0	2	1	1	4
HMF001160A	Breast carcinoma	0	0	1	1	2
HMF000371A	Breast carcinoma	0	1	1	2	4
HMF002680A	Breast carcinoma	1	2	2	3	8
HMF002625A	Breast carcinoma	1	2	2	2	7
HMF000823A	Breast carcinoma	2	1	1	4	8
HMF003850A	Breast carcinoma	0	0	0	1	1
HMF003479A	Breast carcinoma	2	1	4	2	9
HMF001587A	Breast carcinoma	1	1	2	2	6
HMF000341A	Breast carcinoma	0	0	0	0	0
HMF000646A	Breast carcinoma	0	0	1	1	2
HMF000771B	Breast carcinoma	0	1	0	0	1
HMF001293A	Breast carcinoma	1	1	1	1	4
HMF000656A	Breast carcinoma	1	2	1	1	5
HMF002529A	Breast carcinoma	0	0	1	1	2
HMF002397A	Breast carcinoma	1	2	2	1	6
HMF001962A	Breast carcinoma	0	0	2	1	3
HMF000476B	Breast carcinoma	0	0	0	0	0
HMF000145A	Breast carcinoma	2	1	1	2	6
HMF001718A	Breast carcinoma	0	0	1	1	2
HMF003703A	Breast carcinoma	2	3	2	4	11
HMF000693B	Breast carcinoma	0	1	1	2	4
HMF000919A	Breast carcinoma	3	2	3	2	10
HMF001094A	Breast carcinoma	2	1	3	1	7
HMF001689A	Breast carcinoma	0	0	1	1	2
HMF000579B	Breast carcinoma	3	2	3	2	10
HMF001204A	Breast carcinoma	0	0	0	0	0
HMF000950A	Breast carcinoma	3	1	4	2	10
HMF001780A	Breast carcinoma	2	1	4	2	9
HMF002312A	Breast carcinoma	2	1	2	3	8
HMF000397A	Breast carcinoma	0	1	1	2	4
HMF000403B	Breast carcinoma	0	0	1	1	2
HMF002965A	Breast carcinoma	1	2	2	2	7
HMF001905A	Breast carcinoma	0	0	0	0	0
HMF001516A	Breast carcinoma	0	0	1	1	2
HMF001019A	Breast carcinoma	0	0	0	0	0
HMF001569A	Breast carcinoma	0	1	2	2	5
HMF002596A	Breast carcinoma	3	3	4	2	12
HMF000887A	Breast carcinoma	1	2	0	1	4
HMF002600A	Breast carcinoma	0	0	0	0	0
HMF003220A	Breast carcinoma	1	1	0	1	3
HMF003599A	Breast carcinoma	0	0	1	1	2
HMF001280A	Breast carcinoma	0	0	1	1	2
HMF000395A	Breast carcinoma	0	0	0	0	0
HMF000937A	Breast carcinoma	0	2	0	0	2
HMF000545A	Breast carcinoma	1	1	1	1	4
HMF001351A	Breast carcinoma	2	2	3	2	9
HMF000733A	Breast carcinoma	1	1	1	2	5
HMF003003A	Breast carcinoma	2	1	4	2	9
HMF001711A	Breast carcinoma	0	0	0	0	0
HMF002147A	Breast carcinoma	0	0	0	1	1
HMF002562A	Breast carcinoma	0	0	0	1	1
HMF003370A	Breast carcinoma	0	0	0	2	2
HMF000735A	Breast carcinoma	0	0	1	1	2
HMF003581A	Breast carcinoma	0	1	0	0	1
HMF000133A	Breast carcinoma	0	1	0	1	2
HMF001263A	Breast carcinoma	0	0	0	0	0
HMF001970A	Breast carcinoma	0	1	0	1	2
HMF000502A	Breast carcinoma	2	1	3	2	8
HMF004010A	Breast carcinoma	2	1	3	3	9
HMF004030A	Breast carcinoma	0	1	3	2	6
HMF001982B	Breast carcinoma	2	1	3	2	8
HMF003849A	Breast carcinoma	0	0	0	1	1
HMF004276A	Breast carcinoma	0	1	2	2	5
HMF004163A	Breast carcinoma	0	0	0	0	0
HMF002081A	Breast carcinoma	2	1	3	1	7
HMF000251A	Breast carcinoma	1	1	2	2	6
HMF001646A	Breast carcinoma	0	0	0	0	0
HMF002960A	Breast carcinoma	1	2	1	1	5
HMF001678A	Breast carcinoma	2	2	3	4	11
HMF003531A	Breast carcinoma	2	2	2	2	8
HMF002559A	Breast carcinoma	0	2	2	3	7
HMF002391A	Breast carcinoma	2	1	3	2	8
HMF000228A	Breast carcinoma	0	1	0	1	2
HMF000408A	Breast carcinoma	2	1	3	2	8
HMF001607A	Breast carcinoma	2	1	5	1	9
HMF001219A	Breast carcinoma	2	2	2	2	8
HMF001721A	Breast carcinoma	2	1	2	2	7
HMF001157A	Breast carcinoma	2	1	4	2	9
HMF000381A	Breast carcinoma	2	1	2	1	6
HMF001860A	Breast carcinoma	0	0	0	0	0
HMF002201A	Breast carcinoma	0	0	0	0	0
HMF001430A	Breast carcinoma	1	2	0	3	6
HMF002589A	Breast carcinoma	1	1	1	1	4
HMF003264A	Breast carcinoma	0	0	2	1	3
HMF003417A	Breast carcinoma	0	0	0	0	0
HMF002003A	Breast carcinoma	1	2	2	3	8
HMF002329A	Breast carcinoma	2	2	2	1	7
HMF001145B	Breast carcinoma	0	0	0	0	0
HMF003227A	Breast carcinoma	2	2	1	1	6
HMF003562A	Breast carcinoma	0	0	1	1	2
HMF000239A	Breast carcinoma	2	1	4	2	9
HMF000184A	Breast carcinoma	2	1	3	2	8
HMF003049A	Breast carcinoma	0	0	0	0	0
HMF003473A	Breast carcinoma	0	0	0	0	0
HMF002122A	Breast carcinoma	0	0	0	0	0
HMF000255A	Breast carcinoma	2	2	4	4	12
HMF000731A	Breast carcinoma	0	0	0	0	0
HMF000354A	Breast carcinoma	0	0	1	1	2
HMF003303A	Breast carcinoma	2	2	2	2	8
HMF003800A	Breast carcinoma	1	1	2	2	6
HMF002721A	Breast carcinoma	0	0	1	0	1
HMF002368A	Breast carcinoma	1	2	2	2	7
HMF004062A	Breast carcinoma	0	0	0	1	1
HMF003460A	Breast carcinoma	2	1	1	1	5
HMF000583A	Breast carcinoma	1	1	1	1	4
HMF002831A	Breast carcinoma	1	1	2	3	7
HMF001535A	Breast carcinoma	1	1	1	1	4
HMF002364A	Breast carcinoma	0	0	0	0	0
HMF001698A	Breast carcinoma	2	2	3	2	9
HMF002878A	Breast carcinoma	0	2	0	2	4
HMF000984B	Breast carcinoma	2	2	4	4	12
HMF001172A	Breast carcinoma	2	2	3	1	8
HMF003034A	Breast carcinoma	1	2	3	2	8
HMF001690A	Breast carcinoma	0	0	1	1	2
HMF002569A	Breast carcinoma	0	0	0	0	0
HMF001041A	Breast carcinoma	0	1	1	2	4
HMF001148A	Breast carcinoma	0	1	1	1	3
HMF004078A	Breast carcinoma	0	0	2	1	3
HMF003720B	Breast carcinoma	1	2	3	2	8
HMF001461B	Breast carcinoma	2	1	3	1	7
HMF000014A	Breast carcinoma	0	0	0	0	0
HMF002327A	Breast carcinoma	0	0	0	0	0
HMF000366A	Breast carcinoma	2	2	4	2	10
HMF001225A	Breast carcinoma	0	0	1	1	2
HMF003025A	Breast carcinoma	3	3	3	2	11
HMF000851B	Breast carcinoma	0	0	1	1	2
HMF002599A	Breast carcinoma	0	0	1	1	2
HMF000651A	Breast carcinoma	1	1	1	1	4
HMF002540A	Breast carcinoma	0	0	0	0	0
HMF002280A	Breast carcinoma	0	1	1	1	3
HMF000086A	Breast carcinoma	0	1	0	0	1
HMF001076A	Breast carcinoma	0	0	1	1	2
HMF000828A	Breast carcinoma	0	1	2	2	5
HMF001597A	Breast carcinoma	2	1	1	2	6
HMF002809A	Breast carcinoma	0	1	1	2	4
HMF000497A	Breast carcinoma	0	1	0	1	2
HMF003645A	Breast carcinoma	0	1	1	2	4
HMF002801A	Breast carcinoma	2	3	3	4	12
HMF003283A	Breast carcinoma	1	1	1	1	4
HMF003363A	Breast carcinoma	2	1	2	1	6
HMF002652A	Breast carcinoma	0	0	0	0	0
HMF001269A	Breast carcinoma	0	0	0	0	0
HMF004136A	Breast carcinoma	0	0	0	1	1
HMF004215A	Breast carcinoma	1	1	1	1	4
HMF002075A	Breast carcinoma	2	1	4	2	9
HMF000914B	Breast carcinoma	1	1	2	2	6
HMF003099A	Breast carcinoma	0	0	0	0	0
HMF000171A	Breast carcinoma	0	0	0	1	1
HMF003443A	Breast carcinoma	1	1	2	2	6
HMF002363A	Breast carcinoma	0	0	0	0	0
HMF003134B	Breast carcinoma	0	0	1	1	2
HMF002676A	Breast carcinoma	0	0	0	0	0
HMF000480B	Breast carcinoma	0	1	1	0	2
HMF002151A	Breast carcinoma	0	0	1	1	2
HMF002473A	Breast carcinoma	0	0	2	1	3
HMF002524A	Breast carcinoma	2	1	4	1	8
HMF001559A	Breast carcinoma	0	0	0	1	1
HMF000629A	Breast carcinoma	1	1	1	2	5
HMF001349A	Breast carcinoma	0	0	1	0	1
HMF001425A	Breast carcinoma	0	0	1	1	2
HMF004315A	Breast carcinoma	0	0	3	2	5
HMF004286A	Breast carcinoma	3	2	3	3	11
HMF004004A	Breast carcinoma	3	5	4	4	16
HMF001868A	Breast carcinoma	0	0	3	4	7
HMF000612A	Breast carcinoma	0	0	0	1	1
HMF001502A	Breast carcinoma	0	1	0	2	3
HMF001275A	Breast carcinoma	1	1	1	1	4
HMF003174A	Breast carcinoma	1	2	2	2	7
HMF002448A	Breast carcinoma	2	1	3	2	8
HMF000087A	Breast carcinoma	1	1	1	1	4
HMF001468A	Breast carcinoma	1	1	1	1	4
HMF001801A	Breast carcinoma	1	1	1	3	6
HMF003427A	Breast carcinoma	2	1	4	2	9
HMF002233A	Breast carcinoma	2	1	3	2	8
HMF002463A	Breast carcinoma	0	0	2	2	4
HMF002873A	Breast carcinoma	0	0	1	1	2
HMF002521A	Breast carcinoma	0	1	1	1	3
HMF002412A	Breast carcinoma	1	1	3	3	8
HMF002258A	Breast carcinoma	2	2	3	2	9
HMF000435A	Breast carcinoma	0	0	1	1	2
HMF003730A	Breast carcinoma	2	1	4	2	9
HMF003291A	Breast carcinoma	0	0	1	4	5
HMF003414A	Breast carcinoma	0	1	1	0	2
HMF001174A	Breast carcinoma	2	1	4	2	9
HMF001161A	Breast carcinoma	0	0	0	0	0
HMF001836A	Breast carcinoma	2	1	1	1	5
HMF003337A	Breast carcinoma	1	1	0	0	2
HMF000452A	Breast carcinoma	2	1	2	2	7
HMF003691A	Breast carcinoma	0	0	1	2	3
HMF003331A	Breast carcinoma	1	1	2	1	5
HMF003665A	Breast carcinoma	0	0	1	1	2
HMF001775A	Breast carcinoma	2	1	3	2	8
HMF003064A	Breast carcinoma	0	0	1	1	2
HMF003563A	Breast carcinoma	2	1	2	2	7
HMF000390A	Breast carcinoma	0	0	0	0	0
HMF001802A	Breast carcinoma	1	1	2	2	6
HMF000101A	Breast carcinoma	0	0	0	1	1
HMF001945B	Breast carcinoma	0	0	1	1	2
HMF000867A	Breast carcinoma	0	1	2	1	4
HMF000035A	Breast carcinoma	0	0	2	2	4
HMF002058A	Breast carcinoma	2	2	3	1	8
HMF003213A	Breast carcinoma	2	1	3	1	7
HMF000360A	Breast carcinoma	1	1	2	2	6
HMF000708A	Breast carcinoma	0	0	2	1	3
HMF003055A	Breast carcinoma	1	2	1	2	6
HMF003315A	Breast carcinoma	0	0	0	0	0
HMF001252A	Breast carcinoma	0	0	0	2	2
HMF002044A	Breast carcinoma	2	1	2	1	6
HMF004012A	Breast carcinoma	1	1	2	2	6
HMF004135A	Breast carcinoma	0	0	1	0	1
HMF003008A	Breast carcinoma	3	3	2	3	11
HMF003391A	Breast carcinoma	0	1	2	3	6
HMF003804A	Breast carcinoma	0	0	0	1	1
HMF002268A	Breast carcinoma	0	0	1	1	2
HMF001042A	Breast carcinoma	2	1	4	1	8
HMF000903A	Breast carcinoma	2	1	5	2	10
HMF002241B	Breast carcinoma	0	1	1	3	5
HMF000989A	Breast carcinoma	0	0	1	2	3
HMF003676A	Breast carcinoma	0	0	0	1	1
HMF000797A	Breast carcinoma	0	0	0	0	0
HMF004023A	Breast carcinoma	2	2	4	3	11
HMF003325A	Breast carcinoma	0	0	1	0	1
HMF000054B	Breast carcinoma	0	0	0	1	1
HMF001427A	Breast carcinoma	2	1	3	1	7
HMF002197A	Breast carcinoma	2	1	4	2	9
HMF000179A	Breast carcinoma	0	0	0	0	0
HMF004101A	Breast carcinoma	2	1	5	2	10
HMF003851A	Breast carcinoma	2	1	2	1	6
HMF001779A	Breast carcinoma	2	1	4	2	9
HMF002824B	Breast carcinoma	0	0	0	0	0
HMF001223C	Breast carcinoma	2	3	2	2	9
HMF000417A	Breast carcinoma	1	3	3	3	10
HMF001924A	Breast carcinoma	0	0	1	1	2
HMF002917A	Breast carcinoma	0	0	1	0	1
HMF002481A	Breast carcinoma	0	0	2	1	3
HMF000793A	Breast carcinoma	0	1	0	1	2
HMF000992A	Breast carcinoma	0	0	0	0	0
HMF002539A	Breast carcinoma	1	1	0	1	3
HMF003792A	Breast carcinoma	0	0	1	0	1
HMF002526A	Breast carcinoma	3	2	2	3	10
HMF001727A	Breast carcinoma	1	1	1	1	4
HMF001491A	Breast carcinoma	3	2	3	2	10
HMF003154A	Breast carcinoma	1	1	1	1	4
HMF002495A	Breast carcinoma	1	2	2	5	10
HMF002325A	Breast carcinoma	3	1	6	1	11
HMF003092A	Breast carcinoma	0	0	2	0	2
HMF002535A	Breast carcinoma	1	1	1	1	4
HMF003511A	Breast carcinoma	2	3	2	1	8
HMF003105A	Breast carcinoma	2	2	4	2	10
HMF002952A	Breast carcinoma	0	2	0	0	2
HMF001064A	Breast carcinoma	0	0	1	1	2
HMF003447A	Breast carcinoma	0	0	0	1	1
HMF001504A	Breast carcinoma	3	2	3	2	10
HMF001947A	Breast carcinoma	2	1	3	2	8
HMF001055A	Breast carcinoma	0	1	1	1	3
HMF004244B	Breast carcinoma	0	0	2	0	2
HMF003817A	Breast carcinoma	0	0	1	1	2
HMF003938A	Breast carcinoma	0	1	1	1	3
HMF004104A	Breast carcinoma	2	2	2	3	9
HMF000953B	Breast carcinoma	2	1	2	1	6
HMF002988A	Breast carcinoma	2	2	1	2	7
HMF001496A	Breast carcinoma	2	2	2	3	9
HMF000150A	Breast carcinoma	0	0	1	1	2
HMF000235A	Breast carcinoma	0	0	0	0	0
HMF002638A	Breast carcinoma	0	0	2	1	3
HMF001128A	Breast carcinoma	0	0	1	2	3
HMF003459A	Breast carcinoma	0	0	2	4	6
HMF000766A	Breast carcinoma	0	0	0	0	0
HMF000130A	Breast carcinoma	0	0	0	1	1
HMF003928A	Breast carcinoma	0	0	1	1	2
HMF003988A	Breast carcinoma	2	1	3	1	7
HMF000768A	Breast carcinoma	0	1	1	0	2
HMF002114A	Breast carcinoma	0	1	0	0	1
HMF000657A	Breast carcinoma	0	0	0	0	0
HMF000620A	Breast carcinoma	0	0	0	1	1
HMF000100A	Breast carcinoma	0	0	2	3	5
HMF000221A	Breast carcinoma	0	0	1	1	2
HMF003104A	Breast carcinoma	2	2	2	5	11
HMF001103A	Breast carcinoma	3	2	4	2	11
HMF000266A	Breast carcinoma	2	1	4	1	8
HMF000193A	Breast carcinoma	2	1	2	1	6
HMF000959A	Breast carcinoma	2	1	4	1	8
HMF002887A	Breast carcinoma	0	0	0	0	0
HMF000116A	Breast carcinoma	0	0	0	1	1
HMF000915A	Breast carcinoma	3	2	3	2	10
HMF000370A	Breast carcinoma	0	0	0	1	1
HMF001340A	Breast carcinoma	0	1	0	3	4
HMF001339A	Breast carcinoma	0	0	0	1	1
HMF001931A	Breast carcinoma	0	0	1	0	1
HMF000935A	Breast carcinoma	0	0	1	1	2
HMF002951A	Breast carcinoma	2	1	2	1	6
HMF000773A	Breast carcinoma	2	1	3	2	8
HMF000908A	Breast carcinoma	0	0	1	1	2
HMF003780A	Breast carcinoma	0	0	0	1	1
HMF001536A	Breast carcinoma	0	0	1	2	3
HMF000170A	Breast carcinoma	0	0	1	2	3
HMF003626A	Breast carcinoma	1	2	2	3	8
HMF003296A	Breast carcinoma	1	1	1	2	5
HMF000965A	Breast carcinoma	1	1	2	1	5
HMF003738A	Breast carcinoma	2	1	3	2	8
HMF001580A	Breast carcinoma	0	0	2	0	2
HMF003102A	Breast carcinoma	2	1	3	1	7
HMF003389A	Breast carcinoma	0	0	2	1	3
HMF002252A	Breast carcinoma	0	0	0	1	1
HMF000848A	Breast carcinoma	0	0	1	2	3
HMF003625A	Breast carcinoma	2	2	2	2	8
HMF001971A	Breast carcinoma	1	1	1	1	4
HMF002424A	Breast carcinoma	0	0	1	2	3
HMF003448A	Breast carcinoma	1	1	1	1	4
HMF002435A	Breast carcinoma	0	0	0	1	1
HMF000082A	Breast carcinoma	2	2	3	1	8
HMF003238A	Breast carcinoma	1	1	1	1	4
HMF003306A	Breast carcinoma	0	0	1	0	1
HMF000504A	Breast carcinoma	0	1	0	0	1
HMF003453A	Breast carcinoma	2	1	4	1	8
HMF003981A	Breast carcinoma	0	0	1	0	1
HMF003997A	Breast carcinoma	0	0	0	1	1
HMF004127A	Breast carcinoma	2	1	2	1	6
HMF003071A	Breast carcinoma	2	2	4	2	10
HMF000802A	Breast carcinoma	0	0	1	1	2
HMF003614A	Breast carcinoma	2	1	2	1	6
HMF003401A	Breast carcinoma	1	2	2	3	8
HMF001713A	Breast carcinoma	2	2	3	3	10
HMF002904A	Breast carcinoma	2	1	3	1	7
HMF001017A	Breast carcinoma	3	1	2	1	7
HMF001084A	Breast carcinoma	2	2	2	2	8
HMF000968A	Breast carcinoma	2	2	2	3	9
HMF001033A	Breast carcinoma	0	0	1	2	3
HMF000964A	Breast carcinoma	1	1	3	2	7
HMF000637A	Breast carcinoma	0	0	4	2	6
HMF003287A	Breast carcinoma	1	1	2	3	7
HMF001521A	Breast carcinoma	0	1	0	0	1
HMF002611A	Breast carcinoma	0	0	0	0	0
HMF001619A	Breast carcinoma	0	0	0	1	1
HMF000218A	Breast carcinoma	0	1	2	2	5
HMF000567A	Breast carcinoma	3	3	4	4	14
HMF002980D	Breast carcinoma	0	0	0	0	0
HMF002181A	Breast carcinoma	0	0	0	0	0
HMF003837A	Breast carcinoma	2	2	1	2	7
HMF004129A	Breast carcinoma	0	0	1	1	2
HMF002701A	Breast carcinoma	0	1	1	1	3
HMF000261A	Breast carcinoma	2	2	3	2	9
HMF004227A	Breast carcinoma	1	1	2	2	6
HMF001841A	Breast carcinoma	0	0	0	0	0
HMF000025A	Breast carcinoma	2	1	2	1	6
HMF001330A	Breast carcinoma	0	0	0	0	0
HMF003319A	Breast carcinoma	0	0	1	1	2
HMF003568A	Breast carcinoma	0	1	1	2	4
HMF003513A	Breast carcinoma	0	1	1	1	3
HMF003678A	Breast carcinoma	0	1	1	2	4
HMF000737A	Breast carcinoma	2	1	3	1	7
HMF001745A	Breast carcinoma	0	0	0	0	0
HMF002285A	Breast carcinoma	0	0	1	1	2
HMF001471A	Breast carcinoma	2	1	2	1	6
HMF001228A	Breast carcinoma	0	0	3	3	6
HMF001778A	Breast carcinoma	0	0	0	0	0
HMF003796A	Breast carcinoma	1	1	0	1	3
HMF002470A	Breast carcinoma	0	1	1	1	3
HMF003573A	Breast carcinoma	1	1	1	1	4
HMF000143A	Breast carcinoma	0	0	0	2	2
HMF002615A	Breast carcinoma	0	1	1	1	3
HMF000598A	Breast carcinoma	2	2	3	1	8
HMF002037A	Breast carcinoma	0	0	3	2	5
HMF002915A	Breast carcinoma	0	0	2	3	5
HMF004131A	Breast carcinoma	2	2	3	3	10
HMF002761B	Breast carcinoma	0	0	0	0	0
HMF001794A	Breast carcinoma	0	0	1	0	1
HMF001900A	Breast carcinoma	0	0	1	0	1
HMF002822A	Breast carcinoma	2	1	3	1	7
HMF001628A	Breast carcinoma	3	1	5	2	11
HMF002265A	Breast carcinoma	0	0	0	0	0
HMF002088A	Breast carcinoma	0	1	0	1	2
HMF004081A	Breast carcinoma	2	2	4	3	11
HMF004287A	Breast carcinoma	2	1	4	2	9
HMF003810A	Breast carcinoma	2	1	3	1	7
HMF000045A	Breast carcinoma	1	1	2	2	6
HMF002841A	Breast carcinoma	0	1	0	0	1
HMF002225A	Breast carcinoma	2	2	3	1	8
HMF003975A	Breast carcinoma	1	2	0	1	4
HMF001669A	Breast carcinoma	0	0	1	0	1
HMF003935A	Breast carcinoma	2	1	3	1	7
HMF000730A	Breast carcinoma	0	0	0	1	1
HMF001130A	Breast carcinoma	3	1	4	2	10
HMF001092B	Breast carcinoma	2	2	3	3	10
HMF003464A	Breast carcinoma	1	1	3	2	7
HMF004174A	Breast carcinoma	0	0	0	0	0
HMF003882A	Breast carcinoma	1	1	2	1	5
HMF001352A	Breast carcinoma	0	0	1	1	2
HMF003808A	Breast carcinoma	0	0	0	0	0
DO1000	Breast carcinoma	0	0	0	0	0
DO1001	Breast carcinoma	1	1	1	1	4
DO1002	Breast carcinoma	0	0	1	0	1
DO1003	Breast carcinoma	0	0	1	1	2
DO1004	Breast carcinoma	0	0	0	0	0
DO1005	Breast carcinoma	0	0	0	0	0
DO1007	Breast carcinoma	2	1	2	1	6
DO1008	Breast carcinoma	0	0	0	1	1
DO1009	Breast carcinoma	0	0	0	0	0
DO1010	Breast carcinoma	0	0	0	1	1
DO1011	Breast carcinoma	0	1	0	0	1
DO1012	Breast carcinoma	0	1	2	2	5
DO1014	Breast carcinoma	1	1	1	1	4
DO1015	Breast carcinoma	1	1	2	2	6
DO1016	Breast carcinoma	1	1	1	1	4
DO1017	Breast carcinoma	0	0	1	1	2
DO1018	Breast carcinoma	0	0	0	1	1
DO1020	Breast carcinoma	0	0	0	0	0
DO1076	Breast carcinoma	2	1	2	2	7
DO1249	Breast carcinoma	0	0	0	1	1
DO1257	Breast carcinoma	0	0	0	0	0
DO1274	Breast carcinoma	0	0	0	1	1
DO1281	Breast carcinoma	2	1	3	2	8
DO1287	Breast carcinoma	0	0	1	1	2
DO1290	Breast carcinoma	2	1	2	1	6
DO1291	Breast carcinoma	0	0	0	1	1
DO1301	Breast carcinoma	0	0	1	1	2
DO1328	Breast carcinoma	0	0	0	0	0
DO1384	Breast carcinoma	0	0	0	0	0
DO1392	Breast carcinoma	0	0	1	1	2
DO1537	Breast carcinoma	0	0	0	1	1
DO1559	Breast carcinoma	0	0	0	0	0
DO1663	Breast carcinoma	1	1	1	2	5
DO1954	Breast carcinoma	0	0	0	0	0
DO2055	Breast carcinoma	3	2	3	2	10
DO2078	Breast carcinoma	1	1	2	2	6
DO2084	Breast carcinoma	0	0	0	0	0
DO2096	Breast carcinoma	2	1	2	1	6
DO2114	Breast carcinoma	0	0	0	0	0
DO217786	Breast carcinoma	2	1	5	2	10
DO217787	Breast carcinoma	1	1	1	1	4
DO217788	Breast carcinoma	0	0	0	1	1
DO217826	Breast carcinoma	2	2	4	2	10
DO217844	Breast carcinoma	1	2	2	3	8
DO217865	Breast carcinoma	0	0	0	0	0
DO217887	Breast carcinoma	2	1	2	1	6
DO217907	Breast carcinoma	0	0	1	1	2
DO217908	Breast carcinoma	2	1	2	1	6
DO217931	Breast carcinoma	0	0	2	1	3
DO217934	Breast carcinoma	0	0	0	0	0
DO217939	Breast carcinoma	1	1	2	1	5
DO217952	Breast carcinoma	0	1	1	1	3
DO217953	Breast carcinoma	0	0	0	0	0
DO217987	Breast carcinoma	0	0	0	0	0
DO218059	Breast carcinoma	0	1	1	1	3
DO218060	Breast carcinoma	2	1	2	1	6
DO218062	Breast carcinoma	0	0	2	1	3
DO218065	Breast carcinoma	0	0	1	1	2
DO218072	Breast carcinoma	2	2	2	1	7
DO218121	Breast carcinoma	2	1	3	1	7
DO218150	Breast carcinoma	0	0	1	1	2
DO218159	Breast carcinoma	1	2	1	1	5
DO218167	Breast carcinoma	0	0	1	1	2
DO218168	Breast carcinoma	0	0	0	1	1
DO218173	Breast carcinoma	2	2	4	2	10
DO218174	Breast carcinoma	2	1	3	1	7
DO218176	Breast carcinoma	1	1	1	1	4
DO218182	Breast carcinoma	0	0	0	0	0
DO218205	Breast carcinoma	2	1	2	1	6
DO218212	Breast carcinoma	0	0	0	0	0
DO218254	Breast carcinoma	3	2	3	1	9
DO218269	Breast carcinoma	0	1	0	1	2
DO218333	Breast carcinoma	0	0	0	1	1
DO218347	Breast carcinoma	2	1	2	2	7
DO218377	Breast carcinoma	0	0	1	1	2
DO218384	Breast carcinoma	0	0	0	0	0
DO218388	Breast carcinoma	2	1	2	1	6
DO218404	Breast carcinoma	0	1	0	0	1
DO218408	Breast carcinoma	0	0	0	0	0
DO218419	Breast carcinoma	0	0	0	0	0
DO218428	Breast carcinoma	0	0	0	0	0
DO218457	Breast carcinoma	0	0	0	0	0
DO218478	Breast carcinoma	0	0	1	1	2
DO218488	Breast carcinoma	0	0	0	0	0
DO218489	Breast carcinoma	2	1	1	1	5
DO218502	Breast carcinoma	1	1	1	1	4
DO218506	Breast carcinoma	2	1	2	1	6
DO218553	Breast carcinoma	0	0	0	1	1
DO218560	Breast carcinoma	0	0	1	1	2
DO218573	Breast carcinoma	0	1	2	1	4
DO218583	Breast carcinoma	2	1	2	1	6
DO218605	Breast carcinoma	0	0	0	0	0
DO218611	Breast carcinoma	1	1	1	1	4
DO218621	Breast carcinoma	0	0	0	0	0
DO218651	Breast carcinoma	0	0	0	0	0
DO218656	Breast carcinoma	2	1	2	2	7
DO218669	Breast carcinoma	0	1	1	1	3
DO218684	Breast carcinoma	0	0	1	1	2
DO218698	Breast carcinoma	0	0	0	0	0
DO218709	Breast carcinoma	0	0	0	1	1
DO218742	Breast carcinoma	2	1	4	2	9
DO218770	Breast carcinoma	2	1	2	1	6
DO218796	Breast carcinoma	1	1	1	1	4
DO218827	Breast carcinoma	0	0	0	0	0
DO218828	Breast carcinoma	2	1	5	3	11
DO218831	Breast carcinoma	0	0	0	0	0
DO220820	Breast carcinoma	2	1	2	1	6
DO220822	Breast carcinoma	2	1	3	1	7
DO220823	Breast carcinoma	0	0	1	2	3
DO220824	Breast carcinoma	0	0	0	0	0
DO220825	Breast carcinoma	2	1	2	1	6
DO220828	Breast carcinoma	2	1	4	1	8
DO2222	Breast carcinoma	0	0	0	1	1
DO2252	Breast carcinoma	1	1	0	1	3
DO2323	Breast carcinoma	0	0	0	1	1
DO2341	Breast carcinoma	0	0	0	0	0
DO2455	Breast carcinoma	1	2	2	3	8
DO2503	Breast carcinoma	2	1	3	1	7
DO2509	Breast carcinoma	0	0	1	1	2
DO2539	Breast carcinoma	3	3	4	3	13
DO2551	Breast carcinoma	0	0	1	0	1
DO2593	Breast carcinoma	0	0	1	1	2
DO2629	Breast carcinoma	2	1	2	1	6
DO2647	Breast carcinoma	0	1	1	1	3
DO2694	Breast carcinoma	0	1	1	2	4
DO2706	Breast carcinoma	0	0	1	1	2
DO2712	Breast carcinoma	1	1	1	1	4
DO2719	Breast carcinoma	0	0	2	1	3
DO2783	Breast carcinoma	0	0	1	2	3
DO2842	Breast carcinoma	0	0	1	1	2
DO2897	Breast carcinoma	0	0	2	3	5
DO2995	Breast carcinoma	0	0	0	0	0
DO3037	Breast carcinoma	1	1	2	1	5
DO3110	Breast carcinoma	2	1	2	2	7
DO3140	Breast carcinoma	1	2	1	3	7
DO3158	Breast carcinoma	0	0	1	1	2
DO3182	Breast carcinoma	1	1	2	2	6
DO3188	Breast carcinoma	1	2	1	1	5
DO3352	Breast carcinoma	2	2	3	2	9
DO3412	Breast carcinoma	0	0	0	1	1
DO3458	Breast carcinoma	1	1	1	1	4
DO3482	Breast carcinoma	2	1	3	1	7
DO3500	Breast carcinoma	2	1	3	2	8
DO3614	Breast carcinoma	2	3	2	3	10
DO3662	Breast carcinoma	0	0	1	3	4
DO3804	Breast carcinoma	2	2	2	2	8
DO3840	Breast carcinoma	0	0	1	0	1
DO3874	Breast carcinoma	0	0	0	0	0
DO3958	Breast carcinoma	3	2	4	3	12
DO4018	Breast carcinoma	0	1	0	0	1
DO4036	Breast carcinoma	1	2	1	1	5
DO4080	Breast carcinoma	0	0	0	2	2
DO4138	Breast carcinoma	0	0	0	0	0
DO4155	Breast carcinoma	0	0	1	0	1
DO4185	Breast carcinoma	2	1	3	1	7
DO4233	Breast carcinoma	0	0	2	3	5
DO4359	Breast carcinoma	0	0	1	1	2
DO44103	Breast carcinoma	0	0	0	0	0
DO44111	Breast carcinoma	0	1	1	2	4
DO44273	Breast carcinoma	0	0	1	2	3
DO4449	Breast carcinoma	1	1	1	1	4
DO4473	Breast carcinoma	1	1	1	1	4
DO4635	Breast carcinoma	0	1	0	1	2
DO4695	Breast carcinoma	0	0	1	2	3
DO4719	Breast carcinoma	0	0	0	0	0
DO4766	Breast carcinoma	0	0	0	0	0
DO4796	Breast carcinoma	2	1	2	1	6
DO5046	Breast carcinoma	2	1	3	1	7
DO5200	Breast carcinoma	1	2	2	2	7
DO5249	Breast carcinoma	1	1	1	1	4
DO52538	Breast carcinoma	0	0	0	0	0
DO52539	Breast carcinoma	0	0	0	1	1
DO52540	Breast carcinoma	0	1	0	0	1
DO52542	Breast carcinoma	0	0	1	1	2
DO52543	Breast carcinoma	0	0	0	1	1
DO52544	Breast carcinoma	0	0	0	1	1
DO52545	Breast carcinoma	0	0	1	1	2
DO52546	Breast carcinoma	0	0	0	1	1
DO52548	Breast carcinoma	0	0	0	0	0
DO52549	Breast carcinoma	0	0	1	1	2
DO52550	Breast carcinoma	0	0	0	1	1
DO52551	Breast carcinoma	0	0	0	0	0
DO52552	Breast carcinoma	0	0	0	1	1
DO52553	Breast carcinoma	0	0	1	1	2
DO52554	Breast carcinoma	0	0	0	1	1
DO52555	Breast carcinoma	0	0	0	0	0
DO52556	Breast carcinoma	0	0	0	1	1
DO52557	Breast carcinoma	0	0	1	1	2
DO52558	Breast carcinoma	2	1	3	2	8
DO52559	Breast carcinoma	0	0	1	1	2
DO52560	Breast carcinoma	0	0	0	1	1
DO52561	Breast carcinoma	0	0	0	0	0
DO52562	Breast carcinoma	0	0	0	0	0
DO5347	Breast carcinoma	0	0	0	0	0
DO5626	Breast carcinoma	1	1	1	1	4
DO5661	Breast carcinoma	0	0	0	0	0
DO5696	Breast carcinoma	2	1	1	1	5
DO5745	Breast carcinoma	0	0	0	0	0
DO5808	Breast carcinoma	2	1	4	2	9
DO6144	Breast carcinoma	2	1	4	2	9
DO6231	Breast carcinoma	2	1	2	1	6
HMF001334A	Breast carcinoma	0	0	1	1	2
HMF001880A	Breast carcinoma	1	2	0	0	3
HMF003839B	Breast carcinoma	1	2	1	2	6
HMF004323A	Breast carcinoma	0	0	0	1	1
HMF004321A	Breast carcinoma	0	0	1	2	3
HMF004517A	Breast carcinoma	1	1	2	3	7
HMF004046A	Breast carcinoma	0	1	1	1	3
HMF004075A	Breast carcinoma	0	1	0	0	1
HMF003968A	Breast carcinoma	3	2	3	2	10
HMF003847A	Breast carcinoma	0	0	0	0	0
HMF003951A	Breast carcinoma	1	1	0	0	2
HMF004006A	Breast carcinoma	0	0	1	1	2
HMF004762A	Breast carcinoma	0	1	0	0	1
HMF004214A	Breast carcinoma	2	1	2	1	6
HMF004821A	Breast carcinoma	0	0	2	2	4
HMF004268A	Breast carcinoma	1	1	1	1	4
HMF004366A	Breast carcinoma	0	0	2	2	4
HMF004338A	Breast carcinoma	0	0	0	0	0
HMF004232A	Breast carcinoma	2	1	3	2	8
HMF004333A	Breast carcinoma	0	0	0	0	0
HMF004364A	Breast carcinoma	3	2	3	3	11
HMF004072A	Breast carcinoma	3	2	2	2	9
HMF004313A	Breast carcinoma	0	0	0	0	0
HMF004037A	Breast carcinoma	2	1	4	2	9
HMF004973A	Breast carcinoma	0	0	0	0	0
HMF004116A	Breast carcinoma	0	0	1	1	2
HMF004670A	Breast carcinoma	0	0	0	1	1
HMF004683A	Breast carcinoma	2	2	5	2	11
HMF004090A	Breast carcinoma	2	2	2	3	9
HMF003338B	Breast carcinoma	1	1	1	3	6
HMF004657A	Breast carcinoma	0	0	0	1	1
HMF004663A	Breast carcinoma	0	0	1	1	2
HMF004714A	Breast carcinoma	2	1	3	2	8
HMF004764A	Breast carcinoma	0	0	0	0	0
HMF004644A	Breast carcinoma	1	1	1	1	4
HMF004540A	Breast carcinoma	2	1	2	1	6
HMF004729A	Breast carcinoma	0	0	0	0	0
HMF004538A	Breast carcinoma	0	0	0	1	1
HMF004695A	Breast carcinoma	0	0	0	1	1
HMF004471A	Breast carcinoma	0	0	0	0	0
HMF004476A	Breast carcinoma	0	1	2	0	3
HMF004416A	Breast carcinoma	0	1	0	1	2
HMF004563A	Breast carcinoma	0	0	1	1	2
HMF004515A	Breast carcinoma	0	0	3	2	5
HMF004453A	Breast carcinoma	2	1	2	2	7
HMF004516A	Breast carcinoma	0	1	1	2	4
HMF004645A	Breast carcinoma	0	0	1	1	2
HMF004525A	Breast carcinoma	0	0	1	1	2
HMF004648A	Breast carcinoma	0	0	1	1	2
HMF004675A	Breast carcinoma	1	5	0	1	7
HMF004514A	Breast carcinoma	0	0	0	0	0
HMF004543A	Breast carcinoma	0	1	0	0	1
HMF004550A	Breast carcinoma	1	1	3	4	9
HMF004530A	Breast carcinoma	0	0	2	1	3
HMF004429A	Breast carcinoma	0	0	0	0	0
HMF004855A	Breast carcinoma	0	2	1	1	4
HMF004436A	Breast carcinoma	0	0	0	0	0
HMF004564A	Breast carcinoma	1	3	3	3	10
HMF004614A	Breast carcinoma	2	1	5	3	11
HMF004752A	Breast carcinoma	1	2	1	3	7
HMF004666A	Breast carcinoma	2	1	4	2	9
HMF005071A	Breast carcinoma	2	1	3	1	7
HMF004454A	Breast carcinoma	0	0	2	2	4
HMF004600A	Breast carcinoma	0	1	3	2	6
HMF004462A	Breast carcinoma	0	0	1	1	2
HMF004716A	Breast carcinoma	2	2	4	3	11
HMF004787A	Breast carcinoma	2	1	4	2	9
HMF004906A	Breast carcinoma	2	1	5	2	10
HMF004791A	Breast carcinoma	2	1	4	3	10
HMF003533B	Breast carcinoma	0	1	0	1	2
HMF004979A	Breast carcinoma	2	1	2	2	7
HMF004801A	Breast carcinoma	1	2	1	2	6
HMF005011A	Breast carcinoma	0	1	1	3	5
HMF004878A	Breast carcinoma	0	0	2	2	4
HMF005006A	Breast carcinoma	1	1	2	3	7
HMF005021A	Breast carcinoma	0	1	2	2	5
HMF004848A	Breast carcinoma	2	1	4	3	10
HMF004804A	Breast carcinoma	1	1	1	1	4
HMF005030A	Breast carcinoma	0	0	1	1	2
HMF004936A	Breast carcinoma	0	0	2	1	3
HMF004965A	Breast carcinoma	0	0	2	3	5
HMF004884A	Breast carcinoma	2	1	4	2	9
HMF005022A	Breast carcinoma	0	0	1	1	2
HMF005010A	Breast carcinoma	1	1	0	2	4
HMF004880A	Breast carcinoma	2	1	2	1	6
HMF004941A	Breast carcinoma	0	0	0	0	0
HMF004922A	Breast carcinoma	0	1	0	0	1
HMF004971A	Breast carcinoma	0	1	2	3	6
HMF005110A	Breast carcinoma	1	1	1	1	4
HMF005128A	Breast carcinoma	0	0	0	0	0
HMF005129A	Breast carcinoma	0	0	1	1	2
HMF005131A	Breast carcinoma	2	1	4	2	9
HMF005139A	Breast carcinoma	0	0	0	0	0
HMF005141A	Breast carcinoma	2	1	3	1	7
HMF005156A	Breast carcinoma	0	0	1	1	2
HMF001552A	Cervical carcinoma	0	5	0	6	11
HMF001824A	Cervical carcinoma	0	3	0	4	7
HMF000343A	Cervical carcinoma	0	3	0	3	6
HMF000905A	Cervical carcinoma	0	0	0	0	0
HMF000544A	Cervical carcinoma	0	0	0	0	0
HMF001705A	Cervical carcinoma	0	0	0	1	1
HMF003040A	Cervical carcinoma	0	0	0	1	1
HMF003612A	Cervical carcinoma	0	0	0	0	0
HMF003532A	Cervical carcinoma	0	2	0	4	6
HMF002921A	Cervical carcinoma	0	2	0	3	5
HMF002482A	Cervical carcinoma	0	1	0	3	4
HMF003548A	Cervical carcinoma	0	0	0	1	1
HMF000810A	Cervical carcinoma	0	0	0	0	0
HMF001311B	Cervical carcinoma	0	1	1	1	3
HMF002632A	Cervical carcinoma	0	2	0	4	6
HMF001789A	Cervical carcinoma	0	0	0	0	0
HMF001101B	Cervical carcinoma	0	0	0	0	0
HMF002941A	Cervical carcinoma	0	2	0	3	5
HMF003709A	Cervical carcinoma	0	0	0	0	0
HMF000440A	Cervical carcinoma	0	0	0	1	1
HMF001564A	Cervical carcinoma	0	0	0	2	2
HMF000328A	Cervical carcinoma	0	0	0	1	1
HMF000471A	Cervical carcinoma	0	2	0	2	4
HMF002643B	Cervical carcinoma	0	0	0	0	0
HMF000546A	Cervical carcinoma	0	2	0	4	6
HMF000327A	Cervical carcinoma	0	0	0	0	0
HMF001735B	Cervical carcinoma	0	1	0	0	1
HMF001665A	Cervical carcinoma	0	3	0	5	8
HMF002859A	Cervical carcinoma	0	1	0	2	3
HMF003708A	Cervical carcinoma	0	2	0	4	6
DO44285	Cervical carcinoma	0	0	0	0	0
DO48977	Cervical carcinoma	0	0	0	0	0
DO48987	Cervical carcinoma	0	0	0	0	0
DO48991	Cervical carcinoma	0	0	0	1	1
DO48993	Cervical carcinoma	0	0	0	1	1
DO49001	Cervical carcinoma	0	0	0	1	1
DO49009	Cervical carcinoma	0	1	0	2	3
DO49014	Cervical carcinoma	0	1	0	0	1
DO49880	Cervical carcinoma	0	0	0	2	2
DO49954	Cervical carcinoma	0	1	0	4	5
DO49956	Cervical carcinoma	0	4	1	4	9
DO51592	Cervical carcinoma	0	2	0	5	7
DO51594	Cervical carcinoma	0	0	0	1	1
DO6249	Cervical carcinoma	0	0	0	1	1
DO6252	Cervical carcinoma	0	0	0	0	0
DO6255	Cervical carcinoma	0	0	0	2	2
DO6314	Cervical carcinoma	0	0	0	0	0
DO6332	Cervical carcinoma	0	0	0	0	0
HMF003505A	Cervical carcinoma	0	2	1	4	7
HMF002012A	Cervical carcinoma	0	0	0	1	1
HMF004667A	Cervical carcinoma	0	1	0	2	3
HMF004741A	Cervical carcinoma	0	0	0	0	0
HMF004625A	Cervical carcinoma	0	0	0	0	0
HMF005047A	Cervical carcinoma	0	0	0	0	0
HMF005119A	Cervical carcinoma	0	0	0	1	1
HMF005124A	Cervical carcinoma	0	3	0	4	7
HMF001876A	Cholangiocarcinoma	2	1	0	2	5
HMF003194A	Cholangiocarcinoma	0	0	0	1	1
HMF001321A	Cholangiocarcinoma	1	0	1	0	2
HMF001889B	Cholangiocarcinoma	1	1	0	1	3
HMF001827A	Cholangiocarcinoma	0	0	0	1	1
HMF003076A	Cholangiocarcinoma	2	3	0	4	9
HMF001588A	Cholangiocarcinoma	0	1	0	3	4
HMF000245A	Cholangiocarcinoma	0	1	0	6	7
HMF002626A	Cholangiocarcinoma	0	1	0	4	5
HMF003424A	Cholangiocarcinoma	0	0	0	1	1
HMF003271A	Cholangiocarcinoma	1	0	0	2	3
HMF003572A	Cholangiocarcinoma	0	2	0	3	5
HMF002440A	Cholangiocarcinoma	1	2	0	5	8
HMF001035A	Cholangiocarcinoma	2	1	0	1	4
HMF003426A	Cholangiocarcinoma	0	2	0	5	7
HMF002992A	Cholangiocarcinoma	0	1	0	0	1
HMF001759A	Cholangiocarcinoma	0	1	0	3	4
HMF002507A	Cholangiocarcinoma	0	1	0	1	2
HMF001230A	Cholangiocarcinoma	0	0	0	0	0
HMF002793A	Cholangiocarcinoma	0	1	0	2	3
HMF000317A	Cholangiocarcinoma	0	1	0	3	4
HMF003687A	Cholangiocarcinoma	0	1	0	4	5
HMF000339A	Cholangiocarcinoma	0	0	0	2	2
HMF002727A	Cholangiocarcinoma	0	0	0	3	3
HMF001407A	Cholangiocarcinoma	0	0	0	2	2
HMF002705A	Cholangiocarcinoma	2	1	0	1	4
HMF004173A	Cholangiocarcinoma	0	3	0	6	9
HMF000068A	Cholangiocarcinoma	0	0	0	4	4
HMF002623A	Cholangiocarcinoma	0	1	0	5	6
HMF001457A	Cholangiocarcinoma	0	2	1	5	8
HMF002709A	Cholangiocarcinoma	0	0	0	1	1
HMF001040A	Cholangiocarcinoma	0	1	0	0	1
HMF002577A	Cholangiocarcinoma	0	1	0	3	4
HMF000132A	Cholangiocarcinoma	0	0	0	2	2
HMF002695A	Cholangiocarcinoma	2	1	0	1	4
HMF000412A	Cholangiocarcinoma	0	1	1	2	4
HMF002048A	Cholangiocarcinoma	0	1	1	4	6
HMF002294A	Cholangiocarcinoma	0	0	0	3	3
HMF000638A	Cholangiocarcinoma	2	1	0	1	4
HMF001861A	Cholangiocarcinoma	0	0	0	0	0
HMF001904A	Cholangiocarcinoma	0	2	0	6	8
HMF000358A	Cholangiocarcinoma	0	1	0	5	6
HMF002929A	Cholangiocarcinoma	0	1	0	5	6
HMF001354A	Cholangiocarcinoma	2	1	0	1	4
HMF002685A	Cholangiocarcinoma	2	2	0	3	7
HMF002826A	Cholangiocarcinoma	3	1	0	3	7
HMF002621A	Cholangiocarcinoma	1	0	0	0	1
HMF000721A	Cholangiocarcinoma	1	1	0	1	3
HMF000585A	Cholangiocarcinoma	0	1	0	2	3
HMF001479A	Cholangiocarcinoma	0	3	0	3	6
HMF001896A	Cholangiocarcinoma	1	0	1	2	4
HMF003542A	Cholangiocarcinoma	2	1	0	1	4
HMF001193A	Cholangiocarcinoma	0	2	0	4	6
HMF002947A	Cholangiocarcinoma	0	2	1	2	5
HMF002275A	Cholangiocarcinoma	2	4	0	5	11
HMF001139A	Cholangiocarcinoma	0	1	0	1	2
DO217850	Cholangiocarcinoma	0	2	0	4	6
DO217864	Cholangiocarcinoma	0	0	0	2	2
DO218227	Cholangiocarcinoma	0	0	0	2	2
DO218351	Cholangiocarcinoma	0	1	0	3	4
DO218411	Cholangiocarcinoma	0	1	1	3	5
DO218417	Cholangiocarcinoma	0	0	0	2	2
DO218440	Cholangiocarcinoma	0	0	0	1	1
DO218491	Cholangiocarcinoma	0	0	0	0	0
DO218535	Cholangiocarcinoma	0	1	0	1	2
DO218550	Cholangiocarcinoma	0	1	0	3	4
DO218695	Cholangiocarcinoma	0	0	0	0	0
DO45231	Cholangiocarcinoma	0	0	0	0	0
DO45243	Cholangiocarcinoma	0	0	0	0	0
DO45245	Cholangiocarcinoma	0	1	0	3	4
DO45249	Cholangiocarcinoma	0	0	0	0	0
DO45251	Cholangiocarcinoma	1	3	0	6	10
DO45259	Cholangiocarcinoma	0	1	0	0	1
DO45283	Cholangiocarcinoma	0	0	0	0	0
DO45289	Cholangiocarcinoma	0	0	0	1	1
DO45291	Cholangiocarcinoma	1	0	1	0	2
DO45293	Cholangiocarcinoma	0	0	0	1	1
DO45297	Cholangiocarcinoma	0	1	0	3	4
DO45299	Cholangiocarcinoma	1	1	0	2	4
DO45301	Cholangiocarcinoma	0	0	0	2	2
DO45305	Cholangiocarcinoma	2	1	0	3	6
DO45307	Cholangiocarcinoma	0	0	0	1	1
HMF000963A	Cholangiocarcinoma	0	1	1	2	4
HMF001561A	Cholangiocarcinoma	1	0	1	0	2
HMF002398B	Cholangiocarcinoma	1	0	0	1	2
HMF001952A	Cholangiocarcinoma	0	1	1	2	4
HMF004649A	Cholangiocarcinoma	1	2	0	5	8
HMF000966A	Cholangiocarcinoma	0	1	1	1	3
HMF004705A	Cholangiocarcinoma	0	1	0	3	4
HMF004754A	Cholangiocarcinoma	1	1	0	3	5
HMF004408A	Cholangiocarcinoma	0	1	0	0	1
HMF004698A	Cholangiocarcinoma	1	0	1	1	3
HMF000560A	Colorectal carcinoma	0	0	0	0	0
HMF002027A	Colorectal carcinoma	1	2	1	2	6
HMF001965A	Colorectal carcinoma	0	3	2	4	9
HMF000957A	Colorectal carcinoma	0	0	0	1	1
HMF002994A	Colorectal carcinoma	0	2	2	3	7
HMF002776A	Colorectal carcinoma	0	1	1	1	3
HMF002800A	Colorectal carcinoma	0	0	0	0	0
HMF002273A	Colorectal carcinoma	0	1	0	1	2
HMF000882A	Colorectal carcinoma	0	3	2	5	10
HMF003298A	Colorectal carcinoma	0	0	0	0	0
HMF001060A	Colorectal carcinoma	0	0	0	0	0
HMF000272A	Colorectal carcinoma	0	1	0	1	2
HMF001438A	Colorectal carcinoma	0	1	2	2	5
HMF003717A	Colorectal carcinoma	0	2	2	2	6
HMF002369A	Colorectal carcinoma	0	1	2	1	4
HMF002302A	Colorectal carcinoma	0	2	2	2	6
HMF001840A	Colorectal carcinoma	0	2	2	3	7
HMF001838A	Colorectal carcinoma	0	2	2	2	6
HMF002627A	Colorectal carcinoma	0	0	0	0	0
HMF001704A	Colorectal carcinoma	0	3	2	5	10
HMF000814A	Colorectal carcinoma	0	3	2	2	7
HMF000020B	Colorectal carcinoma	0	1	2	1	4
HMF000349A	Colorectal carcinoma	0	1	0	1	2
HMF001287A	Colorectal carcinoma	0	2	2	5	9
HMF001658A	Colorectal carcinoma	0	2	2	1	5
HMF003234A	Colorectal carcinoma	0	0	0	0	0
HMF001303A	Colorectal carcinoma	0	0	0	1	1
HMF001927A	Colorectal carcinoma	0	0	0	0	0
HMF000167A	Colorectal carcinoma	0	1	2	1	4
HMF003543A	Colorectal carcinoma	0	3	2	2	7
HMF003777A	Colorectal carcinoma	0	1	2	4	7
HMF002620A	Colorectal carcinoma	0	3	2	2	7
HMF002811A	Colorectal carcinoma	0	2	0	1	3
HMF001583A	Colorectal carcinoma	0	1	2	4	7
HMF002865A	Colorectal carcinoma	0	1	1	2	4
HMF003669A	Colorectal carcinoma	1	4	1	3	9
HMF000606A	Colorectal carcinoma	0	0	0	0	0
HMF003653B	Colorectal carcinoma	0	0	0	0	0
HMF003137A	Colorectal carcinoma	0	0	0	0	0
HMF002144A	Colorectal carcinoma	1	2	1	3	7
HMF003067A	Colorectal carcinoma	0	1	0	1	2
HMF000008B	Colorectal carcinoma	0	1	0	2	3
HMF003786A	Colorectal carcinoma	0	0	0	1	1
HMF003169A	Colorectal carcinoma	0	2	1	5	8
HMF003048A	Colorectal carcinoma	0	2	0	2	4
HMF002128A	Colorectal carcinoma	0	3	2	5	10
HMF002246A	Colorectal carcinoma	0	0	0	2	2
HMF001642A	Colorectal carcinoma	0	0	0	1	1
HMF002372A	Colorectal carcinoma	0	1	0	1	2
HMF000074C	Colorectal carcinoma	0	0	0	0	0
HMF000904A	Colorectal carcinoma	1	2	1	3	7
HMF001548A	Colorectal carcinoma	0	0	0	0	0
HMF001724A	Colorectal carcinoma	0	0	0	0	0
HMF002787A	Colorectal carcinoma	0	0	0	1	1
HMF000756A	Colorectal carcinoma	1	4	1	4	10
HMF001856A	Colorectal carcinoma	1	2	1	2	6
HMF001297A	Colorectal carcinoma	0	2	2	2	6
HMF002492A	Colorectal carcinoma	0	1	0	2	3
HMF001832B	Colorectal carcinoma	0	1	2	2	5
HMF001951A	Colorectal carcinoma	0	1	2	2	5
HMF003805A	Colorectal carcinoma	0	1	2	2	5
HMF003289A	Colorectal carcinoma	0	3	2	6	11
HMF003177A	Colorectal carcinoma	0	1	2	2	5
HMF000231A	Colorectal carcinoma	0	1	0	3	4
HMF003461A	Colorectal carcinoma	0	0	0	1	1
HMF000156A	Colorectal carcinoma	0	1	2	1	4
HMF003365A	Colorectal carcinoma	0	1	0	0	1
HMF002606A	Colorectal carcinoma	0	1	2	2	5
HMF002555A	Colorectal carcinoma	0	0	0	0	0
HMF001871A	Colorectal carcinoma	0	3	2	5	10
HMF000355A	Colorectal carcinoma	1	4	1	3	9
HMF001142A	Colorectal carcinoma	0	0	0	0	0
HMF002777A	Colorectal carcinoma	0	0	0	0	0
HMF001107B	Colorectal carcinoma	1	2	1	4	8
HMF002612A	Colorectal carcinoma	0	0	0	1	1
HMF003627A	Colorectal carcinoma	1	2	1	1	5
HMF002194A	Colorectal carcinoma	0	1	0	1	2
HMF003204A	Colorectal carcinoma	0	3	2	3	8
HMF001444A	Colorectal carcinoma	0	0	0	0	0
HMF002429A	Colorectal carcinoma	1	3	1	3	8
HMF002679A	Colorectal carcinoma	0	1	1	1	3
HMF000037A	Colorectal carcinoma	1	3	1	4	9
HMF000852A	Colorectal carcinoma	1	1	1	1	4
HMF002281A	Colorectal carcinoma	0	2	0	4	6
HMF002532A	Colorectal carcinoma	1	4	1	5	11
HMF003418A	Colorectal carcinoma	0	0	0	0	0
HMF000753B	Colorectal carcinoma	0	0	0	0	0
HMF000760A	Colorectal carcinoma	0	2	2	3	7
HMF000036A	Colorectal carcinoma	0	1	2	2	5
HMF000869A	Colorectal carcinoma	1	1	1	1	4
HMF001022A	Colorectal carcinoma	0	0	0	0	0
HMF000011A	Colorectal carcinoma	0	1	0	1	2
HMF000166A	Colorectal carcinoma	0	0	0	2	2
HMF001205A	Colorectal carcinoma	0	0	0	2	2
HMF000207A	Colorectal carcinoma	0	1	2	1	4
HMF001869A	Colorectal carcinoma	0	0	0	0	0
HMF000348A	Colorectal carcinoma	0	0	0	3	3
HMF001026A	Colorectal carcinoma	0	2	2	2	6
HMF001653A	Colorectal carcinoma	0	0	0	1	1
HMF000853A	Colorectal carcinoma	0	2	2	2	6
HMF002005A	Colorectal carcinoma	0	0	0	0	0
HMF003188A	Colorectal carcinoma	0	1	2	3	6
HMF003267A	Colorectal carcinoma	0	0	0	0	0
HMF000741A	Colorectal carcinoma	0	2	0	4	6
HMF000595A	Colorectal carcinoma	0	0	0	1	1
HMF000401A	Colorectal carcinoma	0	0	0	0	0
HMF000614A	Colorectal carcinoma	0	1	0	2	3
HMF002748A	Colorectal carcinoma	1	2	1	2	6
HMF003146A	Colorectal carcinoma	0	0	0	0	0
HMF003533A	Colorectal carcinoma	0	1	2	2	5
HMF002998A	Colorectal carcinoma	0	1	2	2	5
HMF002295A	Colorectal carcinoma	0	0	0	0	0
HMF002682A	Colorectal carcinoma	0	0	0	0	0
HMF002240A	Colorectal carcinoma	0	1	2	2	5
HMF003378A	Colorectal carcinoma	0	1	2	3	6
HMF003779A	Colorectal carcinoma	0	1	2	2	5
HMF003061A	Colorectal carcinoma	0	1	0	0	1
HMF003322A	Colorectal carcinoma	1	2	1	2	6
HMF000559A	Colorectal carcinoma	0	1	2	2	5
HMF003675A	Colorectal carcinoma	0	0	0	1	1
HMF001590A	Colorectal carcinoma	0	1	0	1	2
HMF003218A	Colorectal carcinoma	0	3	2	4	9
HMF001505A	Colorectal carcinoma	0	0	0	0	0
HMF002441B	Colorectal carcinoma	0	1	2	2	5
HMF000032A	Colorectal carcinoma	0	1	0	1	2
HMF001804A	Colorectal carcinoma	0	1	0	1	2
HMF003576A	Colorectal carcinoma	0	2	2	1	5
HMF002719A	Colorectal carcinoma	0	0	0	0	0
HMF001049A	Colorectal carcinoma	0	1	0	1	2
HMF003324A	Colorectal carcinoma	1	3	1	3	8
HMF002057A	Colorectal carcinoma	0	0	0	1	1
HMF001783A	Colorectal carcinoma	1	3	1	2	7
HMF001498A	Colorectal carcinoma	0	1	2	3	6
HMF001277A	Colorectal carcinoma	0	2	2	2	6
HMF002361B	Colorectal carcinoma	0	2	2	3	7
HMF000553A	Colorectal carcinoma	0	0	0	0	0
HMF000628C	Colorectal carcinoma	0	1	0	0	1
HMF003759A	Colorectal carcinoma	0	1	2	2	5
HMF000630A	Colorectal carcinoma	0	1	2	3	6
HMF003361A	Colorectal carcinoma	0	1	2	5	8
HMF000369A	Colorectal carcinoma	0	2	0	2	4
HMF002213A	Colorectal carcinoma	0	1	0	3	4
HMF002000A	Colorectal carcinoma	1	2	1	3	7
HMF002082A	Colorectal carcinoma	0	4	2	6	12
HMF000285A	Colorectal carcinoma	0	0	0	0	0
HMF001270A	Colorectal carcinoma	0	0	0	2	2
HMF003610A	Colorectal carcinoma	0	2	2	2	6
HMF001830A	Colorectal carcinoma	0	0	0	0	0
HMF001408A	Colorectal carcinoma	0	3	2	4	9
HMF002750A	Colorectal carcinoma	0	0	0	1	1
HMF003305A	Colorectal carcinoma	0	0	0	0	0
HMF001238A	Colorectal carcinoma	0	0	0	1	1
HMF000512B	Colorectal carcinoma	1	1	0	1	3
HMF000642A	Colorectal carcinoma	0	1	2	1	4
HMF002949A	Colorectal carcinoma	0	1	0	1	2
HMF002897A	Colorectal carcinoma	0	0	0	0	0
HMF000527A	Colorectal carcinoma	0	1	2	1	4
HMF003125A	Colorectal carcinoma	0	2	2	2	6
HMF000566A	Colorectal carcinoma	1	2	1	2	6
HMF000752A	Colorectal carcinoma	0	2	0	4	6
HMF003100A	Colorectal carcinoma	0	1	2	2	5
HMF003445A	Colorectal carcinoma	0	3	2	4	9
HMF003690A	Colorectal carcinoma	0	0	0	0	0
HMF002847A	Colorectal carcinoma	0	2	2	1	5
HMF000845A	Colorectal carcinoma	0	1	1	1	3
HMF002332A	Colorectal carcinoma	0	0	0	1	1
HMF001370A	Colorectal carcinoma	0	2	2	1	5
HMF002276A	Colorectal carcinoma	0	1	2	2	5
HMF002848A	Colorectal carcinoma	0	0	0	1	1
HMF001085A	Colorectal carcinoma	1	2	1	3	7
HMF000049A	Colorectal carcinoma	0	0	0	0	0
HMF003208A	Colorectal carcinoma	0	3	2	3	8
HMF000015A	Colorectal carcinoma	0	1	2	2	5
HMF001176A	Colorectal carcinoma	0	1	2	2	5
HMF001424A	Colorectal carcinoma	0	0	0	0	0
HMF000022A	Colorectal carcinoma	0	0	0	0	0
HMF000169A	Colorectal carcinoma	0	0	0	0	0
HMF001946A	Colorectal carcinoma	0	3	2	5	10
HMF003349A	Colorectal carcinoma	0	1	1	2	4
HMF002450A	Colorectal carcinoma	0	3	2	3	8
HMF001023A	Colorectal carcinoma	0	0	0	1	1
HMF003873A	Colorectal carcinoma	0	2	2	2	6
HMF000075A	Colorectal carcinoma	0	1	2	2	5
HMF002810B	Colorectal carcinoma	0	0	0	1	1
HMF001773A	Colorectal carcinoma	0	2	2	4	8
HMF000364A	Colorectal carcinoma	0	1	0	0	1
HMF003139A	Colorectal carcinoma	0	1	2	2	5
HMF002309A	Colorectal carcinoma	0	3	2	2	7
HMF003444A	Colorectal carcinoma	0	0	0	0	0
HMF002660A	Colorectal carcinoma	0	0	0	1	1
HMF003565A	Colorectal carcinoma	0	1	2	3	6
HMF003515A	Colorectal carcinoma	0	1	2	2	5
HMF002694A	Colorectal carcinoma	0	1	0	2	3
HMF000687A	Colorectal carcinoma	0	1	2	1	4
HMF003489A	Colorectal carcinoma	1	2	0	1	4
HMF000745A	Colorectal carcinoma	0	2	2	3	7
HMF003323A	Colorectal carcinoma	0	3	1	4	8
HMF003197A	Colorectal carcinoma	0	1	2	3	6
HMF000650A	Colorectal carcinoma	0	2	0	3	5
HMF001942A	Colorectal carcinoma	0	1	1	1	3
HMF002834A	Colorectal carcinoma	0	0	0	0	0
HMF002204A	Colorectal carcinoma	0	2	2	2	6
HMF002957A	Colorectal carcinoma	0	2	1	1	4
HMF001655A	Colorectal carcinoma	0	2	2	3	7
HMF000930A	Colorectal carcinoma	0	4	2	5	11
HMF002045A	Colorectal carcinoma	0	2	2	1	5
HMF001140A	Colorectal carcinoma	0	2	2	2	6
HMF003215A	Colorectal carcinoma	0	0	0	2	2
HMF004206A	Colorectal carcinoma	1	1	0	1	3
HMF001212A	Colorectal carcinoma	0	2	2	2	6
HMF001027A	Colorectal carcinoma	0	1	2	2	5
HMF002942A	Colorectal carcinoma	0	1	0	1	2
HMF001097B	Colorectal carcinoma	0	3	2	6	11
HMF002209A	Colorectal carcinoma	0	1	0	1	2
HMF001520A	Colorectal carcinoma	0	2	2	2	6
HMF000152B	Colorectal carcinoma	0	0	0	0	0
HMF000318A	Colorectal carcinoma	0	2	0	4	6
HMF001210A	Colorectal carcinoma	0	2	2	2	6
HMF001388A	Colorectal carcinoma	0	1	0	1	2
HMF002703A	Colorectal carcinoma	0	0	0	1	1
HMF002619A	Colorectal carcinoma	0	1	0	1	2
HMF003029A	Colorectal carcinoma	0	1	0	1	2
HMF002549A	Colorectal carcinoma	0	2	2	1	5
HMF002696A	Colorectal carcinoma	1	2	1	2	6
HMF003468A	Colorectal carcinoma	0	0	0	1	1
HMF003634A	Colorectal carcinoma	0	1	0	0	1
HMF001767A	Colorectal carcinoma	0	2	2	4	8
HMF001131B	Colorectal carcinoma	0	2	2	1	5
HMF003727A	Colorectal carcinoma	0	1	2	2	5
HMF000813A	Colorectal carcinoma	0	1	2	2	5
HMF001538A	Colorectal carcinoma	0	1	2	2	5
HMF003782A	Colorectal carcinoma	0	1	0	1	2
HMF002239A	Colorectal carcinoma	1	2	1	3	7
HMF000098A	Colorectal carcinoma	0	1	2	1	4
HMF000067A	Colorectal carcinoma	0	0	0	0	0
HMF001503A	Colorectal carcinoma	1	1	1	1	4
HMF001604A	Colorectal carcinoma	0	2	1	2	5
HMF000398A	Colorectal carcinoma	0	1	0	1	2
HMF001497A	Colorectal carcinoma	0	0	0	2	2
HMF001723A	Colorectal carcinoma	0	1	2	1	4
HMF001104A	Colorectal carcinoma	0	0	0	1	1
HMF001522A	Colorectal carcinoma	0	2	0	3	5
HMF000303A	Colorectal carcinoma	0	2	2	3	7
HMF001429A	Colorectal carcinoma	0	0	0	0	0
HMF001688A	Colorectal carcinoma	0	2	2	3	7
HMF001501A	Colorectal carcinoma	0	1	1	1	3
HMF000870A	Colorectal carcinoma	0	0	0	1	1
HMF003051A	Colorectal carcinoma	1	2	1	2	6
HMF003058A	Colorectal carcinoma	0	1	2	2	5
HMF002319A	Colorectal carcinoma	0	0	0	0	0
HMF001319A	Colorectal carcinoma	0	3	2	4	9
HMF002205A	Colorectal carcinoma	0	1	1	1	3
HMF000644A	Colorectal carcinoma	0	1	1	2	4
HMF003140A	Colorectal carcinoma	0	1	2	2	5
HMF002422A	Colorectal carcinoma	0	2	2	2	6
HMF001016A	Colorectal carcinoma	0	2	2	2	6
HMF002967A	Colorectal carcinoma	0	1	2	2	5
HMF002301A	Colorectal carcinoma	0	1	2	3	6
HMF003483A	Colorectal carcinoma	0	0	0	1	1
HMF002223A	Colorectal carcinoma	0	1	0	1	2
HMF001508A	Colorectal carcinoma	0	1	0	3	4
HMF003619A	Colorectal carcinoma	1	2	1	3	7
HMF002616A	Colorectal carcinoma	0	0	0	0	0
HMF002053A	Colorectal carcinoma	0	2	0	3	5
HMF002795A	Colorectal carcinoma	0	0	0	2	2
HMF003263A	Colorectal carcinoma	0	0	0	0	0
HMF003057A	Colorectal carcinoma	0	1	2	3	6
HMF001213A	Colorectal carcinoma	0	1	2	2	5
HMF001922A	Colorectal carcinoma	0	3	2	5	10
HMF002100A	Colorectal carcinoma	0	4	2	5	11
HMF003661A	Colorectal carcinoma	0	0	0	3	3
HMF001307A	Colorectal carcinoma	0	0	0	2	2
HMF003564A	Colorectal carcinoma	1	3	1	4	9
HMF001652A	Colorectal carcinoma	1	4	1	5	11
HMF001544A	Colorectal carcinoma	0	1	2	2	5
HMF000898A	Colorectal carcinoma	0	1	0	1	2
HMF001486A	Colorectal carcinoma	1	2	0	2	5
HMF000062A	Colorectal carcinoma	0	0	0	0	0
HMF000916A	Colorectal carcinoma	0	1	0	2	3
HMF003819A	Colorectal carcinoma	0	1	0	0	1
HMF000833A	Colorectal carcinoma	0	0	0	0	0
HMF003682A	Colorectal carcinoma	0	1	2	1	4
HMF003187A	Colorectal carcinoma	0	1	2	1	4
HMF000041A	Colorectal carcinoma	0	1	2	2	5
HMF001284A	Colorectal carcinoma	0	2	2	3	7
HMF001379B	Colorectal carcinoma	0	2	2	1	5
HMF002138A	Colorectal carcinoma	0	1	0	1	2
HMF002515A	Colorectal carcinoma	0	1	0	0	1
HMF004138A	Colorectal carcinoma	0	0	0	0	0
HMF003558A	Colorectal carcinoma	0	0	0	0	0
HMF001005A	Colorectal carcinoma	0	0	0	0	0
HMF000264A	Colorectal carcinoma	1	3	1	3	8
HMF001872A	Colorectal carcinoma	0	3	2	4	9
HMF001328A	Colorectal carcinoma	0	3	2	5	10
HMF003522A	Colorectal carcinoma	1	2	1	2	6
HMF003713A	Colorectal carcinoma	0	0	0	0	0
HMF000747A	Colorectal carcinoma	0	1	2	3	6
HMF003729A	Colorectal carcinoma	1	2	1	2	6
HMF000664A	Colorectal carcinoma	0	1	2	4	7
HMF002861A	Colorectal carcinoma	0	0	0	1	1
HMF002467A	Colorectal carcinoma	0	2	0	3	5
HMF001577A	Colorectal carcinoma	0	1	0	2	3
HMF001859A	Colorectal carcinoma	0	0	0	1	1
HMF003492A	Colorectal carcinoma	0	0	0	1	1
HMF000441A	Colorectal carcinoma	0	1	2	1	4
HMF002884A	Colorectal carcinoma	0	4	2	7	13
HMF000202A	Colorectal carcinoma	0	0	0	0	0
HMF002864B	Colorectal carcinoma	0	1	2	3	6
HMF001051A	Colorectal carcinoma	0	0	0	0	0
HMF001762A	Colorectal carcinoma	0	0	0	0	0
HMF000388A	Colorectal carcinoma	0	1	2	3	6
HMF003388A	Colorectal carcinoma	0	1	2	2	5
HMF003345A	Colorectal carcinoma	0	0	0	0	0
HMF000541A	Colorectal carcinoma	0	2	2	5	9
HMF001513A	Colorectal carcinoma	0	1	0	2	3
HMF001944A	Colorectal carcinoma	0	1	0	2	3
HMF000402A	Colorectal carcinoma	0	4	2	3	9
HMF002284A	Colorectal carcinoma	0	1	0	2	3
HMF000378A	Colorectal carcinoma	0	0	0	1	1
HMF000287A	Colorectal carcinoma	1	4	1	4	10
HMF001512A	Colorectal carcinoma	0	3	2	2	7
HMF003394A	Colorectal carcinoma	0	1	2	2	5
HMF001156A	Colorectal carcinoma	0	1	2	2	5
HMF000689A	Colorectal carcinoma	0	1	2	2	5
HMF000461A	Colorectal carcinoma	0	2	2	3	7
HMF000365A	Colorectal carcinoma	0	1	2	2	5
HMF002460A	Colorectal carcinoma	0	1	0	3	4
HMF001875A	Colorectal carcinoma	0	2	2	2	6
HMF001346A	Colorectal carcinoma	0	1	0	1	2
HMF003606A	Colorectal carcinoma	0	2	2	2	6
HMF000089A	Colorectal carcinoma	0	0	0	0	0
HMF000720A	Colorectal carcinoma	0	0	0	0	0
HMF003470A	Colorectal carcinoma	0	2	2	4	8
HMF000906A	Colorectal carcinoma	0	1	2	2	5
HMF003360A	Colorectal carcinoma	0	1	2	2	5
HMF004209A	Colorectal carcinoma	0	1	2	1	4
HMF004185A	Colorectal carcinoma	0	2	0	4	6
HMF003895A	Colorectal carcinoma	0	0	0	0	0
HMF004197A	Colorectal carcinoma	0	1	1	1	3
HMF000136A	Colorectal carcinoma	0	4	2	4	10
HMF001601A	Colorectal carcinoma	0	3	2	5	10
HMF002739A	Colorectal carcinoma	0	3	0	2	5
HMF001674A	Colorectal carcinoma	0	0	0	1	1
HMF000523B	Colorectal carcinoma	1	3	1	2	7
HMF003344A	Colorectal carcinoma	0	1	2	1	4
HMF002451A	Colorectal carcinoma	0	1	2	1	4
HMF000400A	Colorectal carcinoma	0	1	2	2	5
HMF003014A	Colorectal carcinoma	0	2	2	2	6
HMF002236A	Colorectal carcinoma	0	2	2	4	8
HMF002804A	Colorectal carcinoma	1	2	2	1	6
HMF000821A	Colorectal carcinoma	0	0	0	0	0
HMF000286A	Colorectal carcinoma	0	0	0	0	0
HMF002059A	Colorectal carcinoma	0	2	2	1	5
HMF000742A	Colorectal carcinoma	0	1	2	3	6
HMF003195A	Colorectal carcinoma	0	0	0	0	0
HMF003725A	Colorectal carcinoma	0	1	2	2	5
HMF003539A	Colorectal carcinoma	0	1	2	1	4
HMF001695A	Colorectal carcinoma	0	0	1	1	2
HMF000552A	Colorectal carcinoma	0	1	1	2	4
HMF003086A	Colorectal carcinoma	0	2	2	4	8
HMF001599A	Colorectal carcinoma	0	1	0	2	3
HMF000042B	Colorectal carcinoma	0	1	0	3	4
HMF002017B	Colorectal carcinoma	0	2	0	1	3
HMF000850A	Colorectal carcinoma	0	0	0	0	0
HMF001342A	Colorectal carcinoma	0	0	0	0	0
HMF000572A	Colorectal carcinoma	1	3	0	4	8
HMF001550A	Colorectal carcinoma	1	3	1	2	7
HMF000494A	Colorectal carcinoma	0	1	2	2	5
HMF001796B	Colorectal carcinoma	0	2	0	3	5
HMF001998A	Colorectal carcinoma	0	1	1	1	3
HMF000229A	Colorectal carcinoma	1	4	3	3	11
HMF003352A	Colorectal carcinoma	0	1	1	3	5
HMF003404A	Colorectal carcinoma	0	0	0	1	1
HMF001146A	Colorectal carcinoma	0	3	2	3	8
HMF003262A	Colorectal carcinoma	0	1	0	1	2
HMF000799A	Colorectal carcinoma	1	2	1	2	6
HMF000467A	Colorectal carcinoma	0	1	2	2	5
HMF000555A	Colorectal carcinoma	0	1	2	2	5
HMF001968A	Colorectal carcinoma	0	1	1	1	3
HMF003285A	Colorectal carcinoma	0	3	2	5	10
HMF002255A	Colorectal carcinoma	0	1	2	2	5
HMF002283A	Colorectal carcinoma	0	1	2	2	5
HMF001404A	Colorectal carcinoma	1	2	1	2	6
HMF002274A	Colorectal carcinoma	0	0	0	0	0
HMF002976A	Colorectal carcinoma	0	2	0	1	3
HMF001105A	Colorectal carcinoma	0	1	2	2	5
HMF003133A	Colorectal carcinoma	0	1	0	3	4
HMF000533A	Colorectal carcinoma	0	1	2	2	5
HMF001242A	Colorectal carcinoma	1	4	1	5	11
HMF003696A	Colorectal carcinoma	0	0	0	0	0
HMF001184B	Colorectal carcinoma	0	1	1	3	5
HMF000547A	Colorectal carcinoma	0	1	0	1	2
HMF000211A	Colorectal carcinoma	0	1	2	1	4
HMF001432B	Colorectal carcinoma	0	2	0	2	4
HMF001255A	Colorectal carcinoma	0	1	0	2	3
HMF002741A	Colorectal carcinoma	1	2	1	1	5
HMF000587A	Colorectal carcinoma	0	2	2	3	7
HMF001960A	Colorectal carcinoma	0	3	1	4	8
HMF002502A	Colorectal carcinoma	0	1	0	1	2
HMF003151A	Colorectal carcinoma	1	2	1	3	7
HMF000641B	Colorectal carcinoma	0	3	0	4	7
HMF001301A	Colorectal carcinoma	0	1	2	2	5
HMF000306A	Colorectal carcinoma	0	1	2	2	5
HMF002292A	Colorectal carcinoma	0	0	0	0	0
HMF002907A	Colorectal carcinoma	0	0	0	0	0
HMF001234A	Colorectal carcinoma	0	1	2	2	5
HMF003437A	Colorectal carcinoma	1	2	1	2	6
HMF000859A	Colorectal carcinoma	0	1	2	2	5
HMF002224A	Colorectal carcinoma	0	1	1	1	3
HMF000436A	Colorectal carcinoma	1	2	1	2	6
HMF000469A	Colorectal carcinoma	1	2	1	2	6
HMF003221A	Colorectal carcinoma	0	0	0	0	0
HMF000234A	Colorectal carcinoma	0	0	0	0	0
HMF000096B	Colorectal carcinoma	0	1	0	2	3
HMF003383A	Colorectal carcinoma	0	0	0	0	0
HMF001490A	Colorectal carcinoma	0	0	0	2	2
HMF000596B	Colorectal carcinoma	0	1	0	2	3
HMF002232B	Colorectal carcinoma	0	2	2	3	7
HMF002148B	Colorectal carcinoma	0	0	0	0	0
HMF001756A	Colorectal carcinoma	0	0	0	0	0
HMF002769A	Colorectal carcinoma	0	0	0	0	0
HMF002409A	Colorectal carcinoma	1	2	1	3	7
HMF001993A	Colorectal carcinoma	1	1	1	1	4
HMF003371A	Colorectal carcinoma	0	0	0	0	0
HMF000667A	Colorectal carcinoma	0	0	0	0	0
HMF001256A	Colorectal carcinoma	0	2	2	2	6
HMF002688A	Colorectal carcinoma	0	1	2	2	5
HMF005052A	Colorectal carcinoma	0	0	0	2	2
HMF000112B	Colorectal carcinoma	0	1	0	0	1
HMF002782B	Colorectal carcinoma	0	0	0	0	0
HMF000779A	Colorectal carcinoma	1	1	1	2	5
HMF003277A	Colorectal carcinoma	1	2	1	2	6
HMF002933A	Colorectal carcinoma	0	1	2	2	5
HMF000707A	Colorectal carcinoma	0	2	2	4	8
HMF002538A	Colorectal carcinoma	0	1	2	2	5
HMF000379A	Colorectal carcinoma	0	2	2	4	8
HMF001499A	Colorectal carcinoma	0	3	1	4	8
HMF003757A	Colorectal carcinoma	0	1	1	1	3
HMF001649A	Colorectal carcinoma	0	0	0	1	1
HMF002111A	Colorectal carcinoma	0	2	1	2	5
HMF000104A	Colorectal carcinoma	0	0	0	3	3
HMF001198A	Colorectal carcinoma	0	1	2	2	5
HMF001302A	Colorectal carcinoma	0	2	2	2	6
HMF001500A	Colorectal carcinoma	0	1	2	2	5
HMF002656A	Colorectal carcinoma	0	3	2	5	10
HMF000023A	Colorectal carcinoma	0	0	0	1	1
HMF000468A	Colorectal carcinoma	0	1	2	2	5
HMF001121A	Colorectal carcinoma	0	0	0	2	2
HMF003472A	Colorectal carcinoma	0	1	1	3	5
HMF003235A	Colorectal carcinoma	0	1	2	2	5
HMF001279A	Colorectal carcinoma	0	1	0	1	2
HMF001010A	Colorectal carcinoma	0	2	2	3	7
HMF002869A	Colorectal carcinoma	1	4	1	4	10
HMF002480A	Colorectal carcinoma	0	4	2	3	9
HMF002395A	Colorectal carcinoma	0	0	0	0	0
HMF003030A	Colorectal carcinoma	0	3	2	2	7
DO10172	Colorectal carcinoma	0	2	1	4	7
DO10486	Colorectal carcinoma	0	0	0	0	0
DO10631	Colorectal carcinoma	0	0	0	0	0
DO219106	Colorectal carcinoma	0	2	0	4	6
DO36386	Colorectal carcinoma	0	2	2	2	6
DO36431	Colorectal carcinoma	0	0	0	0	0
DO36459	Colorectal carcinoma	0	2	0	3	5
DO36556	Colorectal carcinoma	0	1	1	2	4
DO36572	Colorectal carcinoma	0	2	1	3	6
DO36619	Colorectal carcinoma	0	2	1	2	5
DO36710	Colorectal carcinoma	0	0	0	0	0
DO36801	Colorectal carcinoma	0	0	0	0	0
DO36822	Colorectal carcinoma	0	1	2	1	4
DO36945	Colorectal carcinoma	0	2	2	1	5
DO36969	Colorectal carcinoma	0	2	2	3	7
DO37074	Colorectal carcinoma	0	0	0	0	0
DO37138	Colorectal carcinoma	0	1	2	1	4
DO37259	Colorectal carcinoma	0	2	2	1	5
DO37267	Colorectal carcinoma	0	0	0	0	0
DO44086	Colorectal carcinoma	0	2	0	3	5
DO44087	Colorectal carcinoma	0	2	2	1	5
DO44088	Colorectal carcinoma	0	3	2	4	9
DO44089	Colorectal carcinoma	0	1	2	2	5
DO44091	Colorectal carcinoma	0	2	2	2	6
DO44092	Colorectal carcinoma	0	2	1	2	5
DO44093	Colorectal carcinoma	0	2	0	3	5
DO44094	Colorectal carcinoma	0	1	2	3	6
DO44095	Colorectal carcinoma	0	1	0	1	2
DO7801	Colorectal carcinoma	0	2	2	4	8
DO7822	Colorectal carcinoma	0	1	0	1	2
DO7831	Colorectal carcinoma	1	4	1	3	9
DO7858	Colorectal carcinoma	0	4	2	6	12
DO7990	Colorectal carcinoma	0	3	2	5	10
DO8004	Colorectal carcinoma	0	1	2	2	5
DO8047	Colorectal carcinoma	0	0	0	0	0
DO8264	Colorectal carcinoma	0	2	0	2	4
DO8360	Colorectal carcinoma	0	2	2	4	8
DO8658	Colorectal carcinoma	1	3	3	5	12
DO8730	Colorectal carcinoma	0	2	1	4	7
DO8858	Colorectal carcinoma	0	1	0	3	4
DO8898	Colorectal carcinoma	0	5	1	5	11
DO9034	Colorectal carcinoma	0	0	0	0	0
DO9042	Colorectal carcinoma	0	1	0	2	3
DO9074	Colorectal carcinoma	0	3	1	6	10
DO9106	Colorectal carcinoma	0	0	0	0	0
DO9226	Colorectal carcinoma	1	4	3	6	14
DO9700	Colorectal carcinoma	0	2	0	2	4
DO9732	Colorectal carcinoma	0	0	0	1	1
DO9788	Colorectal carcinoma	0	1	2	3	6
DO9876	Colorectal carcinoma	0	2	2	2	6
DO9940	Colorectal carcinoma	0	0	0	1	1
HMF002990A	Colorectal carcinoma	1	1	1	1	4
HMF001099A	Colorectal carcinoma	1	1	0	1	3
HMF001651A	Colorectal carcinoma	1	2	1	2	6
HMF001458A	Colorectal carcinoma	1	1	1	1	4
HMF000872A	Colorectal carcinoma	0	0	0	0	0
HMF002724B	Colorectal carcinoma	1	2	1	2	6
HMF003654A	Colorectal carcinoma	0	1	2	3	6
HMF002357A	Colorectal carcinoma	1	3	3	3	10
HMF004000A	Colorectal carcinoma	1	2	1	3	7
HMF004726A	Colorectal carcinoma	0	1	2	1	4
HMF003265A	Colorectal carcinoma	0	2	0	2	4
HMF001413A	Colorectal carcinoma	1	3	1	3	8
HMF004660A	Colorectal carcinoma	0	0	0	0	0
HMF001371A	Colorectal carcinoma	0	3	2	3	8
HMF003387A	Colorectal carcinoma	1	5	1	6	13
HMF002628A	Colorectal carcinoma	1	2	1	3	7
HMF001249A	Colorectal carcinoma	0	0	0	2	2
HMF004770A	Colorectal carcinoma	1	4	1	3	9
HMF002551A	Colorectal carcinoma	0	1	1	3	5
HMF002107A	Colorectal carcinoma	0	0	0	1	1
HMF003369A	Colorectal carcinoma	1	1	1	2	5
HMF004147A	Colorectal carcinoma	1	1	0	1	3
HMF003962A	Colorectal carcinoma	0	0	0	2	2
HMF004031A	Colorectal carcinoma	1	3	1	4	9
HMF004142A	Colorectal carcinoma	0	3	0	2	5
HMF004502A	Colorectal carcinoma	0	2	0	2	4
HMF003965A	Colorectal carcinoma	0	1	2	2	5
HMF004278A	Colorectal carcinoma	0	1	2	1	4
HMF003879A	Colorectal carcinoma	0	0	0	0	0
HMF005039A	Colorectal carcinoma	0	2	2	2	6
HMF004141A	Colorectal carcinoma	0	1	1	2	4
HMF004009A	Colorectal carcinoma	0	2	2	1	5
HMF004264A	Colorectal carcinoma	0	1	2	1	4
HMF004360A	Colorectal carcinoma	0	0	0	0	0
HMF004034A	Colorectal carcinoma	0	1	2	2	5
HMF003832A	Colorectal carcinoma	0	3	0	4	7
HMF003836A	Colorectal carcinoma	0	1	2	2	5
HMF004212A	Colorectal carcinoma	0	0	0	0	0
HMF003906A	Colorectal carcinoma	0	1	2	2	5
HMF004065A	Colorectal carcinoma	0	1	2	2	5
HMF004246A	Colorectal carcinoma	0	0	0	0	0
HMF004156A	Colorectal carcinoma	0	3	2	2	7
HMF003904A	Colorectal carcinoma	0	3	2	5	10
HMF004043A	Colorectal carcinoma	0	0	0	2	2
HMF004296A	Colorectal carcinoma	1	5	1	7	14
HMF004018A	Colorectal carcinoma	0	3	2	4	9
HMF004346A	Colorectal carcinoma	0	3	2	4	9
HMF004303A	Colorectal carcinoma	0	0	0	1	1
HMF004334A	Colorectal carcinoma	0	1	2	2	5
HMF004236A	Colorectal carcinoma	1	3	1	2	7
HMF004394A	Colorectal carcinoma	0	1	1	0	2
HMF004283A	Colorectal carcinoma	0	1	2	3	6
HMF004376A	Colorectal carcinoma	0	1	0	1	2
HMF004120A	Colorectal carcinoma	0	2	2	1	5
HMF004154A	Colorectal carcinoma	0	1	2	3	6
HMF004126A	Colorectal carcinoma	0	0	0	0	0
HMF004494A	Colorectal carcinoma	0	2	0	3	5
HMF004076A	Colorectal carcinoma	0	3	2	6	11
HMF004194A	Colorectal carcinoma	0	0	0	0	0
HMF004097A	Colorectal carcinoma	0	0	0	0	0
HMF004763A	Colorectal carcinoma	0	0	0	0	0
HMF004468A	Colorectal carcinoma	0	0	0	1	1
HMF004413A	Colorectal carcinoma	0	3	2	3	8
HMF004918A	Colorectal carcinoma	0	2	2	3	7
HMF004640A	Colorectal carcinoma	0	1	2	1	4
HMF004617A	Colorectal carcinoma	0	1	2	3	6
HMF004774A	Colorectal carcinoma	0	0	0	0	0
HMF004575A	Colorectal carcinoma	0	1	0	2	3
HMF004456A	Colorectal carcinoma	0	1	0	3	4
HMF000522B	Colorectal carcinoma	1	1	1	1	4
HMF004712A	Colorectal carcinoma	0	1	1	1	3
HMF004528A	Colorectal carcinoma	0	1	2	1	4
HMF004542A	Colorectal carcinoma	0	0	0	0	0
HMF004442A	Colorectal carcinoma	0	2	2	1	5
HMF004527A	Colorectal carcinoma	0	0	0	0	0
HMF004736A	Colorectal carcinoma	0	1	2	2	5
HMF004609A	Colorectal carcinoma	0	1	0	1	2
HMF004673A	Colorectal carcinoma	0	1	2	4	7
HMF004630A	Colorectal carcinoma	0	2	0	3	5
HMF004766A	Colorectal carcinoma	1	2	1	3	7
HMF004576A	Colorectal carcinoma	0	1	2	2	5
HMF004781A	Colorectal carcinoma	0	1	2	2	5
HMF004654A	Colorectal carcinoma	0	0	0	0	0
HMF004635A	Colorectal carcinoma	0	0	1	1	2
HMF004634A	Colorectal carcinoma	1	2	1	2	6
HMF004460A	Colorectal carcinoma	0	1	2	2	5
HMF004437A	Colorectal carcinoma	0	2	0	4	6
HMF004750A	Colorectal carcinoma	0	1	0	2	3
HMF004482A	Colorectal carcinoma	0	1	1	1	3
HMF004503A	Colorectal carcinoma	0	1	1	1	3
HMF004508A	Colorectal carcinoma	0	0	0	0	0
HMF004490A	Colorectal carcinoma	0	0	0	1	1
HMF004566A	Colorectal carcinoma	0	1	2	1	4
HMF004572A	Colorectal carcinoma	0	1	0	2	3
HMF004701A	Colorectal carcinoma	0	3	2	3	8
HMF004409A	Colorectal carcinoma	0	1	2	2	5
HMF004684A	Colorectal carcinoma	0	2	2	1	5
HMF004641A	Colorectal carcinoma	0	1	0	0	1
HMF004440A	Colorectal carcinoma	0	1	2	1	4
HMF004535A	Colorectal carcinoma	0	0	0	1	1
HMF004560A	Colorectal carcinoma	0	0	0	1	1
HMF004473A	Colorectal carcinoma	0	2	2	3	7
HMF004553A	Colorectal carcinoma	0	4	2	5	11
HMF004765A	Colorectal carcinoma	0	1	0	2	3
HMF004580A	Colorectal carcinoma	0	0	0	0	0
HMF004643A	Colorectal carcinoma	0	0	0	1	1
HMF004697A	Colorectal carcinoma	0	0	0	1	1
HMF004414A	Colorectal carcinoma	0	0	0	1	1
HMF004642A	Colorectal carcinoma	0	1	0	1	2
HMF004567A	Colorectal carcinoma	0	0	0	0	0
HMF004616A	Colorectal carcinoma	1	3	0	3	7
HMF004703A	Colorectal carcinoma	0	2	2	1	5
HMF004511A	Colorectal carcinoma	0	1	0	1	2
HMF004518A	Colorectal carcinoma	0	2	2	3	7
HMF004629A	Colorectal carcinoma	0	0	0	0	0
HMF004652A	Colorectal carcinoma	0	0	0	0	0
HMF004737A	Colorectal carcinoma	0	1	0	1	2
HMF004658A	Colorectal carcinoma	0	0	0	0	0
HMF004466A	Colorectal carcinoma	0	3	2	4	9
HMF004551A	Colorectal carcinoma	0	1	2	2	5
HMF004451A	Colorectal carcinoma	0	3	0	4	7
HMF004554A	Colorectal carcinoma	0	0	0	1	1
HMF004596A	Colorectal carcinoma	1	2	1	2	6
HMF004876A	Colorectal carcinoma	0	1	0	0	1
HMF005036A	Colorectal carcinoma	0	1	1	1	3
HMF004960A	Colorectal carcinoma	0	0	0	0	0
HMF005008A	Colorectal carcinoma	0	0	0	1	1
HMF004942A	Colorectal carcinoma	0	0	0	0	0
HMF004932A	Colorectal carcinoma	0	0	0	0	0
HMF004873A	Colorectal carcinoma	0	1	0	1	2
HMF005032A	Colorectal carcinoma	0	3	1	3	7
HMF004868A	Colorectal carcinoma	1	2	1	3	7
HMF004995A	Colorectal carcinoma	0	0	0	0	0
HMF004933A	Colorectal carcinoma	0	2	0	2	4
HMF004937A	Colorectal carcinoma	0	1	2	2	5
HMF004944A	Colorectal carcinoma	0	0	0	0	0
HMF004927A	Colorectal carcinoma	1	2	1	2	6
HMF004886A	Colorectal carcinoma	0	1	2	2	5
HMF004929A	Colorectal carcinoma	0	1	2	2	5
HMF004850A	Colorectal carcinoma	0	0	0	0	0
HMF004796A	Colorectal carcinoma	0	0	0	0	0
HMF004939A	Colorectal carcinoma	0	2	2	4	8
HMF004789A	Colorectal carcinoma	1	2	1	2	6
HMF005040A	Colorectal carcinoma	0	1	2	2	5
HMF004813A	Colorectal carcinoma	0	1	1	1	3
HMF004998A	Colorectal carcinoma	0	2	2	1	5
HMF004962A	Colorectal carcinoma	0	0	0	1	1
HMF005041A	Colorectal carcinoma	0	0	0	1	1
HMF005081A	Colorectal carcinoma	1	1	1	1	4
HMF005044A	Colorectal carcinoma	0	0	0	0	0
HMF004915A	Colorectal carcinoma	0	1	2	3	6
HMF004919A	Colorectal carcinoma	0	2	2	3	7
HMF005048A	Colorectal carcinoma	1	2	1	2	6
HMF005094A	Colorectal carcinoma	0	2	0	1	3
HMF005096A	Colorectal carcinoma	1	2	1	2	6
HMF005099A	Colorectal carcinoma	0	1	2	2	5
HMF005100A	Colorectal carcinoma	0	0	0	2	2
HMF005101A	Colorectal carcinoma	0	1	2	1	4
HMF005102A	Colorectal carcinoma	0	1	2	3	6
HMF005115A	Colorectal carcinoma	0	2	0	2	4
HMF005118A	Colorectal carcinoma	0	0	0	0	0
HMF005121A	Colorectal carcinoma	0	1	2	2	5
HMF005125A	Colorectal carcinoma	0	1	2	2	5
HMF005150A	Colorectal carcinoma	0	0	1	1	2
HMF005153A	Colorectal carcinoma	0	0	0	2	2
HMF003656A	Diffuse large B-cell lymphoma	0	2	0	0	2
HMF001417A	Diffuse large B-cell lymphoma	0	0	0	0	0
HMF001475A	Diffuse large B-cell lymphoma	0	3	0	1	4
HMF001545A	Diffuse large B-cell lymphoma	0	0	0	1	1
HMF000215A	Diffuse large B-cell lymphoma	0	0	0	2	2
HMF004267A	Diffuse large B-cell lymphoma	0	3	0	0	3
HMF002745A	Diffuse large B-cell lymphoma	0	0	0	0	0
HMF001018A	Diffuse large B-cell lymphoma	0	1	0	1	2
HMF002851A	Diffuse large B-cell lymphoma	0	3	0	1	4
HMF003651A	Diffuse large B-cell lymphoma	0	0	0	1	1
HMF000772A	Diffuse large B-cell lymphoma	0	0	0	0	0
HMF001088A	Diffuse large B-cell lymphoma	0	0	0	1	1
HMF000483A	Diffuse large B-cell lymphoma	0	0	0	1	1
HMF000432A	Diffuse large B-cell lymphoma	0	3	0	1	4
HMF003288A	Diffuse large B-cell lymphoma	0	0	0	0	0
HMF000920A	Diffuse large B-cell lymphoma	0	0	0	0	0
HMF003158A	Diffuse large B-cell lymphoma	0	0	0	0	0
HMF001227A	Diffuse large B-cell lymphoma	0	0	0	0	0
DO221123	Diffuse large B-cell lymphoma	0	2	0	2	4
DO221124	Diffuse large B-cell lymphoma	0	0	0	1	1
DO221127	Diffuse large B-cell lymphoma	0	0	0	0	0
DO221129	Diffuse large B-cell lymphoma	0	1	1	3	5
DO222303	Diffuse large B-cell lymphoma	0	0	0	0	0
DO222304	Diffuse large B-cell lymphoma	0	0	0	2	2
DO222305	Diffuse large B-cell lymphoma	0	0	0	0	0
DO222306	Diffuse large B-cell lymphoma	0	0	0	2	2
DO222307	Diffuse large B-cell lymphoma	0	0	0	0	0
DO222308	Diffuse large B-cell lymphoma	0	0	0	1	1
DO222309	Diffuse large B-cell lymphoma	0	2	0	0	2
DO27763	Diffuse large B-cell lymphoma	0	0	0	0	0
DO27764	Diffuse large B-cell lymphoma	0	0	0	1	1
DO27765	Diffuse large B-cell lymphoma	0	0	0	0	0
DO27767	Diffuse large B-cell lymphoma	0	0	0	0	0
DO27769	Diffuse large B-cell lymphoma	0	0	0	0	0
DO27771	Diffuse large B-cell lymphoma	0	0	0	0	0
DO27773	Diffuse large B-cell lymphoma	0	0	0	0	0
DO27775	Diffuse large B-cell lymphoma	0	0	0	1	1
DO27777	Diffuse large B-cell lymphoma	0	0	0	1	1
DO27779	Diffuse large B-cell lymphoma	0	0	0	0	0
DO27781	Diffuse large B-cell lymphoma	0	0	0	1	1
DO27783	Diffuse large B-cell lymphoma	0	0	0	0	0
DO27785	Diffuse large B-cell lymphoma	0	0	0	1	1
DO27787	Diffuse large B-cell lymphoma	0	0	0	0	0
DO27789	Diffuse large B-cell lymphoma	0	0	0	1	1
DO27791	Diffuse large B-cell lymphoma	0	3	0	0	3
DO27793	Diffuse large B-cell lymphoma	0	0	0	1	1
DO27795	Diffuse large B-cell lymphoma	0	0	0	1	1
DO27797	Diffuse large B-cell lymphoma	0	0	0	1	1
DO27799	Diffuse large B-cell lymphoma	0	0	0	0	0
DO27801	Diffuse large B-cell lymphoma	0	1	0	1	2
DO27803	Diffuse large B-cell lymphoma	0	3	0	1	4
[truncated: 3,366 more rows]

## Sheet: statistical_comparison_results
#fisher_pval: two-tailed FIsher's test p-value
cancer_type	n_with_av_PCAWG	n_without_av_PCAWG	n_with_av_Hartwig	n_without_av_Hartwig	fisher_pval	fisher_pval_adj	fold_change
Bladder urothelial carcinoma	18	5	111	17	0.334157	0.334157	0.1
Breast carcinoma	154	47	678	98	0.000322169	0.000322169	0.1
Cervical carcinoma	12	6	26	12	1	1	0
Cholangiocarcinoma	20	6	64	2	0.00578873	0.00578873	0.3
Colorectal carcinoma	41	10	513	108	0.70195	0.70195	0
Diffuse large B-cell lymphoma	65	39	13	7	1	1	0
Esophageal carcinoma	71	14	126	14	0.210601	0.210601	0.1
Glioblastoma multiforme	39	0	61	3	0.287264	0.287264	0
Hepatocellular carcinoma	152	136	41	11	0.000422677	0.000422677	0.5
Kidney renal clear cell carcinoma	50	59	79	31	0.000115204	0.000115204	0.6
Leiomyosarcoma	9	6	23	24	0.558173	0.558173	-0.2
Liposarcoma	17	0	21	4	0.13428	0.13428	-0.2
Lung adenocarcinoma	28	8	231	24	0.0400704	0.0400704	0.2
Lung squamous cell carcinoma	40	7	29	5	1	1	0
Ovarian serous adenocarcinoma	41	69	67	37	7.64326e-05	7.64326e-05	0.7
Pancreas carcinoma	214	4	98	1	1	1	0
Pancreas neuroendocrine	20	59	21	13	0.000506707	0.000506707	1.4
Prostate carcinoma	66	87	299	101	7.56421e-12	7.56421e-12	0.7
Skin melanoma	96	8	287	16	0.345555	0.345555	0
Stomach carcinoma	41	14	32	11	1	1	0
Thyroid carcinoma	28	16	15	7	0.789057	0.789057	0.1
Upper respiratory tract carcinoma	43	7	31	7	0.769565	0.769565	-0.1
Uterus carcinoma	34	8	31	1	0.0686789	0.0686789	0.2
Pancancer	1299	615	2897	554	3.29523e-41	3.29523e-41	0.2

## Sheet: av_frequency_A_On_label
#fisher_pval: two-tailed FIsher's test p-value
cancer_type	cancer_type_code	gene_variant	tier_level	n_with_av_PCAWG	n_without_av_PCAWG	n_with_av_Hartwig	n_without_av_Hartwig	fisher_pval	fisher_pval_adj
Bladder urothelial carcinoma	BLCA	FGFR3_mut	A_On_label	6	17	14	114	0.0862479	0.500238
Bladder urothelial carcinoma	BLCA	FGFR3_S249C	A_On_label	5	18	6	122	0.0132045	0.191466
Breast carcinoma	BRCA	PIK3CA_mut	A_On_label	56	145	293	483	0.0103375	0.0704826
Breast carcinoma	BRCA	PIK3CA_E545K	A_On_label	11	190	64	712	0.23397	0.548367
Breast carcinoma	BRCA	PIK3CA_E542K	A_On_label	6	195	42	734	0.199544	0.548367
Breast carcinoma	BRCA	PIK3CA_H1047L	A_On_label	2	199	20	756	0.283237	0.595837
Breast carcinoma	BRCA	PIK3CA_H1047R	A_On_label	25	176	108	668	0.645281	0.913133
Breast carcinoma	BRCA	NTRK3_fusion	A_On_label	1	200	11	765	0.47705	0.761448
Breast carcinoma	BRCA	PIK3CA_C420R	A_On_label	0	201	7	769	0.355643	0.666831
Breast carcinoma	BRCA	MLH1_del	A_On_label	0	201	5	771	0.589579	0.867029
Breast carcinoma	BRCA	NTRK2_fusion	A_On_label	2	199	7	769	1	1
Breast carcinoma	BRCA	ERBB2_amp	A_On_label	22	179	79	697	0.794829	1
Cholangiocarcinoma	CHOL	IDH1_mut	A_On_label	1	25	11	55	0.167923	0.341186
Cholangiocarcinoma	CHOL	FGFR2_fusion	A_On_label	1	25	10	56	0.170593	0.341186
Cholangiocarcinoma	CHOL	IDH1_R132C	A_On_label	1	25	6	60	0.668457	0.71628
Colorectal carcinoma	COREAD	BRAF_V600E	A_On_label	1	50	55	566	0.111282	0.482641
Colorectal carcinoma	COREAD	ERBB2_amp	A_On_label	2	49	17	604	0.648862	1
Kidney renal clear cell carcinoma	KIRC	VHL_mut	A_On_label	3	106	5	105	0.721463	0.781585
Lung adenocarcinoma	LUAD	EGFR_mut	A_On_label	4	32	80	175	0.0105629	0.197174
Lung adenocarcinoma	LUAD	EGFR_L858R	A_On_label	0	36	26	229	0.0551088	0.514349
Lung adenocarcinoma	LUAD	EGFR_T790M	A_On_label	0	36	23	232	0.0908916	0.565548
Lung adenocarcinoma	LUAD	EGFR_exon 19 del	A_On_label	3	33	41	214	0.320618	0.761794
Lung adenocarcinoma	LUAD	BRAF_V600E	A_On_label	0	36	12	243	0.372865	0.761794
Lung adenocarcinoma	LUAD	BRAF_V600X	A_On_label	0	36	12	243	0.372865	0.761794
Lung adenocarcinoma	LUAD	ERBB2_mut	A_On_label	0	36	12	243	0.372865	0.761794
Lung adenocarcinoma	LUAD	ALK_fusion	A_On_label	1	35	18	237	0.485558	0.877136
Lung adenocarcinoma	LUAD	MET_amp	A_On_label	1	35	17	238	0.708897	0.96825
Lung adenocarcinoma	LUAD	KRAS_G12C	A_On_label	2	34	18	237	1	1
Lung adenocarcinoma	LUAD	EGFR_L861Q	A_On_label	1	35	5	250	0.550552	0.93427
Lung adenocarcinoma	LUAD	ROS1_fusion	A_On_label	2	34	7	248	0.308142	0.761794
Prostate carcinoma	PRAD	CDK12_mut	A_On_label	1	152	12	388	0.125588	0.362046
Prostate carcinoma	PRAD	MSH2_del	A_On_label	0	153	7	393	0.198541	0.362046
Prostate carcinoma	PRAD	MSH6_del	A_On_label	0	153	6	394	0.194228	0.362046
Prostate carcinoma	PRAD	BRCA2_mut	A_On_label	0	153	5	395	0.329275	0.463573
Prostate carcinoma	PRAD	ATM_mut	A_On_label	3	150	12	388	0.770139	0.770139
Skin melanoma	SKCM	BRAF_V600E	A_On_label	32	72	120	183	0.12675	0.676844
Skin melanoma	SKCM	BRAF_V600X	A_On_label	45	59	144	159	0.494864	0.779289
Skin melanoma	SKCM	NRAS_mut	A_On_label	24	80	82	221	0.517434	0.779289
Skin melanoma	SKCM	KIT_mut	A_On_label	4	100	6	297	0.285399	0.676844
Skin melanoma	SKCM	BRAF_V600K	A_On_label	11	93	21	282	0.289687	0.676844
Stomach carcinoma	STAD	ERBB2_amp	A_On_label	10	45	7	36	1	1
Thyroid carcinoma	THCA	RET_mut	A_On_label	0	44	5	17	0.00294665	0.0162066
Thyroid carcinoma	THCA	BRAF_V600E	A_On_label	10	34	2	20	0.309887	0.309887
Thyroid carcinoma	THCA	RET_fusion	A_On_label	6	38	0	22	0.167429	0.309887

## Sheet: av_frequency_A_Off_label
#fisher_pval: two-tailed FIsher's test p-value
cancer_type	cancer_type_code	gene_variant	tier_level	n_with_av_PCAWG	n_without_av_PCAWG	n_with_av_Hartwig	n_without_av_Hartwig	fisher_pval	fisher_pval_adj
Bladder urothelial carcinoma	BLCA	ERBB2_mut	A_Off_label	1	22	11	117	0.693592	1
Bladder urothelial carcinoma	BLCA	PIK3CA_E542K	A_Off_label	0	23	5	123	1	1
Bladder urothelial carcinoma	BLCA	ERBB2_amp	A_Off_label	2	21	15	113	1	1
Bladder urothelial carcinoma	BLCA	PIK3CA_mut	A_Off_label	3	20	18	110	1	1
Bladder urothelial carcinoma	BLCA	PIK3CA_E545K	A_Off_label	2	21	8	120	0.649947	1
Bladder urothelial carcinoma	BLCA	ATM_mut	A_Off_label	2	21	5	123	0.289027	1
Bladder urothelial carcinoma	BLCA	FGFR3_mut	A_Off_label	6	17	14	114	0.0862479	0.500238
Bladder urothelial carcinoma	BLCA	FGFR3_S249C	A_Off_label	5	18	6	122	0.0132045	0.191466
Breast carcinoma	BRCA	PIK3CA_mut	A_Off_label	56	145	293	483	0.0103375	0.0704826
Breast carcinoma	BRCA	ERBB2_mut	A_Off_label	2	199	38	738	0.00887076	0.0704826
Breast carcinoma	BRCA	ATM_mut	A_Off_label	2	199	23	753	0.136823	0.516039
Breast carcinoma	BRCA	FGFR1_fusion	A_Off_label	3	198	23	753	0.329103	0.666831
Breast carcinoma	BRCA	KRAS_mut	A_Off_label	0	201	10	766	0.22883	0.548367
Breast carcinoma	BRCA	ABL1_fusion	A_Off_label	0	201	8	768	0.372403	0.681225
Breast carcinoma	BRCA	BRIP1_mut	A_Off_label	1	200	11	765	0.47705	0.761448
Breast carcinoma	BRCA	NTRK3_fusion	A_Off_label	1	200	11	765	0.47705	0.761448
Breast carcinoma	BRCA	FGFR2_fusion	A_Off_label	0	201	7	769	0.355643	0.666831
Breast carcinoma	BRCA	BRAF_fusion	A_Off_label	1	200	10	766	0.476893	0.761448
Breast carcinoma	BRCA	CDK12_mut	A_Off_label	0	201	6	770	0.355488	0.666831
Breast carcinoma	BRCA	MLH1_del	A_Off_label	0	201	5	771	0.589579	0.867029
Breast carcinoma	BRCA	ALK_fusion	A_Off_label	2	199	11	765	1	1
Breast carcinoma	BRCA	JAK2_fusion	A_Off_label	1	200	7	769	1	1
Breast carcinoma	BRCA	ROS1_fusion	A_Off_label	1	200	6	770	1	1
Breast carcinoma	BRCA	EGFR_mut	A_Off_label	1	200	5	771	1	1
Breast carcinoma	BRCA	FLT3_fusion	A_Off_label	2	199	8	768	1	1
Breast carcinoma	BRCA	NTRK2_fusion	A_Off_label	2	199	7	769	1	1
Breast carcinoma	BRCA	FGFR2_mut	A_Off_label	4	197	11	765	0.525394	0.820929
Breast carcinoma	BRCA	ERBB2_amp	A_Off_label	22	179	79	697	0.794829	1
Cervical carcinoma	CESC	PIK3CA_mut	A_Off_label	2	16	13	25	0.106376	0.178278
Cervical carcinoma	CESC	PIK3CA_E545K	A_Off_label	1	17	9	29	0.142622	0.178278
Cholangiocarcinoma	CHOL	KRAS_mut	A_Off_label	3	23	19	47	0.105681	0.341186
Cholangiocarcinoma	CHOL	IDH1_mut	A_Off_label	1	25	11	55	0.167923	0.341186
Cholangiocarcinoma	CHOL	ERBB2_amp	A_Off_label	1	25	7	59	0.433126	0.577502
Colorectal carcinoma	COREAD	BRAF_V600E	A_Off_label	1	50	55	566	0.111282	0.482641
Colorectal carcinoma	COREAD	BRAF_V600X	A_Off_label	1	50	55	566	0.111282	0.482641
Colorectal carcinoma	COREAD	BRAF_fusion	A_Off_label	0	51	11	610	1	1
Colorectal carcinoma	COREAD	ERBB2_mut	A_Off_label	1	50	19	602	1	1
Colorectal carcinoma	COREAD	PIK3CA_H1047R	A_Off_label	1	50	19	602	1	1
Colorectal carcinoma	COREAD	CHEK2_mut	A_Off_label	0	51	5	616	1	1
Colorectal carcinoma	COREAD	FGFR1_fusion	A_Off_label	0	51	5	616	1	1
Colorectal carcinoma	COREAD	KIT_mut	A_Off_label	0	51	5	616	1	1
Colorectal carcinoma	COREAD	MET_amp	A_Off_label	0	51	5	616	1	1
Colorectal carcinoma	COREAD	MAP2K1_mut	A_Off_label	1	50	12	609	1	1
Colorectal carcinoma	COREAD	NRAS_mut	A_Off_label	3	48	32	589	0.742622	1
Colorectal carcinoma	COREAD	ERBB2_amp	A_Off_label	2	49	17	604	0.648862	1
Colorectal carcinoma	COREAD	ATM_mut	A_Off_label	4	47	33	588	0.515529	1
Colorectal carcinoma	COREAD	KRAS_G12C	A_Off_label	4	47	32	589	0.342109	0.944872
Colorectal carcinoma	COREAD	PIK3CA_E542K	A_Off_label	3	48	15	606	0.149785	0.482641
Colorectal carcinoma	COREAD	PIK3CA_E545K	A_Off_label	4	47	19	602	0.0887685	0.482641
Colorectal carcinoma	COREAD	KRAS_mut	A_Off_label	28	23	272	349	0.143348	0.482641
Colorectal carcinoma	COREAD	PIK3CA_mut	A_Off_label	19	32	92	529	0.000225208	0.00653104
Diffuse large B-cell lymphoma	DLBCL	EZH2_mut	A_Off_label	12	92	4	16	0.289785	0.849261
Diffuse large B-cell lymphoma	DLBCL	ATM_mut	A_Off_label	5	99	1	19	1	1
Diffuse large B-cell lymphoma	DLBCL	EZH2_Y641N	A_Off_label	5	99	0	20	0.59155	0.849261
Diffuse large B-cell lymphoma	DLBCL	EZH2_Y646N	A_Off_label	5	99	0	20	0.59155	0.849261
Esophageal carcinoma	ESCA	MET_amp	A_Off_label	2	83	11	129	0.13838	0.864873
Esophageal carcinoma	ESCA	ERBB2_amp	A_Off_label	12	73	26	114	0.4645	1
Esophageal carcinoma	ESCA	PIK3CA_mut	A_Off_label	7	78	12	128	1	1
Esophageal carcinoma	ESCA	KRAS_mut	A_Off_label	4	81	6	134	1	1
Esophageal carcinoma	ESCA	ERBB2_mut	A_Off_label	4	81	5	135	0.732449	1
Esophageal carcinoma	ESCA	PIK3CA_E545K	A_Off_label	5	80	6	134	0.751304	1
Glioblastoma multiforme	GBM	FGFR3_TACC3_fusion	A_Off_label	0	39	5	59	0.153806	0.424155
Glioblastoma multiforme	GBM	PIK3CA_mut	A_Off_label	2	37	8	56	0.311869	0.623739
Glioblastoma multiforme	GBM	IDH1_R132H	A_Off_label	3	36	5	59	1	1
Glioblastoma multiforme	GBM	IDH1_mut	A_Off_label	4	35	6	58	1	1
Glioblastoma multiforme	GBM	EGFR_mut	A_Off_label	21	18	18	46	0.0120913	0.0967301
Upper respiratory tract carcinoma	HNSC	PIK3CA_E545K	A_Off_label	9	41	3	35	0.219103	0.438206
Upper respiratory tract carcinoma	HNSC	PIK3CA_mut	A_Off_label	14	36	5	33	0.119754	0.359263
Kidney renal clear cell carcinoma	KIRC	PIK3CA_mut	A_Off_label	2	107	8	102	0.101351	0.263512
Kidney renal clear cell carcinoma	KIRC	VHL_mut	A_Off_label	3	106	5	105	0.721463	0.781585
Kidney renal clear cell carcinoma	KIRC	ATM_mut	A_Off_label	7	102	5	105	0.569167	0.781585
Lung adenocarcinoma	LUAD	ERBB2_amp	A_Off_label	0	36	13	242	0.380897	0.761794
Lung adenocarcinoma	LUAD	BRAF_fusion	A_Off_label	0	36	12	243	0.372865	0.761794
Lung adenocarcinoma	LUAD	BRAF_V600E	A_Off_label	0	36	12	243	0.372865	0.761794
Lung adenocarcinoma	LUAD	BRAF_V600X	A_Off_label	0	36	12	243	0.372865	0.761794
Lung adenocarcinoma	LUAD	ALK_fusion	A_Off_label	1	35	18	237	0.485558	0.877136
Lung adenocarcinoma	LUAD	FGFR1_fusion	A_Off_label	0	36	5	250	1	1
Lung adenocarcinoma	LUAD	PIK3CA_mut	A_Off_label	1	35	9	246	1	1
Lung adenocarcinoma	LUAD	ATM_mut	A_Off_label	2	34	9	246	0.632081	0.956663
Lung adenocarcinoma	LUAD	KRAS_mut	A_Off_label	7	29	44	211	0.814651	1
Lung squamous cell carcinoma	LUSC	PIK3CA_mut	A_Off_label	6	41	2	32	0.457443	0.6161
Ovarian serous adenocarcinoma	OV	KRAS_mut	A_Off_label	1	109	10	94	0.00423348	0.0127004
Pancreas carcinoma	PAAD	KRAS_mut	A_Off_label	196	22	89	10	1	1
Pancreas carcinoma	PAAD	CHEK2_mut	A_Off_label	5	213	0	99	0.329674	1
Prostate carcinoma	PRAD	BRAF_fusion	A_Off_label	0	153	13	387	0.024137	0.187062
Prostate carcinoma	PRAD	MSH2_del	A_Off_label	0	153	7	393	0.198541	0.362046
Prostate carcinoma	PRAD	MSH6_del	A_Off_label	0	153	6	394	0.194228	0.362046
Prostate carcinoma	PRAD	NTRK2_fusion	A_Off_label	0	153	6	394	0.194228	0.362046
Prostate carcinoma	PRAD	RET_fusion	A_Off_label	0	153	6	394	0.194228	0.362046
Prostate carcinoma	PRAD	BRCA2_mut	A_Off_label	0	153	5	395	0.329275	0.463573
Prostate carcinoma	PRAD	ALK_fusion	A_Off_label	1	152	6	394	0.679641	0.770139
Prostate carcinoma	PRAD	PIK3CA_mut	A_Off_label	3	150	11	389	0.767035	0.770139
Skin melanoma	SKCM	BRAF_V600E	A_Off_label	32	72	120	183	0.12675	0.676844
Skin melanoma	SKCM	MAP2K1_mut	A_Off_label	1	103	21	282	0.0211156	0.267464
Skin melanoma	SKCM	BRAF_V600X	A_Off_label	45	59	144	159	0.494864	0.779289
Skin melanoma	SKCM	NRAS_mut	A_Off_label	24	80	82	221	0.517434	0.779289
Skin melanoma	SKCM	PIK3CA_mut	A_Off_label	1	103	10	293	0.302799	0.676844
Skin melanoma	SKCM	BRAF_fusion	A_Off_label	2	102	12	291	0.533198	0.779289
Skin melanoma	SKCM	IDH1_mut	A_Off_label	3	101	12	291	0.769052	0.86654
Skin melanoma	SKCM	IDH1_R132C	A_Off_label	3	101	12	291	0.769052	0.86654
Skin melanoma	SKCM	KIT_exon 11 mut	A_Off_label	1	103	6	297	0.683578	0.86654
Skin melanoma	SKCM	BRAF_V600K	A_Off_label	11	93	21	282	0.289687	0.676844
Stomach carcinoma	STAD	ERBB2_amp	A_Off_label	10	45	7	36	1	1
Stomach carcinoma	STAD	PIK3CA_mut	A_Off_label	6	49	2	41	0.459726	0.692598
Thyroid carcinoma	THCA	CHEK2_mut	A_Off_label	5	39	0	22	0.16048	0.309887
Thyroid carcinoma	THCA	BRAF_V600E	A_Off_label	10	34	2	20	0.309887	0.309887
Thyroid carcinoma	THCA	BRAF_V600X	A_Off_label	10	34	2	20	0.309887	0.309887
Thyroid carcinoma	THCA	RET_fusion	A_Off_label	6	38	0	22	0.167429	0.309887
Uterus carcinoma	UCEC	FGFR2_mut	A_Off_label	2	40	5	27	0.227639	0.461296
Uterus carcinoma	UCEC	KRAS_mut	A_Off_label	3	39	5	27	0.280347	0.461296
Uterus carcinoma	UCEC	PIK3CA_mut	A_Off_label	18	24	13	19	1	1
Uterus carcinoma	UCEC	ERBB2_amp	A_Off_label	5	37	1	31	0.225808	0.461296

## Sheet: av_frequency_B_Off_label
#fisher_pval: two-tailed FIsher's test p-value
cancer_type	cancer_type_code	gene_variant	tier_level	n_with_av_PCAWG	n_without_av_PCAWG	n_with_av_Hartwig	n_without_av_Hartwig	fisher_pval	fisher_pval_adj
Bladder urothelial carcinoma	BLCA	KMT2D_mut	B_Off_label	4	19	35	93	0.439566	1
Bladder urothelial carcinoma	BLCA	TP53_mut	B_Off_label	1	22	18	110	0.309493	1
Bladder urothelial carcinoma	BLCA	PTEN_del	B_Off_label	0	23	8	120	0.608365	1
Bladder urothelial carcinoma	BLCA	RAF1_amp	B_Off_label	0	23	8	120	0.608365	1
Bladder urothelial carcinoma	BLCA	FGFR1_amp	B_Off_label	0	23	6	122	0.591296	1
Bladder urothelial carcinoma	BLCA	ERBB2_mut	B_Off_label	1	22	11	117	0.693592	1
Bladder urothelial carcinoma	BLCA	PIK3CA_E542K	B_Off_label	0	23	5	123	1	1
Bladder urothelial carcinoma	BLCA	ARID1A_del	B_Off_label	1	22	10	118	1	1
Bladder urothelial carcinoma	BLCA	ERBB2_amp	B_Off_label	2	21	15	113	1	1
Bladder urothelial carcinoma	BLCA	PIK3CA_exon 10 mut	B_Off_label	2	21	14	114	1	1
Bladder urothelial carcinoma	BLCA	PIK3CA_mut	B_Off_label	3	20	18	110	1	1
Bladder urothelial carcinoma	BLCA	PIK3CA_E545K	B_Off_label	2	21	8	120	0.649947	1
Bladder urothelial carcinoma	BLCA	ATM_mut	B_Off_label	2	21	5	123	0.289027	1
Bladder urothelial carcinoma	BLCA	CCND1_amp	B_Off_label	3	20	10	118	0.420112	1
Bladder urothelial carcinoma	BLCA	FGF3_amp	B_Off_label	3	20	9	119	0.39478	1
Bladder urothelial carcinoma	BLCA	CDKN2A_del	B_Off_label	12	11	53	75	0.367119	1
Breast carcinoma	BRCA	PIK3CA_mut	B_Off_label	56	145	293	483	0.0103375	0.0704826
Breast carcinoma	BRCA	CCND1_amp	B_Off_label	20	181	138	638	0.0069879	0.0704826
Breast carcinoma	BRCA	ERBB2_mut	B_Off_label	2	199	38	738	0.00887076	0.0704826
Breast carcinoma	BRCA	CDKN2A_del	B_Off_label	12	189	68	708	0.247762	0.563095
Breast carcinoma	BRCA	FGFR1_mut	B_Off_label	0	201	18	758	0.0334359	0.208975
Breast carcinoma	BRCA	TSC2_mut	B_Off_label	1	200	21	755	0.0632394	0.338782
Breast carcinoma	BRCA	ARID1A_del	B_Off_label	0	201	16	760	0.0539699	0.311365
Breast carcinoma	BRCA	ATM_mut	B_Off_label	2	199	23	753	0.136823	0.516039
Breast carcinoma	BRCA	PTEN_mut	B_Off_label	1	200	17	759	0.144491	0.516039
Breast carcinoma	BRCA	AKT1_mut	B_Off_label	8	193	43	733	0.477174	0.761448
Breast carcinoma	BRCA	FGFR2_amp	B_Off_label	0	201	12	764	0.141088	0.516039
Breast carcinoma	BRCA	ERBB2_exon 20 mut	B_Off_label	0	201	10	766	0.22883	0.548367
Breast carcinoma	BRCA	KRAS_mut	B_Off_label	0	201	10	766	0.22883	0.548367
Breast carcinoma	BRCA	KRAS_exon 2 mut	B_Off_label	0	201	9	767	0.217042	0.548367
Breast carcinoma	BRCA	NTRK3_fusion	B_Off_label	1	200	11	765	0.47705	0.761448
Breast carcinoma	BRCA	CDK4_amp	B_Off_label	1	200	9	767	0.696797	0.962292
Breast carcinoma	BRCA	BAP1_del	B_Off_label	1	200	7	769	1	1
Breast carcinoma	BRCA	ROS1_fusion	B_Off_label	1	200	6	770	1	1
Breast carcinoma	BRCA	KMT2D_mut	B_Off_label	2	199	9	767	1	1
Breast carcinoma	BRCA	PIK3CA_amp	B_Off_label	2	199	9	767	1	1
Breast carcinoma	BRCA	EGFR_mut	B_Off_label	1	200	5	771	1	1
Breast carcinoma	BRCA	EGFR_amp	B_Off_label	2	199	8	768	1	1
Breast carcinoma	BRCA	ERBB3_mut	B_Off_label	2	199	8	768	1	1
Breast carcinoma	BRCA	MTOR_mut	B_Off_label	2	199	8	768	1	1
Breast carcinoma	BRCA	KRAS_amp	B_Off_label	3	198	8	768	0.705681	0.962292
Breast carcinoma	BRCA	ERBB2_amp	B_Off_label	22	179	79	697	0.794829	1
Breast carcinoma	BRCA	BRCA1_del	B_Off_label	3	198	5	771	0.215188	0.548367
Breast carcinoma	BRCA	TP53_mut	B_Off_label	9	192	19	757	0.151383	0.51608
Breast carcinoma	BRCA	BRCA2_del	B_Off_label	7	194	11	765	0.0720844	0.339862
Breast carcinoma	BRCA	PTEN_del	B_Off_label	30	171	94	682	0.286002	0.595837
Cervical carcinoma	CESC	PIK3CA_mut	B_Off_label	2	16	13	25	0.106376	0.178278
Cervical carcinoma	CESC	PIK3CA_E545K	B_Off_label	1	17	9	29	0.142622	0.178278
Cervical carcinoma	CESC	PIK3CA_exon 10 mut	B_Off_label	2	16	11	27	0.186283	0.186283
Cholangiocarcinoma	CHOL	KRAS_mut	B_Off_label	3	23	19	47	0.105681	0.341186
Cholangiocarcinoma	CHOL	KRAS_exon 2 mut	B_Off_label	2	24	15	51	0.136696	0.341186
Cholangiocarcinoma	CHOL	IDH1_mut	B_Off_label	1	25	11	55	0.167923	0.341186
Cholangiocarcinoma	CHOL	BAP1_del	B_Off_label	0	26	8	58	0.0998324	0.341186
Cholangiocarcinoma	CHOL	ERBB2_amp	B_Off_label	1	25	7	59	0.433126	0.577502
Cholangiocarcinoma	CHOL	KRAS_G12V	B_Off_label	1	25	6	60	0.668457	0.71628
Cholangiocarcinoma	CHOL	KRAS_G12D	B_Off_label	1	25	5	61	0.671513	0.71628
Cholangiocarcinoma	CHOL	CDKN2A_del	B_Off_label	11	15	29	37	1	1
Cholangiocarcinoma	CHOL	ARID1A_del	B_Off_label	6	20	9	57	0.347715	0.577502
Colorectal carcinoma	COREAD	BRAF_V600E	B_Off_label	1	50	55	566	0.111282	0.482641
Colorectal carcinoma	COREAD	BRAF_V600X	B_Off_label	1	50	55	566	0.111282	0.482641
Colorectal carcinoma	COREAD	KRAS_G12D	B_Off_label	4	47	70	551	0.641059	1
Colorectal carcinoma	COREAD	CDKN2A_del	B_Off_label	0	51	16	605	0.624766	1
Colorectal carcinoma	COREAD	TSC2_mut	B_Off_label	0	51	15	606	0.619241	1
Colorectal carcinoma	COREAD	FGFR1_amp	B_Off_label	0	51	11	610	1	1
Colorectal carcinoma	COREAD	CCND1_amp	B_Off_label	0	51	7	614	1	1
Colorectal carcinoma	COREAD	KRAS_amp	B_Off_label	0	51	7	614	1	1
Colorectal carcinoma	COREAD	ERBB2_mut	B_Off_label	1	50	19	602	1	1
Colorectal carcinoma	COREAD	PIK3CA_H1047R	B_Off_label	1	50	19	602	1	1
Colorectal carcinoma	COREAD	KDR_mut	B_Off_label	0	51	6	615	1	1
Colorectal carcinoma	COREAD	BAP1_del	B_Off_label	0	51	5	616	1	1
Colorectal carcinoma	COREAD	FGF3_amp	B_Off_label	0	51	5	616	1	1
Colorectal carcinoma	COREAD	KIT_mut	B_Off_label	0	51	5	616	1	1
Colorectal carcinoma	COREAD	MET_amp	B_Off_label	0	51	5	616	1	1
Colorectal carcinoma	COREAD	NRAS_Q61R	B_Off_label	0	51	5	616	1	1
Colorectal carcinoma	COREAD	ARID1A_del	B_Off_label	1	50	12	609	1	1
Colorectal carcinoma	COREAD	PTEN_del	B_Off_label	4	47	47	574	1	1
Colorectal carcinoma	COREAD	KMT2D_mut	B_Off_label	1	50	10	611	0.583136	1
Colorectal carcinoma	COREAD	NRAS_Q61K	B_Off_label	1	50	10	611	0.583136	1
Colorectal carcinoma	COREAD	NRAS_mut	B_Off_label	3	48	32	589	0.742622	1
Colorectal carcinoma	COREAD	ERBB2_amp	B_Off_label	2	49	17	604	0.648862	1
Colorectal carcinoma	COREAD	CTNNB1_mut	B_Off_label	2	49	11	610	0.258577	0.749874
Colorectal carcinoma	COREAD	KRAS_G12V	B_Off_label	6	45	58	563	0.616944	1
Colorectal carcinoma	COREAD	ATM_mut	B_Off_label	4	47	33	588	0.515529	1
Colorectal carcinoma	COREAD	ERBB3_mut	B_Off_label	2	49	8	613	0.171958	0.524923
Colorectal carcinoma	COREAD	TP53_mut	B_Off_label	5	46	44	577	0.407628	1
Colorectal carcinoma	COREAD	MTOR_mut	B_Off_label	2	49	5	616	0.0927535	0.482641
Colorectal carcinoma	COREAD	PIK3CA_E542K	B_Off_label	3	48	15	606	0.149785	0.482641
Colorectal carcinoma	COREAD	PTEN_mut	B_Off_label	3	48	11	610	0.0826519	0.482641
Colorectal carcinoma	COREAD	PIK3CA_E545K	B_Off_label	4	47	19	602	0.0887685	0.482641
Colorectal carcinoma	COREAD	KRAS_mut	B_Off_label	28	23	272	349	0.143348	0.482641
Colorectal carcinoma	COREAD	PIK3CA_exon 10 mut	B_Off_label	10	41	43	578	0.00408041	0.0788879
Colorectal carcinoma	COREAD	PIK3CA_mut	B_Off_label	19	32	92	529	0.000225208	0.00653104
Diffuse large B-cell lymphoma	DLBCL	TP53_mut	B_Off_label	7	97	2	18	0.636946	0.849261
Diffuse large B-cell lymphoma	DLBCL	ATM_mut	B_Off_label	5	99	1	19	1	1
Diffuse large B-cell lymphoma	DLBCL	CDKN2A_del	B_Off_label	13	91	1	19	0.464316	0.849261
Diffuse large B-cell lymphoma	DLBCL	KMT2D_mut	B_Off_label	31	73	4	16	0.430499	0.849261
Esophageal carcinoma	ESCA	KRAS_amp	B_Off_label	6	79	21	119	0.0915296	0.864873
Esophageal carcinoma	ESCA	FGF3_amp	B_Off_label	5	80	18	122	0.114226	0.864873
Esophageal carcinoma	ESCA	CCND1_amp	B_Off_label	6	79	18	122	0.189961	0.949805
Esophageal carcinoma	ESCA	MET_amp	B_Off_label	2	83	11	129	0.13838	0.864873
Esophageal carcinoma	ESCA	ERBB2_amp	B_Off_label	12	73	26	114	0.4645	1
Esophageal carcinoma	ESCA	CDKN2A_del	B_Off_label	31	54	56	84	0.672352	1
Esophageal carcinoma	ESCA	ERBB2_exon 20 mut	B_Off_label	1	84	5	135	0.412814	1
Esophageal carcinoma	ESCA	EGFR_amp	B_Off_label	5	80	9	131	1	1
Esophageal carcinoma	ESCA	PIK3CA_mut	B_Off_label	7	78	12	128	1	1
Esophageal carcinoma	ESCA	PTEN_del	B_Off_label	5	80	8	132	1	1
Esophageal carcinoma	ESCA	CTNNB1_mut	B_Off_label	4	81	6	134	1	1
Esophageal carcinoma	ESCA	KRAS_exon 2 mut	B_Off_label	4	81	6	134	1	1
Esophageal carcinoma	ESCA	KRAS_mut	B_Off_label	4	81	6	134	1	1
Esophageal carcinoma	ESCA	TP53_mut	B_Off_label	8	77	12	128	0.813992	1
Esophageal carcinoma	ESCA	CDKN2A_mut	B_Off_label	5	80	7	133	0.768155	1
Esophageal carcinoma	ESCA	ERBB2_mut	B_Off_label	4	81	5	135	0.732449	1
Esophageal carcinoma	ESCA	PIK3CA_E545K	B_Off_label	5	80	6	134	0.751304	1
Esophageal carcinoma	ESCA	PIK3CA_exon 10 mut	B_Off_label	7	78	9	131	0.603773	1
Esophageal carcinoma	ESCA	ARID1A_del	B_Off_label	10	75	13	127	0.650849	1
Glioblastoma multiforme	GBM	PIK3CA_mut	B_Off_label	2	37	8	56	0.311869	0.623739
Glioblastoma multiforme	GBM	PTEN_del	B_Off_label	13	26	25	39	0.674623	1
Glioblastoma multiforme	GBM	CDKN2A_del	B_Off_label	25	14	44	20	0.669353	1
Glioblastoma multiforme	GBM	TP53_mut	B_Off_label	4	35	8	56	1	1
Glioblastoma multiforme	GBM	IDH1_R132H	B_Off_label	3	36	5	59	1	1
Glioblastoma multiforme	GBM	CDK4_amp	B_Off_label	9	30	7	57	0.159058	0.424155
Glioblastoma multiforme	GBM	EGFR_amp	B_Off_label	24	15	29	35	0.154617	0.424155
Glioblastoma multiforme	GBM	EGFR_mut	B_Off_label	21	18	18	46	0.0120913	0.0967301
Upper respiratory tract carcinoma	HNSC	CDKN2A_del	B_Off_label	22	28	18	20	0.830193	0.996231
Upper respiratory tract carcinoma	HNSC	KMT2D_mut	B_Off_label	5	45	5	33	0.740129	0.986838
Upper respiratory tract carcinoma	HNSC	TP53_mut	B_Off_label	11	39	9	29	1	1
Upper respiratory tract carcinoma	HNSC	CCND1_amp	B_Off_label	15	35	9	29	0.630581	0.945871
Upper respiratory tract carcinoma	HNSC	FGF3_amp	B_Off_label	15	35	9	29	0.630581	0.945871
Upper respiratory tract carcinoma	HNSC	PIK3CA_E545K	B_Off_label	9	41	3	35	0.219103	0.438206
Upper respiratory tract carcinoma	HNSC	PIK3CA_mut	B_Off_label	14	36	5	33	0.119754	0.359263
Upper respiratory tract carcinoma	HNSC	PIK3CA_exon 10 mut	B_Off_label	13	37	4	34	0.101442	0.359263
Kidney renal clear cell carcinoma	KIRC	CDKN2A_del	B_Off_label	3	106	35	75	4.29621e-09	5.58508e-08
Kidney renal clear cell carcinoma	KIRC	PTEN_del	B_Off_label	5	104	14	96	0.0524051	0.227089
Kidney renal clear cell carcinoma	KIRC	NF2_del	B_Off_label	0	109	8	102	0.00684784	0.044511
Kidney renal clear cell carcinoma	KIRC	PIK3CA_mut	B_Off_label	2	107	8	102	0.101351	0.263512
Kidney renal clear cell carcinoma	KIRC	BAP1_del	B_Off_label	8	101	13	97	0.359105	0.778061
Kidney renal clear cell carcinoma	KIRC	PIK3CA_exon 10 mut	B_Off_label	2	107	5	105	0.445529	0.781585
Kidney renal clear cell carcinoma	KIRC	VHL_mut	B_Off_label	3	106	5	105	0.721463	0.781585
Kidney renal clear cell carcinoma	KIRC	MTOR_mut	B_Off_label	11	98	10	100	0.822737	0.822737
Kidney renal clear cell carcinoma	KIRC	ATM_mut	B_Off_label	7	102	5	105	0.569167	0.781585
Hepatocellular carcinoma	LIHC	CTNNB1_mut	B_Off_label	77	211	19	33	0.179997	0.479992
Hepatocellular carcinoma	LIHC	CDKN2A_del	B_Off_label	19	269	7	45	0.093302	0.439325
Hepatocellular carcinoma	LIHC	CCND1_amp	B_Off_label	15	273	6	46	0.109831	0.439325
Hepatocellular carcinoma	LIHC	FGF3_amp	B_Off_label	8	280	3	49	0.384312	0.768624
Hepatocellular carcinoma	LIHC	BAP1_del	B_Off_label	7	281	1	51	1	1
Hepatocellular carcinoma	LIHC	TP53_mut	B_Off_label	7	281	1	51	1	1
Hepatocellular carcinoma	LIHC	ARID1A_del	B_Off_label	11	277	1	51	0.700808	0.934411
Hepatocellular carcinoma	LIHC	PTEN_del	B_Off_label	11	277	1	51	0.700808	0.934411
Leiomyosarcoma	LMS	PTEN_del	B_Off_label	3	12	6	41	0.674484	0.674484
Leiomyosarcoma	LMS	CDKN2A_del	B_Off_label	5	10	2	45	0.00709219	0.0141844
Lung adenocarcinoma	LUAD	ERBB2_amp	B_Off_label	0	36	13	242	0.380897	0.761794
Lung adenocarcinoma	LUAD	BRAF_V600E	B_Off_label	0	36	12	243	0.372865	0.761794
Lung adenocarcinoma	LUAD	BRAF_V600X	B_Off_label	0	36	12	243	0.372865	0.761794
Lung adenocarcinoma	LUAD	ERBB2_mut	B_Off_label	0	36	12	243	0.372865	0.761794
Lung adenocarcinoma	LUAD	MET_amp	B_Off_label	1	35	17	238	0.708897	0.96825
Lung adenocarcinoma	LUAD	FGF3_amp	B_Off_label	0	36	7	248	0.602593	0.956663
Lung adenocarcinoma	LUAD	PTEN_del	B_Off_label	0	36	6	249	1	1
Lung adenocarcinoma	LUAD	MET_mut	B_Off_label	0	36	5	250	1	1
Lung adenocarcinoma	LUAD	TP53_mut	B_Off_label	2	34	19	236	1	1
Lung adenocarcinoma	LUAD	ARID1A_del	B_Off_label	1	35	10	245	1	1
Lung adenocarcinoma	LUAD	PIK3CA_mut	B_Off_label	1	35	9	246	1	1
Lung adenocarcinoma	LUAD	EGFR_amp	B_Off_label	3	33	22	233	1	1
Lung adenocarcinoma	LUAD	CCND1_amp	B_Off_label	1	35	7	248	1	1
Lung adenocarcinoma	LUAD	KRAS_G12D	B_Off_label	1	35	5	250	0.550552	0.93427
Lung adenocarcinoma	LUAD	CDK4_amp	B_Off_label	2	34	11	244	0.667266	0.96825
Lung adenocarcinoma	LUAD	ATM_mut	B_Off_label	2	34	9	246	0.632081	0.956663
Lung adenocarcinoma	LUAD	KRAS_mut	B_Off_label	7	29	44	211	0.814651	1
Lung adenocarcinoma	LUAD	KRAS_exon 2 mut	B_Off_label	7	29	39	216	0.474062	0.877136
Lung adenocarcinoma	LUAD	KRAS_G12V	B_Off_label	3	33	8	247	0.142722	0.761794
Lung adenocarcinoma	LUAD	CTNNB1_mut	B_Off_label	4	32	10	245	0.0797114	0.565548
Lung squamous cell carcinoma	LUSC	FGFR1_amp	B_Off_label	4	43	6	28	0.307314	0.6161
Lung squamous cell carcinoma	LUSC	CDKN2A_del	B_Off_label	20	27	17	17	0.651645	0.651645
Lung squamous cell carcinoma	LUSC	PTEN_del	B_Off_label	7	40	7	27	0.560091	0.6161
Lung squamous cell carcinoma	LUSC	CCND1_amp	B_Off_label	7	40	3	31	0.507668	0.6161
Lung squamous cell carcinoma	LUSC	FGF3_amp	B_Off_label	7	40	3	31	0.507668	0.6161
Lung squamous cell carcinoma	LUSC	PIK3CA_mut	B_Off_label	6	41	2	32	0.457443	0.6161
Lung squamous cell carcinoma	LUSC	PIK3CA_exon 10 mut	B_Off_label	5	42	1	33	0.3927	0.6161
Lung squamous cell carcinoma	LUSC	KMT2D_mut	B_Off_label	9	38	2	32	0.1085	0.596749
Lung squamous cell carcinoma	LUSC	PIK3CA_amp	B_Off_label	12	35	2	32	0.0346096	0.380705
Ovarian serous adenocarcinoma	OV	CDKN2A_del	B_Off_label	1	109	12	92	0.00104714	0.0125657
Ovarian serous adenocarcinoma	OV	KRAS_exon 2 mut	B_Off_label	1	109	10	94	0.00423348	0.0127004
Ovarian serous adenocarcinoma	OV	KRAS_mut	B_Off_label	1	109	10	94	0.00423348	0.0127004
Ovarian serous adenocarcinoma	OV	KRAS_G12V	B_Off_label	1	109	7	97	0.0314352	0.0628704
Ovarian serous adenocarcinoma	OV	KRAS_amp	B_Off_label	1	109	6	98	0.0595617	0.102106
Ovarian serous adenocarcinoma	OV	FGFR1_mut	B_Off_label	0	110	5	99	0.0257728	0.0618547
Ovarian serous adenocarcinoma	OV	TP53_mut	B_Off_label	4	106	6	98	0.529354	0.635225
Ovarian serous adenocarcinoma	OV	PTEN_del	B_Off_label	8	102	6	98	0.784598	0.784598
Ovarian serous adenocarcinoma	OV	BRCA2_del	B_Off_label	6	104	4	100	0.748989	0.784598
Ovarian serous adenocarcinoma	OV	BRCA1_del	B_Off_label	5	105	2	102	0.446644	0.635225
Pancreas carcinoma	PAAD	CDKN2A_mut	B_Off_label	4	214	8	91	0.0109215	0.120136
Pancreas carcinoma	PAAD	CDKN2A_del	B_Off_label	148	70	72	27	0.431291	1
Pancreas carcinoma	PAAD	TP53_mut	B_Off_label	9	209	5	94	0.770081	1
Pancreas carcinoma	PAAD	KMT2D_mut	B_Off_label	5	213	3	96	0.708383	1
Pancreas carcinoma	PAAD	KRAS_mut	B_Off_label	196	22	89	10	1	1
Pancreas carcinoma	PAAD	KRAS_exon 2 mut	B_Off_label	181	37	81	18	0.872974	1
Pancreas carcinoma	PAAD	ARID1A_del	B_Off_label	9	209	2	97	0.512579	1
Pancreas neuroendocrine	PANET	CDKN2A_del	B_Off_label	3	76	8	26	0.0027659	0.00553179
Pancreas neuroendocrine	PANET	PTEN_del	B_Off_label	5	74	0	34	0.319997	0.319997
Prostate carcinoma	PRAD	PTEN_del	B_Off_label	36	117	185	215	1.01092e-06	1.56693e-05
Prostate carcinoma	PRAD	CTNNB1_mut	B_Off_label	3	150	22	378	0.106477	0.362046
Prostate carcinoma	PRAD	CDKN2A_del	B_Off_label	0	153	13	387	0.024137	0.187062
Prostate carcinoma	PRAD	CCND1_amp	B_Off_label	0	153	11	389	0.0401104	0.248684
Prostate carcinoma	PRAD	FGF3_amp	B_Off_label	0	153	9	391	0.068906	0.305155
Prostate carcinoma	PRAD	TP53_mut	B_Off_label	4	149	19	381	0.343941	0.463573
Prostate carcinoma	PRAD	FGFR1_amp	B_Off_label	0	153	8	392	0.114001	0.362046
Prostate carcinoma	PRAD	AKT1_mut	B_Off_label	0	153	7	393	0.198541	0.362046
Prostate carcinoma	PRAD	KMT2D_mut	B_Off_label	3	150	13	387	0.574686	0.712611
Prostate carcinoma	PRAD	AKT1_E17K	B_Off_label	0	153	5	395	0.329275	0.463573
Prostate carcinoma	PRAD	HRAS_mut	B_Off_label	0	153	5	395	0.329275	0.463573
Prostate carcinoma	PRAD	TSC2_mut	B_Off_label	1	152	7	393	0.454724	0.587352
Prostate carcinoma	PRAD	ATM_mut	B_Off_label	3	150	12	388	0.770139	0.770139
Prostate carcinoma	PRAD	PIK3CA_mut	B_Off_label	3	150	11	389	0.767035	0.770139
Skin melanoma	SKCM	BRAF_V600E	B_Off_label	32	72	120	183	0.12675	0.676844
Skin melanoma	SKCM	BRAF_V600X	B_Off_label	45	59	144	159	0.494864	0.779289
Skin melanoma	SKCM	NRAS_mut	B_Off_label	24	80	82	221	0.517434	0.779289
Skin melanoma	SKCM	PIK3CA_mut	B_Off_label	1	103	10	293	0.302799	0.676844
Skin melanoma	SKCM	TP53_mut	B_Off_label	1	103	10	293	0.302799	0.676844
Skin melanoma	SKCM	PTEN_del	B_Off_label	19	85	61	242	0.775325	0.86654
Skin melanoma	SKCM	BAP1_del	B_Off_label	1	103	8	295	0.458141	0.779289
Skin melanoma	SKCM	IDH1_mut	B_Off_label	3	101	12	291	0.769052	0.86654
Skin melanoma	SKCM	PTEN_mut	B_Off_label	1	103	6	297	0.683578	0.86654
Skin melanoma	SKCM	PIK3CA_exon 10 mut	B_Off_label	1	103	5	298	1	1
Skin melanoma	SKCM	CDKN2A_del	B_Off_label	52	52	151	152	1	1
Skin melanoma	SKCM	CTNNB1_mut	B_Off_label	3	101	8	295	1	1
Skin melanoma	SKCM	CDK4_amp	B_Off_label	3	101	6	297	0.699192	0.86654
Skin melanoma	SKCM	CDKN2A_mut	B_Off_label	4	100	5	298	0.242026	0.676844
Skin melanoma	SKCM	FGF3_amp	B_Off_label	11	93	9	294	0.00611961	0.116273
Stomach carcinoma	STAD	CDKN2A_del	B_Off_label	8	47	13	30	0.0826422	0.692598
Stomach carcinoma	STAD	ERBB2_amp	B_Off_label	10	45	7	36	1	1
Stomach carcinoma	STAD	ARID1A_del	B_Off_label	5	50	2	41	0.461732	0.692598
Stomach carcinoma	STAD	CTNNB1_mut	B_Off_label	5	50	2	41	0.461732	0.692598
Stomach carcinoma	STAD	PIK3CA_mut	B_Off_label	6	49	2	41	0.459726	0.692598
Stomach carcinoma	STAD	KRAS_amp	B_Off_label	5	50	1	42	0.225738	0.692598
Thyroid carcinoma	THCA	CDKN2A_del	B_Off_label	0	44	5	17	0.00294665	0.0162066
Thyroid carcinoma	THCA	BRAF_V600E	B_Off_label	10	34	2	20	0.309887	0.309887
Thyroid carcinoma	THCA	BRAF_V600X	B_Off_label	10	34	2	20	0.309887	0.309887
Uterus carcinoma	UCEC	PTEN_del	B_Off_label	6	36	10	22	0.0942577	0.461296
Uterus carcinoma	UCEC	KRAS_mut	B_Off_label	3	39	5	27	0.280347	0.461296
Uterus carcinoma	UCEC	PIK3CA_mut	B_Off_label	18	24	13	19	1	1
Uterus carcinoma	UCEC	ERBB2_amp	B_Off_label	5	37	1	31	0.225808	0.461296
Uterus carcinoma	UCEC	PTEN_mut	B_Off_label	9	33	4	28	0.370582	0.481757
Uterus carcinoma	UCEC	PIK3CA_exon 10 mut	B_Off_label	7	35	2	30	0.283875	0.461296

## Sheet: av_frequency_B_On_label
#fisher_pval: two-tailed FIsher's test p-value
cancer_type	cancer_type_code	gene_variant	tier_level	n_with_av_PCAWG	n_without_av_PCAWG	n_with_av_Hartwig	n_without_av_Hartwig	fisher_pval	fisher_pval_adj
Bladder urothelial carcinoma	BLCA	ERBB2_mut	B_On_label	1	22	11	117	0.693592	1
Bladder urothelial carcinoma	BLCA	ERBB2_amp	B_On_label	2	21	15	113	1	1
Bladder urothelial carcinoma	BLCA	FGFR3_mut	B_On_label	6	17	14	114	0.0862479	0.500238
Breast carcinoma	BRCA	PIK3CA_mut	B_On_label	56	145	293	483	0.0103375	0.0704826
Breast carcinoma	BRCA	FGF3_amp	B_On_label	19	182	141	635	0.00261185	0.0704826
Breast carcinoma	BRCA	FGFR1_amp	B_On_label	13	188	107	669	0.00370597	0.0704826
Breast carcinoma	BRCA	ESR1_D538G	B_On_label	0	201	54	722	5.39688e-06	0.000404766
Breast carcinoma	BRCA	PIK3CA_exon 10 mut	B_On_label	21	180	120	656	0.0725039	0.339862
Breast carcinoma	BRCA	ERBB2_mut	B_On_label	2	199	38	738	0.00887076	0.0704826
Breast carcinoma	BRCA	PIK3CA_E545K	B_On_label	11	190	64	712	0.23397	0.548367
Breast carcinoma	BRCA	PIK3CA_E542K	B_On_label	6	195	42	734	0.199544	0.548367
Breast carcinoma	BRCA	PTEN_mut	B_On_label	1	200	17	759	0.144491	0.516039
Breast carcinoma	BRCA	PIK3CA_H1047R	B_On_label	25	176	108	668	0.645281	0.913133
Breast carcinoma	BRCA	AKT1_E17K	B_On_label	7	194	37	739	0.567169	0.867029
Breast carcinoma	BRCA	PIK3CA_amp	B_On_label	2	199	9	767	1	1
Breast carcinoma	BRCA	ERBB2_amp	B_On_label	22	179	79	697	0.794829	1
Breast carcinoma	BRCA	BRCA1_del	B_On_label	3	198	5	771	0.215188	0.548367
Breast carcinoma	BRCA	PTEN_del	B_On_label	30	171	94	682	0.286002	0.595837
Cholangiocarcinoma	CHOL	ERBB2_amp	B_On_label	1	25	7	59	0.433126	0.577502
Colorectal carcinoma	COREAD	BRAF_V600X	B_On_label	1	50	55	566	0.111282	0.482641
Colorectal carcinoma	COREAD	KRAS_exon 2 mut	B_On_label	20	31	241	380	1	1
Colorectal carcinoma	COREAD	ERBB2_amp	B_On_label	2	49	17	604	0.648862	1
Colorectal carcinoma	COREAD	KRAS_mut	B_On_label	28	23	272	349	0.143348	0.482641
Glioblastoma multiforme	GBM	IDH1_R132H	B_On_label	3	36	5	59	1	1
Glioblastoma multiforme	GBM	IDH1_mut	B_On_label	4	35	6	58	1	1
Glioblastoma multiforme	GBM	EGFR_amp	B_On_label	24	15	29	35	0.154617	0.424155
Upper respiratory tract carcinoma	HNSC	TP53_mut	B_On_label	11	39	9	29	1	1
Upper respiratory tract carcinoma	HNSC	PIK3CA_mut	B_On_label	14	36	5	33	0.119754	0.359263
Liposarcoma	LPS	CDK4_amp	B_On_label	16	1	14	11	0.0129352	0.0129352
Lung adenocarcinoma	LUAD	CDKN2A_del	B_On_label	5	31	103	152	0.00159888	0.0895373
Lung adenocarcinoma	LUAD	EGFR_mut	B_On_label	4	32	80	175	0.0105629	0.197174
Lung adenocarcinoma	LUAD	EGFR_exon 20 mut	B_On_label	2	34	50	205	0.0376897	0.514349
Lung adenocarcinoma	LUAD	EGFR_L858R	B_On_label	0	36	26	229	0.0551088	0.514349
Lung adenocarcinoma	LUAD	EGFR_T790M	B_On_label	0	36	23	232	0.0908916	0.565548
Lung adenocarcinoma	LUAD	EGFR_exon 19 del	B_On_label	3	33	41	214	0.320618	0.761794
Lung adenocarcinoma	LUAD	ERBB2_amp	B_On_label	0	36	13	242	0.380897	0.761794
Lung adenocarcinoma	LUAD	EGFR_exon 18 mut	B_On_label	0	36	12	243	0.372865	0.761794
Lung adenocarcinoma	LUAD	ERBB2_mut	B_On_label	0	36	12	243	0.372865	0.761794
Lung adenocarcinoma	LUAD	EML4_ALK_fusion	B_On_label	1	35	16	239	0.704585	0.96825
Lung adenocarcinoma	LUAD	ERBB2_exon 20 ins	B_On_label	0	36	7	248	0.602593	0.956663
Lung adenocarcinoma	LUAD	TP53_mut	B_On_label	2	34	19	236	1	1
Lung adenocarcinoma	LUAD	EGFR_amp	B_On_label	3	33	22	233	1	1
Lung adenocarcinoma	LUAD	KRAS_mut	B_On_label	7	29	44	211	0.814651	1
Lung adenocarcinoma	LUAD	ROS1_fusion	B_On_label	2	34	7	248	0.308142	0.761794
Lung squamous cell carcinoma	LUSC	PTEN_del	B_On_label	7	40	7	27	0.560091	0.6161
Ovarian serous adenocarcinoma	OV	TP53_mut	B_On_label	4	106	6	98	0.529354	0.635225
Pancreas carcinoma	PAAD	KRAS_G12D	B_On_label	78	140	43	56	0.213134	1
Pancreas carcinoma	PAAD	KRAS_G12V	B_On_label	56	162	24	75	0.889163	1
Prostate carcinoma	PRAD	PTEN_del	B_On_label	36	117	185	215	1.01092e-06	1.56693e-05
Prostate carcinoma	PRAD	BRCA2_del	B_On_label	4	149	28	372	0.0647055	0.305155
Prostate carcinoma	PRAD	BRCA2_mut	B_On_label	0	153	5	395	0.329275	0.463573
Prostate carcinoma	PRAD	ATM_mut	B_On_label	3	150	12	388	0.770139	0.770139
Skin melanoma	SKCM	BRAF_V600E	B_On_label	32	72	120	183	0.12675	0.676844
Skin melanoma	SKCM	NRAS_Q61R	B_On_label	8	96	41	262	0.161075	0.676844
Skin melanoma	SKCM	KIT_exon 11 mut	B_On_label	1	103	6	297	0.683578	0.86654
Skin melanoma	SKCM	NRAS_Q61L	B_On_label	2	102	7	296	1	1
Skin melanoma	SKCM	KIT_mut	B_On_label	4	100	6	297	0.285399	0.676844
Skin melanoma	SKCM	NRAS_Q61K	B_On_label	11	93	23	280	0.410609	0.779289
Skin melanoma	SKCM	BRAF_V600K	B_On_label	11	93	21	282	0.289687	0.676844
Skin melanoma	SKCM	CCND1_amp	B_On_label	13	91	9	294	0.000618061	0.0234863
Thyroid carcinoma	THCA	BRAF_V600X	B_On_label	10	34	2	20	0.309887	0.309887
Uterus carcinoma	UCEC	CTNNB1_mut	B_On_label	3	39	6	26	0.162804	0.461296
Uterus carcinoma	UCEC	PIK3CA_mut	B_On_label	18	24	13	19	1	1
Uterus carcinoma	UCEC	PTEN_mut	B_On_label	9	33	4	28	0.370582	0.481757

## Sheet: columns descriptions (av_freque
Column	Description
cancer_type	cancer type
cancer_type_code	cancer type code
gene_variant	actionable variant (AV) represented as a combination of gene symbol and associated variant
tier_level	respective evidence tier level of the AV based on three clinical databases (OncoKB, CIViC and CGI; see methods)
n_with_av_PCAWG	number of samples in PCAWG that harbor the respective AV
n_without_av_PCAWG	number of samples in PCAWG that do not harbor the respective AV
n_with_av_Hartwig	number of samples in Hartwig that harbor the respective AV
n_without_av_Hartwig	number of samples in Hartwig that harbor do not the respective AV
fisher_pval	Two-tailed Fisher's exact test p-value from the AV enrichment analysis in study groups
fisher_pval_adj	FDR-BH adjusted p-value (adjusted across all AVs per cancer type)
