# Supplementary material for: Pan-cancer whole-genome comparison of primary and metastatic solid tumours
Source: Nature. 2023 May 10;618(7964):333–41. doi: 10.1038/s41586-023-06054-z (PMC10247378; doi:10.1038/s41586-023-06054-z)
Supplement: Supplementary file 12 — Treatment associated drivers (TEDs). [file 41586_2023_6054_MOESM12_ESM.xlsx]

## Sheet: Treatment groups
cancer_type_code	drug	n_treated_samples	Chemotherapy	Targeted therapy	Immunotherapy	Hormone therapy	found_TED
BLCA	Platinum	75	1	0	0	0	False
BLCA	Pyrimidine_antagonist	68	1	0	0	0	False
BRCA	Selective_ER_modulator	398	0	0	0	1	True
BRCA	Anthracycline	387	1	0	0	0	False
BRCA	Alkylating	385	1	0	0	0	True
BRCA	Taxane	367	1	0	0	0	True
BRCA	Aromatase_inhibitor	354	0	0	0	1	True
BRCA	Pyrimidine_antagonist	288	1	0	0	0	True
BRCA	Anti_AR__GnRH	78	0	0	0	1	True
BRCA	Anti_HER2	78	0	1	0	0	True
BRCA	CDK4__6_inhibitor	68	0	1	0	0	True
BRCA	mTOR_inhibitor	67	0	1	0	0	True
BRCA	Platinum	64	1	0	0	0	False
BRCA	Alkaloid	48	1	0	0	0	True
BRCA	Anti_VEGF	36	0	1	0	0	True
BRCA	Folate_antagonist	34	1	0	0	0	True
BRCA	Microtubule_inhibitor	22	1	0	0	0	True
BRCA_ERpos	Selective_ER_modulator	328	0	0	0	1	True
BRCA_ERpos	Aromatase_inhibitor	288	0	0	0	1	True
BRCA_ERpos	Anthracycline	265	1	0	0	0	False
BRCA_ERpos	Alkylating	264	1	0	0	0	False
BRCA_ERpos	Taxane	230	1	0	0	0	False
BRCA_ERpos	Pyrimidine_antagonist	212	1	0	0	0	False
BRCA_ERpos	Anti_AR__GnRH	63	0	0	0	1	False
BRCA_ERpos	CDK4__6_inhibitor	62	0	1	0	0	False
BRCA_ERpos	mTOR_inhibitor	57	0	1	0	0	False
BRCA_ERpos	Alkaloid	29	1	0	0	0	True
BRCA_ERpos	Platinum	27	1	0	0	0	False
BRCA_ERpos	Folate_antagonist	26	1	0	0	0	True
BRCA_ERpos	Anti_VEGF	25	0	1	0	0	False
BRCA_ERpos	Microtubule_inhibitor	15	1	0	0	0	True
BRCA_ERpos	Anti_HER2	10	0	1	0	0	False
BRCA_HER2pos	Taxane	47	1	0	0	0	False
BRCA_HER2pos	Selective_ER_modulator	44	0	0	0	1	False
BRCA_HER2pos	Anti_HER2	44	0	1	0	0	False
BRCA_HER2pos	Aromatase_inhibitor	40	0	0	0	1	False
BRCA_HER2pos	Alkylating	36	1	0	0	0	False
BRCA_HER2pos	Anthracycline	34	1	0	0	0	False
BRCA_HER2pos	Pyrimidine_antagonist	20	1	0	0	0	False
BRCA_HER2pos	Anti_AR__GnRH	10	0	0	0	1	False
BRCA_TNB	Anthracycline	65	1	0	0	0	False
BRCA_TNB	Taxane	64	1	0	0	0	False
BRCA_TNB	Alkylating	63	1	0	0	0	False
BRCA_TNB	Pyrimidine_antagonist	35	1	0	0	0	False
BRCA_TNB	Platinum	27	1	0	0	0	True
CESC	Platinum	21	1	0	0	0	False
CESC	Taxane	13	1	0	0	0	False
CHOL	Platinum	13	1	0	0	0	False
CHOL	Pyrimidine_antagonist	13	1	0	0	0	False
COREAD	Pyrimidine_antagonist	314	1	0	0	0	False
COREAD	Platinum	274	1	0	0	0	False
COREAD	Anti_VEGF	195	0	1	0	0	True
COREAD	Topoisomerase_inhibitor	136	1	0	0	0	False
COREAD	Anti_EGFR	44	0	1	0	0	False
COREAD_MSS	Pyrimidine_antagonist	305	1	0	0	0	False
COREAD_MSS	Platinum	269	1	0	0	0	False
COREAD_MSS	Anti_VEGF	192	0	1	0	0	True
COREAD_MSS	Topoisomerase_inhibitor	132	1	0	0	0	False
COREAD_MSS	Anti_EGFR	43	0	1	0	0	False
ESCA	Platinum	64	1	0	0	0	False
ESCA	Taxane	45	1	0	0	0	False
ESCA	Pyrimidine_antagonist	29	1	0	0	0	False
GBM	Alkylating	13	1	0	0	0	False
HNSC	Platinum	18	1	0	0	0	False
KIRC	Multikinase_inhibitor	22	0	1	0	0	True
LMS	Anthracycline	13	1	0	0	0	False
LUAD	Platinum	71	1	0	0	0	False
LUAD	Folate_antagonist	65	1	0	0	0	True
LUAD	Anti_EGFR	41	0	1	0	0	True
LUAD	Taxane	12	1	0	0	0	False
LUAD	Immunotherapy	11	0	0	1	0	False
LUSC	Platinum	21	1	0	0	0	True
LUSC	Pyrimidine_antagonist	16	1	0	0	0	False
OV	Platinum	85	1	0	0	0	False
OV	Taxane	81	1	0	0	0	False
OV	Anthracycline	26	1	0	0	0	True
OV	Pyrimidine_antagonist	24	1	0	0	0	False
OV	Anti_VEGF	22	0	1	0	0	False
OV	Selective_ER_modulator	16	0	0	0	1	True
PAAD	Pyrimidine_antagonist	22	1	0	0	0	True
PAAD	Topoisomerase_inhibitor	11	1	0	0	0	False
PAAD	Platinum	10	1	0	0	0	False
PRAD	Anti_AR__GnRH	324	0	0	0	1	True
PRAD	Taxane	229	1	0	0	0	True
PRAD	Immunotherapy	14	0	0	1	0	True
SKCM	Immunotherapy	43	0	0	1	0	False
SKCM	BRAF_inhibitor	13	0	1	0	0	True
SKCM	MEK_inhibitor	11	0	1	0	0	False
STAD	Platinum	18	1	0	0	0	True
STAD	Pyrimidine_antagonist	17	1	0	0	0	False
UCEC	Platinum	15	1	0	0	0	False
UCEC	Taxane	13	1	0	0	0	False

## Sheet: Annotated TEDs
drug	cancer_type_code	gene	Literature
Anti_HER2	BRCA	ERBB2	10.1038/sj.onc.1203972, doi.org/10.1371/journal.pone.0026760
Aromatase_inhibitor	BRCA	ESR1	10.1038/nrclinonc.2015.117
Selective_ER_modulator	BRCA	ESR1	10.1038/nrclinonc.2015.117
Selective_ER_modulator	BRCA	PIK3CA	10.1007/s10555-016-9637-x.
Aromatase_inhibitor	BRCA	PIK3CA	10.1007/s10555-016-9637-x.
Aromatase_inhibitor	BRCA	NF1	10.1016/j.ccell.2020.02.003
Aromatase_inhibitor	BRCA	ARID1A	10.1038/s41588-019-0554-0
Aromatase_inhibitor	BRCA_ERpos	ESR1	10.1038/nrclinonc.2015.117
Selective_ER_modulator	BRCA_ERpos	ESR1	10.1038/nrclinonc.2015.117
Selective_ER_modulator	BRCA_ERpos	PIK3CA	10.1007/s10555-016-9637-x.
Aromatase_inhibitor	BRCA_ERpos	PIK3CA	10.1007/s10555-016-9637-x.
Aromatase_inhibitor	BRCA_ERpos	NF1	10.1016/j.ccell.2020.02.003
Aromatase_inhibitor	BRCA_ERpos	ARID1A	10.1038/s41588-019-0554-0
Anti_HER2	BRCA_HER2pos	ERBB2	10.1038/sj.onc.1203972, doi.org/10.1371/journal.pone.0026760
Anti_EGFR	LUAD	EGFR	10.1038/nrclinonc.2010.97
Anti_EGFR	LUAD	MET	10.1186/s13045-019-0759-9
Anti_EGFR	LUAD	CDK6	10.1038/ncomms13897
Anti_AR__GnRH	PRAD	PRNCR1	10.1038/nature12451
Anti_AR__GnRH	PRAD	AR	10.1038/sj.bjc.6601127,10.1038/nrc4016
Anti_AR__GnRH	PRAD	PTEN	10.1158/1078-0432.CCR-17-2006

## Sheet: Orthogonal evidence TEDs
drug	cancer_type_code	gene	Literature	comment
Platinum	BRCA_TNB	ENSG00000136518_ACTL6A	10.1073/pnas.2015808118
Taxane	PRAD	APC	10.1371/journal.pone.0255738
Anti_AR__GnRH	PRAD	RB1	10.1016/j.celrep.2020.107669
CDK4__6_inhibitor	BRCA	ENSG00000066468_FGFR2	10.1038/s41467-019-09068-2
Immunotherapy	PRAD	ENSG00000129514_FOXA1	10.1172/JCI147025
Pyrimidine_antagonist	BRCA	TYMS	10.1016/j.ejca.2010.07.011
Anti_HER2	BRCA	ERBB2	10.1038/sj.onc.1203972, doi.org/10.1371/journal.pone.0026760
Aromatase_inhibitor	BRCA	ESR1	10.1038/nrclinonc.2015.117
Selective_ER_modulator	BRCA	ESR1	10.1038/nrclinonc.2015.117
Selective_ER_modulator	BRCA	PIK3CA	10.1007/s10555-016-9637-x.
Aromatase_inhibitor	BRCA	PIK3CA	10.1007/s10555-016-9637-x.
Aromatase_inhibitor	BRCA	NF1	10.1016/j.ccell.2020.02.003
Aromatase_inhibitor	BRCA	ARID1A	10.1038/s41588-019-0554-0
Aromatase_inhibitor	BRCA_ERpos	ESR1	10.1038/nrclinonc.2015.117
Selective_ER_modulator	BRCA_ERpos	ESR1	10.1038/nrclinonc.2015.117
Selective_ER_modulator	BRCA_ERpos	PIK3CA	10.1007/s10555-016-9637-x.
Aromatase_inhibitor	BRCA_ERpos	PIK3CA	10.1007/s10555-016-9637-x.
Aromatase_inhibitor	BRCA_ERpos	NF1	10.1016/j.ccell.2020.02.003
Aromatase_inhibitor	BRCA_ERpos	ARID1A	10.1038/s41588-019-0554-0
Anti_HER2	BRCA_HER2pos	ERBB2	10.1038/sj.onc.1203972, doi.org/10.1371/journal.pone.0026760
Anti_EGFR	LUAD	EGFR	10.1038/nrclinonc.2010.97
Anti_EGFR	LUAD	MET	10.1186/s13045-019-0759-9
Anti_EGFR	LUAD	CDK6	10.1038/ncomms13897
Anti_AR__GnRH	PRAD	PRNCR1	10.1038/nature12451
Anti_AR__GnRH	PRAD	AR	10.1038/sj.bjc.6601127,10.1038/nrc4016
Anti_AR__GnRH	PRAD	PTEN	10.1158/1078-0432.CCR-17-2006
Anti_AR__GnRH	PRAD	SAMD8	10.1038/sj.emboj.7601499	this is KAT6B amplification peak
Anti_AR__GnRH	PRAD	KLLN	10.1158/1078-0432.CCR-17-2006	this is PTEN deletion peak

## Sheet: TEDs
#qvalue: FRD-adjusted two-tailed Fisher's exact test p-value
cancer_type	cancer_type_code	drug	gene	proximal_cancer_genes	label	type_alt	genomic_element	samples_mut_treatment	freq_t	samples_mut_control	freq_c	qvalue	log_qvalue	log2(odds_ratio)	significant	annotated	representative_mech	is_treatment_exclusive	is_TED	Literature	comment	is_subtype	found_in_subtype	is_target_treatment
Prostate carcinoma	PRAD	Anti_AR__GnRH	AR	AR	AR - Anti AR GnRH (PRAD)	Amp		127	0.39197530864197533	1	0.006535947712418301	8.128138217306889e-22	21.09000891990965	6.606759023862691	True	True	True	True	True	10.1038/sj.bjc.6601127,10.1038/nrc4016		False	False	False
Prostate carcinoma	PRAD	Anti_AR__GnRH	PRNCR1		PRNCR1 - Anti AR GnRH (PRAD)	Amp		116	0.35802469135802467	1	0.006535947712418301	9.896910824135609e-20	19.004500342916803	6.398088628823861	True	True	True	True	True	10.1038/nature12451		False	False	False
Breast carcinoma	BRCA	Aromatase_inhibitor	ESR1		ESR1 - Aromatase inhibitor (BRCA)	coding mutations		111	0.3135593220338983	2	0.009950248756218905	1.14749590302456e-19	18.940248856376325	5.512208860681224	True	True	True	True	True	10.1038/nrclinonc.2015.117		False	True	False
Breast carcinoma	BRCA	Selective_ER_modulator	ESR1		ESR1 - Selective ER modulator (BRCA)	coding mutations		98	0.24623115577889448	2	0.009950248756218905	1.3013984275590263e-14	13.885589722346941	5.0273770278931975	True	True	False	True	True	10.1038/nrclinonc.2015.117		False	True	False
Breast carcinoma	BRCA	Anti_HER2	ERBB2	ERBB2_CLTC	ERBB2 - Anti HER2 (BRCA)	Amp		52	0.6666666666666666	29	0.14427860696517414	1.5197372216704402e-14	13.81823149958448	3.55040167656795	True	True	True	False	True	10.1038/sj.onc.1203972, doi.org/10.1371/journal.pone.0026760		False	False	True
Prostate carcinoma	PRAD	Anti_AR__GnRH	TP53		TP53 - Anti AR GnRH (PRAD)	coding mutations		132	0.4074074074074074	12	0.0784313725490196	1.0859578855257347e-12	11.96418701677151	3.0141990520714503	True	False	True	False	True			False	False	False
Prostate carcinoma	PRAD	Taxane	AR		AR - Taxane (PRAD)	coding mutations		57	0.24890829694323144	1	0.006535947712418301	2.5177482945326426e-11	10.598987689541724	5.654581413382218	True	False	True	True	True			False	False	False
Prostate carcinoma	PRAD	Anti_AR__GnRH	AR		AR - Anti AR GnRH (PRAD)	coding mutations		75	0.23148148148148148	1	0.006535947712418301	3.658109135900949e-11	10.43674334193983	5.5167757830241975	True	True	False	True	True	10.1038/sj.bjc.6601127,10.1038/nrc4016		False	False	False
Lung adenocarcinoma	LUAD	Anti_EGFR	EGFR		EGFR - Anti EGFR (LUAD)	coding mutations		38	0.926829268292683	6	0.16666666666666666	3.764679967953962e-10	9.424271936876053	5.9849158868253385	True	True	True	False	True	10.1038/nrclinonc.2010.97		False	False	True
Breast cancer ER+/HER2-	BRCA_ERpos	Aromatase_inhibitor	ESR1		ESR1 - Aromatase inhibitor (BRCA ERpos)	coding mutations		94	0.3263888888888889	1	0.0125	3.6581655798490033e-09	8.436736640907915	5.258494446757581	True	True	True	True	True	10.1038/nrclinonc.2015.117		True	False	False
Breast cancer ER+/HER2-	BRCA_ERpos	Selective_ER_modulator	ESR1		ESR1 - Selective ER modulator (BRCA ERpos)	coding mutations		84	0.25609756097560976	1	0.0125	9.95040207166168e-07	6.002159370110958	4.765413879070863	True	True	False	True	True	10.1038/nrclinonc.2015.117		True	False	False
Breast carcinoma	BRCA	Alkaloid	TLR7		TLR7 - Alkaloid (BRCA)	coding mutations		8	0.16666666666666666	0	0.0	2.8359250823517498e-05	4.547305246250251	11.142904787508604	True	False	True	True	True			False	True	False
Prostate carcinoma	PRAD	Taxane	TP53	TP53	TP53 - Taxane (PRAD)	Del		33	0.14410480349344978	1	0.006535947712418301	5.54461292971768e-05	4.256128766621262	4.670891144465361	True	False	True	True	True			False	False	False
Breast carcinoma	BRCA	Selective_ER_modulator	PIK3CA		PIK3CA - Selective ER modulator (BRCA)	coding mutations		187	0.46984924623115576	58	0.2885572139303483	0.0003431277389627103	3.4645441715052323	1.1351962535053524	True	True	True	False	True	10.1007/s10555-016-9637-x.		False	True	False
Prostate carcinoma	PRAD	Anti_AR__GnRH	SAMD8	KAT6B	KAT6B - Anti AR GnRH (PRAD)	Amp		36	0.1111111111111111	1	0.006535947712418301	0.000368131500015753	3.4339970195603637	4.2528389936899105	True	True	True	True	True	10.1038/sj.emboj.7601499	this is KAT6B amplification peak	False	False	False
Prostate carcinoma	PRAD	Anti_AR__GnRH	KLLN	PTEN	PTEN - Anti AR GnRH (PRAD)	Del		85	0.2623456790123457	14	0.0915032679738562	0.000368131500015753	3.4339970195603637	1.8167307031977298	True	True	True	False	True	10.1158/1078-0432.CCR-17-2006	this is PTEN deletion peak	False	False	False
Breast carcinoma	BRCA	mTOR_inhibitor	ZNF583		ZNF583 - mTOR inhibitor (BRCA)	Amp		10	0.14925373134328357	1	0.004975124378109453	0.000375708660567811	3.425148793774892	5.111276818923719	True	False	True	True	True			False	False	False
Breast carcinoma	BRCA	Anti_HER2	ERBB2		ERBB2 - Anti HER2 (BRCA)	coding mutations		11	0.14102564102564102	2	0.009950248756218905	0.00045901404450675586	3.3381740261000563	4.030055360837668	True	True	True	True	True	10.1038/sj.onc.1203972, doi.org/10.1371/journal.pone.0026760		False	False	True
Prostate carcinoma	PRAD	Taxane	AC074323.1	KAT6B	KAT6B - Taxane (PRAD)	Amp		26	0.11353711790393013	1	0.006535947712418301	0.000541065383180458	3.2667502509031685	4.28615730823734	True	False	True	True	True			False	False	False
Ovarian serous adenocarcinoma	OV	Selective_ER_modulator	KRAS		KRAS - Selective ER modulator (OV)	coding mutations		5	0.3125	1	0.00909090909090909	0.0018651096174075988	2.729295638473931	5.630709919348643	True	False	True	True	True			False	False	False
Breast carcinoma	BRCA	Aromatase_inhibitor	PIK3CA		PIK3CA - Aromatase inhibitor (BRCA)	coding mutations		160	0.4519774011299435	58	0.2885572139303483	0.0024966053439054656	2.602650104228692	1.0320670626884356	True	True	False	False	True	10.1007/s10555-016-9637-x.		False	True	False
Breast cancer ER+/HER2-	BRCA_ERpos	Alkaloid	TLR7		TLR7 - Alkaloid (BRCA ERpos)	coding mutations		6	0.20689655172413793	0	0.0	0.0037614880733614743	2.4246403108703185	9.866248611111173	True	False	True	True	True			True	False	False
Stomach carcinoma	STAD	Platinum	TP53		TP53 - Platinum (STAD)	coding mutations		17	0.9444444444444444	25	0.45454545454545453	0.0037614880733614743	2.4246403108703185	4.301660803726039	True	False	True	False	True			False	False	False
Colorectal carcinoma	COREAD	Anti_VEGF	TP53		TP53 - Anti VEGF (COREAD)	coding mutations		167	0.8564102564102564	29	0.5686274509803921	0.007239681315819155	2.140280550629835	1.9131295298727655	True	False	True	False	True			False	True	False
Lung squamous cell carcinoma	LUSC	Platinum	ENSG00000163501_IHH		IHH [3utr] - Platinum (LUSC)	non-coding mutation	3utr	4	0.19047619047619047	0	0.0	0.007349103925047717	2.1337656111377528	4.163076964497866	True	False	True	True	True			False	False	False
Skin melanoma	SKCM	BRAF_inhibitor	BRAF		BRAF - BRAF inhibitor (SKCM)	coding mutations		13	1.0	52	0.5	0.008892852636487416	2.0509589043210856	9.936637939002573	True	False	True	False	True			False	False	True
Breast carcinoma	BRCA	Microtubule_inhibitor	BNC1		BNC1 - Microtubule inhibitor (BRCA)	coding mutations		3	0.13636363636363635	0	0.0	0.011423557772946059	1.9421986175852908	11.388017285345136	True	False	True	True	True			False	True	False
Prostate carcinoma	PRAD	Taxane	ADAM15		ADAM15 - Taxane (PRAD)	Amp		19	0.08296943231441048	1	0.006535947712418301	0.011712893070958	1.9313358214460108	3.7852203359774603	True	False	True	True	True			False	False	False
Lung adenocarcinoma	LUAD	Anti_EGFR	EGFR	EGFR	EGFR - Anti EGFR (LUAD)	Amp		26	0.6341463414634146	7	0.19444444444444445	0.012896409576331999	1.889531182586419	2.8024818489066603	True	True	True	False	True	10.1038/nrclinonc.2010.97		False	False	True
Breast cancer triple negative	BRCA_TNB	Platinum	ENSG00000136518_ACTL6A		ACTL6A [proximal promoters] - Platinum (BRCA TNB)	non-coding mutation	proximal_promoters	3	0.1111111111111111	0	0.0	0.015161725067385468	1.8192513828316448	4.13467730108443	True	False	True	True	True	10.1073/pnas.2015808118		True	False	False
Breast carcinoma	BRCA	mTOR_inhibitor	MYEOV		MYEOV - mTOR inhibitor (BRCA)	Amp		24	0.3582089552238806	28	0.13930348258706468	0.015942262369476004	1.79745004775419	1.77797411365001	True	False	True	False	True			False	False	False
Prostate carcinoma	PRAD	Taxane	IGHMBP2		IGHMBP2 - Taxane (PRAD)	Amp		18	0.07860262008733625	1	0.006535947712418301	0.0189608668704249	1.7221418110677909	3.6909912287885396	True	False	True	True	True			False	False	False
Ovarian serous adenocarcinoma	OV	Anthracycline	ENSG00000218739_CEBPZOS		CEBPZOS [proximal promoters] - Anthracycline (OV)	non-coding mutation	proximal_promoters	3	0.11538461538461539	0	0.0	0.019022534386889018	1.7207316221559086	4.6664507185995046	True	False	True	True	True			False	False	False
Breast carcinoma	BRCA	Aromatase_inhibitor	NF1		NF1 - Aromatase inhibitor (BRCA)	coding mutations		34	0.096045197740113	5	0.024875621890547265	0.019285444588286647	1.7147703448708445	2.0631772383062152	True	True	True	True	True	10.1016/j.ccell.2020.02.003		False	True	False
Prostate carcinoma	PRAD	Taxane	APC		APC - Taxane (PRAD)	coding mutations		23	0.10043668122270742	3	0.0196078431372549	0.01972983108618074	1.704876632875211	2.481176026094824	True	False	True	True	True	10.1371/journal.pone.0255738		False	False	False
Lung adenocarcinoma	LUAD	Folate_antagonist	TP53		TP53 - Folate antagonist (LUAD)	coding mutations		45	0.6923076923076923	13	0.3611111111111111	0.01993108957207788	1.7004689590914466	1.993409609990524	True	False	True	False	True			False	False	False
Breast carcinoma	BRCA	Aromatase_inhibitor	CDH1		CDH1 - Aromatase inhibitor (BRCA)	coding mutations		54	0.15254237288135594	13	0.06467661691542288	0.020858776376157014	1.6807111718763903	1.3855872351769016	True	False	True	False	True			False	True	False
Prostate carcinoma	PRAD	Taxane	JAK1		JAK1 - Taxane (PRAD)	coding mutations		13	0.056768558951965066	0	0.0	0.024100756741398572	1.6179693207672916	10.463838720160078	True	False	True	True	True			False	False	False
Breast carcinoma	BRCA	Anti_AR__GnRH	CLTC	ERBB2_CLTC	ERBB2 - Anti AR GnRH (BRCA)	Amp		21	0.2692307692307692	19	0.0945273631840796	0.0259285739534453	1.5862213683513753	1.8114535807471899	True	False	True	False	True			False	False	False
Breast carcinoma	BRCA	Pyrimidine_antagonist	TYMS		TYMS - Pyrimidine antagonist (BRCA)	Amp		25	0.08680555555555555	3	0.014925373134328358	0.0267746532215902	1.5722761453299108	2.6453041263851	True	False	True	True	True	10.1016/j.ejca.2010.07.011		False	False	False
Breast carcinoma	BRCA	mTOR_inhibitor	GATA3		GATA3 - mTOR inhibitor (BRCA)	coding mutations		18	0.26865671641791045	23	0.11442786069651742	0.03144321259662701	1.5024730878963115	1.5376309984096672	True	False	True	False	True			False	True	False
Breast cancer ER+/HER2-	BRCA_ERpos	Microtubule_inhibitor	BNC1		BNC1 - Microtubule inhibitor (BRCA ERpos)	coding mutations		3	0.2	0	0.0	0.032492865657623694	1.4882119850412503	10.05889368905357	True	False	True	True	True			True	False	False
Breast carcinoma	BRCA	Pyrimidine_antagonist	ZNF784		ZNF784 - Pyrimidine antagonist (BRCA)	Amp		17	0.059027777777777776	1	0.004975124378109453	0.032834965566990996	1.4836634348072884	3.64473657607191	True	False	True	True	True			False	False	False
Kidney renal clear cell carcinoma	KIRC	Multikinase_inhibitor	RP11-145E5.5	CDKN2A	CDKN2A - Multikinase inhibitor (KIRC)	Del		5	0.22727272727272727	3	0.027522935779816515	0.0342231114985959	1.465680507792005	3.33490917325579	True	False	True	True	True			False	False	False
Prostate carcinoma	PRAD	Anti_AR__GnRH	RB1		RB1 - Anti AR GnRH (PRAD)	coding mutations		21	0.06481481481481481	1	0.006535947712418301	0.03640620805840622	1.4388245532844117	3.397207893805519	True	False	True	True	True	10.1016/j.celrep.2020.107669		False	False	False
Prostate carcinoma	PRAD	Anti_AR__GnRH	ERF		ERF - Anti AR GnRH (PRAD)	coding mutations		15	0.046296296296296294	0	0.0	0.03640620805840622	1.4388245532844117	10.579315937580011	True	False	True	True	True			False	False	False
Breast carcinoma	BRCA	Folate_antagonist	FOXA1		FOXA1 - Folate antagonist (BRCA)	coding mutations		6	0.17647058823529413	7	0.03482587064676617	0.038461831771513064	1.414970036027957	2.6228671517012208	True	False	True	True	True			False	True	False
Prostate carcinoma	PRAD	Taxane	ZMYM3		ZMYM3 - Taxane (PRAD)	coding mutations		18	0.07860262008733625	2	0.013071895424836602	0.038461831771513064	1.414970036027957	2.687454529267449	True	False	True	True	True			False	False	False
Breast carcinoma	BRCA	Taxane	AC005808.3		AC005808.3 - Taxane (BRCA)	Amp		74	0.2016348773841962	20	0.09950248756218906	0.0387767656529189	1.411428417992464	1.1906693800598998	True	False	True	False	True			False	False	False
Breast cancer ER+/HER2-	BRCA_ERpos	Alkaloid	CACNA1F		CACNA1F - Alkaloid (BRCA ERpos)	coding mutations		6	0.20689655172413793	2	0.025	0.03892258365277138	1.4097983392952589	3.3469445599166	True	False	True	True	True			True	False	False
Pancreas carcinoma	PAAD	Pyrimidine_antagonist	CDK12		CDK12 - Pyrimidine antagonist (PAAD)	Amp		4	0.18181818181818182	6	0.027522935779816515	0.0398913014954745	1.3991217941468652	2.94854976930389	True	False	True	True	True			False	False	False
Breast carcinoma	BRCA	Anti_VEGF	ENSG00000162545_CAMK2N1		CAMK2N1 [3utr] - Anti VEGF (BRCA)	non-coding mutation	3utr	4	0.1111111111111111	0	0.0	0.04182738614213198	1.378539274303365	5.4814496450133205	True	False	True	True	True			False	False	False
Colorectal cancer MSS	COREAD_MSS	Anti_VEGF	TP53		TP53 - Anti VEGF (COREAD MSS)	coding mutations		166	0.8645833333333334	28	0.6666666666666666	0.044072301289630515	1.3558342716753793	1.6750515710036444	True	False	True	False	True			True	False	False
Breast carcinoma	BRCA	Alkylating	TSHZ2		TSHZ2 - Alkylating (BRCA)	Amp		63	0.16363636363636364	15	0.07462686567164178	0.0456921934262562	1.3401579933985557	1.2766848017790402	True	False	True	False	True			False	False	False
Breast carcinoma	BRCA	Aromatase_inhibitor	ARID1A		ARID1A - Aromatase inhibitor (BRCA)	coding mutations		26	0.07344632768361582	4	0.01990049751243781	0.0482484479223898	1.3165166526742444	1.9697130846507496	True	True	True	True	True	10.1038/s41588-019-0554-0		False	True	False
Breast cancer ER+/HER2-	BRCA_ERpos	Folate_antagonist	FOXA1		FOXA1 - Folate antagonist (BRCA ERpos)	coding mutations		6	0.23076923076923078	3	0.0375	0.04959217835484026	1.3045868147436006	2.945045796634488	True	False	True	True	True			True	False	False
Breast carcinoma	BRCA	CDK4__6_inhibitor	ENSG00000066468_FGFR2		FGFR2 [proximal promoters] - CDK4 6 inhibitor (BRCA)	non-coding mutation	proximal_promoters	7	0.10294117647058823	2	0.009950248756218905	0.05387637206182278	1.2686016565752338	3.5145051753545173	True	False	True	True	True	10.1038/s41467-019-09068-2		False	False	False
Prostate carcinoma	PRAD	Anti_AR__GnRH	ENSG00000141510_TP53		TP53 [splice sites] - Anti AR GnRH (PRAD)	non-coding mutation	splice_sites	17	0.05246913580246913	1	0.006535947712418301	0.0608861625813237	1.2154813969796945	3.0750085297608667	True	False	True	True	True			False	False	False
Prostate carcinoma	PRAD	Anti_AR__GnRH	ENSG00000245532_NEAT1		NEAT1 [lncrna exons] - Anti AR GnRH (PRAD)	non-coding mutation	lncrna_exons	56	0.1728395061728395	12	0.0784313725490196	0.0608861625813237	1.2154813969796945	1.3017186716580764	True	False	True	False	True			False	False	False
Prostate carcinoma	PRAD	Immunotherapy	ENSG00000129514_FOXA1		FOXA1 [3utr] - Immunotherapy (PRAD)	non-coding mutation	3utr	5	0.35714285714285715	15	0.09803921568627451	0.0608861625813237	1.2154813969796945	2.356456861119612	True	False	True	False	True	10.1172/JCI147025		False	False	False
Prostate carcinoma	PRAD	Taxane	ENSG00000245532_NEAT1		NEAT1 [lncrna exons] - Taxane (PRAD)	non-coding mutation	lncrna_exons	39	0.1703056768558952	12	0.0784313725490196	0.0608861625813237	1.2154813969796945	1.2761048099623384	True	False	True	False	True			False	False	False
Breast carcinoma	BRCA	CDK4__6_inhibitor	ESR1		ESR1 - CDK4 6 inhibitor (BRCA)	coding mutations		25	0.36764705882352944	2	0.009950248756218905	1.0859578855257347e-12	11.96418701677151	5.854240994450677	True	False	False	True	False			False	True	False
Breast carcinoma	BRCA	Pyrimidine_antagonist	ESR1		ESR1 - Pyrimidine antagonist (BRCA)	coding mutations		68	0.2361111111111111	2	0.009950248756218905	1.0859578855257347e-12	11.96418701677151	4.949347098187608	True	False	False	True	False			False	True	False
Breast carcinoma	BRCA	mTOR_inhibitor	ESR1		ESR1 - mTOR inhibitor (BRCA)	coding mutations		24	0.3582089552238806	2	0.009950248756218905	1.8946319855863672e-12	11.7224751351157	5.829295072296292	True	False	False	True	False			False	True	False
Breast carcinoma	BRCA	Alkaloid	ESR1		ESR1 - Alkaloid (BRCA)	coding mutations		19	0.3958333333333333	2	0.009950248756218905	9.950437336765256e-12	11.002157830935692	6.077218579378455	True	False	False	True	False			False	True	False
Prostate carcinoma	PRAD	Taxane	TP53		TP53 - Taxane (PRAD)	coding mutations		93	0.40611353711790393	12	0.0784313725490196	2.1530582816803844e-11	10.66694421398998	3.0064643633490755	True	False	False	False	False			False	False	False
Breast carcinoma	BRCA	Alkylating	ESR1		ESR1 - Alkylating (BRCA)	coding mutations		70	0.18181818181818182	2	0.009950248756218905	5.354848997078101e-10	9.271252771454044	4.471351927510385	True	False	False	True	False			False	True	False
Breast carcinoma	BRCA	Anthracycline	ESR1		ESR1 - Anthracycline (BRCA)	coding mutations		69	0.17829457364341086	2	0.009950248756218905	9.673023960504236e-10	9.01443773645886	4.432332944031256	True	False	False	True	False			False	True	False
Breast carcinoma	BRCA	Folate_antagonist	ESR1		ESR1 - Folate antagonist (BRCA)	coding mutations		13	0.38235294117647056	2	0.009950248756218905	3.6581655798490033e-09	8.436736640907915	6.015158550467461	True	False	False	True	False			False	True	False
Breast carcinoma	BRCA	Anti_AR__GnRH	ESR1		ESR1 - Anti AR GnRH (BRCA)	coding mutations		19	0.24358974358974358	2	0.009950248756218905	3.248463259694804e-08	7.488322040766256	5.0019541085234165	True	False	False	True	False			False	True	False
Breast cancer ER+/HER2-	BRCA_ERpos	Alkaloid	ESR1		ESR1 - Alkaloid (BRCA ERpos)	coding mutations		15	0.5172413793103449	1	0.0125	4.7686253116103394e-08	7.321606800336702	6.403333466125708	True	False	False	True	False			True	False	False
Breast carcinoma	BRCA	Taxane	ESR1		ESR1 - Taxane (BRCA)	coding mutations		53	0.1444141689373297	2	0.009950248756218905	3.470077482627086e-07	6.459660827831116	4.074611854446615	True	False	False	True	False			False	True	False
Breast cancer ER+/HER2-	BRCA_ERpos	CDK4__6_inhibitor	ESR1		ESR1 - CDK4 6 inhibitor (BRCA ERpos)	coding mutations		22	0.3548387096774194	1	0.0125	6.085623601418631e-07	6.21569491245798	5.441317475113214	True	False	False	True	False			True	False	False
Breast cancer ER+/HER2-	BRCA_ERpos	mTOR_inhibitor	ESR1		ESR1 - mTOR inhibitor (BRCA ERpos)	coding mutations		20	0.3508771929824561	1	0.0125	1.2486867600418884e-06	5.903546493128573	5.416289261670647	True	False	False	True	False			True	False	False
Breast cancer ER+/HER2-	BRCA_ERpos	Pyrimidine_antagonist	ESR1		ESR1 - Pyrimidine antagonist (BRCA ERpos)	coding mutations		57	0.2688679245283019	1	0.0125	1.2486867600418884e-06	5.903546493128573	4.86059601593565	True	False	False	True	False			True	False	False
Ovarian serous adenocarcinoma	OV	Platinum	TP53		TP53 - Platinum (OV)	coding mutations		61	0.7176470588235294	108	0.9818181818181818	1.2486867600418884e-06	5.903546493128573	-4.378782376616834	False	False	True	False	False			False	False	False
Ovarian serous adenocarcinoma	OV	Taxane	TP53		TP53 - Taxane (OV)	coding mutations		59	0.7283950617283951	108	0.9818181818181818	3.7877220040345254e-06	5.421621903096481	-4.302915148001556	False	False	False	False	False			False	False	False
Breast cancer ER+/HER2-	BRCA_ERpos	Alkylating	ESR1		ESR1 - Alkylating (BRCA ERpos)	coding mutations		63	0.23863636363636365	1	0.0125	8.397363746369342e-06	5.075857034188293	4.6300672436782815	True	False	False	True	False			True	False	False
Breast cancer ER+/HER2-	BRCA_ERpos	Anthracycline	ESR1		ESR1 - Anthracycline (BRCA ERpos)	coding mutations		63	0.23773584905660378	1	0.0125	8.397363746369342e-06	5.075857034188293	4.6229077419661015	True	False	False	True	False			True	False	False
Breast cancer ER+/HER2-	BRCA_ERpos	Folate_antagonist	ESR1		ESR1 - Folate antagonist (BRCA ERpos)	coding mutations		10	0.38461538461538464	1	0.0125	4.285606360432561e-05	4.367987722081644	5.625738061908648	True	False	False	True	False			True	False	False
Breast carcinoma	BRCA	Aromatase_inhibitor	TP53		TP53 - Aromatase inhibitor (BRCA)	coding mutations		102	0.288135593220339	99	0.4925373134328358	6.60471668737784e-05	4.180145806928694	-1.2526078536532774	False	False	True	False	False			False	True	False
Ovarian serous adenocarcinoma	OV	Selective_ER_modulator	TP53		TP53 - Selective ER modulator (OV)	coding mutations		9	0.5625	108	0.9818181818181818	0.00010926802445738509	3.9615069088041013	-5.332962145162338	False	False	False	False	False			False	False	False
Breast carcinoma	BRCA	Anti_VEGF	ESR1		ESR1 - Anti VEGF (BRCA)	coding mutations		8	0.2222222222222222	2	0.009950248756218905	0.00012277470780055287	3.9108910908005816	4.829320445660278	True	False	False	True	False			False	True	False
Breast cancer ER+/HER2-	BRCA_ERpos	Anti_AR__GnRH	ESR1		ESR1 - Anti AR GnRH (BRCA ERpos)	coding mutations		16	0.25396825396825395	1	0.0125	0.00015732477235154605	3.803202888002781	4.749245540017113	True	False	False	True	False			True	False	False
Breast cancer ER+/HER2-	BRCA_ERpos	Taxane	ESR1		ESR1 - Taxane (BRCA ERpos)	coding mutations		46	0.2	1	0.0125	0.00015732477235154605	3.803202888002781	4.303853794178025	True	False	False	True	False			True	False	False
Breast carcinoma	BRCA	Selective_ER_modulator	TP53		TP53 - Selective ER modulator (BRCA)	coding mutations		121	0.30402010050251255	99	0.4925373134328358	0.00022751149123137604	3.6429966629526187	-1.1434020400414866	False	False	False	False	False			False	True	False
Breast carcinoma	BRCA	Microtubule_inhibitor	ESR1		ESR1 - Microtubule inhibitor (BRCA)	coding mutations		6	0.2727272727272727	2	0.009950248756218905	0.0002530090378124255	3.596863964982444	5.2216257859404145	True	False	False	True	False			False	True	False
Breast carcinoma	BRCA	mTOR_inhibitor	TP53		TP53 - mTOR inhibitor (BRCA)	coding mutations		13	0.19402985074626866	99	0.4925373134328358	0.0004853061819253057	3.3139841765212115	-1.9787145157896633	False	False	False	False	False			False	True	False
Breast cancer ER+/HER2-	BRCA_ERpos	Microtubule_inhibitor	ESR1		ESR1 - Microtubule inhibitor (BRCA ERpos)	coding mutations		6	0.4	1	0.0125	0.0007278509823222652	3.1379575275272344	5.718845640139705	True	False	False	True	False			True	False	False
Breast carcinoma	BRCA	Platinum	ESR1		ESR1 - Platinum (BRCA)	coding mutations		9	0.140625	2	0.009950248756218905	0.0012267920580534956	2.9112290441948563	4.02527851347597	True	False	False	True	False			False	True	False
Ovarian serous adenocarcinoma	OV	Selective_ER_modulator	RP11-145E5.5		RP11-145E5.5 - Selective ER modulator (OV)	Del		6	0.375	1	0.00909090909090909	0.00200169238267546	2.6986026635058127	5.92117360509532	False	False	True	True	False			False	False	False
Breast cancer ER+/HER2-	BRCA_ERpos	Anti_VEGF	ESR1		ESR1 - Anti VEGF (BRCA ERpos)	coding mutations		7	0.28	1	0.0125	0.0024966053439054656	2.602650104228692	4.941257627360407	True	False	False	True	False			True	False	False
Colorectal carcinoma	COREAD	Anti_EGFR	KRAS		KRAS - Anti EGFR (COREAD)	coding mutations		6	0.13636363636363635	24	0.47058823529411764	0.0024966053439054656	2.602650104228692	-2.7403488437606414	False	False	True	False	False			False	False	False
Breast carcinoma	BRCA	Anti_AR__GnRH	TP53		TP53 - Anti AR GnRH (BRCA)	coding mutations		19	0.24358974358974358	99	0.4925373134328358	0.0025482752189813517	2.593753669103504	-1.587305168866982	False	False	False	False	False			False	True	False
Breast carcinoma	BRCA	CDK4__6_inhibitor	TP53		TP53 - CDK4 6 inhibitor (BRCA)	coding mutations		16	0.23529411764705882	99	0.4925373134328358	0.003479664097116531	2.4584626778378107	-1.6528273046148507	False	False	False	False	False			False	True	False
Breast cancer ER+/HER2-	BRCA_ERpos	Platinum	ESR1		ESR1 - Platinum (BRCA ERpos)	coding mutations		7	0.25925925925925924	1	0.0125	0.003687122597150053	2.4333124218241564	4.789259751439677	True	False	False	True	False			True	False	False
Breast carcinoma	BRCA	Anti_AR__GnRH	PIK3CA		PIK3CA - Anti AR GnRH (BRCA)	coding mutations		41	0.5256410256410257	58	0.2885572139303483	0.004295964022750979	2.366939364363005	1.4505169453484912	True	False	False	False	False			False	True	False
Ovarian serous adenocarcinoma	OV	Pyrimidine_antagonist	TP53		TP53 - Pyrimidine antagonist (OV)	coding mutations		18	0.75	108	0.9818181818181818	0.006135892418235092	2.2121222635598	-4.144187440028704	False	False	False	False	False			False	False	False
Colorectal cancer MSS	COREAD_MSS	Anti_EGFR	KRAS		KRAS - Anti EGFR (COREAD MSS)	coding mutations		6	0.13953488372093023	21	0.5	0.0065307408563250215	2.185037548960259	-2.615621564478312	False	False	True	False	False			True	False	False
Stomach carcinoma	STAD	Pyrimidine_antagonist	TP53		TP53 - Pyrimidine antagonist (STAD)	coding mutations		16	0.9411764705882353	25	0.45454545454545453	0.006920202126254872	2.1598812204225557	4.214202534672706	True	False	False	False	False			False	False	False
Colorectal carcinoma	COREAD	Platinum	TP53		TP53 - Platinum (COREAD)	coding mutations		231	0.843065693430657	29	0.5686274509803921	0.010342918586757531	1.9853568938078092	1.7597288886850495	True	False	False	False	False			False	False	False
Ovarian serous adenocarcinoma	OV	Taxane	KRAS		KRAS - Taxane (OV)	coding mutations		10	0.12345679012345678	1	0.00909090909090909	0.012611684416711826	1.8992269051771782	3.9404592708128	True	False	False	True	False			False	False	False
Colorectal carcinoma	COREAD	Topoisomerase_inhibitor	TP53		TP53 - Topoisomerase inhibitor (COREAD)	coding mutations		116	0.8529411764705882	29	0.5686274509803921	0.013301321720981302	1.8761052020698663	1.9179196791364628	True	False	False	False	False			False	True	False
Ovarian serous adenocarcinoma	OV	Platinum	KRAS		KRAS - Platinum (OV)	coding mutations		10	0.11764705882352941	1	0.00909090909090909	0.01612017118417115	1.792630350623597	3.861392993760781	True	False	False	True	False			False	False	False
Breast carcinoma	BRCA	Selective_ER_modulator	ERBB2		ERBB2 - Selective ER modulator (BRCA)	coding mutations		26	0.06532663316582915	2	0.009950248756218905	0.01974322225589902	1.7045819654580447	2.8019958431944514	True	False	False	True	False			False	True	False
Lung adenocarcinoma	LUAD	Platinum	TP53		TP53 - Platinum (LUAD)	coding mutations		49	0.6901408450704225	13	0.3611111111111111	0.020555021721691408	1.6870820599390568	1.978766531216555	True	False	False	False	False			False	False	False
Breast carcinoma	BRCA	CDK4__6_inhibitor	CDH1		CDH1 - CDK4 6 inhibitor (BRCA)	coding mutations		14	0.20588235294117646	13	0.06467661691542288	0.021098230990991642	1.6757539571695208	1.9070012938869139	True	False	False	False	False			False	True	False
Prostate carcinoma	PRAD	Anti_AR__GnRH	APC		APC - Anti AR GnRH (PRAD)	coding mutations		31	0.09567901234567901	3	0.0196078431372549	0.021220002776405646	1.6732545636119838	2.4035683358678264	True	False	False	True	False			False	False	False
Colorectal carcinoma	COREAD	Platinum	PIK3CA		PIK3CA - Platinum (COREAD)	coding mutations		44	0.16058394160583941	17	0.3333333333333333	0.02313404553825364	1.6357484138654272	-1.5922421642832516	False	False	True	False	False			False	False	False
Breast carcinoma	BRCA	Taxane	ERBB2		ERBB2 - Taxane (BRCA)	coding mutations		23	0.06267029972752043	2	0.009950248756218905	0.024100756741398572	1.6179693207672916	2.738338025118316	True	False	False	True	False			False	True	False
Breast carcinoma	BRCA	Folate_antagonist	PIK3CA		PIK3CA - Folate antagonist (BRCA)	coding mutations		19	0.5588235294117647	58	0.2885572139303483	0.024100756741398572	1.6179693207672916	1.7428940310699663	True	False	False	False	False			False	True	False
Breast carcinoma	BRCA	Pyrimidine_antagonist	PIK3CA		PIK3CA - Pyrimidine antagonist (BRCA)	coding mutations		122	0.4236111111111111	58	0.2885572139303483	0.024100756741398572	1.6179693207672916	0.8670966380805772	True	False	False	False	False			False	True	False
Breast carcinoma	BRCA	Alkylating	ERBB2		ERBB2 - Alkylating (BRCA)	coding mutations		24	0.06233766233766234	2	0.009950248756218905	0.02578233679561108	1.5886777226906543	2.729951500257637	True	False	False	True	False			False	True	False
Breast carcinoma	BRCA	Selective_ER_modulator	NF1		NF1 - Selective ER modulator (BRCA)	coding mutations		35	0.08793969849246232	5	0.024875621890547265	0.029185812139081925	1.5348282172890804	1.9225994816543053	True	False	False	True	False			False	True	False
Ovarian serous adenocarcinoma	OV	Anthracycline	TP53		TP53 - Anthracycline (OV)	coding mutations		21	0.8076923076923077	108	0.9818181818181818	0.02921785666089343	1.53435164584484	-3.6660674688648833	False	False	False	False	False			False	False	False
Prostate carcinoma	PRAD	Taxane	RNU1-70P		RNU1-70P - Taxane (PRAD)	Amp		15	0.06550218340611354	1	0.006535947712418301	0.0362126974926105	1.441139123276837	3.41734988427989	False	False	True	True	False			False	False	False
Breast carcinoma	BRCA	Alkylating	PIK3CA		PIK3CA - Alkylating (BRCA)	coding mutations		158	0.4103896103896104	58	0.2885572139303483	0.03671207241061677	1.4351910987133676	0.7863288700486024	True	False	False	False	False			False	True	False
Breast carcinoma	BRCA	Anthracycline	PIK3CA		PIK3CA - Anthracycline (BRCA)	coding mutations		159	0.4108527131782946	58	0.2885572139303483	0.03676739590351831	1.434537128487996	0.7827221204958633	True	False	False	False	False			False	True	False
Breast carcinoma	BRCA	Aromatase_inhibitor	RP11-150O12.4		RP11-150O12.4 - Aromatase inhibitor (BRCA)	Amp		89	0.2514124293785311	28	0.13930348258706468	0.0409902554818545	1.3873193748278296	1.05136989463401	False	False	True	False	False			False	False	False
Breast carcinoma	BRCA	CDK4__6_inhibitor	PIK3CA		PIK3CA - CDK4 6 inhibitor (BRCA)	coding mutations		33	0.4852941176470588	58	0.2885572139303483	0.041163262366357235	1.3854902128318458	1.2176219232318806	True	False	False	False	False			False	True	False
Ovarian serous adenocarcinoma	OV	Anthracycline	KRAS		KRAS - Anthracycline (OV)	coding mutations		4	0.15384615384615385	1	0.00909090909090909	0.041163262366357235	1.3854902128318458	4.3088255008418415	True	False	False	True	False			False	False	False
Colorectal carcinoma	COREAD	Pyrimidine_antagonist	TP53		TP53 - Pyrimidine antagonist (COREAD)	coding mutations		256	0.8152866242038217	29	0.5686274509803921	0.041163262366357235	1.3854902128318458	1.4751133821145206	True	False	False	False	False			False	False	False
Colorectal carcinoma	COREAD	Pyrimidine_antagonist	PIK3CA		PIK3CA - Pyrimidine antagonist (COREAD)	coding mutations		54	0.17197452229299362	17	0.3333333333333333	0.041163262366357235	1.3854902128318458	-1.4705905759845104	False	False	False	False	False			False	False	False
Breast carcinoma	BRCA	Anthracycline	CBFB		CBFB - Anthracycline (BRCA)	coding mutations		6	0.015503875968992248	12	0.05970149253731343	0.04153116363314019	1.3816259005209424	-2.005599877331674	False	False	True	False	False			False	True	False
Breast carcinoma	BRCA	Alkylating	CBFB		CBFB - Alkylating (BRCA)	coding mutations		6	0.015584415584415584	12	0.05970149253731343	0.042424964368210624	1.3723785137644646	-1.994240730711315	False	False	False	False	False			False	True	False
Breast carcinoma	BRCA	Anti_HER2	TP53		TP53 - Anti HER2 (BRCA)	coding mutations		53	0.6794871794871795	99	0.4925373134328358	0.042424964368210624	1.3723785137644646	1.1277933368662991	True	False	False	False	False			False	False	False
Breast cancer ER+/HER2-	BRCA_ERpos	Anthracycline	CBFB		CBFB - Anthracycline (BRCA ERpos)	coding mutations		6	0.022641509433962263	8	0.1	0.044072301289630515	1.3558342716753793	-2.2550177339802846	False	False	True	False	False			True	False	False
Breast cancer ER+/HER2-	BRCA_ERpos	Alkylating	CBFB		CBFB - Alkylating (BRCA ERpos)	coding mutations		6	0.022727272727272728	8	0.1	0.04445807974627339	1.3520492994779494	-2.2494632910078964	False	False	False	False	False			True	False	False
Prostate carcinoma	PRAD	Taxane	RB1		RB1 - Taxane (PRAD)	coding mutations		14	0.0611353711790393	1	0.006535947712418301	0.048467703822204965	1.3145475546730996	3.307235339560948	True	False	False	True	False			False	False	False
Breast carcinoma	BRCA	Anti_VEGF	FOXA1		FOXA1 - Anti VEGF (BRCA)	coding mutations		6	0.16666666666666666	7	0.03482587064676617	0.049221222284501535	1.3078476058948303	2.470890081799266	True	False	False	True	False			False	True	False
Colorectal cancer MSS	COREAD_MSS	Topoisomerase_inhibitor	TP53		TP53 - Topoisomerase inhibitor (COREAD MSS)	coding mutations		114	0.8636363636363636	28	0.6666666666666666	0.049221222284501535	1.3078476058948303	1.663420528710286	True	False	False	False	False			True	False	False
Colorectal cancer MSS	COREAD_MSS	Platinum	TP53		TP53 - Platinum (COREAD MSS)	coding mutations		230	0.8550185873605948	28	0.6666666666666666	0.050310859311579484	1.2983382648430035	1.5605770109355712	False	False	False	False	False			True	False	False
Breast carcinoma	BRCA	Anthracycline	ERBB2		ERBB2 - Anthracycline (BRCA)	coding mutations		22	0.056847545219638244	2	0.009950248756218905	0.0511522578779953	1.2911351916231368	2.5845441243778353	False	False	False	True	False			False	True	False
Prostate carcinoma	PRAD	Immunotherapy	TP53		TP53 - Immunotherapy (PRAD)	coding mutations		5	0.35714285714285715	12	0.0784313725490196	0.0511522578779953	1.2911351916231368	2.706812936798106	False	False	False	False	False			False	False	False
Colorectal carcinoma	COREAD	Anti_EGFR	TP53		TP53 - Anti EGFR (COREAD)	coding mutations		38	0.8636363636363636	29	0.5686274509803921	0.0511522578779953	1.2911351916231368	2.155805053080148	False	False	False	False	False			False	False	False
Lung squamous cell carcinoma	LUSC	Platinum	RP11-15G16.1		RP11-15G16.1 - Platinum (LUSC)	Amp		5	0.23809523809523808	1	0.02127659574468085	0.0511651484233472	1.291025761704083	3.78090248429279	False	False	False	True	False			False	False	False
Prostate carcinoma	PRAD	Taxane	ERF		ERF - Taxane (PRAD)	coding mutations		10	0.043668122270742356	0	0.0	0.05160555574917744	1.2873035405951592	10.579315937580011	False	False	False	True	False			False	False	False
Breast carcinoma	BRCA	Pyrimidine_antagonist	ERBB2		ERBB2 - Pyrimidine antagonist (BRCA)	coding mutations		17	0.059027777777777776	2	0.009950248756218905	0.05162345123332957	1.2871529645056798	2.647502131710835	False	False	False	True	False			False	True	False
Ovarian serous adenocarcinoma	OV	Anti_VEGF	TP53		TP53 - Anti VEGF (OV)	coding mutations		18	0.8181818181818182	108	0.9818181818181818	0.05162345123332957	1.2871529645056798	-3.567753210688933	False	False	False	False	False			False	False	False
Breast carcinoma	BRCA	Anti_AR__GnRH	HOXC13		HOXC13 - Anti AR GnRH (BRCA)	coding mutations		5	0.0641025641025641	1	0.004975124378109453	0.05176926073928684	1.28592803666274	3.7760650386761814	False	False	False	True	False			False	True	False
Colorectal carcinoma	COREAD	Topoisomerase_inhibitor	PIK3CA		PIK3CA - Topoisomerase inhibitor (COREAD)	coding mutations		23	0.16911764705882354	17	0.3333333333333333	0.0536216102074088	1.270660148695315	-1.4962600114572089	False	False	False	False	False			False	True	False
Breast carcinoma	BRCA	Platinum	MYB		MYB - Platinum (BRCA)	Amp		10	0.15625	8	0.03980099502487562	0.0540171777283389	1.267468110430467	2.14907682318555	False	False	False	True	False			False	False	False
Breast carcinoma	BRCA	Anthracycline	TSHZ2		TSHZ2 - Anthracycline (BRCA)	Amp		63	0.16279069767441862	15	0.07462686567164178	0.0540171777283389	1.267468110430467	1.26777244478991	False	False	False	False	False			False	False	False
Breast carcinoma	BRCA	Anti_HER2	RNU4ATAC7P		RNU4ATAC7P - Anti HER2 (BRCA)	Amp		17	0.21794871794871795	16	0.07960199004975124	0.0540171777283389	1.267468110430467	1.68097231216125	False	False	False	False	False			False	False	False
Lung adenocarcinoma	LUAD	Anti_EGFR	MET		MET - Anti EGFR (LUAD)	Amp		14	0.34146341463414637	2	0.05555555555555555	0.0544320923872606	1.264144970941507	3.10320786873401	False	False	False	False	False	10.1186/s13045-019-0759-9		False	False	False
Breast cancer ER+/HER2-	BRCA_ERpos	Selective_ER_modulator	CBFB		CBFB - Selective ER modulator (BRCA ERpos)	coding mutations		9	0.027439024390243903	8	0.1	0.0560546079013037	1.2513886809484986	-1.97189204476608	False	False	False	False	False			True	False	False
Breast carcinoma	BRCA	Taxane	PIK3CA		PIK3CA - Taxane (BRCA)	coding mutations		147	0.40054495912806537	58	0.2885572139303483	0.0560546079013037	1.2513886809484986	0.7276471162603289	False	False	False	False	False			False	True	False
Breast carcinoma	BRCA	Folate_antagonist	TP53		TP53 - Folate antagonist (BRCA)	coding mutations		8	0.23529411764705882	99	0.4925373134328358	0.0560546079013037	1.2513886809484986	-1.5964182692651516	False	False	False	False	False			False	True	False
Colorectal carcinoma	COREAD	Anti_VEGF	PIK3CA		PIK3CA - Anti VEGF (COREAD)	coding mutations		34	0.17435897435897435	17	0.3333333333333333	0.0560546079013037	1.2513886809484986	-1.4509523969758655	False	False	False	False	False			False	True	False
Colorectal carcinoma	COREAD	Pyrimidine_antagonist	MLK4		MLK4 - Pyrimidine antagonist (COREAD)	coding mutations		17	0.054140127388535034	8	0.1568627450980392	0.0560546079013037	1.2513886809484986	-1.8541411796083904	False	False	False	False	False			False	False	False
Breast cancer ER+/HER2-	BRCA_ERpos	Pyrimidine_antagonist	CBFB		CBFB - Pyrimidine antagonist (BRCA ERpos)	coding mutations		5	0.02358490566037736	8	0.1	0.058767340901768175	1.2308639597503856	-2.1950126810472703	False	False	False	False	False			True	False	False
Breast carcinoma	BRCA	Pyrimidine_antagonist	AC005808.3		AC005808.3 - Pyrimidine antagonist (BRCA)	Amp		57	0.19791666666666666	20	0.09950248756218906	0.0589917376314691	1.2292088112788215	1.1568362263718999	False	False	False	False	False			False	False	False
Breast carcinoma	BRCA	Aromatase_inhibitor	ERBB2		ERBB2 - Aromatase inhibitor (BRCA)	coding mutations		19	0.05367231638418079	2	0.009950248756218905	0.06268348226336537	1.2028468851173582	2.501102704027263	False	False	False	True	False			False	True	False
Ovarian serous adenocarcinoma	OV	Taxane	RP11-145E5.5		RP11-145E5.5 - Taxane (OV)	Del		10	0.12345679012345678	1	0.00909090909090909	0.0641754102531235	1.192631346340224	3.9235625413005697	False	False	False	True	False			False	False	False
Breast carcinoma	BRCA	Taxane	CBFB		CBFB - Taxane (BRCA)	coding mutations		6	0.01634877384196185	12	0.05970149253731343	0.06500629225243244	1.1870446039994342	-1.9241251330248723	False	False	False	False	False			False	True	False
Breast carcinoma	BRCA	Taxane	EARS2		EARS2 - Taxane (BRCA)	coding mutations		12	0.0326975476839237	0	0.0	0.0693467244268815	1.1589740478845258	10.972979786066293	False	False	False	True	False			False	True	False
Breast carcinoma	BRCA	Selective_ER_modulator	EARS2		EARS2 - Selective ER modulator (BRCA)	coding mutations		12	0.03015075376884422	0	0.0	0.0693467244268815	1.1589740478845258	10.972979786066293	False	False	False	True	False			False	True	False
Breast cancer ER+/HER2-	BRCA_ERpos	Taxane	CBFB		CBFB - Taxane (BRCA ERpos)	coding mutations		6	0.02608695652173913	8	0.1	0.06958444226534688	1.1574878493776743	-2.0464952852356966	False	False	False	False	False			True	False	False
Lung adenocarcinoma	LUAD	Anti_EGFR	TP53		TP53 - Anti EGFR (LUAD)	coding mutations		27	0.6585365853658537	13	0.3611111111111111	0.07794657417162758	1.1082029677240577	1.7710775749113885	False	False	False	False	False			False	False	False
Breast carcinoma	BRCA	Taxane	RP11-346L1.2		RP11-346L1.2 - Taxane (BRCA)	Amp		87	0.23705722070844687	28	0.13930348258706468	0.0789487762115715	1.1026545976212447	0.939370270858104	False	False	False	False	False			False	False	False
Breast carcinoma	BRCA	Anti_HER2	CASC11		CASC11 - Anti HER2 (BRCA)	Amp		40	0.5128205128205128	67	0.3333333333333333	0.0789487762115715	1.1026545976212447	1.0699739555822099	False	False	False	False	False			False	False	False
Breast carcinoma	BRCA	mTOR_inhibitor	MDM2		MDM2 - mTOR inhibitor (BRCA)	Amp		9	0.13432835820895522	7	0.03482587064676617	0.0789487762115715	1.1026545976212447	2.09468401019483	False	False	False	True	False			False	False	False
Breast carcinoma	BRCA	Anti_HER2	CASC11		CASC11 - Anti HER2 (BRCA)	Amp		40	0.5128205128205128	67	0.3333333333333333	0.0789487762115715	1.1026545976212447	1.0699739555822099	False	False	False	False	False			False	False	False
Breast carcinoma	BRCA	Anti_HER2	CASC11		CASC11 - Anti HER2 (BRCA)	Amp		40	0.5128205128205128	67	0.3333333333333333	0.0789487762115715	1.1026545976212447	1.0699739555822099	False	False	False	False	False			False	False	False
Breast carcinoma	BRCA	Taxane	CTC-444N24.11		CTC-444N24.11 - Taxane (BRCA)	Amp		20	0.05449591280653951	2	0.009950248756218905	0.0789487762115715	1.1026545976212447	2.51648843520881	False	False	False	True	False			False	False	False
Ovarian serous adenocarcinoma	OV	Taxane	GATA6		GATA6 - Taxane (OV)	coding mutations		5	0.06172839506172839	0	0.0	0.08058120254093523	1.0937662557737082	10.781359713524662	False	False	False	True	False			False	False	False
Prostate carcinoma	PRAD	Anti_AR__GnRH	RP11-54A4.2		RP11-54A4.2 - Anti AR GnRH (PRAD)	Amp		18	0.05555555555555555	1	0.006535947712418301	0.0822150008646667	1.0850489343045826	3.16605719932498	False	False	False	True	False			False	False	False
Prostate carcinoma	PRAD	Taxane	KMT2C		KMT2C - Taxane (PRAD)	coding mutations		26	0.11353711790393013	6	0.0392156862745098	0.08259938596871946	1.0830231811467854	1.6502733317863147	False	False	False	True	False			False	False	False
Breast carcinoma	BRCA	Anti_HER2	C6orf203		C6orf203 - Anti HER2 (BRCA)	Amp		13	0.16666666666666666	11	0.05472636815920398	0.0837031307258047	1.0772582979026353	1.78087503453248	False	False	False	False	False			False	False	False
Breast carcinoma	BRCA	Anti_HER2	C6orf203		C6orf203 - Anti HER2 (BRCA)	Amp		13	0.16666666666666666	11	0.05472636815920398	0.0837031307258047	1.0772582979026353	1.78087503453248	False	False	False	False	False			False	False	False
Breast carcinoma	BRCA	Anthracycline	RP11-346L1.2		RP11-346L1.2 - Anthracycline (BRCA)	Amp		90	0.23255813953488372	28	0.13930348258706468	0.0857525309185784	1.0667530532356049	0.903359307407797	False	False	False	False	False			False	False	False
Breast carcinoma	BRCA	Folate_antagonist	RP11-150O12.1		RP11-150O12.1 - Folate antagonist (BRCA)	Amp		11	0.3235294117647059	27	0.13432835820895522	0.0886773526211947	1.0521872808165562	1.61506244196264	False	False	False	False	False			False	False	False
Breast carcinoma	BRCA	mTOR_inhibitor	TBC1D3P1-DHX40P1		ERBB2 - mTOR inhibitor (BRCA)	Amp		17	0.2537313432835821	24	0.11940298507462686	0.0898807323564987	1.04633339756699	1.3205179853156699	False	False	False	False	False			False	False	False
Breast carcinoma	BRCA	Taxane	CCND1		CCND1 - Taxane (BRCA)	Amp		103	0.28065395095367845	37	0.18407960199004975	0.0898807323564987	1.04633339756699	0.7888620126384459	False	False	False	False	False			False	False	False
Breast carcinoma	BRCA	mTOR_inhibitor	TBC1D3P1-DHX40P1		ERBB2 - mTOR inhibitor (BRCA)	Amp		17	0.2537313432835821	24	0.11940298507462686	0.0898807323564987	1.04633339756699	1.3205179853156699	False	False	False	False	False			False	False	False
Breast carcinoma	BRCA	mTOR_inhibitor	TBC1D3P1-DHX40P1		ERBB2 - mTOR inhibitor (BRCA)	Amp		17	0.2537313432835821	24	0.11940298507462686	0.0898807323564987	1.04633339756699	1.3205179853156699	False	False	False	False	False			False	False	False
Breast carcinoma	BRCA	mTOR_inhibitor	TBC1D3P1-DHX40P1		ERBB2 - mTOR inhibitor (BRCA)	Amp		17	0.2537313432835821	24	0.11940298507462686	0.0898807323564987	1.04633339756699	1.3205179853156699	False	False	False	False	False			False	False	False
Prostate carcinoma	PRAD	Taxane	ENSG00000141510_TP53		TP53 [splice sites] - Taxane (PRAD)	non-coding mutation	splice_sites	11	0.048034934497816595	1	0.006535947712418301	0.0899552306069503	1.0459735787587807	2.9410546079327937	True	False	False	True	False			False	False	False
Ovarian serous adenocarcinoma	OV	Platinum	GATA6		GATA6 - Platinum (OV)	coding mutations		5	0.058823529411764705	0	0.0	0.0914070350491351	1.0390203779484124	10.781359713524662	False	False	False	True	False			False	False	False
Lung adenocarcinoma	LUAD	Anti_EGFR	CDK6		CDK6 - Anti EGFR (LUAD)	Amp		12	0.2926829268292683	2	0.05555555555555555	0.0941549304996073	1.026156932867642	2.7817533150479	False	False	False	False	False	10.1038/ncomms13897		False	False	False
Lung adenocarcinoma	LUAD	Anti_EGFR	RN7SKP257		RN7SKP257 - Anti EGFR (LUAD)	Amp		16	0.3902439024390244	4	0.1111111111111111	0.0941549304996073	1.026156932867642	2.325958248238	False	False	False	False	False			False	False	False
Breast carcinoma	BRCA	Aromatase_inhibitor	RASSF5		NOTCH2 - Aromatase inhibitor (BRCA)	Amp		99	0.2796610169491525	37	0.18407960199004975	0.09561343106447699	1.0194810969762178	0.7817357700455859	False	False	False	False	False			False	False	False
Breast carcinoma	BRCA	Aromatase_inhibitor	RASSF5		NOTCH2 - Aromatase inhibitor (BRCA)	Amp		99	0.2796610169491525	37	0.18407960199004975	0.09561343106447699	1.0194810969762178	0.7817357700455859	False	False	False	False	False			False	False	False
Breast carcinoma	BRCA	Aromatase_inhibitor	RASSF5		NOTCH2 - Aromatase inhibitor (BRCA)	Amp		99	0.2796610169491525	37	0.18407960199004975	0.09561343106447699	1.0194810969762178	0.7817357700455859	False	False	False	False	False			False	False	False
Breast carcinoma	BRCA	Aromatase_inhibitor	RASSF5		NOTCH2 - Aromatase inhibitor (BRCA)	Amp		99	0.2796610169491525	37	0.18407960199004975	0.09561343106447699	1.0194810969762178	0.7817357700455859	False	False	False	False	False			False	False	False
Breast cancer ER+/HER2-	BRCA_ERpos	Aromatase_inhibitor	CBFB		CBFB - Aromatase inhibitor (BRCA ERpos)	coding mutations		9	0.03125	8	0.1	0.09704276562263324	1.013036835002845	-1.77931056463386	False	False	False	False	False			True	False	False
Breast cancer triple negative	BRCA_TNB	Taxane	TP53		TP53 - Taxane (BRCA TNB)	coding mutations		60	0.9375	62	0.7848101265822784	0.0976746204297224	1.0102182677980576	2.0405078567478148	False	False	False	False	False			True	False	False
Breast carcinoma	BRCA	Pyrimidine_antagonist	CDH1		CDH1 - Pyrimidine antagonist (BRCA)	coding mutations		39	0.13541666666666666	13	0.06467661691542288	0.0992676166647555	1.0031924050548122	1.1859892791227358	False	False	False	False	False			False	True	False
Prostate carcinoma	PRAD	Anti_AR__GnRH	CDK12		CDK12 - Anti AR GnRH (PRAD)	coding mutations		16	0.04938271604938271	1	0.006535947712418301	0.0992676166647555	1.0031924050548122	2.9813236709138446	False	False	False	True	False			False	False	False
Breast cancer ER+/HER2-	BRCA_ERpos	Taxane	TP53		TP53 - Taxane (BRCA ERpos)	coding mutations		80	0.34782608695652173	16	0.2	0.09952284659681346	1.0020772105912783	1.0937855092422006	False	False	False	False	False			True	False	False
Breast carcinoma	BRCA	Aromatase_inhibitor	GATA3		GATA3 - Aromatase inhibitor (BRCA)	coding mutations		69	0.19491525423728814	23	0.11442786069651742	0.10112642804709812	0.9951353324887384	0.9117158842372408	False	False	False	False	False			False	True	False
Colorectal cancer MSS	COREAD_MSS	Platinum	PIK3CA		PIK3CA - Platinum (COREAD MSS)	coding mutations		44	0.16356877323420074	14	0.3333333333333333	0.10112642804709812	0.9951353324887384	-1.3506655713246751	False	False	False	False	False			True	False	False
Breast carcinoma	BRCA	Platinum	RP11-145E5.5		CDKN2A - Platinum (BRCA)	Del		10	0.15625	11	0.05472636815920398	0.102483043325595	0.9893479863089611	1.66965097143854	False	False	False	False	False			False	False	False
Breast carcinoma	BRCA	Anti_AR__GnRH	ELL		ELL - Anti AR GnRH (BRCA)	Amp		6	0.07692307692307693	3	0.014925373134328358	0.10634710936129801	0.9732743102323266	2.4489175454867	False	False	False	True	False			False	False	False
Breast carcinoma	BRCA	Pyrimidine_antagonist	ZC3H7A		ZC3H7A - Pyrimidine antagonist (BRCA)	Amp		34	0.11805555555555555	11	0.05472636815920398	0.106359278038086	0.973224619301542	1.20689777291677	False	False	False	False	False			False	False	False
Ovarian serous adenocarcinoma	OV	Taxane	RP11-290F20.1		RP11-290F20.1 - Taxane (OV)	Amp		17	0.20987654320987653	8	0.07272727272727272	0.10695428496967099	0.9708018113598228	1.7504053990147002	False	False	False	False	False			False	False	False
Ovarian serous adenocarcinoma	OV	Taxane	RP11-54A4.2		RP11-54A4.2 - Taxane (OV)	Amp		12	0.14814814814814814	4	0.03636363636363636	0.10695428496967099	0.9708018113598228	2.19290850330895	False	False	False	True	False			False	False	False
Ovarian serous adenocarcinoma	OV	Taxane	RP11-54A4.2		RP11-54A4.2 - Taxane (OV)	Amp		12	0.14814814814814814	4	0.03636363636363636	0.10695428496967099	0.9708018113598228	2.19290850330895	False	False	False	True	False			False	False	False
Ovarian serous adenocarcinoma	OV	Taxane	RP11-290F20.1		RP11-290F20.1 - Taxane (OV)	Amp		17	0.20987654320987653	8	0.07272727272727272	0.10695428496967099	0.9708018113598228	1.7504053990147002	False	False	False	False	False			False	False	False
Breast cancer ER+/HER2-	BRCA_ERpos	Selective_ER_modulator	SPEN		SPEN - Selective ER modulator (BRCA ERpos)	coding mutations		20	0.06097560975609756	0	0.0	0.10820144682681368	0.9657669319771349	10.022367813028454	False	False	False	True	False			True	False	False
Breast carcinoma	BRCA	Folate_antagonist	OR10J1		OR10J1 - Folate antagonist (BRCA)	coding mutations		2	0.058823529411764705	0	0.0	0.1114401580739177	0.9529582805523136	11.972979786066293	False	False	False	True	False			False	True	False
Colorectal cancer MSS	COREAD_MSS	Pyrimidine_antagonist	TP53		TP53 - Pyrimidine antagonist (COREAD MSS)	coding mutations		253	0.8295081967213115	28	0.6666666666666666	0.1114401580739177	0.9529582805523136	1.2831467792978093	False	False	False	False	False			True	False	False
Breast carcinoma	BRCA	Selective_ER_modulator	VMP1		ERBB2 - Selective ER modulator (BRCA)	Amp		67	0.16834170854271358	19	0.0945273631840796	0.111858713061459	0.9513301815527556	0.9538006978273779	False	False	False	False	False			False	False	False
Breast carcinoma	BRCA	Selective_ER_modulator	MAP2K4		MAP2K4 - Selective ER modulator (BRCA)	coding mutations		32	0.08040201005025126	6	0.029850746268656716	0.11261634001906096	0.9483985911430708	1.5111214009016791	False	False	False	True	False			False	True	False
Kidney renal clear cell carcinoma	KIRC	Multikinase_inhibitor	KDM5C		KDM5C - Multikinase inhibitor (KIRC)	coding mutations		5	0.22727272727272727	6	0.05504587155963303	0.11261634001906096	0.9483985911430708	2.3362889894650545	False	False	False	False	False			False	False	False
Prostate carcinoma	PRAD	Anti_AR__GnRH	KMT2C		KMT2C - Anti AR GnRH (PRAD)	coding mutations		34	0.10493827160493827	6	0.0392156862745098	0.11261634001906096	0.9483985911430708	1.522765766720641	False	False	False	True	False			False	False	False
Colorectal cancer MSS	COREAD_MSS	Anti_EGFR	TP53		TP53 - Anti EGFR (COREAD MSS)	coding mutations		38	0.8837209302325582	28	0.6666666666666666	0.11261634001906096	0.9483985911430708	1.9263790251998785	False	False	False	False	False			True	False	False
Lung adenocarcinoma	LUAD	Anti_EGFR	RP11-145E5.5		CDKN2A - Anti EGFR (LUAD)	Del		17	0.4146341463414634	5	0.1388888888888889	0.114478441028146	0.9412762934471244	2.10693119631979	False	False	False	False	False			False	False	False
Stomach carcinoma	STAD	Platinum	MECOM		MECOM - Platinum (STAD)	Amp		5	0.2777777777777778	1	0.01818181818181818	0.115200892625181	0.9385441558026624	4.2958685070330604	False	False	False	True	False			False	False	False
Leiomyosarcoma	LMS	Anthracycline	RB1		RB1 - Anthracycline (LMS)	Del		10	0.7692307692307693	2	0.13333333333333333	0.115322833939068	0.9380846938161158	4.21049759388223	False	False	False	False	False			False	False	False
Breast cancer ER+/HER2-	BRCA_ERpos	CDK4__6_inhibitor	RB1		RB1 - CDK4 6 inhibitor (BRCA ERpos)	coding mutations		7	0.11290322580645161	1	0.0125	0.11858542057992652	0.9259687017887782	3.32991943642365	False	False	False	True	False			True	False	False
Breast carcinoma	BRCA	Anthracycline	NF1		NF1 - Anthracycline (BRCA)	coding mutations		27	0.06976744186046512	5	0.024875621890547265	0.12026305507255315	0.9198677678587304	1.556306784224977	False	False	False	True	False			False	True	False
Bladder urothelial carcinoma	BLCA	Pyrimidine_antagonist	KDM6A		KDM6A - Pyrimidine antagonist (BLCA)	coding mutations		12	0.17647058823529413	10	0.43478260869565216	0.12032911288998953	0.9196292850638578	-1.8387111660928872	False	False	False	False	False			False	False	False
Skin melanoma	SKCM	MEK_inhibitor	BRAF		BRAF - MEK inhibitor (SKCM)	coding mutations		10	0.9090909090909091	52	0.5	0.12032911288998953	0.9196292850638578	3.1452134108514938	False	False	False	False	False			False	False	False
Colorectal cancer MSS	COREAD_MSS	Pyrimidine_antagonist	PIK3CA		PIK3CA - Pyrimidine antagonist (COREAD MSS)	coding mutations		54	0.17704918032786884	14	0.3333333333333333	0.1212172505386795	0.9164355709234486	-1.2133070118487381	False	False	False	False	False			True	False	False
Stomach carcinoma	STAD	Pyrimidine_antagonist	ELAC1		SMAD4 - Pyrimidine antagonist (STAD)	Del		4	0.23529411764705882	1	0.01818181818181818	0.121451456405697	0.915597272911834	4.0039269831409	False	False	False	True	False			False	False	False
Breast carcinoma	BRCA	CDK4__6_inhibitor	RB1		RB1 - CDK4 6 inhibitor (BRCA)	coding mutations		7	0.10294117647058823	6	0.029850746268656716	0.12198636042302198	0.9136887260807436	1.8993721781878363	False	False	False	True	False			False	True	False
Breast carcinoma	BRCA	Anthracycline	CDH1		CDH1 - Anthracycline (BRCA)	coding mutations		49	0.12661498708010335	13	0.06467661691542288	0.12238179523877753	0.9122831803551222	1.0686675234183354	False	False	False	False	False			False	True	False
Breast carcinoma	BRCA	Selective_ER_modulator	CDH1		CDH1 - Selective ER modulator (BRCA)	coding mutations		50	0.12562814070351758	13	0.06467661691542288	0.12467245239391785	0.9042294975637232	1.0599056448027615	False	False	False	False	False			False	True	False
Prostate carcinoma	PRAD	Anti_AR__GnRH	ENSG00000285953_AC000120.4		AC000120.4 [5utr] - Anti AR GnRH (PRAD)	non-coding mutation	5utr	9	0.027777777777777776	0	0.0	0.12701259777039828	0.8961532013209635	3.0891591319112384	False	False	False	True	False			False	False	False
Prostate carcinoma	PRAD	Anti_AR__GnRH	ENSG00000001631_KRIT1		KRIT1 [5utr] - Anti AR GnRH (PRAD)	non-coding mutation	5utr	9	0.027777777777777776	0	0.0	0.12701259777039828	0.8961532013209635	3.0891591319112384	False	False	False	True	False			False	False	False
Breast carcinoma	BRCA	Anti_HER2	FGF19		FGF19 - Anti HER2 (BRCA)	Amp		24	0.3076923076923077	36	0.1791044776119403	0.127410961640521	0.8947932064182527	1.02246753097387	False	False	False	False	False			False	False	False
Breast carcinoma	BRCA	Taxane	CLNS1A		CLNS1A - Taxane (BRCA)	Amp		60	0.16348773841961853	19	0.0945273631840796	0.127410961640521	0.8947932064182527	0.903177234538037	False	False	False	False	False			False	False	False
Breast carcinoma	BRCA	mTOR_inhibitor	SRGAP2		NOTCH2 - mTOR inhibitor (BRCA)	Amp		21	0.31343283582089554	36	0.1791044776119403	0.12823989497323598	0.8919768463351556	1.06075165493183	False	False	False	False	False			False	False	False
Breast carcinoma	BRCA	Selective_ER_modulator	ARID1A		ARID1A - Selective ER modulator (BRCA)	coding mutations		24	0.06030150753768844	4	0.01990049751243781	0.12932203195296169	0.8883274802201946	1.6644376948130464	False	False	False	True	False			False	True	False
Breast carcinoma	BRCA	Folate_antagonist	GATA3		GATA3 - Folate antagonist (BRCA)	coding mutations		9	0.2647058823529412	23	0.11442786069651742	0.12932203195296169	0.8883274802201946	1.5376309984096672	False	False	False	False	False			False	True	False
Bladder urothelial carcinoma	BLCA	Platinum	TP53		TP53 - Platinum (BLCA)	coding mutations		53	0.7066666666666667	10	0.43478260869565216	0.12932203195296169	0.8883274802201946	1.6474610429930887	False	False	False	False	False			False	False	False
Bladder urothelial carcinoma	BLCA	Pyrimidine_antagonist	TP53		TP53 - Pyrimidine antagonist (BLCA)	coding mutations		48	0.7058823529411765	10	0.43478260869565216	0.12932203195296169	0.8883274802201946	1.6420083572571231	False	False	False	False	False			False	False	False
Breast cancer ER+/HER2-	BRCA_ERpos	Anthracycline	TP53		TP53 - Anthracycline (BRCA ERpos)	coding mutations		88	0.3320754716981132	16	0.2	0.13357693358518094	0.8742685304948861	0.9925513323093365	False	False	False	False	False			True	False	False
Breast cancer ER+/HER2-	BRCA_ERpos	Alkylating	TP53		TP53 - Alkylating (BRCA ERpos)	coding mutations		87	0.32954545454545453	16	0.2	0.13455306487744467	0.8711064053383369	0.9760715437666402	False	False	False	False	False			True	False	False
Breast carcinoma	BRCA	CDK4__6_inhibitor	GATA3		GATA3 - CDK4 6 inhibitor (BRCA)	coding mutations		16	0.23529411764705882	23	0.11442786069651742	0.13455306487744467	0.8711064053383369	1.2523374804591223	False	False	False	False	False			False	True	False
Kidney renal clear cell carcinoma	KIRC	Multikinase_inhibitor	TP53		TP53 - Multikinase inhibitor (KIRC)	coding mutations		4	0.18181818181818182	4	0.03669724770642202	0.13510773668713372	0.8693197812198159	2.544567814177315	False	False	False	True	False			False	False	False
Prostate carcinoma	PRAD	Anti_AR__GnRH	ZMYM3		ZMYM3 - Anti AR GnRH (PRAD)	coding mutations		19	0.05864197530864197	2	0.013071895424836602	0.14380706414375174	0.8422197798550987	2.233973530123841	False	False	False	True	False			False	False	False
Breast carcinoma	BRCA	Pyrimidine_antagonist	CBFB		CBFB - Pyrimidine antagonist (BRCA)	coding mutations		6	0.020833333333333332	12	0.05970149253731343	0.1453854294930121	0.8374791162270699	-1.5679003429299396	False	False	False	False	False			False	True	False
Breast carcinoma	BRCA	Aromatase_inhibitor	STX5		STX5 - Aromatase inhibitor (BRCA)	coding mutations		9	0.025423728813559324	0	0.0	0.14690397903019115	0.8329664407825691	10.972979786066293	False	False	False	True	False			False	True	False
Breast carcinoma	BRCA	Taxane	NF1		NF1 - Taxane (BRCA)	coding mutations		25	0.0681198910081744	5	0.024875621890547265	0.14690397903019115	0.8329664407825691	1.5235119216497912	False	False	False	True	False			False	True	False
Breast carcinoma	BRCA	Taxane	JMJD4		JMJD4 - Taxane (BRCA)	coding mutations		9	0.02452316076294278	0	0.0	0.14690397903019115	0.8329664407825691	11.12498287951134	False	False	False	True	False			False	True	False
Breast carcinoma	BRCA	Platinum	TP53		TP53 - Platinum (BRCA)	coding mutations		42	0.65625	99	0.4925373134328358	0.14701252781982108	0.8326456548355521	0.9766878106551392	False	False	False	False	False			False	True	False
Breast cancer triple negative	BRCA_TNB	Pyrimidine_antagonist	PIK3CA		PIK3CA - Pyrimidine antagonist (BRCA TNB)	coding mutations		8	0.22857142857142856	6	0.0759493670886076	0.14841695827949894	0.8285164732724026	1.8503747001502653	False	False	False	False	False			True	False	False
Breast carcinoma	BRCA	Alkylating	CDH1		CDH1 - Alkylating (BRCA)	coding mutations		47	0.12207792207792208	13	0.06467661691542288	0.14858642695818114	0.828020860604987	1.0128483331193867	False	False	False	False	False			False	True	False
Prostate carcinoma	PRAD	Taxane	ENSG00000285953_AC000120.4		AC000120.4 [5utr] - Taxane (PRAD)	non-coding mutation	5utr	6	0.026200873362445413	0	0.0	0.14907519782504894	0.8265946056664751	3.004944873942453	False	False	False	True	False			False	False	False
Esophageal carcinoma	ESCA	Platinum	CCND2		CCND2 - Platinum (ESCA)	coding mutations		4	0.0625	0	0.0	0.14964774040130344	0.8249298363824532	10.053247125912426	False	False	False	True	False			False	False	False
Breast carcinoma	BRCA	Alkylating	NF1		NF1 - Alkylating (BRCA)	coding mutations		26	0.06753246753246753	5	0.024875621890547265	0.14964774040130344	0.8249298363824532	1.5099123562513714	False	False	False	True	False			False	True	False
Prostate carcinoma	PRAD	Taxane	CDK12		CDK12 - Taxane (PRAD)	coding mutations		11	0.048034934497816595	1	0.006535947712418301	0.14964774040130344	0.8249298363824532	2.939362897625436	False	False	False	True	False			False	False	False
Colorectal carcinoma	COREAD	Anti_VEGF	MLK4		MLK4 - Anti VEGF (COREAD)	coding mutations		12	0.06153846153846154	8	0.1568627450980392	0.14964774040130344	0.8249298363824532	-1.6623819416842358	False	False	False	False	False			False	True	False
Breast carcinoma	BRCA	Aromatase_inhibitor	KLLN		PTEN - Aromatase inhibitor (BRCA)	Del		6	0.01694915254237288	10	0.04975124378109453	0.15151149215229598	0.8195544246597646	-1.5994091557996202	False	False	False	True	False			False	False	False
Colorectal cancer MSS	COREAD_MSS	Anti_VEGF	PIK3CA		PIK3CA - Anti VEGF (COREAD MSS)	coding mutations		34	0.17708333333333334	14	0.3333333333333333	0.1549164683378346	0.8099024122725365	-1.2129696509480434	False	False	False	False	False			True	False	False
Breast carcinoma	BRCA	Anti_HER2	PIK3CA		PIK3CA - Anti HER2 (BRCA)	coding mutations		33	0.4230769230769231	58	0.2885572139303483	0.15582658330046253	0.8073584516962832	0.8552290746056822	False	False	False	False	False			False	False	False
Breast cancer triple negative	BRCA_TNB	Anthracycline	TP53		TP53 - Anthracycline (BRCA TNB)	coding mutations		60	0.9230769230769231	62	0.7848101265822784	0.1572031096644727	0.8035388673502774	1.718667431108337	False	False	False	False	False			True	False	False
Breast cancer triple negative	BRCA_TNB	Alkylating	TP53		TP53 - Alkylating (BRCA TNB)	coding mutations		58	0.9206349206349206	62	0.7848101265822784	0.15810007998303646	0.8010679103575912	1.6697729454765244	False	False	False	False	False			True	False	False
Prostate carcinoma	PRAD	Anti_AR__GnRH	ENSG00000139687_RB1		RB1 [splice sites] - Anti AR GnRH (PRAD)	non-coding mutation	splice_sites	7	0.021604938271604937	0	0.0	0.1596424052968073	0.7968517374198281	2.7270733408965993	False	False	False	True	False			False	False	False
Breast cancer ER+/HER2-	BRCA_ERpos	Anti_AR__GnRH	CDKN1B		CDKN1B - Anti AR GnRH (BRCA ERpos)	coding mutations		4	0.06349206349206349	0	0.0	0.15987027621381028	0.7962322746920809	10.228818690495881	False	False	False	True	False			True	False	False
Breast carcinoma	BRCA	Anti_AR__GnRH	GATA3		GATA3 - Anti AR GnRH (BRCA)	coding mutations		17	0.21794871794871795	23	0.11442786069651742	0.15987027621381028	0.7962322746920809	1.1095657267963583	False	False	False	False	False			False	True	False
Breast cancer triple negative	BRCA_TNB	Alkylating	CTRL		CTRL - Alkylating (BRCA TNB)	coding mutations		4	0.06349206349206349	0	0.0	0.16352016109098266	0.7864286937023628	9.947636937951827	False	False	False	True	False			True	False	False
Breast carcinoma	BRCA	Pyrimidine_antagonist	FOXA1		FOXA1 - Pyrimidine antagonist (BRCA)	coding mutations		24	0.08333333333333333	7	0.03482587064676617	0.16384163376551406	0.7855757300657753	1.3391717658822868	False	False	False	True	False			False	True	False
Prostate carcinoma	PRAD	Anti_AR__GnRH	TBX4		TBX4 - Anti AR GnRH (PRAD)	Amp		15	0.046296296296296294	1	0.006535947712418301	0.165884185425097	0.7801950154825279	2.87969402340648	False	False	False	True	False			False	False	False
Breast cancer triple negative	BRCA_TNB	Taxane	CTRL		CTRL - Taxane (BRCA TNB)	coding mutations		4	0.0625	0	0.0	0.16760495243444065	0.7757131528705822	9.947636937951827	False	False	False	True	False			True	False	False
Kidney renal clear cell carcinoma	KIRC	Multikinase_inhibitor	VHL		VHL - Multikinase inhibitor (KIRC)	coding mutations		11	0.5	81	0.7431192660550459	0.16864436195981086	0.7730281733640307	-1.5283275952410964	False	False	False	False	False			False	False	False
Breast cancer triple negative	BRCA_TNB	Anthracycline	CTRL		CTRL - Anthracycline (BRCA TNB)	coding mutations		4	0.06153846153846154	0	0.0	0.1716724853816428	0.7652993053310186	9.947636937951827	False	False	False	True	False			True	False	False
Cholangiocarcinoma	CHOL	Pyrimidine_antagonist	KRAS		KRAS - Pyrimidine antagonist (CHOL)	coding mutations		6	0.46153846153846156	3	0.11538461538461539	0.17371012619822587	0.7601748642021291	2.65230619798998	False	False	False	False	False			False	False	False
Colorectal carcinoma	COREAD	Anti_EGFR	MDFI		MDFI - Anti EGFR (COREAD)	Amp		7	0.1590909090909091	1	0.0196078431372549	0.17390345399682	0.7596917921383879	3.24099170737213	False	False	False	True	False			False	False	False
Colorectal carcinoma	COREAD	Anti_VEGF	CASC8		CASC8 - Anti VEGF (COREAD)	Amp		46	0.2358974358974359	4	0.0784313725490196	0.17390345399682	0.7596917921383879	1.85313393790106	False	False	False	False	False			False	False	False
Colorectal carcinoma	COREAD	Anti_VEGF	ZNF512B		ZNF512B - Anti VEGF (COREAD)	Amp		82	0.4205128205128205	11	0.21568627450980393	0.17390345399682	0.7596917921383879	1.3946745053523002	False	False	False	False	False			False	False	False
Colorectal carcinoma	COREAD	Anti_VEGF	CASC8		CASC8 - Anti VEGF (COREAD)	Amp		46	0.2358974358974359	4	0.0784313725490196	0.17390345399682	0.7596917921383879	1.85313393790106	False	False	False	False	False			False	False	False
Colorectal carcinoma	COREAD	Anti_VEGF	ZNF512B		ZNF512B - Anti VEGF (COREAD)	Amp		82	0.4205128205128205	11	0.21568627450980393	0.17390345399682	0.7596917921383879	1.3946745053523002	False	False	False	False	False			False	False	False
Breast carcinoma	BRCA	Taxane	CDH1		CDH1 - Taxane (BRCA)	coding mutations		44	0.11989100817438691	13	0.06467661691542288	0.1747852123079457	0.7574953136050888	0.9833937572705902	False	False	False	False	False			False	True	False
Breast carcinoma	BRCA	Platinum	VSTM2B		VSTM2B - Platinum (BRCA)	Amp		6	0.09375	6	0.029850746268656716	0.177653292491182	0.7504267392160181	1.7411275880424397	False	False	False	True	False			False	False	False
Lung adenocarcinoma	LUAD	Taxane	TP53		TP53 - Taxane (LUAD)	coding mutations		9	0.75	13	0.3611111111111111	0.18008477591529345	0.7445230002034822	2.408356525143957	False	False	False	False	False			False	False	False
Prostate carcinoma	PRAD	Immunotherapy	RP5-991G20.1		ZFHX3 - Immunotherapy (PRAD)	Del		2	0.14285714285714285	2	0.013071895424836602	0.18054908566720101	0.7434047065763665	3.60264110824426	False	False	False	True	False			False	False	False
Prostate carcinoma	PRAD	Immunotherapy	MX1		MX1 - Immunotherapy (PRAD)	Del		2	0.14285714285714285	2	0.013071895424836602	0.18054908566720101	0.7434047065763665	3.60264110824426	False	False	False	True	False			False	False	False
Lung squamous cell carcinoma	LUSC	Pyrimidine_antagonist	KDM6A		KDM6A - Pyrimidine antagonist (LUSC)	Del		3	0.1875	1	0.02127659574468085	0.180749392622568	0.7429231534033367	3.33884301296326	False	False	False	True	False			False	False	False
Breast carcinoma	BRCA	Platinum	STK11		STK11 - Platinum (BRCA)	Del		3	0.046875	1	0.004975124378109453	0.18286981245351003	0.7378579805099396	3.2893402962832496	False	False	False	True	False			False	False	False
Lung adenocarcinoma	LUAD	Immunotherapy	TP53		TP53 - Immunotherapy (LUAD)	coding mutations		8	0.7272727272727273	13	0.3611111111111111	0.18425662337269247	0.7345768918406264	2.2384654934151937	False	False	False	False	False			False	False	False
Colorectal cancer MSS	COREAD_MSS	Pyrimidine_antagonist	MLK4		MLK4 - Pyrimidine antagonist (COREAD MSS)	coding mutations		17	0.05573770491803279	6	0.14285714285714285	0.19229259208849134	0.7160374462714532	-1.4934319076005398	False	False	False	False	False			True	False	False
Breast cancer ER+/HER2-	BRCA_ERpos	Microtubule_inhibitor	CARD11		CARD11 - Microtubule inhibitor (BRCA-ERpos)	Amp		3	0.2	1	0.0125	0.19300321764480102	0.7144354506101882	4.22474388725978	False	False	False	True	False			True	False	False
Breast cancer ER+/HER2-	BRCA_ERpos	Platinum	RP11-145E5.5		CDKN2A - Platinum (BRCA-ERpos)	Del		4	0.14814814814814814	1	0.0125	0.19300321764480102	0.7144354506101882	3.73592247003227	False	False	False	True	False			True	False	False
Breast cancer ER+/HER2-	BRCA_ERpos	Alkylating	VMP1		CLTC - Alkylating (BRCA-ERpos)	Amp		47	0.17803030303030304	5	0.0625	0.19300321764480102	0.7144354506101882	1.6960800178781	False	False	False	False	False			True	False	False
Breast cancer ER+/HER2-	BRCA_ERpos	Pyrimidine_antagonist	AC005808.3		AC005808.3 - Pyrimidine antagonist (BRCA-ERpos)	Amp		43	0.2028301886792453	6	0.075	0.19300321764480102	0.7144354506101882	1.6452314990017	False	False	False	False	False			True	False	False
Breast cancer ER+/HER2-	BRCA_ERpos	Aromatase_inhibitor	RNA5SP75		MDM4 - Aromatase inhibitor (BRCA-ERpos)	Amp		80	0.2777777777777778	11	0.1375	0.19300321764480102	0.7144354506101882	1.26756460494807	False	False	False	False	False			True	False	False
Breast cancer ER+/HER2-	BRCA_ERpos	mTOR_inhibitor	SRGAP2		MDM4 - mTOR inhibitor (BRCA-ERpos)	Amp		18	0.3157894736842105	10	0.125	0.19300321764480102	0.7144354506101882	1.6787252742198	False	False	False	False	False			True	False	False
Breast cancer ER+/HER2-	BRCA_ERpos	Aromatase_inhibitor	RNA5SP75		MDM4 - Aromatase inhibitor (BRCA-ERpos)	Amp		80	0.2777777777777778	11	0.1375	0.19300321764480102	0.7144354506101882	1.26756460494807	False	False	False	False	False			True	False	False
Breast cancer ER+/HER2-	BRCA_ERpos	mTOR_inhibitor	ZNF808		ZNF808 - mTOR inhibitor (BRCA-ERpos)	Amp		6	0.10526315789473684	1	0.0125	0.193619204958243	0.7130515675145733	3.1951138664	False	False	False	True	False			True	False	False
Breast cancer ER+/HER2-	BRCA_ERpos	mTOR_inhibitor	ZNF808		ZNF808 - mTOR inhibitor (BRCA-ERpos)	Amp		6	0.10526315789473684	1	0.0125	0.193619204958243	0.7130515675145733	3.1951138664	False	False	False	True	False			True	False	False
Breast cancer ER+/HER2-	BRCA_ERpos	Alkylating	TSHZ2		TSHZ2 - Alkylating (BRCA-ERpos)	Amp		44	0.16666666666666666	5	0.0625	0.193619204958243	0.7130515675145733	1.58132777741124	False	False	False	False	False			True	False	False
Cholangiocarcinoma	CHOL	Platinum	NEUROD2		ERBB2 - Platinum (CHOL)	Amp		3	0.23076923076923078	1	0.038461538461538464	0.198198198198198	0.7029002979644516	2.8227691374848396	False	False	False	True	False			False	False	False
Breast cancer ER+/HER2+	BRCA_HER2pos	Pyrimidine_antagonist	PGAP3		ERBB2 - Pyrimidine antagonist (BRCA-HER2pos)	Amp		7	0.35	15	0.8333333333333334	0.19923102964646697	0.7006430205571115	-3.1160590073286096	False	False	False	False	False			True	False	False
Breast cancer ER+/HER2+	BRCA_HER2pos	Pyrimidine_antagonist	PGAP3		ERBB2 - Pyrimidine antagonist (BRCA-HER2pos)	Amp		7	0.35	15	0.8333333333333334	0.19923102964646697	0.7006430205571115	-3.1160590073286096	False	False	False	False	False			True	False	False
Breast carcinoma	BRCA	Microtubule_inhibitor	GATA3		GATA3 - Microtubule inhibitor (BRCA)	coding mutations		6	0.2727272727272727	23	0.11442786069651742	0.1999394646467053	0.6991014750830726	1.5376309984096672	False	False	False	False	False			False	True	False
Lung adenocarcinoma	LUAD	Folate_antagonist	ACVR2A		ACVR2A - Folate antagonist (LUAD)	coding mutations		7	0.1076923076923077	0	0.0	0.20248577801940296	0.6936054748917824	8.68449817427207	False	False	False	True	False			False	False	False
Colorectal cancer MSS	COREAD_MSS	Topoisomerase_inhibitor	PIK3CA		PIK3CA - Topoisomerase inhibitor (COREAD MSS)	coding mutations		23	0.17424242424242425	14	0.3333333333333333	0.2059528848359932	0.6862321203884164	-1.2412078525952683	False	False	False	False	False			True	False	False
Breast carcinoma	BRCA	CDK4__6_inhibitor	CCDC94		CCDC94 - CDK4 6 inhibitor (BRCA)	coding mutations		3	0.04411764705882353	1	0.004975124378109453	0.21154798314064155	0.6745911107962437	3.2066071609649858	False	False	False	True	False			False	True	False
Colorectal carcinoma	COREAD	Platinum	TCEA2		TCEA2 - Platinum (COREAD)	Amp		107	0.3905109489051095	12	0.23529411764705882	0.212743549057104	0.6721435999925094	1.0551665512666601	False	False	False	False	False			False	False	False
Breast cancer ER+/HER2-	BRCA_ERpos	Pyrimidine_antagonist	PIK3CA		PIK3CA - Pyrimidine antagonist (BRCA-ERpos)	Amp		17	0.08018867924528301	1	0.0125	0.21582306358361497	0.6659021469937694	2.77811104835346	False	False	False	True	False			True	False	False
Breast cancer ER+/HER2-	BRCA_ERpos	mTOR_inhibitor	MYEOV		MYEOV - mTOR inhibitor (BRCA-ERpos)	Amp		21	0.3684210526315789	15	0.1875	0.21582306358361497	0.6659021469937694	1.32761594705659	False	False	False	False	False			True	False	False
Breast cancer ER+/HER2-	BRCA_ERpos	mTOR_inhibitor	MYEOV		MYEOV - mTOR inhibitor (BRCA-ERpos)	Amp		21	0.3684210526315789	15	0.1875	0.21582306358361497	0.6659021469937694	1.32761594705659	False	False	False	False	False			True	False	False
Breast cancer ER+/HER2-	BRCA_ERpos	Pyrimidine_antagonist	ENOSF1		ENOSF1 - Pyrimidine antagonist (BRCA-ERpos)	Amp		18	0.08490566037735849	1	0.0125	0.21582306358361497	0.6659021469937694	2.88601380170431	False	False	False	True	False			True	False	False
Breast cancer ER+/HER2-	BRCA_ERpos	Microtubule_inhibitor	VMP1		CLTC - Microtubule inhibitor (BRCA-ERpos)	Amp		4	0.26666666666666666	5	0.0625	0.21627389458531	0.6649958990619015	2.4087377518164903	False	False	False	False	False			True	False	False
Breast carcinoma	BRCA	Anti_AR__GnRH	CDKN1B		CDKN1B - Anti AR GnRH (BRCA)	coding mutations		4	0.05128205128205128	2	0.009950248756218905	0.22038749906314412	0.6568130434040457	2.4274394697623976	False	False	False	True	False			False	True	False
Pancreas carcinoma	PAAD	Platinum	HNF1B		HNF1B - Platinum (PAAD)	Amp		2	0.2	7	0.03211009174311927	0.22146369395333998	0.6546974604480966	2.88490735266097	False	False	False	True	False			False	False	False
Breast carcinoma	BRCA	Aromatase_inhibitor	HNRNPA2B1		HNRNPA2B1 - Aromatase inhibitor (BRCA)	coding mutations		8	0.022598870056497175	0	0.0	0.22605355603044505	0.6457886567241238	11.294907880953653	False	False	False	True	False			False	True	False
Breast carcinoma	BRCA	Alkylating	VPS54		VPS54 - Alkylating (BRCA)	coding mutations		8	0.02077922077922078	0	0.0	0.22605355603044505	0.6457886567241238	10.972979786066293	False	False	False	True	False			False	True	False
Breast carcinoma	BRCA	Anthracycline	VPS54		VPS54 - Anthracycline (BRCA)	coding mutations		8	0.020671834625323	0	0.0	0.22605355603044505	0.6457886567241238	10.972979786066293	False	False	False	True	False			False	True	False
Breast carcinoma	BRCA	Selective_ER_modulator	GATA3		GATA3 - Selective ER modulator (BRCA)	coding mutations		70	0.17587939698492464	23	0.11442786069651742	0.22605355603044505	0.6457886567241238	0.7291782310411222	False	False	False	False	False			False	True	False
Bladder urothelial carcinoma	BLCA	Platinum	KDM6A		KDM6A - Platinum (BLCA)	coding mutations		16	0.21333333333333335	10	0.43478260869565216	0.22633511984808646	0.6452480524401754	-1.5000449591106841	False	False	False	False	False			False	False	False
Lung adenocarcinoma	LUAD	Platinum	INHBA		INHBA - Platinum (LUAD)	coding mutations		11	0.15492957746478872	1	0.027777777777777776	0.22633511984808646	0.6452480524401754	2.682048858046697	False	False	False	True	False			False	False	False
Breast cancer ER+/HER2-	BRCA_ERpos	Folate_antagonist	OR10J1		OR10J1 - Folate antagonist (BRCA ERpos)	coding mutations		2	0.07692307692307693	0	0.0	0.2317449918340457	0.6349896424794309	10.643856189774723	False	False	False	True	False			True	False	False
Breast cancer ER+/HER2-	BRCA_ERpos	Pyrimidine_antagonist	TP53		TP53 - Pyrimidine antagonist (BRCA ERpos)	coding mutations		67	0.3160377358490566	16	0.2	0.2317449918340457	0.6349896424794309	0.8869604519747151	False	False	False	False	False			True	False	False
Kidney renal clear cell carcinoma	KIRC	Multikinase_inhibitor	SETD2		SETD2 - Multikinase inhibitor (KIRC)	coding mutations		9	0.4090909090909091	23	0.21100917431192662	0.2343289407685411	0.6301740706011063	1.3727452945035543	False	False	False	False	False			False	False	False
Breast carcinoma	BRCA	mTOR_inhibitor	KRTAP5-7		KRTAP5-7 - mTOR inhibitor (BRCA)	coding mutations		2	0.029850746268656716	0	0.0	0.2364027618810277	0.6263474539215635	11.972979786066293	False	False	False	True	False			False	True	False
Breast cancer ER+/HER2-	BRCA_ERpos	Anti_VEGF	ATG5		ATG5 - Anti VEGF (BRCA-ERpos)	Amp		3	0.12	1	0.0125	0.240129778801247	0.6195539791886141	3.38726634280431	False	False	False	True	False			True	False	False
Breast cancer ER+/HER2-	BRCA_ERpos	Anti_VEGF	ATG5		ATG5 - Anti VEGF (BRCA-ERpos)	Amp		3	0.12	1	0.0125	0.240129778801247	0.6195539791886141	3.38726634280431	False	False	False	True	False			True	False	False
Breast carcinoma	BRCA	Anti_AR__GnRH	CTD-3096M3.2		CTD-3096M3.2 - Anti AR GnRH (BRCA)	Del		3	0.038461538461538464	1	0.004975124378109453	0.24092570746643302	0.6181168570579193	2.99465466952707	False	False	False	True	False			False	False	False
Breast cancer ER+/HER2-	BRCA_ERpos	Anti_VEGF	TP53		TP53 - Anti VEGF (BRCA ERpos)	coding mutations		10	0.4	16	0.2	0.2416588088916733	0.616797369433362	1.4155784085050347	False	False	False	False	False			True	False	False
Prostate carcinoma	PRAD	Taxane	LINC00676		LINC00676 - Taxane (PRAD)	Amp		10	0.043668122270742356	1	0.006535947712418301	0.24304914419168902	0.6143059037952872	2.7992624882071	False	False	False	True	False			False	False	False
Prostate carcinoma	PRAD	Immunotherapy	HTR3B		ZBTB16 - Immunotherapy (PRAD)	Del		2	0.14285714285714285	3	0.0196078431372549	0.24304914419168902	0.6143059037952872	3.0206012584485604	False	False	False	True	False			False	False	False
Breast carcinoma	BRCA	Aromatase_inhibitor	TBX3		TBX3 - Aromatase inhibitor (BRCA)	coding mutations		22	0.062146892655367235	5	0.024875621890547265	0.24419644676607566	0.6122606596422141	1.3820795793795415	False	False	False	True	False			False	True	False
Prostate carcinoma	PRAD	Anti_AR__GnRH	CTNNB1		CTNNB1 - Anti AR GnRH (PRAD)	coding mutations		19	0.05864197530864197	3	0.0196078431372549	0.24419644676607566	0.6122606596422141	1.6395813774706691	False	False	False	True	False			False	False	False
Breast carcinoma	BRCA	Aromatase_inhibitor	HOXC13		HOXC13 - Aromatase inhibitor (BRCA)	coding mutations		10	0.02824858757062147	1	0.004975124378109453	0.24589294537643006	0.6092539309117002	2.5439669194747596	False	False	False	True	False			False	True	False
Breast carcinoma	BRCA	Pyrimidine_antagonist	TP53		TP53 - Pyrimidine antagonist (BRCA)	coding mutations		117	0.40625	99	0.4925373134328358	0.2473363362184375	0.6067120766838411	-0.4939243580182201	False	False	False	False	False			False	True	False
Breast carcinoma	BRCA	Pyrimidine_antagonist	MAP2K4		MAP2K4 - Pyrimidine antagonist (BRCA)	coding mutations		20	0.06944444444444445	6	0.029850746268656716	0.2473363362184375	0.6067120766838411	1.2841924692798152	False	False	False	True	False			False	True	False
Breast carcinoma	BRCA	Platinum	ENSG00000184260_H2AC20		H2AC20 [5utr] - Platinum (BRCA)	non-coding mutation	5utr	3	0.046875	0	0.0	0.2585491594270661	0.587456869830725	4.236779598133777	False	False	False	True	False			False	True	False
Breast carcinoma	BRCA	Selective_ER_modulator	ENSG00000140941_MAP1LC3B		MAP1LC3B [5utr] - Selective ER modulator (BRCA)	non-coding mutation	5utr	9	0.022613065326633167	0	0.0	0.2585491594270661	0.587456869830725	3.185938244094956	False	False	False	True	False			False	False	False
Breast carcinoma	BRCA	Selective_ER_modulator	ENSG00000101166_PRELID3B		PRELID3B [proximal promoters] - Selective ER modulator (BRCA)	non-coding mutation	proximal_promoters	12	0.03015075376884422	1	0.004975124378109453	0.2585491594270661	0.587456869830725	2.6386801238145043	False	False	False	True	False			False	False	False
Breast carcinoma	BRCA	Selective_ER_modulator	ENSG00000066468_FGFR2		FGFR2 [proximal promoters] - Selective ER modulator (BRCA)	non-coding mutation	proximal_promoters	13	0.032663316582914576	2	0.009950248756218905	0.2585491594270661	0.587456869830725	1.7526373924675929	False	False	False	True	False			False	False	False
Breast carcinoma	BRCA	Selective_ER_modulator	ENSG00000154710_RABGEF1		RABGEF1 [proximal promoters] - Selective ER modulator (BRCA)	non-coding mutation	proximal_promoters	8	0.020100502512562814	0	0.0	0.2585491594270661	0.587456869830725	3.0162113915917383	False	False	False	True	False			False	False	False
Breast carcinoma	BRCA	Selective_ER_modulator	ENSG00000107485_GATA3		GATA3 [splice sites] - Selective ER modulator (BRCA)	non-coding mutation	splice_sites	9	0.022613065326633167	10	0.04975124378109453	0.2585491594270661	0.587456869830725	-1.1459171516285989	False	False	False	True	False			False	False	False
Breast carcinoma	BRCA	Selective_ER_modulator	ENSG00000039068_CDH1		CDH1 [splice sites] - Selective ER modulator (BRCA)	non-coding mutation	splice_sites	10	0.02512562814070352	1	0.004975124378109453	0.2585491594270661	0.587456869830725	2.3686675594968785	False	False	False	True	False			False	False	False
Breast carcinoma	BRCA	Selective_ER_modulator	ENSG00000095015_MAP3K1		MAP3K1 [splice sites] - Selective ER modulator (BRCA)	non-coding mutation	splice_sites	10	0.02512562814070352	0	0.0	0.2585491594270661	0.587456869830725	3.3377827987915696	False	False	False	True	False			False	False	False
Breast carcinoma	BRCA	Folate_antagonist	ENSG00000148735_PLEKHS1		PLEKHS1 [proximal promoters] - Folate antagonist (BRCA)	non-coding mutation	proximal_promoters	5	0.14705882352941177	10	0.04975124378109453	0.2585491594270661	0.587456869830725	1.7238221533889528	False	False	False	True	False			False	False	False
Breast carcinoma	BRCA	Anthracycline	ENSG00000140941_MAP1LC3B		MAP1LC3B [5utr] - Anthracycline (BRCA)	non-coding mutation	5utr	11	0.028423772609819122	0	0.0	0.2585491594270661	0.587456869830725	3.5155556043493883	False	False	False	True	False			False	False	False
Breast carcinoma	BRCA	Anthracycline	ENSG00000108239_TBC1D12		TBC1D12 [5utr] - Anthracycline (BRCA)	non-coding mutation	5utr	4	0.0103359173126615	6	0.029850746268656716	0.2585491594270661	0.587456869830725	-1.5169428382049508	False	False	False	True	False			False	False	False
Breast carcinoma	BRCA	Anthracycline	ENSG00000157538_VPS26C		VPS26C [5utr] - Anthracycline (BRCA)	non-coding mutation	5utr	6	0.015503875968992248	0	0.0	0.2585491594270661	0.587456869830725	2.6421373526337537	False	False	False	True	False			False	False	False
Breast carcinoma	BRCA	Anthracycline	ENSG00000163029_SMC6		SMC6 [5utr] - Anthracycline (BRCA)	non-coding mutation	5utr	10	0.025839793281653745	1	0.004975124378109453	0.2585491594270661	0.587456869830725	2.4100804916518834	False	False	False	True	False			False	False	False
Breast carcinoma	BRCA	Anthracycline	ENSG00000269556_TMEM185A		TMEM185A [5utr] - Anthracycline (BRCA)	non-coding mutation	5utr	6	0.015503875968992248	0	0.0	0.2585491594270661	0.587456869830725	2.6421373526337537	False	False	False	True	False			False	False	False
Breast carcinoma	BRCA	Anthracycline	ENSG00000101166_PRELID3B		PRELID3B [proximal promoters] - Anthracycline (BRCA)	non-coding mutation	proximal_promoters	14	0.03617571059431524	1	0.004975124378109453	0.2585491594270661	0.587456869830725	2.9100998884999463	False	False	False	True	False			False	False	False
Breast carcinoma	BRCA	Anthracycline	ENSG00000106537_TSPAN13		TSPAN13 [proximal promoters] - Anthracycline (BRCA)	non-coding mutation	proximal_promoters	6	0.015503875968992248	0	0.0	0.2585491594270661	0.587456869830725	2.6421373526337537	False	False	False	True	False			False	False	False
Breast carcinoma	BRCA	Anthracycline	ENSG00000143320_CRABP2		CRABP2 [proximal promoters] - Anthracycline (BRCA)	non-coding mutation	proximal_promoters	7	0.01808785529715762	0	0.0	0.2585491594270661	0.587456869830725	2.8641995842101213	False	False	False	True	False			False	False	False
Breast carcinoma	BRCA	Anthracycline	ENSG00000107485_GATA3		GATA3 [splice sites] - Anthracycline (BRCA)	non-coding mutation	splice_sites	8	0.020671834625323	10	0.04975124378109453	0.2585491594270661	0.587456869830725	-1.2752057648290935	False	False	False	True	False			False	False	False
Breast carcinoma	BRCA	Anthracycline	ENSG00000276216_AC245014.3		AC245014.3 [lncrna exons] - Anthracycline (BRCA)	non-coding mutation	lncrna_exons	6	0.015503875968992248	0	0.0	0.2585491594270661	0.587456869830725	2.6421373526337537	False	False	False	True	False			False	False	False
Breast carcinoma	BRCA	Alkylating	ENSG00000101166_PRELID3B		PRELID3B [proximal promoters] - Alkylating (BRCA)	non-coding mutation	proximal_promoters	14	0.03636363636363636	1	0.004975124378109453	0.2585491594270661	0.587456869830725	2.9178460408425195	False	False	False	True	False			False	False	False
Breast carcinoma	BRCA	Alkylating	ENSG00000066468_FGFR2		FGFR2 [proximal promoters] - Alkylating (BRCA)	non-coding mutation	proximal_promoters	13	0.033766233766233764	2	0.009950248756218905	0.2585491594270661	0.587456869830725	1.802048645505732	False	False	False	True	False			False	False	False
Breast carcinoma	BRCA	Alkylating	ENSG00000106537_TSPAN13		TSPAN13 [proximal promoters] - Alkylating (BRCA)	non-coding mutation	proximal_promoters	6	0.015584415584415584	0	0.0	0.2585491594270661	0.587456869830725	2.649600529664065	False	False	False	True	False			False	False	False
Breast carcinoma	BRCA	Alkylating	ENSG00000262413_AC145207.2		AC145207.2 [lncrna exons] - Alkylating (BRCA)	non-coding mutation	lncrna_exons	7	0.01818181818181818	0	0.0	0.2585491594270661	0.587456869830725	2.8716644651220298	False	False	False	True	False			False	False	False
Breast carcinoma	BRCA	Pyrimidine_antagonist	ENSG00000101166_PRELID3B		PRELID3B [proximal promoters] - Pyrimidine antagonist (BRCA)	non-coding mutation	proximal_promoters	10	0.034722222222222224	1	0.004975124378109453	0.2585491594270661	0.587456869830725	2.848847165620036	False	False	False	True	False			False	False	False
Breast carcinoma	BRCA	Pyrimidine_antagonist	ENSG00000106537_TSPAN13		TSPAN13 [proximal promoters] - Pyrimidine antagonist (BRCA)	non-coding mutation	proximal_promoters	5	0.017361111111111112	0	0.0	0.2585491594270661	0.587456869830725	2.8051204502305063	False	False	False	True	False			False	False	False
Breast carcinoma	BRCA	Aromatase_inhibitor	ENSG00000101166_PRELID3B		PRELID3B [proximal promoters] - Aromatase inhibitor (BRCA)	non-coding mutation	proximal_promoters	9	0.025423728813559324	1	0.004975124378109453	0.2585491594270661	0.587456869830725	2.3860911584774644	False	False	False	True	False			False	False	False
Breast carcinoma	BRCA	Aromatase_inhibitor	ENSG00000066468_FGFR2		FGFR2 [proximal promoters] - Aromatase inhibitor (BRCA)	non-coding mutation	proximal_promoters	13	0.03672316384180791	2	0.009950248756218905	0.2585491594270661	0.587456869830725	1.927234721843692	False	False	False	True	False			False	False	False
Breast carcinoma	BRCA	Aromatase_inhibitor	ENSG00000076924_XAB2		XAB2 [proximal promoters] - Aromatase inhibitor (BRCA)	non-coding mutation	proximal_promoters	6	0.01694915254237288	0	0.0	0.2585491594270661	0.587456869830725	2.770524477775007	False	False	False	True	False			False	False	False
Breast carcinoma	BRCA	Aromatase_inhibitor	ENSG00000174943_KCTD13		KCTD13 [proximal promoters] - Aromatase inhibitor (BRCA)	non-coding mutation	proximal_promoters	7	0.01977401129943503	0	0.0	0.2585491594270661	0.587456869830725	2.99261482674837	False	False	False	True	False			False	False	False
Breast carcinoma	BRCA	Aromatase_inhibitor	ENSG00000188558_OR2G6		OR2G6 [3utr] - Aromatase inhibitor (BRCA)	non-coding mutation	3utr	23	0.06497175141242938	6	0.029850746268656716	0.2585491594270661	0.587456869830725	1.1816166484457409	False	False	False	True	False			False	False	False
Breast carcinoma	BRCA	Aromatase_inhibitor	ENSG00000039068_CDH1		CDH1 [splice sites] - Aromatase inhibitor (BRCA)	non-coding mutation	splice_sites	10	0.02824858757062147	1	0.004975124378109453	0.2585491594270661	0.587456869830725	2.5419988338396875	False	False	False	True	False			False	False	False
Breast carcinoma	BRCA	Taxane	ENSG00000101166_PRELID3B		PRELID3B [proximal promoters] - Taxane (BRCA)	non-coding mutation	proximal_promoters	13	0.035422343324250684	1	0.004975124378109453	0.2585491594270661	0.587456869830725	2.8786533066071676	False	False	False	True	False			False	False	False
Breast carcinoma	BRCA	Taxane	ENSG00000066468_FGFR2		FGFR2 [proximal promoters] - Taxane (BRCA)	non-coding mutation	proximal_promoters	13	0.035422343324250684	2	0.009950248756218905	0.2585491594270661	0.587456869830725	1.8734017067760944	False	False	False	True	False			False	False	False
Breast carcinoma	BRCA	Taxane	ENSG00000106537_TSPAN13		TSPAN13 [proximal promoters] - Taxane (BRCA)	non-coding mutation	proximal_promoters	6	0.01634877384196185	0	0.0	0.2585491594270661	0.587456869830725	2.7185714161669505	False	False	False	True	False			False	False	False
Breast carcinoma	BRCA	Taxane	ENSG00000188558_OR2G6		OR2G6 [3utr] - Taxane (BRCA)	non-coding mutation	3utr	23	0.06267029972752043	6	0.029850746268656716	0.2585491594270661	0.587456869830725	1.126289076286881	False	False	False	True	False			False	False	False
Breast carcinoma	BRCA	Taxane	ENSG00000039068_CDH1		CDH1 [splice sites] - Taxane (BRCA)	non-coding mutation	splice_sites	10	0.027247956403269755	1	0.004975124378109453	0.2585491594270661	0.587456869830725	2.488576935636881	False	False	False	True	False			False	False	False
Breast carcinoma	BRCA	Taxane	ENSG00000107485_GATA3		GATA3 [splice sites] - Taxane (BRCA)	non-coding mutation	splice_sites	8	0.021798365122615803	10	0.04975124378109453	0.2585491594270661	0.587456869830725	-1.1988355782806075	False	False	False	True	False			False	False	False
Breast carcinoma	BRCA	CDK4__6_inhibitor	AC009158.1		AC009158.1 - CDK4 6 inhibitor (BRCA)	Amp		6	0.08823529411764706	6	0.029850746268656716	0.259431120610388	0.5859779284111841	1.64567113570051	False	False	False	True	False			False	False	False
Breast carcinoma	BRCA	Microtubule_inhibitor	CARD11		CARD11 - Microtubule inhibitor (BRCA)	Amp		3	0.13636363636363635	8	0.03980099502487562	0.262322676881923	0.5811641645412065	1.91575079524046	False	False	False	True	False			False	False	False
Breast carcinoma	BRCA	Selective_ER_modulator	FOXA1		FOXA1 - Selective ER modulator (BRCA)	coding mutations		29	0.0728643216080402	7	0.03482587064676617	0.2627763733945859	0.5804136854046085	1.1276373807904168	False	False	False	True	False			False	True	False
Uterus carcinoma	UCEC	Platinum	KRAS		KRAS - Platinum (UCEC)	coding mutations		4	0.26666666666666666	3	0.07142857142857142	0.2627763733945859	0.5804136854046085	2.241313252718531	False	False	False	False	False			False	False	False
Breast carcinoma	BRCA	Selective_ER_modulator	CBFB		CBFB - Selective ER modulator (BRCA)	coding mutations		11	0.02763819095477387	12	0.05970149253731343	0.26401884657846497	0.5783650705813523	-1.1525347543363014	False	False	False	False	False			False	True	False
Esophageal carcinoma	ESCA	Pyrimidine_antagonist	MUC6		MUC6 - Pyrimidine antagonist (ESCA)	coding mutations		10	0.3448275862068966	15	0.17647058823529413	0.266065274066895	0.575011804386087	1.2969802662192116	False	False	False	False	False			False	False	False
Breast carcinoma	BRCA	Pyrimidine_antagonist	GATA3		GATA3 - Pyrimidine antagonist (BRCA)	coding mutations		50	0.1736111111111111	23	0.11442786069651742	0.2676361762274477	0.5724551836019867	0.7081677554904799	False	False	False	False	False			False	True	False
Breast cancer ER+/HER2-	BRCA_ERpos	Alkylating	MAP3K1		MAP3K1 - Alkylating (BRCA ERpos)	coding mutations		19	0.07196969696969698	11	0.1375	0.274085196774242	0.5621144198887054	-1.0366549083246734	False	False	False	False	False			True	False	False
Breast carcinoma	BRCA	Anti_VEGF	RPL21P122		MAP2K4 - Anti VEGF (BRCA)	Del		4	0.1111111111111111	8	0.03980099502487562	0.282148027427687	0.5495229816521902	1.5832933797982902	False	False	False	True	False			False	False	False
Breast carcinoma	BRCA	Platinum	ENSG00000148735_PLEKHS1		PLEKHS1 [proximal promoters] - Platinum (BRCA)	non-coding mutation	proximal_promoters	7	0.109375	10	0.04975124378109453	0.2828953789817753	0.5483741465660089	1.236103174448342	False	False	False	True	False			False	True	False
Breast carcinoma	BRCA	Selective_ER_modulator	ENSG00000164967_RPP25L		RPP25L [proximal promoters] - Selective ER modulator (BRCA)	non-coding mutation	proximal_promoters	5	0.01256281407035176	0	0.0	0.2828953789817753	0.5483741465660089	2.3392090207282368	False	False	False	True	False			False	False	False
Breast carcinoma	BRCA	Selective_ER_modulator	ENSG00000151014_NOCT		NOCT [proximal promoters] - Selective ER modulator (BRCA)	non-coding mutation	proximal_promoters	5	0.01256281407035176	0	0.0	0.2828953789817753	0.5483741465660089	2.3392090207282368	False	False	False	True	False			False	False	False
Breast carcinoma	BRCA	Selective_ER_modulator	ENSG00000139211_AMIGO2		AMIGO2 [proximal promoters] - Selective ER modulator (BRCA)	non-coding mutation	proximal_promoters	5	0.01256281407035176	0	0.0	0.2828953789817753	0.5483741465660089	2.3392090207282368	False	False	False	True	False			False	False	False
Breast carcinoma	BRCA	Selective_ER_modulator	ENSG00000159256_MORC3		MORC3 [proximal promoters] - Selective ER modulator (BRCA)	non-coding mutation	proximal_promoters	5	0.01256281407035176	0	0.0	0.2828953789817753	0.5483741465660089	2.3392090207282368	False	False	False	True	False			False	False	False
Breast carcinoma	BRCA	Selective_ER_modulator	ENSG00000188558_OR2G6		OR2G6 [3utr] - Selective ER modulator (BRCA)	non-coding mutation	3utr	23	0.05778894472361809	6	0.029850746268656716	0.2828953789817753	0.5483741465660089	1.0024024902153046	False	False	False	True	False			False	False	False
Breast carcinoma	BRCA	Anthracycline	ENSG00000066468_FGFR2		FGFR2 [proximal promoters] - Anthracycline (BRCA)	non-coding mutation	proximal_promoters	12	0.031007751937984496	2	0.009950248756218905	0.2828953789817753	0.5483741465660089	1.6753643127491455	False	False	False	True	False			False	False	False
Breast carcinoma	BRCA	Anthracycline	ENSG00000164967_RPP25L		RPP25L [proximal promoters] - Anthracycline (BRCA)	non-coding mutation	proximal_promoters	5	0.012919896640826873	0	0.0	0.2828953789817753	0.5483741465660089	2.379565085542319	False	False	False	True	False			False	False	False
Breast carcinoma	BRCA	Alkylating	ENSG00000164967_RPP25L		RPP25L [proximal promoters] - Alkylating (BRCA)	non-coding mutation	proximal_promoters	5	0.012987012987012988	0	0.0	0.2828953789817753	0.5483741465660089	2.3870258784447387	False	False	False	True	False			False	False	False
Breast carcinoma	BRCA	Alkylating	ENSG00000276216_AC245014.3		AC245014.3 [lncrna exons] - Alkylating (BRCA)	non-coding mutation	lncrna_exons	5	0.012987012987012988	0	0.0	0.2828953789817753	0.5483741465660089	2.3870258784447387	False	False	False	True	False			False	False	False
Breast carcinoma	BRCA	CDK4__6_inhibitor	ENSG00000148735_PLEKHS1		PLEKHS1 [proximal promoters] - CDK4 6 inhibitor (BRCA)	non-coding mutation	proximal_promoters	7	0.10294117647058823	10	0.04975124378109453	0.2828953789817753	0.5483741465660089	1.138685576287089	False	False	False	True	False			False	False	False
Breast carcinoma	BRCA	Aromatase_inhibitor	ENSG00000148735_PLEKHS1		PLEKHS1 [proximal promoters] - Aromatase inhibitor (BRCA)	non-coding mutation	proximal_promoters	29	0.08192090395480225	10	0.04975124378109453	0.2828953789817753	0.5483741465660089	0.7776260746352562	False	False	False	True	False			False	False	False
Breast carcinoma	BRCA	Aromatase_inhibitor	ENSG00000164967_RPP25L		RPP25L [proximal promoters] - Aromatase inhibitor (BRCA)	non-coding mutation	proximal_promoters	5	0.014124293785310734	0	0.0	0.2828953789817753	0.5483741465660089	2.5079128670209063	False	False	False	True	False			False	False	False
Breast carcinoma	BRCA	Anti_VEGF	ENSG00000108239_TBC1D12		TBC1D12 [5utr] - Anti VEGF (BRCA)	non-coding mutation	5utr	3	0.08333333333333333	6	0.029850746268656716	0.2828953789817753	0.5483741465660089	1.5678109173364434	False	False	False	True	False			False	False	False
Breast carcinoma	BRCA	Taxane	ENSG00000149016_TUT1		TUT1 [proximal promoters] - Taxane (BRCA)	non-coding mutation	proximal_promoters	5	0.013623978201634877	0	0.0	0.2828953789817753	0.5483741465660089	2.4559753058427694	False	False	False	True	False			False	False	False
Breast carcinoma	BRCA	Taxane	ENSG00000172361_CFAP53		CFAP53 [proximal promoters] - Taxane (BRCA)	non-coding mutation	proximal_promoters	5	0.013623978201634877	0	0.0	0.2828953789817753	0.5483741465660089	2.4559753058427694	False	False	False	True	False			False	False	False
Breast carcinoma	BRCA	Taxane	ENSG00000276216_AC245014.3		AC245014.3 [lncrna exons] - Taxane (BRCA)	non-coding mutation	lncrna_exons	5	0.013623978201634877	0	0.0	0.2828953789817753	0.5483741465660089	2.4559753058427694	False	False	False	True	False			False	False	False
Breast cancer ER+/HER2-	BRCA_ERpos	Alkaloid	TP53		TP53 - Alkaloid (BRCA ERpos)	coding mutations		11	0.3793103448275862	16	0.2	0.2833783901197956	0.5476332712712015	1.2900966899323345	False	False	False	False	False			True	False	False
Breast carcinoma	BRCA	Aromatase_inhibitor	MAP2K4		MAP2K4 - Aromatase inhibitor (BRCA)	coding mutations		24	0.06779661016949153	6	0.029850746268656716	0.2833783901197956	0.5476332712712015	1.2459949330846596	False	False	False	True	False			False	True	False
Colorectal carcinoma	COREAD	Platinum	SOX9		SOX9 - Platinum (COREAD)	coding mutations		19	0.06934306569343066	7	0.13725490196078433	0.2833783901197956	0.5476332712712015	-1.2478747628035969	False	False	False	False	False			False	False	False
Breast carcinoma	BRCA	Alkylating	ARID1A		ARID1A - Alkylating (BRCA)	coding mutations		20	0.05194805194805195	4	0.01990049751243781	0.2834920703028278	0.5474590844673323	1.4367183137264168	False	False	False	True	False			False	True	False
Breast cancer ER+/HER2-	BRCA_ERpos	Anti_AR__GnRH	RP11-150O12.3		RP11-150O12.3 - Anti AR GnRH (BRCA-ERpos)	Amp		22	0.3492063492063492	16	0.2	0.285903894714535	0.5437799284422553	1.0939530880991502	False	False	False	False	False			True	False	False
Breast cancer ER+/HER2-	BRCA_ERpos	Anti_AR__GnRH	RP11-150O12.3		RP11-150O12.3 - Anti AR GnRH (BRCA-ERpos)	Amp		22	0.3492063492063492	16	0.2	0.285903894714535	0.5437799284422553	1.0939530880991502	False	False	False	False	False			True	False	False
Breast carcinoma	BRCA	Aromatase_inhibitor	ZMIZ1		ZMIZ1 - Aromatase inhibitor (BRCA)	Amp		20	0.05649717514124294	5	0.024875621890547265	0.286010373814857	0.5436182143924866	1.2290793204581498	False	False	False	True	False			False	False	False
Breast carcinoma	BRCA	Selective_ER_modulator	ENSG00000148735_PLEKHS1		PLEKHS1 [proximal promoters] - Selective ER modulator (BRCA)	non-coding mutation	proximal_promoters	33	0.0829145728643216	10	0.04975124378109453	0.28634172469635705	0.5431153635219808	0.7964725946738821	False	False	False	True	False			False	False	False
Breast carcinoma	BRCA	Selective_ER_modulator	ENSG00000285133_AC022506.1		AC022506.1 [proximal promoters] - Selective ER modulator (BRCA)	non-coding mutation	proximal_promoters	6	0.01507537688442211	0	0.0	0.28718720154013244	0.54183491827496	2.601768175892255	False	False	False	True	False			False	False	False
Breast carcinoma	BRCA	Selective_ER_modulator	ENSG00000143320_CRABP2		CRABP2 [proximal promoters] - Selective ER modulator (BRCA)	non-coding mutation	proximal_promoters	6	0.01507537688442211	0	0.0	0.28718720154013244	0.54183491827496	2.601768175892255	False	False	False	True	False			False	False	False
Breast cancer ER+/HER2-	BRCA_ERpos	CDK4__6_inhibitor	CCDC94		CCDC94 - CDK4 6 inhibitor (BRCA ERpos)	coding mutations		3	0.04838709677419355	0	0.0	0.2916606819281173	0.5351221131222429	10.380821783940931	False	False	False	True	False			True	False	False
Breast carcinoma	BRCA	Alkaloid	PIK3CA		PIK3CA - Alkaloid (BRCA)	coding mutations		20	0.4166666666666667	58	0.2885572139303483	0.29191693284344844	0.5347407127297445	0.8697206693844785	False	False	False	False	False			False	True	False
Breast cancer ER+/HER2-	BRCA_ERpos	Anti_HER2	PPIF		PPIF - Anti HER2 (BRCA-ERpos)	Amp		2	0.2	2	0.025	0.29411988864854	0.5314756071207167	3.21415723064482	False	False	False	True	False			True	False	False
Prostate carcinoma	PRAD	Anti_AR__GnRH	THADA		THADA - Anti AR GnRH (PRAD)	Del		12	0.037037037037037035	1	0.006535947712418301	0.295699632739308	0.5291492148698614	2.55356726583849	False	False	False	True	False			False	False	False
Breast carcinoma	BRCA	Alkaloid	YPEL2		ERBB2 - Alkaloid (BRCA)	Amp		8	0.16666666666666666	17	0.0845771144278607	0.31183580998641997	0.5060740136292312	1.10884639913259	False	False	False	False	False			False	False	False
Colorectal carcinoma	COREAD	Pyrimidine_antagonist	SOX9		SOX9 - Pyrimidine antagonist (COREAD)	coding mutations		23	0.0732484076433121	7	0.13725490196078433	0.3125088242821862	0.5051377150144563	-1.1600701002929548	False	False	False	False	False			False	False	False
Breast carcinoma	BRCA	Taxane	ENSG00000108239_TBC1D12		TBC1D12 [5utr] - Taxane (BRCA)	non-coding mutation	5utr	5	0.013623978201634877	6	0.029850746268656716	0.3168421981347491	0.4991569823962237	-1.123763920433135	False	False	False	True	False			False	False	False
Breast carcinoma	BRCA	Platinum	FOXA1		FOXA1 - Platinum (BRCA)	coding mutations		6	0.09375	7	0.03482587064676617	0.31717309469603033	0.4987036603223934	1.5200425460488045	False	False	False	True	False			False	True	False
Breast cancer ER+/HER2+	BRCA_HER2pos	Pyrimidine_antagonist	GATA3		GATA3 - Pyrimidine antagonist (BRCA HER2pos)	coding mutations		6	0.3	1	0.05555555555555555	0.31717309469603033	0.4987036603223934	2.9721694850113765	False	False	False	False	False			True	False	False
Breast carcinoma	BRCA	Pyrimidine_antagonist	ENSG00000065559_MAP2K4		MAP2K4 [splice sites] - Pyrimidine antagonist (BRCA)	non-coding mutation	splice_sites	9	0.03125	2	0.009950248756218905	0.31800835207621925	0.4975614736854371	1.6869161514424222	False	False	False	True	False			False	False	False
Breast carcinoma	BRCA	Aromatase_inhibitor	FOXA1		FOXA1 - Aromatase inhibitor (BRCA)	coding mutations		26	0.07344632768361582	7	0.03482587064676617	0.32133381069119554	0.4930435756496176	1.1405053686539837	False	False	False	True	False			False	True	False
Breast carcinoma	BRCA	Taxane	RASSF5		NOTCH2 - Taxane (BRCA)	Amp		89	0.24250681198910082	37	0.18407960199004975	0.32143004169874895	0.4929135353689599	0.50402411466205	False	False	False	False	False			False	False	False
Lung adenocarcinoma	LUAD	Folate_antagonist	MIR1208		MIR1208 - Folate antagonist (LUAD)	Amp		21	0.3230769230769231	5	0.1388888888888889	0.322099073118484	0.4920105249167474	1.5508313591940799	False	False	False	False	False			False	False	False
Lung adenocarcinoma	LUAD	Folate_antagonist	MIR1208		MIR1208 - Folate antagonist (LUAD)	Amp		21	0.3230769230769231	5	0.1388888888888889	0.322099073118484	0.4920105249167474	1.5508313591940799	False	False	False	False	False			False	False	False
Breast carcinoma	BRCA	Taxane	MAX		MAX - Taxane (BRCA)	coding mutations		6	0.01634877384196185	0	0.0	0.32377053674193024	0.4897626747691473	10.972979786066293	False	False	False	True	False			False	True	False
Breast carcinoma	BRCA	mTOR_inhibitor	PIK3CA		PIK3CA - mTOR inhibitor (BRCA)	coding mutations		27	0.40298507462686567	58	0.2885572139303483	0.32377053674193024	0.4897626747691473	0.7722205927368632	False	False	False	False	False			False	True	False
Breast carcinoma	BRCA	Anti_HER2	CDH1		CDH1 - Anti HER2 (BRCA)	coding mutations		10	0.1282051282051282	13	0.06467661691542288	0.32377053674193024	0.4897626747691473	1.0892926013591866	False	False	False	False	False			False	False	False
Cholangiocarcinoma	CHOL	Platinum	KRAS		KRAS - Platinum (CHOL)	coding mutations		5	0.38461538461538464	3	0.11538461538461539	0.32377053674193024	0.4897626747691473	2.196711948297074	False	False	False	False	False			False	False	False
Lung adenocarcinoma	LUAD	Platinum	CDKN2A.p16INK4a		CDKN2A.p16INK4a - Platinum (LUAD)	coding mutations		10	0.14084507042253522	1	0.027777777777777776	0.32377053674193024	0.4897626747691473	2.5207251934963866	False	False	False	True	False			False	False	False
Lung adenocarcinoma	LUAD	Platinum	ACVR2A		ACVR2A - Platinum (LUAD)	coding mutations		7	0.09859154929577464	0	0.0	0.32377053674193024	0.4897626747691473	8.68449817427207	False	False	False	True	False			False	False	False
Breast carcinoma	BRCA	Anthracycline	TBX3		TBX3 - Anthracycline (BRCA)	coding mutations		22	0.056847545219638244	5	0.024875621890547265	0.3298046249971049	0.4817432583439026	1.2410711875281677	False	False	False	True	False			False	True	False
Prostate carcinoma	PRAD	Anti_AR__GnRH	ENSG00000129514_FOXA1		FOXA1 [3utr] - Anti AR GnRH (PRAD)	non-coding mutation	3utr	45	0.1388888888888889	15	0.09803921568627451	0.33032582614722555	0.4810574701633954	0.5790555415420935	False	False	False	False	False			False	False	False
Prostate carcinoma	PRAD	Anti_AR__GnRH	ENSG00000115484_CCT4		CCT4 [splice sites] - Anti AR GnRH (PRAD)	non-coding mutation	splice_sites	8	0.024691358024691357	1	0.006535947712418301	0.33032582614722555	0.4810574701633954	1.9478910111379228	False	False	False	True	False			False	False	False
Prostate carcinoma	PRAD	Taxane	ENSG00000129514_FOXA1		FOXA1 [3utr] - Taxane (PRAD)	non-coding mutation	3utr	32	0.13973799126637554	15	0.09803921568627451	0.33032582614722555	0.4810574701633954	0.5892037888065589	False	False	False	False	False			False	False	False
Breast carcinoma	BRCA	Aromatase_inhibitor	RUNX1		RUNX1 - Aromatase inhibitor (BRCA)	coding mutations		13	0.03672316384180791	2	0.009950248756218905	0.33279418921306103	0.4778242653582809	1.928052569039828	False	False	False	True	False			False	True	False
Breast carcinoma	BRCA	Alkylating	MAX		MAX - Alkylating (BRCA)	coding mutations		6	0.015584415584415584	0	0.0	0.33279418921306103	0.4778242653582809	10.972979786066293	False	False	False	True	False			False	True	False
Breast carcinoma	BRCA	Anthracycline	MAX		MAX - Anthracycline (BRCA)	coding mutations		6	0.015503875968992248	0	0.0	0.33279418921306103	0.4778242653582809	10.972979786066293	False	False	False	True	False			False	True	False
Breast carcinoma	BRCA	Selective_ER_modulator	TBX3		TBX3 - Selective ER modulator (BRCA)	coding mutations		23	0.05778894472361809	5	0.024875621890547265	0.33279418921306103	0.4778242653582809	1.2700475773237483	False	False	False	True	False			False	True	False
Breast carcinoma	BRCA	CDK4__6_inhibitor	PTEN		PTEN - CDK4 6 inhibitor (BRCA)	coding mutations		8	0.11764705882352941	11	0.05472636815920398	0.33279418921306103	0.4778242653582809	1.2041596914955237	False	False	False	False	False			False	True	False
Prostate carcinoma	PRAD	Anti_AR__GnRH	ENSG00000262202_AC007952.4		AC007952.4 [lncrna exons] - Anti AR GnRH (PRAD)	non-coding mutation	lncrna_exons	4	0.012345679012345678	0	0.0	0.33484595175546783	0.4751549472605461	1.9213516929229089	False	False	False	True	False			False	False	False
Breast cancer ER+/HER2+	BRCA_HER2pos	Pyrimidine_antagonist	ZNF703		ZNF703 - Pyrimidine antagonist (BRCA-HER2pos)	Amp		8	0.4	1	0.05555555555555555	0.33939393939393997	0.469295917207705	3.49873475527116	False	False	False	False	False			True	False	False
Breast cancer ER+/HER2+	BRCA_HER2pos	Pyrimidine_antagonist	ZNF703		ZNF703 - Pyrimidine antagonist (BRCA-HER2pos)	Amp		8	0.4	1	0.05555555555555555	0.33939393939393997	0.469295917207705	3.49873475527116	False	False	False	False	False			True	False	False
Breast carcinoma	BRCA	Selective_ER_modulator	CDKN1B		CDKN1B - Selective ER modulator (BRCA)	coding mutations		13	0.032663316582914576	2	0.009950248756218905	0.34546402549330024	0.4615971707013312	1.7525300657796097	False	False	False	True	False			False	True	False
Colorectal cancer MSS	COREAD_MSS	Anti_VEGF	MLK4		MLK4 - Anti VEGF (COREAD MSS)	coding mutations		12	0.0625	6	0.14285714285714285	0.34546402549330024	0.4615971707013312	-1.3183258582071666	False	False	False	False	False			True	False	False
Breast cancer ER+/HER2-	BRCA_ERpos	Microtubule_inhibitor	TP53		TP53 - Microtubule inhibitor (BRCA ERpos)	coding mutations		6	0.4	16	0.2	0.3464730960904138	0.460330483052485	1.4155784085050347	False	False	False	False	False			True	False	False
Esophageal carcinoma	ESCA	Platinum	ENSG00000141510_TP53		TP53 [splice sites] - Platinum (ESCA)	non-coding mutation	splice_sites	6	0.09375	3	0.03529411764705882	0.3467583878515843	0.4599730248369434	1.5046642226671365	False	False	False	True	False			False	False	False
Breast carcinoma	BRCA	Aromatase_inhibitor	ENSG00000107485_GATA3		GATA3 [splice sites] - Aromatase inhibitor (BRCA)	non-coding mutation	splice_sites	10	0.02824858757062147	10	0.04975124378109453	0.3468874474288152	0.4598114153814428	-0.8230835256882411	False	False	False	True	False			False	False	False
Breast cancer ER+/HER2-	BRCA_ERpos	Anti_AR__GnRH	MIR1208		MIR1208 - Anti AR GnRH (BRCA-ERpos)	Amp		25	0.3968253968253968	20	0.25	0.34694772711450206	0.4597359532662575	0.973865843525463	False	False	False	False	False			True	False	False
Breast cancer ER+/HER2-	BRCA_ERpos	Anti_AR__GnRH	MIR1208		MIR1208 - Anti AR GnRH (BRCA-ERpos)	Amp		25	0.3968253968253968	20	0.25	0.34694772711450206	0.4597359532662575	0.973865843525463	False	False	False	False	False			True	False	False
Breast cancer ER+/HER2-	BRCA_ERpos	Anti_AR__GnRH	MIR1208		MIR1208 - Anti AR GnRH (BRCA-ERpos)	Amp		25	0.3968253968253968	20	0.25	0.34694772711450206	0.4597359532662575	0.973865843525463	False	False	False	False	False			True	False	False
Cervical carcinoma	CESC	Platinum	ENSG00000148735_PLEKHS1		PLEKHS1 [proximal promoters] - Platinum (CESC)	non-coding mutation	proximal_promoters	4	0.19047619047619047	1	0.05555555555555555	0.3489440857861915	0.457244158083701	2.0036022366801958	False	False	False	False	False			False	False	False
Breast carcinoma	BRCA	Taxane	HOXC13		HOXC13 - Taxane (BRCA)	coding mutations		10	0.027247956403269755	1	0.004975124378109453	0.35199297710406185	0.4534660013951055	2.4903076305605047	False	False	False	True	False			False	True	False
Breast carcinoma	BRCA	Selective_ER_modulator	HOXC13		HOXC13 - Selective ER modulator (BRCA)	coding mutations		10	0.02512562814070352	1	0.004975124378109453	0.3582792853544233	0.4457783007268059	2.369873663002698	False	False	False	True	False			False	True	False
Breast cancer ER+/HER2-	BRCA_ERpos	Aromatase_inhibitor	NF1		NF1 - Aromatase inhibitor (BRCA ERpos)	coding mutations		28	0.09722222222222222	3	0.0375	0.360815174418982	0.4427152060861651	1.4673329943760245	False	True	False	True	False	10.1016/j.ccell.2020.02.003		True	False	False
Breast cancer ER+/HER2-	BRCA_ERpos	Taxane	MAP3K1		MAP3K1 - Taxane (BRCA ERpos)	coding mutations		17	0.07391304347826087	11	0.1375	0.360815174418982	0.4427152060861651	-0.9952751146985584	False	False	False	False	False			True	False	False
Breast cancer ER+/HER2-	BRCA_ERpos	Pyrimidine_antagonist	RUNX1		RUNX1 - Pyrimidine antagonist (BRCA ERpos)	coding mutations		8	0.03773584905660377	0	0.0	0.3621725065079125	0.4410845212364815	9.643856189774723	False	False	False	True	False			True	False	False
Breast carcinoma	BRCA	Selective_ER_modulator	PTEN		PTEN - Selective ER modulator (BRCA)	coding mutations		37	0.09296482412060302	11	0.05472636815920398	0.36220035866535255	0.4410511239658965	0.8288367005119432	False	False	False	False	False			False	True	False
Breast carcinoma	BRCA	Alkylating	MAP2K4		MAP2K4 - Alkylating (BRCA)	coding mutations		24	0.06233766233766234	6	0.029850746268656716	0.3622032094230268	0.4410477057929838	1.1161429230570137	False	False	False	True	False			False	True	False
Breast carcinoma	BRCA	Anthracycline	MAP2K4		MAP2K4 - Anthracycline (BRCA)	coding mutations		24	0.06201550387596899	6	0.029850746268656716	0.3622032094230268	0.4410477057929838	1.1041758276475415	False	False	False	True	False			False	True	False
Breast cancer triple negative	BRCA_TNB	Pyrimidine_antagonist	TP53		TP53 - Pyrimidine antagonist (BRCA TNB)	coding mutations		32	0.9142857142857143	62	0.7848101265822784	0.3622032094230268	0.4410477057929838	1.5487972202407259	False	False	False	False	False			True	False	False
Breast cancer ER+/HER2-	BRCA_ERpos	Taxane	CTC-444N24.11		CTC-444N24.11 - Taxane (BRCA-ERpos)	Amp		15	0.06521739130434782	1	0.0125	0.363042206471617	0.4400428819275842	2.47561105776977	False	False	False	True	False			True	False	False
Breast cancer ER+/HER2-	BRCA_ERpos	mTOR_inhibitor	MDM2		MDM2 - mTOR inhibitor (BRCA-ERpos)	Amp		9	0.15789473684210525	5	0.0625	0.363042206471617	0.4400428819275842	1.48064410503887	False	False	False	False	False			True	False	False
Breast cancer ER+/HER2-	BRCA_ERpos	mTOR_inhibitor	MDM2		MDM2 - mTOR inhibitor (BRCA-ERpos)	Amp		9	0.15789473684210525	5	0.0625	0.363042206471617	0.4400428819275842	1.48064410503887	False	False	False	False	False			True	False	False
Breast carcinoma	BRCA	Anthracycline	ARID1A		ARID1A - Anthracycline (BRCA)	coding mutations		19	0.04909560723514212	4	0.01990049751243781	0.3632444134569847	0.4398010562411216	1.3469846302837758	False	False	False	True	False			False	True	False
Breast cancer ER+/HER2-	BRCA_ERpos	Anthracycline	MAP3K1		MAP3K1 - Anthracycline (BRCA ERpos)	coding mutations		20	0.07547169811320754	11	0.1375	0.3638255911202152	0.4391067563681662	-0.962802316427729	False	False	False	False	False			True	False	False
Breast cancer ER+/HER2+	BRCA_HER2pos	Anti_AR__GnRH	GATA3		GATA3 - Anti AR GnRH (BRCA HER2pos)	coding mutations		3	0.3	1	0.05555555555555555	0.3638255911202152	0.4391067563681662	2.8652684232921315	False	False	False	False	False			True	False	False
Breast cancer ER+/HER2-	BRCA_ERpos	Platinum	TP53		TP53 - Platinum (BRCA ERpos)	coding mutations		10	0.37037037037037035	16	0.2	0.3645858318851116	0.4382002124053197	1.2350782687729096	False	False	False	False	False			True	False	False
Colorectal carcinoma	COREAD	Pyrimidine_antagonist	ATM		ATM - Pyrimidine antagonist (COREAD)	coding mutations		29	0.09235668789808917	8	0.1568627450980392	0.3645858318851116	0.4382002124053197	-1.0255778161694031	False	False	False	False	False			False	False	False
Breast cancer triple negative	BRCA_TNB	Anthracycline	PIK3CA		PIK3CA - Anthracycline (BRCA TNB)	coding mutations		11	0.16923076923076924	6	0.0759493670886076	0.36794355732429257	0.4342187971488717	1.3099881658120371	False	False	False	False	False			True	False	False
Kidney renal clear cell carcinoma	KIRC	Multikinase_inhibitor	ENSG00000134086_VHL		VHL [splice sites] - Multikinase inhibitor (KIRC)	non-coding mutation	splice_sites	3	0.13636363636363635	7	0.06422018348623854	0.37051680638410905	0.4311920879428451	1.2083623566704988	False	False	False	False	False			False	False	False
Breast carcinoma	BRCA	Folate_antagonist	MAP3K1		MAP3K1 - Folate antagonist (BRCA)	coding mutations		6	0.17647058823529413	18	0.08955223880597014	0.3716988335960196	0.4298088017334567	1.1764882640543821	False	False	False	False	False			False	True	False
Colorectal carcinoma	COREAD	Platinum	TCF7L2		TCF7L2 - Platinum (COREAD)	coding mutations		17	0.06204379562043796	6	0.11764705882352941	0.3716988335960196	0.4298088017334567	-1.1610265350075304	False	False	False	False	False			False	False	False
Breast cancer ER+/HER2-	BRCA_ERpos	Aromatase_inhibitor	CDKN1B		CDKN1B - Aromatase inhibitor (BRCA ERpos)	coding mutations		10	0.034722222222222224	0	0.0	0.3770953498796481	0.423548823028113	9.906890595608518	False	False	False	True	False			True	False	False
Breast cancer ER+/HER2-	BRCA_ERpos	Aromatase_inhibitor	RUNX1		RUNX1 - Aromatase inhibitor (BRCA ERpos)	coding mutations		10	0.034722222222222224	0	0.0	0.3770953498796481	0.423548823028113	9.78135971352466	False	False	False	True	False			True	False	False
Breast cancer ER+/HER2-	BRCA_ERpos	Alkylating	RUNX1		RUNX1 - Alkylating (BRCA ERpos)	coding mutations		9	0.03409090909090909	0	0.0	0.3770953498796481	0.423548823028113	9.795859283219775	False	False	False	True	False			True	False	False
Breast cancer ER+/HER2-	BRCA_ERpos	Anthracycline	RUNX1		RUNX1 - Anthracycline (BRCA ERpos)	coding mutations		9	0.033962264150943396	0	0.0	0.3770953498796481	0.423548823028113	9.795859283219775	False	False	False	True	False			True	False	False
Glioblastoma multiforme	GBM	Alkylating	PTEN		PTEN - Alkylating (GBM)	coding mutations		5	0.38461538461538464	8	0.20512820512820512	0.3770953498796481	0.423548823028113	1.6916086054672357	False	False	False	False	False			False	False	False
Colorectal cancer MSS	COREAD_MSS	Platinum	SOX9		SOX9 - Platinum (COREAD MSS)	coding mutations		19	0.07063197026022305	6	0.14285714285714285	0.3770953498796481	0.423548823028113	-1.1297339296040172	False	False	False	False	False			True	False	False
Colorectal carcinoma	COREAD	Platinum	ATM		ATM - Platinum (COREAD)	coding mutations		26	0.0948905109489051	8	0.1568627450980392	0.3770953498796481	0.423548823028113	-0.9854115159219431	False	False	False	False	False			False	False	False
Colorectal carcinoma	COREAD	Pyrimidine_antagonist	AC132872.2		AC132872.2 - Pyrimidine antagonist (COREAD)	coding mutations		3	0.009554140127388535	2	0.0392156862745098	0.3770953498796481	0.423548823028113	-2.2110055674420708	False	False	False	True	False			False	False	False
Breast carcinoma	BRCA	Anti_HER2	ENSG00000148735_PLEKHS1		PLEKHS1 [proximal promoters] - Anti HER2 (BRCA)	non-coding mutation	proximal_promoters	7	0.08974358974358974	10	0.04975124378109453	0.3803545912841816	0.41981133698132894	0.9207495477745032	False	False	False	True	False			False	False	False
Colorectal cancer MSS	COREAD_MSS	Pyrimidine_antagonist	SOX9		SOX9 - Pyrimidine antagonist (COREAD MSS)	coding mutations		22	0.07213114754098361	6	0.14285714285714285	0.3813285799983117	0.4187006437942219	-1.097174383667044	False	False	False	False	False			True	False	False
Colorectal carcinoma	COREAD	Anti_EGFR	KDM5A		KDM5A - Anti EGFR (COREAD)	Amp		5	0.11363636363636363	1	0.0196078431372549	0.381451493010052	0.41856068092653853	2.6836467996202797	False	False	False	True	False			False	False	False
Ovarian serous adenocarcinoma	OV	Pyrimidine_antagonist	RNU105C		RNU105C - Pyrimidine antagonist (OV)	Amp		5	0.20833333333333334	8	0.07272727272727272	0.38280925706468394	0.41701756869169015	1.7292087196701598	False	False	False	False	False			False	False	False
Breast cancer ER+/HER2-	BRCA_ERpos	Selective_ER_modulator	CDKN1B		CDKN1B - Selective ER modulator (BRCA ERpos)	coding mutations		12	0.036585365853658534	0	0.0	0.3970264332560157	0.4011805777833187	9.866248611111173	False	False	False	True	False			True	False	False
Breast carcinoma	BRCA	Pyrimidine_antagonist	RUNX1		RUNX1 - Pyrimidine antagonist (BRCA)	coding mutations		9	0.03125	2	0.009950248756218905	0.3970264332560157	0.4011805777833187	1.6880563515852502	False	False	False	True	False			False	True	False
Breast carcinoma	BRCA	Alkylating	TBX3		TBX3 - Alkylating (BRCA)	coding mutations		20	0.05194805194805195	5	0.024875621890547265	0.4017560996904587	0.39603752080780974	1.107584871167625	False	False	False	True	False			False	True	False
Breast carcinoma	BRCA	Taxane	QSER1		QSER1 - Taxane (BRCA)	Amp		22	0.05994550408719346	6	0.029850746268656716	0.40254007123938595	0.3951908808813687	1.0497055196215201	False	False	False	True	False			False	False	False
Cervical carcinoma	CESC	Platinum	PIK3CA		PIK3CA - Platinum (CESC)	coding mutations		7	0.3333333333333333	2	0.1111111111111111	0.4036145394635965	0.3940331975018367	2.0003606286835147	False	False	False	False	False			False	False	False
Breast carcinoma	BRCA	Selective_ER_modulator	SPEN		SPEN - Selective ER modulator (BRCA)	coding mutations		21	0.052763819095477386	5	0.024875621890547265	0.4036145394635965	0.3940331975018367	1.1311691268027098	False	False	False	True	False			False	True	False
Breast carcinoma	BRCA	Selective_ER_modulator	ENSG00000104660_LEPROTL1		LEPROTL1 [proximal promoters] - Selective ER modulator (BRCA)	non-coding mutation	proximal_promoters	13	0.032663316582914576	3	0.014925373134328358	0.4057797112267745	0.3917096712566723	1.1625783526402511	False	False	False	True	False			False	False	False
Breast carcinoma	BRCA	Aromatase_inhibitor	PTEN		PTEN - Aromatase inhibitor (BRCA)	coding mutations		33	0.09322033898305085	11	0.05472636815920398	0.4072301400551088	0.3901600863313962	0.8336997209579278	False	False	False	False	False			False	True	False
Breast carcinoma	BRCA	Anthracycline	ENSG00000168255_POLR2J3		POLR2J3 [proximal promoters] - Anthracycline (BRCA)	non-coding mutation	proximal_promoters	4	0.0103359173126615	0	0.0	0.41383811189890907	0.38316951602598825	2.0583299213176534	False	False	False	True	False			False	False	False
Breast carcinoma	BRCA	Alkylating	ENSG00000168255_POLR2J3		POLR2J3 [proximal promoters] - Alkylating (BRCA)	non-coding mutation	proximal_promoters	4	0.01038961038961039	0	0.0	0.41383811189890907	0.38316951602598825	2.0657871408829283	False	False	False	True	False			False	False	False
Breast carcinoma	BRCA	Aromatase_inhibitor	ENSG00000168255_POLR2J3		POLR2J3 [proximal promoters] - Aromatase inhibitor (BRCA)	non-coding mutation	proximal_promoters	4	0.011299435028248588	0	0.0	0.41383811189890907	0.38316951602598825	2.1866187325238315	False	False	False	True	False			False	False	False
Breast cancer ER+/HER2-	BRCA_ERpos	Pyrimidine_antagonist	FOXA1		FOXA1 - Pyrimidine antagonist (BRCA ERpos)	coding mutations		20	0.09433962264150944	3	0.0375	0.4159655460993925	0.38094263994678057	1.4193291386697768	False	False	False	True	False			True	False	False
Colorectal carcinoma	COREAD	Topoisomerase_inhibitor	SOX9		SOX9 - Topoisomerase inhibitor (COREAD)	coding mutations		10	0.07352941176470588	7	0.13725490196078433	0.4168978964232887	0.37997029622429707	-1.1510135653105236	False	False	False	False	False			False	True	False
Breast cancer triple negative	BRCA_TNB	Platinum	TP53		TP53 - Platinum (BRCA TNB)	coding mutations		25	0.9259259259259259	62	0.7848101265822784	0.4172009851587042	0.3796546747218158	1.77754358673852	False	False	False	False	False			True	False	False
Breast cancer ER+/HER2+	BRCA_HER2pos	Aromatase_inhibitor	GATA3		GATA3 - Aromatase inhibitor (BRCA HER2pos)	coding mutations		9	0.225	1	0.05555555555555555	0.4172009851587042	0.3796546747218158	2.350780100734856	False	False	False	False	False			True	False	False
Breast carcinoma	BRCA	Aromatase_inhibitor	CDKN1B		CDKN1B - Aromatase inhibitor (BRCA)	coding mutations		11	0.031073446327683617	2	0.009950248756218905	0.4216192851638922	0.3750795324048343	1.6786544548871598	False	False	False	True	False			False	True	False
Colorectal carcinoma	COREAD	Topoisomerase_inhibitor	AC093627.9		AC093627.9 - Topoisomerase inhibitor (COREAD)	Amp		17	0.125	2	0.0392156862745098	0.42484027004763997	0.3717743237755341	1.7999970292326497	False	False	False	True	False			False	False	False
Colorectal carcinoma	COREAD	Topoisomerase_inhibitor	AC093627.9		AC093627.9 - Topoisomerase inhibitor (COREAD)	Amp		17	0.125	2	0.0392156862745098	0.42484027004763997	0.3717743237755341	1.7999970292326497	False	False	False	True	False			False	False	False
Breast cancer ER+/HER2-	BRCA_ERpos	Microtubule_inhibitor	DYRK2		DYRK2 - Microtubule inhibitor (BRCA-ERpos)	Amp		3	0.2	5	0.0625	0.4300208019343329	0.366510535241856	1.87886760099505	False	False	False	False	False			True	False	False
Breast carcinoma	BRCA	Anti_VEGF	KRTAP5-7		KRTAP5-7 - Anti VEGF (BRCA)	coding mutations		1	0.027777777777777776	0	0.0	0.43029128045557175	0.3662374544947128	12.557942286787448	False	False	False	True	False			False	True	False
Lung adenocarcinoma	LUAD	Folate_antagonist	CDKN2A.p16INK4a		CDKN2A.p16INK4a - Folate antagonist (LUAD)	coding mutations		8	0.12307692307692308	1	0.027777777777777776	0.43029128045557175	0.3662374544947128	2.29668666438115	False	False	False	True	False			False	False	False
Kidney renal clear cell carcinoma	KIRC	Multikinase_inhibitor	PVT1		PVT1 - Multikinase inhibitor (KIRC)	Amp		2	0.09090909090909091	1	0.009174311926605505	0.432978009622781	0.36353416032561975	3.3909887123099907	False	False	False	True	False			False	False	False
Breast carcinoma	BRCA	Alkylating	RUNX1		RUNX1 - Alkylating (BRCA)	coding mutations		12	0.03116883116883117	2	0.009950248756218905	0.4350258452546926	0.3614849404751036	1.6828777230284289	False	False	False	True	False			False	True	False
Breast carcinoma	BRCA	Anthracycline	RUNX1		RUNX1 - Anthracycline (BRCA)	coding mutations		12	0.031007751937984496	2	0.009950248756218905	0.4350258452546926	0.3614849404751036	1.6712933724815755	False	False	False	True	False			False	True	False
Prostate carcinoma	PRAD	Anti_AR__GnRH	ENSG00000171862_PTEN		PTEN [splice sites] - Anti AR GnRH (PRAD)	non-coding mutation	splice_sites	6	0.018518518518518517	1	0.006535947712418301	0.4381966943859993	0.3583309029399294	1.5250287588355869	False	False	False	True	False			False	False	False
Breast carcinoma	BRCA	Selective_ER_modulator	RUNX1		RUNX1 - Selective ER modulator (BRCA)	coding mutations		12	0.03015075376884422	2	0.009950248756218905	0.4383307481897536	0.35819806322522185	1.6333376013113474	False	False	False	True	False			False	True	False
Breast cancer ER+/HER2-	BRCA_ERpos	Microtubule_inhibitor	MTRNR2L7		MTRNR2L7 - Microtubule inhibitor (BRCA ERpos)	coding mutations		1	0.06666666666666667	0	0.0	0.4394831844955339	0.3570577372466591	11.228818690495881	False	False	False	True	False			True	False	False
Ovarian serous adenocarcinoma	OV	Taxane	LETM1		LETM1 - Taxane (OV)	Amp		6	0.07407407407407407	2	0.01818181818181818	0.449858624366775	0.34692394912277785	2.10032146575633	False	False	False	True	False			False	False	False
Breast carcinoma	BRCA	Aromatase_inhibitor	MAX		MAX - Aromatase inhibitor (BRCA)	coding mutations		5	0.014124293785310734	0	0.0	0.4564726797349099	0.3405852102335856	10.972979786066293	False	False	False	True	False			False	True	False
Colorectal carcinoma	COREAD	Anti_EGFR	CDK12		CDK12 - Anti EGFR (COREAD)	Amp		6	0.13636363636363635	2	0.0392156862745098	0.45673836651290795	0.34033250565816703	1.93206562296326	False	False	False	True	False			False	False	False
Colorectal carcinoma	COREAD	Platinum	TTC28-AS1		TTC28-AS1 - Platinum (COREAD)	Del		0	0.0	1	0.0196078431372549	0.45673836651290795	0.34033250565816703	0.0	False	False	False	True	False			False	False	False
Colorectal carcinoma	COREAD	Platinum	RP11-72M17.1		RP11-72M17.1 - Platinum (COREAD)	Del		0	0.0	1	0.0196078431372549	0.45673836651290795	0.34033250565816703	0.0	False	False	False	True	False			False	False	False
Colorectal carcinoma	COREAD	Pyrimidine_antagonist	SLBP		SLBP - Pyrimidine antagonist (COREAD)	Del		0	0.0	1	0.0196078431372549	0.45673836651290795	0.34033250565816703	0.0	False	False	False	True	False			False	False	False
Breast cancer ER+/HER2-	BRCA_ERpos	Selective_ER_modulator	NF1		NF1 - Selective ER modulator (BRCA ERpos)	coding mutations		30	0.09146341463414634	3	0.0375	0.4572024790197628	0.3398914234611725	1.3701043488223452	False	False	False	True	False			True	False	False
Breast carcinoma	BRCA	Pyrimidine_antagonist	TBX3		TBX3 - Pyrimidine antagonist (BRCA)	coding mutations		15	0.052083333333333336	5	0.024875621890547265	0.4572024790197628	0.3398914234611725	1.1128767184106847	False	False	False	True	False			False	True	False
Ovarian serous adenocarcinoma	OV	Anti_VEGF	SH3BGRL3		SH3BGRL3 - Anti VEGF (OV)	coding mutations		1	0.045454545454545456	0	0.0	0.4572024790197628	0.3398914234611725	11.688250309133176	False	False	False	True	False			False	False	False
Breast cancer ER+/HER2+	BRCA_HER2pos	Selective_ER_modulator	MAP3K1		MAP3K1 - Selective ER modulator (BRCA HER2pos)	coding mutations		6	0.13636363636363635	0	0.0	0.4572024790197628	0.3398914234611725	7.906890595608518	False	False	False	True	False			True	False	False
Breast carcinoma	BRCA	Pyrimidine_antagonist	ENSG00000107485_GATA3		GATA3 [splice sites] - Pyrimidine antagonist (BRCA)	non-coding mutation	splice_sites	9	0.03125	10	0.04975124378109453	0.4615836554972642	0.3357495777834789	-0.6754680974479362	False	False	False	True	False			False	False	False
Breast carcinoma	BRCA	Selective_ER_modulator	ENSG00000065559_MAP2K4		MAP2K4 [splice sites] - Selective ER modulator (BRCA)	non-coding mutation	splice_sites	9	0.022613065326633167	2	0.009950248756218905	0.4619745737740805	0.3353819265509858	1.209176688067629	False	False	False	True	False			False	False	False
Breast cancer ER+/HER2-	BRCA_ERpos	mTOR_inhibitor	KRTAP5-7		KRTAP5-7 - mTOR inhibitor (BRCA ERpos)	coding mutations		2	0.03508771929824561	0	0.0	0.4667360534784177	0.33092865032126645	10.643856189774723	False	False	False	True	False			True	False	False
Breast cancer ER+/HER2+	BRCA_HER2pos	Pyrimidine_antagonist	RP11-136O12.2		RP11-136O12.2 - Pyrimidine antagonist (BRCA-HER2pos)	Amp		9	0.45	4	0.2222222222222222	0.470956618464962	0.3270190954804119	1.47713507059968	False	False	False	False	False			True	False	False
Breast cancer ER+/HER2+	BRCA_HER2pos	Pyrimidine_antagonist	RP11-136O12.2		RP11-136O12.2 - Pyrimidine antagonist (BRCA-HER2pos)	Amp		9	0.45	4	0.2222222222222222	0.470956618464962	0.3270190954804119	1.47713507059968	False	False	False	False	False			True	False	False
Stomach carcinoma	STAD	Pyrimidine_antagonist	RP11-145E5.5		CDKN2A - Pyrimidine antagonist (STAD)	Del		6	0.35294117647058826	7	0.12727272727272726	0.473441264526086	0.3247338922139256	1.87051342263951	False	False	False	False	False			False	False	False
Breast cancer ER+/HER2+	BRCA_HER2pos	Pyrimidine_antagonist	CTD-3088G3.8		CTD-3088G3.8 - Pyrimidine antagonist (BRCA-HER2pos)	Amp		5	0.25	1	0.05555555555555555	0.474781032920568	0.3235066390486791	2.4434065322282597	False	False	False	False	False			True	False	False
Kidney renal clear cell carcinoma	KIRC	Multikinase_inhibitor	PTEN		PTEN - Multikinase inhibitor (KIRC)	coding mutations		3	0.13636363636363635	6	0.05504587155963303	0.4749959871363363	0.3233100593686226	1.4391051720034036	False	False	False	False	False			False	False	False
Breast carcinoma	BRCA	Anthracycline	HOXC13		HOXC13 - Anthracycline (BRCA)	coding mutations		9	0.023255813953488372	1	0.004975124378109453	0.4768065858999826	0.3216577545256487	2.2518417011475784	False	False	False	True	False			False	True	False
Prostate carcinoma	PRAD	Taxane	CTNNB1		CTNNB1 - Taxane (PRAD)	coding mutations		12	0.05240174672489083	3	0.0196078431372549	0.4768065858999826	0.3216577545256487	1.4677891384263406	False	False	False	True	False			False	False	False
Breast cancer ER+/HER2-	BRCA_ERpos	Aromatase_inhibitor	KMT2C		KMT2C - Aromatase inhibitor (BRCA ERpos)	coding mutations		40	0.1388888888888889	6	0.075	0.4770683050517612	0.321419435669882	0.9929477138738436	False	False	False	False	False			True	False	False
Breast cancer ER+/HER2-	BRCA_ERpos	Folate_antagonist	PIK3CA		PIK3CA - Folate antagonist (BRCA ERpos)	coding mutations		16	0.6153846153846154	36	0.45	0.4770683050517612	0.321419435669882	0.968316075527015	False	False	False	False	False			True	False	False
Breast carcinoma	BRCA	Alkylating	FOXA1		FOXA1 - Alkylating (BRCA)	coding mutations		25	0.06493506493506493	7	0.03482587064676617	0.4770683050517612	0.321419435669882	0.9493214067405475	False	False	False	True	False			False	True	False
Ovarian serous adenocarcinoma	OV	Pyrimidine_antagonist	SH3BGRL3		SH3BGRL3 - Pyrimidine antagonist (OV)	coding mutations		1	0.041666666666666664	0	0.0	0.4770683050517612	0.321419435669882	11.688250309133176	False	False	False	True	False			False	False	False
Breast carcinoma	BRCA	Aromatase_inhibitor	ENSG00000108239_TBC1D12		TBC1D12 [5utr] - Aromatase inhibitor (BRCA)	non-coding mutation	5utr	6	0.01694915254237288	6	0.029850746268656716	0.4774550348906188	0.321067522548086	-0.8100936657310223	False	False	False	True	False			False	False	False
Breast carcinoma	BRCA	Anti_VEGF	GATA3		GATA3 - Anti VEGF (BRCA)	coding mutations		7	0.19444444444444445	23	0.11442786069651742	0.4777809966412302	0.3207711279598925	0.9023174886165434	False	False	False	False	False			False	True	False
Breast cancer triple negative	BRCA_TNB	Taxane	PIK3CA		PIK3CA - Taxane (BRCA TNB)	coding mutations		10	0.15625	6	0.0759493670886076	0.4777809966412302	0.3207711279598925	1.1725428282693044	False	False	False	False	False			True	False	False
Breast cancer triple negative	BRCA_TNB	Alkylating	PIK3CA		PIK3CA - Alkylating (BRCA TNB)	coding mutations		10	0.15873015873015872	6	0.0759493670886076	0.4777809966412302	0.3207711279598925	1.1994980233139918	False	False	False	False	False			True	False	False
Prostate carcinoma	PRAD	Anti_AR__GnRH	AC093323.1		AC093323.1 - Anti AR GnRH (PRAD)	coding mutations		5	0.015432098765432098	0	0.0	0.4777809966412302	0.3207711279598925	11.064742764750257	False	False	False	True	False			False	False	False
Prostate carcinoma	PRAD	Anti_AR__GnRH	NRAS		NRAS - Anti AR GnRH (PRAD)	coding mutations		6	0.018518518518518517	0	0.0	0.4781928938988131	0.32039688192886745	10.801708358916464	False	False	False	True	False			False	False	False
Prostate carcinoma	PRAD	Anti_AR__GnRH	AL590867.1		AL590867.1 - Anti AR GnRH (PRAD)	coding mutations		6	0.018518518518518517	0	0.0	0.4781928938988131	0.32039688192886745	10.579315937580011	False	False	False	True	False			False	False	False
Breast carcinoma	BRCA	mTOR_inhibitor	CDH1		CDH1 - mTOR inhibitor (BRCA)	coding mutations		8	0.11940298507462686	13	0.06467661691542288	0.4790885172806928	0.31958423811992664	0.9968912231700414	False	False	False	False	False			False	True	False
Esophageal carcinoma	ESCA	Pyrimidine_antagonist	SMARCA4		SMARCA4 - Pyrimidine antagonist (ESCA)	coding mutations		6	0.20689655172413793	8	0.09411764705882353	0.4803127403378498	0.3184758935087733	1.328761550814043	False	False	False	False	False			False	False	False
Breast carcinoma	BRCA	Pyrimidine_antagonist	ENSG00000104660_LEPROTL1		LEPROTL1 [proximal promoters] - Pyrimidine antagonist (BRCA)	non-coding mutation	proximal_promoters	9	0.03125	3	0.014925373134328358	0.4806059020094439	0.3182109002104479	1.0969582394916375	False	False	False	True	False			False	False	False
Breast cancer ER+/HER2-	BRCA_ERpos	Taxane	RP11-346L1.2		RP11-346L1.2 - Taxane (BRCA-ERpos)	Amp		64	0.2782608695652174	15	0.1875	0.481137433422676	0.3177308528324753	0.738193176401182	False	False	False	False	False			True	False	False
Ovarian serous adenocarcinoma	OV	Pyrimidine_antagonist	PATL2		PATL2 - Pyrimidine antagonist (OV)	Del		2	0.08333333333333333	1	0.00909090909090909	0.482821204476088	0.3162136648697709	3.27097167616484	False	False	False	True	False			False	False	False
Breast carcinoma	BRCA	Microtubule_inhibitor	MTRNR2L7		MTRNR2L7 - Microtubule inhibitor (BRCA)	coding mutations		1	0.045454545454545456	1	0.004975124378109453	0.4847171661365876	0.3145115995749863	3.2516902420229576	False	False	False	True	False			False	True	False
Breast carcinoma	BRCA	Alkylating	PTEN		PTEN - Alkylating (BRCA)	coding mutations		33	0.08571428571428572	11	0.05472636815920398	0.4894693333366837	0.31027451280847324	0.7003790117471176	False	False	False	False	False			False	True	False
Breast carcinoma	BRCA	Aromatase_inhibitor	CBFB		CBFB - Aromatase inhibitor (BRCA)	coding mutations		12	0.03389830508474576	12	0.05970149253731343	0.4925576635552548	0.3075429194853313	-0.8487848924340619	False	False	False	False	False			False	True	False
Breast cancer ER+/HER2-	BRCA_ERpos	Pyrimidine_antagonist	CDKN1B		CDKN1B - Pyrimidine antagonist (BRCA ERpos)	coding mutations		6	0.02830188679245283	0	0.0	0.493937773170433	0.30632776053169924	10.05889368905357	False	False	False	True	False			True	False	False
Breast carcinoma	BRCA	Anti_AR__GnRH	ENSG00000148735_PLEKHS1		PLEKHS1 [proximal promoters] - Anti AR GnRH (BRCA)	non-coding mutation	proximal_promoters	6	0.07692307692307693	10	0.04975124378109453	0.4966602068461161	0.3039406349302013	0.6795739302778694	False	False	False	True	False			False	False	False
Breast carcinoma	BRCA	Aromatase_inhibitor	ENSG00000104660_LEPROTL1		LEPROTL1 [proximal promoters] - Aromatase inhibitor (BRCA)	non-coding mutation	proximal_promoters	11	0.031073446327683617	3	0.014925373134328358	0.4966602068461161	0.3039406349302013	1.0885609596636354	False	False	False	True	False			False	False	False
Breast cancer ER+/HER2-	BRCA_ERpos	Taxane	RB1		RB1 - Taxane (BRCA ERpos)	coding mutations		12	0.05217391304347826	1	0.0125	0.4973368966104178	0.3033493199757105	2.1208906449680915	False	False	False	True	False			True	False	False
Breast cancer ER+/HER2-	BRCA_ERpos	Taxane	CDKN1B		CDKN1B - Taxane (BRCA ERpos)	coding mutations		7	0.030434782608695653	0	0.0	0.4973368966104178	0.3033493199757105	10.006426269159434	False	False	False	True	False			True	False	False
Breast cancer ER+/HER2-	BRCA_ERpos	Taxane	RUNX1		RUNX1 - Taxane (BRCA ERpos)	coding mutations		7	0.030434782608695653	0	0.0	0.4973368966104178	0.3033493199757105	9.643856189774723	False	False	False	True	False			True	False	False
Kidney renal clear cell carcinoma	KIRC	Multikinase_inhibitor	UQCRFS1		UQCRFS1 - Multikinase inhibitor (KIRC)	Amp		1	0.045454545454545456	1	0.009174311926605505	0.4996124486200821	0.3013667490415884	2.34893591943619	False	False	False	True	False			False	False	False
Kidney renal clear cell carcinoma	KIRC	Multikinase_inhibitor	PDZD2		PDZD2 - Multikinase inhibitor (KIRC)	Amp		1	0.045454545454545456	1	0.009174311926605505	0.4996124486200821	0.3013667490415884	2.34893591943619	False	False	False	True	False			False	False	False
Kidney renal clear cell carcinoma	KIRC	Multikinase_inhibitor	MAP4K5		MAP4K5 - Multikinase inhibitor (KIRC)	Del		1	0.045454545454545456	1	0.009174311926605505	0.4996124486200821	0.3013667490415884	2.34893591943619	False	False	False	True	False			False	False	False
Kidney renal clear cell carcinoma	KIRC	Multikinase_inhibitor	CTD-2313F11.1		CTD-2313F11.1 - Multikinase inhibitor (KIRC)	Amp		1	0.045454545454545456	1	0.009174311926605505	0.4996124486200821	0.3013667490415884	2.33570191509189	False	False	False	True	False			False	False	False
Breast cancer ER+/HER2-	BRCA_ERpos	Selective_ER_modulator	ZNF583		ZNF583 - Selective ER modulator (BRCA-ERpos)	Amp		19	0.057926829268292686	1	0.0125	0.499704167890905	0.3012870282150628	2.29493151994705	False	False	False	True	False			True	False	False
Breast cancer ER+/HER2-	BRCA_ERpos	Selective_ER_modulator	TP53		TP53 - Selective ER modulator (BRCA ERpos)	coding mutations		90	0.27439024390243905	16	0.2	0.5070277219667196	0.29496829477310305	0.5979887996042477	False	False	False	False	False			True	False	False
Colorectal cancer MSS	COREAD_MSS	Topoisomerase_inhibitor	SOX9		SOX9 - Topoisomerase inhibitor (COREAD MSS)	coding mutations		9	0.06818181818181818	6	0.14285714285714285	0.5070277219667196	0.29496829477310305	-1.184344601344946	False	False	False	False	False			True	False	False
Colorectal carcinoma	COREAD	Anti_VEGF	ATM		ATM - Anti VEGF (COREAD)	coding mutations		20	0.10256410256410256	8	0.1568627450980392	0.5080118904910206	0.29412612253064163	-0.8621477849610251	False	False	False	False	False			False	True	False
Colorectal carcinoma	COREAD	Platinum	BCL9		BCL9 - Platinum (COREAD)	coding mutations		16	0.058394160583941604	5	0.09803921568627451	0.5126567639328486	0.2901733082221109	-0.9559282299815982	False	False	False	False	False			False	False	False
Prostate carcinoma	PRAD	Anti_AR__GnRH	CHD1		CHD1 - Anti AR GnRH (PRAD)	Del		31	0.09567901234567901	8	0.05228758169934641	0.51567630154291	0.287622826603044	0.93758952805061	False	False	False	False	False			False	False	False
Prostate carcinoma	PRAD	Taxane	RYBP		RYBP - Taxane (PRAD)	Del		0	0.0	2	0.013071895424836602	0.51567630154291	0.287622826603044	0.0	False	False	False	True	False			False	False	False
Breast cancer ER+/HER2-	BRCA_ERpos	Anti_VEGF	RPL21P122		MAP2K4 - Anti VEGF (BRCA-ERpos)	Del		4	0.16	5	0.0625	0.515772308310927	0.28754197873666026	1.4971248073189198	False	False	False	False	False			True	False	False
Breast cancer ER+/HER2-	BRCA_ERpos	Anti_HER2	AP001888.1		AP001888.1 - Anti HER2 (BRCA-ERpos)	Amp		4	0.4	16	0.2	0.515772308310927	0.28754197873666026	1.3959682368708302	False	False	False	False	False			True	False	False
Breast cancer ER+/HER2-	BRCA_ERpos	Alkylating	C19orf26		C19orf26 - Alkylating (BRCA-ERpos)	Del		0	0.0	1	0.0125	0.515772308310927	0.28754197873666026	0.0	False	False	False	True	False			True	False	False
Breast cancer ER+/HER2-	BRCA_ERpos	Alkylating	TTC28-AS1		TTC28-AS1 - Alkylating (BRCA-ERpos)	Del		0	0.0	1	0.0125	0.515772308310927	0.28754197873666026	0.0	False	False	False	True	False			True	False	False
Breast cancer ER+/HER2-	BRCA_ERpos	Anthracycline	ANO7		ANO7 - Anthracycline (BRCA-ERpos)	Del		0	0.0	1	0.0125	0.515772308310927	0.28754197873666026	0.0	False	False	False	True	False			True	False	False
Breast cancer ER+/HER2+	BRCA_HER2pos	Aromatase_inhibitor	DDHD2		DDHD2 - Aromatase inhibitor (BRCA-HER2pos)	Amp		8	0.2	1	0.05555555555555555	0.51848302989334	0.28526545363229794	2.14115808951129	False	False	False	False	False			True	False	False
Breast cancer ER+/HER2-	BRCA_ERpos	Pyrimidine_antagonist	MAP2K4		MAP2K4 - Pyrimidine antagonist (BRCA ERpos)	coding mutations		19	0.08962264150943396	3	0.0375	0.5219843981401796	0.2823424776546136	1.3378653672621523	False	False	False	True	False			True	False	False
Pancreas carcinoma	PAAD	Pyrimidine_antagonist	SMAD4		SMAD4 - Pyrimidine antagonist (PAAD)	coding mutations		8	0.36363636363636365	53	0.24311926605504589	0.5219843981401796	0.2823424776546136	0.8318575792639239	False	False	False	False	False			False	False	False
Esophageal carcinoma	ESCA	Taxane	TP53		TP53 - Taxane (ESCA)	coding mutations		35	0.7777777777777778	74	0.8705882352941177	0.5219843981401796	0.2823424776546136	-0.9398965141721768	False	False	False	False	False			False	False	False
Uterus carcinoma	UCEC	Platinum	TP53		TP53 - Platinum (UCEC)	coding mutations		7	0.4666666666666667	29	0.6904761904761905	0.5219843981401796	0.2823424776546136	-1.3465129558517066	False	False	False	False	False			False	False	False
Breast cancer ER+/HER2-	BRCA_ERpos	Anthracycline	GATA3		GATA3 - Anthracycline (BRCA ERpos)	coding mutations		37	0.13962264150943396	16	0.2	0.5292657016828165	0.2763262489381184	-0.6212158285304131	False	False	False	False	False			True	False	False
Breast cancer ER+/HER2-	BRCA_ERpos	Alkylating	GATA3		GATA3 - Alkylating (BRCA ERpos)	coding mutations		37	0.14015151515151514	16	0.2	0.5295339743646195	0.2761061707675609	-0.6148840346348861	False	False	False	False	False			True	False	False
Breast cancer ER+/HER2-	BRCA_ERpos	Anti_VEGF	LINC00536		LINC00536 - Anti VEGF (BRCA-ERpos)	Amp		8	0.32	17	0.2125	0.5350520584649471	0.2716039607747377	0.7941719272171309	False	False	False	False	False			True	False	False
Colorectal carcinoma	COREAD	Anti_VEGF	TCF7L2		TCF7L2 - Anti VEGF (COREAD)	coding mutations		13	0.06666666666666667	6	0.11764705882352941	0.5350634361236573	0.271594725782029	-1.0514545247088	False	False	False	False	False			False	True	False
Colorectal carcinoma	COREAD	Platinum	BRAF		BRAF - Platinum (COREAD)	coding mutations		22	0.08029197080291971	1	0.0196078431372549	0.5366950333924458	0.27027242368116816	1.991645596935989	False	False	False	True	False			False	False	False
Breast carcinoma	BRCA	Platinum	ETV6		ETV6 - Platinum (BRCA)	Amp		4	0.0625	5	0.024875621890547265	0.5384054651635329	0.2688905403919569	1.3795968674388102	False	False	False	True	False			False	False	False
Colorectal carcinoma	COREAD	Anti_VEGF	RN7SKP146		RN7SKP146 - Anti VEGF (COREAD)	Amp		14	0.07179487179487179	1	0.0196078431372549	0.5412365866121621	0.266612853562376	1.9745613143544298	False	False	False	True	False			False	False	False
Colorectal carcinoma	COREAD	Pyrimidine_antagonist	BRAF		BRAF - Pyrimidine antagonist (COREAD)	coding mutations		25	0.07961783439490445	1	0.0196078431372549	0.5459260004207969	0.2628662213738687	1.9812566135093237	False	False	False	True	False			False	False	False
Stomach carcinoma	STAD	Pyrimidine_antagonist	STS		STS - Pyrimidine antagonist (STAD)	Del		3	0.17647058823529413	2	0.03636363636363636	0.547024828652483	0.2619929612313741	2.45964753682125	False	False	False	True	False			False	False	False
Colorectal carcinoma	COREAD	Pyrimidine_antagonist	TH		TH - Pyrimidine antagonist (COREAD)	Amp		22	0.07006369426751592	1	0.0196078431372549	0.548832634099166	0.2605600729794805	1.93862362791149	False	False	False	True	False			False	False	False
Colorectal carcinoma	COREAD	Pyrimidine_antagonist	TH		TH - Pyrimidine antagonist (COREAD)	Amp		22	0.07006369426751592	1	0.0196078431372549	0.548832634099166	0.2605600729794805	1.93862362791149	False	False	False	True	False			False	False	False
Breast cancer ER+/HER2-	BRCA_ERpos	Taxane	KMT2C		KMT2C - Taxane (BRCA ERpos)	coding mutations		31	0.13478260869565217	6	0.075	0.5515800519441774	0.2583914486006522	0.9428132651884908	False	False	False	False	False			True	False	False
Breast carcinoma	BRCA	Taxane	RUNX1		RUNX1 - Taxane (BRCA)	coding mutations		10	0.027247956403269755	2	0.009950248756218905	0.5515800519441774	0.2583914486006522	1.4833353724810625	False	False	False	True	False			False	True	False
Breast cancer ER+/HER2-	BRCA_ERpos	Selective_ER_modulator	MAP2K4		MAP2K4 - Selective ER modulator (BRCA ERpos)	coding mutations		27	0.08231707317073171	3	0.0375	0.5583782516537467	0.2530715054470494	1.2037183544504209	False	False	False	True	False			True	False	False
Colorectal carcinoma	COREAD	Pyrimidine_antagonist	TCF7L2		TCF7L2 - Pyrimidine antagonist (COREAD)	coding mutations		22	0.07006369426751592	6	0.11764705882352941	0.5589189210989404	0.2526511879511569	-0.9706976379797568	False	False	False	False	False			False	False	False
Breast cancer ER+/HER2+	BRCA_HER2pos	Anthracycline	GATA3		GATA3 - Anthracycline (BRCA HER2pos)	coding mutations		7	0.20588235294117646	1	0.05555555555555555	0.5639700277898493	0.2487439760013404	2.140257558184484	False	False	False	False	False			True	False	False
Breast cancer ER+/HER2-	BRCA_ERpos	Anti_VEGF	MTRNR2L7		MTRNR2L7 - Anti VEGF (BRCA ERpos)	coding mutations		1	0.04	0	0.0	0.5648351648351652	0.2480782733258176	11.228818690495881	False	False	False	True	False			True	False	False
Breast cancer ER+/HER2-	BRCA_ERpos	Anti_VEGF	KRTAP5-7		KRTAP5-7 - Anti VEGF (BRCA ERpos)	coding mutations		1	0.04	0	0.0	0.5648351648351652	0.2480782733258176	11.228818690495881	False	False	False	True	False			True	False	False
Breast cancer ER+/HER2+	BRCA_HER2pos	Alkylating	GATA3		GATA3 - Alkylating (BRCA HER2pos)	coding mutations		7	0.19444444444444445	1	0.05555555555555555	0.5679821805017132	0.2456652893438626	2.087802258977088	False	False	False	False	False			True	False	False
Breast carcinoma	BRCA	Taxane	PTEN		PTEN - Taxane (BRCA)	coding mutations		31	0.08446866485013624	11	0.05472636815920398	0.5680483505990509	0.2456146968511672	0.6775053354269196	False	False	False	False	False			False	True	False
Lung adenocarcinoma	LUAD	Folate_antagonist	TDRD12		TDRD12 - Folate antagonist (LUAD)	Amp		11	0.16923076923076924	2	0.05555555555555555	0.572159620867483	0.2424827949984645	1.77713310493889	False	False	False	False	False			False	False	False
Breast cancer ER+/HER2-	BRCA_ERpos	Selective_ER_modulator	HS3ST4		HS3ST4 - Selective ER modulator (BRCA-ERpos)	Amp		25	0.07621951219512195	3	0.0375	0.57421896061449	0.240922471271254	1.08027437518494	False	False	False	True	False			True	False	False
Breast carcinoma	BRCA	Taxane	ENSG00000148735_PLEKHS1		PLEKHS1 [proximal promoters] - Taxane (BRCA)	non-coding mutation	proximal_promoters	25	0.0681198910081744	10	0.04975124378109453	0.5743896436780548	0.2407933990826439	0.4918005996485793	False	False	False	True	False			False	False	False
Breast cancer ER+/HER2-	BRCA_ERpos	Aromatase_inhibitor	TP53		TP53 - Aromatase inhibitor (BRCA ERpos)	coding mutations		77	0.2673611111111111	16	0.2	0.5767801184488788	0.238989718116568	0.5466753533882905	False	False	False	False	False			True	False	False
Breast cancer ER+/HER2-	BRCA_ERpos	Selective_ER_modulator	KMT2C		KMT2C - Selective ER modulator (BRCA ERpos)	coding mutations		42	0.12804878048780488	6	0.075	0.5767801184488788	0.238989718116568	0.8577332770037986	False	False	False	False	False			True	False	False
Breast carcinoma	BRCA	Anthracycline	PTEN		PTEN - Anthracycline (BRCA)	coding mutations		33	0.08527131782945736	11	0.05472636815920398	0.5767801184488788	0.238989718116568	0.6881082704076246	False	False	False	False	False			False	True	False
Breast cancer ER+/HER2-	BRCA_ERpos	CDK4__6_inhibitor	CDH1		CDH1 - CDK4 6 inhibitor (BRCA ERpos)	coding mutations		13	0.20967741935483872	10	0.125	0.5836000984236308	0.23388464353520674	0.8938614228016868	False	False	False	False	False			True	False	False
Breast carcinoma	BRCA	Selective_ER_modulator	ENSG00000164440_TXLNB		TXLNB [proximal promoters] - Selective ER modulator (BRCA)	non-coding mutation	proximal_promoters	8	0.020100502512562814	2	0.009950248756218905	0.5851221385803107	0.23275346968730865	1.0363455278730085	False	False	False	True	False			False	False	False
Breast carcinoma	BRCA	Anthracycline	ENSG00000065559_MAP2K4		MAP2K4 [splice sites] - Anthracycline (BRCA)	non-coding mutation	splice_sites	8	0.020671834625323	2	0.009950248756218905	0.5851221385803107	0.23275346968730865	1.0774233944413467	False	False	False	True	False			False	False	False
Breast carcinoma	BRCA	Alkylating	ENSG00000065559_MAP2K4		MAP2K4 [splice sites] - Alkylating (BRCA)	non-coding mutation	splice_sites	8	0.02077922077922078	2	0.009950248756218905	0.5851221385803107	0.23275346968730865	1.0850206420464934	False	False	False	True	False			False	False	False
Breast carcinoma	BRCA	Aromatase_inhibitor	ENSG00000065559_MAP2K4		MAP2K4 [splice sites] - Aromatase inhibitor (BRCA)	non-coding mutation	splice_sites	7	0.01977401129943503	2	0.009950248756218905	0.5851221385803107	0.23275346968730865	1.0123574281416392	False	False	False	True	False			False	False	False
Breast carcinoma	BRCA	Taxane	ENSG00000164440_TXLNB		TXLNB [proximal promoters] - Taxane (BRCA)	non-coding mutation	proximal_promoters	8	0.021798365122615803	2	0.009950248756218905	0.5851221385803107	0.23275346968730865	1.1552765852120237	False	False	False	True	False			False	False	False
Breast cancer ER+/HER2-	BRCA_ERpos	Platinum	MTRNR2L7		MTRNR2L7 - Platinum (BRCA ERpos)	coding mutations		1	0.037037037037037035	0	0.0	0.5858687289189791	0.2321996820921028	11.228818690495881	False	False	False	True	False			True	False	False
Colorectal cancer MSS	COREAD_MSS	Topoisomerase_inhibitor	FBXW7		FBXW7 - Topoisomerase inhibitor (COREAD MSS)	coding mutations		12	0.09090909090909091	7	0.16666666666666666	0.5858687289189791	0.2321996820921028	-0.9971174914668788	False	False	False	False	False			True	False	False
Breast carcinoma	BRCA	Platinum	PTEN		PTEN - Platinum (BRCA)	coding mutations		6	0.09375	11	0.05472636815920398	0.5880460051100851	0.2305886960601169	0.8382126724544112	False	False	False	False	False			False	True	False
Breast cancer ER+/HER2+	BRCA_HER2pos	Selective_ER_modulator	GATA3		GATA3 - Selective ER modulator (BRCA HER2pos)	coding mutations		9	0.20454545454545456	1	0.05555555555555555	0.5880460051100851	0.2305886960601169	2.1702455647234644	False	False	False	False	False			True	False	False
Breast cancer ER+/HER2-	BRCA_ERpos	Taxane	ERBB2		ERBB2 - Taxane (BRCA ERpos)	coding mutations		14	0.06086956521739131	2	0.025	0.5895841951530776	0.2294541670245225	1.3384402623929073	False	False	False	True	False			True	False	False
Breast cancer ER+/HER2-	BRCA_ERpos	Alkylating	ERBB2		ERBB2 - Alkylating (BRCA ERpos)	coding mutations		17	0.06439393939393939	2	0.025	0.6031728439809175	0.2195582194836436	1.4250352030580231	False	False	False	True	False			True	False	False
Breast cancer ER+/HER2-	BRCA_ERpos	Anthracycline	ERBB2		ERBB2 - Anthracycline (BRCA ERpos)	coding mutations		16	0.06037735849056604	2	0.025	0.6031728439809175	0.2195582194836436	1.3259758627729124	False	False	False	True	False			True	False	False
Colorectal cancer MSS	COREAD_MSS	Anti_VEGF	SOX9		SOX9 - Anti VEGF (COREAD MSS)	coding mutations		17	0.08854166666666667	6	0.14285714285714285	0.6033474308793899	0.21943253220141845	-0.7763126786990324	False	False	False	False	False			True	False	False
Breast cancer ER+/HER2-	BRCA_ERpos	Platinum	PTEN		PTEN - Platinum (BRCA ERpos)	coding mutations		4	0.14814814814814814	6	0.075	0.6054792804953513	0.21790071382645668	1.1016013599322758	False	False	False	False	False			True	False	False
Colorectal carcinoma	COREAD	Topoisomerase_inhibitor	FBXW7		FBXW7 - Topoisomerase inhibitor (COREAD)	coding mutations		12	0.08823529411764706	7	0.13725490196078433	0.6054792804953513	0.21790071382645668	-0.8650973289130952	False	False	False	False	False			False	True	False
Breast cancer ER+/HER2+	BRCA_HER2pos	Pyrimidine_antagonist	C6orf203		C6orf203 - Pyrimidine antagonist (BRCA-HER2pos)	Amp		4	0.2	1	0.05555555555555555	0.607678189221395	0.2163263510655221	2.11908750263982	False	False	False	False	False			True	False	False
Breast cancer ER+/HER2+	BRCA_HER2pos	Aromatase_inhibitor	RP4-724E16.2		RP4-724E16.2 - Aromatase inhibitor (BRCA-HER2pos)	Amp		13	0.325	3	0.16666666666666666	0.607678189221395	0.2163263510655221	1.2472726577209	False	False	False	False	False			True	False	False
Breast cancer ER+/HER2+	BRCA_HER2pos	Alkylating	STS		STS - Alkylating (BRCA-HER2pos)	Del		0	0.0	1	0.05555555555555555	0.607678189221395	0.2163263510655221	0.0	False	False	False	False	False			True	False	False
Colorectal carcinoma	COREAD	Anti_VEGF	SOX9		SOX9 - Anti VEGF (COREAD)	coding mutations		17	0.08717948717948718	7	0.13725490196078433	0.611592141927592	0.2135381032783724	-0.8912431232177069	False	False	False	False	False			False	True	False
Upper respiratory tract carcinoma	HNSC	Platinum	RP11-145E5.5		CDKN2A - Platinum (HNSC)	Del		7	0.3888888888888889	14	0.28	0.615141905149937	0.21102468663991972	0.6996152792102529	False	False	False	False	False			False	False	False
Upper respiratory tract carcinoma	HNSC	Platinum	NEUROD2		NEUROD2 - Platinum (HNSC)	Amp		2	0.1111111111111111	3	0.06	0.615141905149937	0.21102468663991972	0.95363255761658	False	False	False	False	False			False	False	False
Upper respiratory tract carcinoma	HNSC	Platinum	CASC8		CASC8 - Platinum (HNSC)	Amp		6	0.3333333333333333	9	0.18	0.615141905149937	0.21102468663991972	1.1681719516608702	False	False	False	False	False			False	False	False
Upper respiratory tract carcinoma	HNSC	Platinum	PPFIA1		PPFIA1 - Platinum (HNSC)	Amp		5	0.2777777777777778	18	0.36	0.615141905149937	0.21102468663991972	-0.5405974416089461	False	False	False	False	False			False	False	False
Upper respiratory tract carcinoma	HNSC	Platinum	PDE3A		PDE3A - Platinum (HNSC)	Amp		3	0.16666666666666666	2	0.04	0.615141905149937	0.21102468663991972	2.22188794467082	False	False	False	True	False			False	False	False
Upper respiratory tract carcinoma	HNSC	Platinum	GGTA2P		GGTA2P - Platinum (HNSC)	Amp		2	0.1111111111111111	1	0.02	0.615141905149937	0.21102468663991972	2.59621652190567	False	False	False	True	False			False	False	False
Breast cancer ER+/HER2-	BRCA_ERpos	Selective_ER_modulator	RP5-968P14.2		ARID1A - Selective ER modulator (BRCA-ERpos)	Del		1	0.003048780487804878	1	0.0125	0.618991650021313	0.20831520941950524	-2.02446072756277	False	False	False	True	False			True	False	False
Breast carcinoma	BRCA	Aromatase_inhibitor	NUMA1		NUMA1 - Aromatase inhibitor (BRCA)	coding mutations		12	0.03389830508474576	3	0.014925373134328358	0.6213822291813451	0.2066411712272293	1.2163497177366125	False	False	False	True	False			False	True	False
Prostate carcinoma	PRAD	Taxane	AC018512.1		AC018512.1 - Taxane (PRAD)	coding mutations		3	0.013100436681222707	0	0.0	0.6226185848055058	0.20577792002032702	10.579315937580011	False	False	False	True	False			False	False	False
Breast carcinoma	BRCA	Alkylating	RP11-848P1.9		MAP2K4 - Alkylating (BRCA)	Del		1	0.0025974025974025974	2	0.009950248756218905	0.6232599135631279	0.205330804887532	-1.944692614456	False	False	False	True	False			False	False	False
Colorectal carcinoma	COREAD	Pyrimidine_antagonist	MUM1		MUM1 - Pyrimidine antagonist (COREAD)	Del		1	0.0031847133757961785	1	0.0196078431372549	0.627123325233335	0.20264704576948173	-2.6058916409574397	False	False	False	True	False			False	False	False
Colorectal carcinoma	COREAD	Pyrimidine_antagonist	CDKN1B		CDKN1B - Pyrimidine antagonist (COREAD)	Del		1	0.0031847133757961785	1	0.0196078431372549	0.627123325233335	0.20264704576948173	-2.6058916409574397	False	False	False	True	False			False	False	False
Colorectal carcinoma	COREAD	Pyrimidine_antagonist	SNX30		SNX30 - Pyrimidine antagonist (COREAD)	Amp		1	0.0031847133757961785	1	0.0196078431372549	0.627123325233335	0.20264704576948173	-2.6058916409574397	False	False	False	True	False			False	False	False
Colorectal carcinoma	COREAD	Pyrimidine_antagonist	TTC28		TTC28 - Pyrimidine antagonist (COREAD)	Amp		1	0.0031847133757961785	1	0.0196078431372549	0.627123325233335	0.20264704576948173	-2.6058916409574397	False	False	False	True	False			False	False	False
Colorectal carcinoma	COREAD	Pyrimidine_antagonist	TTC28		TTC28 - Pyrimidine antagonist (COREAD)	Amp		1	0.0031847133757961785	1	0.0196078431372549	0.627123325233335	0.20264704576948173	-2.6058916409574397	False	False	False	True	False			False	False	False
Breast carcinoma	BRCA	Anti_VEGF	MTRNR2L7		MTRNR2L7 - Anti VEGF (BRCA)	coding mutations		1	0.027777777777777776	1	0.004975124378109453	0.6285775584639112	0.20164112826477548	2.5148256223732237	False	False	False	True	False			False	True	False
Breast carcinoma	BRCA	Pyrimidine_antagonist	ENSG00000148735_PLEKHS1		PLEKHS1 [proximal promoters] - Pyrimidine antagonist (BRCA)	non-coding mutation	proximal_promoters	19	0.06597222222222222	10	0.04975124378109453	0.6299095199562896	0.20072182801583324	0.4426204360503041	False	False	False	True	False			False	False	False
Breast carcinoma	BRCA	Taxane	ENSG00000104660_LEPROTL1		LEPROTL1 [proximal promoters] - Taxane (BRCA)	non-coding mutation	proximal_promoters	10	0.027247956403269755	3	0.014925373134328358	0.6299095199562896	0.20072182801583324	0.8943245892703001	False	False	False	True	False			False	False	False
Colorectal carcinoma	COREAD	Anti_VEGF	RP11-729L2.2		SMAD4 - Anti VEGF (COREAD)	Del		20	0.10256410256410256	2	0.0392156862745098	0.632999497129167	0.198596634997044	1.4809522714827998	False	False	False	True	False			False	False	False
Breast cancer ER+/HER2-	BRCA_ERpos	Aromatase_inhibitor	APOLD1		CDKN1B - Aromatase inhibitor (BRCA-ERpos)	Del		1	0.003472222222222222	1	0.0125	0.635313604318221	0.19701184477952746	-1.83641568785741	False	False	False	True	False			True	False	False
Colorectal carcinoma	COREAD	Topoisomerase_inhibitor	CCND2-AS1		CCND2-AS1 - Topoisomerase inhibitor (COREAD)	Amp		9	0.0661764705882353	1	0.0196078431372549	0.6370536081853149	0.19582402016157546	1.81781814488127	False	False	False	True	False			False	False	False
Breast carcinoma	BRCA	Anti_VEGF	RP11-304M2.6		RP11-304M2.6 - Anti VEGF (BRCA)	Del		1	0.027777777777777776	1	0.004975124378109453	0.6374460012521159	0.19555659889636445	2.4978654674938996	False	False	False	True	False			False	False	False
Stomach carcinoma	STAD	Pyrimidine_antagonist	CTD-2057D4.2		CTD-2057D4.2 - Pyrimidine antagonist (STAD)	Amp		7	0.4117647058823529	12	0.21818181818181817	0.638587563593528	0.19477954354054144	1.3059709238967199	False	False	False	False	False			False	False	False
Stomach carcinoma	STAD	Pyrimidine_antagonist	SUMO1P1		SUMO1P1 - Pyrimidine antagonist (STAD)	Amp		8	0.47058823529411764	15	0.2727272727272727	0.638587563593528	0.19477954354054144	1.2262555800806498	False	False	False	False	False			False	False	False
Stomach carcinoma	STAD	Platinum	SMARCA4		SMARCA4 - Platinum (STAD)	Del		2	0.1111111111111111	1	0.01818181818181818	0.638587563593528	0.19477954354054144	2.7328417354953904	False	False	False	True	False			False	False	False
Breast carcinoma	BRCA	Anti_AR__GnRH	PTEN		PTEN - Anti AR GnRH (BRCA)	coding mutations		7	0.08974358974358974	11	0.05472636815920398	0.6393942512034297	0.19423127279040495	0.7688787201668281	False	False	False	False	False			False	True	False
Breast cancer ER+/HER2-	BRCA_ERpos	Alkylating	RP11-848P1.9		MAP2K4 - Alkylating (BRCA-ERpos)	Del		1	0.003787878787878788	1	0.0125	0.639737108190091	0.19399845713803054	-1.7287868242555202	False	False	False	True	False			True	False	False
Uterus carcinoma	UCEC	Taxane	MYC		MYC - Taxane (UCEC)	Amp		4	0.3076923076923077	9	0.21428571428571427	0.639906906009205	0.19388320280870935	0.690791809290997	False	False	False	False	False			False	False	False
Breast carcinoma	BRCA	Selective_ER_modulator	ENSG00000108239_TBC1D12		TBC1D12 [5utr] - Selective ER modulator (BRCA)	non-coding mutation	5utr	9	0.022613065326633167	6	0.029850746268656716	0.6454914654010864	0.19010949554119674	-0.3922733823105813	False	False	False	True	False			False	False	False
Breast carcinoma	BRCA	Alkylating	ENSG00000148735_PLEKHS1		PLEKHS1 [proximal promoters] - Alkylating (BRCA)	non-coding mutation	proximal_promoters	25	0.06493506493506493	10	0.04975124378109453	0.6454914654010864	0.19010949554119674	0.41833989286518464	False	False	False	True	False			False	False	False
Breast cancer ER+/HER2-	BRCA_ERpos	Taxane	GATA3		GATA3 - Taxane (BRCA ERpos)	coding mutations		34	0.14782608695652175	16	0.2	0.6481102314480139	0.1883511224654717	-0.5251693215110942	False	False	False	False	False			True	False	False
Prostate carcinoma	PRAD	Anti_AR__GnRH	SLC4A1		TP53 - Anti AR GnRH (PRAD)	Del		0	0.0	1	0.006535947712418301	0.648306095477549	0.1882198950717542	0.0	False	False	False	True	False			False	False	False
Prostate carcinoma	PRAD	Anti_AR__GnRH	TTC28-AS1		TTC28-AS1 - Anti AR GnRH (PRAD)	Del		0	0.0	1	0.006535947712418301	0.648306095477549	0.1882198950717542	0.0	False	False	False	True	False			False	False	False
Prostate carcinoma	PRAD	Anti_AR__GnRH	CSNK1G2		CSNK1G2 - Anti AR GnRH (PRAD)	Del		0	0.0	1	0.006535947712418301	0.648306095477549	0.1882198950717542	0.0	False	False	False	True	False			False	False	False
Prostate carcinoma	PRAD	Taxane	RREB1		RREB1 - Taxane (PRAD)	Del		0	0.0	1	0.006535947712418301	0.648306095477549	0.1882198950717542	0.0	False	False	False	True	False			False	False	False
Esophageal carcinoma	ESCA	Platinum	ENSG00000198326_TMEM239		TMEM239 [splice sites] - Platinum (ESCA)	non-coding mutation	splice_sites	3	0.046875	2	0.023529411764705882	0.6518145241962998	0.18587596650353896	1.0363159604511656	False	False	False	True	False			False	False	False
Breast carcinoma	BRCA	Folate_antagonist	RP11-554A11.8		RP11-554A11.8 - Folate antagonist (BRCA)	Amp		7	0.20588235294117646	27	0.13432835820895522	0.654505458912592	0.18408672685848265	0.736952279090752	False	False	False	False	False			False	False	False
Lung adenocarcinoma	LUAD	Platinum	ENSG00000141510_TP53		TP53 [splice sites] - Platinum (LUAD)	non-coding mutation	splice_sites	7	0.09859154929577464	1	0.027777777777777776	0.6559707590512801	0.1831155195659764	1.9404016979698417	False	False	False	True	False			False	False	False
Lung adenocarcinoma	LUAD	Folate_antagonist	ENSG00000150991_UBC		UBC [5utr] - Folate antagonist (LUAD)	non-coding mutation	5utr	7	0.1076923076923077	1	0.027777777777777776	0.6559707590512801	0.1831155195659764	2.082068267261944	False	False	False	True	False			False	False	False
Colorectal carcinoma	COREAD	Anti_EGFR	CAPZA2		CAPZA2 - Anti EGFR (COREAD)	Amp		3	0.06818181818181818	1	0.0196078431372549	0.659637204270039	0.18069485764619825	1.85276086603928	False	False	False	True	False			False	False	False
Ovarian serous adenocarcinoma	OV	Taxane	CASC11		CASC11 - Taxane (OV)	Amp		32	0.3950617283950617	31	0.2818181818181818	0.660080859164339	0.1804028606128004	0.7309880051326391	False	False	False	False	False			False	False	False
Breast cancer ER+/HER2-	BRCA_ERpos	Pyrimidine_antagonist	KMT2C		KMT2C - Pyrimidine antagonist (BRCA ERpos)	coding mutations		27	0.12735849056603774	6	0.075	0.6608571428571436	0.17989241157965574	0.8487981812441889	False	False	False	False	False			True	False	False
Skin melanoma	SKCM	Immunotherapy	S100B		S100B - Immunotherapy (SKCM)	coding mutations		1	0.023255813953488372	0	0.0	0.6608571428571436	0.17989241157965574	11.521600439723727	False	False	False	True	False			False	False	False
Colorectal cancer MSS	COREAD_MSS	Pyrimidine_antagonist	PTEN		PTEN - Pyrimidine antagonist (COREAD MSS)	coding mutations		7	0.022950819672131147	2	0.047619047619047616	0.6608571428571436	0.17989241157965574	-1.0868178877356678	False	False	False	True	False			True	False	False
Colorectal cancer MSS	COREAD_MSS	Anti_EGFR	MDFI		MDFI - Anti EGFR (COREAD-MSS)	Amp		7	0.16279069767441862	1	0.023809523809523808	0.662247831825039	0.17897945489250985	3.00040247521564	False	False	False	True	False			True	False	False
Colorectal cancer MSS	COREAD_MSS	Anti_VEGF	KAT6A		KAT6A - Anti VEGF (COREAD-MSS)	Amp		25	0.13020833333333334	1	0.023809523809523808	0.662247831825039	0.17897945489250985	2.6457195084024705	False	False	False	True	False			True	False	False
Colorectal cancer MSS	COREAD_MSS	Anti_VEGF	CASC8		CASC8 - Anti VEGF (COREAD-MSS)	Amp		45	0.234375	4	0.09523809523809523	0.662247831825039	0.17897945489250985	1.5348366688412902	False	False	False	False	False			True	False	False
Colorectal cancer MSS	COREAD_MSS	Platinum	TTC28-AS1		TTC28-AS1 - Platinum (COREAD-MSS)	Del		0	0.0	1	0.023809523809523808	0.662247831825039	0.17897945489250985	0.0	False	False	False	True	False			True	False	False
Colorectal cancer MSS	COREAD_MSS	Anti_VEGF	ZNF512B		ZNF512B - Anti VEGF (COREAD-MSS)	Amp		81	0.421875	11	0.2619047619047619	0.662247831825039	0.17897945489250985	1.0359939869664399	False	False	False	False	False			True	False	False
Colorectal cancer MSS	COREAD_MSS	Platinum	RP11-72M17.1		RP11-72M17.1 - Platinum (COREAD-MSS)	Del		0	0.0	1	0.023809523809523808	0.662247831825039	0.17897945489250985	0.0	False	False	False	True	False			True	False	False
Colorectal cancer MSS	COREAD_MSS	Pyrimidine_antagonist	SLBP		SLBP - Pyrimidine antagonist (COREAD-MSS)	Del		0	0.0	1	0.023809523809523808	0.662247831825039	0.17897945489250985	0.0	False	False	False	True	False			True	False	False
Breast cancer ER+/HER2-	BRCA_ERpos	Taxane	NF1		NF1 - Taxane (BRCA ERpos)	coding mutations		18	0.0782608695652174	3	0.0375	0.6646783696652441	0.17738845404950287	1.1244904509144216	False	False	False	True	False			True	False	False
Breast cancer ER+/HER2-	BRCA_ERpos	Alkylating	MAP2K4		MAP2K4 - Alkylating (BRCA ERpos)	coding mutations		20	0.07575757575757576	3	0.0375	0.6724057848945978	0.17236855885987928	1.0737003829251464	False	False	False	True	False			True	False	False
Breast cancer ER+/HER2-	BRCA_ERpos	Alkylating	RB1		RB1 - Alkylating (BRCA ERpos)	coding mutations		11	0.041666666666666664	1	0.0125	0.6724057848945978	0.17236855885987928	1.7806387561275416	False	False	False	True	False			True	False	False
Breast cancer ER+/HER2-	BRCA_ERpos	Anthracycline	MAP2K4		MAP2K4 - Anthracycline (BRCA ERpos)	coding mutations		20	0.07547169811320754	3	0.0375	0.6724057848945978	0.17236855885987928	1.0678025905923731	False	False	False	True	False			True	False	False
Breast cancer ER+/HER2-	BRCA_ERpos	Anthracycline	RB1		RB1 - Anthracycline (BRCA ERpos)	coding mutations		11	0.04150943396226415	1	0.0125	0.6724057848945978	0.17236855885987928	1.774949303743942	False	False	False	True	False			True	False	False
Breast cancer ER+/HER2-	BRCA_ERpos	Microtubule_inhibitor	GATA3		GATA3 - Microtubule inhibitor (BRCA ERpos)	coding mutations		5	0.3333333333333333	16	0.2	0.6724057848945978	0.17236855885987928	1.000721167243654	False	False	False	False	False			True	False	False
Breast cancer ER+/HER2-	BRCA_ERpos	Anti_AR__GnRH	PIK3CA		PIK3CA - Anti AR GnRH (BRCA ERpos)	coding mutations		34	0.5396825396825397	36	0.45	0.6745312971647701	0.1709978949607556	0.519994912727632	False	False	False	False	False			True	False	False
Breast cancer ER+/HER2-	BRCA_ERpos	Aromatase_inhibitor	MAP2K4		MAP2K4 - Aromatase inhibitor (BRCA ERpos)	coding mutations		21	0.07291666666666667	3	0.0375	0.6745312971647701	0.1709978949607556	1.014160010101758	False	False	False	True	False			True	False	False
Breast cancer ER+/HER2-	BRCA_ERpos	Aromatase_inhibitor	FOXA1		FOXA1 - Aromatase inhibitor (BRCA ERpos)	coding mutations		21	0.07291666666666667	3	0.0375	0.6745312971647701	0.1709978949607556	1.014160010101758	False	False	False	True	False			True	False	False
Breast cancer ER+/HER2-	BRCA_ERpos	Alkylating	FOXA1		FOXA1 - Alkylating (BRCA ERpos)	coding mutations		21	0.07954545454545454	3	0.0375	0.6745312971647701	0.1709978949607556	1.1499792298201648	False	False	False	True	False			True	False	False
Breast carcinoma	BRCA	Anti_AR__GnRH	CDH1		CDH1 - Anti AR GnRH (BRCA)	coding mutations		8	0.10256410256410256	13	0.06467661691542288	0.6745312971647701	0.1709978949607556	0.7257387598592313	False	False	False	False	False			False	True	False
Breast carcinoma	BRCA	Taxane	MAP3K1		MAP3K1 - Taxane (BRCA)	coding mutations		24	0.0653950953678474	18	0.08955223880597014	0.6747085135727909	0.1708838098174975	-0.4850944550232761	False	False	False	False	False			False	True	False
Breast carcinoma	BRCA	Aromatase_inhibitor	AR		AR - Aromatase inhibitor (BRCA)	coding mutations		14	0.03954802259887006	4	0.01990049751243781	0.6748715694100911	0.17077886717405008	1.024974420406838	False	False	False	True	False			False	True	False
Breast carcinoma	BRCA	Pyrimidine_antagonist	CDKN1B		CDKN1B - Pyrimidine antagonist (BRCA)	coding mutations		7	0.024305555555555556	2	0.009950248756218905	0.6748715694100911	0.17077886717405008	1.3152763870149322	False	False	False	True	False			False	True	False
Colorectal cancer MSS	COREAD_MSS	Platinum	FBXW7		FBXW7 - Platinum (COREAD MSS)	coding mutations		31	0.11524163568773234	7	0.16666666666666666	0.6748715694100911	0.17077886717405008	-0.6164798220575175	False	False	False	False	False			True	False	False
Breast cancer ER+/HER2-	BRCA_ERpos	Selective_ER_modulator	FOXA1		FOXA1 - Selective ER modulator (BRCA ERpos)	coding mutations		24	0.07317073170731707	3	0.0375	0.6762084080939911	0.16991943344288912	1.0195708309967018	False	False	False	True	False			True	False	False
Colorectal carcinoma	COREAD	Topoisomerase_inhibitor	BCL9		BCL9 - Topoisomerase inhibitor (COREAD)	coding mutations		8	0.058823529411764705	5	0.09803921568627451	0.6762084080939911	0.16991943344288912	-0.9388876414601304	False	False	False	False	False			False	True	False
Lung squamous cell carcinoma	LUSC	Platinum	FGFR1		FGFR1 - Platinum (LUSC)	Amp		6	0.2857142857142857	7	0.14893617021276595	0.676513396702355	0.16972359883531418	1.17337387657163	False	False	False	False	False			False	False	False
Pancreas carcinoma	PAAD	Topoisomerase_inhibitor	KRAS		KRAS - Topoisomerase inhibitor (PAAD)	coding mutations		9	0.8181818181818182	196	0.8990825688073395	0.6777974630181822	0.1689000610508184	-0.9824998029757062	False	False	False	False	False			False	False	False
Bladder urothelial carcinoma	BLCA	Pyrimidine_antagonist	CDKN2A.p16INK4a		CDKN2A.p16INK4a - Pyrimidine antagonist (BLCA)	coding mutations		5	0.07352941176470588	0	0.0	0.6781802020695994	0.16865489261370709	7.845490050944375	False	False	False	True	False			False	False	False
Breast carcinoma	BRCA	Anthracycline	TTC28-AS1		TTC28-AS1 - Anthracycline (BRCA)	Del		0	0.0	1	0.004975124378109453	0.681070525555355	0.16680791411710605	0.0	False	False	False	True	False			False	False	False
Breast carcinoma	BRCA	Aromatase_inhibitor	LINC00441		RB1 - Aromatase inhibitor (BRCA)	Del		2	0.005649717514124294	3	0.014925373134328358	0.681070525555355	0.16680791411710605	-1.4123362242163	False	False	False	True	False			False	False	False
Breast carcinoma	BRCA	Alkylating	AC016629.8		AC016629.8 - Alkylating (BRCA)	Del		0	0.0	1	0.004975124378109453	0.681070525555355	0.16680791411710605	0.0	False	False	False	True	False			False	False	False
Colorectal carcinoma	COREAD	Pyrimidine_antagonist	PTEN		PTEN - Pyrimidine antagonist (COREAD)	coding mutations		7	0.022292993630573247	2	0.0392156862745098	0.6831209470595127	0.16550239735750932	-0.9735516822558872	False	False	False	True	False			False	False	False
Ovarian serous adenocarcinoma	OV	Taxane	MECOM		MECOM - Taxane (OV)	Amp		10	0.12345679012345678	24	0.21818181818181817	0.683736203358701	0.16511142389893224	-0.9815451035542678	False	False	False	False	False			False	False	False
Prostate carcinoma	PRAD	Anti_AR__GnRH	PEBP4		PEBP4 - Anti AR GnRH (PRAD)	Del		6	0.018518518518518517	1	0.006535947712418301	0.687842407293399	0.16251105229160362	1.5174947020769598	False	False	False	True	False			False	False	False
Breast cancer ER+/HER2+	BRCA_HER2pos	Selective_ER_modulator	CLNS1A		CLNS1A - Selective ER modulator (BRCA-HER2pos)	Amp		6	0.13636363636363635	4	0.2222222222222222	0.688109437772913	0.16234248554179376	-0.84072751286872	False	False	False	False	False			True	False	False
Colorectal cancer MSS	COREAD_MSS	Platinum	BRAF		BRAF - Platinum (COREAD MSS)	coding mutations		21	0.07806691449814127	1	0.023809523809523808	0.6884682368390618	0.1621160915490057	1.79608860696567	False	False	False	True	False			True	False	False
Breast cancer ER+/HER2-	BRCA_ERpos	Taxane	UAP1		UAP1 - Taxane (BRCA ERpos)	coding mutations		5	0.021739130434782608	0	0.0	0.6896524451375674	0.16136971967784314	10.129283016944965	False	False	False	True	False			True	False	False
Colorectal cancer MSS	COREAD_MSS	Pyrimidine_antagonist	BRAF		BRAF - Pyrimidine antagonist (COREAD MSS)	coding mutations		23	0.07540983606557378	1	0.023809523809523808	0.6904748920561261	0.16085210917764686	1.7419939753831954	False	False	False	True	False			True	False	False
Breast carcinoma	BRCA	Platinum	ANKRD11		ANKRD11 - Platinum (BRCA)	Del		1	0.015625	1	0.004975124378109453	0.6924402110665029	0.1596177199167775	1.6588122027416599	False	False	False	True	False			False	False	False
Uterus carcinoma	UCEC	Taxane	TP53		TP53 - Taxane (UCEC)	coding mutations		7	0.5384615384615384	29	0.6904761904761905	0.6933902250744292	0.15902228501328114	-0.9323929298488692	False	False	False	False	False			False	False	False
Breast cancer ER+/HER2-	BRCA_ERpos	Pyrimidine_antagonist	CTD-2358C21.2		CTD-2358C21.2 - Pyrimidine antagonist (BRCA-ERpos)	Amp		21	0.09905660377358491	5	0.0625	0.695770899730175	0.15753373935803894	0.7195457774782091	False	False	False	False	False			True	False	False
Breast cancer ER+/HER2-	BRCA_ERpos	Pyrimidine_antagonist	RP11-795F19.5		RP11-795F19.5 - Pyrimidine antagonist (BRCA-ERpos)	Del		1	0.0047169811320754715	1	0.0125	0.695770899730175	0.15753373935803894	-1.3936229261959299	False	False	False	True	False			True	False	False
Colorectal cancer MSS	COREAD_MSS	Topoisomerase_inhibitor	AC093627.9		AC093627.9 - Topoisomerase inhibitor (COREAD-MSS)	Amp		17	0.12878787878787878	2	0.047619047619047616	0.697239625333415	0.15661793915437658	1.5569050117457	False	False	False	True	False			True	False	False
Colorectal cancer MSS	COREAD_MSS	Topoisomerase_inhibitor	AC093627.9		AC093627.9 - Topoisomerase inhibitor (COREAD-MSS)	Amp		17	0.12878787878787878	2	0.047619047619047616	0.697239625333415	0.15661793915437658	1.5569050117457	False	False	False	True	False			True	False	False
Breast cancer ER+/HER2-	BRCA_ERpos	Alkylating	CDKN1B		CDKN1B - Alkylating (BRCA ERpos)	coding mutations		6	0.022727272727272728	0	0.0	0.699021661460044	0.15550936601854562	9.643856189774723	False	False	False	True	False			True	False	False
Breast cancer ER+/HER2-	BRCA_ERpos	Anthracycline	CDKN1B		CDKN1B - Anthracycline (BRCA ERpos)	coding mutations		6	0.022641509433962263	0	0.0	0.699021661460044	0.15550936601854562	9.643856189774723	False	False	False	True	False			True	False	False
Cholangiocarcinoma	CHOL	Platinum	BECN1		BECN1 - Platinum (CHOL)	coding mutations		1	0.07692307692307693	0	0.0	0.699021661460044	0.15550936601854562	9.550746785383243	False	False	False	True	False			False	False	False
Colorectal carcinoma	COREAD	Pyrimidine_antagonist	AC008914.1		AC008914.1 - Pyrimidine antagonist (COREAD)	coding mutations		2	0.006369426751592357	1	0.0196078431372549	0.699021661460044	0.15550936601854562	-1.7700046502486564	False	False	False	True	False			False	False	False
Breast cancer ER+/HER2-	BRCA_ERpos	Aromatase_inhibitor	RP11-304M2.6		RP11-304M2.6 - Aromatase inhibitor (BRCA-ERpos)	Del		2	0.006944444444444444	1	0.0125	0.700511643933359	0.1545846414574682	-0.835320669653652	False	False	False	True	False			True	False	False
Breast cancer ER+/HER2-	BRCA_ERpos	Aromatase_inhibitor	LINC00441		RB1 - Aromatase inhibitor (BRCA-ERpos)	Del		2	0.006944444444444444	1	0.0125	0.700511643933359	0.1545846414574682	-0.835320669653652	False	False	False	True	False			True	False	False
Colorectal carcinoma	COREAD	Platinum	ENSG00000285953_AC000120.4		AC000120.4 [5utr] - Platinum (COREAD)	non-coding mutation	5utr	9	0.032846715328467155	0	0.0	0.7012710100308052	0.1541141141083217	1.7486179301596805	False	False	False	True	False			False	False	False
Colorectal carcinoma	COREAD	Platinum	ENSG00000141510_TP53		TP53 [splice sites] - Platinum (COREAD)	non-coding mutation	splice_sites	25	0.09124087591240876	2	0.0392156862745098	0.7012710100308052	0.1541141141083217	1.3044172095118505	False	False	False	True	False			False	False	False
Colorectal carcinoma	COREAD	Platinum	ENSG00000188906_LRRK2		LRRK2 [splice sites] - Platinum (COREAD)	non-coding mutation	splice_sites	26	0.0948905109489051	1	0.0196078431372549	0.7012710100308052	0.1541141141083217	2.3928491939019536	False	False	False	True	False			False	False	False
Colorectal carcinoma	COREAD	Pyrimidine_antagonist	ENSG00000285953_AC000120.4		AC000120.4 [5utr] - Pyrimidine antagonist (COREAD)	non-coding mutation	5utr	10	0.03184713375796178	0	0.0	0.7012710100308052	0.1541141141083217	1.7041671036166008	False	False	False	True	False			False	False	False
Colorectal carcinoma	COREAD	Pyrimidine_antagonist	ENSG00000141510_TP53		TP53 [splice sites] - Pyrimidine antagonist (COREAD)	non-coding mutation	splice_sites	27	0.08598726114649681	2	0.0392156862745098	0.7012710100308052	0.1541141141083217	1.2109361921663373	False	False	False	True	False			False	False	False
Colorectal carcinoma	COREAD	Pyrimidine_antagonist	ENSG00000188906_LRRK2		LRRK2 [splice sites] - Pyrimidine antagonist (COREAD)	non-coding mutation	splice_sites	27	0.08598726114649681	1	0.0196078431372549	0.7012710100308052	0.1541141141083217	2.2369005724922215	False	False	False	True	False			False	False	False
Colorectal carcinoma	COREAD	Anti_EGFR	ENSG00000141510_TP53		TP53 [splice sites] - Anti EGFR (COREAD)	non-coding mutation	splice_sites	6	0.13636363636363635	2	0.0392156862745098	0.7012710100308052	0.1541141141083217	1.9554694351025297	False	False	False	True	False			False	False	False
Colorectal carcinoma	COREAD	Anti_EGFR	ENSG00000134982_APC		APC [splice sites] - Anti EGFR (COREAD)	non-coding mutation	splice_sites	6	0.13636363636363635	3	0.058823529411764705	0.7012710100308052	0.1541141141083217	1.3427343825216789	False	False	False	False	False			False	False	False
Colorectal carcinoma	COREAD	Topoisomerase_inhibitor	ENSG00000141510_TP53		TP53 [splice sites] - Topoisomerase inhibitor (COREAD)	non-coding mutation	splice_sites	12	0.08823529411764706	2	0.0392156862745098	0.7012710100308052	0.1541141141083217	1.251548074675881	False	False	False	True	False			False	False	False
Colorectal carcinoma	COREAD	Anti_VEGF	ENSG00000285953_AC000120.4		AC000120.4 [5utr] - Anti VEGF (COREAD)	non-coding mutation	5utr	7	0.035897435897435895	0	0.0	0.7012710100308052	0.1541141141083217	1.8763847131363869	False	False	False	True	False			False	False	False
Colorectal carcinoma	COREAD	Anti_VEGF	ENSG00000184564_SLITRK6		SLITRK6 [proximal promoters] - Anti VEGF (COREAD)	non-coding mutation	proximal_promoters	12	0.06153846153846154	1	0.0196078431372549	0.7012710100308052	0.1541141141083217	1.7175123753644537	False	False	False	True	False			False	False	False
Colorectal carcinoma	COREAD	Anti_VEGF	ENSG00000141510_TP53		TP53 [splice sites] - Anti VEGF (COREAD)	non-coding mutation	splice_sites	19	0.09743589743589744	2	0.0392156862745098	0.7012710100308052	0.1541141141083217	1.4086501110758214	False	False	False	True	False			False	False	False
Breast carcinoma	BRCA	Alkylating	GPS2		GPS2 - Alkylating (BRCA)	coding mutations		9	0.023376623376623377	2	0.009950248756218905	0.7039317646074678	0.152469437009442	1.2564068537942452	False	False	False	True	False			False	True	False
Breast carcinoma	BRCA	Anthracycline	GPS2		GPS2 - Anthracycline (BRCA)	coding mutations		9	0.023255813953488372	2	0.009950248756218905	0.7039317646074678	0.152469437009442	1.2449160460744582	False	False	False	True	False			False	True	False
Colorectal cancer MSS	COREAD_MSS	Platinum	SMAD3		SMAD3 - Platinum (COREAD MSS)	coding mutations		7	0.026022304832713755	2	0.047619047619047616	0.7056386453625922	0.15141764243387468	-0.901442607061292	False	False	False	True	False			True	False	False
Esophageal carcinoma	ESCA	Taxane	CDKN2A.p16INK4a		CDKN2A.p16INK4a - Taxane (ESCA)	coding mutations		11	0.24444444444444444	14	0.16470588235294117	0.7059460220424638	0.15122850464975682	0.7152399935974697	False	False	False	False	False			False	False	False
Cholangiocarcinoma	CHOL	Platinum	CASC8		CASC8 - Platinum (CHOL)	Amp		1	0.07692307692307693	6	0.23076923076923078	0.7083111157050329	0.14977594265526212	-1.80817102778921	False	False	False	False	False			False	False	False
Breast carcinoma	BRCA	Taxane	TBX3		TBX3 - Taxane (BRCA)	coding mutations		16	0.043596730245231606	5	0.024875621890547265	0.7114419344819135	0.14786053980057012	0.8423754882062877	False	False	False	True	False			False	True	False
Breast carcinoma	BRCA	Aromatase_inhibitor	ENSG00000176399_DMRTA1		DMRTA1 [splice sites] - Aromatase inhibitor (BRCA)	non-coding mutation	splice_sites	4	0.011299435028248588	1	0.004975124378109453	0.7129169095430942	0.1469610842151007	1.1989431018427648	False	False	False	True	False			False	False	False
Ovarian serous adenocarcinoma	OV	Pyrimidine_antagonist	RP11-848P1.9		NF1 - Pyrimidine antagonist (OV)	Del		2	0.08333333333333333	2	0.01818181818181818	0.719278848746479	0.14310271045932632	2.27071822207595	False	False	False	True	False			False	False	False
Ovarian serous adenocarcinoma	OV	Pyrimidine_antagonist	TNFSF10		TNFSF10 - Pyrimidine antagonist (OV)	Amp		2	0.08333333333333333	24	0.21818181818181817	0.719278848746479	0.14310271045932632	-1.6087017389115101	False	False	False	False	False			False	False	False
Breast cancer ER+/HER2-	BRCA_ERpos	Platinum	ENSG00000148735_PLEKHS1		PLEKHS1 [proximal promoters] - Platinum (BRCA ERpos)	non-coding mutation	proximal_promoters	5	0.18518518518518517	3	0.0375	0.7222046178354217	0.1413397389858603	2.546791590263657	False	False	False	True	False			True	False	False
Breast cancer ER+/HER2-	BRCA_ERpos	Selective_ER_modulator	ENSG00000148735_PLEKHS1		PLEKHS1 [proximal promoters] - Selective ER modulator (BRCA ERpos)	non-coding mutation	proximal_promoters	27	0.08231707317073171	3	0.0375	0.7222046178354217	0.1413397389858603	1.2093445473171411	False	False	False	True	False			True	False	False
Breast cancer ER+/HER2-	BRCA_ERpos	Selective_ER_modulator	ENSG00000104660_LEPROTL1		LEPROTL1 [proximal promoters] - Selective ER modulator (BRCA ERpos)	non-coding mutation	proximal_promoters	12	0.036585365853658534	1	0.0125	0.7222046178354217	0.1413397389858603	1.5897634869849773	False	False	False	True	False			True	False	False
Breast cancer ER+/HER2-	BRCA_ERpos	Selective_ER_modulator	ENSG00000101166_PRELID3B		PRELID3B [proximal promoters] - Selective ER modulator (BRCA ERpos)	non-coding mutation	proximal_promoters	9	0.027439024390243903	0	0.0	0.7222046178354217	0.1413397389858603	2.137583493542416	False	False	False	True	False			True	False	False
Breast cancer ER+/HER2-	BRCA_ERpos	Selective_ER_modulator	ENSG00000154710_RABGEF1		RABGEF1 [proximal promoters] - Selective ER modulator (BRCA ERpos)	non-coding mutation	proximal_promoters	8	0.024390243902439025	0	0.0	0.7222046178354217	0.1413397389858603	1.9680682677269656	False	False	False	True	False			True	False	False
Breast cancer ER+/HER2-	BRCA_ERpos	Selective_ER_modulator	ENSG00000139211_AMIGO2		AMIGO2 [proximal promoters] - Selective ER modulator (BRCA ERpos)	non-coding mutation	proximal_promoters	5	0.01524390243902439	0	0.0	0.7222046178354217	0.1413397389858603	1.2922071420148773	False	False	False	True	False			True	False	False
Breast cancer ER+/HER2-	BRCA_ERpos	Selective_ER_modulator	ENSG00000164967_RPP25L		RPP25L [proximal promoters] - Selective ER modulator (BRCA ERpos)	non-coding mutation	proximal_promoters	5	0.01524390243902439	0	0.0	0.7222046178354217	0.1413397389858603	1.2922071420148773	False	False	False	True	False			True	False	False
Breast cancer ER+/HER2-	BRCA_ERpos	Selective_ER_modulator	ENSG00000188558_OR2G6		OR2G6 [3utr] - Selective ER modulator (BRCA ERpos)	non-coding mutation	3utr	19	0.057926829268292686	1	0.0125	0.7222046178354217	0.1413397389858603	2.2832121526754694	False	False	False	True	False			True	False	False
Breast cancer ER+/HER2-	BRCA_ERpos	Selective_ER_modulator	ENSG00000067955_CBFB		CBFB [splice sites] - Selective ER modulator (BRCA ERpos)	non-coding mutation	splice_sites	7	0.021341463414634148	3	0.0375	0.7222046178354217	0.1413397389858603	-0.8117022847635675	False	False	False	True	False			True	False	False
Breast cancer ER+/HER2-	BRCA_ERpos	Anthracycline	ENSG00000140941_MAP1LC3B		MAP1LC3B [5utr] - Anthracycline (BRCA ERpos)	non-coding mutation	5utr	8	0.03018867924528302	0	0.0	0.7222046178354217	0.1413397389858603	2.2750632874390986	False	False	False	True	False			True	False	False
Breast cancer ER+/HER2-	BRCA_ERpos	Anthracycline	ENSG00000148735_PLEKHS1		PLEKHS1 [proximal promoters] - Anthracycline (BRCA ERpos)	non-coding mutation	proximal_promoters	17	0.06415094339622641	3	0.0375	0.7222046178354217	0.1413397389858603	0.8232672420515486	False	False	False	True	False			True	False	False
Breast cancer ER+/HER2-	BRCA_ERpos	Anthracycline	ENSG00000101166_PRELID3B		PRELID3B [proximal promoters] - Anthracycline (BRCA ERpos)	non-coding mutation	proximal_promoters	9	0.033962264150943396	0	0.0	0.7222046178354217	0.1413397389858603	2.444657066564357	False	False	False	True	False			True	False	False
Breast cancer ER+/HER2-	BRCA_ERpos	Anthracycline	ENSG00000168255_POLR2J3		POLR2J3 [proximal promoters] - Anthracycline (BRCA ERpos)	non-coding mutation	proximal_promoters	4	0.01509433962264151	0	0.0	0.7222046178354217	0.1413397389858603	1.278040871282612	False	False	False	True	False			True	False	False
Breast cancer ER+/HER2-	BRCA_ERpos	Anthracycline	ENSG00000106537_TSPAN13		TSPAN13 [proximal promoters] - Anthracycline (BRCA ERpos)	non-coding mutation	proximal_promoters	5	0.018867924528301886	0	0.0	0.7222046178354217	0.1413397389858603	1.5987786699845945	False	False	False	True	False			True	False	False
Breast cancer ER+/HER2-	BRCA_ERpos	Anthracycline	ENSG00000164967_RPP25L		RPP25L [proximal promoters] - Anthracycline (BRCA ERpos)	non-coding mutation	proximal_promoters	5	0.018867924528301886	0	0.0	0.7222046178354217	0.1413397389858603	1.5987786699845945	False	False	False	True	False			True	False	False
Breast cancer ER+/HER2-	BRCA_ERpos	Anthracycline	ENSG00000066468_FGFR2		FGFR2 [proximal promoters] - Anthracycline (BRCA ERpos)	non-coding mutation	proximal_promoters	10	0.03773584905660377	1	0.0125	0.7222046178354217	0.1413397389858603	1.6360047070658243	False	False	False	True	False			True	False	False
Breast cancer ER+/HER2-	BRCA_ERpos	Anthracycline	ENSG00000179148_ALOXE3		ALOXE3 [proximal promoters] - Anthracycline (BRCA ERpos)	non-coding mutation	proximal_promoters	5	0.018867924528301886	0	0.0	0.7222046178354217	0.1413397389858603	1.5987786699845945	False	False	False	True	False			True	False	False
Breast cancer ER+/HER2-	BRCA_ERpos	Anthracycline	ENSG00000160948_VPS28		VPS28 [proximal promoters] - Anthracycline (BRCA ERpos)	non-coding mutation	proximal_promoters	6	0.022641509433962263	0	0.0	0.7222046178354217	0.1413397389858603	1.861018999092016	False	False	False	True	False			True	False	False
Breast cancer ER+/HER2-	BRCA_ERpos	Anthracycline	ENSG00000230600_AC073188.3		AC073188.3 [lncrna exons] - Anthracycline (BRCA ERpos)	non-coding mutation	lncrna_exons	4	0.01509433962264151	0	0.0	0.7222046178354217	0.1413397389858603	1.278040871282612	False	False	False	True	False			True	False	False
Breast cancer ER+/HER2-	BRCA_ERpos	Alkylating	ENSG00000148735_PLEKHS1		PLEKHS1 [proximal promoters] - Alkylating (BRCA ERpos)	non-coding mutation	proximal_promoters	19	0.07196969696969698	3	0.0375	0.7222046178354217	0.1413397389858603	1.0003434579330324	False	False	False	True	False			True	False	False
Breast cancer ER+/HER2-	BRCA_ERpos	Alkylating	ENSG00000101166_PRELID3B		PRELID3B [proximal promoters] - Alkylating (BRCA ERpos)	non-coding mutation	proximal_promoters	9	0.03409090909090909	0	0.0	0.7222046178354217	0.1413397389858603	2.4501014963095966	False	False	False	True	False			True	False	False
Breast cancer ER+/HER2-	BRCA_ERpos	Alkylating	ENSG00000168255_POLR2J3		POLR2J3 [proximal promoters] - Alkylating (BRCA ERpos)	non-coding mutation	proximal_promoters	4	0.015151515151515152	0	0.0	0.7222046178354217	0.1413397389858603	1.2834728520435823	False	False	False	True	False			True	False	False
Breast cancer ER+/HER2-	BRCA_ERpos	Alkylating	ENSG00000106537_TSPAN13		TSPAN13 [proximal promoters] - Alkylating (BRCA ERpos)	non-coding mutation	proximal_promoters	5	0.01893939393939394	0	0.0	0.7222046178354217	0.1413397389858603	1.6042151258160906	False	False	False	True	False			True	False	False
Breast cancer ER+/HER2-	BRCA_ERpos	Alkylating	ENSG00000164967_RPP25L		RPP25L [proximal promoters] - Alkylating (BRCA ERpos)	non-coding mutation	proximal_promoters	5	0.01893939393939394	0	0.0	0.7222046178354217	0.1413397389858603	1.6042151258160906	False	False	False	True	False			True	False	False
Breast cancer ER+/HER2-	BRCA_ERpos	Alkylating	ENSG00000066468_FGFR2		FGFR2 [proximal promoters] - Alkylating (BRCA ERpos)	non-coding mutation	proximal_promoters	10	0.03787878787878788	1	0.0125	0.7222046178354217	0.1413397389858603	1.6416552538323148	False	False	False	True	False			True	False	False
Breast cancer ER+/HER2-	BRCA_ERpos	Alkylating	ENSG00000179148_ALOXE3		ALOXE3 [proximal promoters] - Alkylating (BRCA ERpos)	non-coding mutation	proximal_promoters	5	0.01893939393939394	0	0.0	0.7222046178354217	0.1413397389858603	1.6042151258160906	False	False	False	True	False			True	False	False
Breast cancer ER+/HER2-	BRCA_ERpos	Alkylating	ENSG00000154710_RABGEF1		RABGEF1 [proximal promoters] - Alkylating (BRCA ERpos)	non-coding mutation	proximal_promoters	6	0.022727272727272728	0	0.0	0.7222046178354217	0.1413397389858603	1.8664584424024868	False	False	False	True	False			True	False	False
Breast cancer ER+/HER2-	BRCA_ERpos	Alkylating	ENSG00000160948_VPS28		VPS28 [proximal promoters] - Alkylating (BRCA ERpos)	non-coding mutation	proximal_promoters	6	0.022727272727272728	0	0.0	0.7222046178354217	0.1413397389858603	1.8664584424024868	False	False	False	True	False			True	False	False
Breast cancer ER+/HER2-	BRCA_ERpos	Alkylating	ENSG00000230600_AC073188.3		AC073188.3 [lncrna exons] - Alkylating (BRCA ERpos)	non-coding mutation	lncrna_exons	4	0.015151515151515152	0	0.0	0.7222046178354217	0.1413397389858603	1.2834728520435823	False	False	False	True	False			True	False	False
Breast cancer ER+/HER2-	BRCA_ERpos	Pyrimidine_antagonist	ENSG00000148735_PLEKHS1		PLEKHS1 [proximal promoters] - Pyrimidine antagonist (BRCA ERpos)	non-coding mutation	proximal_promoters	14	0.0660377358490566	3	0.0375	0.7222046178354217	0.1413397389858603	0.8677500643739906	False	False	False	True	False			True	False	False
Breast cancer ER+/HER2-	BRCA_ERpos	Pyrimidine_antagonist	ENSG00000101166_PRELID3B		PRELID3B [proximal promoters] - Pyrimidine antagonist (BRCA ERpos)	non-coding mutation	proximal_promoters	6	0.02830188679245283	0	0.0	0.7222046178354217	0.1413397389858603	2.1821525799429	False	False	False	True	False			True	False	False
Breast cancer ER+/HER2-	BRCA_ERpos	Pyrimidine_antagonist	ENSG00000154710_RABGEF1		RABGEF1 [proximal promoters] - Pyrimidine antagonist (BRCA ERpos)	non-coding mutation	proximal_promoters	6	0.02830188679245283	0	0.0	0.7222046178354217	0.1413397389858603	2.1821525799429	False	False	False	True	False			True	False	False
Breast cancer ER+/HER2-	BRCA_ERpos	Pyrimidine_antagonist	ENSG00000188566_NDOR1		NDOR1 [proximal promoters] - Pyrimidine antagonist (BRCA ERpos)	non-coding mutation	proximal_promoters	3	0.014150943396226415	0	0.0	0.7222046178354217	0.1413397389858603	1.1853280141519316	False	False	False	True	False			True	False	False
Breast cancer ER+/HER2-	BRCA_ERpos	Pyrimidine_antagonist	ENSG00000065559_MAP2K4		MAP2K4 [splice sites] - Pyrimidine antagonist (BRCA ERpos)	non-coding mutation	splice_sites	7	0.0330188679245283	0	0.0	0.7222046178354217	0.1413397389858603	2.4040907967297565	False	False	False	True	False			True	False	False
Breast cancer ER+/HER2-	BRCA_ERpos	Pyrimidine_antagonist	ENSG00000198538_ZNF28		ZNF28 [splice sites] - Pyrimidine antagonist (BRCA ERpos)	non-coding mutation	splice_sites	5	0.02358490566037736	0	0.0	0.7222046178354217	0.1413397389858603	1.919753820338508	False	False	False	True	False			True	False	False
Breast cancer ER+/HER2-	BRCA_ERpos	Anti_AR__GnRH	ENSG00000148735_PLEKHS1		PLEKHS1 [proximal promoters] - Anti AR GnRH (BRCA ERpos)	non-coding mutation	proximal_promoters	6	0.09523809523809523	3	0.0375	0.7222046178354217	0.1413397389858603	1.4392265139472815	False	False	False	True	False			True	False	False
Breast cancer ER+/HER2-	BRCA_ERpos	Anti_AR__GnRH	ENSG00000104660_LEPROTL1		LEPROTL1 [proximal promoters] - Anti AR GnRH (BRCA ERpos)	non-coding mutation	proximal_promoters	4	0.06349206349206349	1	0.0125	0.7222046178354217	0.1413397389858603	2.4238288267842014	False	False	False	True	False			True	False	False
Breast cancer ER+/HER2-	BRCA_ERpos	CDK4__6_inhibitor	ENSG00000148735_PLEKHS1		PLEKHS1 [proximal promoters] - CDK4 6 inhibitor (BRCA ERpos)	non-coding mutation	proximal_promoters	5	0.08064516129032258	3	0.0375	0.7222046178354217	0.1413397389858603	1.177255746689616	False	False	False	True	False			True	False	False
Breast cancer ER+/HER2-	BRCA_ERpos	CDK4__6_inhibitor	ENSG00000066468_FGFR2		FGFR2 [proximal promoters] - CDK4 6 inhibitor (BRCA ERpos)	non-coding mutation	proximal_promoters	6	0.0967741935483871	1	0.0125	0.7222046178354217	0.1413397389858603	3.0830917706223016	False	False	False	True	False			True	False	False
Breast cancer ER+/HER2-	BRCA_ERpos	Aromatase_inhibitor	ENSG00000148735_PLEKHS1		PLEKHS1 [proximal promoters] - Aromatase inhibitor (BRCA ERpos)	non-coding mutation	proximal_promoters	23	0.0798611111111111	3	0.0375	0.7222046178354217	0.1413397389858603	1.1619991966042889	False	False	False	True	False			True	False	False
Breast cancer ER+/HER2-	BRCA_ERpos	Aromatase_inhibitor	ENSG00000104660_LEPROTL1		LEPROTL1 [proximal promoters] - Aromatase inhibitor (BRCA ERpos)	non-coding mutation	proximal_promoters	10	0.034722222222222224	1	0.0125	0.7222046178354217	0.1413397389858603	1.5118356841861464	False	False	False	True	False			True	False	False
Breast cancer ER+/HER2-	BRCA_ERpos	Aromatase_inhibitor	ENSG00000101166_PRELID3B		PRELID3B [proximal promoters] - Aromatase inhibitor (BRCA ERpos)	non-coding mutation	proximal_promoters	8	0.027777777777777776	0	0.0	0.7222046178354217	0.1413397389858603	2.1552455109337334	False	False	False	True	False			True	False	False
Breast cancer ER+/HER2-	BRCA_ERpos	Aromatase_inhibitor	ENSG00000168255_POLR2J3		POLR2J3 [proximal promoters] - Aromatase inhibitor (BRCA ERpos)	non-coding mutation	proximal_promoters	4	0.013888888888888888	0	0.0	0.7222046178354217	0.1413397389858603	1.1584806575162545	False	False	False	True	False			True	False	False
Breast cancer ER+/HER2-	BRCA_ERpos	Aromatase_inhibitor	ENSG00000066468_FGFR2		FGFR2 [proximal promoters] - Aromatase inhibitor (BRCA ERpos)	non-coding mutation	proximal_promoters	11	0.03819444444444445	1	0.0125	0.7222046178354217	0.1413397389858603	1.6540615811729815	False	False	False	True	False			True	False	False
Breast cancer ER+/HER2-	BRCA_ERpos	Aromatase_inhibitor	ENSG00000164967_RPP25L		RPP25L [proximal promoters] - Aromatase inhibitor (BRCA ERpos)	non-coding mutation	proximal_promoters	5	0.017361111111111112	0	0.0	0.7222046178354217	0.1413397389858603	1.4791155641921354	False	False	False	True	False			True	False	False
Breast cancer ER+/HER2-	BRCA_ERpos	Aromatase_inhibitor	ENSG00000188558_OR2G6		OR2G6 [3utr] - Aromatase inhibitor (BRCA ERpos)	non-coding mutation	3utr	19	0.06597222222222222	1	0.0125	0.7222046178354217	0.1413397389858603	2.4828290944664717	False	False	False	True	False			True	False	False
Breast cancer ER+/HER2-	BRCA_ERpos	Taxane	ENSG00000148735_PLEKHS1		PLEKHS1 [proximal promoters] - Taxane (BRCA ERpos)	non-coding mutation	proximal_promoters	17	0.07391304347826087	3	0.0375	0.7222046178354217	0.1413397389858603	1.0416027713296212	False	False	False	True	False			True	False	False
Breast cancer ER+/HER2-	BRCA_ERpos	Taxane	ENSG00000101166_PRELID3B		PRELID3B [proximal promoters] - Taxane (BRCA ERpos)	non-coding mutation	proximal_promoters	9	0.0391304347826087	0	0.0	0.7222046178354217	0.1413397389858603	2.6486655116784306	False	False	False	True	False			True	False	False
Breast cancer ER+/HER2-	BRCA_ERpos	Taxane	ENSG00000066468_FGFR2		FGFR2 [proximal promoters] - Taxane (BRCA ERpos)	non-coding mutation	proximal_promoters	11	0.04782608695652174	1	0.0125	0.7222046178354217	0.1413397389858603	1.9920565242728967	False	False	False	True	False			True	False	False
Breast cancer ER+/HER2-	BRCA_ERpos	Taxane	ENSG00000106537_TSPAN13		TSPAN13 [proximal promoters] - Taxane (BRCA ERpos)	non-coding mutation	proximal_promoters	5	0.021739130434782608	0	0.0	0.7222046178354217	0.1413397389858603	1.802507936088132	False	False	False	True	False			True	False	False
Breast cancer ER+/HER2-	BRCA_ERpos	Taxane	ENSG00000067955_CBFB		CBFB [splice sites] - Taxane (BRCA ERpos)	non-coding mutation	splice_sites	5	0.021739130434782608	3	0.0375	0.7222046178354217	0.1413397389858603	-0.7849542274656128	False	False	False	True	False			True	False	False
Colorectal carcinoma	COREAD	Platinum	ATP5EP2		ATP5EP2 - Platinum (COREAD)	Amp		72	0.26277372262773724	10	0.19607843137254902	0.722816255658603	0.1409720890061723	0.545763291370267	False	False	False	False	False			False	False	False
Colorectal carcinoma	COREAD	Anti_VEGF	SCIN		SCIN - Anti VEGF (COREAD)	Amp		16	0.08205128205128205	2	0.0392156862745098	0.722816255658603	0.1409720890061723	1.12725137754022	False	False	False	True	False			False	False	False
Colorectal carcinoma	COREAD	Platinum	ATP5EP2		ATP5EP2 - Platinum (COREAD)	Amp		72	0.26277372262773724	10	0.19607843137254902	0.722816255658603	0.1409720890061723	0.545763291370267	False	False	False	False	False			False	False	False
Colorectal cancer MSS	COREAD_MSS	Platinum	TCEA2		TCEA2 - Platinum (COREAD-MSS)	Amp		106	0.3940520446096654	12	0.2857142857142857	0.726861659782304	0.13854823853603732	0.698970721543511	False	False	False	False	False			True	False	False
Colorectal cancer MSS	COREAD_MSS	Anti_EGFR	KDM5A		KDM5A - Anti EGFR (COREAD-MSS)	Amp		5	0.11627906976744186	1	0.023809523809523808	0.726861659782304	0.13854823853603732	2.44140647400835	False	False	False	True	False			True	False	False
Colorectal cancer MSS	COREAD_MSS	Pyrimidine_antagonist	MUM1		MUM1 - Pyrimidine antagonist (COREAD-MSS)	Del		1	0.003278688524590164	1	0.023809523809523808	0.726861659782304	0.13854823853603732	-2.84091514944654	False	False	False	True	False			True	False	False
Colorectal cancer MSS	COREAD_MSS	Pyrimidine_antagonist	CDKN1B		CDKN1B - Pyrimidine antagonist (COREAD-MSS)	Del		1	0.003278688524590164	1	0.023809523809523808	0.726861659782304	0.13854823853603732	-2.84091514944654	False	False	False	True	False			True	False	False
Colorectal cancer MSS	COREAD_MSS	Pyrimidine_antagonist	SNX30		SNX30 - Pyrimidine antagonist (COREAD-MSS)	Amp		1	0.003278688524590164	1	0.023809523809523808	0.726861659782304	0.13854823853603732	-2.84091514944654	False	False	False	True	False			True	False	False
Colorectal cancer MSS	COREAD_MSS	Pyrimidine_antagonist	GMDS		GMDS - Pyrimidine antagonist (COREAD-MSS)	Del		1	0.003278688524590164	1	0.023809523809523808	0.726861659782304	0.13854823853603732	-2.84091514944654	False	False	False	True	False			True	False	False
Colorectal cancer MSS	COREAD_MSS	Anti_EGFR	MACROD2		MACROD2 - Anti EGFR (COREAD-MSS)	Del		13	0.3023255813953488	7	0.16666666666666666	0.726861659782304	0.13854823853603732	1.10236310931285	False	False	False	False	False			True	False	False
Colorectal cancer MSS	COREAD_MSS	Pyrimidine_antagonist	TTC28		TTC28 - Pyrimidine antagonist (COREAD-MSS)	Amp		1	0.003278688524590164	1	0.023809523809523808	0.726861659782304	0.13854823853603732	-2.84091514944654	False	False	False	True	False			True	False	False
Colorectal cancer MSS	COREAD_MSS	Pyrimidine_antagonist	TTC28		TTC28 - Pyrimidine antagonist (COREAD-MSS)	Amp		1	0.003278688524590164	1	0.023809523809523808	0.726861659782304	0.13854823853603732	-2.84091514944654	False	False	False	True	False			True	False	False
Breast cancer ER+/HER2-	BRCA_ERpos	Selective_ER_modulator	RUNX1		RUNX1 - Selective ER modulator (BRCA ERpos)	coding mutations		8	0.024390243902439025	0	0.0	0.7296355148108374	0.1368940349990074	9.813781191217037	False	False	False	True	False			True	False	False
Breast cancer ER+/HER2-	BRCA_ERpos	Pyrimidine_antagonist	ERBB2		ERBB2 - Pyrimidine antagonist (BRCA ERpos)	coding mutations		12	0.05660377358490566	2	0.025	0.7296355148108374	0.1368940349990074	1.2271249344499255	False	False	False	True	False			True	False	False
Breast carcinoma	BRCA	Pyrimidine_antagonist	PTEN		PTEN - Pyrimidine antagonist (BRCA)	coding mutations		22	0.0763888888888889	11	0.05472636815920398	0.7325397883802522	0.13516878134286991	0.5210127981984365	False	False	False	False	False			False	True	False
Colorectal carcinoma	COREAD	Platinum	HUS1		HUS1 - Platinum (COREAD)	Amp		22	0.08029197080291971	2	0.0392156862745098	0.7385320781316461	0.13163063636691982	1.09415187191917	False	False	False	True	False			False	False	False
Lung adenocarcinoma	LUAD	Platinum	ENSG00000168878_SFTPB		SFTPB [3utr] - Platinum (LUAD)	non-coding mutation	3utr	11	0.15492957746478872	7	0.19444444444444445	0.7454481069213222	0.12758258381679935	-0.3779621298016903	False	False	False	False	False			False	False	False
Lung adenocarcinoma	LUAD	Folate_antagonist	ENSG00000168878_SFTPB		SFTPB [3utr] - Folate antagonist (LUAD)	non-coding mutation	3utr	9	0.13846153846153847	7	0.19444444444444445	0.7454481069213222	0.12758258381679935	-0.5652968909967265	False	False	False	False	False			False	False	False
Colorectal carcinoma	COREAD	Platinum	RPL21P122		TP53 - Platinum (COREAD)	Del		2	0.0072992700729927005	1	0.0196078431372549	0.7461071878699399	0.12719877607096342	-1.43755757929014	False	False	False	True	False			False	False	False
Breast cancer ER+/HER2-	BRCA_ERpos	Anthracycline	ENSG00000108239_TBC1D12		TBC1D12 [5utr] - Anthracycline (BRCA ERpos)	non-coding mutation	5utr	4	0.01509433962264151	2	0.025	0.7461936729128553	0.12714843772708867	-0.7185660742425108	False	False	False	True	False			True	False	False
Colorectal cancer MSS	COREAD_MSS	Anti_EGFR	CDK12		CDK12 - Anti EGFR (COREAD-MSS)	Amp		6	0.13953488372093023	2	0.047619047619047616	0.751872960938299	0.12385553311085415	1.67872373107196	False	False	False	True	False			True	False	False
Breast carcinoma	BRCA	Selective_ER_modulator	ENSG00000160948_VPS28		VPS28 [proximal promoters] - Selective ER modulator (BRCA)	non-coding mutation	proximal_promoters	7	0.017587939698492462	2	0.009950248756218905	0.7581581182029372	0.12024021032865848	0.841031074250578	False	False	False	True	False			False	False	False
Breast carcinoma	BRCA	Anthracycline	ENSG00000148735_PLEKHS1		PLEKHS1 [proximal promoters] - Anthracycline (BRCA)	non-coding mutation	proximal_promoters	24	0.06201550387596899	10	0.04975124378109453	0.7581581182029372	0.12024021032865848	0.3480169818749932	False	False	False	True	False			False	False	False
Breast carcinoma	BRCA	Aromatase_inhibitor	ENSG00000164440_TXLNB		TXLNB [proximal promoters] - Aromatase inhibitor (BRCA)	non-coding mutation	proximal_promoters	6	0.01694915254237288	2	0.009950248756218905	0.7581581182029372	0.12024021032865848	0.7870288892635229	False	False	False	True	False			False	False	False
Breast cancer ER+/HER2-	BRCA_ERpos	Pyrimidine_antagonist	ENSG00000104660_LEPROTL1		LEPROTL1 [proximal promoters] - Pyrimidine antagonist (BRCA ERpos)	non-coding mutation	proximal_promoters	6	0.02830188679245283	1	0.0125	0.7598377384743108	0.11927914036259005	1.2084990769804858	False	False	False	True	False			True	False	False
Breast cancer ER+/HER2-	BRCA_ERpos	Aromatase_inhibitor	ENSG00000108239_TBC1D12		TBC1D12 [5utr] - Aromatase inhibitor (BRCA ERpos)	non-coding mutation	5utr	6	0.020833333333333332	2	0.025	0.7598377384743108	0.11927914036259005	-0.2519042375592587	False	False	False	True	False			True	False	False
Breast cancer ER+/HER2-	BRCA_ERpos	Taxane	ENSG00000108239_TBC1D12		TBC1D12 [5utr] - Taxane (BRCA ERpos)	non-coding mutation	5utr	4	0.017391304347826087	2	0.025	0.7598377384743108	0.11927914036259005	-0.5140261103037485	False	False	False	True	False			True	False	False
Breast cancer ER+/HER2-	BRCA_ERpos	Taxane	ENSG00000104660_LEPROTL1		LEPROTL1 [proximal promoters] - Taxane (BRCA ERpos)	non-coding mutation	proximal_promoters	6	0.02608695652173913	1	0.0125	0.7598377384743108	0.11927914036259005	1.0881900671957834	False	False	False	True	False			True	False	False
Breast carcinoma	BRCA	Anti_HER2	STS		STS - Anti HER2 (BRCA)	Del		1	0.01282051282051282	1	0.004975124378109453	0.7605698423521079	0.11886089896088953	1.37853997472047	False	False	False	True	False			False	False	False
Lung adenocarcinoma	LUAD	Folate_antagonist	KEAP1		KEAP1 - Folate antagonist (LUAD)	coding mutations		8	0.12307692307692308	7	0.19444444444444445	0.7703818842330192	0.11329393833178088	-0.7797848855285219	False	False	False	False	False			False	False	False
Colorectal cancer MSS	COREAD_MSS	Pyrimidine_antagonist	SMAD4		SMAD4 - Pyrimidine antagonist (COREAD MSS)	coding mutations		56	0.18360655737704917	5	0.11904761904761904	0.7742898014453892	0.11109646100659676	0.7357448707287898	False	False	False	False	False			True	False	False
Breast carcinoma	BRCA	Anthracycline	ENSG00000104660_LEPROTL1		LEPROTL1 [proximal promoters] - Anthracycline (BRCA)	non-coding mutation	proximal_promoters	9	0.023255813953488372	3	0.014925373134328358	0.7767974336536457	0.10969221789910072	0.6612283949492235	False	False	False	True	False			False	False	False
Breast carcinoma	BRCA	Alkylating	ENSG00000104660_LEPROTL1		LEPROTL1 [proximal promoters] - Alkylating (BRCA)	non-coding mutation	proximal_promoters	9	0.023376623376623377	3	0.014925373134328358	0.7767974336536457	0.10969221789910072	0.6688336982572998	False	False	False	True	False			False	False	False
Colorectal carcinoma	COREAD	Platinum	ENSG00000184564_SLITRK6		SLITRK6 [proximal promoters] - Platinum (COREAD)	non-coding mutation	proximal_promoters	14	0.051094890510948905	1	0.0196078431372549	0.7774998167604925	0.10929970465471504	1.4341919533065544	False	False	False	True	False			False	False	False
Breast carcinoma	BRCA	Taxane	PIK3CA		PIK3CA - Taxane (BRCA)	Amp		28	0.07629427792915532	12	0.05970149253731343	0.7805543010244399	0.10759687887322633	0.37882992154013106	False	False	False	False	False			False	False	False
Breast cancer ER+/HER2-	BRCA_ERpos	Selective_ER_modulator	ERBB2		ERBB2 - Selective ER modulator (BRCA ERpos)	coding mutations		19	0.057926829268292686	2	0.025	0.7820826584354019	0.10674734386435528	1.2624681886724067	False	False	False	True	False			True	False	False
Breast cancer ER+/HER2-	BRCA_ERpos	CDK4__6_inhibitor	PTEN		PTEN - CDK4 6 inhibitor (BRCA ERpos)	coding mutations		8	0.12903225806451613	6	0.075	0.7823099028251452	0.10662117222732882	0.8703927298514836	False	False	False	False	False			True	False	False
Breast carcinoma	BRCA	Taxane	EFNA5		EFNA5 - Taxane (BRCA)	Del		7	0.01907356948228883	2	0.009950248756218905	0.7858748906089151	0.10464658709405182	0.950637422023965	False	False	False	True	False			False	False	False
Breast cancer ER+/HER2-	BRCA_ERpos	Pyrimidine_antagonist	MAP3K1		MAP3K1 - Pyrimidine antagonist (BRCA ERpos)	coding mutations		21	0.09905660377358491	11	0.1375	0.7886327734054024	0.1031251788055717	-0.5339282241858616	False	False	False	False	False			True	False	False
Breast carcinoma	BRCA	Selective_ER_modulator	MAP3K1		MAP3K1 - Selective ER modulator (BRCA)	coding mutations		45	0.11306532663316583	18	0.08955223880597014	0.7886327734054024	0.1031251788055717	0.3793058957212912	False	False	False	False	False			False	True	False
Colorectal cancer MSS	COREAD_MSS	Platinum	AC093627.9		AC093627.9 - Platinum (COREAD-MSS)	Amp		29	0.10780669144981413	2	0.047619047619047616	0.788757108485135	0.1030567137548361	1.26992849853304	False	False	False	True	False			True	False	False
Breast cancer ER+/HER2-	BRCA_ERpos	Selective_ER_modulator	GATA3		GATA3 - Selective ER modulator (BRCA ERpos)	coding mutations		52	0.15853658536585366	16	0.2	0.7908176363143572	0.10192365388972753	-0.4061716622664369	False	False	False	False	False			True	False	False
Breast cancer ER+/HER2+	BRCA_HER2pos	Selective_ER_modulator	RPL21P122		MAP2K4 - Selective ER modulator (BRCA-HER2pos)	Del		2	0.045454545454545456	2	0.1111111111111111	0.79687206443405	0.0986113977635246	-1.36662126071893	False	False	False	False	False			True	False	False
Breast cancer ER+/HER2+	BRCA_HER2pos	Selective_ER_modulator	FGF19		FGF19 - Selective ER modulator (BRCA-HER2pos)	Amp		11	0.25	6	0.3333333333333333	0.79687206443405	0.0986113977635246	-0.575178301941513	False	False	False	False	False			True	False	False
Breast cancer ER+/HER2+	BRCA_HER2pos	Selective_ER_modulator	FGF19		FGF19 - Selective ER modulator (BRCA-HER2pos)	Amp		11	0.25	6	0.3333333333333333	0.79687206443405	0.0986113977635246	-0.575178301941513	False	False	False	False	False			True	False	False
Breast carcinoma	BRCA	Taxane	FOXA1		FOXA1 - Taxane (BRCA)	coding mutations		20	0.05449591280653951	7	0.03482587064676617	0.8017262290123435	0.09597390793436864	0.6807580753321496	False	False	False	True	False			False	True	False
Bladder urothelial carcinoma	BLCA	Platinum	URI1		URI1 - Platinum (BLCA)	Amp		16	0.21333333333333335	2	0.08695652173913043	0.8037824786655501	0.09486146505341908	1.4970472711051102	False	False	False	False	False			False	False	False
Bladder urothelial carcinoma	BLCA	Platinum	URI1		URI1 - Platinum (BLCA)	Amp		16	0.21333333333333335	2	0.08695652173913043	0.8037824786655501	0.09486146505341908	1.4970472711051102	False	False	False	False	False			False	False	False
Bladder urothelial carcinoma	BLCA	Platinum	AC017060.1		AC017060.1 - Platinum (BLCA)	Amp		18	0.24	2	0.08695652173913043	0.8037824786655501	0.09486146505341908	1.7151424387533798	False	False	False	False	False			False	False	False
Bladder urothelial carcinoma	BLCA	Platinum	GSTM5P1		GSTM5P1 - Platinum (BLCA)	Amp		14	0.18666666666666668	1	0.043478260869565216	0.8037824786655501	0.09486146505341908	2.3192059650993904	False	False	False	True	False			False	False	False
Bladder urothelial carcinoma	BLCA	Pyrimidine_antagonist	RP11-344E13.3		RP11-344E13.3 - Pyrimidine antagonist (BLCA)	Del		0	0.0	1	0.043478260869565216	0.8037824786655501	0.09486146505341908	0.0	False	False	False	True	False			False	False	False
Bladder urothelial carcinoma	BLCA	Platinum	RP11-145E5.5		CDKN2A - Platinum (BLCA)	Del		24	0.32	12	0.5217391304347826	0.8037824786655501	0.09486146505341908	-1.19980220371624	False	False	False	False	False			False	False	False
Breast carcinoma	BRCA	Anthracycline	FOXA1		FOXA1 - Anthracycline (BRCA)	coding mutations		20	0.05167958656330749	7	0.03482587064676617	0.8039494379719986	0.09477126406281447	0.5958046738003149	False	False	False	True	False			False	True	False
Prostate carcinoma	PRAD	Anti_AR__GnRH	DEDD2		DEDD2 - Anti AR GnRH (PRAD)	Del		1	0.0030864197530864196	1	0.006535947712418301	0.804740062289453	0.09434437769857948	-1.07556701334613	False	False	False	True	False			False	False	False
Breast carcinoma	BRCA	Alkaloid	MAP3K1		MAP3K1 - Alkaloid (BRCA)	coding mutations		6	0.125	18	0.08955223880597014	0.8101566269295533	0.09143101120103056	0.5741546874879768	False	False	False	False	False			False	True	False
Breast carcinoma	BRCA	Alkylating	MAP3K1		MAP3K1 - Alkylating (BRCA)	coding mutations		27	0.07012987012987013	18	0.08955223880597014	0.8101566269295533	0.09143101120103056	-0.377242852158354	False	False	False	False	False			False	True	False
Colorectal cancer MSS	COREAD_MSS	Pyrimidine_antagonist	TH		TH - Pyrimidine antagonist (COREAD-MSS)	Amp		22	0.07213114754098361	1	0.023809523809523808	0.81022412948126	0.09139482713056243	1.7038044461245598	False	False	False	True	False			True	False	False
Colorectal cancer MSS	COREAD_MSS	Pyrimidine_antagonist	TH		TH - Pyrimidine antagonist (COREAD-MSS)	Amp		22	0.07213114754098361	1	0.023809523809523808	0.81022412948126	0.09139482713056243	1.7038044461245598	False	False	False	True	False			True	False	False
Colorectal cancer MSS	COREAD_MSS	Anti_VEGF	RN7SKP146		RN7SKP146 - Anti VEGF (COREAD-MSS)	Amp		14	0.07291666666666667	1	0.023809523809523808	0.81022412948126	0.09139482713056243	1.71884533518223	False	False	False	True	False			True	False	False
Colorectal cancer MSS	COREAD_MSS	Pyrimidine_antagonist	SYNPO		SYNPO - Pyrimidine antagonist (COREAD-MSS)	Amp		2	0.006557377049180328	1	0.023809523809523808	0.81022412948126	0.09139482713056243	-1.8428481705749198	False	False	False	True	False			True	False	False
Breast cancer ER+/HER2-	BRCA_ERpos	CDK4__6_inhibitor	TP53		TP53 - CDK4 6 inhibitor (BRCA ERpos)	coding mutations		16	0.25806451612903225	16	0.2	0.8144095269989232	0.08915715458140673	0.4774746085328346	False	False	False	False	False			True	False	False
Breast carcinoma	BRCA	Anthracycline	KMT2C		KMT2C - Anthracycline (BRCA)	coding mutations		43	0.1111111111111111	27	0.13432835820895522	0.8144095269989232	0.08915715458140673	-0.3101541852335696	False	False	False	False	False			False	True	False
Breast carcinoma	BRCA	Platinum	MTRNR2L7		MTRNR2L7 - Platinum (BRCA)	coding mutations		1	0.015625	1	0.004975124378109453	0.8144095269989232	0.08915715458140673	1.6670306436520077	False	False	False	True	False			False	True	False
Ovarian serous adenocarcinoma	OV	Taxane	SH3BGRL3		SH3BGRL3 - Taxane (OV)	coding mutations		1	0.012345679012345678	0	0.0	0.8144095269989232	0.08915715458140673	11.688250309133176	False	False	False	True	False			False	False	False
Colorectal cancer MSS	COREAD_MSS	Topoisomerase_inhibitor	APC		APC - Topoisomerase inhibitor (COREAD MSS)	coding mutations		117	0.8863636363636364	35	0.8333333333333334	0.8144095269989232	0.08915715458140673	0.6424705373158217	False	False	False	False	False			True	False	False
Breast cancer ER+/HER2+	BRCA_HER2pos	Taxane	GATA3		GATA3 - Taxane (BRCA HER2pos)	coding mutations		8	0.1702127659574468	1	0.05555555555555555	0.8144095269989232	0.08915715458140673	1.8399383774682745	False	False	False	False	False			True	False	False
Breast cancer ER+/HER2-	BRCA_ERpos	Aromatase_inhibitor	ARID1A		ARID1A - Aromatase inhibitor (BRCA ERpos)	coding mutations		20	0.06944444444444445	3	0.0375	0.8144552679075394	0.08913276333140661	0.9384159470865356	False	True	False	True	False	10.1038/s41588-019-0554-0		True	False	False
Breast cancer ER+/HER2-	BRCA_ERpos	Alkylating	NF1		NF1 - Alkylating (BRCA ERpos)	coding mutations		19	0.07196969696969698	3	0.0375	0.8144552679075394	0.08913276333140661	0.9938382313529832	False	False	False	True	False			True	False	False
Breast cancer ER+/HER2-	BRCA_ERpos	Anthracycline	NF1		NF1 - Anthracycline (BRCA ERpos)	coding mutations		19	0.07169811320754717	3	0.0375	0.8144552679075394	0.08913276333140661	0.9879646218908078	False	False	False	True	False			True	False	False
Breast carcinoma	BRCA	Aromatase_inhibitor	CCDC94		CCDC94 - Aromatase inhibitor (BRCA)	coding mutations		6	0.01694915254237288	1	0.004975124378109453	0.8144552679075394	0.08913276333140661	1.7904439569280597	False	False	False	True	False			False	True	False
Breast carcinoma	BRCA	Alkylating	TP53		TP53 - Alkylating (BRCA)	coding mutations		176	0.45714285714285713	99	0.4925373134328358	0.8144552679075394	0.08913276333140661	-0.196285469919062	False	False	False	False	False			False	True	False
Breast carcinoma	BRCA	Selective_ER_modulator	CCDC94		CCDC94 - Selective ER modulator (BRCA)	coding mutations		6	0.01507537688442211	1	0.004975124378109453	0.8144552679075394	0.08913276333140661	1.6182638947557535	False	False	False	True	False			False	True	False
Lung adenocarcinoma	LUAD	Taxane	KRAS		KRAS - Taxane (LUAD)	coding mutations		4	0.3333333333333333	7	0.19444444444444445	0.8144552679075394	0.08913276333140661	1.0513223784777843	False	False	False	False	False			False	False	False
Breast cancer ER+/HER2+	BRCA_HER2pos	Anti_AR__GnRH	PIK3CA		PIK3CA - Anti AR GnRH (BRCA HER2pos)	coding mutations		6	0.6	7	0.3888888888888889	0.8144552679075394	0.08913276333140661	1.2376511199498406	False	False	False	False	False			True	False	False
Ovarian serous adenocarcinoma	OV	Platinum	SH3BGRL3		SH3BGRL3 - Platinum (OV)	coding mutations		1	0.011764705882352941	0	0.0	0.8157206870800439	0.08845852363033183	11.688250309133176	False	False	False	True	False			False	False	False
Bladder urothelial carcinoma	BLCA	Platinum	RB1		RB1 - Platinum (BLCA)	coding mutations		24	0.32	5	0.21739130434782608	0.8186572340117048	0.08689789620851282	0.7613854048886505	False	False	False	False	False			False	False	False
Esophageal carcinoma	ESCA	Platinum	SMARCA4		SMARCA4 - Platinum (ESCA)	coding mutations		9	0.140625	8	0.09411764705882353	0.8188026428256866	0.08682076424748991	0.6562675347942889	False	False	False	False	False			False	False	False
Prostate carcinoma	PRAD	Anti_AR__GnRH	RPL22		RPL22 - Anti AR GnRH (PRAD)	coding mutations		7	0.021604938271604937	1	0.006535947712418301	0.8265675948303666	0.08272162501877149	1.7473731668412458	False	False	False	True	False			False	False	False
Colorectal cancer MSS	COREAD_MSS	Anti_VEGF	FBXW7		FBXW7 - Anti VEGF (COREAD MSS)	coding mutations		23	0.11979166666666667	7	0.16666666666666666	0.8265675948303666	0.08272162501877149	-0.5532708071997892	False	False	False	False	False			True	False	False
Colorectal carcinoma	COREAD	Anti_VEGF	MACROD2		MACROD2 - Anti VEGF (COREAD)	Del		45	0.23076923076923078	9	0.17647058823529413	0.8275273533488199	0.08221764200889732	0.483563213001266	False	False	False	False	False			False	False	False
Colorectal carcinoma	COREAD	Pyrimidine_antagonist	RP11-626K17.5		RP11-626K17.5 - Pyrimidine antagonist (COREAD)	Amp		3	0.009554140127388535	1	0.0196078431372549	0.829276361237586	0.08130071413099642	-1.01988091479409	False	False	False	True	False			False	False	False
Colorectal carcinoma	COREAD	Pyrimidine_antagonist	GMDS		GMDS - Pyrimidine antagonist (COREAD)	Del		3	0.009554140127388535	1	0.0196078431372549	0.829276361237586	0.08130071413099642	-1.01988091479409	False	False	False	True	False			False	False	False
Breast cancer ER+/HER2-	BRCA_ERpos	Alkaloid	PTEN		PTEN - Alkaloid (BRCA ERpos)	coding mutations		4	0.13793103448275862	6	0.075	0.8313475226696606	0.08021739302956919	0.9813655854117552	False	False	False	False	False			True	False	False
Ovarian serous adenocarcinoma	OV	Platinum	NF1		NF1 - Platinum (OV)	coding mutations		9	0.10588235294117647	8	0.07272727272727272	0.8313475226696606	0.08021739302956919	0.5953780241291321	False	False	False	False	False			False	False	False
Prostate carcinoma	PRAD	Anti_AR__GnRH	PIK3CA		PIK3CA - Anti AR GnRH (PRAD)	coding mutations		15	0.046296296296296294	4	0.026143790849673203	0.8313475226696606	0.08021739302956919	0.8553937070421418	False	False	False	True	False			False	False	False
Colorectal carcinoma	COREAD	Anti_VEGF	PRMT8		PRMT8 - Anti VEGF (COREAD)	Amp		10	0.05128205128205128	1	0.0196078431372549	0.8349457188906491	0.07834175775296888	1.4300948905545903	False	False	False	True	False			False	False	False
Colorectal carcinoma	COREAD	Topoisomerase_inhibitor	TTC28		TTC28 - Topoisomerase inhibitor (COREAD)	Amp		1	0.007352941176470588	1	0.0196078431372549	0.8360715375908929	0.07775656101580568	-1.39570871390426	False	False	False	True	False			False	False	False
Breast cancer ER+/HER2-	BRCA_ERpos	Alkylating	KLLN		PTEN - Alkylating (BRCA-ERpos)	Del		7	0.026515151515151516	1	0.0125	0.837391801611177	0.07707129533451329	1.10283260077628	False	False	False	True	False			True	False	False
Colorectal carcinoma	COREAD	Platinum	RP11-626K17.5		RP11-626K17.5 - Platinum (COREAD)	Amp		3	0.010948905109489052	1	0.0196078431372549	0.841464439522051	0.07496423268360601	-0.821730888448328	False	False	False	True	False			False	False	False
Colorectal carcinoma	COREAD	Topoisomerase_inhibitor	ENSG00000198326_TMEM239		TMEM239 [splice sites] - Topoisomerase inhibitor (COREAD)	non-coding mutation	splice_sites	3	0.022058823529411766	0	0.0	0.8451692161369079	0.07305632977559981	1.1763227726404628	False	False	False	True	False			False	False	False
Colorectal carcinoma	COREAD	Anti_VEGF	ATP1B2		TP53 - Anti VEGF (COREAD)	Del		2	0.010256410256410256	1	0.0196078431372549	0.8464781099461709	0.07238426833178331	-0.9156005431743941	False	False	False	True	False			False	False	False
Bladder urothelial carcinoma	BLCA	Platinum	RP11-204E9.1		RP11-204E9.1 - Platinum (BLCA)	Amp		20	0.26666666666666666	4	0.17391304347826086	0.8494100351719721	0.07088261243638284	0.7810546933597899	False	False	False	False	False			False	False	False
Bladder urothelial carcinoma	BLCA	Platinum	RP11-243A14.1		RP11-243A14.1 - Platinum (BLCA)	Amp		9	0.12	1	0.043478260869565216	0.8494100351719721	0.07088261243638284	1.6363702346506699	False	False	False	True	False			False	False	False
Bladder urothelial carcinoma	BLCA	Platinum	ERBB2		ERBB2 - Platinum (BLCA)	Amp		12	0.16	2	0.08695652173913043	0.8494100351719721	0.07088261243638284	0.9911638422321101	False	False	False	False	False			False	False	False
Bladder urothelial carcinoma	BLCA	Platinum	RPH3AL		RPH3AL - Platinum (BLCA)	Del		1	0.013333333333333334	1	0.043478260869565216	0.8494100351719721	0.07088261243638284	-1.72762268466794	False	False	False	True	False			False	False	False
Bladder urothelial carcinoma	BLCA	Pyrimidine_antagonist	TTC28		TTC28 - Pyrimidine antagonist (BLCA)	Amp		1	0.014705882352941176	1	0.043478260869565216	0.8494100351719721	0.07088261243638284	-1.52251381254666	False	False	False	True	False			False	False	False
Colorectal cancer MSS	COREAD_MSS	Platinum	RPL21P122		TP53 - Platinum (COREAD-MSS)	Del		2	0.007434944237918215	1	0.023809523809523808	0.8549209561543409	0.06807403719335214	-1.6951672352828202	False	False	False	True	False			True	False	False
Breast carcinoma	BRCA	Alkaloid	GATA3		GATA3 - Alkaloid (BRCA)	coding mutations		7	0.14583333333333334	23	0.11442786069651742	0.8565880962816049	0.06722796514273432	0.4386631413026051	False	False	False	False	False			False	True	False
Breast carcinoma	BRCA	Microtubule_inhibitor	PIK3CA		PIK3CA - Microtubule inhibitor (BRCA)	coding mutations		8	0.36363636363636365	58	0.2885572139303483	0.8565880962816049	0.06722796514273432	0.49555906716439796	False	False	False	False	False			False	True	False
Cervical carcinoma	CESC	Platinum	POLR2E		STK11 - Platinum (CESC)	Del		0	0.0	1	0.05555555555555555	0.8570380335086221	0.06699990459208127	0.0	False	False	False	False	False			False	False	False
Breast carcinoma	BRCA	Aromatase_inhibitor	MAP3K1		MAP3K1 - Aromatase inhibitor (BRCA)	coding mutations		39	0.11016949152542373	18	0.08955223880597014	0.85741656060805	0.06680813254542832	0.3376983672486873	False	False	False	False	False			False	True	False
Colorectal cancer MSS	COREAD_MSS	Pyrimidine_antagonist	FBXW7		FBXW7 - Pyrimidine antagonist (COREAD MSS)	coding mutations		39	0.12786885245901639	7	0.16666666666666666	0.85741656060805	0.06680813254542832	-0.4459854787936859	False	False	False	False	False			True	False	False
Lung adenocarcinoma	LUAD	Folate_antagonist	KRAS		KRAS - Folate antagonist (LUAD)	coding mutations		18	0.27692307692307694	7	0.19444444444444445	0.8578748050231846	0.06657608680721963	0.6668712212138028	False	False	False	False	False			False	False	False
Breast cancer ER+/HER2-	BRCA_ERpos	Aromatase_inhibitor	RB1		RB1 - Aromatase inhibitor (BRCA ERpos)	coding mutations		11	0.03819444444444445	1	0.0125	0.8582869185472684	0.0663675066595454	1.6499299969078391	False	False	False	True	False			True	False	False
Breast carcinoma	BRCA	mTOR_inhibitor	MAP3K1		MAP3K1 - mTOR inhibitor (BRCA)	coding mutations		8	0.11940298507462686	18	0.08955223880597014	0.8582869185472684	0.0663675066595454	0.4888222821790132	False	False	False	False	False			False	True	False
Colorectal carcinoma	COREAD	Platinum	FBXW7		FBXW7 - Platinum (COREAD)	coding mutations		32	0.11678832116788321	7	0.13725490196078433	0.8582869185472684	0.0663675066595454	-0.4208868088853111	False	False	False	False	False			False	False	False
Breast cancer ER+/HER2-	BRCA_ERpos	Selective_ER_modulator	RB1		RB1 - Selective ER modulator (BRCA ERpos)	coding mutations		12	0.036585365853658534	1	0.0125	0.8585494777297437	0.06623467163198156	1.5854433189362012	False	False	False	True	False			True	False	False
Breast carcinoma	BRCA	Pyrimidine_antagonist	GPS2		GPS2 - Pyrimidine antagonist (BRCA)	coding mutations		6	0.020833333333333332	2	0.009950248756218905	0.8585494777297437	0.06623467163198156	1.0878396987471342	False	False	False	True	False			False	True	False
Lung adenocarcinoma	LUAD	Platinum	KRAS		KRAS - Platinum (LUAD)	coding mutations		19	0.2676056338028169	7	0.19444444444444445	0.8585494777297437	0.06623467163198156	0.5990666226604626	False	False	False	False	False			False	False	False
Skin melanoma	SKCM	Immunotherapy	KMT2B		KMT2B - Immunotherapy (SKCM)	coding mutations		9	0.20930232558139536	16	0.15384615384615385	0.8585494777297437	0.06623467163198156	0.4841146897074508	False	False	False	False	False			False	False	False
Colorectal cancer MSS	COREAD_MSS	Platinum	SYNPO		SYNPO - Platinum (COREAD-MSS)	Amp		2	0.007434944237918215	1	0.023809523809523808	0.8588180874471579	0.0660988175243632	-1.66066914779677	False	False	False	True	False			True	False	False
Colorectal cancer MSS	COREAD_MSS	Anti_VEGF	ATP1B2		TP53 - Anti VEGF (COREAD-MSS)	Del		2	0.010416666666666666	1	0.023809523809523808	0.859159686707052	0.06592610903211002	-1.1712728317095802	False	False	False	True	False			True	False	False
Colorectal cancer MSS	COREAD_MSS	Anti_VEGF	RP11-626K17.5		RP11-626K17.5 - Anti VEGF (COREAD-MSS)	Amp		2	0.010416666666666666	1	0.023809523809523808	0.859159686707052	0.06592610903211002	-1.1712728317095802	False	False	False	True	False			True	False	False
Colorectal cancer MSS	COREAD_MSS	Topoisomerase_inhibitor	TTC28		TTC28 - Topoisomerase inhibitor (COREAD-MSS)	Amp		1	0.007575757575757576	1	0.023809523809523808	0.859159686707052	0.06592610903211002	-1.6294938288778897	False	False	False	True	False			True	False	False
Colorectal cancer MSS	COREAD_MSS	Platinum	MRPS11P1		MRPS11P1 - Platinum (COREAD-MSS)	Amp		51	0.1895910780669145	5	0.11904761904761904	0.859159686707052	0.06592610903211002	0.7895820117821971	False	False	False	False	False			True	False	False
Colorectal cancer MSS	COREAD_MSS	Platinum	CCND2-AS1		CCND2-AS1 - Platinum (COREAD-MSS)	Amp		16	0.05947955390334572	1	0.023809523809523808	0.859159686707052	0.06592610903211002	1.3713599449978	False	False	False	True	False			True	False	False
Colorectal cancer MSS	COREAD_MSS	Anti_VEGF	RP11-729L2.2		SMAD4 - Anti VEGF (COREAD-MSS)	Del		20	0.10416666666666667	2	0.047619047619047616	0.859159686707052	0.06592610903211002	1.2133785355606101	False	False	False	True	False			True	False	False
Colorectal cancer MSS	COREAD_MSS	Anti_VEGF	RP11-626K17.5		RP11-626K17.5 - Anti VEGF (COREAD-MSS)	Amp		2	0.010416666666666666	1	0.023809523809523808	0.859159686707052	0.06592610903211002	-1.1712728317095802	False	False	False	True	False			True	False	False
Cholangiocarcinoma	CHOL	Platinum	TP53		TP53 - Platinum (CHOL)	coding mutations		6	0.46153846153846156	8	0.3076923076923077	0.8660492171970132	0.062457426516478926	0.8658622704286326	False	False	False	False	False			False	False	False
Cholangiocarcinoma	CHOL	Pyrimidine_antagonist	TP53		TP53 - Pyrimidine antagonist (CHOL)	coding mutations		6	0.46153846153846156	8	0.3076923076923077	0.8660492171970132	0.062457426516478926	0.8658622704286326	False	False	False	False	False			False	False	False
Breast cancer ER+/HER2-	BRCA_ERpos	Aromatase_inhibitor	CDH1		CDH1 - Aromatase inhibitor (BRCA ERpos)	coding mutations		46	0.1597222222222222	10	0.125	0.8664535187953291	0.062254730205860975	0.4131374950945298	False	False	False	False	False			True	False	False
Breast cancer ER+/HER2-	BRCA_ERpos	Anti_VEGF	PIK3CA		PIK3CA - Anti VEGF (BRCA ERpos)	coding mutations		9	0.36	36	0.45	0.8676648015932766	0.0616480201393766	-0.5384714405271229	False	False	False	False	False			True	False	False
Esophageal carcinoma	ESCA	Platinum	TP53		TP53 - Platinum (ESCA)	coding mutations		53	0.828125	74	0.8705882352941177	0.8676648015932766	0.0616480201393766	-0.4795199870627886	False	False	False	False	False			False	False	False
Breast carcinoma	BRCA	Alkaloid	PTEN		PTEN - Alkaloid (BRCA)	coding mutations		4	0.08333333333333333	11	0.05472636815920398	0.8676648015932766	0.0616480201393766	0.6850568435335699	False	False	False	False	False			False	True	False
Bladder urothelial carcinoma	BLCA	Pyrimidine_antagonist	CDKN1A		CDKN1A - Pyrimidine antagonist (BLCA)	coding mutations		8	0.11764705882352941	4	0.17391304347826086	0.8676648015932766	0.0616480201393766	-0.6566869391092214	False	False	False	False	False			False	False	False
Colorectal cancer MSS	COREAD_MSS	Anti_VEGF	SMAD4		SMAD4 - Anti VEGF (COREAD MSS)	coding mutations		34	0.17708333333333334	5	0.11904761904761904	0.8676648015932766	0.0616480201393766	0.672113064425311	False	False	False	False	False			True	False	False
Breast cancer ER+/HER2+	BRCA_HER2pos	Anti_HER2	SSBP4		SSBP4 - Anti HER2 (BRCA-HER2pos)	Amp		6	0.13636363636363635	1	0.05555555555555555	0.8690185972447672	0.06097092942664	1.487324079772	False	False	False	False	False			True	False	False
Prostate carcinoma	PRAD	Anti_AR__GnRH	ZNF280D		ZNF280D - Anti AR GnRH (PRAD)	Del		2	0.006172839506172839	2	0.013071895424836602	0.8715137992369059	0.0597257320364923	-1.09003125823288	False	False	False	True	False			False	False	False
Breast carcinoma	BRCA	Aromatase_inhibitor	GPS2		GPS2 - Aromatase inhibitor (BRCA)	coding mutations		7	0.01977401129943503	2	0.009950248756218905	0.8723130465667414	0.05932763204145674	1.010067823993022	False	False	False	True	False			False	True	False
Breast carcinoma	BRCA	Taxane	MAP2K4		MAP2K4 - Taxane (BRCA)	coding mutations		16	0.043596730245231606	6	0.029850746268656716	0.8723130465667414	0.05932763204145674	0.5721274192878472	False	False	False	True	False			False	True	False
Breast carcinoma	BRCA	Taxane	RB1		RB1 - Taxane (BRCA)	coding mutations		16	0.043596730245231606	6	0.029850746268656716	0.8723130465667414	0.05932763204145674	0.5721274192878472	False	False	False	True	False			False	True	False
Breast cancer ER+/HER2-	BRCA_ERpos	Anti_HER2	PIK3CA		PIK3CA - Anti HER2 (BRCA ERpos)	coding mutations		6	0.6	36	0.45	0.8764644187656937	0.05726570997221295	0.8752558279461176	False	False	False	False	False			True	False	False
Breast carcinoma	BRCA	Taxane	CDKN1B		CDKN1B - Taxane (BRCA)	coding mutations		8	0.021798365122615803	2	0.009950248756218905	0.8764644187656937	0.05726570997221295	1.1534575476955355	False	False	False	True	False			False	True	False
Uterus carcinoma	UCEC	Platinum	ARID1A		ARID1A - Platinum (UCEC)	coding mutations		5	0.3333333333333333	10	0.23809523809523808	0.8764644187656937	0.05726570997221295	0.6789733078541699	False	False	False	False	False			False	False	False
Colorectal cancer MSS	COREAD_MSS	Platinum	SMAD4		SMAD4 - Platinum (COREAD MSS)	coding mutations		46	0.17100371747211895	5	0.11904761904761904	0.8764644187656937	0.05726570997221295	0.6111321437365126	False	False	False	False	False			True	False	False
Breast cancer ER+/HER2+	BRCA_HER2pos	Anti_AR__GnRH	LINC00964		LINC00964 - Anti AR GnRH (BRCA-HER2pos)	Amp		3	0.3	4	0.2222222222222222	0.879169123843767	0.055927572608835296	0.5634786152215439	False	False	False	False	False			True	False	False
Esophageal carcinoma	ESCA	Pyrimidine_antagonist	TP53		TP53 - Pyrimidine antagonist (ESCA)	coding mutations		27	0.9310344827586207	74	0.8705882352941177	0.8796612229871641	0.055684552071364635	1.0055844948476804	False	False	False	False	False			False	False	False
Uterus carcinoma	UCEC	Taxane	PTEN		PTEN - Taxane (UCEC)	coding mutations		5	0.38461538461538464	12	0.2857142857142857	0.8796612229871641	0.055684552071364635	0.6447792192629533	False	False	False	False	False			False	False	False
Colorectal cancer MSS	COREAD_MSS	Anti_VEGF	AKT2		AKT2 - Anti VEGF (COREAD-MSS)	Amp		3	0.015625	1	0.023809523809523808	0.8802589314341821	0.05538955972224573	-0.582157685906696	False	False	False	True	False			True	False	False
Colorectal carcinoma	COREAD	Anti_VEGF	SMAD4		SMAD4 - Anti VEGF (COREAD)	coding mutations		35	0.1794871794871795	6	0.11764705882352941	0.8870068488226952	0.05207302684874606	0.5634444429712473	False	False	False	False	False			False	True	False
Prostate carcinoma	PRAD	Taxane	FLJ27365		FLJ27365 - Taxane (PRAD)	Del		4	0.017467248908296942	1	0.006535947712418301	0.8875731951034158	0.0517958220263928	1.44037163339189	False	False	False	True	False			False	False	False
Colorectal cancer MSS	COREAD_MSS	Topoisomerase_inhibitor	STS		STS - Topoisomerase inhibitor (COREAD-MSS)	Del		2	0.015151515151515152	1	0.023809523809523808	0.8877950983852478	0.051687257091814286	-0.660572843712781	False	False	False	True	False			True	False	False
Breast carcinoma	BRCA	Selective_ER_modulator	PIK3CA		PIK3CA - Selective ER modulator (BRCA)	Amp		29	0.0728643216080402	12	0.05970149253731343	0.888493819379085	0.05134558892665285	0.3072340749689961	False	False	False	False	False	10.1007/s10555-016-9637-x.		False	False	False
Uterus carcinoma	UCEC	Platinum	PTEN		PTEN - Platinum (UCEC)	coding mutations		6	0.4	12	0.2857142857142857	0.8898904553729086	0.05066345128221348	0.7378309516094594	False	False	False	False	False			False	False	False
Colorectal cancer MSS	COREAD_MSS	Anti_EGFR	SOX9		SOX9 - Anti EGFR (COREAD MSS)	coding mutations		4	0.09302325581395349	6	0.14285714285714285	0.8898904553729086	0.05066345128221348	-0.6980972414469131	False	False	False	False	False			True	False	False
Breast cancer ER+/HER2-	BRCA_ERpos	Alkylating	KMT2C		KMT2C - Alkylating (BRCA ERpos)	coding mutations		28	0.10606060606060606	6	0.075	0.8909331835856179	0.05015486508563508	0.5501883353130991	False	False	False	False	False			True	False	False
Colorectal carcinoma	COREAD	Anti_EGFR	SOX9		SOX9 - Anti EGFR (COREAD)	coding mutations		4	0.09090909090909091	7	0.13725490196078433	0.8909331835856179	0.05015486508563508	-0.8048324122888932	False	False	False	False	False			False	False	False
Colorectal carcinoma	COREAD	Platinum	KRAS		KRAS - Platinum (COREAD)	coding mutations		126	0.45985401459854014	24	0.47058823529411764	0.8909331835856179	0.05015486508563508	-0.3263500089409204	False	False	False	False	False			False	False	False
Breast carcinoma	BRCA	Anthracycline	MAP3K1		MAP3K1 - Anthracycline (BRCA)	coding mutations		29	0.07493540051679587	18	0.08955223880597014	0.891007746818157	0.050118519997073535	-0.2783092222584496	False	False	False	False	False			False	True	False
Pancreas carcinoma	PAAD	Pyrimidine_antagonist	RP11-465M18.1		RP11-465M18.1 - Pyrimidine antagonist (PAAD)	Amp		1	0.045454545454545456	3	0.013761467889908258	0.894890703487582	0.0482300035341149	1.7592036909831699	False	False	False	True	False			False	False	False
Colorectal cancer MSS	COREAD_MSS	Topoisomerase_inhibitor	SYNPO		SYNPO - Topoisomerase inhibitor (COREAD-MSS)	Amp		2	0.015151515151515152	1	0.023809523809523808	0.8962455947795258	0.04757296596028872	-0.626079693953114	False	False	False	True	False			True	False	False
Breast cancer ER+/HER2-	BRCA_ERpos	Selective_ER_modulator	PTEN		PTEN - Selective ER modulator (BRCA ERpos)	coding mutations		34	0.10365853658536585	6	0.075	0.9006914648833448	0.045423952690492264	0.5132924989739522	False	False	False	False	False			True	False	False
Breast cancer ER+/HER2-	BRCA_ERpos	mTOR_inhibitor	GATA3		GATA3 - mTOR inhibitor (BRCA ERpos)	coding mutations		14	0.24561403508771928	16	0.2	0.9006914648833448	0.045423952690492264	0.3821975259553998	False	False	False	False	False			True	False	False
Lung adenocarcinoma	LUAD	Platinum	ARID1A		ARID1A - Platinum (LUAD)	coding mutations		10	0.14084507042253522	3	0.08333333333333333	0.9006914648833448	0.045423952690492264	0.8514221941917026	False	False	False	False	False			False	False	False
Colorectal carcinoma	COREAD	Topoisomerase_inhibitor	ARID1A		ARID1A - Topoisomerase inhibitor (COREAD)	coding mutations		10	0.07352941176470588	5	0.09803921568627451	0.9006914648833448	0.045423952690492264	-0.5944643172344024	False	False	False	False	False			False	True	False
Colorectal carcinoma	COREAD	Pyrimidine_antagonist	SMAD4		SMAD4 - Pyrimidine antagonist (COREAD)	coding mutations		57	0.18152866242038215	6	0.11764705882352941	0.9006914648833448	0.045423952690492264	0.5878222451946821	False	False	False	False	False			False	False	False
Breast cancer ER+/HER2-	BRCA_ERpos	Aromatase_inhibitor	ERBB2		ERBB2 - Aromatase inhibitor (BRCA ERpos)	coding mutations		14	0.04861111111111111	2	0.025	0.9007282247716804	0.045406228207126836	0.9954488661786832	False	False	False	True	False			True	False	False
Bladder urothelial carcinoma	BLCA	Pyrimidine_antagonist	ENSG00000141510_TP53		TP53 [splice sites] - Pyrimidine antagonist (BLCA)	non-coding mutation	splice_sites	10	0.14705882352941177	0	0.0	0.9018862038724488	0.04484825641370455	2.760158314543041	False	False	False	True	False			False	False	False
Breast cancer ER+/HER2-	BRCA_ERpos	Aromatase_inhibitor	MAP3K1		MAP3K1 - Aromatase inhibitor (BRCA ERpos)	coding mutations		32	0.1111111111111111	11	0.1375	0.9027562125361559	0.04442951418788466	-0.3490683752768791	False	False	False	False	False			True	False	False
Breast cancer ER+/HER2-	BRCA_ERpos	Selective_ER_modulator	MAP3K1		MAP3K1 - Selective ER modulator (BRCA ERpos)	coding mutations		36	0.10975609756097561	11	0.1375	0.9027562125361559	0.04442951418788466	-0.3689424105060672	False	False	False	False	False			True	False	False
Breast carcinoma	BRCA	Aromatase_inhibitor	AKT1		AKT1 - Aromatase inhibitor (BRCA)	coding mutations		19	0.05367231638418079	8	0.03980099502487562	0.9027562125361559	0.04442951418788466	0.4577311110819803	False	False	False	True	False			False	True	False
Breast carcinoma	BRCA	Aromatase_inhibitor	AC002451.1		AC002451.1 - Aromatase inhibitor (BRCA)	coding mutations		3	0.00847457627118644	0	0.0	0.9027562125361559	0.04442951418788466	10.972979786066293	False	False	False	True	False			False	True	False
Breast carcinoma	BRCA	Aromatase_inhibitor	KRTAP5-7		KRTAP5-7 - Aromatase inhibitor (BRCA)	coding mutations		3	0.00847457627118644	0	0.0	0.9027562125361559	0.04442951418788466	11.709945380232494	False	False	False	True	False			False	True	False
Breast carcinoma	BRCA	Taxane	AC002451.1		AC002451.1 - Taxane (BRCA)	coding mutations		3	0.008174386920980926	0	0.0	0.9027562125361559	0.04442951418788466	10.972979786066293	False	False	False	True	False			False	True	False
Breast carcinoma	BRCA	Alkylating	AC002451.1		AC002451.1 - Alkylating (BRCA)	coding mutations		3	0.007792207792207792	0	0.0	0.9027562125361559	0.04442951418788466	10.972979786066293	False	False	False	True	False			False	True	False
Breast carcinoma	BRCA	Anthracycline	TP53		TP53 - Anthracycline (BRCA)	coding mutations		180	0.46511627906976744	99	0.4925373134328358	0.9027562125361559	0.04442951418788466	-0.15695573504146362	False	False	False	False	False			False	True	False
Breast carcinoma	BRCA	Anthracycline	AC002451.1		AC002451.1 - Anthracycline (BRCA)	coding mutations		3	0.007751937984496124	0	0.0	0.9027562125361559	0.04442951418788466	10.972979786066293	False	False	False	True	False			False	True	False
Breast carcinoma	BRCA	Selective_ER_modulator	AKT1		AKT1 - Selective ER modulator (BRCA)	coding mutations		21	0.052763819095477386	8	0.03980099502487562	0.9027562125361559	0.04442951418788466	0.4312559308752456	False	False	False	True	False			False	True	False
Breast carcinoma	BRCA	Selective_ER_modulator	AC002451.1		AC002451.1 - Selective ER modulator (BRCA)	coding mutations		3	0.007537688442211055	0	0.0	0.9027562125361559	0.04442951418788466	10.972979786066293	False	False	False	True	False			False	True	False
Breast carcinoma	BRCA	mTOR_inhibitor	PTEN		PTEN - mTOR inhibitor (BRCA)	coding mutations		5	0.07462686567164178	11	0.05472636815920398	0.9027562125361559	0.04442951418788466	0.5026333856069756	False	False	False	False	False			False	True	False
Bladder urothelial carcinoma	BLCA	Pyrimidine_antagonist	ARID1A		ARID1A - Pyrimidine antagonist (BLCA)	coding mutations		13	0.19117647058823528	6	0.2608695652173913	0.9027562125361559	0.04442951418788466	-0.5762670111186114	False	False	False	False	False			False	False	False
Prostate carcinoma	PRAD	Anti_AR__GnRH	UBXN2A		UBXN2A - Anti AR GnRH (PRAD)	coding mutations		3	0.009259259259259259	0	0.0	0.9027562125361559	0.04442951418788466	11.31628153174622	False	False	False	True	False			False	False	False
Colorectal cancer MSS	COREAD_MSS	Anti_EGFR	SMAD4		SMAD4 - Anti EGFR (COREAD MSS)	coding mutations		8	0.18604651162790697	5	0.11904761904761904	0.9027562125361559	0.04442951418788466	0.7590949464618135	False	False	False	False	False			True	False	False
Breast cancer ER+/HER2+	BRCA_HER2pos	Pyrimidine_antagonist	CDK18		CDK18 - Pyrimidine antagonist (BRCA-HER2pos)	Amp		4	0.2	5	0.2777777777777778	0.904540398422489	0.0435720319880623	-0.60498958268284	False	False	False	False	False			True	False	False
Breast cancer ER+/HER2-	BRCA_ERpos	Anti_AR__GnRH	PTEN		PTEN - Anti AR GnRH (BRCA ERpos)	coding mutations		7	0.1111111111111111	6	0.075	0.9077804674525252	0.042019166128141515	0.6254263637242466	False	False	False	False	False			True	False	False
Lung squamous cell carcinoma	LUSC	Pyrimidine_antagonist	RP11-145E5.5		CDKN2A - Pyrimidine antagonist (LUSC)	Del		5	0.3125	11	0.23404255319148937	0.909343090778773	0.04127222863773952	0.5634483888241789	False	False	False	False	False			False	False	False
Prostate carcinoma	PRAD	Anti_AR__GnRH	SPOP		SPOP - Anti AR GnRH (PRAD)	coding mutations		21	0.06481481481481481	12	0.0784313725490196	0.9098046272517704	0.041051858685663634	-0.29449721895370795	False	False	False	False	False			False	False	False
Colorectal cancer MSS	COREAD_MSS	Topoisomerase_inhibitor	ZFP36L2		ZFP36L2 - Topoisomerase inhibitor (COREAD MSS)	coding mutations		15	0.11363636363636363	3	0.07142857142857142	0.9098046272517704	0.041051858685663634	0.7378309516094594	False	False	False	False	False			True	False	False
Breast cancer ER+/HER2+	BRCA_HER2pos	Aromatase_inhibitor	TP53		TP53 - Aromatase inhibitor (BRCA HER2pos)	coding mutations		17	0.425	10	0.5555555555555556	0.9098046272517704	0.041051858685663634	-0.6915649864606687	False	False	False	False	False			True	False	False
Breast cancer ER+/HER2+	BRCA_HER2pos	Taxane	PTEN		PTEN - Taxane (BRCA HER2pos)	coding mutations		4	0.0851063829787234	0	0.0	0.9098046272517704	0.041051858685663634	7.491853096329675	False	False	False	True	False			True	False	False
Breast cancer ER+/HER2+	BRCA_HER2pos	Anti_HER2	TP53		TP53 - Anti HER2 (BRCA HER2pos)	coding mutations		29	0.6590909090909091	10	0.5555555555555556	0.9098046272517704	0.041051858685663634	0.6300947801834182	False	False	False	False	False			True	False	False
Colorectal carcinoma	COREAD	Anti_EGFR	SMAD4		SMAD4 - Anti EGFR (COREAD)	coding mutations		8	0.18181818181818182	6	0.11764705882352941	0.9098046272517704	0.041051858685663634	0.6086290353192154	False	False	False	False	False			False	False	False
Ovarian serous adenocarcinoma	OV	Taxane	NF2		NF2 - Taxane (OV)	coding mutations		2	0.024691358024691357	1	0.00909090909090909	0.9129939724432656	0.03953208965438696	1.4649262933987386	False	False	False	True	False			False	False	False
Colorectal cancer MSS	COREAD_MSS	Platinum	ATM		ATM - Platinum (COREAD MSS)	coding mutations		25	0.09293680297397769	5	0.11904761904761904	0.9129939724432656	0.03953208965438696	-0.39745433297866783	False	False	False	False	False			True	False	False
Colorectal cancer MSS	COREAD_MSS	Pyrimidine_antagonist	ATM		ATM - Pyrimidine antagonist (COREAD MSS)	coding mutations		28	0.09180327868852459	5	0.11904761904761904	0.9129939724432656	0.03953208965438696	-0.4169345618634699	False	False	False	False	False			True	False	False
Colorectal carcinoma	COREAD	Platinum	ARID1A		ARID1A - Platinum (COREAD)	coding mutations		23	0.08394160583941605	5	0.09803921568627451	0.9129939724432656	0.03953208965438696	-0.3931146156551431	False	False	False	False	False			False	False	False
Breast cancer ER+/HER2-	BRCA_ERpos	Alkaloid	GATA3		GATA3 - Alkaloid (BRCA ERpos)	coding mutations		4	0.13793103448275862	16	0.2	0.9131485346554784	0.039458573468465964	-0.6416037380433459	False	False	False	False	False			True	False	False
Breast cancer ER+/HER2-	BRCA_ERpos	Taxane	FOXA1		FOXA1 - Taxane (BRCA ERpos)	coding mutations		15	0.06521739130434782	3	0.0375	0.9131485346554784	0.039458573468465964	0.8413272219862535	False	False	False	True	False			True	False	False
Breast cancer ER+/HER2-	BRCA_ERpos	Anthracycline	FOXA1		FOXA1 - Anthracycline (BRCA ERpos)	coding mutations		16	0.06037735849056604	3	0.0375	0.9131485346554784	0.039458573468465964	0.7226965937888326	False	False	False	True	False			True	False	False
Ovarian serous adenocarcinoma	OV	Platinum	NF2		NF2 - Platinum (OV)	coding mutations		2	0.023529411764705882	1	0.00909090909090909	0.9131485346554784	0.039458573468465964	1.3936940718654816	False	False	False	True	False			False	False	False
Ovarian serous adenocarcinoma	OV	Selective_ER_modulator	TGM7		TGM7 - Selective ER modulator (OV)	Amp		1	0.0625	1	0.00909090909090909	0.915963055638453	0.03812204276875032	2.83436719349853	False	False	False	True	False			False	False	False
Ovarian serous adenocarcinoma	OV	Selective_ER_modulator	MAPK12		MAPK12 - Selective ER modulator (OV)	Del		1	0.0625	1	0.00909090909090909	0.915963055638453	0.03812204276875032	2.83436719349853	False	False	False	True	False			False	False	False
Pancreas carcinoma	PAAD	Pyrimidine_antagonist	MAP2K4		MAP2K4 - Pyrimidine antagonist (PAAD)	Del		2	0.09090909090909091	11	0.05045871559633028	0.916063055150887	0.03807463161425807	0.9074260516961781	False	False	False	False	False			False	False	False
Breast cancer ER+/HER2+	BRCA_HER2pos	Taxane	PIK3CA		PIK3CA - Taxane (BRCA HER2pos)	coding mutations		22	0.46808510638297873	7	0.3888888888888889	0.9165713364751182	0.037833728375688665	0.5275470073734987	False	False	False	False	False			True	False	False
Breast cancer ER+/HER2-	BRCA_ERpos	Anti_AR__GnRH	MAP3K1		MAP3K1 - Anti AR GnRH (BRCA ERpos)	coding mutations		6	0.09523809523809523	11	0.1375	0.9190828473324436	0.03664533897556068	-0.5966513769953306	False	False	False	False	False			True	False	False
Breast cancer ER+/HER2-	BRCA_ERpos	Aromatase_inhibitor	CCDC94		CCDC94 - Aromatase inhibitor (BRCA ERpos)	coding mutations		5	0.017361111111111112	0	0.0	0.9190828473324436	0.03664533897556068	10.129283016944965	False	False	False	True	False			True	False	False
Breast cancer ER+/HER2-	BRCA_ERpos	Alkylating	UAP1		UAP1 - Alkylating (BRCA ERpos)	coding mutations		5	0.01893939393939394	0	0.0	0.9190828473324436	0.03664533897556068	10.129283016944965	False	False	False	True	False			True	False	False
Breast cancer ER+/HER2-	BRCA_ERpos	Anthracycline	UAP1		UAP1 - Anthracycline (BRCA ERpos)	coding mutations		5	0.018867924528301886	0	0.0	0.9190828473324436	0.03664533897556068	10.129283016944965	False	False	False	True	False			True	False	False
Breast cancer ER+/HER2-	BRCA_ERpos	Selective_ER_modulator	ARID1A		ARID1A - Selective ER modulator (BRCA ERpos)	coding mutations		21	0.06402439024390244	3	0.0375	0.9190828473324436	0.03664533897556068	0.8128681040081567	False	False	False	True	False			True	False	False
Breast cancer ER+/HER2-	BRCA_ERpos	CDK4__6_inhibitor	MAP3K1		MAP3K1 - CDK4 6 inhibitor (BRCA ERpos)	coding mutations		6	0.0967741935483871	11	0.1375	0.9190828473324436	0.03664533897556068	-0.571154559906374	False	False	False	False	False			True	False	False
Pancreas carcinoma	PAAD	Pyrimidine_antagonist	TP53		TP53 - Pyrimidine antagonist (PAAD)	coding mutations		16	0.7272727272727273	168	0.7706422018348624	0.9190828473324436	0.03664533897556068	-0.3316070822239259	False	False	False	False	False			False	False	False
Pancreas carcinoma	PAAD	Pyrimidine_antagonist	CDKN2A.p16INK4a		CDKN2A.p16INK4a - Pyrimidine antagonist (PAAD)	coding mutations		6	0.2727272727272727	50	0.22935779816513763	0.9190828473324436	0.03664533897556068	0.33456827566613273	False	False	False	False	False			False	False	False
Breast carcinoma	BRCA	Alkylating	KMT2C		KMT2C - Alkylating (BRCA)	coding mutations		46	0.11948051948051948	27	0.13432835820895522	0.9190828473324436	0.03664533897556068	-0.1876174916849221	False	False	False	False	False			False	True	False
Bladder urothelial carcinoma	BLCA	Pyrimidine_antagonist	RB1		RB1 - Pyrimidine antagonist (BLCA)	coding mutations		21	0.3088235294117647	5	0.21739130434782608	0.9190828473324436	0.03664533897556068	0.6866221125526908	False	False	False	False	False			False	False	False
Lung adenocarcinoma	LUAD	Folate_antagonist	STK11		STK11 - Folate antagonist (LUAD)	coding mutations		10	0.15384615384615385	7	0.19444444444444445	0.9190828473324436	0.03664533897556068	-0.4068915137704589	False	False	False	False	False			False	False	False
Ovarian serous adenocarcinoma	OV	Taxane	NF1		NF1 - Taxane (OV)	coding mutations		8	0.09876543209876543	8	0.07272727272727272	0.9190828473324436	0.03664533897556068	0.4836329308276022	False	False	False	False	False			False	False	False
Prostate carcinoma	PRAD	Taxane	KDM6A		KDM6A - Taxane (PRAD)	coding mutations		11	0.048034934497816595	5	0.032679738562091505	0.9190828473324436	0.03664533897556068	0.5797381735677981	False	False	False	True	False			False	False	False
Colorectal cancer MSS	COREAD_MSS	Platinum	FLCN		FLCN - Platinum (COREAD MSS)	coding mutations		8	0.02973977695167286	0	0.0	0.9190828473324436	0.03664533897556068	8.714245517666122	False	False	False	True	False			True	False	False
Colorectal cancer MSS	COREAD_MSS	Pyrimidine_antagonist	FLCN		FLCN - Pyrimidine antagonist (COREAD MSS)	coding mutations		8	0.02622950819672131	0	0.0	0.9190828473324436	0.03664533897556068	8.714245517666122	False	False	False	True	False			True	False	False
Breast cancer ER+/HER2+	BRCA_HER2pos	Pyrimidine_antagonist	CDH1		CDH1 - Pyrimidine antagonist (BRCA HER2pos)	coding mutations		3	0.15	1	0.05555555555555555	0.9190828473324436	0.03664533897556068	1.6728778811975678	False	False	False	False	False			True	False	False
Breast carcinoma	BRCA	Platinum	SSBP4		SSBP4 - Platinum (BRCA)	Amp		2	0.03125	4	0.01990049751243781	0.919777364703313	0.03631728241734872	0.665058657429827	False	False	False	True	False			False	False	False
Breast cancer ER+/HER2-	BRCA_ERpos	Pyrimidine_antagonist	GATA3		GATA3 - Pyrimidine antagonist (BRCA ERpos)	coding mutations		36	0.16981132075471697	16	0.2	0.9198691911168944	0.0362739265840031	-0.287744399947424	False	False	False	False	False			True	False	False
Breast cancer ER+/HER2-	BRCA_ERpos	CDK4__6_inhibitor	PIK3CA		PIK3CA - CDK4 6 inhibitor (BRCA ERpos)	coding mutations		31	0.5	36	0.45	0.9218368238545004	0.0353459474618889	0.2906865214243217	False	False	False	False	False			True	False	False
Bladder urothelial carcinoma	BLCA	Platinum	KMT2D		KMT2D - Platinum (BLCA)	coding mutations		25	0.3333333333333333	6	0.2608695652173913	0.9218368238545004	0.0353459474618889	0.5035183542425203	False	False	False	False	False			False	False	False
Lung adenocarcinoma	LUAD	Folate_antagonist	EGFR		EGFR - Folate antagonist (LUAD)	coding mutations		14	0.2153846153846154	6	0.16666666666666666	0.9218368238545004	0.0353459474618889	0.4579083986432431	False	False	False	False	False			False	False	False
Colorectal carcinoma	COREAD	Topoisomerase_inhibitor	KRAS		KRAS - Topoisomerase inhibitor (COREAD)	coding mutations		64	0.47058823529411764	24	0.47058823529411764	0.9218368238545004	0.0353459474618889	-0.2530935276907725	False	False	False	False	False			False	True	False
Breast cancer ER+/HER2-	BRCA_ERpos	Aromatase_inhibitor	TBX3		TBX3 - Aromatase inhibitor (BRCA ERpos)	coding mutations		21	0.07291666666666667	4	0.05	0.9277551060583272	0.0325666467589115	0.5805140941358448	False	False	False	False	False			True	False	False
Colorectal carcinoma	COREAD	Anti_VEGF	FBXW7		FBXW7 - Anti VEGF (COREAD)	coding mutations		23	0.11794871794871795	7	0.13725490196078433	0.9280489923738758	0.03242909645785931	-0.4058690084615454	False	False	False	False	False			False	True	False
Breast carcinoma	BRCA	Selective_ER_modulator	CASZ1		CASZ1 - Selective ER modulator (BRCA)	coding mutations		14	0.035175879396984924	5	0.024875621890547265	0.9292720721443064	0.03185711471258772	0.5199425752952864	False	False	False	True	False			False	True	False
Colorectal cancer MSS	COREAD_MSS	Topoisomerase_inhibitor	SMAD4		SMAD4 - Topoisomerase inhibitor (COREAD MSS)	coding mutations		22	0.16666666666666666	5	0.11904761904761904	0.9292720721443064	0.03185711471258772	0.5665716406267605	False	False	False	False	False			True	False	False
Colorectal carcinoma	COREAD	Topoisomerase_inhibitor	APC		APC - Topoisomerase inhibitor (COREAD)	coding mutations		117	0.8602941176470589	39	0.7647058823529411	0.9292720721443064	0.03185711471258772	0.3060220050490626	False	False	False	False	False			False	True	False
Colorectal carcinoma	COREAD	Platinum	SMAD3		SMAD3 - Platinum (COREAD)	coding mutations		7	0.025547445255474453	2	0.0392156862745098	0.9292720721443064	0.03185711471258772	-0.7751365046237051	False	False	False	True	False			False	False	False
Esophageal carcinoma	ESCA	Platinum	PIK3CA		PIK3CA - Platinum (ESCA)	coding mutations		10	0.15625	10	0.11764705882352941	0.9315293574094822	0.030803453639415626	0.4749695549946951	False	False	False	False	False			False	False	False
Colorectal carcinoma	COREAD	Pyrimidine_antagonist	KRAS		KRAS - Pyrimidine antagonist (COREAD)	coding mutations		147	0.4681528662420382	24	0.47058823529411764	0.9407695767049159	0.026516735573649388	-0.2728425936950057	False	False	False	False	False			False	False	False
Colorectal carcinoma	COREAD	Platinum	RANBP3L		RANBP3L - Platinum (COREAD)	Amp		12	0.043795620437956206	1	0.0196078431372549	0.945375013849354	0.024395880233600186	1.22113757184402	False	False	False	True	False			False	False	False
Colorectal carcinoma	COREAD	Platinum	RANBP3L		RANBP3L - Platinum (COREAD)	Amp		12	0.043795620437956206	1	0.0196078431372549	0.945375013849354	0.024395880233600186	1.22113757184402	False	False	False	True	False			False	False	False
Bladder urothelial carcinoma	BLCA	Platinum	RAB11FIP1		RAB11FIP1 - Platinum (BLCA)	Amp		7	0.09333333333333334	1	0.043478260869565216	0.945982806204126	0.02411675708502621	1.16949757932831	False	False	False	True	False			False	False	False
Bladder urothelial carcinoma	BLCA	Platinum	STK4		STK4 - Platinum (BLCA)	Amp		8	0.10666666666666667	3	0.13043478260869565	0.945982806204126	0.02411675708502621	-0.325625971145854	False	False	False	False	False			False	False	False
Bladder urothelial carcinoma	BLCA	Pyrimidine_antagonist	MARK2P12		MARK2P12 - Pyrimidine antagonist (BLCA)	Amp		7	0.10294117647058823	1	0.043478260869565216	0.945982806204126	0.02411675708502621	1.3879983027074099	False	False	False	True	False			False	False	False
Esophageal carcinoma	ESCA	Platinum	ARID1A		ARID1A - Platinum (ESCA)	coding mutations		8	0.125	14	0.16470588235294117	0.9481483770058732	0.023123694020022574	-0.4629727720929257	False	False	False	False	False			False	False	False
Colorectal cancer MSS	COREAD_MSS	Pyrimidine_antagonist	SMAD3		SMAD3 - Pyrimidine antagonist (COREAD MSS)	coding mutations		10	0.03278688524590164	2	0.047619047619047616	0.949218625164446	0.02263374882934536	-0.5585885471293467	False	False	False	True	False			True	False	False
Colorectal carcinoma	COREAD	Topoisomerase_inhibitor	SMAD4		SMAD4 - Topoisomerase inhibitor (COREAD)	coding mutations		23	0.16911764705882354	6	0.11764705882352941	0.949218625164446	0.02263374882934536	0.4671556917910754	False	False	False	False	False			False	True	False
Breast carcinoma	BRCA	Alkylating	RB1		RB1 - Alkylating (BRCA)	coding mutations		15	0.03896103896103896	6	0.029850746268656716	0.9496206794433184	0.022449836523627212	0.4028729986709487	False	False	False	True	False			False	True	False
Breast carcinoma	BRCA	Anthracycline	RB1		RB1 - Anthracycline (BRCA)	coding mutations		16	0.041343669250646	6	0.029850746268656716	0.9496206794433184	0.022449836523627212	0.4881213768199809	False	False	False	True	False			False	True	False
Colorectal carcinoma	COREAD	Pyrimidine_antagonist	FBXW7		FBXW7 - Pyrimidine antagonist (COREAD)	coding mutations		41	0.1305732484076433	7	0.13725490196078433	0.9502278236902468	0.022172257122215173	-0.23416512713095605	False	False	False	False	False			False	False	False
Esophageal carcinoma	ESCA	Platinum	APC		APC - Platinum (ESCA)	coding mutations		11	0.171875	12	0.1411764705882353	0.9511107147581952	0.021768925744097025	0.33751542755380753	False	False	False	False	False			False	False	False
Bladder urothelial carcinoma	BLCA	Platinum	CCND1		CCND1 - Platinum (BLCA)	Amp		13	0.17333333333333334	5	0.21739130434782608	0.955183540967315	0.019913169598978944	-0.401426973696903	False	False	False	False	False			False	False	False
Bladder urothelial carcinoma	BLCA	Pyrimidine_antagonist	CTD-2083E4.6		CTD-2083E4.6 - Pyrimidine antagonist (BLCA)	Amp		18	0.2647058823529412	5	0.21739130434782608	0.955183540967315	0.019913169598978944	0.370086108979632	False	False	False	False	False			False	False	False
Breast cancer ER+/HER2-	BRCA_ERpos	Selective_ER_modulator	GPS2		GPS2 - Selective ER modulator (BRCA ERpos)	coding mutations		6	0.018292682926829267	2	0.025	0.9563800658957208	0.0193694845864934	-0.4585682761751849	False	False	False	True	False			True	False	False
Breast carcinoma	BRCA	Microtubule_inhibitor	TP53		TP53 - Microtubule inhibitor (BRCA)	coding mutations		12	0.5454545454545454	99	0.4925373134328358	0.9563800658957208	0.0193694845864934	0.3072695417725161	False	False	False	False	False			False	True	False
Breast cancer ER+/HER2+	BRCA_HER2pos	Taxane	CDH1		CDH1 - Taxane (BRCA HER2pos)	coding mutations		6	0.1276595744680851	1	0.05555555555555555	0.9563800658957208	0.0193694845864934	1.351062898940385	False	False	False	False	False			True	False	False
Breast cancer ER+/HER2+	BRCA_HER2pos	Anti_HER2	CDH1		CDH1 - Anti HER2 (BRCA HER2pos)	coding mutations		6	0.13636363636363635	1	0.05555555555555555	0.9563800658957208	0.0193694845864934	1.4250352030580231	False	False	False	False	False			True	False	False
Breast cancer ER+/HER2+	BRCA_HER2pos	Anti_HER2	GATA3		GATA3 - Anti HER2 (BRCA HER2pos)	coding mutations		5	0.11363636363636363	1	0.05555555555555555	0.9563800658957208	0.0193694845864934	1.1246505078950322	False	False	False	False	False			True	False	False
Colorectal carcinoma	COREAD	Pyrimidine_antagonist	SMAD3		SMAD3 - Pyrimidine antagonist (COREAD)	coding mutations		10	0.03184713375796178	2	0.0392156862745098	0.9563800658957208	0.0193694845864934	-0.4454930056823603	False	False	False	True	False			False	False	False
Breast cancer ER+/HER2-	BRCA_ERpos	Aromatase_inhibitor	PTEN		PTEN - Aromatase inhibitor (BRCA ERpos)	coding mutations		29	0.10069444444444445	6	0.075	0.9570749153111652	0.01905406636854755	0.4667079044762005	False	False	False	False	False			True	False	False
Breast cancer ER+/HER2-	BRCA_ERpos	Anthracycline	KMT2C		KMT2C - Anthracycline (BRCA ERpos)	coding mutations		27	0.1018867924528302	6	0.075	0.9570749153111652	0.01905406636854755	0.4855913508366988	False	False	False	False	False			True	False	False
Colorectal cancer MSS	COREAD_MSS	Anti_VEGF	SMAD3		SMAD3 - Anti VEGF (COREAD MSS)	coding mutations		7	0.036458333333333336	2	0.047619047619047616	0.9570749153111652	0.01905406636854755	-0.4001932836138119	False	False	False	True	False			True	False	False
Lung adenocarcinoma	LUAD	Anti_EGFR	C19orf12		C19orf12 - Anti EGFR (LUAD)	Amp		6	0.14634146341463414	2	0.05555555555555555	0.957488961128904	0.018866224302879053	1.5245083460581899	False	False	False	False	False			False	False	False
Lung adenocarcinoma	LUAD	Platinum	SOX2-OT		SOX2-OT - Platinum (LUAD)	Amp		7	0.09859154929577464	1	0.027777777777777776	0.957488961128904	0.018866224302879053	1.9226487603066102	False	False	False	True	False			False	False	False
Lung adenocarcinoma	LUAD	Anti_EGFR	PKP2		PKP2 - Anti EGFR (LUAD)	Amp		6	0.14634146341463414	2	0.05555555555555555	0.957488961128904	0.018866224302879053	1.5245083460581899	False	False	False	False	False			False	False	False
Colorectal carcinoma	COREAD	Platinum	SMAD4		SMAD4 - Platinum (COREAD)	coding mutations		47	0.17153284671532848	6	0.11764705882352941	0.9582856607301008	0.018505010351579625	0.4852305287767298	False	False	False	False	False			False	False	False
Lung adenocarcinoma	LUAD	Taxane	EGFR		EGFR - Taxane (LUAD)	coding mutations		3	0.25	6	0.16666666666666666	0.9605167428989134	0.017495060489705703	0.7378309516094594	False	False	False	False	False			False	False	False
Bladder urothelial carcinoma	BLCA	Pyrimidine_antagonist	RBM10		RBM10 - Pyrimidine antagonist (BLCA)	coding mutations		6	0.08823529411764706	1	0.043478260869565216	0.9625579660014666	0.016573107474992983	1.0908752793700358	False	False	False	True	False			False	False	False
Breast cancer ER+/HER2-	BRCA_ERpos	Aromatase_inhibitor	GPS2		GPS2 - Aromatase inhibitor (BRCA ERpos)	coding mutations		6	0.020833333333333332	2	0.025	0.971880315427738	0.01238721403429253	-0.2674490471268067	False	False	False	True	False			True	False	False
Breast cancer ER+/HER2-	BRCA_ERpos	Taxane	HOXC13		HOXC13 - Taxane (BRCA ERpos)	coding mutations		7	0.030434782608695653	1	0.0125	0.971880315427738	0.01238721403429253	1.3108174269938893	False	False	False	True	False			True	False	False
Breast cancer ER+/HER2-	BRCA_ERpos	Anthracycline	HOXC13		HOXC13 - Anthracycline (BRCA ERpos)	coding mutations		7	0.026415094339622643	1	0.0125	0.971880315427738	0.01238721403429253	1.1005813416102606	False	False	False	True	False			True	False	False
Colorectal carcinoma	COREAD	Anti_VEGF	SMAD3		SMAD3 - Anti VEGF (COREAD)	coding mutations		7	0.035897435897435895	2	0.0392156862745098	0.971880315427738	0.01238721403429253	-0.27063084601236875	False	False	False	True	False			False	True	False
Colorectal carcinoma	COREAD	Pyrimidine_antagonist	APC		APC - Pyrimidine antagonist (COREAD)	coding mutations		250	0.7961783439490446	39	0.7647058823529411	0.971880315427738	0.01238721403429253	-0.4172258069675969	False	False	False	False	False			False	False	False
Breast cancer ER+/HER2-	BRCA_ERpos	Aromatase_inhibitor	HOXC13		HOXC13 - Aromatase inhibitor (BRCA ERpos)	coding mutations		9	0.03125	1	0.0125	0.9751730540797524	0.01091830762157848	1.3501504475837645	False	False	False	True	False			True	False	False
Breast cancer ER+/HER2-	BRCA_ERpos	Aromatase_inhibitor	CASZ1		CASZ1 - Aromatase inhibitor (BRCA ERpos)	coding mutations		9	0.03125	1	0.0125	0.9751730540797524	0.01091830762157848	1.3501504475837645	False	False	False	True	False			True	False	False
Breast cancer ER+/HER2-	BRCA_ERpos	Pyrimidine_antagonist	PIK3CA		PIK3CA - Pyrimidine antagonist (BRCA ERpos)	coding mutations		101	0.47641509433962265	36	0.45	0.9751730540797524	0.01091830762157848	0.1545989075428788	False	False	False	False	False			True	False	False
Breast carcinoma	BRCA	Anti_VEGF	PIK3CA		PIK3CA - Anti VEGF (BRCA)	coding mutations		12	0.3333333333333333	58	0.2885572139303483	0.9751730540797524	0.01091830762157848	0.3030601653161318	False	False	False	False	False			False	True	False
Breast carcinoma	BRCA	Alkylating	GATA3		GATA3 - Alkylating (BRCA)	coding mutations		50	0.12987012987012986	23	0.11442786069651742	0.9751730540797524	0.01091830762157848	0.2135680916509808	False	False	False	False	False			False	True	False
Colorectal cancer MSS	COREAD_MSS	Anti_VEGF	BCL9L		BCL9L - Anti VEGF (COREAD MSS)	coding mutations		9	0.046875	1	0.023809523809523808	0.9751730540797524	0.01091830762157848	1.0124924733249536	False	False	False	True	False			True	False	False
Colorectal cancer MSS	COREAD_MSS	Platinum	BMP10		BMP10 - Platinum (COREAD MSS)	coding mutations		13	0.048327137546468404	1	0.023809523809523808	0.9786525120437444	0.009371484796218963	1.0586844831048416	False	False	False	True	False			True	False	False
Colorectal carcinoma	COREAD	Platinum	BMP10		BMP10 - Platinum (COREAD)	coding mutations		13	0.04744525547445255	1	0.0196078431372549	0.9786525120437444	0.009371484796218963	1.1817016842892625	False	False	False	True	False			False	False	False
Colorectal carcinoma	COREAD	Pyrimidine_antagonist	BMP10		BMP10 - Pyrimidine antagonist (COREAD)	coding mutations		14	0.044585987261146494	1	0.0196078431372549	0.9788860032751452	0.009267881262436542	1.0904323312401385	False	False	False	True	False			False	False	False
Breast cancer ER+/HER2-	BRCA_ERpos	Selective_ER_modulator	PIK3CA		PIK3CA - Selective ER modulator (BRCA ERpos)	coding mutations		156	0.47560975609756095	36	0.45	0.9811933749462164	0.00824539282807966	0.1499449468590456	False	True	False	False	False	10.1007/s10555-016-9637-x.		True	False	False
Breast cancer ER+/HER2-	BRCA_ERpos	Pyrimidine_antagonist	CDH1		CDH1 - Pyrimidine antagonist (BRCA ERpos)	coding mutations		31	0.14622641509433962	10	0.125	0.9811933749462164	0.00824539282807966	0.26290819770869434	False	False	False	False	False			True	False	False
Pancreas carcinoma	PAAD	Topoisomerase_inhibitor	TP53		TP53 - Topoisomerase inhibitor (PAAD)	coding mutations		8	0.7272727272727273	168	0.7706422018348624	0.9811933749462164	0.00824539282807966	-0.3316070822239259	False	False	False	False	False			False	False	False
Pancreas carcinoma	PAAD	Pyrimidine_antagonist	KRAS		KRAS - Pyrimidine antagonist (PAAD)	coding mutations		19	0.8636363636363636	196	0.8990825688073395	0.9811933749462164	0.00824539282807966	-0.4902852017781985	False	False	False	False	False			False	False	False
Breast carcinoma	BRCA	Anti_VEGF	TP53		TP53 - Anti VEGF (BRCA)	coding mutations		16	0.4444444444444444	99	0.4925373134328358	0.9811933749462164	0.00824539282807966	-0.2771101053753912	False	False	False	False	False			False	True	False
Breast carcinoma	BRCA	Taxane	TP53		TP53 - Taxane (BRCA)	coding mutations		187	0.5095367847411444	99	0.4925373134328358	0.9811933749462164	0.00824539282807966	0.10748714080149303	False	False	False	False	False			False	True	False
Breast carcinoma	BRCA	Taxane	GPS2		GPS2 - Taxane (BRCA)	coding mutations		6	0.01634877384196185	2	0.009950248756218905	0.9811933749462164	0.00824539282807966	0.7306037295977925	False	False	False	True	False			False	True	False
Breast carcinoma	BRCA	Alkylating	CDKN1B		CDKN1B - Alkylating (BRCA)	coding mutations		7	0.01818181818181818	2	0.009950248756218905	0.9811933749462164	0.00824539282807966	0.8863395168904961	False	False	False	True	False			False	True	False
Breast carcinoma	BRCA	Anthracycline	CDKN1B		CDKN1B - Anthracycline (BRCA)	coding mutations		7	0.01808785529715762	2	0.009950248756218905	0.9811933749462164	0.00824539282807966	0.8749108325021288	False	False	False	True	False			False	True	False
Breast carcinoma	BRCA	Selective_ER_modulator	GPS2		GPS2 - Selective ER modulator (BRCA)	coding mutations		7	0.017587939698492462	2	0.009950248756218905	0.9811933749462164	0.00824539282807966	0.837456829136759	False	False	False	True	False			False	True	False
Lung squamous cell carcinoma	LUSC	Platinum	TP53		TP53 - Platinum (LUSC)	coding mutations		19	0.9047619047619048	39	0.8297872340425532	0.9811933749462164	0.00824539282807966	0.9632654350430441	False	False	False	False	False			False	False	False
Uterus carcinoma	UCEC	Taxane	ARID1A		ARID1A - Taxane (UCEC)	coding mutations		4	0.3076923076923077	10	0.23809523809523808	0.9811933749462164	0.00824539282807966	0.5091609421648045	False	False	False	False	False			False	False	False
Glioblastoma multiforme	GBM	Alkylating	TP53		TP53 - Alkylating (GBM)	coding mutations		4	0.3076923076923077	12	0.3076923076923077	0.9811933749462164	0.00824539282807966	0.3636917393830341	False	False	False	False	False			False	False	False
Skin melanoma	SKCM	Immunotherapy	BRAF		BRAF - Immunotherapy (SKCM)	coding mutations		24	0.5581395348837209	52	0.5	0.9811933749462164	0.00824539282807966	0.2393823734676952	False	False	False	False	False			False	False	False
Colorectal cancer MSS	COREAD_MSS	Topoisomerase_inhibitor	NRAS		NRAS - Topoisomerase inhibitor (COREAD MSS)	coding mutations		8	0.06060606060606061	3	0.07142857142857142	0.9811933749462164	0.00824539282807966	-0.2520374805024189	False	False	False	False	False			True	False	False
Colorectal cancer MSS	COREAD_MSS	Topoisomerase_inhibitor	BCL9		BCL9 - Topoisomerase inhibitor (COREAD MSS)	coding mutations		8	0.06060606060606061	3	0.07142857142857142	0.9811933749462164	0.00824539282807966	-0.2520374805024189	False	False	False	False	False			True	False	False
Colorectal cancer MSS	COREAD_MSS	Platinum	BCL9		BCL9 - Platinum (COREAD MSS)	coding mutations		15	0.055762081784386616	3	0.07142857142857142	0.9811933749462164	0.00824539282807966	-0.3794763930806211	False	False	False	False	False			True	False	False
Colorectal cancer MSS	COREAD_MSS	Pyrimidine_antagonist	NRAS		NRAS - Pyrimidine antagonist (COREAD MSS)	coding mutations		18	0.05901639344262295	3	0.07142857142857142	0.9811933749462164	0.00824539282807966	-0.292773832020687	False	False	False	False	False			True	False	False
Colorectal cancer MSS	COREAD_MSS	Pyrimidine_antagonist	BCL9		BCL9 - Pyrimidine antagonist (COREAD MSS)	coding mutations		16	0.05245901639344262	3	0.07142857142857142	0.9811933749462164	0.00824539282807966	-0.4724828418471073	False	False	False	False	False			True	False	False
Bladder urothelial carcinoma	BLCA	Platinum	CDKN1A		CDKN1A - Platinum (BLCA)	coding mutations		10	0.13333333333333333	4	0.17391304347826086	0.9860774778278628	0.006088960442990181	-0.4505393399781839	False	False	False	False	False			False	False	False
Breast cancer ER+/HER2-	BRCA_ERpos	Aromatase_inhibitor	GATA3		GATA3 - Aromatase inhibitor (BRCA ERpos)	coding mutations		53	0.1840277777777778	16	0.2	0.9885414707290175	0.005005106693268697	-0.14699816386156653	False	False	False	False	False			True	False	False
Breast cancer ER+/HER2-	BRCA_ERpos	Aromatase_inhibitor	AKT1		AKT1 - Aromatase inhibitor (BRCA ERpos)	coding mutations		16	0.05555555555555555	3	0.0375	0.9885414707290175	0.005005106693268697	0.5953164336751213	False	False	False	True	False			True	False	False
Breast cancer ER+/HER2-	BRCA_ERpos	Taxane	MAP2K4		MAP2K4 - Taxane (BRCA ERpos)	coding mutations		13	0.05652173913043478	3	0.0375	0.9885414707290175	0.005005106693268697	0.6216504769206759	False	False	False	True	False			True	False	False
Breast cancer ER+/HER2-	BRCA_ERpos	Taxane	AKT1		AKT1 - Taxane (BRCA ERpos)	coding mutations		12	0.05217391304347826	3	0.0375	0.9885414707290175	0.005005106693268697	0.4996229830232344	False	False	False	True	False			True	False	False
Breast cancer ER+/HER2-	BRCA_ERpos	Alkylating	PIK3CA		PIK3CA - Alkylating (BRCA ERpos)	coding mutations		124	0.4696969696969697	36	0.45	0.9885414707290175	0.005005106693268697	0.1157519903073274	False	False	False	False	False			True	False	False
Breast cancer ER+/HER2-	BRCA_ERpos	Alkylating	TBX3		TBX3 - Alkylating (BRCA ERpos)	coding mutations		17	0.06439393939393939	4	0.05	0.9885414707290175	0.005005106693268697	0.3881259388823231	False	False	False	False	False			True	False	False
Breast cancer ER+/HER2-	BRCA_ERpos	Alkylating	NCOR1		NCOR1 - Alkylating (BRCA ERpos)	coding mutations		12	0.045454545454545456	4	0.05	0.9885414707290175	0.005005106693268697	-0.14279623221255974	False	False	False	False	False			True	False	False
Breast cancer ER+/HER2-	BRCA_ERpos	Anthracycline	TBX3		TBX3 - Anthracycline (BRCA ERpos)	coding mutations		18	0.06792452830188679	4	0.05	0.9885414707290175	0.005005106693268697	0.4705268536422744	False	False	False	False	False			True	False	False
Breast cancer ER+/HER2-	BRCA_ERpos	Anthracycline	NCOR1		NCOR1 - Anthracycline (BRCA ERpos)	coding mutations		11	0.04150943396226415	4	0.05	0.9885414707290175	0.005005106693268697	-0.2795732960855858	False	False	False	False	False			True	False	False
Breast cancer ER+/HER2-	BRCA_ERpos	Selective_ER_modulator	TBX3		TBX3 - Selective ER modulator (BRCA ERpos)	coding mutations		22	0.06707317073170732	4	0.05	0.9885414707290175	0.005005106693268697	0.4510270386049362	False	False	False	False	False			True	False	False
Breast cancer ER+/HER2-	BRCA_ERpos	Selective_ER_modulator	NCOR1		NCOR1 - Selective ER modulator (BRCA ERpos)	coding mutations		13	0.039634146341463415	4	0.05	0.9885414707290175	0.005005106693268697	-0.34900208476283096	False	False	False	False	False			True	False	False
Breast cancer ER+/HER2-	BRCA_ERpos	Folate_antagonist	TP53		TP53 - Folate antagonist (BRCA ERpos)	coding mutations		6	0.23076923076923078	16	0.2	0.9885414707290175	0.005005106693268697	0.2642361510435469	False	False	False	False	False			True	False	False
Breast cancer ER+/HER2-	BRCA_ERpos	Pyrimidine_antagonist	TBX3		TBX3 - Pyrimidine antagonist (BRCA ERpos)	coding mutations		14	0.0660377358490566	4	0.05	0.9885414707290175	0.005005106693268697	0.4269993017228272	False	False	False	False	False			True	False	False
Breast carcinoma	BRCA	Aromatase_inhibitor	CASZ1		CASZ1 - Aromatase inhibitor (BRCA)	coding mutations		11	0.031073446327683617	5	0.024875621890547265	0.9885414707290175	0.005005106693268697	0.33550465200567164	False	False	False	True	False			False	True	False
Breast carcinoma	BRCA	Anti_VEGF	MAP3K1		MAP3K1 - Anti VEGF (BRCA)	coding mutations		4	0.1111111111111111	18	0.08955223880597014	0.9885414707290175	0.005005106693268697	0.3469096258679009	False	False	False	False	False			False	True	False
Breast carcinoma	BRCA	Anthracycline	GATA3		GATA3 - Anthracycline (BRCA)	coding mutations		49	0.12661498708010335	23	0.11442786069651742	0.9885414707290175	0.005005106693268697	0.16728719757512506	False	False	False	False	False			False	True	False
Breast carcinoma	BRCA	Selective_ER_modulator	KMT2C		KMT2C - Selective ER modulator (BRCA)	coding mutations		50	0.12562814070351758	27	0.13432835820895522	0.9885414707290175	0.005005106693268697	-0.10532687175463183	False	False	False	False	False			False	True	False
Breast carcinoma	BRCA	Selective_ER_modulator	SMAD4		SMAD4 - Selective ER modulator (BRCA)	coding mutations		11	0.02763819095477387	4	0.01990049751243781	0.9885414707290175	0.005005106693268697	0.4900539633355349	False	False	False	True	False			False	True	False
Breast carcinoma	BRCA	Platinum	PIK3CA		PIK3CA - Platinum (BRCA)	coding mutations		20	0.3125	58	0.2885572139303483	0.9885414707290175	0.005005106693268697	0.16567357177866934	False	False	False	False	False			False	True	False
Breast carcinoma	BRCA	Pyrimidine_antagonist	MAP3K1		MAP3K1 - Pyrimidine antagonist (BRCA)	coding mutations		29	0.10069444444444445	18	0.08955223880597014	0.9885414707290175	0.005005106693268697	0.19379048460079568	False	False	False	False	False			False	True	False
Breast carcinoma	BRCA	Anti_HER2	PTEN		PTEN - Anti HER2 (BRCA)	coding mutations		5	0.0641025641025641	11	0.05472636815920398	0.9885414707290175	0.005005106693268697	0.24374646757635124	False	False	False	False	False			False	False	False
Upper respiratory tract carcinoma	HNSC	Platinum	TP53		TP53 - Platinum (HNSC)	coding mutations		9	0.5	27	0.54	0.9885414707290175	0.005005106693268697	-0.2296329408716124	False	False	False	False	False			False	False	False
Bladder urothelial carcinoma	BLCA	Platinum	ARID1A		ARID1A - Platinum (BLCA)	coding mutations		16	0.21333333333333335	6	0.2608695652173913	0.9885414707290175	0.005005106693268697	-0.3782663044470216	False	False	False	False	False			False	False	False
Bladder urothelial carcinoma	BLCA	Pyrimidine_antagonist	KMT2D		KMT2D - Pyrimidine antagonist (BLCA)	coding mutations		22	0.3235294117647059	6	0.2608695652173913	0.9885414707290175	0.005005106693268697	0.4394342731096889	False	False	False	False	False			False	False	False
Lung adenocarcinoma	LUAD	Platinum	STK11		STK11 - Platinum (LUAD)	coding mutations		12	0.16901408450704225	7	0.19444444444444445	0.9885414707290175	0.005005106693268697	-0.2453433268077339	False	False	False	False	False			False	False	False
Lung adenocarcinoma	LUAD	Platinum	KEAP1		KEAP1 - Platinum (LUAD)	coding mutations		12	0.16901408450704225	7	0.19444444444444445	0.9885414707290175	0.005005106693268697	-0.2453433268077339	False	False	False	False	False			False	False	False
Uterus carcinoma	UCEC	Taxane	PIK3CA		PIK3CA - Taxane (UCEC)	coding mutations		5	0.38461538461538464	19	0.4523809523809524	0.9885414707290175	0.005005106693268697	-0.40053185509108186	False	False	False	False	False			False	False	False
Ovarian serous adenocarcinoma	OV	Taxane	RB1		RB1 - Taxane (OV)	coding mutations		5	0.06172839506172839	5	0.045454545454545456	0.9885414707290175	0.005005106693268697	0.4673618629012154	False	False	False	True	False			False	False	False
Ovarian serous adenocarcinoma	OV	Platinum	RB1		RB1 - Platinum (OV)	coding mutations		5	0.058823529411764705	5	0.045454545454545456	0.9885414707290175	0.005005106693268697	0.3934162004715447	False	False	False	True	False			False	False	False
Colorectal cancer MSS	COREAD_MSS	Anti_VEGF	ZFP36L2		ZFP36L2 - Anti VEGF (COREAD MSS)	coding mutations		18	0.09375	3	0.07142857142857142	0.9885414707290175	0.005005106693268697	0.4284935983162325	False	False	False	False	False			True	False	False
Colorectal cancer MSS	COREAD_MSS	Anti_VEGF	ATM		ATM - Anti VEGF (COREAD MSS)	coding mutations		20	0.10416666666666667	5	0.11904761904761904	0.9885414707290175	0.005005106693268697	-0.21513571699793874	False	False	False	False	False			True	False	False
Colorectal cancer MSS	COREAD_MSS	Topoisomerase_inhibitor	TCF7L2		TCF7L2 - Topoisomerase inhibitor (COREAD MSS)	coding mutations		14	0.10606060606060606	3	0.07142857142857142	0.9885414707290175	0.005005106693268697	0.6260866614501422	False	False	False	False	False			True	False	False
Colorectal cancer MSS	COREAD_MSS	Platinum	KRAS		KRAS - Platinum (COREAD MSS)	coding mutations		126	0.4684014869888476	21	0.5	0.9885414707290175	0.005005106693268697	-0.18095499733223425	False	False	False	False	False			True	False	False
Colorectal cancer MSS	COREAD_MSS	Platinum	AMER1		AMER1 - Platinum (COREAD MSS)	coding mutations		24	0.08921933085501858	4	0.09523809523809523	0.9885414707290175	0.005005106693268697	-0.1021984927607981	False	False	False	False	False			True	False	False
Colorectal cancer MSS	COREAD_MSS	Platinum	ZFP36L2		ZFP36L2 - Platinum (COREAD MSS)	coding mutations		26	0.09665427509293681	3	0.07142857142857142	0.9885414707290175	0.005005106693268697	0.4771037638451556	False	False	False	False	False			True	False	False
Colorectal cancer MSS	COREAD_MSS	Platinum	TCF7L2		TCF7L2 - Platinum (COREAD MSS)	coding mutations		17	0.06319702602230483	3	0.07142857142857142	0.9885414707290175	0.005005106693268697	-0.18773323727739605	False	False	False	False	False			True	False	False
Colorectal cancer MSS	COREAD_MSS	Pyrimidine_antagonist	AMER1		AMER1 - Pyrimidine antagonist (COREAD MSS)	coding mutations		26	0.08524590163934426	4	0.09523809523809523	0.9885414707290175	0.005005106693268697	-0.17412539701436416	False	False	False	False	False			True	False	False
Colorectal cancer MSS	COREAD_MSS	Pyrimidine_antagonist	TCF7L2		TCF7L2 - Pyrimidine antagonist (COREAD MSS)	coding mutations		20	0.06557377049180328	3	0.07142857142857142	0.9885414707290175	0.005005106693268697	-0.13086974641034804	False	False	False	False	False			True	False	False
Breast cancer ER+/HER2+	BRCA_HER2pos	Aromatase_inhibitor	PIK3CA		PIK3CA - Aromatase inhibitor (BRCA HER2pos)	coding mutations		18	0.45	7	0.3888888888888889	0.9885414707290175	0.005005106693268697	0.4307549696104607	False	False	False	False	False			True	False	False
Breast cancer ER+/HER2+	BRCA_HER2pos	Anthracycline	PIK3CA		PIK3CA - Anthracycline (BRCA HER2pos)	coding mutations		16	0.47058823529411764	7	0.3888888888888889	0.9885414707290175	0.005005106693268697	0.4831841640996858	False	False	False	False	False			True	False	False
Breast cancer ER+/HER2+	BRCA_HER2pos	Anthracycline	TP53		TP53 - Anthracycline (BRCA HER2pos)	coding mutations		17	0.5	10	0.5555555555555556	0.9885414707290175	0.005005106693268697	-0.3201258522533769	False	False	False	False	False			True	False	False
Breast cancer ER+/HER2+	BRCA_HER2pos	Selective_ER_modulator	PIK3CA		PIK3CA - Selective ER modulator (BRCA HER2pos)	coding mutations		20	0.45454545454545453	7	0.3888888888888889	0.9885414707290175	0.005005106693268697	0.4514982397368314	False	False	False	False	False			True	False	False
Breast cancer ER+/HER2+	BRCA_HER2pos	Pyrimidine_antagonist	TP53		TP53 - Pyrimidine antagonist (BRCA HER2pos)	coding mutations		9	0.45	10	0.5555555555555556	0.9885414707290175	0.005005106693268697	-0.4719288354212646	False	False	False	False	False			True	False	False
Colorectal carcinoma	COREAD	Anti_VEGF	AMER1		AMER1 - Anti VEGF (COREAD)	coding mutations		21	0.1076923076923077	4	0.0784313725490196	0.9885414707290175	0.005005106693268697	0.3594950197249131	False	False	False	False	False			False	True	False
Colorectal carcinoma	COREAD	Anti_VEGF	ARID1A		ARID1A - Anti VEGF (COREAD)	coding mutations		17	0.08717948717948718	5	0.09803921568627451	0.9885414707290175	0.005005106693268697	-0.33452453643861857	False	False	False	False	False			False	True	False
Colorectal carcinoma	COREAD	Topoisomerase_inhibitor	ZFP36L2		ZFP36L2 - Topoisomerase inhibitor (COREAD)	coding mutations		16	0.11764705882352941	4	0.0784313725490196	0.9885414707290175	0.005005106693268697	0.5106873392314171	False	False	False	False	False			False	True	False
Colorectal carcinoma	COREAD	Topoisomerase_inhibitor	TCF7L2		TCF7L2 - Topoisomerase inhibitor (COREAD)	coding mutations		15	0.11029411764705882	6	0.11764705882352941	0.9885414707290175	0.005005106693268697	-0.24924578712511705	False	False	False	False	False			False	True	False
Colorectal carcinoma	COREAD	Pyrimidine_antagonist	NRAS		NRAS - Pyrimidine antagonist (COREAD)	coding mutations		18	0.05732484076433121	3	0.058823529411764705	0.9885414707290175	0.005005106693268697	-0.17696540911458228	False	False	False	False	False			False	False	False
Colorectal carcinoma	COREAD	Pyrimidine_antagonist	ARID1A		ARID1A - Pyrimidine antagonist (COREAD)	coding mutations		29	0.09235668789808917	5	0.09803921568627451	0.9885414707290175	0.005005106693268697	-0.23911763919335255	False	False	False	False	False			False	False	False
Colorectal carcinoma	COREAD	Platinum	NAALADL2		NAALADL2 - Platinum (COREAD)	Del		16	0.058394160583941604	2	0.0392156862745098	0.99076771215426	0.0040281549543087145	0.601844686167181	False	False	False	True	False			False	False	False
Prostate carcinoma	PRAD	Anti_AR__GnRH	KDM6A		KDM6A - Anti AR GnRH (PRAD)	coding mutations		14	0.043209876543209874	5	0.032679738562091505	0.9915383489775615	0.003690484255182863	0.41983462020943796	False	False	False	True	False			False	False	False
Ovarian serous adenocarcinoma	OV	Platinum	RPL21P122		NF1 - Platinum (OV)	Del		3	0.03529411764705882	1	0.00909090909090909	0.993245168029142	0.0029435390371449852	1.9858784356694201	False	False	False	True	False			False	False	False
Ovarian serous adenocarcinoma	OV	Taxane	ZCCHC24		ZCCHC24 - Taxane (OV)	Amp		3	0.037037037037037035	1	0.00909090909090909	0.993245168029142	0.0029435390371449852	2.05736854910456	False	False	False	True	False			False	False	False
Ovarian serous adenocarcinoma	OV	Pyrimidine_antagonist	SYN3		SYN3 - Pyrimidine antagonist (OV)	Del		1	0.041666666666666664	1	0.00909090909090909	0.993245168029142	0.0029435390371449852	2.23363828377188	False	False	False	True	False			False	False	False
Ovarian serous adenocarcinoma	OV	Anti_VEGF	ZMIZ1		ZMIZ1 - Anti VEGF (OV)	Amp		1	0.045454545454545456	1	0.00909090909090909	0.993245168029142	0.0029435390371449852	2.34893591943619	False	False	False	True	False			False	False	False
Colorectal carcinoma	COREAD	Pyrimidine_antagonist	ENSG00000184564_SLITRK6		SLITRK6 [proximal promoters] - Pyrimidine antagonist (COREAD)	non-coding mutation	proximal_promoters	15	0.04777070063694268	1	0.0196078431372549	0.9932574264920327	0.002938179081608178	1.3324852210499103	False	False	False	True	False			False	False	False
Colorectal carcinoma	COREAD	Pyrimidine_antagonist	HUS1		HUS1 - Pyrimidine antagonist (COREAD)	Amp		21	0.06687898089171974	2	0.0392156862745098	0.9941589437698921	0.002544176081706373	0.810404100878922	False	False	False	True	False			False	False	False
Breast carcinoma	BRCA	CDK4__6_inhibitor	MAP3K1		MAP3K1 - CDK4 6 inhibitor (BRCA)	coding mutations		7	0.10294117647058823	18	0.08955223880597014	0.998492396701636	0.0006552378369400407	0.2236284874188197	False	False	False	False	False			False	True	False
Colorectal cancer MSS	COREAD_MSS	Platinum	ENSG00000285953_AC000120.4		AC000120.4 [5utr] - Platinum (COREAD MSS)	non-coding mutation	5utr	9	0.03345724907063197	0	0.0	0.9986943765506564	0.00056739554260984	1.4959043494593396	False	False	False	True	False			True	False	False
Colorectal cancer MSS	COREAD_MSS	Platinum	ENSG00000184564_SLITRK6		SLITRK6 [proximal promoters] - Platinum (COREAD MSS)	non-coding mutation	proximal_promoters	14	0.05204460966542751	1	0.023809523809523808	0.9986943765506564	0.00056739554260984	1.1769484806959356	False	False	False	True	False			True	False	False
Colorectal cancer MSS	COREAD_MSS	Platinum	ENSG00000141510_TP53		TP53 [splice sites] - Platinum (COREAD MSS)	non-coding mutation	splice_sites	25	0.09293680297397769	2	0.047619047619047616	0.9986943765506564	0.00056739554260984	1.0420701761238471	False	False	False	True	False			True	False	False
Colorectal cancer MSS	COREAD_MSS	Platinum	ENSG00000188906_LRRK2		LRRK2 [splice sites] - Platinum (COREAD MSS)	non-coding mutation	splice_sites	25	0.09293680297397769	1	0.023809523809523808	0.9986943765506564	0.00056739554260984	2.074101093580465	False	False	False	True	False			True	False	False
Colorectal cancer MSS	COREAD_MSS	Pyrimidine_antagonist	ENSG00000285953_AC000120.4		AC000120.4 [5utr] - Pyrimidine antagonist (COREAD MSS)	non-coding mutation	5utr	10	0.03278688524590164	0	0.0	0.9986943765506564	0.00056739554260984	1.4668089550551806	False	False	False	True	False			True	False	False
Colorectal cancer MSS	COREAD_MSS	Pyrimidine_antagonist	ENSG00000184564_SLITRK6		SLITRK6 [proximal promoters] - Pyrimidine antagonist (COREAD MSS)	non-coding mutation	proximal_promoters	15	0.04918032786885246	1	0.023809523809523808	0.9986943765506564	0.00056739554260984	1.091320473200705	False	False	False	True	False			True	False	False
Colorectal cancer MSS	COREAD_MSS	Pyrimidine_antagonist	ENSG00000141510_TP53		TP53 [splice sites] - Pyrimidine antagonist (COREAD MSS)	non-coding mutation	splice_sites	27	0.08852459016393442	2	0.047619047619047616	0.9986943765506564	0.00056739554260984	0.9652826793105524	False	False	False	True	False			True	False	False
Colorectal cancer MSS	COREAD_MSS	Pyrimidine_antagonist	ENSG00000134982_APC		APC [splice sites] - Pyrimidine antagonist (COREAD MSS)	non-coding mutation	splice_sites	20	0.06557377049180328	3	0.07142857142857142	0.9986943765506564	0.00056739554260984	-0.11672218436759055	False	False	False	False	False			True	False	False
Colorectal cancer MSS	COREAD_MSS	Anti_EGFR	ENSG00000141510_TP53		TP53 [splice sites] - Anti EGFR (COREAD MSS)	non-coding mutation	splice_sites	6	0.13953488372093023	2	0.047619047619047616	0.9986943765506564	0.00056739554260984	1.7018786959422672	False	False	False	True	False			True	False	False
Colorectal cancer MSS	COREAD_MSS	Anti_EGFR	ENSG00000134982_APC		APC [splice sites] - Anti EGFR (COREAD MSS)	non-coding mutation	splice_sites	6	0.13953488372093023	3	0.07142857142857142	0.9986943765506564	0.00056739554260984	1.0827762262760026	False	False	False	False	False			True	False	False
Colorectal cancer MSS	COREAD_MSS	Topoisomerase_inhibitor	ENSG00000141510_TP53		TP53 [splice sites] - Topoisomerase inhibitor (COREAD MSS)	non-coding mutation	splice_sites	12	0.09090909090909091	2	0.047619047619047616	0.9986943765506564	0.00056739554260984	1.0071955014042038	False	False	False	True	False			True	False	False
Colorectal cancer MSS	COREAD_MSS	Anti_VEGF	ENSG00000285953_AC000120.4		AC000120.4 [5utr] - Anti VEGF (COREAD MSS)	non-coding mutation	5utr	7	0.036458333333333336	0	0.0	0.9986943765506564	0.00056739554260984	1.6194130105979367	False	False	False	True	False			True	False	False
Colorectal cancer MSS	COREAD_MSS	Anti_VEGF	ENSG00000184564_SLITRK6		SLITRK6 [proximal promoters] - Anti VEGF (COREAD MSS)	non-coding mutation	proximal_promoters	12	0.0625	1	0.023809523809523808	0.9986943765506564	0.00056739554260984	1.4559299299257449	False	False	False	True	False			True	False	False
Colorectal cancer MSS	COREAD_MSS	Anti_VEGF	ENSG00000141510_TP53		TP53 [splice sites] - Anti VEGF (COREAD MSS)	non-coding mutation	splice_sites	19	0.09895833333333333	2	0.047619047619047616	0.9986943765506564	0.00056739554260984	1.1417805339428992	False	False	False	True	False			True	False	False
Colorectal cancer MSS	COREAD_MSS	Anti_VEGF	ENSG00000134982_APC		APC [splice sites] - Anti VEGF (COREAD MSS)	non-coding mutation	splice_sites	11	0.057291666666666664	3	0.07142857142857142	0.9986943765506564	0.00056739554260984	-0.3218284646921714	False	False	False	False	False			True	False	False
Colorectal cancer MSS	COREAD_MSS	Anti_VEGF	APC		APC - Anti VEGF (COREAD MSS)	coding mutations		164	0.8541666666666666	35	0.8333333333333334	0.9990193901119924	0.00042608240773250064	0.22950003123976326	False	False	False	False	False			True	False	False
Esophageal carcinoma	ESCA	Platinum	SMAD4		SMAD4 - Platinum (ESCA)	coding mutations		8	0.125	13	0.15294117647058825	0.9991979188857116	0.00034847917494659737	-0.33604738384559496	False	False	False	False	False			False	False	False
Breast cancer ER+/HER2-	BRCA_ERpos	Anti_AR__GnRH	TP53		TP53 - Anti AR GnRH (BRCA ERpos)	coding mutations		12	0.19047619047619047	16	0.2	1.0	-0.0	-0.0859307915267587	False	False	False	False	False			True	False	False
Breast cancer ER+/HER2-	BRCA_ERpos	Anti_AR__GnRH	GATA3		GATA3 - Anti AR GnRH (BRCA ERpos)	coding mutations		13	0.20634920634920634	16	0.2	1.0	-0.0	0.05797006863732995	False	False	False	False	False			True	False	False
Breast cancer ER+/HER2-	BRCA_ERpos	Anti_AR__GnRH	CDH1		CDH1 - Anti AR GnRH (BRCA ERpos)	coding mutations		7	0.1111111111111111	10	0.125	1.0	-0.0	-0.19099722506091368	False	False	False	False	False			True	False	False
Breast cancer ER+/HER2-	BRCA_ERpos	Aromatase_inhibitor	PIK3CA		PIK3CA - Aromatase inhibitor (BRCA ERpos)	coding mutations		131	0.4548611111111111	36	0.45	1.0	-0.0	0.029722838811576988	False	True	False	False	False	10.1007/s10555-016-9637-x.		True	False	False
Breast cancer ER+/HER2-	BRCA_ERpos	Aromatase_inhibitor	NCOR1		NCOR1 - Aromatase inhibitor (BRCA ERpos)	coding mutations		14	0.04861111111111111	4	0.05	1.0	-0.0	-0.041264327958026134	False	False	False	False	False			True	False	False
Breast cancer ER+/HER2-	BRCA_ERpos	Aromatase_inhibitor	KRTAP5-7		KRTAP5-7 - Aromatase inhibitor (BRCA ERpos)	coding mutations		3	0.010416666666666666	0	0.0	1.0	-0.0	10.380821783940931	False	False	False	True	False			True	False	False
Breast cancer ER+/HER2-	BRCA_ERpos	Alkaloid	PIK3CA		PIK3CA - Alkaloid (BRCA ERpos)	coding mutations		13	0.4482758620689655	36	0.45	1.0	-0.0	-0.008601611827409362	False	False	False	False	False			True	False	False
Breast cancer ER+/HER2-	BRCA_ERpos	Alkaloid	MAP3K1		MAP3K1 - Alkaloid (BRCA ERpos)	coding mutations		4	0.13793103448275862	11	0.1375	1.0	-0.0	0.006673400596591622	False	False	False	False	False			True	False	False
Breast cancer ER+/HER2-	BRCA_ERpos	Anti_VEGF	GATA3		GATA3 - Anti VEGF (BRCA ERpos)	coding mutations		5	0.2	16	0.2	1.0	-0.0	0.0014419741739063216	False	False	False	False	False			True	False	False
Breast cancer ER+/HER2-	BRCA_ERpos	Anti_VEGF	MAP3K1		MAP3K1 - Anti VEGF (BRCA ERpos)	coding mutations		3	0.12	11	0.1375	1.0	-0.0	-0.2236906359264394	False	False	False	False	False			True	False	False
Breast cancer ER+/HER2-	BRCA_ERpos	Taxane	PIK3CA		PIK3CA - Taxane (BRCA ERpos)	coding mutations		106	0.4608695652173913	36	0.45	1.0	-0.0	0.0646109308857478	False	False	False	False	False			True	False	False
Breast cancer ER+/HER2-	BRCA_ERpos	Taxane	CDH1		CDH1 - Taxane (BRCA ERpos)	coding mutations		32	0.1391304347826087	10	0.125	1.0	-0.0	0.17927297806614606	False	False	False	False	False			True	False	False
Breast cancer ER+/HER2-	BRCA_ERpos	Taxane	PTEN		PTEN - Taxane (BRCA ERpos)	coding mutations		21	0.09130434782608696	6	0.075	1.0	-0.0	0.310612868624528	False	False	False	False	False			True	False	False
Breast cancer ER+/HER2-	BRCA_ERpos	Taxane	TBX3		TBX3 - Taxane (BRCA ERpos)	coding mutations		12	0.05217391304347826	4	0.05	1.0	-0.0	0.0660844492914193	False	False	False	False	False			True	False	False
Breast cancer ER+/HER2-	BRCA_ERpos	Taxane	GPS2		GPS2 - Taxane (BRCA ERpos)	coding mutations		5	0.021739130434782608	2	0.025	1.0	-0.0	-0.20478718897913095	False	False	False	True	False			True	False	False
Breast cancer ER+/HER2-	BRCA_ERpos	Taxane	SMAD4		SMAD4 - Taxane (BRCA ERpos)	coding mutations		8	0.034782608695652174	2	0.025	1.0	-0.0	0.4920125204862941	False	False	False	True	False			True	False	False
Breast cancer ER+/HER2-	BRCA_ERpos	Taxane	MTRNR2L7		MTRNR2L7 - Taxane (BRCA ERpos)	coding mutations		1	0.004347826086956522	0	0.0	1.0	-0.0	11.228818690495881	False	False	False	True	False			True	False	False
Breast cancer ER+/HER2-	BRCA_ERpos	Alkylating	CDH1		CDH1 - Alkylating (BRCA ERpos)	coding mutations		38	0.14393939393939395	10	0.125	1.0	-0.0	0.236328701086279	False	False	False	False	False			True	False	False
Breast cancer ER+/HER2-	BRCA_ERpos	Alkylating	PTEN		PTEN - Alkylating (BRCA ERpos)	coding mutations		24	0.09090909090909091	6	0.075	1.0	-0.0	0.3037320487883865	False	False	False	False	False			True	False	False
Breast cancer ER+/HER2-	BRCA_ERpos	Alkylating	GPS2		GPS2 - Alkylating (BRCA ERpos)	coding mutations		7	0.026515151515151516	2	0.025	1.0	-0.0	0.08849009434054883	False	False	False	True	False			True	False	False
Breast cancer ER+/HER2-	BRCA_ERpos	Anthracycline	PIK3CA		PIK3CA - Anthracycline (BRCA ERpos)	coding mutations		122	0.46037735849056605	36	0.45	1.0	-0.0	0.06175552316599917	False	False	False	False	False			True	False	False
Breast cancer ER+/HER2-	BRCA_ERpos	Anthracycline	CDH1		CDH1 - Anthracycline (BRCA ERpos)	coding mutations		38	0.14339622641509434	10	0.125	1.0	-0.0	0.2299645952617765	False	False	False	False	False			True	False	False
Breast cancer ER+/HER2-	BRCA_ERpos	Anthracycline	PTEN		PTEN - Anthracycline (BRCA ERpos)	coding mutations		24	0.09056603773584905	6	0.075	1.0	-0.0	0.2977381781797908	False	False	False	False	False			True	False	False
Breast cancer ER+/HER2-	BRCA_ERpos	Anthracycline	GPS2		GPS2 - Anthracycline (BRCA ERpos)	coding mutations		7	0.026415094339622643	2	0.025	1.0	-0.0	0.08289266772853347	False	False	False	True	False			True	False	False
Breast cancer ER+/HER2-	BRCA_ERpos	Anthracycline	AKT1		AKT1 - Anthracycline (BRCA ERpos)	coding mutations		11	0.04150943396226415	3	0.0375	1.0	-0.0	0.15386830290393136	False	False	False	True	False			True	False	False
Breast cancer ER+/HER2-	BRCA_ERpos	Selective_ER_modulator	CDH1		CDH1 - Selective ER modulator (BRCA ERpos)	coding mutations		46	0.1402439024390244	10	0.125	1.0	-0.0	0.19262845104203524	False	False	False	False	False			True	False	False
Breast cancer ER+/HER2-	BRCA_ERpos	Selective_ER_modulator	AKT1		AKT1 - Selective ER modulator (BRCA ERpos)	coding mutations		16	0.04878048780487805	3	0.0375	1.0	-0.0	0.3975174784617693	False	False	False	True	False			True	False	False
Breast cancer ER+/HER2-	BRCA_ERpos	Selective_ER_modulator	SMAD4		SMAD4 - Selective ER modulator (BRCA ERpos)	coding mutations		9	0.027439024390243903	2	0.025	1.0	-0.0	0.13922517837298165	False	False	False	True	False			True	False	False
Breast cancer ER+/HER2-	BRCA_ERpos	CDK4__6_inhibitor	GATA3		GATA3 - CDK4 6 inhibitor (BRCA ERpos)	coding mutations		12	0.1935483870967742	16	0.2	1.0	-0.0	-0.057391663888336684	False	False	False	False	False			True	False	False
Breast cancer ER+/HER2-	BRCA_ERpos	mTOR_inhibitor	PIK3CA		PIK3CA - mTOR inhibitor (BRCA ERpos)	coding mutations		24	0.42105263157894735	36	0.45	1.0	-0.0	-0.16830288179262853	False	False	False	False	False			True	False	False
Breast cancer ER+/HER2-	BRCA_ERpos	mTOR_inhibitor	TP53		TP53 - mTOR inhibitor (BRCA ERpos)	coding mutations		10	0.17543859649122806	16	0.2	1.0	-0.0	-0.2309665852482079	False	False	False	False	False			True	False	False
Breast cancer ER+/HER2-	BRCA_ERpos	mTOR_inhibitor	MAP3K1		MAP3K1 - mTOR inhibitor (BRCA ERpos)	coding mutations		8	0.14035087719298245	11	0.1375	1.0	-0.0	0.03579102522920393	False	False	False	False	False			True	False	False
Breast cancer ER+/HER2-	BRCA_ERpos	mTOR_inhibitor	PTEN		PTEN - mTOR inhibitor (BRCA ERpos)	coding mutations		5	0.08771929824561403	6	0.075	1.0	-0.0	0.247195271866749	False	False	False	False	False			True	False	False
Breast cancer ER+/HER2-	BRCA_ERpos	mTOR_inhibitor	CDH1		CDH1 - mTOR inhibitor (BRCA ERpos)	coding mutations		7	0.12280701754385964	10	0.125	1.0	-0.0	-0.027674958442848348	False	False	False	False	False			True	False	False
Breast cancer ER+/HER2-	BRCA_ERpos	Platinum	PIK3CA		PIK3CA - Platinum (BRCA ERpos)	coding mutations		11	0.4074074074074074	36	0.45	1.0	-0.0	-0.2493458586703421	False	False	False	False	False			True	False	False
Breast cancer ER+/HER2-	BRCA_ERpos	Microtubule_inhibitor	PIK3CA		PIK3CA - Microtubule inhibitor (BRCA ERpos)	coding mutations		7	0.4666666666666667	36	0.45	1.0	-0.0	0.09820992248257776	False	False	False	False	False			True	False	False
Breast cancer ER+/HER2-	BRCA_ERpos	Folate_antagonist	MAP3K1		MAP3K1 - Folate antagonist (BRCA ERpos)	coding mutations		4	0.15384615384615385	11	0.1375	1.0	-0.0	0.19092563699533785	False	False	False	False	False			True	False	False
Breast cancer ER+/HER2-	BRCA_ERpos	Pyrimidine_antagonist	PTEN		PTEN - Pyrimidine antagonist (BRCA ERpos)	coding mutations		18	0.08490566037735849	6	0.075	1.0	-0.0	0.19576320712685455	False	False	False	False	False			True	False	False
Breast cancer ER+/HER2-	BRCA_ERpos	Pyrimidine_antagonist	GPS2		GPS2 - Pyrimidine antagonist (BRCA ERpos)	coding mutations		6	0.02830188679245283	2	0.025	1.0	-0.0	0.18513369854748069	False	False	False	True	False			True	False	False
Breast cancer ER+/HER2-	BRCA_ERpos	Pyrimidine_antagonist	AKT1		AKT1 - Pyrimidine antagonist (BRCA ERpos)	coding mutations		10	0.04716981132075472	3	0.0375	1.0	-0.0	0.34667562528203755	False	False	False	True	False			True	False	False
Breast cancer ER+/HER2-	BRCA_ERpos	Pyrimidine_antagonist	SMAD4		SMAD4 - Pyrimidine antagonist (BRCA ERpos)	coding mutations		5	0.02358490566037736	2	0.025	1.0	-0.0	-0.08462597976122664	False	False	False	True	False			True	False	False
Pancreas carcinoma	PAAD	Platinum	KRAS		KRAS - Platinum (PAAD)	coding mutations		9	0.9	196	0.8990825688073395	1.0	-0.0	0.016074191945793057	False	False	False	False	False			False	False	False
Pancreas carcinoma	PAAD	Platinum	TP53		TP53 - Platinum (PAAD)	coding mutations		8	0.8	168	0.7706422018348624	1.0	-0.0	0.2527501221323515	False	False	False	False	False			False	False	False
Esophageal carcinoma	ESCA	Platinum	CDKN2A.p16INK4a		CDKN2A.p16INK4a - Platinum (ESCA)	coding mutations		11	0.171875	14	0.16470588235294117	1.0	-0.0	0.07527336348027469	False	False	False	False	False			False	False	False
Esophageal carcinoma	ESCA	Platinum	MUC6		MUC6 - Platinum (ESCA)	coding mutations		12	0.1875	15	0.17647058823529413	1.0	-0.0	0.10825422771816992	False	False	False	False	False			False	False	False
Esophageal carcinoma	ESCA	Taxane	ARID1A		ARID1A - Taxane (ESCA)	coding mutations		8	0.17777777777777778	14	0.16470588235294117	1.0	-0.0	0.1342539294812149	False	False	False	False	False			False	False	False
Breast carcinoma	BRCA	Anti_AR__GnRH	MAP3K1		MAP3K1 - Anti AR GnRH (BRCA)	coding mutations		7	0.08974358974358974	18	0.08955223880597014	1.0	-0.0	0.004821238263000813	False	False	False	False	False			False	True	False
Breast carcinoma	BRCA	Aromatase_inhibitor	KMT2C		KMT2C - Aromatase inhibitor (BRCA)	coding mutations		48	0.13559322033898305	27	0.13432835820895522	1.0	-0.0	0.021774846011175648	False	False	False	False	False			False	True	False
Breast carcinoma	BRCA	Aromatase_inhibitor	NCOR1		NCOR1 - Aromatase inhibitor (BRCA)	coding mutations		18	0.05084745762711865	9	0.04477611940298507	1.0	-0.0	0.19820326783835493	False	False	False	True	False			False	True	False
Breast carcinoma	BRCA	Aromatase_inhibitor	RB1		RB1 - Aromatase inhibitor (BRCA)	coding mutations		12	0.03389830508474576	6	0.029850746268656716	1.0	-0.0	0.19496326693016094	False	False	False	True	False			False	True	False
Breast carcinoma	BRCA	Aromatase_inhibitor	SMAD2		SMAD2 - Aromatase inhibitor (BRCA)	coding mutations		5	0.014124293785310734	3	0.014925373134328358	1.0	-0.0	-0.07510069572786741	False	False	False	True	False			False	True	False
Breast carcinoma	BRCA	Alkaloid	TP53		TP53 - Alkaloid (BRCA)	coding mutations		22	0.4583333333333333	99	0.4925373134328358	1.0	-0.0	-0.13976551833944725	False	False	False	False	False			False	True	False
Breast carcinoma	BRCA	Taxane	GATA3		GATA3 - Taxane (BRCA)	coding mutations		45	0.1226158038147139	23	0.11442786069651742	1.0	-0.0	0.1189242366353286	False	False	False	False	False			False	True	False
Breast carcinoma	BRCA	Taxane	KMT2C		KMT2C - Taxane (BRCA)	coding mutations		48	0.1307901907356948	27	0.13432835820895522	1.0	-0.0	-0.03838210731388274	False	False	False	False	False			False	True	False
Breast carcinoma	BRCA	Taxane	AKT1		AKT1 - Taxane (BRCA)	coding mutations		15	0.04087193460490463	8	0.03980099502487562	1.0	-0.0	0.04541907380580005	False	False	False	True	False			False	True	False
Breast carcinoma	BRCA	Taxane	NCOR1		NCOR1 - Taxane (BRCA)	coding mutations		14	0.03814713896457766	9	0.04477611940298507	1.0	-0.0	-0.23533987933273395	False	False	False	True	False			False	True	False
Breast carcinoma	BRCA	Alkylating	NCOR1		NCOR1 - Alkylating (BRCA)	coding mutations		16	0.04155844155844156	9	0.04477611940298507	1.0	-0.0	-0.10696988904588016	False	False	False	True	False			False	True	False
Breast carcinoma	BRCA	Alkylating	AKT1		AKT1 - Alkylating (BRCA)	coding mutations		13	0.033766233766233764	8	0.03980099502487562	1.0	-0.0	-0.240673006127012	False	False	False	True	False			False	True	False
Breast carcinoma	BRCA	Anthracycline	AKT1		AKT1 - Anthracycline (BRCA)	coding mutations		15	0.03875968992248062	8	0.03980099502487562	1.0	-0.0	-0.03832887938559327	False	False	False	True	False			False	True	False
Breast carcinoma	BRCA	Anthracycline	NCOR1		NCOR1 - Anthracycline (BRCA)	coding mutations		15	0.03875968992248062	9	0.04477611940298507	1.0	-0.0	-0.21555455731434525	False	False	False	True	False			False	True	False
Breast carcinoma	BRCA	Selective_ER_modulator	NCOR1		NCOR1 - Selective ER modulator (BRCA)	coding mutations		17	0.04271356783919598	9	0.04477611940298507	1.0	-0.0	-0.06584441181921329	False	False	False	True	False			False	True	False
Breast carcinoma	BRCA	Selective_ER_modulator	RB1		RB1 - Selective ER modulator (BRCA)	coding mutations		13	0.032663316582914576	6	0.029850746268656716	1.0	-0.0	0.13915566545875874	False	False	False	True	False			False	True	False
Breast carcinoma	BRCA	Platinum	GATA3		GATA3 - Platinum (BRCA)	coding mutations		6	0.09375	23	0.11442786069651742	1.0	-0.0	-0.3190461260152903	False	False	False	False	False			False	True	False
Breast carcinoma	BRCA	Pyrimidine_antagonist	KMT2C		KMT2C - Pyrimidine antagonist (BRCA)	coding mutations		37	0.1284722222222222	27	0.13432835820895522	1.0	-0.0	-0.06676310645561565	False	False	False	False	False			False	True	False
Breast carcinoma	BRCA	Pyrimidine_antagonist	AKT1		AKT1 - Pyrimidine antagonist (BRCA)	coding mutations		12	0.041666666666666664	8	0.03980099502487562	1.0	-0.0	0.07550151479511262	False	False	False	True	False			False	True	False
Breast carcinoma	BRCA	Pyrimidine_antagonist	RB1		RB1 - Pyrimidine antagonist (BRCA)	coding mutations		8	0.027777777777777776	6	0.029850746268656716	1.0	-0.0	-0.1002062060789788	False	False	False	True	False			False	True	False
Breast carcinoma	BRCA	Anti_HER2	GATA3		GATA3 - Anti HER2 (BRCA)	coding mutations		8	0.10256410256410256	23	0.11442786069651742	1.0	-0.0	-0.17548132648820414	False	False	False	False	False			False	False	False
Leiomyosarcoma	LMS	Anthracycline	TP53		TP53 - Anthracycline (LMS)	coding mutations		7	0.5384615384615384	7	0.4666666666666667	1.0	-0.0	0.41611911500429494	False	False	False	False	False			False	False	False
Breast cancer triple negative	BRCA_TNB	Taxane	PTEN		PTEN - Taxane (BRCA TNB)	coding mutations		4	0.0625	5	0.06329113924050633	1.0	-0.0	-0.017903874421960838	False	False	False	False	False			True	False	False
Breast cancer triple negative	BRCA_TNB	Alkylating	PTEN		PTEN - Alkylating (BRCA TNB)	coding mutations		4	0.06349206349206349	5	0.06329113924050633	1.0	-0.0	0.006319326444803686	False	False	False	False	False			True	False	False
Breast cancer triple negative	BRCA_TNB	Anthracycline	PTEN		PTEN - Anthracycline (BRCA TNB)	coding mutations		4	0.06153846153846154	5	0.06329113924050633	1.0	-0.0	-0.04172627140723578	False	False	False	False	False			True	False	False
Lung squamous cell carcinoma	LUSC	Platinum	CDKN2A.p16INK4a		CDKN2A.p16INK4a - Platinum (LUSC)	coding mutations		5	0.23809523809523808	10	0.2127659574468085	1.0	-0.0	0.21070056262980394	False	False	False	False	False			False	False	False
Lung squamous cell carcinoma	LUSC	Pyrimidine_antagonist	TP53		TP53 - Pyrimidine antagonist (LUSC)	coding mutations		14	0.875	39	0.8297872340425532	1.0	-0.0	0.5229570875412921	False	False	False	False	False			False	False	False
Kidney renal clear cell carcinoma	KIRC	Multikinase_inhibitor	PBRM1		PBRM1 - Multikinase inhibitor (KIRC)	coding mutations		10	0.45454545454545453	53	0.48623853211009177	1.0	-0.0	-0.18196237869554585	False	False	False	False	False			False	False	False
Bladder urothelial carcinoma	BLCA	Platinum	ELF3		ELF3 - Platinum (BLCA)	coding mutations		13	0.17333333333333334	4	0.17391304347826086	1.0	-0.0	-0.004381269604515738	False	False	False	False	False			False	False	False
Bladder urothelial carcinoma	BLCA	Platinum	PIK3CA		PIK3CA - Platinum (BLCA)	coding mutations		13	0.17333333333333334	4	0.17391304347826086	1.0	-0.0	-0.004381269604515738	False	False	False	False	False			False	False	False
Bladder urothelial carcinoma	BLCA	Platinum	FOXQ1		FOXQ1 - Platinum (BLCA)	coding mutations		5	0.06666666666666667	1	0.043478260869565216	1.0	-0.0	0.6529944832500076	False	False	False	True	False			False	False	False
Bladder urothelial carcinoma	BLCA	Platinum	AC132872.2		AC132872.2 - Platinum (BLCA)	coding mutations		3	0.04	0	0.0	1.0	-0.0	8.26052755022322	False	False	False	True	False			False	False	False
Bladder urothelial carcinoma	BLCA	Platinum	TSC1		TSC1 - Platinum (BLCA)	coding mutations		8	0.10666666666666667	2	0.08695652173913043	1.0	-0.0	0.3273784946908768	False	False	False	False	False			False	False	False
Bladder urothelial carcinoma	BLCA	Pyrimidine_antagonist	ELF3		ELF3 - Pyrimidine antagonist (BLCA)	coding mutations		13	0.19117647058823528	4	0.17391304347826086	1.0	-0.0	0.1682919376705554	False	False	False	False	False			False	False	False
Bladder urothelial carcinoma	BLCA	Pyrimidine_antagonist	PIK3CA		PIK3CA - Pyrimidine antagonist (BLCA)	coding mutations		14	0.20588235294117646	4	0.17391304347826086	1.0	-0.0	0.3015659697061937	False	False	False	False	False			False	False	False
Bladder urothelial carcinoma	BLCA	Pyrimidine_antagonist	TSC1		TSC1 - Pyrimidine antagonist (BLCA)	coding mutations		8	0.11764705882352941	2	0.08695652173913043	1.0	-0.0	0.4864569557687308	False	False	False	False	False			False	False	False
Bladder urothelial carcinoma	BLCA	Pyrimidine_antagonist	FOXQ1		FOXQ1 - Pyrimidine antagonist (BLCA)	coding mutations		5	0.07352941176470588	1	0.043478260869565216	1.0	-0.0	0.8049058242972835	False	False	False	True	False			False	False	False
Lung adenocarcinoma	LUAD	Platinum	EGFR		EGFR - Platinum (LUAD)	coding mutations		13	0.18309859154929578	6	0.16666666666666666	1.0	-0.0	0.16567357177866934	False	False	False	False	False			False	False	False
Uterus carcinoma	UCEC	Platinum	PIK3R1		PIK3R1 - Platinum (UCEC)	coding mutations		5	0.3333333333333333	14	0.3333333333333333	1.0	-0.0	0.0014419741739063216	False	False	False	False	False			False	False	False
Uterus carcinoma	UCEC	Taxane	PIK3R1		PIK3R1 - Taxane (UCEC)	coding mutations		4	0.3076923076923077	14	0.3333333333333333	1.0	-0.0	-0.16830288179262853	False	False	False	False	False			False	False	False
Skin melanoma	SKCM	Immunotherapy	NRAS		NRAS - Immunotherapy (SKCM)	coding mutations		11	0.2558139534883721	24	0.23076923076923078	1.0	-0.0	0.13104420126463076	False	False	False	False	False			False	False	False
Skin melanoma	SKCM	Immunotherapy	CDKN2A.p16INK4a		CDKN2A.p16INK4a - Immunotherapy (SKCM)	coding mutations		9	0.20930232558139536	20	0.19230769230769232	1.0	-0.0	0.09036074879657244	False	False	False	False	False			False	False	False
Prostate carcinoma	PRAD	Anti_AR__GnRH	FOXA1		FOXA1 - Anti AR GnRH (PRAD)	coding mutations		35	0.10802469135802469	15	0.09803921568627451	1.0	-0.0	0.15728545609263625	False	False	False	False	False			False	False	False
Prostate carcinoma	PRAD	Anti_AR__GnRH	PTEN		PTEN - Anti AR GnRH (PRAD)	coding mutations		19	0.05864197530864197	10	0.06535947712418301	1.0	-0.0	-0.16517607131422932	False	True	False	False	False	10.1158/1078-0432.CCR-17-2006		False	False	False
Prostate carcinoma	PRAD	Taxane	FOXA1		FOXA1 - Taxane (PRAD)	coding mutations		25	0.1091703056768559	15	0.09803921568627451	1.0	-0.0	0.1743437496053751	False	False	False	False	False			False	False	False
Prostate carcinoma	PRAD	Taxane	SPOP		SPOP - Taxane (PRAD)	coding mutations		18	0.07860262008733625	12	0.0784313725490196	1.0	-0.0	0.004853231363292758	False	False	False	False	False			False	False	False
Prostate carcinoma	PRAD	Taxane	PTEN		PTEN - Taxane (PRAD)	coding mutations		16	0.06986899563318777	10	0.06535947712418301	1.0	-0.0	0.1045760652650075	False	False	False	False	False			False	False	False
Colorectal cancer MSS	COREAD_MSS	Anti_EGFR	APC		APC - Anti EGFR (COREAD MSS)	coding mutations		36	0.8372093023255814	35	0.8333333333333334	1.0	-0.0	0.04204392328833854	False	False	False	False	False			True	False	False
Colorectal cancer MSS	COREAD_MSS	Anti_VEGF	KRAS		KRAS - Anti VEGF (COREAD MSS)	coding mutations		96	0.5	21	0.5	1.0	-0.0	0.0014419741739063216	False	False	False	False	False			True	False	False
Colorectal cancer MSS	COREAD_MSS	Anti_VEGF	NRAS		NRAS - Anti VEGF (COREAD MSS)	coding mutations		16	0.08333333333333333	3	0.07142857142857142	1.0	-0.0	0.24222832528487484	False	False	False	False	False			True	False	False
Colorectal cancer MSS	COREAD_MSS	Anti_VEGF	AMER1		AMER1 - Anti VEGF (COREAD MSS)	coding mutations		21	0.109375	4	0.09523809523809523	1.0	-0.0	0.2236284874188197	False	False	False	False	False			True	False	False
Colorectal cancer MSS	COREAD_MSS	Anti_VEGF	ARID1A		ARID1A - Anti VEGF (COREAD MSS)	coding mutations		17	0.08854166666666667	3	0.07142857142857142	1.0	-0.0	0.3378334010632017	False	False	False	False	False			True	False	False
Colorectal cancer MSS	COREAD_MSS	Anti_VEGF	TCF7L2		TCF7L2 - Anti VEGF (COREAD MSS)	coding mutations		13	0.06770833333333333	3	0.07142857142857142	1.0	-0.0	-0.08140908803948323	False	False	False	False	False			True	False	False
Colorectal cancer MSS	COREAD_MSS	Topoisomerase_inhibitor	KRAS		KRAS - Topoisomerase inhibitor (COREAD MSS)	coding mutations		64	0.48484848484848486	21	0.5	1.0	-0.0	-0.0859307915267587	False	False	False	False	False			True	False	False
Colorectal cancer MSS	COREAD_MSS	Topoisomerase_inhibitor	AMER1		AMER1 - Topoisomerase inhibitor (COREAD MSS)	coding mutations		12	0.09090909090909091	4	0.09523809523809523	1.0	-0.0	-0.07248275380152368	False	False	False	False	False			True	False	False
Colorectal cancer MSS	COREAD_MSS	Topoisomerase_inhibitor	ARID1A		ARID1A - Topoisomerase inhibitor (COREAD MSS)	coding mutations		9	0.06818181818181818	3	0.07142857142857142	1.0	-0.0	-0.07063390302449019	False	False	False	False	False			True	False	False
Colorectal cancer MSS	COREAD_MSS	Topoisomerase_inhibitor	ATM		ATM - Topoisomerase inhibitor (COREAD MSS)	coding mutations		16	0.12121212121212122	5	0.11904761904761904	1.0	-0.0	0.030957034888326938	False	False	False	False	False			True	False	False
Colorectal cancer MSS	COREAD_MSS	Platinum	NRAS		NRAS - Platinum (COREAD MSS)	coding mutations		19	0.07063197026022305	3	0.07142857142857142	1.0	-0.0	-0.01595757390297625	False	False	False	False	False			True	False	False
Colorectal cancer MSS	COREAD_MSS	Platinum	APC		APC - Platinum (COREAD MSS)	coding mutations		223	0.828996282527881	35	0.8333333333333334	1.0	-0.0	-0.043102936409235015	False	False	False	False	False			True	False	False
Colorectal cancer MSS	COREAD_MSS	Platinum	ARID1A		ARID1A - Platinum (COREAD MSS)	coding mutations		22	0.08178438661710037	3	0.07142857142857142	1.0	-0.0	0.21274953137237004	False	False	False	False	False			True	False	False
Colorectal cancer MSS	COREAD_MSS	Platinum	BCL9L		BCL9L - Platinum (COREAD MSS)	coding mutations		12	0.04460966542750929	1	0.023809523809523808	1.0	-0.0	0.9376433622861048	False	False	False	True	False			True	False	False
Colorectal cancer MSS	COREAD_MSS	Platinum	TGIF1		TGIF1 - Platinum (COREAD MSS)	coding mutations		9	0.03345724907063197	1	0.023809523809523808	1.0	-0.0	0.506125368163031	False	False	False	True	False			True	False	False
Colorectal cancer MSS	COREAD_MSS	Pyrimidine_antagonist	KRAS		KRAS - Pyrimidine antagonist (COREAD MSS)	coding mutations		146	0.4786885245901639	21	0.5	1.0	-0.0	-0.12148809712108405	False	False	False	False	False			True	False	False
Colorectal cancer MSS	COREAD_MSS	Pyrimidine_antagonist	APC		APC - Pyrimidine antagonist (COREAD MSS)	coding mutations		248	0.8131147540983606	35	0.8333333333333334	1.0	-0.0	-0.1989648147473105	False	False	False	False	False			True	False	False
Colorectal cancer MSS	COREAD_MSS	Pyrimidine_antagonist	ZFP36L2		ZFP36L2 - Pyrimidine antagonist (COREAD MSS)	coding mutations		27	0.08852459016393442	3	0.07142857142857142	1.0	-0.0	0.3375283426727872	False	False	False	False	False			True	False	False
Colorectal cancer MSS	COREAD_MSS	Pyrimidine_antagonist	ARID1A		ARID1A - Pyrimidine antagonist (COREAD MSS)	coding mutations		26	0.08524590163934426	3	0.07142857142857142	1.0	-0.0	0.2779484968858055	False	False	False	False	False			True	False	False
Colorectal cancer MSS	COREAD_MSS	Pyrimidine_antagonist	TGIF1		TGIF1 - Pyrimidine antagonist (COREAD MSS)	coding mutations		11	0.036065573770491806	1	0.023809523809523808	1.0	-0.0	0.6182514428377802	False	False	False	True	False			True	False	False
Colorectal cancer MSS	COREAD_MSS	Pyrimidine_antagonist	BCL9L		BCL9L - Pyrimidine antagonist (COREAD MSS)	coding mutations		14	0.04590163934426229	1	0.023809523809523808	1.0	-0.0	0.9807627995757416	False	False	False	True	False			True	False	False
Colorectal cancer MSS	COREAD_MSS	Pyrimidine_antagonist	BMP10		BMP10 - Pyrimidine antagonist (COREAD MSS)	coding mutations		14	0.04590163934426229	1	0.023809523809523808	1.0	-0.0	0.9807627995757416	False	False	False	True	False			True	False	False
Breast cancer ER+/HER2+	BRCA_HER2pos	Anti_AR__GnRH	TP53		TP53 - Anti AR GnRH (BRCA HER2pos)	coding mutations		6	0.6	10	0.5555555555555556	1.0	-0.0	0.2642361510435469	False	False	False	False	False			True	False	False
Breast cancer ER+/HER2+	BRCA_HER2pos	Taxane	TP53		TP53 - Taxane (BRCA HER2pos)	coding mutations		27	0.574468085106383	10	0.5555555555555556	1.0	-0.0	0.1863003733226885	False	False	False	False	False			True	False	False
Breast cancer ER+/HER2+	BRCA_HER2pos	Alkylating	PIK3CA		PIK3CA - Alkylating (BRCA HER2pos)	coding mutations		15	0.4166666666666667	7	0.3888888888888889	1.0	-0.0	0.23826278316037294	False	False	False	False	False			True	False	False
Breast cancer ER+/HER2+	BRCA_HER2pos	Alkylating	TP53		TP53 - Alkylating (BRCA HER2pos)	coding mutations		18	0.5	10	0.5555555555555556	1.0	-0.0	-0.2377637576096244	False	False	False	False	False			True	False	False
Breast cancer ER+/HER2+	BRCA_HER2pos	Selective_ER_modulator	TP53		TP53 - Selective ER modulator (BRCA HER2pos)	coding mutations		23	0.5227272727272727	10	0.5555555555555556	1.0	-0.0	-0.11872693857075142	False	False	False	False	False			True	False	False
Breast cancer ER+/HER2+	BRCA_HER2pos	Pyrimidine_antagonist	PIK3CA		PIK3CA - Pyrimidine antagonist (BRCA HER2pos)	coding mutations		7	0.35	7	0.3888888888888889	1.0	-0.0	-0.1239578907876821	False	False	False	False	False			True	False	False
Breast cancer ER+/HER2+	BRCA_HER2pos	Anti_HER2	PIK3CA		PIK3CA - Anti HER2 (BRCA HER2pos)	coding mutations		18	0.4090909090909091	7	0.3888888888888889	1.0	-0.0	0.1228874844011198	False	False	False	False	False			True	False	False
Colorectal carcinoma	COREAD	Anti_EGFR	APC		APC - Anti EGFR (COREAD)	coding mutations		36	0.8181818181818182	39	0.7647058823529411	1.0	-0.0	-0.11391514376284755	False	False	False	False	False			False	False	False
Colorectal carcinoma	COREAD	Anti_VEGF	KRAS		KRAS - Anti VEGF (COREAD)	coding mutations		96	0.49230769230769234	24	0.47058823529411764	1.0	-0.0	-0.13889185594993084	False	False	False	False	False			False	True	False
Colorectal carcinoma	COREAD	Anti_VEGF	NRAS		NRAS - Anti VEGF (COREAD)	coding mutations		16	0.08205128205128205	3	0.058823529411764705	1.0	-0.0	0.3748097498151235	False	False	False	False	False			False	True	False
Colorectal carcinoma	COREAD	Anti_VEGF	APC		APC - Anti VEGF (COREAD)	coding mutations		164	0.841025641025641	39	0.7647058823529411	1.0	-0.0	0.02294434409355976	False	False	False	False	False			False	True	False
Colorectal carcinoma	COREAD	Anti_VEGF	ZFP36L2		ZFP36L2 - Anti VEGF (COREAD)	coding mutations		18	0.09230769230769231	4	0.0784313725490196	1.0	-0.0	0.11236652307256316	False	False	False	False	False			False	True	False
Colorectal carcinoma	COREAD	Anti_VEGF	BCL9L		BCL9L - Anti VEGF (COREAD)	coding mutations		9	0.046153846153846156	2	0.0392156862745098	1.0	-0.0	0.10713472776373434	False	False	False	True	False			False	True	False
Colorectal carcinoma	COREAD	Topoisomerase_inhibitor	AMER1		AMER1 - Topoisomerase inhibitor (COREAD)	coding mutations		13	0.09558823529411764	4	0.0784313725490196	1.0	-0.0	0.1751722096808129	False	False	False	False	False			False	True	False
Colorectal carcinoma	COREAD	Topoisomerase_inhibitor	NRAS		NRAS - Topoisomerase inhibitor (COREAD)	coding mutations		8	0.058823529411764705	3	0.058823529411764705	1.0	-0.0	-0.13439325287501488	False	False	False	False	False			False	True	False
Colorectal carcinoma	COREAD	Topoisomerase_inhibitor	BCL9L		BCL9L - Topoisomerase inhibitor (COREAD)	coding mutations		7	0.051470588235294115	2	0.0392156862745098	1.0	-0.0	0.27929111861273864	False	False	False	True	False			False	True	False
Colorectal carcinoma	COREAD	Topoisomerase_inhibitor	DENND3		DENND3 - Topoisomerase inhibitor (COREAD)	coding mutations		6	0.04411764705882353	2	0.0392156862745098	1.0	-0.0	0.045792418514089904	False	False	False	True	False			False	True	False
Colorectal carcinoma	COREAD	Platinum	NRAS		NRAS - Platinum (COREAD)	coding mutations		19	0.06934306569343066	3	0.058823529411764705	1.0	-0.0	0.11328420517321812	False	False	False	False	False			False	False	False
Colorectal carcinoma	COREAD	Platinum	APC		APC - Platinum (COREAD)	coding mutations		223	0.8138686131386861	39	0.7647058823529411	1.0	-0.0	-0.2603808091922519	False	False	False	False	False			False	False	False
Colorectal carcinoma	COREAD	Platinum	AMER1		AMER1 - Platinum (COREAD)	coding mutations		24	0.08759124087591241	4	0.0784313725490196	1.0	-0.0	0.030326069500431777	False	False	False	False	False			False	False	False
Colorectal carcinoma	COREAD	Platinum	ZFP36L2		ZFP36L2 - Platinum (COREAD)	coding mutations		27	0.09854014598540146	4	0.0784313725490196	1.0	-0.0	0.21770873796599668	False	False	False	False	False			False	False	False
Colorectal carcinoma	COREAD	Platinum	BCL9L		BCL9L - Platinum (COREAD)	coding mutations		13	0.04744525547445255	2	0.0392156862745098	1.0	-0.0	0.1499449468590456	False	False	False	True	False			False	False	False
Colorectal carcinoma	COREAD	Platinum	FLCN		FLCN - Platinum (COREAD)	coding mutations		9	0.032846715328467155	1	0.0196078431372549	1.0	-0.0	0.6292880934968705	False	False	False	True	False			False	False	False
Colorectal carcinoma	COREAD	Platinum	TGIF1		TGIF1 - Platinum (COREAD)	coding mutations		9	0.032846715328467155	1	0.0196078431372549	1.0	-0.0	0.6292880934968705	False	False	False	True	False			False	False	False
Colorectal carcinoma	COREAD	Pyrimidine_antagonist	AMER1		AMER1 - Pyrimidine antagonist (COREAD)	coding mutations		27	0.08598726114649681	4	0.0784313725490196	1.0	-0.0	0.003986114388209148	False	False	False	False	False			False	False	False
Colorectal carcinoma	COREAD	Pyrimidine_antagonist	ZFP36L2		ZFP36L2 - Pyrimidine antagonist (COREAD)	coding mutations		30	0.09554140127388536	4	0.0784313725490196	1.0	-0.0	0.17120682741814242	False	False	False	False	False			False	False	False
Colorectal carcinoma	COREAD	Pyrimidine_antagonist	BCL9L		BCL9L - Pyrimidine antagonist (COREAD)	coding mutations		17	0.054140127388535034	2	0.0392156862745098	1.0	-0.0	0.3532674026667078	False	False	False	True	False			False	False	False
Colorectal carcinoma	COREAD	Pyrimidine_antagonist	TGIF1		TGIF1 - Pyrimidine antagonist (COREAD)	coding mutations		11	0.03503184713375796	1	0.0196078431372549	1.0	-0.0	0.7281542237758853	False	False	False	True	False			False	False	False
Colorectal carcinoma	COREAD	Pyrimidine_antagonist	AL160286.1		AL160286.1 - Pyrimidine antagonist (COREAD)	coding mutations		3	0.009554140127388535	0	0.0	1.0	-0.0	8.845490050944377	False	False	False	True	False			False	False	False
Breast cancer ER+/HER2-	BRCA_ERpos	Selective_ER_modulator	ENSG00000108239_TBC1D12		TBC1D12 [5utr] - Selective ER modulator (BRCA ERpos)	non-coding mutation	5utr	9	0.027439024390243903	2	0.025	1.0	-0.0	0.15096705643941116	False	False	False	True	False			True	False	False
Breast cancer ER+/HER2-	BRCA_ERpos	Selective_ER_modulator	ENSG00000168255_POLR2J3		POLR2J3 [proximal promoters] - Selective ER modulator (BRCA ERpos)	non-coding mutation	proximal_promoters	3	0.009146341463414634	0	0.0	1.0	-0.0	0.5591634768437505	False	False	False	True	False			True	False	False
Breast cancer ER+/HER2-	BRCA_ERpos	Selective_ER_modulator	ENSG00000105607_GCDH		GCDH [proximal promoters] - Selective ER modulator (BRCA ERpos)	non-coding mutation	proximal_promoters	7	0.021341463414634148	1	0.0125	1.0	-0.0	0.7930563855260153	False	False	False	True	False			True	False	False
Breast cancer ER+/HER2-	BRCA_ERpos	Anthracycline	ENSG00000104660_LEPROTL1		LEPROTL1 [proximal promoters] - Anthracycline (BRCA ERpos)	non-coding mutation	proximal_promoters	5	0.018867924528301886	1	0.0125	1.0	-0.0	0.6128061336464692	False	False	False	True	False			True	False	False
Breast cancer ER+/HER2-	BRCA_ERpos	Alkylating	ENSG00000104660_LEPROTL1		LEPROTL1 [proximal promoters] - Alkylating (BRCA ERpos)	non-coding mutation	proximal_promoters	5	0.01893939393939394	1	0.0125	1.0	-0.0	0.6183293734455195	False	False	False	True	False			True	False	False
Breast cancer ER+/HER2-	BRCA_ERpos	Alkylating	ENSG00000188566_NDOR1		NDOR1 [proximal promoters] - Alkylating (BRCA ERpos)	non-coding mutation	proximal_promoters	3	0.011363636363636364	0	0.0	1.0	-0.0	0.8704095578933299	False	False	False	True	False			True	False	False
Breast carcinoma	BRCA	Selective_ER_modulator	ENSG00000067955_CBFB		CBFB [splice sites] - Selective ER modulator (BRCA)	non-coding mutation	splice_sites	9	0.022613065326633167	4	0.01990049751243781	1.0	-0.0	0.2009564562480685	False	False	False	True	False			False	False	False
Breast carcinoma	BRCA	Aromatase_inhibitor	ENSG00000067955_CBFB		CBFB [splice sites] - Aromatase inhibitor (BRCA)	non-coding mutation	splice_sites	7	0.01977401129943503	4	0.01990049751243781	1.0	-0.0	0.005063403689758846	False	False	False	True	False			False	False	False
Bladder urothelial carcinoma	BLCA	Platinum	ENSG00000108239_TBC1D12		TBC1D12 [5utr] - Platinum (BLCA)	non-coding mutation	5utr	12	0.16	2	0.08695652173913043	1.0	-0.0	1.0071955014042038	False	False	False	False	False			False	False	False
Bladder urothelial carcinoma	BLCA	Platinum	ENSG00000133316_WDR74		WDR74 [5utr] - Platinum (BLCA)	non-coding mutation	5utr	12	0.16	3	0.13043478260869565	1.0	-0.0	0.3559648934964679	False	False	False	False	False			False	False	False
Bladder urothelial carcinoma	BLCA	Platinum	ENSG00000117676_RPS6KA1		RPS6KA1 [5utr] - Platinum (BLCA)	non-coding mutation	5utr	6	0.08	1	0.043478260869565216	1.0	-0.0	0.943391381066916	False	False	False	True	False			False	False	False
Bladder urothelial carcinoma	BLCA	Platinum	ENSG00000164362_TERT		TERT [proximal promoters] - Platinum (BLCA)	non-coding mutation	proximal_promoters	59	0.7866666666666666	17	0.7391304347826086	1.0	-0.0	0.3911854532888405	False	False	False	False	False			False	False	False
Bladder urothelial carcinoma	BLCA	Platinum	ENSG00000148735_PLEKHS1		PLEKHS1 [proximal promoters] - Platinum (BLCA)	non-coding mutation	proximal_promoters	23	0.30666666666666664	9	0.391304347826087	1.0	-0.0	-0.5186303969918296	False	False	False	False	False			False	False	False
Bladder urothelial carcinoma	BLCA	Platinum	ENSG00000104660_LEPROTL1		LEPROTL1 [proximal promoters] - Platinum (BLCA)	non-coding mutation	proximal_promoters	13	0.17333333333333334	4	0.17391304347826086	1.0	-0.0	0.008584043417926044	False	False	False	False	False			False	False	False
Bladder urothelial carcinoma	BLCA	Platinum	ENSG00000105520_PLPPR2		PLPPR2 [proximal promoters] - Platinum (BLCA)	non-coding mutation	proximal_promoters	6	0.08	1	0.043478260869565216	1.0	-0.0	0.943391381066916	False	False	False	True	False			False	False	False
Bladder urothelial carcinoma	BLCA	Platinum	ENSG00000154710_RABGEF1		RABGEF1 [proximal promoters] - Platinum (BLCA)	non-coding mutation	proximal_promoters	7	0.09333333333333334	1	0.043478260869565216	1.0	-0.0	1.185680018057743	False	False	False	True	False			False	False	False
Bladder urothelial carcinoma	BLCA	Platinum	ENSG00000101166_PRELID3B		PRELID3B [proximal promoters] - Platinum (BLCA)	non-coding mutation	proximal_promoters	5	0.06666666666666667	0	0.0	1.0	-0.0	1.6213681471498933	False	False	False	True	False			False	False	False
Bladder urothelial carcinoma	BLCA	Pyrimidine_antagonist	ENSG00000108239_TBC1D12		TBC1D12 [5utr] - Pyrimidine antagonist (BLCA)	non-coding mutation	5utr	11	0.16176470588235295	2	0.08695652173913043	1.0	-0.0	1.025961310224906	False	False	False	False	False			False	False	False
Bladder urothelial carcinoma	BLCA	Pyrimidine_antagonist	ENSG00000133316_WDR74		WDR74 [5utr] - Pyrimidine antagonist (BLCA)	non-coding mutation	5utr	9	0.1323529411764706	3	0.13043478260869565	1.0	-0.0	0.03836475109037599	False	False	False	False	False			False	False	False
Bladder urothelial carcinoma	BLCA	Pyrimidine_antagonist	ENSG00000164362_TERT		TERT [proximal promoters] - Pyrimidine antagonist (BLCA)	non-coding mutation	proximal_promoters	55	0.8088235294117647	17	0.7391304347826086	1.0	-0.0	0.5880491315380998	False	False	False	False	False			False	False	False
Bladder urothelial carcinoma	BLCA	Pyrimidine_antagonist	ENSG00000148735_PLEKHS1		PLEKHS1 [proximal promoters] - Pyrimidine antagonist (BLCA)	non-coding mutation	proximal_promoters	23	0.3382352941176471	9	0.391304347826087	1.0	-0.0	-0.31282868826237004	False	False	False	False	False			False	False	False
Bladder urothelial carcinoma	BLCA	Pyrimidine_antagonist	ENSG00000104660_LEPROTL1		LEPROTL1 [proximal promoters] - Pyrimidine antagonist (BLCA)	non-coding mutation	proximal_promoters	13	0.19117647058823528	4	0.17391304347826086	1.0	-0.0	0.17980054461198003	False	False	False	False	False			False	False	False
Lung adenocarcinoma	LUAD	Anti_EGFR	ENSG00000168878_SFTPB		SFTPB [3utr] - Anti EGFR (LUAD)	non-coding mutation	3utr	9	0.21951219512195122	7	0.19444444444444445	1.0	-0.0	0.2328799946967662	False	False	False	False	False			False	False	False
Ovarian serous adenocarcinoma	OV	Platinum	ENSG00000141510_TP53		TP53 [splice sites] - Platinum (OV)	non-coding mutation	splice_sites	10	0.11764705882352941	13	0.11818181818181818	1.0	-0.0	0.007011448965236594	False	False	False	False	False			False	False	False
Ovarian serous adenocarcinoma	OV	Taxane	ENSG00000141510_TP53		TP53 [splice sites] - Taxane (OV)	non-coding mutation	splice_sites	10	0.12345679012345678	13	0.11818181818181818	1.0	-0.0	0.08531710969815592	False	False	False	False	False			False	False	False
Glioblastoma multiforme	GBM	Alkylating	ENSG00000164362_TERT		TERT [proximal promoters] - Alkylating (GBM)	non-coding mutation	proximal_promoters	9	0.6923076923076923	27	0.6923076923076923	1.0	-0.0	0.014355292977070055	False	False	False	False	False			False	False	False
Colorectal cancer MSS	COREAD_MSS	Platinum	ENSG00000134982_APC		APC [splice sites] - Platinum (COREAD MSS)	non-coding mutation	splice_sites	18	0.06691449814126393	3	0.07142857142857142	1.0	-0.0	-0.08578617999654403	False	False	False	False	False			True	False	False
Colorectal cancer MSS	COREAD_MSS	Platinum	ENSG00000198326_TMEM239		TMEM239 [splice sites] - Platinum (COREAD MSS)	non-coding mutation	splice_sites	4	0.01486988847583643	0	0.0	1.0	-0.0	0.3323592183507657	False	False	False	True	False			True	False	False
Colorectal cancer MSS	COREAD_MSS	Pyrimidine_antagonist	ENSG00000198326_TMEM239		TMEM239 [splice sites] - Pyrimidine antagonist (COREAD MSS)	non-coding mutation	splice_sites	4	0.013114754098360656	0	0.0	1.0	-0.0	0.15268880187457765	False	False	False	True	False			True	False	False
Colorectal cancer MSS	COREAD_MSS	Topoisomerase_inhibitor	ENSG00000134982_APC		APC [splice sites] - Topoisomerase inhibitor (COREAD MSS)	non-coding mutation	splice_sites	12	0.09090909090909091	3	0.07142857142857142	1.0	-0.0	0.3895668117627256	False	False	False	False	False			True	False	False
Colorectal cancer MSS	COREAD_MSS	Topoisomerase_inhibitor	ENSG00000198326_TMEM239		TMEM239 [splice sites] - Topoisomerase inhibitor (COREAD MSS)	non-coding mutation	splice_sites	3	0.022727272727272728	0	0.0	1.0	-0.0	0.940423054935134	False	False	False	True	False			True	False	False
Breast cancer ER+/HER2+	BRCA_HER2pos	Selective_ER_modulator	ENSG00000148735_PLEKHS1		PLEKHS1 [proximal promoters] - Selective ER modulator (BRCA HER2pos)	non-coding mutation	proximal_promoters	5	0.11363636363636363	2	0.1111111111111111	1.0	-0.0	0.050524022066113436	False	False	False	False	False			True	False	False
Breast cancer ER+/HER2+	BRCA_HER2pos	Anthracycline	ENSG00000148735_PLEKHS1		PLEKHS1 [proximal promoters] - Anthracycline (BRCA HER2pos)	non-coding mutation	proximal_promoters	5	0.14705882352941177	2	0.1111111111111111	1.0	-0.0	0.4743689052463018	False	False	False	False	False			True	False	False
Breast cancer ER+/HER2+	BRCA_HER2pos	Alkylating	ENSG00000148735_PLEKHS1		PLEKHS1 [proximal promoters] - Alkylating (BRCA HER2pos)	non-coding mutation	proximal_promoters	5	0.1388888888888889	2	0.1111111111111111	1.0	-0.0	0.3788695676894796	False	False	False	False	False			True	False	False
Breast cancer ER+/HER2+	BRCA_HER2pos	Aromatase_inhibitor	ENSG00000148735_PLEKHS1		PLEKHS1 [proximal promoters] - Aromatase inhibitor (BRCA HER2pos)	non-coding mutation	proximal_promoters	5	0.125	2	0.1111111111111111	1.0	-0.0	0.20521375144545148	False	False	False	False	False			True	False	False
Breast cancer ER+/HER2+	BRCA_HER2pos	Taxane	ENSG00000148735_PLEKHS1		PLEKHS1 [proximal promoters] - Taxane (BRCA HER2pos)	non-coding mutation	proximal_promoters	5	0.10638297872340426	2	0.1111111111111111	1.0	-0.0	-0.05532000617374975	False	False	False	False	False			True	False	False
Colorectal carcinoma	COREAD	Platinum	ENSG00000134982_APC		APC [splice sites] - Platinum (COREAD)	non-coding mutation	splice_sites	18	0.06569343065693431	3	0.058823529411764705	1.0	-0.0	0.18269229751619032	False	False	False	False	False			False	False	False
Colorectal carcinoma	COREAD	Platinum	ENSG00000198326_TMEM239		TMEM239 [splice sites] - Platinum (COREAD)	non-coding mutation	splice_sites	4	0.014598540145985401	0	0.0	1.0	-0.0	0.5840495581282479	False	False	False	True	False			False	False	False
Colorectal carcinoma	COREAD	Pyrimidine_antagonist	ENSG00000134982_APC		APC [splice sites] - Pyrimidine antagonist (COREAD)	non-coding mutation	splice_sites	20	0.06369426751592357	3	0.058823529411764705	1.0	-0.0	0.1354499920766451	False	False	False	False	False			False	False	False
Colorectal carcinoma	COREAD	Pyrimidine_antagonist	ENSG00000198326_TMEM239		TMEM239 [splice sites] - Pyrimidine antagonist (COREAD)	non-coding mutation	splice_sites	4	0.012738853503184714	0	0.0	1.0	-0.0	0.3888651800783932	False	False	False	True	False			False	False	False
Colorectal carcinoma	COREAD	Topoisomerase_inhibitor	ENSG00000134982_APC		APC [splice sites] - Topoisomerase inhibitor (COREAD)	non-coding mutation	splice_sites	12	0.08823529411764706	3	0.058823529411764705	1.0	-0.0	0.6400536372704769	False	False	False	False	False			False	False	False
Colorectal carcinoma	COREAD	Anti_VEGF	ENSG00000134982_APC		APC [splice sites] - Anti VEGF (COREAD)	non-coding mutation	splice_sites	11	0.05641025641025641	3	0.058823529411764705	1.0	-0.0	-0.0491259128047475	False	False	False	False	False			False	False	False
Breast cancer triple negative	BRCA_TNB	Platinum	MYB		MYB - Platinum (BRCA-TNB)	Amp		5	0.18518518518518517	5	0.06329113924050633	1.0	-0.0	1.72989097426603	False	False	False	False	False			True	False	False
Breast cancer triple negative	BRCA_TNB	Alkylating	RHPN2		RHPN2 - Alkylating (BRCA-TNB)	Amp		9	0.14285714285714285	4	0.05063291139240506	1.0	-0.0	1.6323128222965	False	False	False	False	False			True	False	False
Colorectal carcinoma	COREAD	Anti_VEGF	AKT2		AKT2 - Anti VEGF (COREAD)	Amp		3	0.015384615384615385	1	0.0196078431372549	1.0	-0.0	-0.32616378939803803	False	False	False	True	False			False	False	False
Esophageal carcinoma	ESCA	Platinum	CCNE1		CCNE1 - Platinum (ESCA)	Amp		12	0.1875	11	0.12941176470588237	1.0	-0.0	0.630170281653036	False	False	False	False	False			False	False	False
Ovarian serous adenocarcinoma	OV	Platinum	NANOS3		NANOS3 - Platinum (OV)	Amp		8	0.09411764705882353	16	0.14545454545454545	1.0	-0.0	-0.7086514194159971	False	False	False	False	False			False	False	False
Pancreas carcinoma	PAAD	Pyrimidine_antagonist	SAMD4B		SAMD4B - Pyrimidine antagonist (PAAD)	Amp		2	0.09090909090909091	26	0.11926605504587157	1.0	-0.0	-0.43574703023168393	False	False	False	False	False			False	False	False
Breast cancer ER+/HER2+	BRCA_HER2pos	Anti_AR__GnRH	GATAD2A		GATAD2A - Anti AR GnRH (BRCA-HER2pos)	Amp		1	0.1	1	0.05555555555555555	1.0	-0.0	0.963044280563029	False	False	False	False	False			True	False	False
Breast cancer triple negative	BRCA_TNB	Alkylating	RHPN2		RHPN2 - Alkylating (BRCA-TNB)	Amp		9	0.14285714285714285	4	0.05063291139240506	1.0	-0.0	1.6323128222965	False	False	False	False	False			True	False	False
Ovarian serous adenocarcinoma	OV	Anthracycline	CTC-525D6.1		CTC-525D6.1 - Anthracycline (OV)	Amp		6	0.23076923076923078	25	0.22727272727272727	1.0	-0.0	0.0283591068553056	False	False	False	False	False			False	False	False
Esophageal carcinoma	ESCA	Taxane	LRRD1		LRRD1 - Taxane (ESCA)	Amp		7	0.15555555555555556	12	0.1411764705882353	1.0	-0.0	0.163004648469292	False	False	False	False	False			False	False	False
Glioblastoma multiforme	GBM	Alkylating	VSTM2A		VSTM2A - Alkylating (GBM)	Amp		3	0.23076923076923078	9	0.23076923076923078	1.0	-0.0	0.0	False	False	False	False	False			False	False	False
Stomach carcinoma	STAD	Platinum	GATAD1		GATAD1 - Platinum (STAD)	Amp		3	0.16666666666666666	5	0.09090909090909091	1.0	-0.0	0.9845098307562651	False	False	False	False	False			False	False	False
Breast cancer triple negative	BRCA_TNB	Alkylating	RP11-145E5.5		CDKN2A - Alkylating (BRCA-TNB)	Del		8	0.12698412698412698	8	0.10126582278481013	1.0	-0.0	0.365757072443815	False	False	False	False	False			True	False	False
Colorectal cancer MSS	COREAD_MSS	Platinum	RP11-145E5.5		RP11-145E5.5 - Platinum (COREAD-MSS)	Del		8	0.02973977695167286	1	0.023809523809523808	1.0	-0.0	0.363340229268938	False	False	False	True	False			True	False	False
Colorectal carcinoma	COREAD	Platinum	RP11-145E5.5		RP11-145E5.5 - Platinum (COREAD)	Del		8	0.029197080291970802	1	0.0196078431372549	1.0	-0.0	0.615493737748181	False	False	False	True	False			False	False	False
Esophageal carcinoma	ESCA	Platinum	RP11-145E5.5		CDKN2A - Platinum (ESCA)	Del		15	0.234375	23	0.27058823529411763	1.0	-0.0	-0.27533361831156106	False	False	False	False	False			False	False	False
Glioblastoma multiforme	GBM	Alkylating	RP11-145E5.5		CDKN2A - Alkylating (GBM)	Del		8	0.6153846153846154	24	0.6153846153846154	1.0	-0.0	0.0	False	False	False	False	False			False	False	False
Pancreas carcinoma	PAAD	Platinum	RP11-145E5.5		CDKN2A - Platinum (PAAD)	Del		6	0.6	109	0.5	1.0	-0.0	0.582418631589179	False	False	False	False	False			False	False	False
Skin melanoma	SKCM	BRAF_inhibitor	RP11-145E5.5		CDKN2A - BRAF inhibitor (SKCM)	Del		6	0.46153846153846156	36	0.34615384615384615	1.0	-0.0	0.688986231764261	False	False	False	False	False			False	False	False
Leiomyosarcoma	LMS	Anthracycline	SNX29		SNX29 - Anthracycline (LMS)	Amp		1	0.07692307692307693	1	0.06666666666666667	1.0	-0.0	0.310737052408572	False	False	False	False	False			False	False	False
Breast cancer ER+/HER2+	BRCA_HER2pos	Aromatase_inhibitor	EPN2		ERBB2 - Aromatase inhibitor (BRCA-HER2pos)	Amp		4	0.1	1	0.05555555555555555	1.0	-0.0	0.9850110858681721	False	False	False	False	False			True	False	False
Cervical carcinoma	CESC	Taxane	CDK12		CDK12 - Taxane (CESC)	Amp		1	0.07692307692307693	1	0.05555555555555555	1.0	-0.0	0.485968638363991	False	False	False	False	False			False	False	False
Colorectal cancer MSS	COREAD_MSS	Anti_VEGF	RP11-209D14.2		RP11-209D14.2 - Anti VEGF (COREAD-MSS)	Amp		4	0.020833333333333332	1	0.023809523809523808	1.0	-0.0	-0.16159295976627303	False	False	False	True	False			True	False	False
Colorectal carcinoma	COREAD	Anti_VEGF	RP11-209D14.2		RP11-209D14.2 - Anti VEGF (COREAD)	Amp		4	0.020512820512820513	1	0.0196078431372549	1.0	-0.0	0.09458410590815701	False	False	False	True	False			False	False	False
Esophageal carcinoma	ESCA	Platinum	PGAP3		ERBB2 - Platinum (ESCA)	Amp		13	0.203125	16	0.18823529411764706	1.0	-0.0	0.135617251016076	False	False	False	False	False			False	False	False
Lung adenocarcinoma	LUAD	Folate_antagonist	IKZF3		IKZF3 - Folate antagonist (LUAD)	Amp		4	0.06153846153846154	1	0.027777777777777776	1.0	-0.0	1.22867017353045	False	False	False	True	False			False	False	False
Stomach carcinoma	STAD	Platinum	STARD3		ERBB2 - Platinum (STAD)	Amp		2	0.1111111111111111	11	0.2	1.0	-0.0	-0.9879005739186759	False	False	False	False	False			False	False	False
Breast cancer triple negative	BRCA_TNB	Pyrimidine_antagonist	TNFSF12		TNFSF12 - Pyrimidine antagonist (BRCA-TNB)	Del		0	0.0	1	0.012658227848101266	1.0	-0.0	0.0	False	False	False	True	False			True	False	False
Colorectal cancer MSS	COREAD_MSS	Anti_EGFR	AC027763.2		TP53 - Anti EGFR (COREAD-MSS)	Del		1	0.023255813953488372	1	0.023809523809523808	1.0	-0.0	0.0	False	False	False	True	False			True	False	False
Colorectal carcinoma	COREAD	Anti_EGFR	AC027763.2		TP53 - Anti EGFR (COREAD)	Del		1	0.022727272727272728	1	0.0196078431372549	1.0	-0.0	0.24358098482430604	False	False	False	True	False			False	False	False
Leiomyosarcoma	LMS	Anthracycline	ATP1B2		TP53 - Anthracycline (LMS)	Del		2	0.15384615384615385	1	0.06666666666666667	1.0	-0.0	1.3002298783093797	False	False	False	False	False			False	False	False
Prostate carcinoma	PRAD	Immunotherapy	ATP1B2		TP53 - Immunotherapy (PRAD)	Del		0	0.0	1	0.006535947712418301	1.0	-0.0	0.0	False	False	False	True	False			False	False	False
Skin melanoma	SKCM	Immunotherapy	AC108004.5		AC108004.5 - Immunotherapy (SKCM)	Del		0	0.0	1	0.009615384615384616	1.0	-0.0	0.0	False	False	False	True	False			False	False	False
Stomach carcinoma	STAD	Pyrimidine_antagonist	RP11-1109M24.5		RP11-1109M24.5 - Pyrimidine antagonist (STAD)	Del		1	0.058823529411764705	1	0.01818181818181818	1.0	-0.0	1.75059740142003	False	False	False	True	False			False	False	False
Esophageal carcinoma	ESCA	Platinum	TTC28		TTC28 - Platinum (ESCA)	Amp		0	0.0	1	0.011764705882352941	1.0	-0.0	0.0	False	False	False	True	False			False	False	False
Breast cancer triple negative	BRCA_TNB	Alkylating	RP11-150O12.1		RP11-150O12.1 - Alkylating (BRCA-TNB)	Amp		7	0.1111111111111111	11	0.13924050632911392	1.0	-0.0	-0.36937968531731	False	False	False	False	False			True	False	False
Cervical carcinoma	CESC	Platinum	MYC		MYC - Platinum (CESC)	Amp		1	0.047619047619047616	1	0.05555555555555555	1.0	-0.0	-0.14819569683953399	False	False	False	False	False			False	False	False
Esophageal carcinoma	ESCA	Platinum	FDFT1		FDFT1 - Platinum (ESCA)	Amp		7	0.109375	13	0.15294117647058825	1.0	-0.0	-0.5524011316687509	False	False	False	False	False			False	False	False
Stomach carcinoma	STAD	Platinum	CASC8		CASC8 - Platinum (STAD)	Amp		4	0.2222222222222222	10	0.18181818181818182	1.0	-0.0	0.357439000541246	False	False	False	False	False			False	False	False
Esophageal carcinoma	ESCA	Platinum	AL354984.2		AL354984.2 - Platinum (ESCA)	Amp		14	0.21875	22	0.25882352941176473	1.0	-0.0	-0.31652749291499	False	False	False	False	False			False	False	False
Breast cancer triple negative	BRCA_TNB	Alkylating	LINC00399		LINC00399 - Alkylating (BRCA-TNB)	Amp		4	0.06349206349206349	7	0.08860759493670886	1.0	-0.0	-0.5164916160356371	False	False	False	False	False			True	False	False
Colorectal cancer MSS	COREAD_MSS	Anti_VEGF	ATP5EP2		ATP5EP2 - Anti VEGF (COREAD-MSS)	Amp		50	0.2604166666666667	10	0.23809523809523808	1.0	-0.0	0.17147871753250699	False	False	False	False	False			True	False	False
Esophageal carcinoma	ESCA	Platinum	LINC00396		LINC00396 - Platinum (ESCA)	Amp		6	0.09375	6	0.07058823529411765	1.0	-0.0	0.442745849048374	False	False	False	False	False			False	False	False
Breast cancer triple negative	BRCA_TNB	Alkylating	SHANK2		SHANK2 - Alkylating (BRCA-TNB)	Amp		5	0.07936507936507936	5	0.06329113924050633	1.0	-0.0	0.34896488947783194	False	False	False	False	False			True	False	False
Ovarian serous adenocarcinoma	OV	Platinum	KCTD14		KCTD14 - Platinum (OV)	Amp		4	0.047058823529411764	7	0.06363636363636363	1.0	-0.0	-0.45839517701289706	False	False	False	False	False			False	False	False
Colorectal carcinoma	COREAD	Pyrimidine_antagonist	ZDHHC11		ZDHHC11 - Pyrimidine antagonist (COREAD)	Amp		11	0.03503184713375796	1	0.0196078431372549	1.0	-0.0	0.8867107894257059	False	False	False	True	False			False	False	False
Lung adenocarcinoma	LUAD	Folate_antagonist	NKD2		NKD2 - Folate antagonist (LUAD)	Amp		14	0.2153846153846154	6	0.16666666666666666	1.0	-0.0	0.452460045796986	False	False	False	False	False			False	False	False
Skin melanoma	SKCM	Immunotherapy	TPPP		TPPP - Immunotherapy (SKCM)	Amp		6	0.13953488372093023	11	0.10576923076923077	1.0	-0.0	0.452010702185312	False	False	False	False	False			False	False	False
Bladder urothelial carcinoma	BLCA	Platinum	C6orf203		C6orf203 - Platinum (BLCA)	Amp		5	0.06666666666666667	1	0.043478260869565216	1.0	-0.0	0.6460711389199101	False	False	False	True	False			False	False	False
Bladder urothelial carcinoma	BLCA	Platinum	PAMR1		PAMR1 - Platinum (BLCA)	Amp		4	0.05333333333333334	1	0.043478260869565216	1.0	-0.0	0.37025163871925804	False	False	False	True	False			False	False	False
Breast cancer ER+/HER2+	BRCA_HER2pos	Selective_ER_modulator	QSER1		QSER1 - Selective ER modulator (BRCA-HER2pos)	Amp		6	0.13636363636363635	2	0.1111111111111111	1.0	-0.0	0.33185161672268	False	False	False	False	False			True	False	False
Breast cancer triple negative	BRCA_TNB	Taxane	APIP		APIP - Taxane (BRCA-TNB)	Amp		5	0.078125	7	0.08860759493670886	1.0	-0.0	-0.19676814771976398	False	False	False	False	False			True	False	False
Esophageal carcinoma	ESCA	Pyrimidine_antagonist	PPFIA1		PPFIA1 - Pyrimidine antagonist (ESCA)	Amp		5	0.1724137931034483	8	0.09411764705882353	1.0	-0.0	0.993860128018479	False	False	False	False	False			False	False	False
Lung adenocarcinoma	LUAD	Platinum	SHANK2		SHANK2 - Platinum (LUAD)	Amp		6	0.08450704225352113	1	0.027777777777777776	1.0	-0.0	1.7197236433626002	False	False	False	True	False			False	False	False
Ovarian serous adenocarcinoma	OV	Anthracycline	RP11-452H21.1		RP11-452H21.1 - Anthracycline (OV)	Amp		2	0.07692307692307693	6	0.05454545454545454	1.0	-0.0	0.526216929126158	False	False	False	False	False			False	False	False
Bladder urothelial carcinoma	BLCA	Platinum	AL590683.2		AL590683.2 - Platinum (BLCA)	Amp		5	0.06666666666666667	1	0.043478260869565216	1.0	-0.0	0.7098593326011979	False	False	False	True	False			False	False	False
Breast cancer triple negative	BRCA_TNB	Alkylating	REG4		NOTCH2 - Alkylating (BRCA-TNB)	Amp		12	0.19047619047619047	6	0.0759493670886076	1.0	-0.0	1.50658126761785	False	False	False	False	False			True	False	False
Bladder urothelial carcinoma	BLCA	Platinum	ARHGAP30		ARHGAP30 - Platinum (BLCA)	Amp		24	0.32	7	0.30434782608695654	1.0	-0.0	0.10413675592065401	False	False	False	False	False			False	False	False
Breast cancer triple negative	BRCA_TNB	Alkylating	PDE4DIP		NOTCH2 - Alkylating (BRCA-TNB)	Amp		16	0.25396825396825395	19	0.24050632911392406	1.0	-0.0	0.10363697517326198	False	False	False	False	False			True	False	False
Bladder urothelial carcinoma	BLCA	Platinum	AC113608.1		AC113608.1 - Platinum (BLCA)	Amp		5	0.06666666666666667	1	0.043478260869565216	1.0	-0.0	0.7098593326011979	False	False	False	True	False			False	False	False
Lung squamous cell carcinoma	LUSC	Platinum	ANKRD23		ANKRD23 - Platinum (LUSC)	Amp		1	0.047619047619047616	2	0.0425531914893617	1.0	-0.0	0.167365618672245	False	False	False	True	False			False	False	False
Breast cancer triple negative	BRCA_TNB	Alkylating	EFNA5		EFNA5 - Alkylating (BRCA-TNB)	Del		5	0.07936507936507936	2	0.02531645569620253	1.0	-0.0	1.71885296729388	False	False	False	True	False			True	False	False
Bladder urothelial carcinoma	BLCA	Pyrimidine_antagonist	C10orf11		C10orf11 - Pyrimidine antagonist (BLCA)	Amp		4	0.058823529411764705	1	0.043478260869565216	1.0	-0.0	0.454708498501601	False	False	False	True	False			False	False	False
Breast cancer triple negative	BRCA_TNB	Anthracycline	NET1		NET1 - Anthracycline (BRCA-TNB)	Amp		14	0.2153846153846154	13	0.16455696202531644	1.0	-0.0	0.47550521653894795	False	False	False	False	False			True	False	False
Esophageal carcinoma	ESCA	Pyrimidine_antagonist	INPP5A		INPP5A - Pyrimidine antagonist (ESCA)	Amp		1	0.034482758620689655	1	0.011764705882352941	1.0	-0.0	1.58515821197429	False	False	False	True	False			False	False	False
Breast cancer triple negative	BRCA_TNB	Alkylating	PDE4DIP		NOTCH2 - Alkylating (BRCA-TNB)	Amp		16	0.25396825396825395	19	0.24050632911392406	1.0	-0.0	0.10363697517326198	False	False	False	False	False			True	False	False
Esophageal carcinoma	ESCA	Platinum	RP11-595B24.1		RP11-595B24.1 - Platinum (ESCA)	Amp		11	0.171875	20	0.23529411764705882	1.0	-0.0	-0.5642919937003871	False	False	False	False	False			False	False	False
Breast cancer triple negative	BRCA_TNB	Alkylating	RP11-150O12.1		RP11-150O12.1 - Alkylating (BRCA-TNB)	Amp		7	0.1111111111111111	11	0.13924050632911392	1.0	-0.0	-0.36937968531731	False	False	False	False	False			True	False	False
Esophageal carcinoma	ESCA	Platinum	WHSC1L1		WHSC1L1 - Platinum (ESCA)	Amp		9	0.140625	5	0.058823529411764705	1.0	-0.0	1.37908974633466	False	False	False	False	False			False	False	False
Lung adenocarcinoma	LUAD	Platinum	VN1R46P		VN1R46P - Platinum (LUAD)	Amp		8	0.11267605633802817	2	0.05555555555555555	1.0	-0.0	1.1010238299928101	False	False	False	False	False			False	False	False
Breast cancer triple negative	BRCA_TNB	Alkylating	RP11-150O12.1		RP11-150O12.1 - Alkylating (BRCA-TNB)	Amp		7	0.1111111111111111	11	0.13924050632911392	1.0	-0.0	-0.36937968531731	False	False	False	False	False			True	False	False
Esophageal carcinoma	ESCA	Platinum	CASC8		CASC8 - Platinum (ESCA)	Amp		20	0.3125	22	0.25882352941176473	1.0	-0.0	0.37774839552894396	False	False	False	False	False			False	False	False
Ovarian serous adenocarcinoma	OV	Selective_ER_modulator	ZNF7		ZNF7 - Selective ER modulator (OV)	Amp		5	0.3125	24	0.21818181818181817	1.0	-0.0	0.6976645901290479	False	False	False	False	False			False	False	False
Breast cancer triple negative	BRCA_TNB	Alkylating	SCNN1A		SCNN1A - Alkylating (BRCA-TNB)	Amp		12	0.19047619047619047	9	0.11392405063291139	1.0	-0.0	0.8656152207311449	False	False	False	False	False			True	False	False
Esophageal carcinoma	ESCA	Platinum	CASC1		KRAS - Platinum (ESCA)	Amp		14	0.21875	10	0.11764705882352941	1.0	-0.0	1.0630265892442299	False	False	False	False	False			False	False	False
Ovarian serous adenocarcinoma	OV	Platinum	SSPN		SSPN - Platinum (OV)	Amp		8	0.09411764705882353	7	0.06363636363636363	1.0	-0.0	0.609144509455833	False	False	False	False	False			False	False	False
Breast cancer triple negative	BRCA_TNB	Platinum	ETV6		ETV6 - Platinum (BRCA-TNB)	Amp		4	0.14814814814814814	5	0.06329113924050633	1.0	-0.0	1.34882296916603	False	False	False	False	False			True	False	False
Colorectal cancer MSS	COREAD_MSS	Anti_VEGF	PRMT8		PRMT8 - Anti VEGF (COREAD-MSS)	Amp		10	0.052083333333333336	1	0.023809523809523808	1.0	-0.0	1.1677494338474	False	False	False	True	False			True	False	False
Lung adenocarcinoma	LUAD	Anti_EGFR	AGAP2		AGAP2 - Anti EGFR (LUAD)	Amp		4	0.0975609756097561	4	0.1111111111111111	1.0	-0.0	-0.20672263085553896	False	False	False	False	False			False	False	False
Breast cancer triple negative	BRCA_TNB	Alkylating	AC016629.8		AC016629.8 - Alkylating (BRCA-TNB)	Del		0	0.0	1	0.012658227848101266	1.0	-0.0	0.0	False	False	False	True	False			True	False	False
Cholangiocarcinoma	CHOL	Platinum	AC027307.2		AC027307.2 - Platinum (CHOL)	Del		0	0.0	1	0.038461538461538464	1.0	-0.0	0.0	False	False	False	True	False			False	False	False
Esophageal carcinoma	ESCA	Platinum	AC027307.2		AC027307.2 - Platinum (ESCA)	Del		0	0.0	1	0.011764705882352941	1.0	-0.0	0.0	False	False	False	True	False			False	False	False
Leiomyosarcoma	LMS	Anthracycline	RN7SL525P		RN7SL525P - Anthracycline (LMS)	Del		0	0.0	1	0.06666666666666667	1.0	-0.0	0.0	False	False	False	False	False			False	False	False
Lung adenocarcinoma	LUAD	Folate_antagonist	STK11		STK11 - Folate antagonist (LUAD)	Del		3	0.046153846153846156	3	0.08333333333333333	1.0	-0.0	-0.9002928759472459	False	False	False	False	False			False	False	False
Ovarian serous adenocarcinoma	OV	Anti_VEGF	AC027307.2		AC027307.2 - Anti VEGF (OV)	Del		0	0.0	1	0.00909090909090909	1.0	-0.0	0.0	False	False	False	True	False			False	False	False
Prostate carcinoma	PRAD	Immunotherapy	CIRBP		CIRBP - Immunotherapy (PRAD)	Del		0	0.0	1	0.006535947712418301	1.0	-0.0	0.0	False	False	False	True	False			False	False	False
Breast carcinoma	BRCA	CDK4__6_inhibitor	ANO7		ANO7 - CDK4 6 inhibitor (BRCA)	Del		0	0.0	1	0.004975124378109453	1.0	-0.0	0.0	False	False	False	True	False			False	False	False
Leiomyosarcoma	LMS	Anthracycline	AC131097.3		AC131097.3 - Anthracycline (LMS)	Del		1	0.07692307692307693	1	0.06666666666666667	1.0	-0.0	0.310737052408572	False	False	False	False	False			False	False	False
Skin melanoma	SKCM	Immunotherapy	HDAC4		HDAC4 - Immunotherapy (SKCM)	Del		0	0.0	1	0.009615384615384616	1.0	-0.0	0.0	False	False	False	True	False			False	False	False
Breast cancer triple negative	BRCA_TNB	Alkylating	CASC11		CASC11 - Alkylating (BRCA-TNB)	Amp		33	0.5238095238095238	35	0.4430379746835443	1.0	-0.0	0.46431585098169903	False	False	False	False	False			True	False	False
Esophageal carcinoma	ESCA	Platinum	FDFT1		FDFT1 - Platinum (ESCA)	Amp		7	0.109375	13	0.15294117647058825	1.0	-0.0	-0.5524011316687509	False	False	False	False	False			False	False	False
Breast cancer triple negative	BRCA_TNB	Alkylating	PEX14		PEX14 - Alkylating (BRCA-TNB)	Del		0	0.0	1	0.012658227848101266	1.0	-0.0	0.0	False	False	False	True	False			True	False	False
Breast carcinoma	BRCA	Aromatase_inhibitor	RP5-968P14.2		ARID1A - Aromatase inhibitor (BRCA)	Del		1	0.002824858757062147	1	0.004975124378109453	1.0	-0.0	-0.8108603376613559	False	False	False	True	False			False	False	False
Esophageal carcinoma	ESCA	Platinum	ARID1A		ARID1A - Platinum (ESCA)	Del		2	0.03125	1	0.011764705882352941	1.0	-0.0	1.42852718742768	False	False	False	True	False			False	False	False
Prostate carcinoma	PRAD	Taxane	CASZ1		CASZ1 - Taxane (PRAD)	Del		1	0.004366812227074236	1	0.006535947712418301	1.0	-0.0	-0.5739241558432261	False	False	False	True	False			False	False	False
Stomach carcinoma	STAD	Platinum	RPS6KA1		ARID1A - Platinum (STAD)	Del		0	0.0	1	0.01818181818181818	1.0	-0.0	0.0	False	False	False	True	False			False	False	False
Breast carcinoma	BRCA	Anthracycline	CDKN1B		CDKN1B - Anthracycline (BRCA)	Del		3	0.007751937984496124	1	0.004975124378109453	1.0	-0.0	0.65003393599529	False	False	False	True	False			False	False	False
Prostate carcinoma	PRAD	Anti_AR__GnRH	CDKN1B		CDKN1B - Anti AR GnRH (PRAD)	Del		6	0.018518518518518517	3	0.0196078431372549	1.0	-0.0	-0.0838849688126867	False	False	False	True	False			False	False	False
Colorectal cancer MSS	COREAD_MSS	Topoisomerase_inhibitor	BMS1P8		BMS1P8 - Topoisomerase inhibitor (COREAD-MSS)	Amp		3	0.022727272727272728	1	0.023809523809523808	1.0	-0.0	-0.0337536962403396	False	False	False	True	False			True	False	False
Colorectal carcinoma	COREAD	Topoisomerase_inhibitor	BMS1P8		BMS1P8 - Topoisomerase inhibitor (COREAD)	Amp		3	0.022058823529411766	1	0.0196078431372549	1.0	-0.0	0.201057886134591	False	False	False	True	False			False	False	False
Breast carcinoma	BRCA	Anti_VEGF	AP005530.1		AP005530.1 - Anti VEGF (BRCA)	Del		0	0.0	1	0.004975124378109453	1.0	-0.0	0.0	False	False	False	True	False			False	False	False
Esophageal carcinoma	ESCA	Platinum	RP11-729L2.2		SMAD4 - Platinum (ESCA)	Del		6	0.09375	7	0.08235294117647059	1.0	-0.0	0.20363870429639702	False	False	False	False	False			False	False	False
Ovarian serous adenocarcinoma	OV	Platinum	RP11-304M2.6		RP11-304M2.6 - Platinum (OV)	Del		1	0.011764705882352941	1	0.00909090909090909	1.0	-0.0	0.37390645076720497	False	False	False	True	False			False	False	False
Esophageal carcinoma	ESCA	Platinum	LINC01077		RB1 - Platinum (ESCA)	Del		2	0.03125	1	0.011764705882352941	1.0	-0.0	1.4455335745800302	False	False	False	True	False			False	False	False
Lung adenocarcinoma	LUAD	Anti_EGFR	LINC00441		RB1 - Anti EGFR (LUAD)	Del		1	0.024390243902439025	1	0.027777777777777776	1.0	-0.0	-0.15005005703667199	False	False	False	True	False			False	False	False
Ovarian serous adenocarcinoma	OV	Platinum	LINC00441		RB1 - Platinum (OV)	Del		1	0.011764705882352941	1	0.00909090909090909	1.0	-0.0	0.38702106815575504	False	False	False	True	False			False	False	False
Breast cancer triple negative	BRCA_TNB	Alkylating	KLLN		PTEN - Alkylating (BRCA-TNB)	Del		3	0.047619047619047616	7	0.08860759493670886	1.0	-0.0	-0.9529554731443269	False	False	False	False	False			True	False	False
Colorectal cancer MSS	COREAD_MSS	Anti_VEGF	CFL1P1		PTEN - Anti VEGF (COREAD-MSS)	Del		6	0.03125	1	0.023809523809523808	1.0	-0.0	0.401770642790642	False	False	False	True	False			True	False	False
Colorectal carcinoma	COREAD	Anti_VEGF	CFL1P1		PTEN - Anti VEGF (COREAD)	Del		6	0.03076923076923077	1	0.0196078431372549	1.0	-0.0	0.664183327499134	False	False	False	True	False			False	False	False
Kidney renal clear cell carcinoma	KIRC	Multikinase_inhibitor	KLLN		PTEN - Multikinase inhibitor (KIRC)	Del		0	0.0	1	0.009174311926605505	1.0	-0.0	0.0	False	False	False	True	False			False	False	False
Prostate carcinoma	PRAD	Immunotherapy	KLLN		PTEN - Immunotherapy (PRAD)	Del		1	0.07142857142857142	14	0.0915032679738562	1.0	-0.0	-0.386731514160887	False	False	False	False	False			False	False	False
Breast cancer ER+/HER2-	BRCA_ERpos	Alkylating	IGF1R		IGF1R - Alkylating (BRCA-ERpos)	Amp		12	0.045454545454545456	3	0.0375	1.0	-0.0	0.28869845044466197	False	False	False	True	False			True	False	False
Breast cancer triple negative	BRCA_TNB	Pyrimidine_antagonist	IGF1R		IGF1R - Pyrimidine antagonist (BRCA-TNB)	Amp		3	0.08571428571428572	5	0.06329113924050633	1.0	-0.0	0.46815789342111697	False	False	False	False	False			True	False	False
Breast carcinoma	BRCA	Aromatase_inhibitor	IGF1R		IGF1R - Aromatase inhibitor (BRCA)	Amp		14	0.03954802259887006	9	0.04477611940298507	1.0	-0.0	-0.186649524700294	False	False	False	True	False			False	False	False
Breast carcinoma	BRCA	Alkaloid	STARD3		ERBB2 - Alkaloid (BRCA)	Amp		7	0.14583333333333334	29	0.14427860696517414	1.0	-0.0	0.0180142942229713	False	False	False	False	False			False	False	False
Colorectal carcinoma	COREAD	Anti_EGFR	STS		STS - Anti EGFR (COREAD)	Del		1	0.022727272727272728	1	0.0196078431372549	1.0	-0.0	0.215290239767719	False	False	False	True	False			False	False	False
Leiomyosarcoma	LMS	Anthracycline	TRPC6P		TRPC6P - Anthracycline (LMS)	Del		0	0.0	1	0.06666666666666667	1.0	-0.0	0.0	False	False	False	False	False			False	False	False
Lung adenocarcinoma	LUAD	Folate_antagonist	STS		STS - Folate antagonist (LUAD)	Del		1	0.015384615384615385	1	0.027777777777777776	1.0	-0.0	-0.82142037646303	False	False	False	True	False			False	False	False
Breast cancer triple negative	BRCA_TNB	Alkylating	RP11-201K10.3		NOTCH2 - Alkylating (BRCA-TNB)	Amp		18	0.2857142857142857	21	0.26582278481012656	1.0	-0.0	0.142718881375339	False	False	False	False	False			True	False	False
Breast cancer triple negative	BRCA_TNB	Alkylating	AC016629.8		AC016629.8 - Alkylating (BRCA-TNB)	Del		0	0.0	1	0.012658227848101266	1.0	-0.0	0.0	False	False	False	True	False			True	False	False
Breast cancer triple negative	BRCA_TNB	Platinum	AC004257.1		AC004257.1 - Platinum (BRCA-TNB)	Del		0	0.0	1	0.012658227848101266	1.0	-0.0	0.0	False	False	False	True	False			True	False	False
Ovarian serous adenocarcinoma	OV	Anthracycline	UBE2M		UBE2M - Anthracycline (OV)	Del		0	0.0	1	0.00909090909090909	1.0	-0.0	0.0	False	False	False	True	False			False	False	False
Breast cancer triple negative	BRCA_TNB	Alkylating	KCNMA1		KCNMA1 - Alkylating (BRCA-TNB)	Amp		4	0.06349206349206349	1	0.012658227848101266	1.0	-0.0	2.38738043928933	False	False	False	True	False			True	False	False
Breast cancer triple negative	BRCA_TNB	Platinum	RP11-536O18.2		RP11-536O18.2 - Platinum (BRCA-TNB)	Amp		5	0.18518518518518517	4	0.05063291139240506	1.0	-0.0	2.06666085257825	False	False	False	False	False			True	False	False
Breast cancer triple negative	BRCA_TNB	Alkylating	RP11-216L13.18		CDKN2A - Alkylating (BRCA-TNB)	Del		0	0.0	1	0.012658227848101266	1.0	-0.0	0.0	False	False	False	True	False			True	False	False
Breast cancer triple negative	BRCA_TNB	Alkylating	ANKRD11		ANKRD11 - Alkylating (BRCA-TNB)	Del		2	0.031746031746031744	1	0.012658227848101266	1.0	-0.0	1.3635626203832099	False	False	False	True	False			True	False	False
Esophageal carcinoma	ESCA	Platinum	RGS11		AXIN1 - Platinum (ESCA)	Del		1	0.015625	1	0.011764705882352941	1.0	-0.0	0.42917115256837607	False	False	False	True	False			False	False	False
Leiomyosarcoma	LMS	Anthracycline	DDX11L10		DDX11L10 - Anthracycline (LMS)	Del		0	0.0	1	0.06666666666666667	1.0	-0.0	0.0	False	False	False	False	False			False	False	False
Ovarian serous adenocarcinoma	OV	Anti_VEGF	TRAP1		TRAP1 - Anti VEGF (OV)	Del		0	0.0	1	0.00909090909090909	1.0	-0.0	0.0	False	False	False	True	False			False	False	False
Stomach carcinoma	STAD	Platinum	RHBDF1		RHBDF1 - Platinum (STAD)	Del		0	0.0	1	0.01818181818181818	1.0	-0.0	0.0	False	False	False	True	False			False	False	False
Breast cancer triple negative	BRCA_TNB	Alkylating	WHSC1		WHSC1 - Alkylating (BRCA-TNB)	Del		1	0.015873015873015872	1	0.012658227848101266	1.0	-0.0	0.347107040492103	False	False	False	True	False			True	False	False
Colorectal cancer MSS	COREAD_MSS	Anti_EGFR	Z95704.4		Z95704.4 - Anti EGFR (COREAD-MSS)	Del		0	0.0	1	0.023809523809523808	1.0	-0.0	0.0	False	False	False	True	False			True	False	False
Colorectal carcinoma	COREAD	Anti_EGFR	Z95704.4		Z95704.4 - Anti EGFR (COREAD)	Del		0	0.0	1	0.0196078431372549	1.0	-0.0	0.0	False	False	False	True	False			False	False	False
Breast carcinoma	BRCA	Pyrimidine_antagonist	RP11-585F1.8		RP11-585F1.8 - Pyrimidine antagonist (BRCA)	Del		7	0.024305555555555556	4	0.01990049751243781	1.0	-0.0	0.29438834250341306	False	False	False	True	False			False	False	False
Colorectal cancer MSS	COREAD_MSS	Topoisomerase_inhibitor	SGCZ		SGCZ - Topoisomerase inhibitor (COREAD-MSS)	Del		3	0.022727272727272728	1	0.023809523809523808	1.0	-0.0	-0.0337536962403396	False	False	False	True	False			True	False	False
Colorectal carcinoma	COREAD	Topoisomerase_inhibitor	SGCZ		SGCZ - Topoisomerase inhibitor (COREAD)	Del		3	0.022058823529411766	1	0.0196078431372549	1.0	-0.0	0.201057886134591	False	False	False	True	False			False	False	False
Leiomyosarcoma	LMS	Anthracycline	RP11-585F1.8		RP11-585F1.8 - Anthracycline (LMS)	Del		1	0.07692307692307693	1	0.06666666666666667	1.0	-0.0	0.310737052408572	False	False	False	False	False			False	False	False
Lung adenocarcinoma	LUAD	Platinum	RP11-585F1.8		RP11-585F1.8 - Platinum (LUAD)	Del		3	0.04225352112676056	1	0.027777777777777776	1.0	-0.0	0.661718086447572	False	False	False	True	False			False	False	False
Breast carcinoma	BRCA	Microtubule_inhibitor	ANKS1B		CDKN1B - Microtubule inhibitor (BRCA)	Del		0	0.0	6	0.029850746268656716	1.0	-0.0	0.0	False	False	False	True	False			False	False	False
Breast carcinoma	BRCA	Pyrimidine_antagonist	ADNP2		ADNP2 - Pyrimidine antagonist (BRCA)	Del		1	0.003472222222222222	1	0.004975124378109453	1.0	-0.0	-0.512757654374714	False	False	False	True	False			False	False	False
Breast carcinoma	BRCA	Alkylating	DLEU2		RB1 - Alkylating (BRCA)	Del		5	0.012987012987012988	3	0.014925373134328358	1.0	-0.0	-0.203168258049269	False	False	False	True	False			False	False	False
Ovarian serous adenocarcinoma	OV	Anthracycline	UPF3A		RB1 - Anthracycline (OV)	Del		0	0.0	1	0.00909090909090909	1.0	-0.0	0.0	False	False	False	True	False			False	False	False
Breast carcinoma	BRCA	Platinum	SHANK3		SHANK3 - Platinum (BRCA)	Del		0	0.0	1	0.004975124378109453	1.0	-0.0	0.0	False	False	False	True	False			False	False	False
Ovarian serous adenocarcinoma	OV	Anti_VEGF	TRMU		TRMU - Anti VEGF (OV)	Del		0	0.0	1	0.00909090909090909	1.0	-0.0	0.0	False	False	False	True	False			False	False	False
Breast carcinoma	BRCA	Anti_HER2	DIO2		DIO2 - Anti HER2 (BRCA)	Del		0	0.0	1	0.004975124378109453	1.0	-0.0	0.0	False	False	False	True	False			False	False	False
Breast carcinoma	BRCA	mTOR_inhibitor	ANO7		ANO7 - mTOR inhibitor (BRCA)	Del		0	0.0	1	0.004975124378109453	1.0	-0.0	0.0	False	False	False	True	False			False	False	False
Esophageal carcinoma	ESCA	Platinum	FOXC1		FOXC1 - Platinum (ESCA)	Del		1	0.015625	1	0.011764705882352941	1.0	-0.0	0.42917115256837607	False	False	False	True	False			False	False	False
Stomach carcinoma	STAD	Platinum	FOXC1		FOXC1 - Platinum (STAD)	Del		0	0.0	1	0.01818181818181818	1.0	-0.0	0.0	False	False	False	True	False			False	False	False
Esophageal carcinoma	ESCA	Platinum	MACROD2		MACROD2 - Platinum (ESCA)	Del		14	0.21875	11	0.12941176470588237	1.0	-0.0	0.9072667832325592	False	False	False	False	False			False	False	False
Pancreas carcinoma	PAAD	Pyrimidine_antagonist	MACROD2		MACROD2 - Pyrimidine antagonist (PAAD)	Del		0	0.0	8	0.03669724770642202	1.0	-0.0	0.0	False	False	False	True	False			False	False	False
Esophageal carcinoma	ESCA	Pyrimidine_antagonist	TTC28		TTC28 - Pyrimidine antagonist (ESCA)	Amp		0	0.0	1	0.011764705882352941	1.0	-0.0	0.0	False	False	False	True	False			False	False	False
Kidney renal clear cell carcinoma	KIRC	Multikinase_inhibitor	MCTP1		MCTP1 - Multikinase inhibitor (KIRC)	Amp		0	0.0	1	0.009174311926605505	1.0	-0.0	0.0	False	False	False	True	False			False	False	False
Colorectal cancer MSS	COREAD_MSS	Anti_VEGF	SCIN		SCIN - Anti VEGF (COREAD-MSS)	Amp		16	0.08333333333333333	2	0.047619047619047616	1.0	-0.0	0.859342479067443	False	False	False	True	False			True	False	False
Colorectal cancer MSS	COREAD_MSS	Platinum	HUS1		HUS1 - Platinum (COREAD-MSS)	Amp		22	0.08178438661710037	2	0.047619047619047616	1.0	-0.0	0.8307483418874828	False	False	False	True	False			True	False	False
Esophageal carcinoma	ESCA	Platinum	FAM133B		FAM133B - Platinum (ESCA)	Amp		13	0.203125	12	0.1411764705882353	1.0	-0.0	0.628512740387287	False	False	False	False	False			False	False	False
Glioblastoma multiforme	GBM	Alkylating	MET		MET - Alkylating (GBM)	Amp		2	0.15384615384615385	1	0.02564102564102564	1.0	-0.0	2.75670531903377	False	False	False	True	False			False	False	False
Colorectal cancer MSS	COREAD_MSS	Platinum	CAPZA2		CAPZA2 - Platinum (COREAD-MSS)	Amp		10	0.03717472118959108	1	0.023809523809523808	1.0	-0.0	0.660850519938662	False	False	False	True	False			True	False	False
Colorectal cancer MSS	COREAD_MSS	Anti_VEGF	RNU4-10P		RNU4-10P - Anti VEGF (COREAD-MSS)	Amp		45	0.234375	11	0.2619047619047619	1.0	-0.0	-0.21209536471862198	False	False	False	False	False			True	False	False
Colorectal cancer MSS	COREAD_MSS	Anti_VEGF	NAALADL2		NAALADL2 - Anti VEGF (COREAD-MSS)	Del		11	0.057291666666666664	2	0.047619047619047616	1.0	-0.0	0.28037436022602	False	False	False	True	False			True	False	False
Glioblastoma multiforme	GBM	Alkylating	AY269186.1		AY269186.1 - Alkylating (GBM)	Del		1	0.07692307692307693	1	0.02564102564102564	1.0	-0.0	1.6609612063124202	False	False	False	True	False			False	False	False
Stomach carcinoma	STAD	Platinum	NAALADL2		NAALADL2 - Platinum (STAD)	Del		1	0.05555555555555555	1	0.01818181818181818	1.0	-0.0	1.6394861942339	False	False	False	True	False			False	False	False
Colorectal cancer MSS	COREAD_MSS	Pyrimidine_antagonist	SMAD3		SMAD3 - Pyrimidine antagonist (COREAD-MSS)	Del		9	0.029508196721311476	1	0.023809523809523808	1.0	-0.0	0.35185982350920797	False	False	False	True	False			True	False	False
Colorectal carcinoma	COREAD	Pyrimidine_antagonist	SMAD3		SMAD3 - Pyrimidine antagonist (COREAD)	Del		9	0.028662420382165606	1	0.0196078431372549	1.0	-0.0	0.588282662148317	False	False	False	True	False			False	False	False
Kidney renal clear cell carcinoma	KIRC	Multikinase_inhibitor	TP53BP1		TP53BP1 - Multikinase inhibitor (KIRC)	Del		0	0.0	1	0.009174311926605505	1.0	-0.0	0.0	False	False	False	True	False			False	False	False
Esophageal carcinoma	ESCA	Platinum	IMMP2L		IMMP2L - Platinum (ESCA)	Del		10	0.15625	10	0.11764705882352941	1.0	-0.0	0.470679956364621	False	False	False	False	False			False	False	False
Prostate carcinoma	PRAD	Anti_AR__GnRH	KMT2C		KMT2C - Anti AR GnRH (PRAD)	Del		2	0.006172839506172839	1	0.006535947712418301	1.0	-0.0	-0.073372954873155	False	False	False	True	False			False	False	False
Esophageal carcinoma	ESCA	Pyrimidine_antagonist	DYM		DYM - Pyrimidine antagonist (ESCA)	Amp		2	0.06896551724137931	1	0.011764705882352941	1.0	-0.0	2.60856780151873	False	False	False	True	False			False	False	False
Esophageal carcinoma	ESCA	Platinum	SMYD3		ARID1A - Platinum (ESCA)	Del		6	0.09375	3	0.03529411764705882	1.0	-0.0	1.48946154676496	False	False	False	True	False			False	False	False
Esophageal carcinoma	ESCA	Platinum	RUNX1		RUNX1 - Platinum (ESCA)	Del		3	0.046875	8	0.09411764705882353	1.0	-0.0	-1.0722145794020401	False	False	False	False	False			False	False	False
Stomach carcinoma	STAD	Pyrimidine_antagonist	CLIC6		CLIC6 - Pyrimidine antagonist (STAD)	Del		0	0.0	1	0.01818181818181818	1.0	-0.0	0.0	False	False	False	True	False			False	False	False
Ovarian serous adenocarcinoma	OV	Anthracycline	SPON1		SPON1 - Anthracycline (OV)	Del		0	0.0	1	0.00909090909090909	1.0	-0.0	0.0	False	False	False	True	False			False	False	False
Ovarian serous adenocarcinoma	OV	Anthracycline	LMF2		LMF2 - Anthracycline (OV)	Del		0	0.0	1	0.00909090909090909	1.0	-0.0	0.0	False	False	False	True	False			False	False	False
Ovarian serous adenocarcinoma	OV	Platinum	ANKRD11		ANKRD11 - Platinum (OV)	Del		1	0.011764705882352941	1	0.00909090909090909	1.0	-0.0	0.38702106815575504	False	False	False	True	False			False	False	False

## Sheet: Secondary mutations
#G-test pvalue: Two-tailed G–test of goodness-of-fit
gene	mutation	drug	cancer_type_code	samples_treated_mutation_found	total_samples_treated_gene_mutated	samples_untreated_mutation_found	total_samples_untreated_gene_mutated	odds_ratio	G	G-test pvalue	is_exlusive_treatment
ERBB2	L755S	Anti_HER2	BRCA	2	12	0	3	5.0	0.07779789221107236	0.780304120501725	True
ERBB2	V777L	Anti_HER2	BRCA	2	12	0	3	5.0	0.07779789221107236	0.780304120501725	True
EGFR	.	Anti_EGFR	LUAD	20	78	3	6	0.5128205128205128	0.21712865164835016	0.6412365052849492	False
EGFR	A750P	Anti_EGFR	LUAD	2	78	0	6	1.5384615384615383	0.654510099289344	0.4185048015897672	True
EGFR	C797S	Anti_EGFR	LUAD	8	78	0	6	6.153846153846153	0.0010739520990295792	0.9738570382557281	True
EGFR	G719A	Anti_EGFR	LUAD	2	78	0	6	1.5384615384615383	0.654510099289344	0.4185048015897672	True
EGFR	G719S	Anti_EGFR	LUAD	2	78	0	6	1.5384615384615383	0.654510099289344	0.4185048015897672	True
EGFR	L858R	Anti_EGFR	LUAD	12	78	0	6	9.230769230769232	0.11256441037887605	0.7372432683994703	True
EGFR	L861Q	Anti_EGFR	LUAD	2	78	1	6	0.15384615384615385	0.2469279878400169	0.61924653056131	False
EGFR	T790M	Anti_EGFR	LUAD	18	78	0	6	13.846153846153847	0.4504787858585362	0.5021076742591722	True
BRAF	.	BRAF_inhibitor	SKCM	2	13	15	56	0.5743589743589744	0.11390776200426378	0.7357383238287619	False
BRAF	V600E	BRAF_inhibitor	SKCM	11	13	31	56	1.5285359801488834	0.44939521685104866	0.5026222962196717	False

## Sheet: Drivers per sample with TEDs
cancer_type	cancer_type_code	cohort	group	mean_dps	sd_dps
Bladder urothelial carcinoma	BLCA	Hartwig	excluding_TEDs	8.234375	3.333165186047688
Bladder urothelial carcinoma	BLCA	Hartwig	original_dps	8.234375	3.333165186047688
Bladder urothelial carcinoma	BLCA	PCAWG	original_dps	7.608695652173912	2.7259548858199563
Breast carcinoma	BRCA	Hartwig	excluding_TEDs	5.230670103092783	3.1008240427232927
Breast carcinoma	BRCA	Hartwig	original_dps	6.3505154639175245	3.093105714287916
Breast carcinoma	BRCA	PCAWG	original_dps	5.164179104477612	2.981259875918433
Cervical carcinoma	CESC	Hartwig	excluding_TEDs	4.026315789473684	2.573112975379876
Cervical carcinoma	CESC	Hartwig	original_dps	4.026315789473684	2.573112975379876
Cervical carcinoma	CESC	PCAWG	original_dps	3.555555555555556	2.2021973577802645
Cholangiocarcinoma	CHOL	Hartwig	excluding_TEDs	5.621212121212121	3.5203371845284783
Cholangiocarcinoma	CHOL	Hartwig	original_dps	5.621212121212121	3.5203371845284783
Cholangiocarcinoma	CHOL	PCAWG	original_dps	4.5	2.7892651361962706
Colorectal carcinoma	COREAD	Hartwig	excluding_TEDs	4.94524959742351	2.4090349045772688
Colorectal carcinoma	COREAD	Hartwig	original_dps	5.718196457326893	2.377205047689749
Colorectal carcinoma	COREAD	PCAWG	original_dps	6.2745098039215685	3.4297430304473187
Diffuse large B-cell lymphoma	DLBCL	Hartwig	excluding_TEDs	4.75	2.2213082915965963
Diffuse large B-cell lymphoma	DLBCL	Hartwig	original_dps	4.75	2.2213082915965963
Diffuse large B-cell lymphoma	DLBCL	PCAWG	original_dps	4.413461538461538	1.9187909670428869
Esophageal carcinoma	ESCA	Hartwig	excluding_TEDs	7.578571428571428	2.7196800942399717
Esophageal carcinoma	ESCA	Hartwig	original_dps	7.578571428571428	2.7196800942399717
Esophageal carcinoma	ESCA	PCAWG	original_dps	6.470588235294117	2.6030578872060564
Glioblastoma multiforme	GBM	Hartwig	excluding_TEDs	5.3125	1.5923926292577109
Glioblastoma multiforme	GBM	Hartwig	original_dps	5.3125	1.5923926292577109
Glioblastoma multiforme	GBM	PCAWG	original_dps	5.538461538461538	1.7297117777271729
Hepatocellular carcinoma	LIHC	Hartwig	excluding_TEDs	4.384615384615385	2.4904039057703717
Hepatocellular carcinoma	LIHC	Hartwig	original_dps	4.384615384615385	2.4904039057703717
Hepatocellular carcinoma	LIHC	PCAWG	original_dps	2.802083333333333	2.233510034266856
Kidney renal clear cell carcinoma	KIRC	Hartwig	excluding_TEDs	3.8	1.9944878168031377
Kidney renal clear cell carcinoma	KIRC	Hartwig	original_dps	4.1	2.0496139712620667
Kidney renal clear cell carcinoma	KIRC	PCAWG	original_dps	2.2293577981651382	1.1517541173015329
Leiomyosarcoma	LMS	Hartwig	excluding_TEDs	3.042553191489361	1.6412806082911708
Leiomyosarcoma	LMS	Hartwig	original_dps	3.042553191489361	1.6412806082911708
Leiomyosarcoma	LMS	PCAWG	original_dps	3.2666666666666666	2.250925735484551
Liposarcoma	LPS	Hartwig	excluding_TEDs	4.28	1.9261360284258224
Liposarcoma	LPS	Hartwig	original_dps	4.28	1.9261360284258224
Liposarcoma	LPS	PCAWG	original_dps	5.705882352941178	2.5190451038625956
Lung adenocarcinoma	LUAD	Hartwig	excluding_TEDs	4.7137254901960794	2.618906095480729
Lung adenocarcinoma	LUAD	Hartwig	original_dps	5.76078431372549	2.7165342695331947
Lung adenocarcinoma	LUAD	PCAWG	original_dps	4.027777777777779	1.949155291198305
Lung squamous cell carcinoma	LUSC	Hartwig	excluding_TEDs	6.970588235294117	3.379844842392218
Lung squamous cell carcinoma	LUSC	Hartwig	original_dps	6.970588235294117	3.379844842392218
Lung squamous cell carcinoma	LUSC	PCAWG	original_dps	6.595744680851063	2.6098440272243253
Ovarian serous adenocarcinoma	OV	Hartwig	excluding_TEDs	4.048076923076923	2.6379596693896517
Ovarian serous adenocarcinoma	OV	Hartwig	original_dps	4.144230769230768	2.563440759751003
Ovarian serous adenocarcinoma	OV	PCAWG	original_dps	3.7090909090909085	2.069195006110128
Pancreas carcinoma	PAAD	Hartwig	excluding_TEDs	5.232323232323234	1.7192088998703814
Pancreas carcinoma	PAAD	Hartwig	original_dps	5.232323232323234	1.7192088998703814
Pancreas carcinoma	PAAD	PCAWG	original_dps	4.967889908256881	1.5960423826963759
Pancreas neuroendocrine	PANET	Hartwig	excluding_TEDs	3.941176470588236	2.0588489939856327
Pancreas neuroendocrine	PANET	Hartwig	original_dps	3.941176470588236	2.0588489939856327
Pancreas neuroendocrine	PANET	PCAWG	original_dps	1.7848101265822784	1.8582517706094244
Prostate carcinoma	PRAD	Hartwig	excluding_TEDs	3.7975	2.3665364961201574
Prostate carcinoma	PRAD	Hartwig	original_dps	5.5375	2.721600912849284
Prostate carcinoma	PRAD	PCAWG	original_dps	2.379084967320261	1.622240717859229
Skin melanoma	SKCM	Hartwig	excluding_TEDs	3.914191419141914	2.024493213420189
Skin melanoma	SKCM	Hartwig	original_dps	4.425742574257425	1.9649909491397917
Skin melanoma	SKCM	PCAWG	original_dps	4.461538461538462	1.9702795470825907
Stomach carcinoma	STAD	Hartwig	excluding_TEDs	6.534883720930233	4.153878492899896
Stomach carcinoma	STAD	Hartwig	original_dps	7.372093023255813	4.1405270875299465
Stomach carcinoma	STAD	PCAWG	original_dps	5.872727272727272	3.863670033523325
Thyroid carcinoma	THCA	Hartwig	excluding_TEDs	2.9090909090909087	1.715728108915554
Thyroid carcinoma	THCA	Hartwig	original_dps	2.9090909090909087	1.715728108915554
Thyroid carcinoma	THCA	PCAWG	original_dps	1.2045454545454546	0.8512520315051525
Upper respiratory tract carcinoma	HNSC	Hartwig	excluding_TEDs	5.684210526315789	3.959970400912413
Upper respiratory tract carcinoma	HNSC	Hartwig	original_dps	5.684210526315789	3.959970400912413
Upper respiratory tract carcinoma	HNSC	PCAWG	original_dps	5.34	3.1403236541893618
Uterus carcinoma	UCEC	Hartwig	excluding_TEDs	6.34375	2.2231824762220143
Uterus carcinoma	UCEC	Hartwig	original_dps	6.34375	2.2231824762220143
Uterus carcinoma	UCEC	PCAWG	original_dps	5.5	1.5964900525229957

## Sheet: TEDs per tumor type Hartwig
cancer_type_code	no_res_mean	raw_mean	no_res_95	no_res_5	with_res_95	with_res_5	with_res_st	no_res_st	n_samples
BRCA	5.230670103092783	6.350515463917525	11.0	1.0	12.0	2.0	3.0931057142879164	3.1008240427232945	776
COREAD	4.94524959742351	5.718196457326892	9.0	2.0	10.0	2.0	2.3772050476897504	2.4090349045772697	621
KIRC	3.8	4.1	7.0	1.0	8.0	1.4500000000000002	2.049613971262067	1.994487816803138	110
LUAD	4.713725490196079	5.76078431372549	9.0	1.0	11.0	2.0	2.7165342695331947	2.618906095480729	255
LUSC	6.970588235294118	6.970588235294118	12.349999999999998	1.6500000000000001	12.349999999999998	1.6500000000000001	3.3798448423922185	3.3798448423922185	34
OV	4.048076923076923	4.144230769230769	8.0	0.15000000000000036	8.0	1.0	2.5634407597510025	2.6379596693896525	104
PAAD	5.232323232323233	5.232323232323233	8.0	3.0	8.0	3.0	1.7192088998703814	1.7192088998703814	99
PRAD	3.7975	5.5375	8.0	1.0	10.049999999999955	2.0	2.7216009128492833	2.3665364961201574	400
SKCM	3.9141914191419143	4.425742574257426	8.0	1.0	8.0	2.0	1.9649909491397903	2.02449321342019	303
STAD	6.534883720930233	7.372093023255814	15.599999999999994	2.1	16.599999999999994	3.0	4.140527087529945	4.153878492899895	43

## Sheet: TEDs per tumor type PCAWG
cancer_type_code	no_res_mean	raw_mean	no_res_95	no_res_5	with_res_95	with_res_5	with_res_st	no_res_st	n_samples
BRCA	4.517412935323383	5.164179104477612	10.0	0.0	11.0	1.0	2.981259875918433	3.026705349655272	201
COREAD	5.647058823529412	6.2745098039215685	12.5	2.0	13.0	2.0	3.429743030447319	3.5317051372489447	51
KIRC	2.2018348623853212	2.229357798165138	4.0	1.0	4.0	1.0	1.1517541173015327	1.128583318063136	109
LUAD	3.4722222222222223	4.027777777777778	6.0	1.0	6.25	1.75	1.9491552911983052	1.812435001571266	36
LUSC	6.595744680851064	6.595744680851064	11.0	3.0	11.0	3.0	2.609844027224325	2.609844027224325	47
OV	3.7	3.709090909090909	7.0	1.0	7.0	1.0	2.069195006110127	2.0745287958403082	110
PAAD	4.967889908256881	4.967889908256881	8.0	3.0	8.0	3.0	1.596042382696376	1.596042382696376	218
PRAD	2.045751633986928	2.3790849673202614	5.400000000000006	0.0	6.0	0.0	1.622240717859229	1.474965964286374	153
SKCM	3.9711538461538463	4.461538461538462	8.0	1.0	8.0	2.0	1.9702795470825911	2.083018397903504	104
STAD	5.4	5.872727272727273	12.0	0.7000000000000002	12.299999999999997	1.0	3.863670033523324	3.8566921155407354	55

## Sheet: columns description (TEDs)
Column	Description
cancer_type	Cancer type
cancer_type_code	Cancer type acronym
drug	drug (family) name
gene	gene name (ENSEMBL GENE ID for non-coding alterations)
proximal_cancer_genes	Proximal (in genomic distance) cancer genes for TEDs from deletions and amplifications. May indicate selection towards the cancer gene.
label	Label in chart
type_alt	Type alteration (Amp: amplification, Del: deep deletion)
genomic_element	Only for non-coding drivers, indicate the type of genomic element
samples_mut_treatment	Number of mutated patients in treatment group
freq_t	Mutation frequency in treatment group
samples_mut_control	Number of mutated patients in untreated group
freq_c	Mutation frequency in untreated group
qvalue	FDR adjusted two-tailed p-value of Fisher's exact test
log2(odds_ratio)	Log2 of the Odds ratio (Treated mutated vs Treated wildtype) / (Untreated mutated vs Untreated wildtype)
significant	Whether the q-value is deemed significant
annotated	Is it a well-known driver of resistance
representative_mech	Representative TED. Indicates that this is the most significant hit for the gene in the cancer type. From methods: "Finally, the overlap of patients in multiple treatment groups (see above) in the same cancer type prompted us to prioritize the most significant treatment association for each driver gene in a particular cancer type. In other words, for each driver gene that was deemed as significan…
is_treatment_exclusive	Whether the mutation frequency in the untreated group is < 5%
is_TED	Is considered a TED. Defined as : {significant and (annotated or representative_mech) and log2(odds_ratio) > 0}
Literature	DOI of the orthogonal evidences supporting the TED
is_subtype	Whether the TED encompases a cancer subtype (applicable for breast and colorectal only)
found_in_subtype	Whether the TED is also found in a subtype of the specific cancer type (only applicable breast and colorectal)
is_target_treatment	Whether the TED is also the target of the specific treatment, this may indicate that the enrichment in the treated group is partially explained by the selection of patients treated with this specific drug (e.g., BRAF mutations in patients treated with BRAF inhibitors in skin melanoma)
